# Supplementary material for: GEODE: an in silico tool that translates in vitro to in vivo predictions of tuberculosis antibiotic combination efficacy
Source: Front Pharmacol. 2025 Oct 17;16:1639673. doi: 10.3389/fphar.2025.1639673 (PMC12575316; doi:10.3389/fphar.2025.1639673)
Supplement: Supplementary file 1 [file Supplementaryfile5.zip]

Archive with 1,082 entries (1,006 files):
- drug_int_data/
- drug_int_data/BPaL-ANNN-max/
- drug_int_data/BPaL-ANNN-mean/
- drug_int_data/BPaMZ-ANNNNH-mean/
- drug_int_data/HRZE-ANNH-min/
- drug_int_data/BPaMZ-ANNH-max/
- drug_int_data/HRZM-NNNH-min/
- drug_int_data/BPaL-AN/
- drug_int_data/HRZE-ANNNNH-max/
- drug_int_data/HRZM-NNNH-mean/
- drug_int_data/BPaMZ-ANNNNH-max/
- drug_int_data/RMZE-NNNH-mean/
- drug_int_data/RMZE-NNNH-min/
- drug_int_data/BPaL-ANNH-max/
- drug_int_data/HRZE-ANNN-min/
- drug_int_data/BPaMZ-ANNN-max/
- drug_int_data/HRZE-ANNN-mean/
- drug_int_data/BPaL-ANNNNH-mean/
- drug_int_data/HRZM-ANNNNH-max/
- drug_int_data/HRZM-NN/
- drug_int_data/BPaMZ-NNNH-mean/
- drug_int_data/RMZE-NNNH-max/
- drug_int_data/BPaL-ANNH-min/
- drug_int_data/RMZE-AN/
- drug_int_data/BPaMZ-NH/
- drug_int_data/BPaMZ-ANNNNH-min/
- drug_int_data/HRZM-NH/
- drug_int_data/HRZM-ANNNNH-min/
- drug_int_data/HRZE-ANNNNH-mean/
- drug_int_data/BPaMZ-ANNN-min/
- drug_int_data/HRZE-AN/
- drug_int_data/BPaMZ-NN/
- drug_int_data/BPaL-ANNH-mean/
- drug_int_data/HRZE-ANNN-max/
- drug_int_data/BPaL-ANNN-min/
- drug_int_data/HRZE-ANNH-mean/
- drug_int_data/HRZM-NNNH-max/
- drug_int_data/HRZE-ANNNNH-min/
- drug_int_data/BPaMZ-ANNH-min/
- drug_int_data/HRZE-ANNH-max/
- drug_int_data/BPaL-NH/
- drug_int_data/BPaL-ANNNNH-max/
- drug_int_data/BPaL-NNNH-max/
- drug_int_data/RMZE-ANNH-min/
- drug_int_data/RMZE-ANNNNH-max/
- drug_int_data/RMZE-ANNH-mean/
- drug_int_data/HRZM-ANNN-min/
- drug_int_data/BPaL-NN/
- drug_int_data/HRZM-ANNH-mean/
- drug_int_data/RMZE-ANNN-min/
- drug_int_data/BPaMZ-ANNN-mean/
- drug_int_data/HRZM-ANNH-min/
- drug_int_data/BPaMZ-NNNH-max/
- drug_int_data/HRZE-NNNH-min/
- drug_int_data/readme.txt
- drug_int_data/HRZE-NH/
- drug_int_data/RMZE-ANNN-mean/
- drug_int_data/HRZM-AN/
- drug_int_data/RMZE-ANNN-max/
- drug_int_data/RMZE-NN/
- drug_int_data/HRZM-ANNN-mean/
- drug_int_data/HRZE-NNNH-mean/
- drug_int_data/HRZE-NNNH-max/
- drug_int_data/HRZE-NN/
- drug_int_data/BPaMZ-AN/
- drug_int_data/BPaMZ-NNNH-min/
- drug_int_data/RMZE-NH/
- drug_int_data/HRZM-ANNH-max/
- drug_int_data/RMZE-ANNNNH-mean/
- drug_int_data/RMZE-ANNNNH-min/
- drug_int_data/BPaL-NNNH-mean/
- drug_int_data/BPaL-NNNH-min/
- drug_int_data/RMZE-ANNH-max/
- drug_int_data/BPaL-ANNNNH-min/
- drug_int_data/BPaMZ-ANNH-mean/
- drug_int_data/HRZM-ANNN-max/
- drug_int_data/HRZM-ANNNNH-mean/
- drug_int_data/BPaL-ANNN-max/LZD.csv
- drug_int_data/BPaL-ANNN-max/PTM.csv
- drug_int_data/BPaL-ANNN-max/PTM-LZD.csv
- drug_int_data/BPaL-ANNN-max/BDQ.csv
- drug_int_data/BPaL-ANNN-max/BDQ-PTM.csv
- drug_int_data/BPaL-ANNN-max/BDQ-PTM-LZD.csv
- drug_int_data/BPaL-ANNN-max/BDQ-LZD.csv
- drug_int_data/BPaL-ANNN-mean/LZD.csv
- drug_int_data/BPaL-ANNN-mean/PTM.csv
- drug_int_data/BPaL-ANNN-mean/PTM-LZD.csv
- drug_int_data/BPaL-ANNN-mean/BDQ.csv
- drug_int_data/BPaL-ANNN-mean/BDQ-PTM.csv
- drug_int_data/BPaL-ANNN-mean/BDQ-PTM-LZD.csv
- drug_int_data/BPaL-ANNN-mean/BDQ-LZD.csv
- drug_int_data/BPaMZ-ANNNNH-mean/BDQ-PTM-PZA-MXF.csv
- drug_int_data/BPaMZ-ANNNNH-mean/PTM-PZA.csv
- drug_int_data/BPaMZ-ANNNNH-mean/PZA.csv
- drug_int_data/BPaMZ-ANNNNH-mean/BDQ-PZA-MXF.csv
- drug_int_data/BPaMZ-ANNNNH-mean/PTM.csv
- drug_int_data/BPaMZ-ANNNNH-mean/BDQ-PTM-MXF.csv
- drug_int_data/BPaMZ-ANNNNH-mean/BDQ-MXF.csv
- drug_int_data/BPaMZ-ANNNNH-mean/MXF.csv
- drug_int_data/BPaMZ-ANNNNH-mean/PTM-PZA-MXF.csv
- drug_int_data/BPaMZ-ANNNNH-mean/BDQ.csv
- drug_int_data/BPaMZ-ANNNNH-mean/BDQ-PTM.csv
- drug_int_data/BPaMZ-ANNNNH-mean/BDQ-PZA.csv
- drug_int_data/BPaMZ-ANNNNH-mean/BDQ-PTM-PZA.csv
- drug_int_data/BPaMZ-ANNNNH-mean/PZA-MXF.csv
- drug_int_data/BPaMZ-ANNNNH-mean/PTM-MXF.csv
- drug_int_data/HRZE-ANNH-min/INH-PZA-EMB.csv
- drug_int_data/HRZE-ANNH-min/INH-RIF.csv
- drug_int_data/HRZE-ANNH-min/PZA-EMB.csv
- drug_int_data/HRZE-ANNH-min/RIF.csv
- drug_int_data/HRZE-ANNH-min/INH-EMB.csv
- drug_int_data/HRZE-ANNH-min/PZA.csv
- drug_int_data/HRZE-ANNH-min/RIF-PZA.csv
- drug_int_data/HRZE-ANNH-min/INH-RIF-EMB.csv
- drug_int_data/HRZE-ANNH-min/INH-RIF-PZA.csv
- drug_int_data/HRZE-ANNH-min/EMB.csv
- drug_int_data/HRZE-ANNH-min/INH-PZA.csv
- drug_int_data/HRZE-ANNH-min/INH-PZA-RIF-EMB.csv
- drug_int_data/HRZE-ANNH-min/RIF-EMB.csv
- drug_int_data/HRZE-ANNH-min/INH.csv
- drug_int_data/HRZE-ANNH-min/PZA-RIF-EMB.csv
- drug_int_data/BPaMZ-ANNH-max/BDQ-PTM-PZA-MXF.csv
- drug_int_data/BPaMZ-ANNH-max/PTM-PZA.csv
- drug_int_data/BPaMZ-ANNH-max/PZA.csv
- drug_int_data/BPaMZ-ANNH-max/BDQ-PZA-MXF.csv
- drug_int_data/BPaMZ-ANNH-max/PTM.csv
- drug_int_data/BPaMZ-ANNH-max/BDQ-PTM-MXF.csv
- drug_int_data/BPaMZ-ANNH-max/BDQ-MXF.csv
- drug_int_data/BPaMZ-ANNH-max/MXF.csv
- drug_int_data/BPaMZ-ANNH-max/PTM-PZA-MXF.csv
- drug_int_data/BPaMZ-ANNH-max/BDQ.csv
- drug_int_data/BPaMZ-ANNH-max/BDQ-PTM.csv
- drug_int_data/BPaMZ-ANNH-max/BDQ-PZA.csv
- drug_int_data/BPaMZ-ANNH-max/BDQ-PTM-PZA.csv
- drug_int_data/BPaMZ-ANNH-max/PZA-MXF.csv
- drug_int_data/BPaMZ-ANNH-max/PTM-MXF.csv
- drug_int_data/HRZM-NNNH-min/INH-RIF.csv
- drug_int_data/HRZM-NNNH-min/RIF.csv
- drug_int_data/HRZM-NNNH-min/PZA.csv
- drug_int_data/HRZM-NNNH-min/PZA-RIF-MXF.csv
- drug_int_data/HRZM-NNNH-min/RIF-PZA.csv
- drug_int_data/HRZM-NNNH-min/INH-RIF-PZA.csv
- drug_int_data/HRZM-NNNH-min/INH-PZA.csv
- drug_int_data/HRZM-NNNH-min/INH-PZA-RIF-MXF.csv
- drug_int_data/HRZM-NNNH-min/MXF.csv
- drug_int_data/HRZM-NNNH-min/RIF-MXF.csv
- drug_int_data/HRZM-NNNH-min/INH.csv
- drug_int_data/HRZM-NNNH-min/INH-RIF-MXF.csv
- drug_int_data/HRZM-NNNH-min/INH-MXF.csv
- drug_int_data/HRZM-NNNH-min/PZA-MXF.csv
- drug_int_data/HRZM-NNNH-min/INH-PZA-MXF.csv
- drug_int_data/BPaL-AN/LZD.csv
- drug_int_data/BPaL-AN/PTM.csv
- drug_int_data/BPaL-AN/PTM-LZD.csv
- drug_int_data/BPaL-AN/BDQ.csv
- drug_int_data/BPaL-AN/BDQ-PTM.csv
- drug_int_data/BPaL-AN/BDQ-PTM-LZD.csv
- drug_int_data/BPaL-AN/BDQ-LZD.csv
- drug_int_data/HRZE-ANNNNH-max/INH-PZA-EMB.csv
- drug_int_data/HRZE-ANNNNH-max/INH-RIF.csv
- drug_int_data/HRZE-ANNNNH-max/PZA-EMB.csv
- drug_int_data/HRZE-ANNNNH-max/RIF.csv
- drug_int_data/HRZE-ANNNNH-max/INH-EMB.csv
- drug_int_data/HRZE-ANNNNH-max/PZA.csv
- drug_int_data/HRZE-ANNNNH-max/RIF-PZA.csv
- drug_int_data/HRZE-ANNNNH-max/INH-RIF-EMB.csv
- drug_int_data/HRZE-ANNNNH-max/INH-RIF-PZA.csv
- drug_int_data/HRZE-ANNNNH-max/EMB.csv
- drug_int_data/HRZE-ANNNNH-max/INH-PZA.csv
- drug_int_data/HRZE-ANNNNH-max/INH-PZA-RIF-EMB.csv
- drug_int_data/HRZE-ANNNNH-max/RIF-EMB.csv
- drug_int_data/HRZE-ANNNNH-max/INH.csv
- drug_int_data/HRZE-ANNNNH-max/PZA-RIF-EMB.csv
- drug_int_data/HRZM-NNNH-mean/INH-RIF.csv
- drug_int_data/HRZM-NNNH-mean/RIF.csv
- drug_int_data/HRZM-NNNH-mean/PZA.csv
- drug_int_data/HRZM-NNNH-mean/PZA-RIF-MXF.csv
- drug_int_data/HRZM-NNNH-mean/RIF-PZA.csv
- drug_int_data/HRZM-NNNH-mean/INH-RIF-PZA.csv
- drug_int_data/HRZM-NNNH-mean/INH-PZA.csv
- drug_int_data/HRZM-NNNH-mean/INH-PZA-RIF-MXF.csv
- drug_int_data/HRZM-NNNH-mean/MXF.csv
- drug_int_data/HRZM-NNNH-mean/RIF-MXF.csv
- drug_int_data/HRZM-NNNH-mean/INH.csv
- drug_int_data/HRZM-NNNH-mean/INH-RIF-MXF.csv
- drug_int_data/HRZM-NNNH-mean/INH-MXF.csv
- drug_int_data/HRZM-NNNH-mean/PZA-MXF.csv
- drug_int_data/HRZM-NNNH-mean/INH-PZA-MXF.csv
- drug_int_data/BPaMZ-ANNNNH-max/BDQ-PTM-PZA-MXF.csv
- drug_int_data/BPaMZ-ANNNNH-max/PTM-PZA.csv
- drug_int_data/BPaMZ-ANNNNH-max/PZA.csv
- drug_int_data/BPaMZ-ANNNNH-max/BDQ-PZA-MXF.csv
- drug_int_data/BPaMZ-ANNNNH-max/PTM.csv
- drug_int_data/BPaMZ-ANNNNH-max/BDQ-PTM-MXF.csv
- drug_int_data/BPaMZ-ANNNNH-max/BDQ-MXF.csv
- drug_int_data/BPaMZ-ANNNNH-max/MXF.csv
- drug_int_data/BPaMZ-ANNNNH-max/PTM-PZA-MXF.csv
- drug_int_data/BPaMZ-ANNNNH-max/BDQ.csv
- drug_int_data/BPaMZ-ANNNNH-max/BDQ-PTM.csv
- drug_int_data/BPaMZ-ANNNNH-max/BDQ-PZA.csv
- drug_int_data/BPaMZ-ANNNNH-max/BDQ-PTM-PZA.csv
- drug_int_data/BPaMZ-ANNNNH-max/PZA-MXF.csv
- drug_int_data/BPaMZ-ANNNNH-max/PTM-MXF.csv
- drug_int_data/RMZE-NNNH-mean/MXF-RIF-EMB.csv
- drug_int_data/RMZE-NNNH-mean/MXF-RIF-PZA.csv
- drug_int_data/RMZE-NNNH-mean/PZA-EMB.csv
- drug_int_data/RMZE-NNNH-mean/RIF.csv
- drug_int_data/RMZE-NNNH-mean/PZA.csv
- drug_int_data/RMZE-NNNH-mean/MXF-PZA-EMB.csv
- drug_int_data/RMZE-NNNH-mean/RIF-PZA.csv
- drug_int_data/RMZE-NNNH-mean/EMB.csv
- drug_int_data/RMZE-NNNH-mean/RIF-EMB.csv
- drug_int_data/RMZE-NNNH-mean/MXF.csv
- drug_int_data/RMZE-NNNH-mean/MXF-PZA-RIF-EMB.csv
- drug_int_data/RMZE-NNNH-mean/MXF-RIF.csv
- drug_int_data/RMZE-NNNH-mean/PZA-RIF-EMB.csv
- drug_int_data/RMZE-NNNH-mean/MXF-PZA.csv
- drug_int_data/RMZE-NNNH-mean/MXF-EMB.csv
- drug_int_data/RMZE-NNNH-min/MXF-RIF-EMB.csv
- drug_int_data/RMZE-NNNH-min/MXF-RIF-PZA.csv
- drug_int_data/RMZE-NNNH-min/PZA-EMB.csv
- drug_int_data/RMZE-NNNH-min/RIF.csv
- drug_int_data/RMZE-NNNH-min/PZA.csv
- drug_int_data/RMZE-NNNH-min/MXF-PZA-EMB.csv
- drug_int_data/RMZE-NNNH-min/RIF-PZA.csv
- drug_int_data/RMZE-NNNH-min/EMB.csv
- drug_int_data/RMZE-NNNH-min/RIF-EMB.csv
- drug_int_data/RMZE-NNNH-min/MXF.csv
- drug_int_data/RMZE-NNNH-min/MXF-PZA-RIF-EMB.csv
- drug_int_data/RMZE-NNNH-min/MXF-RIF.csv
- drug_int_data/RMZE-NNNH-min/PZA-RIF-EMB.csv
- drug_int_data/RMZE-NNNH-min/MXF-PZA.csv
- drug_int_data/RMZE-NNNH-min/MXF-EMB.csv
- drug_int_data/BPaL-ANNH-max/LZD.csv
- drug_int_data/BPaL-ANNH-max/PTM.csv
- drug_int_data/BPaL-ANNH-max/PTM-LZD.csv
- drug_int_data/BPaL-ANNH-max/BDQ.csv
- drug_int_data/BPaL-ANNH-max/BDQ-PTM.csv
- drug_int_data/BPaL-ANNH-max/BDQ-PTM-LZD.csv
- drug_int_data/BPaL-ANNH-max/BDQ-LZD.csv
- drug_int_data/HRZE-ANNN-min/INH-PZA-EMB.csv
- drug_int_data/HRZE-ANNN-min/INH-RIF.csv
- drug_int_data/HRZE-ANNN-min/PZA-EMB.csv
- drug_int_data/HRZE-ANNN-min/RIF.csv
- drug_int_data/HRZE-ANNN-min/INH-EMB.csv
- drug_int_data/HRZE-ANNN-min/PZA.csv
- drug_int_data/HRZE-ANNN-min/RIF-PZA.csv
- drug_int_data/HRZE-ANNN-min/INH-RIF-EMB.csv
- drug_int_data/HRZE-ANNN-min/INH-RIF-PZA.csv
- drug_int_data/HRZE-ANNN-min/EMB.csv
- drug_int_data/HRZE-ANNN-min/INH-PZA.csv
- drug_int_data/HRZE-ANNN-min/INH-PZA-RIF-EMB.csv
- drug_int_data/HRZE-ANNN-min/RIF-EMB.csv
- drug_int_data/HRZE-ANNN-min/INH.csv
- drug_int_data/HRZE-ANNN-min/PZA-RIF-EMB.csv
- drug_int_data/BPaMZ-ANNN-max/BDQ-PTM-PZA-MXF.csv
- drug_int_data/BPaMZ-ANNN-max/PTM-PZA.csv
- drug_int_data/BPaMZ-ANNN-max/PZA.csv
- drug_int_data/BPaMZ-ANNN-max/BDQ-PZA-MXF.csv
- drug_int_data/BPaMZ-ANNN-max/PTM.csv
- drug_int_data/BPaMZ-ANNN-max/BDQ-PTM-MXF.csv
- drug_int_data/BPaMZ-ANNN-max/BDQ-MXF.csv
- drug_int_data/BPaMZ-ANNN-max/MXF.csv
- drug_int_data/BPaMZ-ANNN-max/PTM-PZA-MXF.csv
- drug_int_data/BPaMZ-ANNN-max/BDQ.csv
- drug_int_data/BPaMZ-ANNN-max/BDQ-PTM.csv
- drug_int_data/BPaMZ-ANNN-max/BDQ-PZA.csv
- drug_int_data/BPaMZ-ANNN-max/BDQ-PTM-PZA.csv
- drug_int_data/BPaMZ-ANNN-max/PZA-MXF.csv
- drug_int_data/BPaMZ-ANNN-max/PTM-MXF.csv
- drug_int_data/HRZE-ANNN-mean/INH-PZA-EMB.csv
- drug_int_data/HRZE-ANNN-mean/INH-RIF.csv
- drug_int_data/HRZE-ANNN-mean/PZA-EMB.csv
- drug_int_data/HRZE-ANNN-mean/RIF.csv
- drug_int_data/HRZE-ANNN-mean/INH-EMB.csv
- drug_int_data/HRZE-ANNN-mean/PZA.csv
- drug_int_data/HRZE-ANNN-mean/RIF-PZA.csv
- drug_int_data/HRZE-ANNN-mean/INH-RIF-EMB.csv
- drug_int_data/HRZE-ANNN-mean/INH-RIF-PZA.csv
- drug_int_data/HRZE-ANNN-mean/EMB.csv
- drug_int_data/HRZE-ANNN-mean/INH-PZA.csv
- drug_int_data/HRZE-ANNN-mean/INH-PZA-RIF-EMB.csv
- drug_int_data/HRZE-ANNN-mean/RIF-EMB.csv
- drug_int_data/HRZE-ANNN-mean/INH.csv
- drug_int_data/HRZE-ANNN-mean/PZA-RIF-EMB.csv
- drug_int_data/BPaL-ANNNNH-mean/LZD.csv
- drug_int_data/BPaL-ANNNNH-mean/PTM.csv
- drug_int_data/BPaL-ANNNNH-mean/PTM-LZD.csv
- drug_int_data/BPaL-ANNNNH-mean/BDQ.csv
- drug_int_data/BPaL-ANNNNH-mean/BDQ-PTM.csv
- drug_int_data/BPaL-ANNNNH-mean/BDQ-PTM-LZD.csv
- drug_int_data/BPaL-ANNNNH-mean/BDQ-LZD.csv
- drug_int_data/HRZM-ANNNNH-max/INH-RIF.csv
- drug_int_data/HRZM-ANNNNH-max/RIF.csv
- drug_int_data/HRZM-ANNNNH-max/PZA.csv
- drug_int_data/HRZM-ANNNNH-max/PZA-RIF-MXF.csv
- drug_int_data/HRZM-ANNNNH-max/RIF-PZA.csv
- drug_int_data/HRZM-ANNNNH-max/INH-RIF-PZA.csv
- drug_int_data/HRZM-ANNNNH-max/INH-PZA.csv
- drug_int_data/HRZM-ANNNNH-max/INH-PZA-RIF-MXF.csv
[truncated: 782 more entries]
