# Supplementary material for: GEODE: an in silico tool that translates in vitro to in vivo predictions of tuberculosis antibiotic combination efficacy
Source: Front Pharmacol. 2025 Oct 17;16:1639673. doi: 10.3389/fphar.2025.1639673 (PMC12575316; doi:10.3389/fphar.2025.1639673)
Supplement: Supplementary file 1 [file Supplementaryfile5.zip › drug_int_data/readme.txt]

This folder contains all the lookup tables generated by checkerboard calculation method described in Budak et al.,Front. Pharm. (2025). These lookup tables were used in all simulations in the paper.

There are subfolders for each condition (15 total) and drug combination (5 total), i.e., 75 subfolders.

Each subfolder contains lookup tables for each drug within the combination as well as all 2-way, 3-way and 4-way combinations.

Each lookup table contains killing rates for intracellular, extracellular and nonreplication bacteria based on the concentration of drugs.

Each lookup table contains (3+number_of_drugs) columns, where number_of_drugs represent the number of drugs included in the lookup table.

The first number_of_drugs columns correspond to the concentration of each drug in mg/L with the same order as the file name. For example, in BDQ-PTM.csv, the first and second columns correspond to the concentration of BDQ and PTM in mg/L, respectively.

The last 3 columns correspond to the killing rates for intracellular, extracellular and nonreplicating Mtb (unit is 1/(10 min)) for that drug combination. 
