# Supplementary material for: GEODE: an in silico tool that translates in vitro to in vivo predictions of tuberculosis antibiotic combination efficacy
Source: Front Pharmacol. 2025 Oct 17;16:1639673. doi: 10.3389/fphar.2025.1639673 (PMC12575316; doi:10.3389/fphar.2025.1639673)
Supplement: Supplementary file 1 [file Supplementaryfile5.zip › drug_int_data/BPaL-ANNN-max/LZD.csv]

bliss LZD nrDrugs 1 nrLines 10
0	0	0	0
16.6872	0.00766218	0.00654101	0.000269535
33.3744	0.00769006	0.00655093	0.000289866
50.0617	0.00770302	0.00655447	0.000315151
66.7489	0.00771099	0.00655631	0.000425343
83.4361	0.00771657	0.00655745	0.000504295
100.1233	0.007720771	0.006558238	0.0005420512
116.8106	0.007724089	0.006558811	0.0005675208
133.4978	0.007726801	0.00655925	0.0005874285
150.185	0.007729076	0.006559597	0.000603718
