# Supplementary material for: GEODE: an in silico tool that translates in vitro to in vivo predictions of tuberculosis antibiotic combination efficacy
Source: Front Pharmacol. 2025 Oct 17;16:1639673. doi: 10.3389/fphar.2025.1639673 (PMC12575316; doi:10.3389/fphar.2025.1639673)
Supplement: Supplementary file 1 [file Supplementaryfile5.zip › drug_int_data/BPaL-ANNN-max/BDQ-PTM.csv]

bliss BDQ-PTM nrDrugs 2 nrLines 99
0	0.83999	0.0058	0.0058	0.0016191
0	1.68	0.0060602	0.0060602	0.0021343
0	2.52	0.0061516	0.0061516	0.0021786
0	3.36	0.0061986	0.0061986	0.0021915
0	4.2	0.0062273	0.0062273	0.0021968
0	5.0399	0.0062467	0.0062467	0.0021994
0	5.8799	0.0062608	0.0062608	0.0022009
0	6.7199	0.0062714	0.0062714	0.0022018
0	7.5599	0.0062798	0.0062798	0.0022024
1.0259	0	0.0059297	0.0059297	0.0020845
1.0259	0.83999	0.0061017	0.0061017	0.0025009
1.0259	1.68	0.0061486	0.0061486	0.0024168
1.0259	2.52	0.0061116	0.0061116	0.0023541
1.0259	3.36	0.0060791	0.0060791	0.0023191
1.0259	4.2	0.0060581	0.0060581	0.0022971
1.0259	5.0399	0.0060439	0.0060439	0.0022821
1.0259	5.8799	0.006034	0.006034	0.0022712
1.0259	6.7199	0.006027	0.006027	0.0022629
1.0259	7.5599	0.006022	0.006022	0.0022565
2.0517	0	0.0059782	0.0059782	0.0023242
2.0517	0.83999	0.0060732	0.0060621	0.0024775
2.0517	1.68	0.0061017	0.0061017	0.0025009
2.0517	2.52	0.0061343	0.0061343	0.0024692
2.0517	3.36	0.0061486	0.0061486	0.0024168
2.0517	4.2	0.0061346	0.0061346	0.0023804
2.0517	5.0399	0.0061116	0.0061116	0.0023541
2.0517	5.8799	0.0060935	0.0060935	0.0023344
2.0517	6.7199	0.0060791	0.0060791	0.0023191
2.0517	7.5599	0.0060675	0.0060675	0.002307
3.0776	0	0.005993	0.005993	0.0023833
3.0776	0.83999	0.0062389	0.0060477	0.0024679
3.0776	1.68	0.006076	0.006076	0.0024863
3.0776	2.52	0.0061017	0.0061017	0.0025009
3.0776	3.36	0.0061242	0.0061242	0.0024918
3.0776	4.2	0.0061436	0.0061436	0.0024494
3.0776	5.0399	0.0061486	0.0061486	0.0024168
3.0776	5.8799	0.0061437	0.0061437	0.0023912
3.0776	6.7199	0.0061263	0.0061263	0.0023707
3.0776	7.5599	0.0061116	0.0061116	0.0023541
4.1035	0	0.0059999	0.0059999	0.0024071
4.1035	0.83999	0.0061992	0.0060403	0.0024629
4.1035	1.68	0.0060732	0.0060621	0.0024775
4.1035	2.52	0.0060827	0.0060827	0.0024903
4.1035	3.36	0.0061017	0.0061017	0.0025009
4.1035	4.2	0.0061189	0.0061189	0.0025043
4.1035	5.0399	0.0061343	0.0061343	0.0024692
4.1035	5.8799	0.006148	0.006148	0.0024405
4.1035	6.7199	0.0061486	0.0061486	0.0024168
4.1035	7.5599	0.0061483	0.0061483	0.002397
5.1293	0	0.006004	0.006004	0.0024192
5.1293	0.83999	0.0062177	0.0060358	0.0024597
5.1293	1.68	0.0061546	0.0060535	0.0024719
5.1293	2.52	0.0060705	0.0060705	0.0024829
5.1293	3.36	0.0060867	0.0060867	0.0024926
5.1293	4.2	0.0061017	0.0061017	0.0025009
5.1293	5.0399	0.0061156	0.0061156	0.0025081
5.1293	5.8799	0.0061283	0.0061283	0.0024824
5.1293	6.7199	0.00614	0.00614	0.002457
5.1293	7.5599	0.0061482	0.0061482	0.0024354
6.1552	0	0.0060066	0.0060066	0.0024263
6.1552	0.83999	0.006207	0.0060328	0.0024576
6.1552	1.68	0.0062389	0.0060477	0.0024679
6.1552	2.52	0.0060732	0.0060621	0.0024775
6.1552	3.36	0.006076	0.006076	0.0024863
6.1552	4.2	0.0060892	0.0060892	0.0024941
6.1552	5.0399	0.0061017	0.0061017	0.0025009
6.1552	5.8799	0.0061134	0.0061134	0.002507
6.1552	6.7199	0.0061242	0.0061242	0.0024918
6.1552	7.5599	0.0061343	0.0061343	0.0024692
7.1811	0	0.0060084	0.0060084	0.0024308
7.1811	0.83999	0.0061974	0.0060306	0.0024561
7.1811	1.68	0.0063218	0.0060434	0.002465
7.1811	2.52	0.0061269	0.006056	0.0024735
7.1811	3.36	0.0060682	0.0060682	0.0024814
7.1811	4.2	0.0060799	0.0060799	0.0024886
7.1811	5.0399	0.0060911	0.0060911	0.0024951
7.1811	5.8799	0.0061017	0.0061017	0.0025009
7.1811	6.7199	0.0061117	0.0061117	0.0025062
7.1811	7.5599	0.0061212	0.0061212	0.0024988
8.207	0	0.0060097	0.0060097	0.002434
8.207	0.83999	0.0061979	0.006029	0.002455
8.207	1.68	0.0063128	0.0060403	0.0024629
8.207	2.52	0.0061826	0.0060513	0.0024704
8.207	3.36	0.0060732	0.0060621	0.0024775
8.207	4.2	0.0060726	0.0060726	0.0024842
8.207	5.0399	0.0060827	0.0060827	0.0024903
8.207	5.8799	0.0060924	0.0060924	0.0024959
8.207	6.7199	0.0061017	0.0061017	0.0025009
8.207	7.5599	0.0061105	0.0061105	0.0025055
9.2328	0	0.0060107	0.0060107	0.0024362
9.2328	0.83999	0.006209	0.0060278	0.0024541
9.2328	1.68	0.0062791	0.0060378	0.0024611
9.2328	2.52	0.0062389	0.0060477	0.0024679
9.2328	3.36	0.0061132	0.0060574	0.0024744
9.2328	4.2	0.0060668	0.0060668	0.0024806
9.2328	5.0399	0.006076	0.006076	0.0024863
9.2328	5.8799	0.0060849	0.0060849	0.0024916
9.2328	6.7199	0.0060935	0.0060935	0.0024965
9.2328	7.5599	0.0061017	0.0061017	0.0025009
