# Supplementary material for: GEODE: an in silico tool that translates in vitro to in vivo predictions of tuberculosis antibiotic combination efficacy
Source: Front Pharmacol. 2025 Oct 17;16:1639673. doi: 10.3389/fphar.2025.1639673 (PMC12575316; doi:10.3389/fphar.2025.1639673)
Supplement: Supplementary file 1 [file Supplementaryfile5.zip › drug_int_data/BPaL-ANNN-max/BDQ-LZD.csv]

bliss BDQ-LZD nrDrugs 2 nrLines 99
0	16.6872	0.00848385	0.0063686	0.00151315
0	33.3744	0.00867541	0.00645539	0.00151708
0	50.0617	0.00876802	0.00648679	0.0015183
0	66.7489	0.00882619	0.0065033	0.00151888
0	83.4361	0.0088674	0.00651357	0.00151922
0	100.1233	0.008898719	0.006520623	0.001519436
0	116.8106	0.008923645	0.006525784	0.001519588
0	133.4978	0.008944145	0.006529737	0.0015197
0	150.185	0.008961423	0.006532869	0.001519786
1.0259	0	0.0059297	0.0059297	0.0019627
1.02587	16.6872	0.00915497	0.00621957	0.00155676
1.02587	33.3744	0.00924848	0.00639614	0.00153859
1.02587	50.0617	0.00927974	0.00647188	0.00153252
1.02587	66.7489	0.00929538	0.00651897	0.00152949
1.02587	83.4361	0.00930476	0.00655375	0.00152767
1.025869	100.1233	0.009311018	0.006581814	0.001526456
1.025869	116.8106	0.009315488	0.006605587	0.001525589
1.025869	133.4978	0.00931884	0.006626291	0.001524939
1.025869	150.185	0.009321448	0.006644627	0.001524433
2.0517	0	0.0059782	0.0059782	0.0022666
2.05174	16.6872	0.00897007	0.00598568	0.0011302
2.05174	33.3744	0.00915497	0.00621957	0.00155676
2.05174	50.0617	0.00921726	0.00633154	0.00154465
2.05174	66.7489	0.00924848	0.00639614	0.00153859
2.05174	83.4361	0.00926723	0.00643959	0.00153495
2.051738	100.1233	0.00927974	0.006471883	0.001532525
2.051738	116.8106	0.009288675	0.006497561	0.001530791
2.051738	133.4978	0.009295377	0.006518971	0.001529491
2.051738	150.185	0.00930059	0.006537433	0.001528479
3.0776	0	0.005993	0.005993	0.0023496
3.07761	16.6872	0.00878985	0.00595966	0.00121441
3.07761	33.3744	0.00906207	0.00608198	0.00157486
3.07761	50.0617	0.00915497	0.00621957	0.00155676
3.07761	66.7489	0.00920167	0.00630171	0.00154768
3.07761	83.4361	0.00922975	0.00635648	0.00154223
3.077607	100.1233	0.009248484	0.006396142	0.001538591
3.077607	116.8106	0.009261876	0.006426679	0.001535991
3.077607	133.4978	0.009271923	0.006451304	0.001534041
3.077607	150.185	0.00927974	0.006471883	0.001532525
4.1035	0	0.0059999	0.0059999	0.0023846
4.10348	16.6872	0.00861623	0.00597104	0.0015997
4.10348	33.3744	0.00897007	0.00598568	0.0015997
4.10348	50.0617	0.00909295	0.00612426	0.0015997
4.10348	66.7489	0.00915497	0.00621957	0.0015997
4.10348	83.4361	0.00919232	0.00628445	0.0015997
4.103476	100.1233	0.009217263	0.006331539	0.001599703
4.103476	116.8106	0.009235099	0.006367511	0.001599703
4.103476	133.4978	0.009248484	0.006396142	0.001599703
4.103476	150.185	0.0092589	0.006419694	0.001599703
5.1293	0	0.006004	0.006004	0.002403
5.12935	16.6872	0.00845065	0.00597899	0.0018618
5.12935	33.3744	0.00887924	0.00595572	0.0018618
5.12935	50.0617	0.00903128	0.00604294	0.0018618
5.12935	66.7489	0.00910842	0.0061467	0.0018618
5.12935	83.4361	0.00915497	0.00621957	0.0018618
5.129345	100.1233	0.009186088	0.006273191	0.001861798
5.129345	116.8106	0.009208351	0.006314325	0.001861798
5.129345	133.4978	0.009225065	0.006347005	0.001861798
5.129345	150.185	0.009238073	0.006373736	0.001861798
6.1552	0	0.0060066	0.0060066	0.0024139
6.15521	16.6872	0.00829406	0.00598476	0.00198558
6.15521	33.3744	0.00878985	0.00595966	0.00198558
6.15521	50.0617	0.00897007	0.00598568	0.00198558
6.15521	66.7489	0.00906207	0.00608198	0.00198558
6.15521	83.4361	0.00911772	0.00616059	0.00198558
6.155214	100.1233	0.009154969	0.006219567	0.001985582
6.155214	116.8106	0.009181638	0.006265261	0.001985582
6.155214	133.4978	0.009201669	0.006301713	0.001985582
6.155214	150.185	0.009217263	0.006331539	0.001985582
7.1811	0	0.0060084	0.0060084	0.002421
7.18108	16.6872	0.00812448	0.00598909	0.0020461
7.18108	33.3744	0.00870211	0.00596588	0.0020461
7.18108	50.0617	0.00890937	0.00596439	0.0020461
7.18108	66.7489	0.00901593	0.00602457	0.0020461
7.18108	83.4361	0.00908058	0.00610694	0.0020461
7.181084	100.1233	0.009123918	0.006170041	0.002046099
7.181084	116.8106	0.009154969	0.006219567	0.002046099
7.181084	133.4978	0.009178302	0.006259375	0.002046099
7.181084	150.185	0.009196474	0.006292068	0.002046099
8.207	0	0.0060097	0.0060097	0.0024259
8.20695	16.6872	0.00795703	0.00599244	0.00208069
8.20695	33.3744	0.00861623	0.00597104	0.00208069
8.20695	50.0617	0.00884927	0.00595512	0.00208069
8.20695	66.7489	0.00897007	0.00598568	0.00208069
8.20695	83.4361	0.00904358	0.00605818	0.00208069
8.206953	100.1233	0.009092947	0.006124265	0.002080694
8.206953	116.8106	0.00912835	0.00617688	0.002080694
8.206953	133.4978	0.009154969	0.006219567	0.002080694
8.206953	150.185	0.009175708	0.006254832	0.002080694
9.2328	0	0.0060107	0.0060107	0.0024295
9.23282	16.6872	0.00770461	0.00599511	0.00210338
9.23282	33.3744	0.00853236	0.00597535	0.00210338
9.23282	50.0617	0.00878985	0.00595966	0.00210338
9.23282	66.7489	0.00892449	0.00596944	0.00210338
9.23282	83.4361	0.00900674	0.0060139	0.00210338
9.232822	100.1233	0.009062065	0.006081978	0.002103384
9.232822	116.8106	0.009101787	0.006136977	0.002103384
9.232822	133.4978	0.009131674	0.00618206	0.002103384
9.232822	150.185	0.009154969	0.006219567	0.002103384
