# Supplementary material for: GEODE: an in silico tool that translates in vitro to in vivo predictions of tuberculosis antibiotic combination efficacy
Source: Front Pharmacol. 2025 Oct 17;16:1639673. doi: 10.3389/fphar.2025.1639673 (PMC12575316; doi:10.3389/fphar.2025.1639673)
Supplement: Supplementary file 1 [file Supplementaryfile5.zip › drug_int_data/BPaL-ANNN-mean/LZD.csv]

bliss LZD nrDrugs 1 nrLines 10
0	0	0	0
16.6872	0.0071016	0.00538097	0.000198397
33.3744	0.0071205	0.00540262	0.000261288
50.0617	0.00712874	0.0054116	0.000303427
66.7489	0.00713365	0.00541675	0.000358707
83.4361	0.00713701	0.00542017	0.000398239
100.1233	0.007139505	0.005422647	0.0004171386
116.8106	0.00714145	0.005424539	0.0004298835
133.4978	0.007143025	0.005426044	0.0004398425
150.185	0.007144336	0.005427276	0.0004479901
