# Supplementary material for: GEODE: an in silico tool that translates in vitro to in vivo predictions of tuberculosis antibiotic combination efficacy
Source: Front Pharmacol. 2025 Oct 17;16:1639673. doi: 10.3389/fphar.2025.1639673 (PMC12575316; doi:10.3389/fphar.2025.1639673)
Supplement: Supplementary file 1 [file Supplementaryfile5.zip › drug_int_data/BPaL-ANNN-mean/PTM-LZD.csv]

bliss PTM-LZD nrDrugs 2 nrLines 99
0	16.6872	0.00705557	0.00512035	0.000756573
0	33.3744	0.00715399	0.00525582	0.000758542
0	50.0617	0.00719829	0.00531624	0.000759151
0	66.7489	0.00722512	0.00535228	0.000759441
0	83.4361	0.00724369	0.00537684	0.000759609
0	100.1233	0.007257572	0.005394929	0.000759718
0	116.8106	0.007268478	0.005408958	0.0007597942
0	133.4978	0.007277357	0.00542024	0.0007598502
0	150.185	0.007284778	0.005429563	0.0007598931
0.83999	0	0.0055957	0.0046009	0.00072872
0.839991	16.6872	0.00724635	0.00512925	0.000652067
0.839991	33.3744	0.00734103	0.00521169	0.000649121
0.839991	50.0617	0.00737262	0.00530317	0.000765265
0.839991	66.7489	0.00738841	0.00535922	0.000763997
0.839991	83.4361	0.00739789	0.00539717	0.000763237
0.8399908	100.1233	0.007404207	0.005424157	0.0007627293
0.8399908	116.8106	0.007408721	0.005444189	0.000762367
0.8399908	133.4978	0.007412105	0.005459586	0.0007620953
0.8399908	150.185	0.007414738	0.005471762	0.000761884
1.68	0	0.0057584	0.0046875	0.0010658
1.67998	16.6872	0.00705882	0.00505718	0.000657933
1.67998	33.3744	0.00724635	0.00512925	0.000652067
1.67998	50.0617	0.00730945	0.00519827	0.000650104
1.67998	66.7489	0.00734103	0.00521169	0.000649121
1.67998	83.4361	0.00735998	0.00526661	0.000766279
1.679982	100.1233	0.007372616	0.00530317	0.0007652651
1.679982	116.8106	0.007381642	0.005334088	0.0007645406
1.679982	133.4978	0.007388412	0.005359222	0.0007639973
1.679982	150.185	0.007393677	0.005379915	0.0007635746
2.52	0	0.0058226	0.0047166	0.0010892
2.51997	16.6872	0.00687861	0.00503691	0.000663741
2.51997	33.3744	0.00715208	0.00508018	0.000655006
2.51997	50.0617	0.00724635	0.00512925	0.000652067
2.51997	66.7489	0.00729367	0.00517563	0.000650595
2.51997	83.4361	0.00732208	0.00521011	0.000649711
2.519972	100.1233	0.007341029	0.005211687	0.0006491213
2.519972	116.8106	0.007354566	0.005253462	0.0007667138
2.519972	133.4978	0.007364719	0.005278802	0.0007658989
2.519972	150.185	0.007372616	0.00530317	0.0007652651
3.36	0	0.0058585	0.0047313	0.0010957
3.35996	16.6872	0.00667172	0.00498658	0.000669463
3.35996	33.3744	0.00705882	0.00505718	0.000657933
3.35996	50.0617	0.00718343	0.00509234	0.000654027
3.35996	66.7489	0.00724635	0.00512925	0.000652067
3.35996	83.4361	0.0072842	0.00516452	0.00065089
3.359963	100.1233	0.00730945	0.005198271	0.0006501039
3.359963	116.8106	0.007327494	0.005210396	0.0006495425
3.359963	133.4978	0.007341029	0.005211687	0.0006491213
3.359963	150.185	0.007351558	0.005245571	0.0007669552
4.2	0	0.005882	0.0047402	0.0010984
4.19995	16.6872	0.00647815	0.00492713	0.000675074
4.19995	33.3744	0.00696738	0.00504472	0.000660846
4.19995	50.0617	0.00712085	0.00507071	0.000655983
4.19995	66.7489	0.00719913	0.00509973	0.000653538
4.19995	83.4361	0.00724635	0.00512925	0.000652067
4.199954	100.1233	0.007277888	0.005157683	0.000651086
4.199954	116.8106	0.00730043	0.005184258	0.0006503846
4.199954	133.4978	0.007317344	0.005209941	0.0006498583
4.199954	150.185	0.007330502	0.00521061	0.0006494489
5.0399	0	0.0058988	0.0047462	0.0010997
5.03994	16.6872	0.00635007	0.00490014	0.000680554
5.03994	33.3744	0.00687861	0.00503691	0.000663741
5.03994	50.0617	0.00705882	0.00505718	0.000657933
5.03994	66.7489	0.00715208	0.00508018	0.000655006
5.03994	83.4361	0.00720857	0.00510467	0.000653244
5.039945	100.1233	0.007246352	0.00512925	0.0006520673
5.039945	116.8106	0.007273381	0.00515306	0.0006512262
5.039945	133.4978	0.007293666	0.005175631	0.000650595
5.039945	150.185	0.00730945	0.005198271	0.0006501039
5.8799	0	0.0059116	0.0047505	0.0011005
5.87994	16.6872	0.0062477	0.00488394	0.000685884
5.87994	33.3744	0.00679325	0.00503127	0.000666614
5.87994	50.0617	0.00699761	0.00504817	0.000659877
5.87994	66.7489	0.00710528	0.00506675	0.000656471
5.87994	83.4361	0.00717088	0.0050871	0.000654419
5.879935	100.1233	0.007214859	0.0051082	0.0006530478
5.879935	116.8106	0.007246352	0.00512925	0.0006520673
5.879935	133.4978	0.007270001	0.005149727	0.0006513314
5.879935	150.185	0.007288406	0.005169325	0.0006507587
6.7199	0	0.0059217	0.0047537	0.0011009
6.71993	16.6872	0.00623941	0.00487144	0.000691048
6.71993	33.3744	0.00667172	0.00498658	0.000669463
6.71993	50.0617	0.00693746	0.00504176	0.000661813
6.71993	66.7489	0.00705882	0.00505718	0.000657933
6.71993	83.4361	0.00713333	0.00507423	0.000655592
6.719926	100.1233	0.007183428	0.005092338	0.0006540274
6.719926	116.8106	0.007219355	0.005110848	0.0006529078
6.719926	133.4978	0.007246352	0.00512925	0.0006520673
6.719926	150.185	0.007267372	0.005147211	0.0006514132
7.5599	0	0.0059299	0.0047563	0.0011012
7.55992	16.6872	0.00623254	0.00486152	0.000696035
7.55992	33.3744	0.00655694	0.00494492	0.000672284
7.55992	50.0617	0.00687861	0.00503691	0.000663741
7.55992	66.7489	0.00701282	0.00505012	0.000659392
7.55992	83.4361	0.00709596	0.00506458	0.000656764
7.559917	100.1233	0.007152082	0.00508018	0.0006550058
7.559917	116.8106	0.007192401	0.005096438	0.0006537476
7.559917	133.4978	0.007222728	0.005112905	0.0006528028
7.559917	150.185	0.007246352	0.00512925	0.0006520673
