# Supplementary material for: GEODE: an in silico tool that translates in vitro to in vivo predictions of tuberculosis antibiotic combination efficacy
Source: Front Pharmacol. 2025 Oct 17;16:1639673. doi: 10.3389/fphar.2025.1639673 (PMC12575316; doi:10.3389/fphar.2025.1639673)
Supplement: Supplementary file 1 [file Supplementaryfile5.zip › drug_int_data/BPaL-ANNN-mean/BDQ-PTM.csv]

bliss BDQ-PTM nrDrugs 2 nrLines 99
0	0.83999	0.0051043	0.0044726	0.001387
0	1.68	0.0053804	0.004618	0.0019004
0	2.52	0.0054904	0.0046684	0.0019239
0	3.36	0.0055517	0.0046942	0.0019304
0	4.2	0.0055915	0.0047098	0.001933
0	5.0399	0.0056198	0.0047204	0.0019344
0	5.8799	0.0056412	0.004728	0.0019351
0	6.7199	0.0056579	0.0047338	0.0019355
0	7.5599	0.0056715	0.0047383	0.0019358
1.0259	0	0.0052167	0.0045463	0.0020075
1.0259	0.83999	0.0059764	0.0047033	0.0023966
1.0259	1.68	0.005888	0.0047283	0.0022637
1.0259	2.52	0.0058227	0.0046948	0.0021674
1.0259	3.36	0.0057821	0.0046698	0.0021135
1.0259	4.2	0.0057567	0.0046538	0.0020796
1.0259	5.0399	0.0057396	0.0046428	0.0020565
1.0259	5.8799	0.0057275	0.0046351	0.0020398
1.0259	6.7199	0.0057186	0.0046295	0.0020271
1.0259	7.5599	0.0057119	0.0046254	0.0020172
2.0517	0	0.005433	0.0045768	0.0022437
2.0517	0.83999	0.0060677	0.004654	0.0023706
2.0517	1.68	0.0059764	0.0047033	0.0023966
2.0517	2.52	0.0059248	0.0047331	0.0023444
2.0517	3.36	0.005888	0.0047283	0.0022637
2.0517	4.2	0.0058532	0.0047127	0.0022078
2.0517	5.0399	0.0058227	0.0046948	0.0021674
2.0517	5.8799	0.0057998	0.0046809	0.002137
2.0517	6.7199	0.0057821	0.0046698	0.0021135
2.0517	7.5599	0.0057681	0.004661	0.0020948
3.0776	0	0.0055256	0.0045858	0.0022873
3.0776	0.83999	0.0061433	0.0046366	0.00236
3.0776	1.68	0.0060379	0.0046704	0.0023803
3.0776	2.52	0.0059764	0.0047033	0.0023966
3.0776	3.36	0.0059408	0.0047281	0.0023791
3.0776	4.2	0.0059122	0.0047333	0.002314
3.0776	5.0399	0.005888	0.0047283	0.0022637
3.0776	5.8799	0.0058658	0.0047198	0.0022244
3.0776	6.7199	0.005842	0.0047062	0.0021929
3.0776	7.5599	0.0058227	0.0046948	0.0021674
4.1035	0	0.0055795	0.0045899	0.0023049
4.1035	0.83999	0.0061197	0.0046276	0.0023544
4.1035	1.68	0.0060677	0.004654	0.0023706
4.1035	2.52	0.0060207	0.0046782	0.0023848
4.1035	3.36	0.0059764	0.0047033	0.0023966
4.1035	4.2	0.0059503	0.0047242	0.0023983
4.1035	5.0399	0.0059248	0.0047331	0.0023444
4.1035	5.8799	0.0059069	0.0047335	0.0023002
4.1035	6.7199	0.005888	0.0047283	0.0022637
4.1035	7.5599	0.0058725	0.0047235	0.0022334
5.1293	0	0.0056158	0.0045922	0.002314
5.1293	0.83999	0.0061267	0.0046221	0.0023509
5.1293	1.68	0.0061041	0.0046437	0.0023644
5.1293	2.52	0.0060473	0.004664	0.0023766
5.1293	3.36	0.0060094	0.0046827	0.0023873
5.1293	4.2	0.0059764	0.0047033	0.0023966
5.1293	5.0399	0.0059545	0.0047217	0.0024045
5.1293	5.8799	0.0059339	0.0047312	0.0023646
5.1293	6.7199	0.0059169	0.0047332	0.0023256
5.1293	7.5599	0.0059028	0.0047324	0.0022923
6.1552	0	0.0056424	0.0045937	0.0023195
6.1552	0.83999	0.0061199	0.0046185	0.0023486
6.1552	1.68	0.0061433	0.0046366	0.00236
6.1552	2.52	0.0060677	0.004654	0.0023706
6.1552	3.36	0.0060379	0.0046704	0.0023803
6.1552	4.2	0.0060026	0.0046857	0.002389
6.1552	5.0399	0.0059764	0.0047033	0.0023966
6.1552	5.8799	0.0059574	0.0047201	0.0024032
6.1552	6.7199	0.0059408	0.0047281	0.0023791
6.1552	7.5599	0.0059248	0.0047331	0.0023444
7.1811	0	0.0056629	0.0045948	0.002323
7.1811	0.83999	0.006114	0.0046158	0.0023469
7.1811	1.68	0.0061826	0.0046315	0.0023568
7.1811	2.52	0.0060914	0.0046467	0.0023662
7.1811	3.36	0.0060519	0.0046612	0.0023749
7.1811	4.2	0.0060283	0.0046749	0.0023829
7.1811	5.0399	0.0059982	0.0046878	0.0023901
7.1811	5.8799	0.0059764	0.0047033	0.0023966
7.1811	6.7199	0.0059596	0.0047189	0.0024023
7.1811	7.5599	0.0059461	0.0047259	0.0023899
8.207	0	0.0056794	0.0045955	0.0023255
8.207	0.83999	0.0061134	0.0046139	0.0023457
8.207	1.68	0.0061766	0.0046276	0.0023544
8.207	2.52	0.006117	0.004641	0.0023627
8.207	3.36	0.0060677	0.004654	0.0023706
8.207	4.2	0.0060438	0.0046664	0.002378
8.207	5.0399	0.0060207	0.0046782	0.0023848
8.207	5.8799	0.005995	0.0046893	0.002391
8.207	6.7199	0.0059764	0.0047033	0.0023966
8.207	7.5599	0.0059614	0.0047179	0.0024017
9.2328	0	0.005693	0.0045961	0.0023273
9.2328	0.83999	0.0061184	0.0046123	0.0023447
9.2328	1.68	0.0061584	0.0046246	0.0023525
9.2328	2.52	0.0061433	0.0046366	0.00236
9.2328	3.36	0.0060853	0.0046483	0.0023672
9.2328	4.2	0.0060549	0.0046596	0.002374
9.2328	5.0399	0.0060379	0.0046704	0.0023803
9.2328	5.8799	0.0060142	0.0046807	0.0023862
9.2328	6.7199	0.0059926	0.0046905	0.0023916
9.2328	7.5599	0.0059764	0.0047033	0.0023966
