# Supplementary material for: GEODE: an in silico tool that translates in vitro to in vivo predictions of tuberculosis antibiotic combination efficacy
Source: Front Pharmacol. 2025 Oct 17;16:1639673. doi: 10.3389/fphar.2025.1639673 (PMC12575316; doi:10.3389/fphar.2025.1639673)
Supplement: Supplementary file 1 [file Supplementaryfile5.zip › drug_int_data/BPaMZ-ANNNNH-mean/PZA.csv]

bliss PZA nrDrugs 1 nrLines 10
0	0	0	0
7644.2192	0.0013339821	0.0011209439	0.00038614676
15288.4383	0.00133695999	0.00112380715	0.00038614681
22932.6575	0.00133766265	0.00112447074	0.000386146822
30576.8767	0.00133795067	0.00112473893	0.000386146826
38221.0958	0.00133810099	0.00112487724	0.000386146828
45865.315	0.00133819104	0.00112495921	0.000386146829
53509.5342	0.00133825004	0.00112501239	0.00038614683
61153.7534	0.0013382912	0.00112504917	0.000386146831
68797.9725	0.00133832129	0.00112507583	0.000386146831
