# Supplementary material for: GEODE: an in silico tool that translates in vitro to in vivo predictions of tuberculosis antibiotic combination efficacy
Source: Front Pharmacol. 2025 Oct 17;16:1639673. doi: 10.3389/fphar.2025.1639673 (PMC12575316; doi:10.3389/fphar.2025.1639673)
Supplement: Supplementary file 1 [file Supplementaryfile5.zip › drug_int_data/BPaMZ-ANNNNH-mean/PTM.csv]

bliss PTM nrDrugs 1 nrLines 10
0	0	0	0
0.83999	0.0061879	0.0047421	0.0012672
1.68	0.0062298	0.00476	0.0016656
2.52	0.0062456	0.0047659	0.0018179
3.36	0.0062544	0.0047689	0.0018951
4.2	0.00626	0.0047707	0.0019284
5.0399	0.006264	0.0047719	0.0019439
5.8799	0.006267	0.0047727	0.001952
6.7199	0.0062694	0.0047734	0.0019568
7.5599	0.0062713	0.0047739	0.00196
