# Supplementary material for: GEODE: an in silico tool that translates in vitro to in vivo predictions of tuberculosis antibiotic combination efficacy
Source: Front Pharmacol. 2025 Oct 17;16:1639673. doi: 10.3389/fphar.2025.1639673 (PMC12575316; doi:10.3389/fphar.2025.1639673)
Supplement: Supplementary file 1 [file Supplementaryfile5.zip › drug_int_data/BPaMZ-ANNNNH-mean/MXF.csv]

bliss MXF nrDrugs 1 nrLines 10
0	0	0	0
15.095	0.00735466	0.0046332	0.00183613
30.1901	0.00737095	0.00463698	0.00189305
45.2851	0.00737749	0.00463829	0.00191575
60.3801	0.00738119	0.00463896	0.00192836
75.4751	0.00738362	0.00463937	0.00193634
90.5702	0.00738538	0.00463965	0.00194181
105.6652	0.007386717	0.004639856	0.001945785
120.7602	0.007387779	0.004640011	0.001948787
135.8552	0.007388647	0.004640134	0.00195113
