# Supplementary material for: GEODE: an in silico tool that translates in vitro to in vivo predictions of tuberculosis antibiotic combination efficacy
Source: Front Pharmacol. 2025 Oct 17;16:1639673. doi: 10.3389/fphar.2025.1639673 (PMC12575316; doi:10.3389/fphar.2025.1639673)
Supplement: Supplementary file 1 [file Supplementaryfile5.zip › drug_int_data/BPaMZ-ANNNNH-mean/PZA-MXF.csv]

bliss PZA-MXF nrDrugs 2 nrLines 99
0	15.095	0.00300558	0.00441907	0.00021945
0	30.1901	0.00300788	0.00442225	0.000219477
0	45.2851	0.00300862	0.00442334	0.000219479
0	60.3801	0.00300899	0.00442389	0.00021948
0	75.4751	0.00300921	0.00442423	0.00021948
0	90.5702	0.00300936	0.00442445	0.00021948
0	105.6652	0.003009463	0.004424619	0.0002194805
0	120.7602	0.003009541	0.004424744	0.0002194805
0	135.8552	0.003009601	0.004424842	0.0002194805
7644.2192	0	0.00079171367	0.0011431869	5.4709077e-05
7644.2192	15.095027	0.0029900547	0.0042241149	5.4916831e-05
7644.2192	30.190054	0.0030000658	0.0045045828	5.5124584e-05
7644.2192	45.285081	0.0030034043	0.004631766	5.5332334e-05
7644.2192	60.380108	0.0030050738	0.0046299939	5.5540079e-05
7644.2192	75.475136	0.0030060755	0.0046102307	5.5747817e-05
7644.2192	90.570163	0.0030067433	0.0045806708	5.5955547e-05
7644.2192	105.66519	0.0030072203	0.0045591765	5.6163268e-05
7644.2192	120.76022	0.0030075781	0.0045428689	5.6370977e-05
7644.2192	135.85524	0.0030078563	0.0045300854	5.6578673e-05
15288.4383	0	0.000796705833	0.00114817915	5.47090766e-05
15288.4383	15.0950271	0.00297007166	0.00391940115	5.4812954e-05
15288.4383	30.1900542	0.00299005465	0.00422502498	5.49168312e-05
15288.4383	45.2850813	0.00299672782	0.00445312503	5.5020708e-05
15288.4383	60.3801084	0.00300006576	0.00450529936	5.51245841e-05
15288.4383	75.4751355	0.00300206883	0.00458463777	5.52284595e-05
15288.4383	90.5701626	0.00300340432	0.00463223796	5.53323338e-05
15288.4383	105.66519	0.00300435828	0.00463546281	5.54362069e-05
15288.4383	120.760217	0.00300507377	0.00463031381	5.55400787e-05
15288.4383	135.855244	0.00300563027	0.00462346979	5.56439487e-05
22932.6575	0	0.000797854681	0.00114932801	5.47090766e-05
22932.6575	15.0950271	0.00295017768	0.00400104613	5.47783282e-05
22932.6575	30.1900542	0.00298005476	0.00399254336	5.48475798e-05
22932.6575	45.2850813	0.00299005465	0.00422538491	5.49168312e-05
22932.6575	60.3801084	0.00299505915	0.00438656945	5.49860824e-05
22932.6575	75.4751355	0.00299806291	0.00451208541	5.50553334e-05
22932.6575	90.5701626	0.00300006576	0.00450557787	5.51245841e-05
22932.6575	105.66519	0.00300149651	0.00455781117	5.51938345e-05
22932.6575	120.760217	0.00300256963	0.00460620868	5.52630844e-05
22932.6575	135.855244	0.00300340432	0.00463242326	5.53323338e-05
30576.8767	0	0.000798316923	0.00114979025	5.47090766e-05
30576.8767	15.0950271	0.0029304156	0.00394289433	5.47610153e-05
30576.8767	30.1900542	0.00297007166	0.00392039687	5.4812954e-05
30576.8767	45.2850813	0.00298338647	0.00405972921	5.48648926e-05
30576.8767	60.3801084	0.00299005465	0.00422558477	5.49168312e-05
30576.8767	75.4751355	0.00299405806	0.00434997753	5.49687696e-05
30576.8767	90.5701626	0.00299672782	0.00445362959	5.5020708e-05
30576.8767	105.66519	0.00299863512	0.00453851644	5.50726461e-05
30576.8767	120.760217	0.00300006576	0.00450573141	5.51245841e-05
30576.8767	135.855244	0.00300117855	0.00454226331	5.51765219e-05
38221.0958	0	0.00079855455	0.00115002788	5.47090766e-05
38221.0958	15.0950271	0.00291082639	0.00379758924	5.47506276e-05
38221.0958	30.1900542	0.00296011082	0.00392896101	5.47921785e-05
38221.0958	45.2850813	0.00297672492	0.00395873274	5.48337295e-05
38221.0958	60.3801084	0.00298505296	0.00410431148	5.48752803e-05
38221.0958	75.4751355	0.00299005465	0.00422571422	5.49168312e-05
38221.0958	90.5701626	0.00299339072	0.00432692102	5.4958382e-05
38221.0958	105.66519	0.00299577427	0.00441467137	5.49999326e-05
38221.0958	120.760217	0.00299756224	0.00448984985	5.50414832e-05
38221.0958	135.855244	0.00299895303	0.00454289027	5.50830337e-05
45865.315	0	0.000798695057	0.00115016839	5.47090766e-05
45865.315	15.0950271	0.00289144861	0.00369204456	5.47437024e-05
45865.315	30.1900542	0.00295017768	0.00400301816	5.47783282e-05
45865.315	45.2850813	0.00297007166	0.00392079091	5.4812954e-05
45865.315	60.3801084	0.00298005476	0.00399298729	5.48475798e-05
45865.315	75.4751355	0.00298605304	0.00413148189	5.48822055e-05
45865.315	90.5701626	0.00299005465	0.00422580589	5.49168312e-05
45865.315	105.66519	0.00299291407	0.0043110861	5.49514568e-05
45865.315	120.760217	0.00299505915	0.00438696695	5.49860824e-05
45865.315	135.855244	0.00299672782	0.00445382877	5.5020708e-05
53509.5342	0	0.000798786049	0.00115025938	5.47090766e-05
53509.5342	15.0950271	0.00287231797	0.00361036349	5.47387559e-05
53509.5342	30.1900542	0.00294027754	0.00403964469	5.47684351e-05
53509.5342	45.2850813	0.00296342829	0.00391838583	5.47981144e-05
53509.5342	60.3801084	0.00297506077	0.00394584253	5.48277936e-05
53509.5342	75.4751355	0.00298205358	0.0040273755	5.48574728e-05
53509.5342	90.5701626	0.00298671983	0.00414553783	5.4887152e-05
53509.5342	105.66519	0.00299005465	0.00422587473	5.49168312e-05
53509.5342	120.760217	0.00299255659	0.00429954782	5.49465103e-05
53509.5342	135.855244	0.00299450298	0.0043662993	5.49761894e-05
61153.7534	0	0.000798848871	0.0011503222	5.47090766e-05
61153.7534	15.0950271	0.00285346694	0.00354411785	5.4735046e-05
61153.7534	30.1900542	0.0029304156	0.00394289433	5.47610153e-05
61153.7534	45.2850813	0.00295679643	0.00394835958	5.47869847e-05
61153.7534	60.3801084	0.00297007166	0.00392100977	5.4812954e-05
61153.7534	75.4751355	0.00297805662	0.00397132819	5.48389233e-05
61153.7534	90.5701626	0.00298338647	0.00406007366	5.48648926e-05
61153.7534	105.66519	0.00298719615	0.00415597563	5.48908619e-05
61153.7534	120.760217	0.00299005465	0.00422592861	5.49168312e-05
61153.7534	135.855244	0.00299227857	0.00429076987	5.49428004e-05
68797.9725	0	0.000798894356	0.00115036769	5.47090766e-05
68797.9725	15.0950271	0.00283492457	0.00348845917	5.47321605e-05
68797.9725	30.1900542	0.00292059691	0.00386378929	5.47552444e-05
68797.9725	45.2850813	0.00295017768	0.00400379751	5.47783282e-05
68797.9725	60.3801084	0.00296508811	0.00391610336	5.48014121e-05
68797.9725	75.4751355	0.00297406253	0.00393931549	5.48244959e-05
68797.9725	90.5701626	0.00298005476	0.00399316267	5.48475798e-05
68797.9725	105.66519	0.0029843387	0.00408499486	5.48706636e-05
68797.9725	120.760217	0.00298755341	0.00416403077	5.48937474e-05
68797.9725	135.855244	0.00299005465	0.00422597211	5.49168312e-05
