# Supplementary material for: GEODE: an in silico tool that translates in vitro to in vivo predictions of tuberculosis antibiotic combination efficacy
Source: Front Pharmacol. 2025 Oct 17;16:1639673. doi: 10.3389/fphar.2025.1639673 (PMC12575316; doi:10.3389/fphar.2025.1639673)
Supplement: Supplementary file 1 [file Supplementaryfile5.zip › drug_int_data/HRZE-ANNH-min/INH-PZA-EMB.csv]

bliss INH-PZA-EMB nrDrugs 3 nrLines 999
0	0	458.2318	0	0.001424441	0
0	0	916.4636	0	0.001424441	0
0	0	1374.6954	0	0.0014244409	0
0	0	1832.9272	0	0.0014244409	0
0	0	2291.159	0	0.0014244409	0
0	0	2749.3908	0	0.0014244409	0
0	0	3207.6227	0	0.0014244409	0
0	0	3665.8545	0	0.0014244409	0
0	0	4124.0863	0	0.0014244409	0
0	7644.2192	0	0	0.000556222	0
0	7644.2192	458.23181	0	0.0014328912	6.2204698e-05
0	7644.2192	916.46361	0	0.001428775	6.2204698e-05
0	7644.2192	1374.6954	0	0.0014273554	6.2204698e-05
0	7644.2192	1832.9272	0	0.0014266363	6.2204698e-05
0	7644.2192	2291.159	0	0.0014262018	6.2204698e-05
0	7644.2192	2749.3908	0	0.0014259109	6.2204698e-05
0	7644.2192	3207.6227	0	0.0014257025	6.2204698e-05
0	7644.2192	3665.8545	0	0.0014255458	6.2204698e-05
0	7644.2192	4124.0863	0	0.0014254238	6.2204698e-05
0	15288.4383	0	0	0.000556222003	0
0	15288.4383	458.231807	0	0.00144053423	6.22046976e-05
0	15288.4383	916.463615	0	0.00143289116	6.22046976e-05
0	15288.4383	1374.69542	0	0.00143017039	6.22046976e-05
0	15288.4383	1832.92723	0	0.00142877497	6.22046976e-05
0	15288.4383	2291.15904	0	0.00142792614	6.22046976e-05
0	15288.4383	2749.39084	0	0.00142735535	6.22046976e-05
0	15288.4383	3207.62265	0	0.00142694522	6.22046976e-05
0	15288.4383	3665.85446	0	0.00142663627	6.22046976e-05
0	15288.4383	4124.08627	0	0.00142639518	6.22046976e-05
0	22932.6575	0	0	0.000556222003	0
0	22932.6575	458.231807	0	0.00144748334	6.22046976e-05
0	22932.6575	916.463615	0	0.00143680597	6.22046976e-05
0	22932.6575	1374.69542	0	0.00143289116	6.22046976e-05
0	22932.6575	1832.92723	0	0.00143085922	6.22046976e-05
0	22932.6575	2291.15904	0	0.00142961508	6.22046976e-05
0	22932.6575	2749.39084	0	0.00142877497	6.22046976e-05
0	22932.6575	3207.62265	0	0.00142816956	6.22046976e-05
0	22932.6575	3665.85446	0	0.00142771256	6.22046976e-05
0	22932.6575	4124.08627	0	0.00142735535	6.22046976e-05
0	30576.8767	0	0	0.000556222003	0
0	30576.8767	458.231807	0	0.00145383103	6.22046976e-05
0	30576.8767	916.463615	0	0.00144053423	6.22046976e-05
0	30576.8767	1374.69542	0	0.00143552246	6.22046976e-05
0	30576.8767	1832.92723	0	0.00143289116	6.22046976e-05
0	30576.8767	2291.15904	0	0.00143126973	6.22046976e-05
0	30576.8767	2749.39084	0	0.00143017039	6.22046976e-05
0	30576.8767	3207.62265	0	0.00142937593	6.22046976e-05
0	30576.8767	3665.85446	0	0.00142877497	6.22046976e-05
0	30576.8767	4124.08627	0	0.00142830448	6.22046976e-05
0	38221.0958	0	0	0.000556222003	0
0	38221.0958	458.231807	0	0.0014596538	6.22046976e-05
0	38221.0958	916.463615	0	0.00144408932	6.22046976e-05
0	38221.0958	1374.69542	0	0.00143806876	6.22046976e-05
0	38221.0958	1832.92723	0	0.00143487277	6.22046976e-05
0	38221.0958	2291.15904	0	0.00143289116	6.22046976e-05
0	38221.0958	2749.39084	0	0.00143154225	6.22046976e-05
0	38221.0958	3207.62265	0	0.00143056472	6.22046976e-05
0	38221.0958	3665.85446	0	0.00142982376	6.22046976e-05
0	38221.0958	4124.08627	0	0.00142924276	6.22046976e-05
0	45865.315	0	0	0.000556222003	0
0	45865.315	458.231807	0	0.00146501546	6.22046976e-05
0	45865.315	916.463615	0	0.00144748334	6.22046976e-05
0	45865.315	1374.69542	0	0.00144053423	6.22046976e-05
0	45865.315	1832.92723	0	0.00143680597	6.22046976e-05
0	45865.315	2291.15904	0	0.00143448038	6.22046976e-05
0	45865.315	2749.39084	0	0.00143289116	6.22046976e-05
0	45865.315	3207.62265	0	0.00143173634	6.22046976e-05
0	45865.315	3665.85446	0	0.00143085922	6.22046976e-05
0	45865.315	4124.08627	0	0.00143017039	6.22046976e-05
0	53509.5342	0	0	0.000556222003	0
0	53509.5342	458.231807	0	0.00146996969	6.22046976e-05
0	53509.5342	916.463615	0	0.00145072725	6.22046976e-05
0	53509.5342	1374.69542	0	0.00144292276	6.22046976e-05
0	53509.5342	1832.92723	0	0.00143869255	6.22046976e-05
0	53509.5342	2291.15904	0	0.00143603838	6.22046976e-05
0	53509.5342	2749.39084	0	0.0014342177	6.22046976e-05
0	53509.5342	3207.62265	0	0.00143289116	6.22046976e-05
0	53509.5342	3665.85446	0	0.0014318816	6.22046976e-05
0	53509.5342	4124.08627	0	0.00143108754	6.22046976e-05
0	61153.7534	0	0	0.000556222003	0
0	61153.7534	458.231807	0	0.00147456205	6.22046976e-05
0	61153.7534	916.463615	0	0.00145383103	6.22046976e-05
0	61153.7534	1374.69542	0	0.001445238	6.22046976e-05
0	61153.7534	1832.92723	0	0.00144053423	6.22046976e-05
0	61153.7534	2291.15904	0	0.0014375661	6.22046976e-05
0	61153.7534	2749.39084	0	0.00143552246	6.22046976e-05
0	61153.7534	3207.62265	0	0.00143402954	6.22046976e-05
0	61153.7534	3665.85446	0	0.00143289116	6.22046976e-05
0	61153.7534	4124.08627	0	0.0014319944	6.22046976e-05
0	68797.9725	0	0	0.000556222003	0
0	68797.9725	458.231807	0	0.00147883142	6.22046976e-05
0	68797.9725	916.463615	0	0.00145680378	6.22046976e-05
0	68797.9725	1374.69542	0	0.00144748334	6.22046976e-05
0	68797.9725	1832.92723	0	0.00144233264	6.22046976e-05
0	68797.9725	2291.15904	0	0.00143906443	6.22046976e-05
0	68797.9725	2749.39084	0	0.00143680597	6.22046976e-05
0	68797.9725	3207.62265	0	0.00143515186	6.22046976e-05
0	68797.9725	3665.85446	0	0.00143388813	6.22046976e-05
0	68797.9725	4124.08627	0	0.00143289116	6.22046976e-05
4.9835	0	0	0	0.0032625	0.00023603
4.983462	0	458.2318	0	0.005239393	0.000180411
4.983462	0	916.4636	0	0.00452497	0.0001801979
4.9834621	0	1374.6954	0	0.0040408253	0.00018012684
4.9834621	0	1832.9272	0	0.0036895721	0.00018009132
4.9834621	0	2291.159	0	0.0034225066	0.00018007
4.9834621	0	2749.3908	0	0.0032123343	0.00018005579
4.9834621	0	3207.6227	0	0.0030424925	0.00018004564
4.9834621	0	3665.8545	0	0.0029023177	0.00018003803
4.9834621	0	4124.0863	0	0.0027846205	0.00018003211
4.9834621	7644.2192	0	0	0.0025916567	0.00023603053
4.9834621	7644.2192	458.23181	0	0.0052721722	0.00018041104
4.9834621	7644.2192	916.46361	0	0.0045521797	0.0001801979
4.9834621	7644.2192	1374.6954	0	0.00406449	0.00018012684
4.9834621	7644.2192	1832.9272	0	0.0037101078	0.00018009132
4.9834621	7644.2192	2291.159	0	0.0034402903	0.00018007
4.9834621	7644.2192	2749.3908	0	0.0032277671	0.00018005579
4.9834621	7644.2192	3207.6227	0	0.0030559495	0.00018004564
4.9834621	7644.2192	3665.8545	0	0.0029141236	0.00018003803
4.9834621	7644.2192	4124.0863	0	0.0027950459	0.00018003211
4.98346208	15288.4383	0	0	0.00221379217	0.000236030528
4.98346208	15288.4383	458.231807	0	0.00530500527	0.000180411042
4.98346208	15288.4383	916.463615	0	0.00457933282	0.000180197897
4.98346208	15288.4383	1374.69542	0	0.00408813787	0.000180126845
4.98346208	15288.4383	1832.92723	0	0.00373064307	0.000180091319
4.98346208	15288.4383	2291.15904	0	0.00345807308	0.000180070003
4.98346208	15288.4383	2749.39084	0	0.00324319303	0.000180055792
4.98346208	15288.4383	3207.62265	0	0.00306939341	0.000180045642
4.98346208	15288.4383	3665.85446	0	0.00292591137	0.000180038029
4.98346208	15288.4383	4124.08627	0	0.00280544965	0.000180032108
4.98346208	22932.6575	0	0	0.00196347347	0.000236030528
4.98346208	22932.6575	458.231807	0	0.00533790841	0.000180411042
4.98346208	22932.6575	916.463615	0	0.00460641972	0.000180197897
4.98346208	22932.6575	1374.69542	0	0.00411176087	0.000180126845
4.98346208	22932.6575	1832.92723	0	0.00375117199	0.000180091319
4.98346208	22932.6575	2291.15904	0	0.00347585038	0.000180070003
4.98346208	22932.6575	2749.39084	0	0.00325860852	0.000180055792
4.98346208	22932.6575	3207.62265	0	0.0030828212	0.000180045642
4.98346208	22932.6575	3665.85446	0	0.0029376785	0.000180038029
4.98346208	22932.6575	4124.08627	0	0.00281582962	0.000180032108
4.98346208	30576.8767	0	0	0.00178272916	0.000236030528
4.98346208	30576.8767	458.231807	0	0.00537090398	0.000180411042
4.98346208	30576.8767	916.463615	0	0.00463343101	0.000180197897
4.98346208	30576.8767	1374.69542	0	0.00413535094	0.000180126845
4.98346208	30576.8767	1832.92723	0	0.00377168873	0.000180091319
4.98346208	30576.8767	2291.15904	0	0.00349361767	0.000180070003
4.98346208	30576.8767	2749.39084	0	0.00327400977	0.000180055792
4.98346208	30576.8767	3207.62265	0	0.00309622971	0.000180045642
4.98346208	30576.8767	3665.85446	0	0.00294942228	0.000180038029
4.98346208	30576.8767	4124.08627	0	0.00282618345	0.000180032108
4.98346208	38221.0958	0	0	0.00164500629	0.000236030528
4.98346208	38221.0958	458.231807	0	0.0051833691	0.000180411042
4.98346208	38221.0958	916.463615	0	0.00466035785	0.000180197897
4.98346208	38221.0958	1374.69542	0	0.00415890009	0.000180126845
4.98346208	38221.0958	1832.92723	0	0.00379218739	0.000180091319
4.98346208	38221.0958	2291.15904	0	0.00351137028	0.000180070003
4.98346208	38221.0958	2749.39084	0	0.00328939294	0.000180055792
4.98346208	38221.0958	3207.62265	0	0.00310961569	0.000180045642
4.98346208	38221.0958	3665.85446	0	0.00296113994	0.000180038029
4.98346208	38221.0958	4124.08627	0	0.00283650879	0.000180032108
4.98346208	45865.315	0	0	0.00153608856	0.000236030528
4.98346208	45865.315	458.231807	0	0.00455671062	0.000180411042
4.98346208	45865.315	916.463615	0	0.00468719204	0.000180197897
4.98346208	45865.315	1374.69542	0	0.00418240041	0.000180126845
4.98346208	45865.315	1832.92723	0	0.00381266205	0.000180091319
4.98346208	45865.315	2291.15904	0	0.0035291035	0.000180070003
4.98346208	45865.315	2749.39084	0	0.0033047541	0.000180055792
4.98346208	45865.315	3207.62265	0	0.00312297582	0.000180045642
4.98346208	45865.315	3665.85446	0	0.00297282864	0.000180038029
4.98346208	45865.315	4124.08627	0	0.0028468032	0.000180032108
4.98346208	53509.5342	0	0	0.00144755181	0.000236030528
4.98346208	53509.5342	458.231807	0	0.00407641198	0.000180411042
4.98346208	53509.5342	916.463615	0	0.00471392615	0.000180197897
4.98346208	53509.5342	1374.69542	0	0.00420584409	0.000180126845
4.98346208	53509.5342	1832.92723	0	0.00383310675	0.000180091319
4.98346208	53509.5342	2291.15904	0	0.00354681253	0.000180070003
4.98346208	53509.5342	2749.39084	0	0.00332008923	0.000180055792
4.98346208	53509.5342	3207.62265	0	0.00313630668	0.000180045642
4.98346208	53509.5342	3665.85446	0	0.00298448546	0.000180038029
4.98346208	53509.5342	4124.08627	0	0.00285706419	0.000180032108
4.98346208	61153.7534	0	0	0.00137403525	0.000236030528
4.98346208	61153.7534	458.231807	0	0.00369734669	0.000180411042
4.98346208	61153.7534	916.463615	0	0.00474055358	0.000180197897
4.98346208	61153.7534	1374.69542	0	0.0042292234	0.000180126845
4.98346208	61153.7534	1832.92723	0	0.00385351552	0.000180091319
4.98346208	61153.7534	2291.15904	0	0.00356449249	0.000180070003
4.98346208	61153.7534	2749.39084	0	0.00333539422	0.000180055792
4.98346208	61153.7534	3207.62265	0	0.00314960475	0.000180045642
4.98346208	61153.7534	3665.85446	0	0.0029961074	0.000180038029
4.98346208	61153.7534	4124.08627	0	0.00286728917	0.000180032108
4.98346208	68797.9725	0	0	0.00131194203	0.000236030528
4.98346208	68797.9725	458.231807	0	0.00339093974	0.000180411042
4.98346208	68797.9725	916.463615	0	0.00476706872	0.000180197897
4.98346208	68797.9725	1374.69542	0	0.00425253075	0.000180126845
4.98346208	68797.9725	1832.92723	0	0.00387388238	0.000180091319
4.98346208	68797.9725	2291.15904	0	0.00358213843	0.000180070003
4.98346208	68797.9725	2749.39084	0	0.00335066483	0.000180055792
4.98346208	68797.9725	3207.62265	0	0.00316286643	0.000180045642
4.98346208	68797.9725	3665.85446	0	0.00300769136	0.000180038029
4.98346208	68797.9725	4124.08627	0	0.00287747551	0.000180032108
9.9669	0	0	0	0.0032627	0.0002445
9.966924	0	458.2318	0	0.005744754	0.0001262488
9.966924	0	916.4636	0	0.005239393	0.0001888798
9.9669242	0	1374.6954	0	0.0048438807	0.00018873767
9.9669242	0	1832.9272	0	0.0045249703	0.00018866662
9.9669242	0	2291.159	0	0.0042618708	0.00018862399
9.9669242	0	2749.3908	0	0.0040408253	0.00018859557
9.9669242	0	3207.6227	0	0.0038523264	0.00018857527
9.9669242	0	3665.8545	0	0.0036895721	0.00018856004
9.9669242	0	4124.0863	0	0.0035475564	0.0001885482
9.9669242	7644.2192	0	0	0.0028700889	0.00024449928
9.9669242	7644.2192	458.23181	0	0.0057644096	0.00012624876
9.9669242	7644.2192	916.46361	0	0.0052557766	0.00018887976
9.9669242	7644.2192	1374.6954	0	0.0048586022	0.00018873767
9.9669242	7644.2192	1832.9272	0	0.0045385814	0.00018866662
9.9669242	7644.2192	2291.159	0	0.0042745567	0.00018862399
9.9669242	7644.2192	2749.3908	0	0.0040526592	0.00018859557
9.9669242	7644.2192	3207.6227	0	0.0038633548	0.00018857527
9.9669242	7644.2192	3665.8545	0	0.0036998397	0.00018856004
9.9669242	7644.2192	4124.0863	0	0.0035571109	0.0001885482
9.96692417	15288.4383	0	0	0.00259165671	0.000244499279
9.96692417	15288.4383	458.231807	0	0.00578419051	0.000126248763
9.96692417	15288.4383	916.463615	0	0.00527217223	0.000188879764
9.96692417	15288.4383	1374.69542	0	0.00487331058	0.000188737669
9.96692417	15288.4383	1832.92723	0	0.00455217971	0.000188666618
9.96692417	15288.4383	2291.15904	0	0.00428723501	0.000188623987
9.96692417	15288.4383	2749.39084	0	0.00406448998	0.000188595566
9.96692417	15288.4383	3207.62265	0	0.00387438271	0.000188575266
9.96692417	15288.4383	3665.85446	0	0.00371010784	0.00018856004
9.96692417	15288.4383	4124.08627	0	0.00356666614	0.000188548198
9.96692417	22932.6575	0	0	0.00238074723	0.000244499279
9.96692417	22932.6575	458.231807	0	0.00580410686	0.000126248763
9.96692417	22932.6575	916.463615	0	0.00528858114	0.000188879764
9.96692417	22932.6575	1374.69542	0	0.00488800496	0.000188737669
9.96692417	22932.6575	1832.92723	0	0.00456576394	0.000188666618
9.96692417	22932.6575	2291.15904	0	0.00429990451	0.000188623987
9.96692417	22932.6575	2749.39084	0	0.00407631653	0.000188595566
9.96692417	22932.6575	3207.62265	0	0.00388540921	0.000188575266
9.96692417	22932.6575	3665.85446	0	0.00372037588	0.00018856004
9.96692417	22932.6575	4124.08627	0	0.00357622152	0.000188548198
9.96692417	30576.8767	0	0	0.00221379217	0.000244499279
9.96692417	30576.8767	458.231807	0	0.00555970706	0.000126248763
9.96692417	30576.8767	916.463615	0	0.00530500527	0.000188879764
9.96692417	30576.8767	1374.69542	0	0.0049026846	0.000188737669
9.96692417	30576.8767	1832.92723	0	0.00457933282	0.000188666618
9.96692417	30576.8767	2291.15904	0	0.00431256402	0.000188623987
9.96692417	30576.8767	2749.39084	0	0.00408813787	0.000188595566
9.96692417	30576.8767	3207.62265	0	0.00389643346	0.000188575266
9.96692417	30576.8767	3665.85446	0	0.00373064307	0.00018856004
9.96692417	30576.8767	4124.08627	0	0.00358577639	0.000188548198
9.96692417	38221.0958	0	0	0.00207744395	0.000244499279
9.96692417	38221.0958	458.231807	0	0.00503652113	0.000126248763
9.96692417	38221.0958	916.463615	0	0.00532144683	0.000188879764
9.96692417	38221.0958	1374.69542	0	0.00491734886	0.000188737669
9.96692417	38221.0958	1832.92723	0	0.00459288515	0.000188666618
9.96692417	38221.0958	2291.15904	0	0.00432521238	0.000188623987
9.96692417	38221.0958	2749.39084	0	0.00409995299	0.000188595566
9.96692417	38221.0958	3207.62265	0	0.00390745461	0.000188575266
9.96692417	38221.0958	3665.85446	0	0.00374090869	0.00018856004
9.96692417	38221.0958	4124.08627	0	0.00359533011	0.000188548198
9.96692417	45865.315	0	0	0.00196347347	0.000244499279
9.96692417	45865.315	458.231807	0	0.00459361184	0.000126248763
9.96692417	45865.315	916.463615	0	0.00533790841	0.000188879764
9.96692417	45865.315	1374.69542	0	0.00493199718	0.000188737669
9.96692417	45865.315	1832.92723	0	0.00460641972	0.000188666618
9.96692417	45865.315	2291.15904	0	0.0043378484	0.000188623987
9.96692417	45865.315	2749.39084	0	0.00411176087	0.000188595566
9.96692417	45865.315	3207.62265	0	0.00391847181	0.000188575266
9.96692417	45865.315	3665.85446	0	0.00375117199	0.00018856004
9.96692417	45865.315	4124.08627	0	0.00360488206	0.000188548198
9.96692417	53509.5342	0	0	0.00186647684	0.000244499279
9.96692417	53509.5342	458.231807	0	0.00422202548	0.000126248763
9.96692417	53509.5342	916.463615	0	0.00535439299	0.000188879764
9.96692417	53509.5342	1374.69542	0	0.00494662913	0.000188737669
9.96692417	53509.5342	1832.92723	0	0.00461993538	0.000188666618
9.96692417	53509.5342	2291.15904	0	0.00435047095	0.000188623987
9.96692417	53509.5342	2749.39084	0	0.00412356052	0.000188595566
9.96692417	53509.5342	3207.62265	0	0.00392948419	0.000188575266
9.96692417	53509.5342	3665.85446	0	0.00376143225	0.00018856004
9.96692417	53509.5342	4124.08627	0	0.00361443157	0.000188548198
9.96692417	61153.7534	0	0	0.00178272916	0.000244499279
9.96692417	61153.7534	458.231807	0	0.00390927257	0.000126248763
9.96692417	61153.7534	916.463615	0	0.00537090398	0.000188879764
9.96692417	61153.7534	1374.69542	0	0.0049612444	0.000188737669
9.96692417	61153.7534	1832.92723	0	0.00463343101	0.000188666618
9.96692417	61153.7534	2291.15904	0	0.00436307886	0.000188623987
9.96692417	61153.7534	2749.39084	0	0.00413535094	0.000188595566
9.96692417	61153.7534	3207.62265	0	0.00394049091	0.000188575266
9.96692417	61153.7534	3665.85446	0	0.00377168873	0.00018856004
9.96692417	61153.7534	4124.08627	0	0.00362397801	0.000188548198
9.96692417	68797.9725	0	0	0.00170956257	0.000244499279
9.96692417	68797.9725	458.231807	0	0.00364390724	0.000126248763
9.96692417	68797.9725	916.463615	0	0.00538744524	0.000188879764
9.96692417	68797.9725	1374.69542	0	0.0049758428	0.000188737669
9.96692417	68797.9725	1832.92723	0	0.00464690551	0.000188666618
9.96692417	68797.9725	2291.15904	0	0.00437567101	0.000188623987
9.96692417	68797.9725	2749.39084	0	0.00414713113	0.000188595566
9.96692417	68797.9725	3207.62265	0	0.00395149112	0.000188575266
9.96692417	68797.9725	3665.85446	0	0.00378194069	0.00018856004
9.96692417	68797.9725	4124.08627	0	0.00363352072	0.000188548198
14.9504	0	0	0	0.0032628	0.000306528
14.95039	0	458.2318	0	0.00594645	0.0001882778
14.95039	0	916.4636	0	0.00556125	0.000251122
14.950386	0	1374.6954	0	0.0052393928	0.00025090884
14.950386	0	1832.9272	0	0.0049658952	0.00025080227
14.950386	0	2291.159	0	0.0047302807	0.00025073832
14.950386	0	2749.3908	0	0.0045249703	0.00025069569
14.950386	0	3207.6227	0	0.0043443257	0.00025066524
14.950386	0	3665.8545	0	0.0041840548	0.0002506424
14.950386	0	4124.0863	0	0.0040408253	0.00025062464
14.950386	7644.2192	0	0	0.0029848424	0.00030652835
14.950386	7644.2192	458.23181	0	0.0059476514	0.00018827784
14.950386	7644.2192	916.46361	0	0.0055734209	0.00025112196
14.950386	7644.2192	1374.6954	0	0.0052503141	0.00025090884
14.950386	7644.2192	1832.9272	0	0.004976018	0.00025080227
14.950386	7644.2192	2291.159	0	0.0047398266	0.00025073832
14.950386	7644.2192	2749.3908	0	0.0045340457	0.00025069569
14.950386	7644.2192	3207.6227	0	0.0043529823	0.00025066524
14.950386	7644.2192	3665.8545	0	0.0041923194	0.0002506424
14.950386	7644.2192	4124.0863	0	0.0040487149	0.00025062464
14.9503862	15288.4383	0	0	0.00276760742	0.000306528354
14.9503862	15288.4383	458.231807	0	0.00568495946	0.000188277837
14.9503862	15288.4383	916.463615	0	0.00558562246	0.000251121959
14.9503862	15288.4383	1374.69542	0	0.00526124046	0.000250908838
14.9503862	15288.4383	1832.92723	0	0.00498613669	0.000250802268
14.9503862	15288.4383	2291.15904	0	0.00474936634	0.000250738323
14.9503862	15288.4383	2749.39084	0	0.00454311566	0.000250695693
14.9503862	15288.4383	3207.62265	0	0.00436163482	0.000250665242
14.9503862	15288.4383	3665.85446	0	0.00420058152	0.000250642404
14.9503862	15288.4383	4124.08627	0	0.00405660321	0.000250624641
14.9503862	22932.6575	0	0	0.00259165671	0.000306528354
14.9503862	22932.6575	458.231807	0	0.0053805219	0.000188277837
14.9503862	22932.6575	916.463615	0	0.00559785602	0.000251121959
14.9503862	22932.6575	1374.69542	0	0.00527217223	0.000250908838
14.9503862	22932.6575	1832.92723	0	0.0049962511	0.000250802268
14.9503862	22932.6575	2291.15904	0	0.00475889951	0.000250738323
14.9503862	22932.6575	2749.39084	0	0.00455217971	0.000250695693
14.9503862	22932.6575	3207.62265	0	0.00437028303	0.000250665242
14.9503862	22932.6575	3665.85446	0	0.00420884084	0.000250642404
14.9503862	22932.6575	4124.08627	0	0.00406448998	0.000250624641
14.9503862	30576.8767	0	0	0.00244528702	0.000306528354
14.9503862	30576.8767	458.231807	0	0.00505820909	0.000188277837
14.9503862	30576.8767	916.463615	0	0.00561012348	0.000251121959
14.9503862	30576.8767	1374.69542	0	0.00528310992	0.000250908838
14.9503862	30576.8767	1832.92723	0	0.00500636113	0.000250802268
14.9503862	30576.8767	2291.15904	0	0.00476842581	0.000250738323
14.9503862	30576.8767	2749.39084	0	0.00456123751	0.000250695693
14.9503862	30576.8767	3207.62265	0	0.00437892651	0.000250665242
14.9503862	30576.8767	3665.85446	0	0.00421709702	0.000250642404
14.9503862	30576.8767	4124.08627	0	0.00407237488	0.000250624641
14.9503862	38221.0958	0	0	0.00232101402	0.000306528354
14.9503862	38221.0958	458.231807	0	0.00474142762	0.000188277837
14.9503862	38221.0958	916.463615	0	0.00562242688	0.000251121959
14.9503862	38221.0958	1374.69542	0	0.00529405406	0.000250908838
14.9503862	38221.0958	1832.92723	0	0.0050164667	0.000250802268
14.9503862	38221.0958	2291.15904	0	0.00477794493	0.000250738323
14.9503862	38221.0958	2749.39084	0	0.00457028866	0.000250695693
14.9503862	38221.0958	3207.62265	0	0.0043875649	0.000250665242
14.9503862	38221.0958	3665.85446	0	0.0042253497	0.000250642404
14.9503862	38221.0958	4124.08627	0	0.00408025761	0.000250624641
14.9503862	45865.315	0	0	0.00221379217	0.000306528354
14.9503862	45865.315	458.231807	0	0.00444488752	0.000188277837
14.9503862	45865.315	916.463615	0	0.00563476839	0.000251121959
14.9503862	45865.315	1374.69542	0	0.00530500527	0.000250908838
14.9503862	45865.315	1832.92723	0	0.00502656775	0.000250802268
14.9503862	45865.315	2291.15904	0	0.00478745659	0.000250738323
14.9503862	45865.315	2749.39084	0	0.00457933282	0.000250695693
14.9503862	45865.315	3207.62265	0	0.00439619785	0.000250665242
14.9503862	45865.315	3665.85446	0	0.00423359857	0.000250642404
14.9503862	45865.315	4124.08627	0	0.00408813787	0.000250624641
14.9503862	53509.5342	0	0	0.00212007392	0.000306528354
14.9503862	53509.5342	458.231807	0	0.00417504708	0.000188277837
14.9503862	53509.5342	916.463615	0	0.00564715035	0.000251121959
14.9503862	53509.5342	1374.69542	0	0.00531596422	0.000250908838
14.9503862	53509.5342	1832.92723	0	0.00503666428	0.000250802268
14.9503862	53509.5342	2291.15904	0	0.00479696048	0.000250738323
14.9503862	53509.5342	2749.39084	0	0.00458836962	0.000250695693
14.9503862	53509.5342	3207.62265	0	0.00440482498	0.000250665242
14.9503862	53509.5342	3665.85446	0	0.00424184329	0.000250642404
14.9503862	53509.5342	4124.08627	0	0.00409601537	0.000250624641
14.9503862	61153.7534	0	0	0.00203727824	0.000306528354
14.9503862	61153.7534	458.231807	0	0.0039330705	0.000188277837
14.9503862	61153.7534	916.463615	0	0.00565957526	0.000251121959
14.9503862	61153.7534	1374.69542	0	0.00532693166	0.000250908838
14.9503862	61153.7534	1832.92723	0	0.00504675628	0.000250802268
14.9503862	61153.7534	2291.15904	0	0.00480645635	0.000250738323
14.9503862	61153.7534	2749.39084	0	0.0045973987	0.000250695693
14.9503862	61153.7534	3207.62265	0	0.00441344594	0.000250665242
14.9503862	61153.7534	3665.85446	0	0.00425008353	0.000250642404
14.9503862	61153.7534	4124.08627	0	0.0041038898	0.000250624641
14.9503862	68797.9725	0	0	0.00196347347	0.000306528354
14.9503862	68797.9725	458.231807	0	0.00371740747	0.000188277837
14.9503862	68797.9725	916.463615	0	0.00546915063	0.000251121959
14.9503862	68797.9725	1374.69542	0	0.00533790841	0.000250908838
14.9503862	68797.9725	1832.92723	0	0.0050568438	0.000250802268
14.9503862	68797.9725	2291.15904	0	0.00481594394	0.000250738323
14.9503862	68797.9725	2749.39084	0	0.00460641972	0.000250695693
14.9503862	68797.9725	3207.62265	0	0.00442206038	0.000250665242
14.9503862	68797.9725	3665.85446	0	0.00425831896	0.000250642404
14.9503862	68797.9725	4124.08627	0	0.00411176087	0.000250624641
19.9338	0	0	0	0.00326284	0.00041932
19.93385	0	458.2318	0	0.006055045	0.0003010691
19.93385	0	916.4636	0	0.005744754	0.0003010691
19.933848	0	1374.6954	0	0.0054755302	0.00036384218
19.933848	0	1832.9272	0	0.0052393928	0.0003637001
19.933848	0	2291.159	0	0.0050303677	0.00036361484
19.933848	0	2749.3908	0	0.0048438807	0.000363558
19.933848	0	3207.6227	0	0.00467636	0.0003635174
19.933848	0	3665.8545	0	0.0045249703	0.00036348695
19.933848	0	4124.0863	0	0.004387428	0.00036346327
19.933848	7644.2192	0	0	0.0030476367	0.00041931962
19.933848	7644.2192	458.23181	0	0.005269246	0.0003010691
19.933848	7644.2192	916.46361	0	0.0057545666	0.0003010691
19.933848	7644.2192	1374.6954	0	0.0054843762	0.00036384218
19.933848	7644.2192	1832.9272	0	0.0052475833	0.0003637001
19.933848	7644.2192	2291.159	0	0.0050380894	0.00036361484
19.933848	7644.2192	2749.3908	0	0.004851243	0.000363558
19.933848	7644.2192	3207.6227	0	0.0046834264	0.0003635174
19.933848	7644.2192	3665.8545	0	0.0045317774	0.00036348695
19.933848	7644.2192	4124.0863	0	0.004393997	0.00036346327
19.9338483	15288.4383	0	0	0.00287008895	0.000419319615
19.9338483	15288.4383	458.231807	0	0.00508654984	0.000301069098
19.9338483	15288.4383	916.463615	0	0.00576440957	0.000301069098
19.9338483	15288.4383	1374.69542	0	0.00549323415	0.000363842183
19.9338483	15288.4383	1832.92723	0	0.00525577664	0.0003637001
19.9338483	15288.4383	2291.15904	0	0.00504580952	0.000363614844
19.9338483	15288.4383	2749.39084	0	0.0048586022	0.000363558005
19.9338483	15288.4383	3207.62265	0	0.00469048948	0.000363517404
19.9338483	15288.4383	3665.85446	0	0.0045385814	0.000363486954
19.9338483	15288.4383	4124.08627	0	0.00440056354	0.00036346327
19.9338483	22932.6575	0	0	0.00272030324	0.000419319615
19.9338483	22932.6575	458.231807	0	0.00489039373	0.000301069098
19.9338483	22932.6575	916.463615	0	0.0057742838	0.000301069098
19.9338483	22932.6575	1374.69542	0	0.00550210466	0.000363842183
19.9338483	22932.6575	1832.92723	0	0.00526397288	0.0003637001
19.9338483	22932.6575	2291.15904	0	0.00505352807	0.000363614844
19.9338483	22932.6575	2749.39084	0	0.00486595809	0.000363558005
19.9338483	22932.6575	3207.62265	0	0.00469754894	0.000363517404
19.9338483	22932.6575	3665.85446	0	0.00454538224	0.000363486954
19.9338483	22932.6575	4124.08627	0	0.00440712754	0.00036346327
19.9338483	30576.8767	0	0	0.00259165671	0.000419319615
19.9338483	30576.8767	458.231807	0	0.00468407934	0.000301069098
19.9338483	30576.8767	916.463615	0	0.00578419051	0.000301069098
19.9338483	30576.8767	1374.69542	0	0.00551098829	0.000363842183
19.9338483	30576.8767	1832.92723	0	0.00527217223	0.0003637001
19.9338483	30576.8767	2291.15904	0	0.00506124504	0.000363614844
19.9338483	30576.8767	2749.39084	0	0.00487331058	0.000363558005
19.9338483	30576.8767	3207.62265	0	0.00470460466	0.000363517404
19.9338483	30576.8767	3665.85446	0	0.00455217971	0.000363486954
19.9338483	30576.8767	4124.08627	0	0.00441368881	0.00036346327
19.9338483	38221.0958	0	0	0.00247956691	0.000419319615
19.9338483	38221.0958	458.231807	0	0.00447461624	0.000301069098
19.9338483	38221.0958	916.463615	0	0.00579413106	0.000301069098
19.9338483	38221.0958	1374.69542	0	0.00551988564	0.000363842183
19.9338483	38221.0958	1832.92723	0	0.00528037491	0.0003637001
19.9338483	38221.0958	2291.15904	0	0.00506896042	0.000363614844
19.9338483	38221.0958	2749.39084	0	0.00488065957	0.000363558005
19.9338483	38221.0958	3207.62265	0	0.0047116565	0.000363517404
19.9338483	38221.0958	3665.85446	0	0.00455897367	0.000363486954
19.9338483	38221.0958	4124.08627	0	0.00442024719	0.00036346327
19.9338483	45865.315	0	0	0.00238074723	0.000419319615
19.9338483	45865.315	458.231807	0	0.00426892651	0.000301069098
19.9338483	45865.315	916.463615	0	0.00580410686	0.000301069098
19.9338483	45865.315	1374.69542	0	0.00552879735	0.000363842183
19.9338483	45865.315	1832.92723	0	0.00528858114	0.0003637001
19.9338483	45865.315	2291.15904	0	0.00507667424	0.000363614844
19.9338483	45865.315	2749.39084	0	0.00488800496	0.000363558005
19.9338483	45865.315	3207.62265	0	0.00471870433	0.000363517404
19.9338483	45865.315	3665.85446	0	0.00456576394	0.000363486954
19.9338483	45865.315	4124.08627	0	0.00442680252	0.00036346327
19.9338483	53509.5342	0	0	0.00229276909	0.000419319615
19.9338483	53509.5342	458.231807	0	0.00407212681	0.000301069098
19.9338483	53509.5342	916.463615	0	0.00581411938	0.000301069098
19.9338483	53509.5342	1374.69542	0	0.00553772411	0.000363842183
19.9338483	53509.5342	1832.92723	0	0.00529679118	0.0003637001
19.9338483	53509.5342	2291.15904	0	0.0050843865	0.000363614844
19.9338483	53509.5342	2749.39084	0	0.00489534667	0.000363558005
19.9338483	53509.5342	3207.62265	0	0.00472574801	0.000363517404
19.9338483	53509.5342	3665.85446	0	0.00457255037	0.000363486954
19.9338483	53509.5342	4124.08627	0	0.00443335466	0.00036346327
19.9338483	61153.7534	0	0	0.00221379217	0.000419319615
19.9338483	61153.7534	458.231807	0	0.00388725231	0.000301069098
19.9338483	61153.7534	916.463615	0	0.00555970706	0.000301069098
19.9338483	61153.7534	1374.69542	0	0.00554666663	0.000363842183
19.9338483	61153.7534	1832.92723	0	0.00530500527	0.0003637001
19.9338483	61153.7534	2291.15904	0	0.00509209724	0.000363614844
19.9338483	61153.7534	2749.39084	0	0.0049026846	0.000363558005
19.9338483	61153.7534	3207.62265	0	0.00473278739	0.000363517404
19.9338483	61153.7534	3665.85446	0	0.00457933282	0.000363486954
19.9338483	61153.7534	4124.08627	0	0.00443990344	0.00036346327
19.9338483	68797.9725	0	0	0.00214239167	0.000419319615
19.9338483	68797.9725	458.231807	0	0.00371564297	0.000301069098
19.9338483	68797.9725	916.463615	0	0.00528792883	0.000301069098
19.9338483	68797.9725	1374.69542	0	0.00555562566	0.000363842183
19.9338483	68797.9725	1832.92723	0	0.00531322372	0.0003637001
19.9338483	68797.9725	2291.15904	0	0.00509980651	0.000363614844
19.9338483	68797.9725	2749.39084	0	0.00491001869	0.000363558005
19.9338483	68797.9725	3207.62265	0	0.00473982234	0.000363517404
19.9338483	68797.9725	3665.85446	0	0.00458611113	0.000363486954
19.9338483	68797.9725	4124.08627	0	0.00444644872	0.00036346327
24.9173	0	0	0	0.00326286	0.000468024
24.91731	0	458.2318	0	0.006122929	0.0003705087
24.91731	0	916.4636	0	0.005863408	0.0003705087
24.91731	0	1374.6954	0	0.0056326372	0.00037050872
24.91731	0	1832.9272	0	0.0054258713	0.00043324629
24.91731	0	2291.159	0	0.0052393928	0.00043313973
24.91731	0	2749.3908	0	0.0050702398	0.00043306868
24.91731	0	3207.6227	0	0.0049160184	0.00043301793
24.91731	0	3665.8545	0	0.0047747694	0.00043297987
24.91731	0	4124.0863	0	0.0046448716	0.00043295026
24.91731	7644.2192	0	0	0.0030872757	0.00048176651
24.91731	7644.2192	458.23181	0	0.0048625776	0.00037050872
24.91731	7644.2192	916.46361	0	0.0058716677	0.00037050872
24.91731	7644.2192	1374.6954	0	0.005640138	0.00037050872
24.91731	7644.2192	1832.9272	0	0.0054328264	0.00043324629
24.91731	7644.2192	2291.159	0	0.005245945	0.00043313973
24.91731	7644.2192	2749.3908	0	0.0050764837	0.00043306868
24.91731	7644.2192	3207.6227	0	0.0049220158	0.00043301793
24.91731	7644.2192	3665.8545	0	0.0047805603	0.00043297987
24.91731	7644.2192	4124.0863	0	0.0046504817	0.00043295026
24.9173104	15288.4383	0	0	0.00293731197	0.000481720872
24.9173104	15288.4383	458.231807	0	0.00471757284	0.000370508725
24.9173104	15288.4383	916.463615	0	0.00587995323	0.000370508725
24.9173104	15288.4383	1374.69542	0	0.00564765237	0.000370508725
24.9173104	15288.4383	1832.92723	0	0.00543978756	0.00043324629
24.9173104	15288.4383	2291.15904	0	0.00525249898	0.000433139726
24.9173104	15288.4383	2749.39084	0	0.00508272694	0.00043306868
24.9173104	15288.4383	3207.62265	0	0.00492801137	0.000433017931
24.9173104	15288.4383	3665.85446	0	0.00478634897	0.000432979868
24.9173104	15288.4383	4124.08627	0	0.00465608967	0.000432950264
24.9173104	22932.6575	0	0	0.00280727161	0.00048170566
24.9173104	22932.6575	458.231807	0	0.00457000187	0.000370508725
24.9173104	22932.6575	916.463615	0	0.00588826553	0.000370508725
24.9173104	22932.6575	1374.69542	0	0.0056551808	0.000370508725
24.9173104	22932.6575	1832.92723	0	0.00544675507	0.00043324629
24.9173104	22932.6575	2291.15904	0	0.00525905477	0.000433139726
24.9173104	22932.6575	2749.39084	0	0.0050889696	0.00043306868
24.9173104	22932.6575	3207.62265	0	0.00493400518	0.000433017931
24.9173104	22932.6575	3665.85446	0	0.00479213544	0.000432979868
24.9173104	22932.6575	4124.08627	0	0.00466169539	0.000432950264
24.9173104	30576.8767	0	0	0.00269305287	0.000481698053
24.9173104	30576.8767	458.231807	0	0.00441894866	0.000370508725
24.9173104	30576.8767	916.463615	0	0.0058966055	0.000370508725
24.9173104	30576.8767	1374.69542	0	0.00566272376	0.000370508725
24.9173104	30576.8767	1832.92723	0	0.00545372913	0.00043324629
24.9173104	30576.8767	2291.15904	0	0.00526561249	0.000433139726
24.9173104	30576.8767	2749.39084	0	0.00509521165	0.00043306868
24.9173104	30576.8767	3207.62265	0	0.00493999716	0.000433017931
24.9173104	30576.8767	3665.85446	0	0.00479791962	0.000432979868
24.9173104	30576.8767	4124.08627	0	0.0046672988	0.000432950264
24.9173104	38221.0958	0	0	0.00259165671	0.00048169349
24.9173104	38221.0958	458.231807	0	0.00426593961	0.000370508725
24.9173104	38221.0958	916.463615	0	0.00590497402	0.000370508725
24.9173104	38221.0958	1374.69542	0	0.00567028172	0.000370508725
24.9173104	38221.0958	1832.92723	0	0.00546071	0.00043324629
24.9173104	38221.0958	2291.15904	0	0.00527217223	0.000433139726
24.9173104	38221.0958	2749.39084	0	0.0051014531	0.00043306868
24.9173104	38221.0958	3207.62265	0	0.00494598727	0.000433017931
24.9173104	38221.0958	3665.85446	0	0.00480370145	0.000432979868
24.9173104	38221.0958	4124.08627	0	0.00467289983	0.000432950264
24.9173104	45865.315	0	0	0.00250083259	0.000481690447
24.9173104	45865.315	458.231807	0	0.00411350455	0.000370508725
24.9173104	45865.315	916.463615	0	0.00572428513	0.000370508725
24.9173104	45865.315	1374.69542	0	0.0056778552	0.000370508725
24.9173104	45865.315	1832.92723	0	0.00546769792	0.00043324629
24.9173104	45865.315	2291.15904	0	0.0052787341	0.000433139726
24.9173104	45865.315	2749.39084	0	0.00510769398	0.00043306868
24.9173104	45865.315	3207.62265	0	0.00495197547	0.000433017931
24.9173104	45865.315	3665.85446	0	0.00480948086	0.000432979868
24.9173104	45865.315	4124.08627	0	0.0046784984	0.000432950264
24.9173104	53509.5342	0	0	0.00241885362	0.000481688274
24.9173104	53509.5342	458.231807	0	0.00396419987	0.000370508725
24.9173104	53509.5342	916.463615	0	0.00550834077	0.000370508725
24.9173104	53509.5342	1374.69542	0	0.00568544473	0.000370508725
24.9173104	53509.5342	1832.92723	0	0.00547469318	0.00043324629
24.9173104	53509.5342	2291.15904	0	0.00528529821	0.000433139726
24.9173104	53509.5342	2749.39084	0	0.00511393431	0.00043306868
24.9173104	53509.5342	3207.62265	0	0.00495796172	0.000433017931
24.9173104	53509.5342	3665.85446	0	0.00481525779	0.000432979868
24.9173104	53509.5342	4124.08627	0	0.00468409443	0.000432950264
24.9173104	61153.7534	0	0	0.00234436903	0.000481686644
24.9173104	61153.7534	458.231807	0	0.00382009922	0.000370508725
24.9173104	61153.7534	916.463615	0	0.00529501311	0.000370508725
24.9173104	61153.7534	1374.69542	0	0.00569305087	0.000370508725
24.9173104	61153.7534	1832.92723	0	0.00548169606	0.00043324629
24.9173104	61153.7534	2291.15904	0	0.00529186469	0.000433139726
24.9173104	61153.7534	2749.39084	0	0.0051201741	0.00043306868
24.9173104	61153.7534	3207.62265	0	0.00496394601	0.000433017931
24.9173104	61153.7534	3665.85446	0	0.00482103218	0.000432979868
24.9173104	61153.7534	4124.08627	0	0.00468968785	0.000432950264
24.9173104	68797.9725	0	0	0.00227630433	0.000481685376
24.9173104	68797.9725	458.231807	0	0.0036826311	0.000370508725
24.9173104	68797.9725	916.463615	0	0.00508833677	0.000370508725
24.9173104	68797.9725	1374.69542	0	0.00570067421	0.000370508725
24.9173104	68797.9725	1832.92723	0	0.00548870686	0.00043324629
24.9173104	68797.9725	2291.15904	0	0.00529843366	0.000433139726
24.9173104	68797.9725	2749.39084	0	0.00512641339	0.00043306868
24.9173104	68797.9725	3207.62265	0	0.0049699283	0.000433017931
24.9173104	68797.9725	3665.85446	0	0.00482680397	0.000432979868
24.9173104	68797.9725	4124.08627	0	0.00469527859	0.000432950264
29.9008	0	0	0	0.00326287	0.000476079
29.90077	0	458.2318	0	0.006169385	0.0003877841
29.90077	0	916.4636	0	0.00594645	0.0003877841
29.900772	0	1374.6954	0	0.0057447535	0.00038778413
29.900772	0	1832.9272	0	0.0055612497	0.00045062825
29.900772	0	2291.159	0	0.0053934708	0.00045050039
29.900772	0	2749.3908	0	0.0052393928	0.00045041513
29.900772	0	3207.6227	0	0.0050973364	0.00045035424
29.900772	0	3665.8545	0	0.0049658952	0.00045030856
29.900772	0	4124.0863	0	0.0048438807	0.00045027304
29.900772	7644.2192	0	0	0.0031145806	0.00048984015
29.900772	7644.2192	458.23181	0	0.0045922903	0.00038778413
29.900772	7644.2192	916.46361	0	0.0059535946	0.00038778413
29.900772	7644.2192	1374.6954	0	0.0057512923	0.00038778413
29.900772	7644.2192	1832.9272	0	0.0055673316	0.00045062825
29.900772	7644.2192	2291.159	0	0.0053992035	0.00045050039
29.900772	7644.2192	2749.3908	0	0.0052448529	0.00045041513
29.900772	7644.2192	3207.6227	0	0.0051025783	0.00045035424
29.900772	7644.2192	3665.8545	0	0.0049709571	0.00045030856
29.900772	7644.2192	4124.0863	0	0.0048487892	0.00045027304
29.9007725	15288.4383	0	0	0.00298484237	0.000489785385
29.9007725	15288.4383	458.231807	0	0.00446987929	0.000387784132
29.9007725	15288.4383	916.463615	0	0.00594765143	0.000387784132
29.9007725	15288.4383	1374.69542	0	0.00575784417	0.000387784132
29.9007725	15288.4383	1832.92723	0	0.00557342093	0.000450628254
29.9007725	15288.4383	2291.15904	0	0.00540493966	0.000450500385
29.9007725	15288.4383	2749.39084	0	0.00525031412	0.000450415134
29.9007725	15288.4383	3207.62265	0	0.00510781995	0.000450354237
29.9007725	15288.4383	3665.85446	0	0.004976018	0.000450308563
29.9007725	15288.4383	4124.08627	0	0.00485369644	0.000450273039
29.9007725	22932.6575	0	0	0.00287008895	0.00048976713
29.9007725	22932.6575	458.231807	0	0.00434908259	0.000387784132
29.9007725	22932.6575	916.463615	0	0.00582252224	0.000387784132
29.9007725	22932.6575	1374.69542	0	0.00576440957	0.000387784132
29.9007725	22932.6575	1832.92723	0	0.00557951781	0.000450628254
29.9007725	22932.6575	2291.15904	0	0.00541067955	0.000450500385
29.9007725	22932.6575	2749.39084	0	0.00525577664	0.000450415134
29.9007725	22932.6575	3207.62265	0	0.00511306141	0.000450354237
29.9007725	22932.6575	3665.85446	0	0.00498107787	0.000450308563
29.9007725	22932.6575	4124.08627	0	0.0048586022	0.000450273039
29.9007725	30576.8767	0	0	0.00276760742	0.000489758002
29.9007725	30576.8767	458.231807	0	0.00422831934	0.000387784132
29.9007725	30576.8767	916.463615	0	0.00568495946	0.000387784132
29.9007725	30576.8767	1374.69542	0	0.00577098884	0.000387784132
29.9007725	30576.8767	1832.92723	0	0.00558562246	0.000450628254
29.9007725	30576.8767	2291.15904	0	0.00541642326	0.000450500385
29.9007725	30576.8767	2749.39084	0	0.00526124046	0.000450415134
29.9007725	30576.8767	3207.62265	0	0.00511830265	0.000450354237
29.9007725	30576.8767	3665.85446	0	0.00498613669	0.000450308563
29.9007725	30576.8767	4124.08627	0	0.0048635065	0.000450273039
29.9007725	38221.0958	0	0	0.00267533164	0.000489752526
29.9007725	38221.0958	458.231807	0	0.00410742611	0.000387784132
29.9007725	38221.0958	916.463615	0	0.00553664431	0.000387784132
29.9007725	38221.0958	1374.69542	0	0.00577758236	0.000387784132
29.9007725	38221.0958	1832.92723	0	0.00559173512	0.000450628254
29.9007725	38221.0958	2291.15904	0	0.00542217089	0.000450500385
29.9007725	38221.0958	2749.39084	0	0.00526670564	0.000450415134
29.9007725	38221.0958	3207.62265	0	0.0051235437	0.000450354237
29.9007725	38221.0958	3665.85446	0	0.00499119444	0.000450308563
29.9007725	38221.0958	4124.08627	0	0.00486840931	0.000450273039
29.9007725	45865.315	0	0	0.00259165671	0.000489748875
29.9007725	45865.315	458.231807	0	0.00398707479	0.000387784132
29.9007725	45865.315	916.463615	0	0.0053805219	0.000387784132
29.9007725	45865.315	1374.69542	0	0.00578419051	0.000387784132
29.9007725	45865.315	1832.92723	0	0.00559785602	0.000450628254
29.9007725	45865.315	2291.15904	0	0.00542792258	0.000450500385
29.9007725	45865.315	2749.39084	0	0.00527217223	0.000450415134
29.9007725	45865.315	3207.62265	0	0.00512878457	0.000450354237
29.9007725	45865.315	3665.85446	0	0.0049962511	0.000450308563
29.9007725	45865.315	4124.08627	0	0.00487331058	0.000450273039
29.9007725	53509.5342	0	0	0.00251531436	0.000489746267
29.9007725	53509.5342	458.231807	0	0.00386830366	0.000387784132
29.9007725	53509.5342	916.463615	0	0.00521996875	0.000387784132
29.9007725	53509.5342	1374.69542	0	0.0057908137	0.000387784132
29.9007725	53509.5342	1832.92723	0	0.00560398539	0.000450628254
29.9007725	53509.5342	2291.15904	0	0.00543367846	0.000450500385
29.9007725	53509.5342	2749.39084	0	0.0052776403	0.000450415134
29.9007725	53509.5342	3207.62265	0	0.00513402526	0.000450354237
29.9007725	53509.5342	3665.85446	0	0.00500130667	0.000450308563
29.9007725	53509.5342	4124.08627	0	0.0048782103	0.000450273039
29.9007725	61153.7534	0	0	0.00244528702	0.000489744311
29.9007725	61153.7534	458.231807	0	0.00375219202	0.000387784132
29.9007725	61153.7534	916.463615	0	0.00505820909	0.000387784132
29.9007725	61153.7534	1374.69542	0	0.00579745234	0.000387784132
29.9007725	61153.7534	1832.92723	0	0.00561012348	0.000450628254
29.9007725	61153.7534	2291.15904	0	0.00543943867	0.000450500385
29.9007725	61153.7534	2749.39084	0	0.00528310992	0.000450415134
29.9007725	61153.7534	3207.62265	0	0.00513926581	0.000450354237
29.9007725	61153.7534	3665.85446	0	0.00500636113	0.000450308563
29.9007725	61153.7534	4124.08627	0	0.00488310844	0.000450273039
29.9007725	68797.9725	0	0	0.00238074723	0.00048974279
29.9007725	68797.9725	458.231807	0	0.00363967174	0.000387784132
29.9007725	68797.9725	916.463615	0	0.00489798486	0.000387784132
29.9007725	68797.9725	1374.69542	0	0.00580410686	0.000387784132
29.9007725	68797.9725	1832.92723	0	0.00561627056	0.000450628254
29.9007725	68797.9725	2291.15904	0	0.00544520336	0.000450500385
29.9007725	68797.9725	2749.39084	0	0.00528858114	0.000450415134
29.9007725	68797.9725	3207.62265	0	0.00514450623	0.000450354237
29.9007725	68797.9725	3665.85446	0	0.00501141447	0.000450308563
29.9007725	68797.9725	4124.08627	0	0.00488800496	0.000450273039
34.8842	0	0	0	0.00326288	0.000481546
34.88423	0	458.2318	0	0.006203177	0.0003916985
34.88423	0	916.4636	0	0.006007828	0.0003916985
34.884235	0	1374.6954	0	0.0058288047	0.00039169849
34.884235	0	1832.9272	0	0.0056640367	0.00039169849
34.884235	0	2291.159	0	0.0055118041	0.00045449999
34.884235	0	2749.3908	0	0.0053706634	0.00045440054
34.884235	0	3207.6227	0	0.0052393928	0.00045432949
34.884235	0	3665.8545	0	0.00511695	0.00045427621
34.884235	0	4124.0863	0	0.0050024395	0.00045423476
34.884235	7644.2192	0	0	0.0031345357	0.00049532537
34.884235	7644.2192	458.23181	0	0.0043998455	0.00039169849
34.884235	7644.2192	916.46361	0	0.0056584002	0.00039169849
34.884235	7644.2192	1374.6954	0	0.0058346127	0.00039169849
34.884235	7644.2192	1832.9272	0	0.0056694596	0.00039169849
34.884235	7644.2192	2291.159	0	0.0055169232	0.00045449999
34.884235	7644.2192	2749.3908	0	0.00537554	0.00045440054
34.884235	7644.2192	3207.6227	0	0.0052440728	0.00045432949
34.884235	7644.2192	3665.8545	0	0.0051214675	0.00045427621
34.884235	7644.2192	4124.0863	0	0.0050068198	0.00045423476
34.8842346	15288.4383	0	0	0.00302024252	0.000495261481
34.8842346	15288.4383	458.231807	0	0.00429298081	0.000391698491
34.8842346	15288.4383	916.463615	0	0.00556010386	0.000391698491
34.8842346	15288.4383	1374.69542	0	0.00584043284	0.000391698491
34.8842346	15288.4383	1832.92723	0	0.00567489013	0.000391698491
34.8842346	15288.4383	2291.15904	0	0.00552204677	0.000454499991
34.8842346	15288.4383	2749.39084	0	0.00538041889	0.000454400536
34.8842346	15288.4383	3207.62265	0	0.00524875363	0.000454329492
34.8842346	15288.4383	3665.85446	0	0.00512598496	0.000454276208
34.8842346	15288.4383	4124.08627	0	0.00501119936	0.000454234763
34.8842346	22932.6575	0	0	0.00291762551	0.000495240183
34.8842346	22932.6575	458.231807	0	0.00418927712	0.000391698491
34.8842346	22932.6575	916.463615	0	0.00545641944	0.000391698491
34.8842346	22932.6575	1374.69542	0	0.00584626528	0.000391698491
34.8842346	22932.6575	1832.92723	0	0.00568032838	0.000391698491
34.8842346	22932.6575	2291.15904	0	0.00552717491	0.000454499991
34.8842346	22932.6575	2749.39084	0	0.00538530018	0.000454400536
34.8842346	22932.6575	3207.62265	0	0.0052534354	0.000454329492
34.8842346	22932.6575	3665.85446	0	0.00513050237	0.000454276208
34.8842346	22932.6575	4124.08627	0	0.00501557833	0.000454234763
34.8842346	30576.8767	0	0	0.00282479848	0.000495229535
34.8842346	30576.8767	458.231807	0	0.0040872726	0.000391698491
34.8842346	30576.8767	916.463615	0	0.00534624185	0.000391698491
34.8842346	30576.8767	1374.69542	0	0.00585211032	0.000391698491
34.8842346	30576.8767	1832.92723	0	0.00568577459	0.000391698491
34.8842346	30576.8767	2291.15904	0	0.00553230773	0.000454499991
34.8842346	30576.8767	2749.39084	0	0.00539018392	0.000454400536
34.8842346	30576.8767	3207.62265	0	0.00525811812	0.000454329492
34.8842346	30576.8767	3665.85446	0	0.00513501973	0.000454276208
34.8842346	30576.8767	4124.08627	0	0.00501995668	0.000454234763
34.8842346	38221.0958	0	0	0.00274027908	0.000495223145
34.8842346	38221.0958	458.231807	0	0.00398634112	0.000391698491
34.8842346	38221.0958	916.463615	0	0.00522976035	0.000391698491
34.8842346	38221.0958	1374.69542	0	0.00585796825	0.000391698491
34.8842346	38221.0958	1832.92723	0	0.00569122892	0.000391698491
34.8842346	38221.0958	2291.15904	0	0.00553744535	0.000454499991
34.8842346	38221.0958	2749.39084	0	0.00539507017	0.000454400536
34.8842346	38221.0958	3207.62265	0	0.0052628018	0.000454329492
34.8842346	38221.0958	3665.85446	0	0.00513953708	0.000454276208
34.8842346	38221.0958	4124.08627	0	0.00502433438	0.000454234763
34.8842346	45865.315	0	0	0.00266288425	0.000495218886
34.8842346	45865.315	458.231807	0	0.00388643108	0.000391698491
34.8842346	45865.315	916.463615	0	0.00510803894	0.000391698491
34.8842346	45865.315	1374.69542	0	0.00586383936	0.000391698491
34.8842346	45865.315	1832.92723	0	0.00569669159	0.000391698491
34.8842346	45865.315	2291.15904	0	0.00554258791	0.000454499991
34.8842346	45865.315	2749.39084	0	0.005399959	0.000454400536
34.8842346	45865.315	3207.62265	0	0.00526748649	0.000454329492
34.8842346	45865.315	3665.85446	0	0.0051440544	0.000454276208
34.8842346	45865.315	4124.08627	0	0.00502871144	0.000454234763
34.8842346	53509.5342	0	0	0.00259165671	0.000495215843
34.8842346	53509.5342	458.231807	0	0.0037878371	0.000391698491
34.8842346	53509.5342	916.463615	0	0.00498262759	0.000391698491
34.8842346	53509.5342	1374.69542	0	0.00586972395	0.000391698491
34.8842346	53509.5342	1832.92723	0	0.00570216279	0.000391698491
34.8842346	53509.5342	2291.15904	0	0.00554773551	0.000454499991
34.8842346	53509.5342	2749.39084	0	0.00540485049	0.000454400536
34.8842346	53509.5342	3207.62265	0	0.00527217223	0.000454329492
34.8842346	53509.5342	3665.85446	0	0.00514857173	0.000454276208
34.8842346	53509.5342	4124.08627	0	0.00503308786	0.000454234763
34.8842346	61153.7534	0	0	0.00252581234	0.000495213561
34.8842346	61153.7534	458.231807	0	0.00369101833	0.000391698491
34.8842346	61153.7534	916.463615	0	0.00485524468	0.000391698491
34.8842346	61153.7534	1374.69542	0	0.00587562234	0.000391698491
34.8842346	61153.7534	1832.92723	0	0.00570764273	0.000391698491
34.8842346	61153.7534	2291.15904	0	0.0055528883	0.000454499991
34.8842346	61153.7534	2749.39084	0	0.00540974471	0.000454400536
34.8842346	61153.7534	3207.62265	0	0.00527685906	0.000454329492
34.8842346	61153.7534	3665.85446	0	0.00515308907	0.000454276208
34.8842346	61153.7534	4124.08627	0	0.00503746362	0.000454234763
34.8842346	68797.9725	0	0	0.00246470176	0.000495211787
34.8842346	68797.9725	458.231807	0	0.00359646878	0.000391698491
34.8842346	68797.9725	916.463615	0	0.00472754985	0.000391698491
34.8842346	68797.9725	1374.69542	0	0.00585767852	0.000391698491
34.8842346	68797.9725	1832.92723	0	0.00571313161	0.000391698491
34.8842346	68797.9725	2291.15904	0	0.00555804641	0.000454499991
34.8842346	68797.9725	2749.39084	0	0.00541464175	0.000454400536
34.8842346	68797.9725	3207.62265	0	0.00528154701	0.000454329492
34.8842346	68797.9725	3665.85446	0	0.00515760644	0.000454276208
34.8842346	68797.9725	4124.08627	0	0.00504183872	0.000454234763
39.8677	0	0	0	0.00326289	0.000485442
39.8677	0	458.2318	0	0.006228864	0.0003927476
39.8677	0	916.4636	0	0.006055045	0.0003927476
39.867697	0	1374.6954	0	0.0058941652	0.00039274765
39.867697	0	1832.9272	0	0.0057447535	0.00039274765
39.867697	0	2291.159	0	0.0056055635	0.00039274765
39.867697	0	2749.3908	0	0.0054755302	0.00045552073
39.867697	0	3207.6227	0	0.0053537377	0.00045543954
39.867697	0	3665.8545	0	0.0052393928	0.00045537865
39.867697	0	4124.0863	0	0.0051318045	0.00045533128
39.867697	7644.2192	0	0	0.0031497576	0.00049923943
39.867697	7644.2192	458.23181	0	0.0042559314	0.00039274765
39.867697	7644.2192	916.46361	0	0.0053568861	0.00039274765
39.867697	7644.2192	1374.6954	0	0.0058993957	0.00039274765
39.867697	7644.2192	1832.9272	0	0.0057496564	0.00039274765
39.867697	7644.2192	2291.159	0	0.0056102012	0.00039274765
39.867697	7644.2192	2749.3908	0	0.0054799517	0.00045552073
39.867697	7644.2192	3207.6227	0	0.0053579812	0.00045543954
39.867697	7644.2192	3665.8545	0	0.0052434877	0.00045537865
39.867697	7644.2192	4124.0863	0	0.0051357737	0.00045533128
39.8676967	15288.4383	0	0	0.0030476367	0.000499166416
39.8676967	15288.4383	458.231807	0	0.00416067081	0.000392747645
39.8676967	15288.4383	916.463615	0	0.00526924604	0.000392747645
39.8676967	15288.4383	1374.69542	0	0.00590463696	0.000392747645
39.8676967	15288.4383	1832.92723	0	0.00575456655	0.000392747645
39.8676967	15288.4383	2291.15904	0	0.00561484367	0.000392747645
39.8676967	15288.4383	2749.39084	0	0.00548437618	0.00045552073
39.8676967	15288.4383	3207.62265	0	0.00536222623	0.000455439541
39.8676967	15288.4383	3665.85446	0	0.00524758333	0.000455378646
39.8676967	15288.4383	4124.08627	0	0.00513974296	0.000455331282
39.8676967	22932.6575	0	0	0.00295486844	0.000499142076
39.8676967	22932.6575	458.231807	0	0.00406903627	0.000392747645
39.8676967	22932.6575	916.463615	0	0.00517949621	0.000392747645
39.8676967	22932.6575	1374.69542	0	0.00590988927	0.000392747645
39.8676967	22932.6575	1832.92723	0	0.00575948424	0.000392747645
39.8676967	22932.6575	2291.15904	0	0.00561949107	0.000392747645
39.8676967	22932.6575	2749.39084	0	0.00548880363	0.00045552073
39.8676967	22932.6575	3207.62265	0	0.00536647293	0.000455439541
39.8676967	22932.6575	3665.85446	0	0.00525167963	0.000455378646
39.8676967	22932.6575	4124.08627	0	0.00514371227	0.000455331282
39.8676967	30576.8767	0	0	0.00287008895	0.000499129906
39.8676967	30576.8767	458.231807	0	0.00397982168	0.000392747645
39.8676967	30576.8767	916.463615	0	0.00508654984	0.000392747645
39.8676967	30576.8767	1374.69542	0	0.00591515282	0.000392747645
39.8676967	30576.8767	1832.92723	0	0.00576440957	0.000392747645
39.8676967	30576.8767	2291.15904	0	0.00562414347	0.000392747645
39.8676967	30576.8767	2749.39084	0	0.00549323415	0.00045552073
39.8676967	30576.8767	3207.62265	0	0.0053707213	0.000455439541
39.8676967	30576.8767	3665.85446	0	0.00525577664	0.000455378646
39.8676967	30576.8767	4124.08627	0	0.00514768162	0.000455331282
39.8676967	38221.0958	0	0	0.00279219935	0.000499122604
39.8676967	38221.0958	458.231807	0	0.00389233446	0.000392747645
39.8676967	38221.0958	916.463615	0	0.0049900941	0.000392747645
39.8676967	38221.0958	1374.69542	0	0.00592042783	0.000392747645
39.8676967	38221.0958	1832.92723	0	0.0057693427	0.000392747645
39.8676967	38221.0958	2291.15904	0	0.00562880097	0.000392747645
39.8676967	38221.0958	2749.39084	0	0.0054976678	0.00045552073
39.8676967	38221.0958	3207.62265	0	0.0053749714	0.000455439541
39.8676967	38221.0958	3665.85446	0	0.00525987438	0.000455378646
39.8676967	38221.0958	4124.08627	0	0.00515165102	0.000455331282
39.8676967	45865.315	0	0	0.00272030324	0.000499117736
39.8676967	45865.315	458.231807	0	0.0038062661	0.000392747645
39.8676967	45865.315	916.463615	0	0.00489039373	0.000392747645
39.8676967	45865.315	1374.69542	0	0.00592571452	0.000392747645
39.8676967	45865.315	1832.92723	0	0.0057742838	0.000392747645
39.8676967	45865.315	2291.15904	0	0.00563346368	0.000392747645
39.8676967	45865.315	2749.39084	0	0.00550210466	0.00045552073
39.8676967	45865.315	3207.62265	0	0.00537922327	0.000455439541
39.8676967	45865.315	3665.85446	0	0.00526397288	0.000455378646
39.8676967	45865.315	4124.08627	0	0.00515562048	0.000455331282
39.8676967	53509.5342	0	0	0.0026536611	0.000499114259
39.8676967	53509.5342	458.231807	0	0.00372157454	0.000392747645
39.8676967	53509.5342	916.463615	0	0.0047880998	0.000392747645
39.8676967	53509.5342	1374.69542	0	0.00585297405	0.000392747645
39.8676967	53509.5342	1832.92723	0	0.00577923301	0.000392747645
39.8676967	53509.5342	2291.15904	0	0.00563813171	0.000392747645
39.8676967	53509.5342	2749.39084	0	0.0055065448	0.00045552073
39.8676967	53509.5342	3207.62265	0	0.00538347695	0.000455439541
39.8676967	53509.5342	3665.85446	0	0.00526807215	0.000455378646
39.8676967	53509.5342	4124.08627	0	0.00515959002	0.000455331282
39.8676967	61153.7534	0	0	0.00259165671	0.000499111651
39.8676967	61153.7534	458.231807	0	0.00363838342	0.000392747645
39.8676967	61153.7534	916.463615	0	0.00468407934	0.000392747645
39.8676967	61153.7534	1374.69542	0	0.00572851074	0.000392747645
39.8676967	61153.7534	1832.92723	0	0.00578419051	0.000392747645
39.8676967	61153.7534	2291.15904	0	0.00564280517	0.000392747645
39.8676967	61153.7534	2749.39084	0	0.00551098829	0.00045552073
39.8676967	61153.7534	3207.62265	0	0.00538773249	0.000455439541
39.8676967	61153.7534	3665.85446	0	0.00527217223	0.000455378646
39.8676967	61153.7534	4124.08627	0	0.00516355964	0.000455331282
39.8676967	68797.9725	0	0	0.00253377181	0.000499109623
39.8676967	68797.9725	458.231807	0	0.00355690183	0.000392747645
39.8676967	68797.9725	916.463615	0	0.00457927744	0.000392747645
39.8676967	68797.9725	1374.69542	0	0.00560069105	0.000392747645
39.8676967	68797.9725	1832.92723	0	0.00578915647	0.000392747645
39.8676967	68797.9725	2291.15904	0	0.00564748419	0.000392747645
39.8676967	68797.9725	2749.39084	0	0.00551543521	0.00045552073
39.8676967	68797.9725	3207.62265	0	0.00539198993	0.000455439541
39.8676967	68797.9725	3665.85446	0	0.00527627314	0.000455378646
39.8676967	68797.9725	4124.08627	0	0.00516752935	0.000455331282
44.8512	0	0	0	0.0032629	0.000488327
44.85116	0	458.2318	0	0.006249049	0.0003930807
44.85116	0	916.4636	0	0.006092496	0.0003930807
44.851159	0	1374.6954	0	0.00594645	0.0003930807
44.851159	0	1832.9272	0	0.0058098273	0.0003930807
44.851159	0	2291.159	0	0.0056816964	0.0003930807
44.851159	0	2749.3908	0	0.0055612497	0.00045592482
44.851159	0	3207.6227	0	0.0054477828	0.00045583349
44.851159	0	3665.8545	0	0.0053406784	0.00045576499
44.851159	0	4124.0863	0	0.0052393928	0.0004557117
44.851159	7644.2192	0	0	0.0031617522	0.00050214236
44.851159	7644.2192	458.23181	0	0.0041442828	0.0003930807
44.851159	7644.2192	916.46361	0	0.0051226612	0.0003930807
44.851159	7644.2192	1374.6954	0	0.0059512107	0.0003930807
44.851159	7644.2192	1832.9272	0	0.0058143067	0.0003930807
44.851159	7644.2192	2291.159	0	0.0056859434	0.0003930807
44.851159	7644.2192	2749.3908	0	0.0055653035	0.00045592482
44.851159	7644.2192	3207.6227	0	0.0054516751	0.00045583349
44.851159	7644.2192	3665.8545	0	0.0053444345	0.00045576499
44.851159	7644.2192	4124.0863	0	0.0052430327	0.0004557117
44.8511587	15288.4383	0	0	0.00306946779	0.00050206021
44.8511587	15288.4383	458.231807	0	0.00405813723	0.000393080701
44.8511587	15288.4383	916.463615	0	0.00504318576	0.000393080701
44.8511587	15288.4383	1374.69542	0	0.00595598094	0.000393080701
44.8511587	15288.4383	1832.92723	0	0.00581879304	0.000393080701
44.8511587	15288.4383	2291.15904	0	0.00569019516	0.000393080701
44.8511587	15288.4383	2749.39084	0	0.00556936056	0.000455924823
44.8511587	15288.4383	3207.62265	0	0.0054555694	0.00045583349
44.8511587	15288.4383	3665.85446	0	0.00534819166	0.000455764986
44.8511587	15288.4383	4124.08627	0	0.00524667314	0.000455711703
44.8511587	22932.6575	0	0	0.00298484237	0.000502032828
44.8511587	22932.6575	458.231807	0	0.00397562791	0.000393080701
44.8511587	22932.6575	916.463615	0	0.00496332353	0.000393080701
44.8511587	22932.6575	1374.69542	0	0.00594765143	0.000393080701
44.8511587	22932.6575	1832.92723	0	0.00582328639	0.000393080701
44.8511587	22932.6575	2291.15904	0	0.00569445185	0.000393080701
44.8511587	22932.6575	2749.39084	0	0.00557342093	0.000455924823
44.8511587	22932.6575	3207.62265	0	0.00545946584	0.00045583349
44.8511587	22932.6575	3665.85446	0	0.00535195006	0.000455764986
44.8511587	22932.6575	4124.08627	0	0.00525031412	0.000455711703
44.8511587	30576.8767	0	0	0.00290685809	0.000502019137
44.8511587	30576.8767	458.231807	0	0.0038957884	0.000393080701
44.8511587	30576.8767	916.463615	0	0.00488213658	0.000393080701
44.8511587	30576.8767	1374.69542	0	0.00586564142	0.000393080701
44.8511587	30576.8767	1832.92723	0	0.00582778688	0.000393080701
44.8511587	30576.8767	2291.15904	0	0.00569871354	0.000393080701
44.8511587	30576.8767	2749.39084	0	0.00557748466	0.000455924823
44.8511587	30576.8767	3207.62265	0	0.00546336441	0.00045583349
44.8511587	30576.8767	3665.85446	0	0.00535570968	0.000455764986
44.8511587	30576.8767	4124.08627	0	0.00525395566	0.000455711703
44.8511587	38221.0958	0	0	0.00283467813	0.000502010922
44.8511587	38221.0958	458.231807	0	0.00381798182	0.000393080701
44.8511587	38221.0958	916.463615	0	0.00479917078	0.000393080701
44.8511587	38221.0958	1374.69542	0	0.00577800299	0.000393080701
44.8511587	38221.0958	1832.92723	0	0.00583229465	0.000393080701
44.8511587	38221.0958	2291.15904	0	0.00570298031	0.000393080701
44.8511587	38221.0958	2749.39084	0	0.00558155182	0.000455924823
44.8511587	38221.0958	3207.62265	0	0.00546726515	0.00045583349
44.8511587	38221.0958	3665.85446	0	0.00535947054	0.000455764986
44.8511587	38221.0958	4124.08627	0	0.00525759777	0.000455711703
44.8511587	45865.315	0	0	0.00276760742	0.000502005446
44.8511587	45865.315	458.231807	0	0.00374183085	0.000393080701
44.8511587	45865.315	916.463615	0	0.00471435545	0.000393080701
44.8511587	45865.315	1374.69542	0	0.00568495946	0.000393080701
44.8511587	45865.315	1832.92723	0	0.00583680983	0.000393080701
44.8511587	45865.315	2291.15904	0	0.00570725227	0.000393080701
44.8511587	45865.315	2749.39084	0	0.00558562246	0.000455924823
44.8511587	45865.315	3207.62265	0	0.00547116812	0.00045583349
44.8511587	45865.315	3665.85446	0	0.00536323268	0.000455764986
44.8511587	45865.315	4124.08627	0	0.00526124046	0.000455711703
44.8511587	53509.5342	0	0	0.00270506325	0.000502001534
44.8511587	53509.5342	458.231807	0	0.00366715323	0.000393080701
44.8511587	53509.5342	916.463615	0	0.00462790316	0.000393080701
44.8511587	53509.5342	1374.69542	0	0.00558711151	0.000393080701
44.8511587	53509.5342	1832.92723	0	0.00584133255	0.000393080701
44.8511587	53509.5342	2291.15904	0	0.0057115295	0.000393080701
44.8511587	53509.5342	2749.39084	0	0.00558969667	0.000455924823
44.8511587	53509.5342	3207.62265	0	0.00547507334	0.00045583349
44.8511587	53509.5342	3665.85446	0	0.00536699613	0.000455764986
44.8511587	53509.5342	4124.08627	0	0.00526488376	0.000455711703
44.8511587	61153.7534	0	0	0.00264655295	0.0005019986
44.8511587	61153.7534	458.231807	0	0.0035939041	0.000393080701
44.8511587	61153.7534	916.463615	0	0.00454021594	0.000393080701
44.8511587	61153.7534	1374.69542	0	0.00548530637	0.000393080701
44.8511587	61153.7534	1832.92723	0	0.00584586294	0.000393080701
44.8511587	61153.7534	2291.15904	0	0.0057158121	0.000393080701
44.8511587	61153.7534	2749.39084	0	0.0055937745	0.000455924823
44.8511587	61153.7534	3207.62265	0	0.00547898088	0.00045583349
44.8511587	61153.7534	3665.85446	0	0.00537076091	0.000455764986
44.8511587	61153.7534	4124.08627	0	0.00526852768	0.000455711703
44.8511587	68797.9725	0	0	0.00259165671	0.000501996318
44.8511587	68797.9725	458.231807	0	0.00352212709	0.000393080701
44.8511587	68797.9725	916.463615	0	0.00445180351	0.000393080701
44.8511587	68797.9725	1374.69542	0	0.0053805219	0.000393080701
44.8511587	68797.9725	1832.92723	0	0.00585040115	0.000393080701
44.8511587	68797.9725	2291.15904	0	0.00572010017	0.000393080701
44.8511587	68797.9725	2749.39084	0	0.00559785602	0.000455924823
44.8511587	68797.9725	3207.62265	0	0.00548289077	0.00045583349
44.8511587	68797.9725	3665.85446	0	0.00537452705	0.000455764986
44.8511587	68797.9725	4124.08627	0	0.00527217223	0.000455711703
