# Supplementary material for: GEODE: an in silico tool that translates in vitro to in vivo predictions of tuberculosis antibiotic combination efficacy
Source: Front Pharmacol. 2025 Oct 17;16:1639673. doi: 10.3389/fphar.2025.1639673 (PMC12575316; doi:10.3389/fphar.2025.1639673)
Supplement: Supplementary file 1 [file Supplementaryfile5.zip › drug_int_data/HRZE-ANNH-min/INH-RIF.csv]

bliss INH-RIF nrDrugs 2 nrLines 99
0	0.40243	0.0055734	0.0015376	0.00014735
0	0.80487	0.005902	0.0020798	0.00082234
0	1.2073	0.0060411	0.0023356	0.0014654
0	1.6097	0.0061207	0.0024821	0.0015533
0	2.0122	0.0061732	0.0025763	0.0015801
0	2.4146	0.0062107	0.0026417	0.0015935
0	2.817	0.0062392	0.0026898	0.0016014
0	3.2195	0.0062616	0.0027265	0.0016064
0	3.6219	0.0062797	0.0027554	0.0016098
4.9835	0	0.0064173	0.0032091	0.0011799
4.9835	0.40243	0.0064134	0.0032181	0.0010229
4.9835	0.80487	0.0064095	0.0032201	0.00091744
4.9835	1.2073	0.0064056	0.0032222	0.00094808
4.9835	1.6097	0.0064016	0.0032242	0.00097761
4.9835	2.0122	0.0063977	0.0032263	0.0010058
4.9835	2.4146	0.0063938	0.0032283	0.0010324
4.9835	2.817	0.0063899	0.0032304	0.0010574
4.9835	3.2195	0.006386	0.0032324	0.0010808
4.9835	3.6219	0.0063822	0.0032345	0.0011025
9.9669	0	0.0064174	0.0032126	0.0011799
9.9669	0.40243	0.0064154	0.0032171	0.001176
9.9669	0.80487	0.0064134	0.0032181	0.0012263
9.9669	1.2073	0.0064115	0.0032191	0.0009018
9.9669	1.6097	0.0064095	0.0032201	0.00091744
9.9669	2.0122	0.0064075	0.0032212	0.00093288
9.9669	2.4146	0.0064056	0.0032222	0.00094808
9.9669	2.817	0.0064036	0.0032232	0.000963
9.9669	3.2195	0.0064016	0.0032242	0.00097761
9.9669	3.6219	0.0063997	0.0032253	0.00099188
14.9504	0	0.00641736	0.00321376	0.00117989
14.9504	0.402435	0.00641606	0.00321672	0.00118661
14.9504	0.80487	0.00641474	0.00321741	0.00121087
14.9504	1.2073	0.00641343	0.00321809	0.0012263
14.9504	1.60974	0.00641211	0.00321878	0.00089655
14.9504	2.01217	0.0064108	0.00321946	0.000907031
14.9504	2.41461	0.00640949	0.00322014	0.000917437
14.9504	2.81704	0.00640818	0.00322083	0.000927755
14.9504	3.21948	0.00640686	0.00322151	0.000937973
14.9504	3.62191	0.00640555	0.00322219	0.000948079
19.9338	0	0.00641737	0.00321433	0.00117989
19.9338	0.402435	0.00641639	0.00321655	0.00118771
19.9338	0.80487	0.0064154	0.00321707	0.00120313
19.9338	1.2073	0.00641441	0.00321758	0.00121473
19.9338	1.60974	0.00641343	0.00321809	0.0012263
19.9338	2.01217	0.00641244	0.0032186	0.00123783
19.9338	2.41461	0.00641146	0.00321912	0.000901799
19.9338	2.81704	0.00641047	0.00321963	0.00090964
19.9338	3.21948	0.00640949	0.00322014	0.000917437
19.9338	3.62191	0.0064085	0.00322066	0.000925185
24.9173	0	0.00641737	0.00321467	0.00117989
24.9173	0.402435	0.00641658	0.00321645	0.00118745
24.9173	0.80487	0.00641579	0.00321686	0.00119849
24.9173	1.2073	0.00641501	0.00321727	0.00120778
24.9173	1.60974	0.00641422	0.00321768	0.00121705
24.9173	2.01217	0.00641343	0.00321809	0.0012263
24.9173	2.41461	0.00641264	0.0032185	0.00123553
24.9173	2.81704	0.00641185	0.00321891	0.000898651
24.9173	3.21948	0.00641106	0.00321932	0.00090494
24.9173	3.62191	0.00641028	0.00321973	0.000911203
29.9008	0	0.00641737	0.0032149	0.00117989
29.9008	0.402435	0.00641671	0.00321638	0.00118697
29.9008	0.80487	0.00641606	0.00321672	0.00119539
29.9008	1.2073	0.0064154	0.00321707	0.00120313
29.9008	1.60974	0.00641474	0.00321741	0.00121087
29.9008	2.01217	0.00641409	0.00321775	0.00121859
29.9008	2.41461	0.00641343	0.00321809	0.0012263
29.9008	2.81704	0.00641277	0.00321843	0.00123399
29.9008	3.21948	0.00641211	0.00321878	0.00089655
29.9008	3.62191	0.00641146	0.00321912	0.000901799
34.8842	0	0.00641737	0.00321506	0.00117989
34.8842	0.402435	0.00641681	0.00321633	0.00118648
34.8842	0.80487	0.00641625	0.00321663	0.00119318
34.8842	1.2073	0.00641568	0.00321692	0.00119982
34.8842	1.60974	0.00641512	0.00321721	0.00120645
34.8842	2.01217	0.00641456	0.00321751	0.00121308
34.8842	2.41461	0.00641399	0.0032178	0.00121969
34.8842	2.81704	0.00641343	0.00321809	0.0012263
34.8842	3.21948	0.00641287	0.00321838	0.00123289
34.8842	3.62191	0.0064123	0.00321868	0.00123947
39.8677	0	0.00641737	0.00321518	0.00117989
39.8677	0.402435	0.00641688	0.0032163	0.00118563
39.8677	0.80487	0.00641639	0.00321655	0.00119152
39.8677	1.2073	0.00641589	0.00321681	0.00119733
39.8677	1.60974	0.0064154	0.00321707	0.00120313
39.8677	2.01217	0.00641491	0.00321732	0.00120894
39.8677	2.41461	0.00641441	0.00321758	0.00121473
39.8677	2.81704	0.00641392	0.00321784	0.00122052
39.8677	3.21948	0.00641343	0.00321809	0.0012263
39.8677	3.62191	0.00641294	0.00321835	0.00123207
44.8512	0	0.00641737	0.00321528	0.00117989
44.8512	0.402435	0.00641693	0.00321627	0.00118497
44.8512	0.80487	0.0064165	0.0032165	0.00119023
44.8512	1.2073	0.00641606	0.00321672	0.00119539
44.8512	1.60974	0.00641562	0.00321695	0.00120055
44.8512	2.01217	0.00641518	0.00321718	0.00120571
44.8512	2.41461	0.00641474	0.00321741	0.00121087
44.8512	2.81704	0.0064143	0.00321764	0.00121602
44.8512	3.21948	0.00641387	0.00321786	0.00122116
44.8512	3.62191	0.00641343	0.00321809	0.0012263
