# Supplementary material for: GEODE: an in silico tool that translates in vitro to in vivo predictions of tuberculosis antibiotic combination efficacy
Source: Front Pharmacol. 2025 Oct 17;16:1639673. doi: 10.3389/fphar.2025.1639673 (PMC12575316; doi:10.3389/fphar.2025.1639673)
Supplement: Supplementary file 1 [file Supplementaryfile5.zip › drug_int_data/HRZE-ANNH-min/PZA-EMB.csv]

bliss PZA-EMB nrDrugs 2 nrLines 99
0	458.2318	0	0.001424441	0
0	916.4636	0	0.001424441	0
0	1374.6954	0	0.0014244409	0
0	1832.9272	0	0.0014244409	0
0	2291.159	0	0.0014244409	0
0	2749.3908	0	0.0014244409	0
0	3207.6227	0	0.0014244409	0
0	3665.8545	0	0.0014244409	0
0	4124.0863	0	0.0014244409	0
7644.2192	0	0	0.000556222	0
7644.2192	458.23181	0	0.0014300292	0
7644.2192	916.46361	0	0.0014272368	0
7644.2192	1374.6954	0	0.0014263051	0
7644.2192	1832.9272	0	0.0014258391	0
7644.2192	2291.159	0	0.0014255595	0
7644.2192	2749.3908	0	0.001425373	0
7644.2192	3207.6227	0	0.0014252399	0
7644.2192	3665.8545	0	0.00142514	0
7644.2192	4124.0863	0	0.0014250623	0
15288.4383	0	0	0.000556222003	0
15288.4383	458.231807	0	0.00119436513	0
15288.4383	916.463615	0	0.00143002915	0
15288.4383	1374.69542	0	0.00142816815	0
15288.4383	1832.92723	0	0.0014272368	0
15288.4383	2291.15904	0	0.00142667779	0
15288.4383	2749.39084	0	0.00142630505	0
15288.4383	3207.62265	0	0.00142603879	0
15288.4383	3665.85446	0	0.00142583908	0
15288.4383	4124.08627	0	0.00142568374	0
22932.6575	0	0	0.000556222003	0
22932.6575	458.231807	0	0.00119871065	0
22932.6575	916.463615	0	0.00143281445	0
22932.6575	1374.69542	0	0.00143002915	0
22932.6575	1832.92723	0	0.00142863364	0
22932.6575	2291.15904	0	0.00142779567	0
22932.6575	2749.39084	0	0.0014272368	0
22932.6575	3207.62265	0	0.00142683752	0
22932.6575	3665.85446	0	0.00142653802	0
22932.6575	4124.08627	0	0.00142630505	0
30576.8767	0	0	0.000556222003	0
30576.8767	458.231807	0	0.0012029984	0
30576.8767	916.463615	0	0.00119436513	0
30576.8767	1374.69542	0	0.00143188701	0
30576.8767	1832.92723	0	0.00143002915	0
30576.8767	2291.15904	0	0.00142891286	0
30576.8767	2749.39084	0	0.00142816815	0
30576.8767	3207.62265	0	0.00142763601	0
30576.8767	3665.85446	0	0.0014272368	0
30576.8767	4124.08627	0	0.00142692626	0
38221.0958	0	0	0.000556222003	0
38221.0958	458.231807	0	0.00120721167	0
38221.0958	916.463615	0	0.001196544	0
38221.0958	1374.69542	0	0.00119290691	0
38221.0958	1832.92723	0	0.0014314229	0
38221.0958	2291.15904	0	0.00143002915	0
38221.0958	2749.39084	0	0.00142909898	0
38221.0958	3207.62265	0	0.00142843416	0
38221.0958	3665.85446	0	0.00142793536	0
38221.0958	4124.08627	0	0.0014275473	0
45865.315	0	0	0.000556222003	0
45865.315	458.231807	0	0.00121133573	0
45865.315	916.463615	0	0.00119871065	0
45865.315	1374.69542	0	0.00119436513	0
45865.315	1832.92723	0	0.00143281445	0
45865.315	2291.15904	0	0.00143114431	0
45865.315	2749.39084	0	0.00143002915	0
45865.315	3207.62265	0	0.00142923191	0
45865.315	3665.85446	0	0.00142863364	0
45865.315	4124.08627	0	0.00142816815	0
53509.5342	0	0	0.000556222003	0
53509.5342	458.231807	0	0.00121535799	0
53509.5342	916.463615	0	0.00120086283	0
53509.5342	1374.69542	0	0.00119581895	0
53509.5342	1832.92723	0	0.00119327184	0
53509.5342	2291.15904	0	0.00143225812	0
53509.5342	2749.39084	0	0.00143095854	0
53509.5342	3207.62265	0	0.00143002915	0
53509.5342	3665.85446	0	0.00142933159	0
53509.5342	4124.08627	0	0.00142878877	0
61153.7534	0	0	0.000556222003	0
61153.7534	458.231807	0	0.0012192681	0
61153.7534	916.463615	0	0.0012029984	0
61153.7534	1374.69542	0	0.00119726769	0
61153.7534	1832.92723	0	0.00119436513	0
61153.7534	2291.15904	0	0.0011926148	0
61153.7534	2749.39084	0	0.00143188701	0
61153.7534	3207.62265	0	0.00143082582	0
61153.7534	3665.85446	0	0.00143002915	0
61153.7534	4124.08627	0	0.00142940912	0
68797.9725	0	0	0.000556222003	0
68797.9725	458.231807	0	0.00122305799	0
68797.9725	916.463615	0	0.00120511531	0
68797.9725	1374.69542	0	0.00119871065	0
68797.9725	1832.92723	0	0.00119545595	0
68797.9725	2291.15904	0	0.00119349068	0
68797.9725	2749.39084	0	0.00143281445	0
68797.9725	3207.62265	0	0.00143162184	0
68797.9725	3665.85446	0	0.00143072627	0
68797.9725	4124.08627	0	0.00143002915	0
