# Supplementary material for: GEODE: an in silico tool that translates in vitro to in vivo predictions of tuberculosis antibiotic combination efficacy
Source: Front Pharmacol. 2025 Oct 17;16:1639673. doi: 10.3389/fphar.2025.1639673 (PMC12575316; doi:10.3389/fphar.2025.1639673)
Supplement: Supplementary file 1 [file Supplementaryfile5.zip › drug_int_data/HRZE-ANNH-min/INH-EMB.csv]

bliss INH-EMB nrDrugs 2 nrLines 99
0	458.2318	0.001126616	0.001424441	0
0	916.4636	0.001126621	0.001424441	0
0	1374.6954	0.0011266211	0.0014244409	0
0	1832.9272	0.0011266212	0.0014244409	0
0	2291.159	0.0011266212	0.0014244409	0
0	2749.3908	0.0011266212	0.0014244409	0
0	3207.6227	0.0011266212	0.0014244409	0
0	3665.8545	0.0011266212	0.0014244409	0
0	4124.0863	0.0011266212	0.0014244409	0
4.9835	0	0.0048697	0.0032612	0
4.983462	458.2318	0.004879114	0.003317552	0
4.983462	916.4636	0.004889088	0.003368618	0
4.9834621	1374.6954	0.0049001669	0.0034136149	0
4.9834621	1832.9272	0.0049126751	0.0034514267	0
4.9834621	2291.159	0.0048356984	0.0034821183	0
4.9834621	2749.3908	0.0047386091	0.0035064488	0
4.9834621	3207.6227	0.00437553	0.00437553	0
4.9834621	3665.8545	0.004053262	0.004053262	0
4.9834621	4124.0863	0.0037914461	0.0037914461	0
9.9669	0	0.0048697	0.003262	0
9.966924	458.2318	0.004874382	0.003290485	0
9.966924	916.4636	0.004879114	0.003317552	0
9.9669242	1374.6954	0.0048839923	0.0033437175	0
9.9669242	1832.9272	0.0048890877	0.0033686176	0
9.9669242	2291.159	0.0048944626	0.0033919773	0
9.9669242	2749.3908	0.0049001669	0.0034136149	0
9.9669242	3207.6227	0.0049062331	0.0034334371	0
9.9669242	3665.8545	0.0049126751	0.0034514267	0
9.9669242	4124.0863	0.004895034	0.0034676256	0
14.9504	0	0.00486972	0.00326233	0
14.95039	458.2318	0.004872825	0.003281335	0
14.95039	916.4636	0.004875947	0.003299582	0
14.950386	1374.6954	0.0048791138	0.0033175521	0
14.950386	1832.9272	0.0048823454	0.00333512	0
14.950386	2291.159	0.0048856633	0.0033521736	0
14.950386	2749.3908	0.0048890877	0.0033686176	0
14.950386	3207.6227	0.0048926365	0.0033843751	0
14.950386	3665.8545	0.0048963255	0.0033993875	0
14.950386	4124.0863	0.0049001669	0.0034136149	0
19.9338	0	0.00486972	0.00326248	0
19.93385	458.2318	0.004872048	0.003276746	0
19.93385	916.4636	0.004874382	0.003290485	0
19.933848	1374.6954	0.0048767341	0.0033041056	0
19.933848	1832.9272	0.0048791138	0.0033175521	0
19.933848	2291.159	0.0048815302	0.0033307721	0
19.933848	2749.3908	0.0048839923	0.0033437175	0
19.933848	3207.6227	0.0048865087	0.0033563451	0
19.933848	3665.8545	0.0048890877	0.0033686176	0
19.933848	4124.0863	0.0048917367	0.0033805036	0
24.9173	0	0.00486972	0.00326257	0
24.91731	458.2318	0.004871583	0.003273989	0
24.91731	916.4636	0.004873447	0.003285	0
24.91731	1374.6954	0.0048753201	0.0032959506	0
24.91731	1832.9272	0.0048772075	0.0033068105	0
24.91731	2291.159	0.0048791138	0.0033175521	0
24.91731	2749.3908	0.0048810436	0.0033281486	0
24.91731	3207.6227	0.0048830014	0.0033385752	0
24.91731	3665.8545	0.0048849919	0.0033488089	0
24.91731	4124.0863	0.0048870192	0.0033588291	0
29.9008	0	0.00486972	0.00326263	0
29.90077	458.2318	0.004871273	0.00327215	0
29.90077	916.4636	0.004872825	0.003281335	0
29.900772	1374.6954	0.004874382	0.0032904849	0
29.900772	1832.9272	0.0048759475	0.003299582	0
29.900772	2291.159	0.0048775238	0.0033086098	0
29.900772	2749.3908	0.0048791138	0.0033175521	0
29.900772	3207.6227	0.0048807201	0.0033263937	0
29.900772	3665.8545	0.0048823454	0.00333512	0
29.900772	4124.0863	0.0048839923	0.0033437175	0
34.8842	0	0.00486972	0.00326267	0
34.88423	458.2318	0.004871051	0.003270836	0
34.88423	916.4636	0.004872381	0.003278714	0
34.884235	1374.6954	0.0048737137	0.0032865691	0
34.884235	1832.9272	0.0048750517	0.0032943911	0
34.884235	2291.159	0.0048763966	0.0033021692	0
34.884235	2749.3908	0.0048777501	0.0033098929	0
34.884235	3207.6227	0.0048791138	0.0033175521	0
34.884235	3665.8545	0.0048804895	0.0033251374	0
34.884235	4124.0863	0.0048818789	0.0033326393	0
39.8677	0	0.00486972	0.0032627	0
39.8677	458.2318	0.004870885	0.003269851	0
39.8677	916.4636	0.004872048	0.003276746	0
39.867697	1374.6954	0.0048732134	0.0032836267	0
39.867697	1832.9272	0.004874382	0.0032904849	0
39.867697	2291.159	0.0048755552	0.0032973136	0
39.867697	2749.3908	0.0048767341	0.0033041056	0
39.867697	3207.6227	0.0048779199	0.003310854	0
39.867697	3665.8545	0.0048791138	0.0033175521	0
39.867697	4124.0863	0.0048803169	0.0033241936	0
44.8512	0	0.00486972	0.00326273	0
44.85116	458.2318	0.004870756	0.003269084	0
44.85116	916.4636	0.00487179	0.003275215	0
44.851159	1374.6954	0.0048728247	0.0032813353	0
44.851159	1832.9272	0.0048738621	0.00328744	0
44.851159	2291.159	0.0048749028	0.003293524	0
44.851159	2749.3908	0.0048759475	0.003299582	0
44.851159	3207.6227	0.004876997	0.0033056092	0
44.851159	3665.8545	0.0048780522	0.0033116008	0
44.851159	4124.0863	0.0048791138	0.0033175521	0
