# Supplementary material for: GEODE: an in silico tool that translates in vitro to in vivo predictions of tuberculosis antibiotic combination efficacy
Source: Front Pharmacol. 2025 Oct 17;16:1639673. doi: 10.3389/fphar.2025.1639673 (PMC12575316; doi:10.3389/fphar.2025.1639673)
Supplement: Supplementary file 1 [file Supplementaryfile5.zip › drug_int_data/HRZE-ANNH-min/PZA.csv]

bliss PZA nrDrugs 1 nrLines 10
0	0	0	0
7644.2192	0.0010782525	0.00065217607	0.00032501614
15288.4383	0.00107848189	0.000652176225	0.000325016292
22932.6575	0.00107856007	0.000652176248	0.000325016326
30576.8767	0.00107859972	0.000652176256	0.000325016339
38221.0958	0.00107862377	0.000652176259	0.000325016345
45865.315	0.00107863993	0.00065217626	0.000325016349
53509.5342	0.00107865156	0.000652176261	0.000325016351
61153.7534	0.00107866033	0.000652176262	0.000325016353
68797.9725	0.00107866719	0.000652176262	0.000325016354
