# Supplementary material for: GEODE: an in silico tool that translates in vitro to in vivo predictions of tuberculosis antibiotic combination efficacy
Source: Front Pharmacol. 2025 Oct 17;16:1639673. doi: 10.3389/fphar.2025.1639673 (PMC12575316; doi:10.3389/fphar.2025.1639673)
Supplement: Supplementary file 1 [file Supplementaryfile5.zip › drug_int_data/HRZE-ANNH-min/RIF-PZA.csv]

bliss RIF-PZA nrDrugs 2 nrLines 99
0	7644.2192	0.0011345816	0.00070294653	0
0	15288.4383	0.00113471159	0.000702946636	0
0	22932.6575	0.00113475593	0.000702946653	0
0	30576.8767	0.00113477843	0.000702946658	0
0	38221.0958	0.00113479207	0.00070294666	0
0	45865.315	0.00113480124	0.000702946661	0
0	53509.5342	0.00113480784	0.000702946662	0
0	61153.7534	0.00113481282	0.000702946662	0
0	68797.9725	0.00113481671	0.000702946663	0
0.40243	0	0.0060335	0.0030344	0
0.40243489	7644.2192	0.0042177427	0.00086916525	0
0.402434893	15288.4383	0.00410450284	0.000786102713	0
0.402434893	22932.6575	0.00398528629	0.000758389811	0
0.402434893	30576.8767	0.00342567877	0.000744530542	0
0.402434893	38221.0958	0.00318997623	0.000736214329	0
0.402434893	45865.315	0.00324180315	0.000730669972	0
0.402434893	53509.5342	0.00389913443	0.000726709631	0
0.402434893	61153.7534	0.00381002956	0.000723739335	0
0.402434893	68797.9725	0.00373316629	0.000721429084	0
0.80487	0	0.0060514	0.0030763	0
0.80486979	7644.2192	0.0049703015	0.0010346404	0
0.804869786	15288.4383	0.00421774272	0.00086916525	0
0.804869786	22932.6575	0.0041392935	0.000813805218	0
0.804869786	30576.8767	0.00410450284	0.000786102713	0
0.804869786	38221.0958	0.00408737998	0.000769475998	0
0.804869786	45865.315	0.00398608983	0.000758389811	0
0.804869786	53509.5342	0.00368941725	0.000750470413	0
0.804869786	61153.7534	0.00342630646	0.000744530542	0
0.804869786	68797.9725	0.0032726446	0.000739910475	0
1.2073	0	0.0060586	0.0030914	0
1.2073047	7644.2192	0.0052328872	0.0011986534	0
1.20730468	15288.4383	0.00433551885	0.000952041547	0
1.20730468	22932.6575	0.00421774272	0.00086916525	0
1.20730468	30576.8767	0.00415829141	0.000827651493	0
1.20730468	38221.0958	0.00412472336	0.000802725685	0
1.20730468	45865.315	0.00410450284	0.000786102713	0
1.20730468	53509.5342	0.00409185941	0.000774226826	0
1.20730468	61153.7534	0.00408209092	0.000765318822	0
1.20730468	68797.9725	0.00398638273	0.000758389811	0
1.6097	0	0.0060627	0.0030992	0
1.6097396	7644.2192	0.0053449754	0.0013605323	0
1.60973957	15288.4383	0.0049703015	0.00103464043	0
1.60973957	22932.6575	0.00429712706	0.000924442476	0
1.60973957	30576.8767	0.00421774272	0.00086916525	0
1.60973957	38221.0958	0.00416997574	0.000835957418	0
1.60973957	45865.315	0.0041392935	0.000813805218	0
1.60973957	53509.5342	0.0041187125	0.00079797669	0
1.60973957	61153.7534	0.00410450284	0.000786102713	0
1.60973957	68797.9725	0.00409450334	0.000776866063	0
2.0122	0	0.0060654	0.0031041	0
2.0121745	7644.2192	0.0054249911	0.0015196711	0
2.01217447	15288.4383	0.00512631345	0.00111687302	0
2.01217447	22932.6575	0.00437267064	0.000979609776	0
2.01217447	30576.8767	0.00427753502	0.000910632422	0
2.01217447	38221.0958	0.00421774272	0.00086916525	0
2.01217447	45865.315	0.00417784839	0.000841493876	0
2.01217447	53509.5342	0.00415006383	0.000821717827	0
2.01217447	61153.7534	0.00413010601	0.000806880755	0
2.01217447	68797.9725	0.00411544623	0.000795338207	0
2.4146	0	0.0060673	0.0031075	0
2.4146094	7644.2192	0.0054931195	0.0016755423	0
2.41460936	15288.4383	0.0052328872	0.00119865339	0
2.41460936	22932.6575	0.0049703015	0.00103464043	0
2.41460936	30576.8767	0.00433551885	0.000952041547	0
2.41460936	38221.0958	0.00426567588	0.000902343266	0
2.41460936	45865.315	0.00421774272	0.00086916525	0
2.41460936	53509.5342	0.00418350315	0.000845448068	0
2.41460936	61153.7534	0.00415829141	0.000827651493	0
2.41460936	68797.9725	0.0041392935	0.000813805218	0
2.817	0	0.0060688	0.00311	0
2.8170443	7644.2192	0.0055523055	0.0018277057	0
2.81704425	15288.4383	0.00529924593	0.00127989922	0
2.81704425	22932.6575	0.00507667941	0.00108950823	0
2.81704425	30576.8767	0.00439073693	0.000993381283	0
2.81704425	38221.0958	0.00431262024	0.000935485591	0
2.81704425	45865.315	0.00425773329	0.000896815917	0
2.81704425	53509.5342	0.00421774272	0.00086916525	0
2.81704425	61153.7534	0.00418775829	0.000848413474	0
2.81704425	68797.9725	0.00416476188	0.000832266075	0
3.2195	0	0.00607	0.0031118	0
3.2194791	7644.2192	0.00560453	0.0019758101	0
3.21947914	15288.4383	0.00534497544	0.00136053234	0
3.21947914	22932.6575	0.00517367285	0.00114418753	0
3.21947914	30576.8767	0.0049703015	0.00103464043	0
3.21947914	38221.0958	0.00435796909	0.000968586399	0
3.21947914	45865.315	0.00429712706	0.000924442476	0
3.21947914	53509.5342	0.00425204462	0.000892867219	0
3.21947914	61153.7534	0.00421774272	0.00086916525	0
3.21947914	68797.9725	0.00419107491	0.000850719757	0
3.6219	0	0.0060709	0.0031133	0
3.621914	7644.2192	0.0056511433	0.0021195915	0
3.62191404	15288.4383	0.00538670098	0.00144047915	0
3.62191404	22932.6575	0.0052328872	0.00119865339	0
3.62191404	30576.8767	0.00505098472	0.00107580796	0
3.62191404	38221.0958	0.00440140731	0.00100163992	0
3.62191404	45865.315	0.00433551885	0.000952041547	0
3.62191404	53509.5342	0.00428596007	0.000916551831	0
3.62191404	61153.7534	0.00424777076	0.000889905378	0
3.62191404	68797.9725	0.00421774272	0.00086916525	0
