# Supplementary material for: GEODE: an in silico tool that translates in vitro to in vivo predictions of tuberculosis antibiotic combination efficacy
Source: Front Pharmacol. 2025 Oct 17;16:1639673. doi: 10.3389/fphar.2025.1639673 (PMC12575316; doi:10.3389/fphar.2025.1639673)
Supplement: Supplementary file 1 [file Supplementaryfile5.zip › drug_int_data/HRZE-ANNH-min/INH-RIF-EMB.csv]

bliss INH-RIF-EMB nrDrugs 3 nrLines 999
0	0	458.2318	0.001415675	0.001424441	0
0	0	916.4636	0.001415684	0.001424441	0
0	0	1374.6954	0.0014156844	0.0014244409	0
0	0	1832.9272	0.0014156845	0.0014244409	0
0	0	2291.159	0.0014156846	0.0014244409	0
0	0	2749.3908	0.0014156846	0.0014244409	0
0	0	3207.6227	0.0014156846	0.0014244409	0
0	0	3665.8545	0.0014156846	0.0014244409	0
0	0	4124.0863	0.0014156846	0.0014244409	0
0	0.40243	0	0.0064563	0.0027364	9.5792e-05
0	0.4024349	458.2318	0.003406396	0.003406396	0.0001735844
0	0.4024349	916.4636	0.002673023	0.002673023	0.0001735559
0	0.40243489	1374.6954	0.002337682	0.002337682	0.00017354639
0	0.40243489	1832.9272	0.0021447847	0.0021447847	0.00017354164
0	0.40243489	2291.159	0.002019316	0.002019316	0.00017353878
0	0.40243489	2749.3908	0.0019311335	0.0019311335	0.00017353688
0	0.40243489	3207.6227	0.0018657488	0.0018657488	0.00017353552
0	0.40243489	3665.8545	0.0018153254	0.0018153254	0.0001735345
0	0.40243489	4124.0863	0.0017752516	0.0017752516	0.00017353371
0	0.80487	0	0.0064711	0.002942	0.00038816
0	0.8048698	458.2318	0.004249938	0.004249938	0.0003986368
0	0.8048698	916.4636	0.003406396	0.003406396	0.0003985798
0	0.80486979	1374.6954	0.0029553797	0.0029553797	0.00039856073
0	0.80486979	1832.9272	0.0026730232	0.0026730232	0.00039855122
0	0.80486979	2291.159	0.0024791695	0.0024791695	0.00039854551
0	0.80486979	2749.3908	0.002337682	0.002337682	0.0003985417
0	0.80486979	3207.6227	0.0022297982	0.0022297982	0.00039853898
0	0.80486979	3665.8545	0.0021447847	0.0021447847	0.00039853694
0	0.80486979	4124.0863	0.0020760493	0.0020760493	0.00039853536
0	1.2073	0	0.0064769	0.003013	0.00063687
0	1.207305	458.2318	0.00472697	0.00472697	0.0006130452
0	1.207305	916.4636	0.003896757	0.003896757	0.0006129596
0	1.2073047	1374.6954	0.0034063963	0.0034063963	0.00061293106
0	1.2073047	1832.9272	0.0030806692	0.0030806692	0.00061291679
0	1.2073047	2291.159	0.0028479128	0.0028479128	0.00061290822
0	1.2073047	2749.3908	0.0026730232	0.0026730232	0.00061290252
0	1.2073047	3207.6227	0.002536682	0.002536682	0.00061289844
0	1.2073047	3665.8545	0.0024273466	0.0024273466	0.00061289538
0	1.2073047	4124.0863	0.002337682	0.002337682	0.000612893
0	1.6097	0	0.0064801	0.0030485	0.00068208
0	1.60974	458.2318	0.005035388	0.005035388	0.0006424121
0	1.60974	916.4636	0.004249938	0.004249938	0.0006422979
0	1.6097396	1374.6954	0.0037521529	0.0037521529	0.00064225988
0	1.6097396	1832.9272	0.0034063963	0.0034063963	0.00064224085
0	1.6097396	2291.159	0.0031514647	0.0031514647	0.00064222944
0	1.6097396	2749.3908	0.0029553797	0.0029553797	0.00064222183
0	1.6097396	3207.6227	0.0027997042	0.0027997042	0.00064221639
0	1.6097396	3665.8545	0.0026730232	0.0026730232	0.00064221231
0	1.6097396	4124.0863	0.0025678752	0.0025678752	0.00064220914
0	2.0122	0	0.0064822	0.0030695	0.00069903
0	2.012174	458.2318	0.005251618	0.005251618	0.0006513915
0	2.012174	916.4636	0.004517252	0.004517252	0.0006512488
0	2.0121745	1374.6954	0.0040265102	0.0040265102	0.00065120119
0	2.0121745	1832.9272	0.0036734335	0.0036734335	0.0006511774
0	2.0121745	2291.159	0.0034063963	0.0034063963	0.00065116313
0	2.0121745	2749.3908	0.0031969749	0.0031969749	0.00065115362
0	2.0121745	3207.6227	0.0030281365	0.0030281365	0.00065114682
0	2.0121745	3665.8545	0.0028890141	0.0028890141	0.00065114173
0	2.0121745	4124.0863	0.0027723312	0.0027723312	0.00065113776
0	2.4146	0	0.0064836	0.0030835	0.00070796
0	2.414609	458.2318	0.005411778	0.005411778	0.0006559158
0	2.414609	916.4636	0.00472697	0.00472697	0.0006557446
0	2.4146094	1374.6954	0.0042499377	0.0042499377	0.0006556875
0	2.4146094	1832.9272	0.0038967569	0.0038967569	0.00065565896
0	2.4146094	2291.159	0.0036239178	0.0036239178	0.00065564184
0	2.4146094	2749.3908	0.0034063963	0.0034063963	0.00065563042
0	2.4146094	3207.6227	0.0032286954	0.0032286954	0.00065562226
0	2.4146094	3665.8545	0.0030806692	0.0030806692	0.00065561615
0	2.4146094	4124.0863	0.0029553797	0.0029553797	0.00065561139
0	2.817	0	0.0064847	0.0030933	0.00071328
0	2.817044	458.2318	0.005535239	0.005535239	0.0006585974
0	2.817044	916.4636	0.004896065	0.004896065	0.0006583976
0	2.8170443	1374.6954	0.0044356383	0.0044356383	0.000658331
0	2.8170443	1832.9272	0.0040865319	0.0040865319	0.0006582977
0	2.8170443	2291.159	0.003811941	0.003811941	0.00065827772
0	2.8170443	2749.3908	0.0035898952	0.0035898952	0.0006582644
0	2.8170443	3207.6227	0.0034063963	0.0034063963	0.00065825489
0	2.8170443	3665.8545	0.0032520697	0.0032520697	0.00065824776
0	2.8170443	4124.0863	0.0031203845	0.0031203845	0.00065824221
0	3.2195	0	0.0064856	0.0031006	0.00071669
0	3.219479	458.2318	0.005633351	0.005633351	0.0006603272
0	3.219479	916.4636	0.005035388	0.005035388	0.0006600989
0	3.2194791	1374.6954	0.0045925525	0.0045925525	0.00066002275
0	3.2194791	1832.9272	0.0042499377	0.0042499377	0.00065998469
0	3.2194791	2291.159	0.0039762374	0.0039762374	0.00065996186
0	3.2194791	2749.3908	0.0037521529	0.0037521529	0.00065994664
0	3.2194791	3207.6227	0.0035650771	0.0035650771	0.00065993577
0	3.2194791	3665.8545	0.0034063963	0.0034063963	0.00065992761
0	3.2194791	4124.0863	0.0032700091	0.0032700091	0.00065992127
0	3.6219	0	0.0064863	0.0031063	0.00071899
0	3.621914	458.2318	0.005713208	0.005713208	0.0006615113
0	3.621914	916.4636	0.005152216	0.005152216	0.0006612545
0	3.621914	1374.6954	0.0047269697	0.0047269697	0.00066116886
0	3.621914	1832.9272	0.0043922066	0.0043922066	0.00066112605
0	3.621914	2291.159	0.004121132	0.004121132	0.00066110036
0	3.621914	2749.3908	0.0038967569	0.0038967569	0.00066108324
0	3.621914	3207.6227	0.0037077349	0.0037077349	0.000661071
0	3.621914	3665.8545	0.0035461731	0.0035461731	0.00066106183
0	3.621914	4124.0863	0.0034063963	0.0034063963	0.00066105469
4.9835	0	0	0.0048088	0.0032612	0.00043916
4.983462	0	458.2318	0.004621191	0.005239393	0.0004391629
4.983462	0	916.4636	0.004454822	0.00452497	0.0004391629
4.9834621	0	1374.6954	0.0040408253	0.0040408253	0.00043916293
4.9834621	0	1832.9272	0.0036895721	0.0036895721	0.00043916293
4.9834621	0	2291.159	0.0034225066	0.0034225066	0.00043916293
4.9834621	0	2749.3908	0.0032123343	0.0032123343	0.00043916293
4.9834621	0	3207.6227	0.0030424925	0.0030424925	0.00043916293
4.9834621	0	3665.8545	0.0029023177	0.0029023177	0.00043916293
4.9834621	0	4124.0863	0.0027846205	0.0027846205	0.00043916293
4.9835	0.40243	0	0.0064212	0.0032627	0.00046608
4.983462	0.4024349	458.2318	0.005846317	0.005846317	0.0004658607
4.983462	0.4024349	916.4636	0.005067038	0.005067038	0.000465619
4.9834621	0.40243489	1374.6954	0.0045216869	0.0045216869	0.00046553842
4.9834621	0.40243489	1832.9272	0.0041146823	0.0041146823	0.00046549813
4.9834621	0.40243489	2291.159	0.003796259	0.003796259	0.00046547396
4.9834621	0.40243489	2749.3908	0.0035408591	0.0035408591	0.00046545785
4.9834621	0.40243489	3207.6227	0.0033322967	0.0033322967	0.00046544634
4.9834621	0.40243489	3665.8545	0.0031593819	0.0031593819	0.00046543771
4.9834621	0.40243489	4124.0863	0.0030140849	0.0030140849	0.00046543099
4.9835	0.80487	0	0.0064272	0.0032624	0.00051453
4.983462	0.8048698	458.2318	0.006105973	0.006105973	0.0004307621
4.983462	0.8048698	916.4636	0.005530419	0.005530419	0.0004304919
4.9834621	0.80486979	1374.6954	0.0049752066	0.0049752066	0.00043040183
4.9834621	0.80486979	1832.9272	0.0045209873	0.0045209873	0.00043035679
4.9834621	0.80486979	2291.159	0.0041560135	0.0041560135	0.00043032976
4.9834621	0.80486979	2749.3908	0.0038571197	0.0038571197	0.00043031175
4.9834621	0.80486979	3207.6227	0.0036105362	0.0036105362	0.00043029888
4.9834621	0.80486979	3665.8545	0.0034053388	0.0034053388	0.00043028923
4.9834621	0.80486979	4124.0863	0.0032328924	0.0032328924	0.00043028172
4.9835	1.2073	0	0.0064331	0.0032621	0.00054954
4.983462	1.207305	458.2318	0.006165532	0.006165532	0.0004410331
4.983462	1.207305	916.4636	0.005824387	0.005824387	0.0004407343
4.9834621	1.2073047	1374.6954	0.0053342759	0.0053342759	0.00044063475
4.9834621	1.2073047	1832.9272	0.0048937173	0.0048937173	0.00044058496
4.9834621	1.2073047	2291.159	0.0044862607	0.0044862607	0.00044055508
4.9834621	1.2073047	2749.3908	0.0041446057	0.0041446057	0.00044053516
4.9834621	1.2073047	3207.6227	0.0038616788	0.0038616788	0.00044052093
4.9834621	1.2073047	3665.8545	0.0036264399	0.0036264399	0.00044051026
4.9834621	1.2073047	4124.0863	0.0034291948	0.0034291948	0.00044050196
4.9835	1.6097	0	0.0064384	0.0032618	0.00058329
4.983462	1.60974	458.2318	0.006188029	0.006188029	0.0004509349
4.983462	1.60974	916.4636	0.005938936	0.005938936	0.0004506076
4.9834621	1.6097396	1374.6954	0.0056148829	0.0056148829	0.00045049845
4.9834621	1.6097396	1832.9272	0.0051627586	0.0051627586	0.00045044389
4.9834621	1.6097396	2291.159	0.0047414704	0.0047414704	0.00045041116
4.9834621	1.6097396	2749.3908	0.0043791459	0.0043791459	0.00045038934
4.9834621	1.6097396	3207.6227	0.0040749949	0.0040749949	0.00045037375
4.9834621	1.6097396	3665.8545	0.0038203948	0.0038203948	0.00045036206
4.9834621	1.6097396	4124.0863	0.0036060898	0.0036060898	0.00045035297
4.9835	2.0122	0	0.006443	0.0032615	0.00061548
4.983462	2.012174	458.2318	0.006211602	0.006211602	0.0004603838
4.983462	2.012174	916.4636	0.00601171	0.00601171	0.000460028
4.9834621	2.0121745	1374.6954	0.0057202194	0.0057202194	0.00045990938
4.9834621	2.0121745	1832.9272	0.0053613123	0.0053613123	0.00045985007
4.9834621	2.0121745	2291.159	0.0049224799	0.0049224799	0.00045981448
4.9834621	2.0121745	2749.3908	0.0045547691	0.0045547691	0.00045979076
4.9834621	2.0121745	3207.6227	0.0042450546	0.0042450546	0.00045977381
4.9834621	2.0121745	3665.8545	0.0039833625	0.0039833625	0.0004597611
4.9834621	2.0121745	4124.0863	0.0037611949	0.0037611949	0.00045975122
4.9835	2.4146	0	0.006447	0.0032612	0.00063919
4.983462	2.414609	458.2318	0.006235159	0.006235159	0.0004693222
4.983462	2.414609	916.4636	0.006049861	0.006049861	0.0004689378
4.9834621	2.4146094	1374.6954	0.0057948092	0.0057948092	0.00046880966
4.9834621	2.4146094	1832.9272	0.0054755823	0.0054755823	0.00046874559
4.9834621	2.4146094	2291.159	0.0051146716	0.0051146716	0.00046870715
4.9834621	2.4146094	2749.3908	0.0047508989	0.0047508989	0.00046868152
4.9834621	2.4146094	3207.6227	0.0044395695	0.0044395695	0.00046866322
4.9834621	2.4146094	3665.8545	0.0041741135	0.0041741135	0.00046864949
4.9834621	2.4146094	4124.0863	0.0039466474	0.0039466474	0.00046863881
4.9835	2.817	0	0.0064505	0.0032609	0.00065023
4.983462	2.817044	458.2318	0.006257279	0.006257279	0.0004777164
4.983462	2.817044	916.4636	0.006088304	0.006088304	0.0004773035
4.9834621	2.8170443	1374.6954	0.0058433101	0.0058433101	0.00047716587
4.9834621	2.8170443	1832.9272	0.0055479309	0.0055479309	0.00047709704
4.9834621	2.8170443	2291.159	0.0052314412	0.0052314412	0.00047705575
4.9834621	2.8170443	2749.3908	0.0049000609	0.0049000609	0.00047702822
4.9834621	2.8170443	3207.6227	0.0046039573	0.0046039573	0.00047700855
4.9834621	2.8170443	3665.8545	0.0043451307	0.0043451307	0.00047699381
4.9834621	2.8170443	4124.0863	0.0041195293	0.0041195293	0.00047698234
4.9835	3.2195	0	0.0064535	0.0032606	0.00065974
4.983462	3.219479	458.2318	0.006277286	0.006277286	0.0004855545
4.983462	3.219479	916.4636	0.006123213	0.006123213	0.000485113
4.9834621	3.2194791	1374.6954	0.0058810929	0.0058810929	0.00048496587
4.9834621	3.2194791	1832.9272	0.0055997916	0.0055997916	0.00048489229
4.9834621	3.2194791	2291.159	0.005301598	0.005301598	0.00048484814
4.9834621	3.2194791	2749.3908	0.0049949131	0.0049949131	0.00048481871
4.9834621	3.2194791	3207.6227	0.0047213723	0.0047213723	0.00048479768
4.9834621	3.2194791	3665.8545	0.0044763859	0.0044763859	0.00048478192
4.9834621	3.2194791	4124.0863	0.0042585663	0.0042585663	0.00048476965
4.9835	3.6219	0	0.0064562	0.0032603	0.00066814
4.983462	3.621914	458.2318	0.006295043	0.006295043	0.0004928412
4.983462	3.621914	916.4636	0.006154011	0.006154011	0.0004923712
4.9834621	3.621914	1374.6954	0.0059161029	0.0059161029	0.00049221456
4.9834621	3.621914	1832.9272	0.0056427837	0.0056427837	0.00049213622
4.9834621	3.621914	2291.159	0.005357497	0.005357497	0.00049208922
4.9834621	3.621914	2749.3908	0.0050663514	0.0050663514	0.00049205788
4.9834621	3.621914	3207.6227	0.0048098942	0.0048098942	0.0004920355
4.9834621	3.621914	3665.8545	0.0045784901	0.0045784901	0.00049201871
4.9834621	3.621914	4124.0863	0.0043700152	0.0043700152	0.00049200566
9.9669	0	0	0.0048088	0.003262	0.00044113
9.966924	0	458.2318	0.004712099	0.005744754	0.0004411273
9.966924	0	916.4636	0.004621191	0.005239393	0.0004411273
9.9669242	0	1374.6954	0.0045355933	0.0048438807	0.00044112731
9.9669242	0	1832.9272	0.0044548219	0.0045249703	0.00044112731
9.9669242	0	2291.159	0.0042618708	0.0042618708	0.00044112731
9.9669242	0	2749.3908	0.0040408253	0.0040408253	0.00044112731
9.9669242	0	3207.6227	0.0038523264	0.0038523264	0.00044112731
9.9669242	0	3665.8545	0.0036895721	0.0036895721	0.00044112731
9.9669242	0	4124.0863	0.0035475564	0.0035475564	0.00044112731
9.9669	0.40243	0	0.0064187	0.0032628	0.0004559
9.966924	0.4024349	458.2318	0.006092206	0.006092206	0.000454264
9.966924	0.4024349	916.4636	0.005559081	0.005559081	0.0004558971
9.9669242	0.40243489	1374.6954	0.005136516	0.005136516	0.0004558971
9.9669242	0.40243489	1832.9272	0.0047988798	0.0047988798	0.0004558971
9.9669242	0.40243489	2291.159	0.004519687	0.004519687	0.0004558971
9.9669242	0.40243489	2749.3908	0.004283438	0.004283438	0.0004558971
9.9669242	0.40243489	3207.6227	0.0040802517	0.0040802517	0.0004558971
9.9669242	0.40243489	3665.8545	0.0039033716	0.0039033716	0.0004558971
9.9669242	0.40243489	4124.0863	0.00374792	0.00374792	0.0004558971
9.9669	0.80487	0	0.0064212	0.0032627	0.00047861
9.966924	0.8048698	458.2318	0.006242769	0.006242769	0.0004710854
9.966924	0.8048698	916.4636	0.005846317	0.005846317	0.0004786131
9.9669242	0.80486979	1374.6954	0.0054268722	0.0054268722	0.00047861312
9.9669242	0.80486979	1832.9272	0.0050670375	0.0050670375	0.00047861312
9.9669242	0.80486979	2291.159	0.0047720008	0.0047720008	0.00047861312
9.9669242	0.80486979	2749.3908	0.0045216869	0.0045216869	0.00047861312
9.9669242	0.80486979	3207.6227	0.0043048968	0.0043048968	0.00047861312
9.9669242	0.80486979	3665.8545	0.0041146823	0.0041146823	0.00047861312
9.9669242	0.80486979	4124.0863	0.0039463008	0.0039463008	0.00047861312
9.9669	1.2073	0	0.0064241	0.0032625	0.00049666
9.966924	1.207305	458.2318	0.006271802	0.006271802	0.0003629755
9.966924	1.207305	916.4636	0.00603262	0.00603262	0.0004255209
9.9669242	1.2073047	1374.6954	0.0056654722	0.0056654722	0.00042535027
9.9669242	1.2073047	1832.9272	0.0053312353	0.0053312353	0.00042526495
9.9669242	1.2073047	2291.159	0.0050166731	0.0050166731	0.00042521376
9.9669242	1.2073047	2749.3908	0.0047527657	0.0047527657	0.00042517963
9.9669242	1.2073047	3207.6227	0.0045236542	0.0045236542	0.00042515525
9.9669242	1.2073047	3665.8545	0.0043212186	0.0043212186	0.00042513697
9.9669242	1.2073047	4124.0863	0.0041406799	0.0041406799	0.00042512275
9.9669	1.6097	0	0.0064272	0.0032624	0.00051453
9.966924	1.60974	458.2318	0.006279687	0.006279687	0.0003682453
9.966924	1.60974	916.4636	0.006105973	0.006105973	0.0004307621
9.9669242	1.6097396	1374.6954	0.0058659593	0.0058659593	0.00043058198
9.9669242	1.6097396	1832.9272	0.0055304195	0.0055304195	0.0004304919
9.9669242	1.6097396	2291.159	0.0052577691	0.0052577691	0.00043043786
9.9669242	1.6097396	2749.3908	0.0049752066	0.0049752066	0.00043040183
9.9669242	1.6097396	3207.6227	0.0047343772	0.0047343772	0.00043037609
9.9669242	1.6097396	3665.8545	0.0045209873	0.0045209873	0.00043035679
9.9669242	1.6097396	4124.0863	0.0043292134	0.0043292134	0.00043034177
9.9669	2.0122	0	0.0064302	0.0032622	0.00053217
9.966924	2.012174	458.2318	0.006287159	0.006287159	0.0003734493
9.966924	2.012174	916.4636	0.006153445	0.006153445	0.0004359376
9.9669242	2.0121745	1374.6954	0.0059461657	0.0059461657	0.00043574792
9.9669242	2.0121745	1832.9272	0.0057155401	0.0057155401	0.00043565308
9.9669242	2.0121745	2291.159	0.0054242129	0.0054242129	0.00043559618
9.9669242	2.0121745	2749.3908	0.0051824241	0.0051824241	0.00043555825
9.9669242	2.0121745	3207.6227	0.0049357807	0.0049357807	0.00043553115
9.9669242	2.0121745	3665.8545	0.0047123127	0.0047123127	0.00043551083
9.9669242	2.0121745	4124.0863	0.0045102196	0.0045102196	0.00043549502
9.9669	2.4146	0	0.0064331	0.0032621	0.00054954
9.966924	2.414609	458.2318	0.006294622	0.006294622	0.0003785734
9.966924	2.414609	916.4636	0.006165532	0.006165532	0.0004410331
9.9669242	2.4146094	1374.6954	0.0060068382	0.0060068382	0.00044083394
9.9669242	2.4146094	1832.9272	0.0058243868	0.0058243868	0.00044073435
9.9669242	2.4146094	2291.159	0.0055896517	0.0055896517	0.00044067459
9.9669242	2.4146094	2749.3908	0.0053342759	0.0053342759	0.00044063475
9.9669242	2.4146094	3207.6227	0.0051120722	0.0051120722	0.0004406063
9.9669242	2.4146094	3665.8545	0.0048937173	0.0048937173	0.00044058496
9.9669242	2.4146094	4124.0863	0.0046818584	0.0046818584	0.00044056836
9.9669	2.817	0	0.0064358	0.0032619	0.00056659
9.966924	2.817044	458.2318	0.006302194	0.006302194	0.0003836047
9.966924	2.817044	916.4636	0.006176705	0.006176705	0.000446036
9.9669242	2.8170443	1374.6954	0.0060622051	0.0060622051	0.00044582727
9.9669242	2.8170443	1832.9272	0.0058851347	0.0058851347	0.00044572292
9.9669242	2.8170443	2291.159	0.0057170349	0.0057170349	0.00044566031
9.9669242	2.8170443	2749.3908	0.0054825266	0.0054825266	0.00044561857
9.9669242	2.8170443	3207.6227	0.0052507321	0.0052507321	0.00044558876
9.9669242	2.8170443	3665.8545	0.0050422236	0.0050422236	0.0004455664
9.9669242	2.8170443	4124.0863	0.0048338451	0.0048338451	0.000445549
9.9669	3.2195	0	0.0064384	0.0032618	0.00058329
9.966924	3.219479	458.2318	0.006309845	0.006309845	0.0003885322
9.966924	3.219479	916.4636	0.006188029	0.006188029	0.0004509349
9.9669242	3.2194791	1374.6954	0.0060775043	0.0060775043	0.00045071666
9.9669242	3.2194791	1832.9272	0.0059389362	0.0059389362	0.00045060755
9.9669242	3.2194791	2291.159	0.0057830876	0.0057830876	0.00045054209
9.9669242	3.2194791	2749.3908	0.0056148829	0.0056148829	0.00045049845
9.9669242	3.2194791	3207.6227	0.0053817971	0.0053817971	0.00045046727
9.9669242	3.2194791	3665.8545	0.0051627586	0.0051627586	0.00045044389
9.9669242	3.2194791	4124.0863	0.0049461215	0.0049461215	0.00045042571
9.9669	3.6219	0	0.0064408	0.0032616	0.00059959
9.966924	3.621914	458.2318	0.006317484	0.006317484	0.000393346
9.966924	3.621914	916.4636	0.006199707	0.006199707	0.0004557202
9.9669242	3.621914	1374.6954	0.006091488	0.006091488	0.00045549245
9.9669242	3.621914	1832.9272	0.0059869002	0.0059869002	0.00045537859
9.9669242	3.621914	2291.159	0.0058305608	0.0058305608	0.00045531027
9.9669242	3.621914	2749.3908	0.0056710054	0.0056710054	0.00045526473
9.9669242	3.621914	3207.6227	0.0055038398	0.0055038398	0.00045523219
9.9669242	3.621914	3665.8545	0.0052668511	0.0052668511	0.0004552078
9.9669242	3.621914	4124.0863	0.0050409072	0.0050409072	0.00045518882
14.9504	0	0	0.00480886	0.00326233	0.000441625
14.95039	0	458.2318	0.004743676	0.00594645	0.0004416247
14.95039	0	916.4636	0.004681174	0.00556125	0.0004416247
14.950386	0	1374.6954	0.0046211914	0.0052393928	0.0004416247
14.950386	0	1832.9272	0.0045635672	0.0049658952	0.0004416247
14.950386	0	2291.159	0.0045081553	0.0047302807	0.0004416247
14.950386	0	2749.3908	0.0044548219	0.0045249703	0.0004416247
14.950386	0	3207.6227	0.0043443257	0.0043443257	0.0004416247
14.950386	0	3665.8545	0.0041840548	0.0041840548	0.0004416247
14.950386	0	4124.0863	0.0040408253	0.0040408253	0.0004416247
14.9504	0.402435	0	0.00641809	0.00326285	0.000451887
14.95039	0.4024349	458.2318	0.006191431	0.006191431	0.0004518873
14.95039	0.4024349	916.4636	0.005792191	0.005792191	0.0004518873
14.950386	0.40243489	1374.6954	0.0054520372	0.0054520372	0.00045188734
14.950386	0.40243489	1832.9272	0.0051662865	0.0051662865	0.00045188734
14.950386	0.40243489	2291.159	0.0049213568	0.0049213568	0.00045188734
14.950386	0.40243489	2749.3908	0.0047081118	0.0047081118	0.00045188734
14.950386	0.40243489	3207.6227	0.004520172	0.004520172	0.00045188734
14.950386	0.40243489	3665.8545	0.0043529182	0.0043529182	0.00045188734
14.950386	0.40243489	4124.0863	0.0042028939	0.0042028939	0.00045188734
14.9504	0.80487	0	0.00641946	0.00326275	0.000466516
14.95039	0.8048698	458.2318	0.006297131	0.006297131	0.0004659415
14.95039	0.8048698	916.4636	0.00600192	0.00600192	0.0004665161
14.950386	0.80486979	1374.6954	0.0056672604	0.0056672604	0.00046651614
14.950386	0.80486979	1832.9272	0.0053659355	0.0053659355	0.00046651614
14.950386	0.80486979	2291.159	0.0051104319	0.0051104319	0.00046651614
14.950386	0.80486979	2749.3908	0.0048889778	0.0048889778	0.00046651614
14.950386	0.80486979	3207.6227	0.0046939009	0.0046939009	0.00046651614
14.950386	0.80486979	3665.8545	0.0045199774	0.0045199774	0.00046651614
14.950386	0.80486979	4124.0863	0.004363493	0.004363493	0.00046651614
14.9504	1.2073	0	0.00642119	0.00326265	0.000478613
14.95039	1.207305	458.2318	0.006315719	0.006315719	0.0004711425
14.95039	1.207305	916.4636	0.006138581	0.006138581	0.0004786131
14.950386	1.2073047	1374.6954	0.0058463173	0.0058463173	0.00047861312
14.950386	1.2073047	1832.9272	0.0055671779	0.0055671779	0.00047861312
14.950386	1.2073047	2291.159	0.0052978634	0.0052978634	0.00047861312
14.950386	1.2073047	2749.3908	0.0050670375	0.0050670375	0.00047861312
14.950386	1.2073047	3207.6227	0.0048646352	0.0048646352	0.00047861312
14.950386	1.2073047	3665.8545	0.0046842686	0.0046842686	0.00047861312
14.950386	1.2073047	4124.0863	0.0045216869	0.0045216869	0.00047861312
14.9504	1.60974	0	0.00642311	0.00326255	0.000490658
14.95039	1.60974	458.2318	0.006319928	0.006319928	0.0003612831
14.95039	1.60974	916.4636	0.006192737	0.006192737	0.000424013
14.950386	1.6097396	1374.6954	0.0059976865	0.0059976865	0.00042376184
14.950386	1.6097396	1832.9272	0.0057197161	0.0057197161	0.00042363624
14.950386	1.6097396	2291.159	0.0054867635	0.0054867635	0.00042356088
14.950386	1.6097396	2749.3908	0.0052429961	0.0052429961	0.00042351064
14.950386	1.6097396	3207.6227	0.0050320489	0.0050320489	0.00042347475
14.950386	1.6097396	3665.8545	0.0048450823	0.0048450823	0.00042344784
14.950386	1.6097396	4124.0863	0.0046766715	0.0046766715	0.0004234269
14.9504	2.01217	0	0.00642513	0.00326245	0.000502634
14.95039	2.012174	458.2318	0.006323988	0.006323988	0.0003648336
14.95039	2.012174	916.4636	0.006225502	0.006225502	0.0004275351
14.950386	2.0121745	1374.6954	0.0060585495	0.0060585495	0.00042727437
14.950386	2.0121745	1832.9272	0.0058632527	0.0058632527	0.00042714401
14.950386	2.0121745	2291.159	0.0056162912	0.0056162912	0.0004270658
14.950386	2.0121745	2749.3908	0.0054100801	0.0054100801	0.00042701365
14.950386	2.0121745	3207.6227	0.0051972431	0.0051972431	0.00042697641
14.950386	2.0121745	3665.8545	0.005002258	0.005002258	0.00042694847
14.950386	2.0121745	4124.0863	0.004827867	0.004827867	0.00042692675
14.9504	2.41461	0	0.00642717	0.00326236	0.000514525
14.95039	2.414609	458.2318	0.006327989	0.006327989	0.0003683595
14.95039	2.414609	916.4636	0.006232328	0.006232328	0.0004310323
14.950386	2.4146094	1374.6954	0.0061059731	0.0061059731	0.00043076213
14.950386	2.4146094	1832.9272	0.0059475868	0.0059475868	0.00043062702
14.950386	2.4146094	2291.159	0.0057483984	0.0057483984	0.00043054595
14.950386	2.4146094	2749.3908	0.0055304195	0.0055304195	0.0004304919
14.950386	2.4146094	3207.6227	0.0053438542	0.0053438542	0.0004304533
14.950386	2.4146094	3665.8545	0.0051573495	0.0051573495	0.00043042435
14.950386	2.4146094	4124.0863	0.0049752066	0.0049752066	0.00043040183
14.9504	2.81704	0	0.00642919	0.00326226	0.000526316
14.95039	2.817044	458.2318	0.006331984	0.006331984	0.000371856
14.95039	2.817044	916.4636	0.00623851	0.00623851	0.0004345004
14.950386	2.8170443	1374.6954	0.0061481634	0.0061481634	0.00043422064
14.950386	2.8170443	1832.9272	0.0059929574	0.0059929574	0.00043408077
14.950386	2.8170443	2291.159	0.005852178	0.005852178	0.00043399685
14.950386	2.8170443	2749.3908	0.0056529178	0.0056529178	0.0004339409
14.950386	2.8170443	3207.6227	0.0054572694	0.0054572694	0.00043390093
14.950386	2.8170443	3665.8545	0.0052857968	0.0052857968	0.00043387096
14.950386	2.8170443	4124.0863	0.0051208058	0.0051208058	0.00043384765
14.9504	3.21948	0	0.00643117	0.00326216	0.000537992
14.95039	3.219479	458.2318	0.006336002	0.006336002	0.0003753191
14.95039	3.219479	916.4636	0.006244423	0.006244423	0.0004379349
14.950386	3.2194791	1374.6954	0.0061577024	0.0061577024	0.00043764563
14.950386	3.2194791	1832.9272	0.0060360677	0.0060360677	0.00043750101
14.950386	3.2194791	2291.159	0.0059042235	0.0059042235	0.00043741423
14.950386	3.2194791	2749.3908	0.0057692858	0.0057692858	0.00043735638
14.950386	3.2194791	3207.6227	0.0055713625	0.0055713625	0.00043731506
14.950386	3.2194791	3665.8545	0.0053929398	0.0053929398	0.00043728406
14.950386	3.2194791	4124.0863	0.005233055	0.005233055	0.00043725996
14.9504	3.62191	0	0.00643308	0.00326206	0.00054954
14.95039	3.621914	458.2318	0.006340046	0.006340046	0.0003787446
14.95039	3.621914	916.4636	0.00625028	0.00625028	0.0004413319
14.950386	3.621914	1374.6954	0.0061655316	0.0061655316	0.00044103311
14.950386	3.621914	1832.9272	0.006077555	0.006077555	0.00044088373
14.950386	3.621914	2291.159	0.005942245	0.005942245	0.0004407941
14.950386	3.621914	2749.3908	0.0058243868	0.0058243868	0.00044073435
14.950386	3.621914	3207.6227	0.0056875493	0.0056875493	0.00044069166
14.950386	3.621914	3665.8545	0.0054994318	0.0054994318	0.00044065965
14.950386	3.621914	4124.0863	0.0053342759	0.0053342759	0.00044063475
19.9338	0	0	0.00480886	0.00326248	0.000441835
19.93385	0	458.2318	0.004759715	0.006055045	0.0004418349
19.93385	0	916.4636	0.004712099	0.005744754	0.0004418349
19.933848	0	1374.6954	0.0046659489	0.0054755302	0.00044183494
19.933848	0	1832.9272	0.0046211914	0.0052393928	0.00044183494
19.933848	0	2291.159	0.0045777604	0.0050303677	0.00044183494
19.933848	0	2749.3908	0.0045355933	0.0048438807	0.00044183494
19.933848	0	3207.6227	0.004494632	0.00467636	0.00044183494
19.933848	0	3665.8545	0.0044548219	0.0045249703	0.00044183494
19.933848	0	4124.0863	0.004387428	0.004387428	0.00044183494
19.9338	0.402435	0	0.00641784	0.00326287	0.000449787
19.93385	0.4024349	458.2318	0.006244475	0.006244475	0.0004497867
19.93385	0.4024349	916.4636	0.00592672	0.00592672	0.0004497867
19.933848	0.40243489	1374.6954	0.0056442254	0.0056442254	0.00044978668
19.933848	0.40243489	1832.9272	0.0053987568	0.0053987568	0.00044978668
19.933848	0.40243489	2291.159	0.0051827474	0.0051827474	0.00044978668
19.933848	0.40243489	2749.3908	0.0049906439	0.0049906439	0.00044978668
19.933848	0.40243489	3207.6227	0.0048182885	0.0048182885	0.00044978668
19.933848	0.40243489	3665.8545	0.0046625044	0.0046625044	0.00044978668
19.933848	0.40243489	4124.0863	0.0045208162	0.0045208162	0.00044978668
19.9338	0.80487	0	0.00641871	0.0032628	0.000460453
19.93385	0.8048698	458.2318	0.006325846	0.006325846	0.0004604534
19.93385	0.8048698	916.4636	0.006092206	0.006092206	0.0004604534
19.933848	0.80486979	1374.6954	0.0058162078	0.0058162078	0.00046045345
19.933848	0.80486979	1832.9272	0.0055590807	0.0055590807	0.00046045345
19.933848	0.80486979	2291.159	0.0053348416	0.0053348416	0.00046045345
19.933848	0.80486979	2749.3908	0.005136516	0.005136516	0.00046045345
19.933848	0.80486979	3207.6227	0.0049590894	0.0049590894	0.00046045345
19.933848	0.80486979	3665.8545	0.0047988798	0.0047988798	0.00046045345
19.933848	0.80486979	4124.0863	0.0046531212	0.0046531212	0.00046045345
19.9338	1.2073	0	0.00641986	0.00326273	0.000469544
19.93385	1.207305	458.2318	0.0063394	0.0063394	0.0004672862
19.93385	1.207305	916.4636	0.006200064	0.006200064	0.0004672006
19.933848	1.2073047	1374.6954	0.0059600027	0.0059600027	0.00046954434
19.933848	1.2073047	1832.9272	0.0057220545	0.0057220545	0.00046954434
19.933848	1.2073047	2291.159	0.0054873566	0.0054873566	0.00046954434
19.933848	1.2073047	2749.3908	0.005281637	0.005281637	0.00046954434
19.933848	1.2073047	3207.6227	0.005098588	0.005098588	0.00046954434
19.933848	1.2073047	3665.8545	0.0049337581	0.0049337581	0.00046954434
19.933848	1.2073047	4124.0863	0.0047839301	0.0047839301	0.00046954434
19.9338	1.60974	0	0.00642119	0.00326265	0.000478613
19.93385	1.60974	458.2318	0.006342038	0.006342038	0.0004711996
19.93385	1.60974	916.4636	0.006242769	0.006242769	0.0004710854
19.933848	1.6097396	1374.6954	0.0060816182	0.0060816182	0.00047861312
19.933848	1.6097396	1832.9272	0.0058463173	0.0058463173	0.00047861312
19.933848	1.6097396	2291.159	0.0056422591	0.0056422591	0.00047861312
19.933848	1.6097396	2749.3908	0.0054268722	0.0054268722	0.00047861312
19.933848	1.6097396	3207.6227	0.0052370251	0.0052370251	0.00047861312
19.933848	1.6097396	3665.8545	0.0050670375	0.0050670375	0.00047861312
19.933848	1.6097396	4124.0863	0.0049129656	0.0049129656	0.00047861312
19.9338	2.01217	0	0.00642262	0.00326258	0.000487653
19.93385	2.012174	458.2318	0.006344657	0.006344657	0.0004751005
19.93385	2.012174	916.4636	0.006267454	0.006267454	0.0004749578
19.933848	2.0121745	1374.6954	0.0061309908	0.0061309908	0.00048765258
19.933848	2.0121745	1832.9272	0.0059634651	0.0059634651	0.00048765258
19.933848	2.0121745	2291.159	0.0057489628	0.0057489628	0.00048765258
19.933848	2.0121745	2749.3908	0.0055655471	0.0055655471	0.00048765258
19.933848	2.0121745	3207.6227	0.0053754819	0.0053754819	0.00048765258
19.933848	2.0121745	3665.8545	0.0051990738	0.0051990738	0.00048765258
19.933848	2.0121745	4124.0863	0.0050401974	0.0050401974	0.00048765258
19.9338	2.41461	0	0.00642412	0.0032625	0.000496656
19.93385	2.414609	458.2318	0.006347267	0.006347267	0.0003631468
19.93385	2.414609	916.4636	0.006271802	0.006271802	0.0003629755
19.933848	2.4146094	1374.6954	0.0061693895	0.0061693895	0.00042569153
19.933848	2.4146094	1832.9272	0.0060326199	0.0060326199	0.00042552091
19.933848	2.4146094	2291.159	0.0058582477	0.0058582477	0.00042541853
19.933848	2.4146094	2749.3908	0.0056654722	0.0056654722	0.00042535027
19.933848	2.4146094	3207.6227	0.0054984641	0.0054984641	0.00042530152
19.933848	2.4146094	3665.8545	0.0053312353	0.0053312353	0.00042526495
19.933848	2.4146094	4124.0863	0.0051661067	0.0051661067	0.00042523651
19.9338	2.81704	0	0.00642564	0.00326243	0.000505615
19.93385	2.817044	458.2318	0.006349879	0.006349879	0.0003658175
19.93385	2.817044	916.4636	0.006275837	0.006275837	0.0003656177
19.933848	2.8170443	1374.6954	0.0062024985	0.0062024985	0.00042832419
19.933848	2.8170443	1832.9272	0.0060699137	0.0060699137	0.00042814881
19.933848	2.8170443	2291.159	0.0059442456	0.0059442456	0.00042804357
19.933848	2.8170443	2749.3908	0.0057680481	0.0057680481	0.00042797342
19.933848	2.8170443	3207.6227	0.0055933823	0.0055933823	0.0004279233
19.933848	2.8170443	3665.8545	0.0054399488	0.0054399488	0.00042788572
19.933848	2.8170443	4124.0863	0.0052924553	0.0052924553	0.00042785648
19.9338	3.21948	0	0.00642717	0.00326236	0.000514525
19.93385	3.219479	458.2318	0.0063525	0.0063525	0.0003684736
19.93385	3.219479	916.4636	0.006279687	0.006279687	0.0003682453
19.933848	3.2194791	1374.6954	0.0062088936	0.0062088936	0.00043094227
19.933848	3.2194791	1832.9272	0.0061059731	0.0061059731	0.00043076213
19.933848	3.2194791	2291.159	0.005986991	0.005986991	0.00043065404
19.933848	3.2194791	2749.3908	0.0058659593	0.0058659593	0.00043058198
19.933848	3.2194791	3207.6227	0.0056901442	0.0056901442	0.00043053051
19.933848	3.2194791	3665.8545	0.0055304195	0.0055304195	0.0004304919
19.933848	3.2194791	4124.0863	0.00538815	0.00538815	0.00043046188
19.9338	3.62191	0	0.00642869	0.00326228	0.000523379
19.93385	3.621914	458.2318	0.006355132	0.006355132	0.0003711133
19.93385	3.621914	916.4636	0.006283441	0.006283441	0.0003708564
19.933848	3.621914	1374.6954	0.006214172	0.006214172	0.00043354389
19.933848	3.621914	1832.9272	0.006139982	0.006139982	0.00043335899
19.933848	3.621914	2291.159	0.0060185483	0.0060185483	0.00043324805
19.933848	3.621914	2749.3908	0.0059118198	0.0059118198	0.00043317409
19.933848	3.621914	3207.6227	0.0057898013	0.0057898013	0.00043312125
19.933848	3.621914	3665.8545	0.0056220365	0.0056220365	0.00043308163
19.933848	3.621914	4124.0863	0.0054745927	0.0054745927	0.00043305081
24.9173	0	0	0.00480887	0.00326257	0.000441947
24.91731	0	458.2318	0.00476942	0.006122929	0.0004419466
24.91731	0	916.4636	0.004730966	0.005863408	0.0004419466
24.91731	0	1374.6954	0.0046934676	0.0056326372	0.00044194656
24.91731	0	1832.9272	0.0046568881	0.0054258713	0.00044194656
24.91731	0	2291.159	0.0046211914	0.0052393928	0.00044194656
24.91731	0	2749.3908	0.0045863435	0.0050702398	0.00044194656
24.91731	0	3207.6227	0.0045523123	0.0049160184	0.00044194656
24.91731	0	3665.8545	0.0045190673	0.0047747694	0.00044194656
24.91731	0	4124.0863	0.0044865796	0.0046448716	0.00044194656
24.9173	0.402435	0	0.00641771	0.00326289	0.000448498
24.91731	0.4024349	458.2318	0.006277406	0.006277406	0.000448498
24.91731	0.4024349	916.4636	0.006013914	0.006013914	0.000448498
24.91731	0.40243489	1374.6954	0.0057731394	0.0057731394	0.00044849802
24.91731	0.40243489	1832.9272	0.0055589746	0.0055589746	0.00044849802
24.91731	0.40243489	2291.159	0.0053668379	0.0053668379	0.00044849802
24.91731	0.40243489	2749.3908	0.0051931741	0.0051931741	0.00044849802
24.91731	0.40243489	3207.6227	0.0050351873	0.0050351873	0.00044849802
24.91731	0.40243489	3665.8545	0.0048906512	0.0048906512	0.00044849802
24.91731	0.40243489	4124.0863	0.0047577699	0.0047577699	0.00044849802
24.9173	0.80487	0	0.00641833	0.00326283	0.000456813
24.91731	0.8048698	458.2318	0.006343533	0.006343533	0.0004568125
24.91731	0.8048698	916.4636	0.006150649	0.006150649	0.0004568125
24.91731	0.80486979	1374.6954	0.0059167125	0.0059167125	0.00045681253
24.91731	0.80486979	1832.9272	0.0056935523	0.0056935523	0.00045681253
24.91731	0.80486979	2291.159	0.0054947607	0.0054947607	0.00045681253
24.91731	0.80486979	2749.3908	0.0053159869	0.0053159869	0.00045681253
24.91731	0.80486979	3207.6227	0.0051538968	0.0051538968	0.00045681253
24.91731	0.80486979	3665.8545	0.0050059043	0.0050059043	0.00045681253
24.91731	0.80486979	4124.0863	0.0048699768	0.0048699768	0.00045681253
24.9173	1.2073	0	0.00641915	0.00326277	0.000464092
24.91731	1.207305	458.2318	0.006354165	0.006354165	0.000464092
24.91731	1.207305	916.4636	0.006239694	0.006239694	0.000464092
24.91731	1.2073047	1374.6954	0.0060369846	0.0060369846	0.00046409199
24.91731	1.2073047	1832.9272	0.0058307769	0.0058307769	0.00046409199
24.91731	1.2073047	2291.159	0.0056238021	0.0056238021	0.00046409199
24.91731	1.2073047	2749.3908	0.0054389733	0.0054389733	0.00046409199
24.91731	1.2073047	3207.6227	0.0052722195	0.0052722195	0.00046409199
24.91731	1.2073047	3665.8545	0.0051204615	0.0051204615	0.00046409199
24.91731	1.2073047	4124.0863	0.0049813406	0.0049813406	0.00046409199
24.9173	1.60974	0	0.00642012	0.00326271	0.00047136
24.91731	1.60974	458.2318	0.006355981	0.006355981	0.0004681154
24.91731	1.60974	916.4636	0.006274882	0.006274882	0.0004680013
24.91731	1.6097396	1374.6954	0.0061385965	0.0061385965	0.00046796321
24.91731	1.6097396	1832.9272	0.0059358473	0.0059358473	0.0004713601
24.91731	1.6097396	2291.159	0.0057552484	0.0057552484	0.0004713601
24.91731	1.6097396	2749.3908	0.005562849	0.005562849	0.0004713601
24.91731	1.6097396	3207.6227	0.005390502	0.005390502	0.0004713601
24.91731	1.6097396	3665.8545	0.0052344338	0.0052344338	0.0004713601
24.91731	1.6097396	4124.0863	0.005091825	0.005091825	0.0004713601
24.9173	2.01217	0	0.00642119	0.00326265	0.000478613
24.91731	2.012174	458.2318	0.006357827	0.006357827	0.0004712567
24.91731	2.012174	916.4636	0.006294602	0.006294602	0.000471114
24.91731	2.0121745	1374.6954	0.0061801312	0.0061801312	0.0004710664
24.91731	2.0121745	1832.9272	0.0060348349	0.0060348349	0.00047861312
24.91731	2.0121745	2291.159	0.0058463173	0.0058463173	0.00047861312
24.91731	2.0121745	2749.3908	0.0056814413	0.0056814413	0.00047861312
24.91731	2.0121745	3207.6227	0.0055095667	0.0055095667	0.00047861312
24.91731	2.0121745	3665.8545	0.0053482346	0.0053482346	0.00047861312
24.91731	2.0121745	4124.0863	0.0052015854	0.0052015854	0.00047861312
24.9173	2.41461	0	0.00642233	0.00326259	0.000485847
24.91731	2.414609	458.2318	0.006359694	0.006359694	0.0004743899
24.91731	2.414609	916.4636	0.006297605	0.006297605	0.0004742187
24.91731	2.4146094	1374.6954	0.0062122182	0.0062122182	0.00047416161
24.91731	2.4146094	1832.9272	0.0060935173	0.0060935173	0.00048584737
24.91731	2.4146094	2291.159	0.0059395713	0.0059395713	0.00048584737
24.91731	2.4146094	2749.3908	0.0057672442	0.0057672442	0.00048584737
24.91731	2.4146094	3207.6227	0.0056154515	0.0056154515	0.00048584737
24.91731	2.4146094	3665.8545	0.005462831	0.005462831	0.00048584737
24.91731	2.4146094	4124.0863	0.0053111176	0.0053111176	0.00048584737
24.9173	2.81704	0	0.00642351	0.00326253	0.000493059
24.91731	2.817044	458.2318	0.006361578	0.006361578	0.0003621548
24.91731	2.817044	916.4636	0.00630046	0.00630046	0.000361955
24.91731	2.8170443	1374.6954	0.0062392512	0.0062392512	0.00036188838
24.91731	2.8170443	1832.9272	0.0061252525	0.0061252525	0.00042459265
24.91731	2.8170443	2291.159	0.0060130331	0.0060130331	0.0004244661
24.91731	2.8170443	2749.3908	0.0058554789	0.0058554789	0.00042438174
24.91731	2.8170443	3207.6227	0.0056973651	0.0056973651	0.00042432148
24.91731	2.8170443	3665.8545	0.0055569551	0.0055569551	0.00042427628
24.91731	2.8170443	4124.0863	0.0054215834	0.0054215834	0.00042424112
24.9173	3.21948	0	0.00642472	0.00326247	0.000500245
24.91731	3.219479	458.2318	0.006363477	0.006363477	0.000364308
24.91731	3.219479	916.4636	0.006303212	0.006303212	0.0003640797
24.91731	3.2194791	1374.6954	0.0062438052	0.0062438052	0.00036400358
24.91731	3.2194791	1832.9272	0.0061559156	0.0061559156	0.00042670309
24.91731	3.2194791	2291.159	0.0060496586	0.0060496586	0.0004265737
24.91731	3.2194791	2749.3908	0.0059397218	0.0059397218	0.00042648743
24.91731	3.2194791	3207.6227	0.0057811848	0.0057811848	0.00042642581
24.91731	3.2194791	3665.8545	0.0056354011	0.0056354011	0.00042637959
24.91731	3.2194791	4124.0863	0.0055048062	0.0055048062	0.00042634364
24.9173	3.62191	0	0.00642595	0.00326242	0.000507402
24.91731	3.621914	458.2318	0.006365388	0.006365388	0.0003664527
24.91731	3.621914	916.4636	0.0063059	0.0063059	0.0003661958
24.91731	3.621914	1374.6954	0.0062476005	0.0062476005	0.0003661102
24.91731	3.621914	1832.9272	0.0061842906	0.0061842906	0.00042880495
24.91731	3.621914	2291.159	0.006076875	0.006076875	0.0004286727
24.91731	3.621914	2749.3908	0.0059792922	0.0059792922	0.00042858453
24.91731	3.621914	3207.6227	0.0058675955	0.0058675955	0.00042852155
24.91731	3.621914	3665.8545	0.0057153038	0.0057153038	0.00042847431
24.91731	3.621914	4124.0863	0.0055801277	0.0055801277	0.00042843757
29.9008	0	0	0.00480887	0.00326263	0.000442014
29.90077	0	458.2318	0.004775925	0.006169385	0.0004420141
29.90077	0	916.4636	0.004743676	0.00594645	0.0004420141
29.900772	0	1374.6954	0.0047120995	0.0057447535	0.00044201413
29.900772	0	1832.9272	0.0046811742	0.0055612497	0.00044201413
29.900772	0	2291.159	0.0046508783	0.0053934708	0.00044201413
29.900772	0	2749.3908	0.0046211914	0.0052393928	0.00044201413
29.900772	0	3207.6227	0.0045920939	0.0050973364	0.00044201413
29.900772	0	3665.8545	0.0045635672	0.0049658952	0.00044201413
29.900772	0	4124.0863	0.0045355933	0.0048438807	0.00044201413
29.9008	0.402435	0	0.00641763	0.0032629	0.000447628
29.90077	0.4024349	458.2318	0.006299821	0.006299821	0.0004476276
29.90077	0.4024349	916.4636	0.006074912	0.006074912	0.0004476276
29.900772	0.40243489	1374.6954	0.0058654387	0.0058654387	0.00044762764
29.900772	0.40243489	1832.9272	0.0056759409	0.0056759409	0.00044762764
29.900772	0.40243489	2291.159	0.0055034505	0.0055034505	0.00044762764
29.900772	0.40243489	2749.3908	0.0053455747	0.0053455747	0.00044762764
29.900772	0.40243489	3207.6227	0.0052003651	0.0052003651	0.00044762764
29.900772	0.40243489	3665.8545	0.0050662212	0.0050662212	0.00044762764
29.900772	0.40243489	4124.0863	0.0049418157	0.0049418157	0.00044762764
29.9008	0.80487	0	0.00641809	0.00326285	0.000454384
29.90077	0.8048698	458.2318	0.006355507	0.006355507	0.0004543842
29.90077	0.8048698	916.4636	0.006191431	0.006191431	0.0004543842
29.900772	0.80486979	1374.6954	0.005988801	0.005988801	0.00045438417
29.900772	0.80486979	1832.9272	0.0057921906	0.0057921906	0.00045438417
29.900772	0.80486979	2291.159	0.0056142236	0.0056142236	0.00045438417
29.900772	0.80486979	2749.3908	0.0054520372	0.0054520372	0.00045438417
29.900772	0.80486979	3207.6227	0.0053033408	0.0053033408	0.00045438417
29.900772	0.80486979	3665.8545	0.0051662865	0.0051662865	0.00045438417
29.900772	0.80486979	4124.0863	0.0050393701	0.0050393701	0.00045438417
29.9008	1.2073	0	0.00641871	0.0032628	0.000460453
29.90077	1.207305	458.2318	0.006364239	0.006364239	0.0004604534
29.90077	1.207305	916.4636	0.006267231	0.006267231	0.0004604534
29.900772	1.2073047	1374.6954	0.0060922057	0.0060922057	0.00046045345
29.900772	1.2073047	1832.9272	0.0059108253	0.0059108253	0.00046045345
29.900772	1.2073047	2291.159	0.0057263076	0.0057263076	0.00046045345
29.900772	1.2073047	2749.3908	0.0055590807	0.0055590807	0.00046045345
29.900772	1.2073047	3207.6227	0.005406412	0.005406412	0.00046045345
29.900772	1.2073047	3665.8545	0.0052661346	0.0052661346	0.00046045345
29.900772	1.2073047	4124.0863	0.005136516	0.005136516	0.00046045345
29.9008	1.60974	0	0.00641946	0.00326275	0.000466516
29.90077	1.60974	458.2318	0.006365572	0.006365572	0.0004660557
29.90077	1.60974	916.4636	0.006297131	0.006297131	0.0004659415
29.900772	1.6097396	1374.6954	0.0061794425	0.0061794425	0.00046590344
29.900772	1.6097396	1832.9272	0.0060019196	0.0060019196	0.00046651614
29.900772	1.6097396	2291.159	0.0058405822	0.0058405822	0.00046651614
29.900772	1.6097396	2749.3908	0.0056672604	0.0056672604	0.00046651614
29.900772	1.6097396	3207.6227	0.0055099068	0.0055099068	0.00046651614
29.900772	1.6097396	3665.8545	0.0053659355	0.0053659355	0.00046651614
29.900772	1.6097396	4124.0863	0.005233314	0.005233314	0.00046651614
29.9008	2.01217	0	0.00642029	0.0032627	0.00047257
29.90077	2.012174	458.2318	0.006366949	0.006366949	0.000468687
29.90077	2.012174	916.4636	0.006313519	0.006313519	0.0004685443
29.900772	2.0121745	1374.6954	0.0062152714	0.0062152714	0.00046849675
29.900772	2.0121745	1832.9272	0.0060876186	0.0060876186	0.00047257008
29.900772	2.0121745	2291.159	0.0059201485	0.0059201485	0.00047257008
29.900772	2.0121745	2749.3908	0.0057709623	0.0057709623	0.00047257008
29.900772	2.0121745	3207.6227	0.0056144352	0.0056144352	0.00047257008
29.900772	2.0121745	3665.8545	0.0054660549	0.0054660549	0.00047257008
29.900772	2.0121745	4124.0863	0.0053299612	0.0053299612	0.00047257008
29.9008	2.41461	0	0.00642119	0.00326265	0.000478613
29.90077	2.414609	458.2318	0.006368361	0.006368361	0.0004713138
29.90077	2.414609	916.4636	0.006315719	0.006315719	0.0004711425
29.900772	2.4146094	1374.6954	0.0062427686	0.0062427686	0.00047108543
29.900772	2.4146094	1832.9272	0.0061385809	0.0061385809	0.00047861312
29.900772	2.4146094	2291.159	0.0060015013	0.0060015013	0.00047861312
29.900772	2.4146094	2749.3908	0.0058463173	0.0058463173	0.00047861312
29.900772	2.4146094	3207.6227	0.005707511	0.005707511	0.00047861312
29.900772	2.4146094	3665.8545	0.0055671779	0.0055671779	0.00047861312
29.900772	2.4146094	4124.0863	0.0054268722	0.0054268722	0.00047861312
29.9008	2.81704	0	0.00642213	0.0032626	0.000484643
29.90077	2.817044	458.2318	0.006369799	0.006369799	0.0004739349
29.90077	2.817044	916.4636	0.006317849	0.006317849	0.0004737352
29.900772	2.8170443	1374.6954	0.0062655404	0.0062655404	0.00047366856
29.900772	2.8170443	1832.9272	0.0061661874	0.0061661874	0.00048464312
29.900772	2.8170443	2291.159	0.0060656236	0.0060656236	0.00048464312
29.900772	2.8170443	2749.3908	0.0059237826	0.0059237826	0.00048464312
29.900772	2.8170443	3207.6227	0.0057797498	0.0057797498	0.00048464312
29.900772	2.8170443	3665.8545	0.0056502869	0.0056502869	0.00048464312
29.900772	2.8170443	4124.0863	0.0055248311	0.0055248311	0.00048464312
29.9008	3.21948	0	0.00642311	0.00326255	0.000490658
29.90077	3.219479	458.2318	0.006371257	0.006371257	0.0003615114
29.90077	3.219479	916.4636	0.006319928	0.006319928	0.0003612831
29.900772	3.2194791	1374.6954	0.0062689479	0.0062689479	0.00036120695
29.900772	3.2194791	1832.9272	0.0061927371	0.0061927371	0.00042401301
29.900772	3.2194791	2291.159	0.0060977348	0.0060977348	0.00042386231
29.900772	3.2194791	2749.3908	0.0059976865	0.0059976865	0.00042376184
29.900772	3.2194791	3207.6227	0.0058537345	0.0058537345	0.00042369007
29.900772	3.2194791	3665.8545	0.0057197161	0.0057197161	0.00042363624
29.900772	3.2194791	4124.0863	0.0055985888	0.0055985888	0.00042359438
29.9008	3.62191	0	0.00642412	0.0032625	0.000496656
29.90077	3.621914	458.2318	0.006372732	0.006372732	0.000363318
29.90077	3.621914	916.4636	0.00632197	0.00632197	0.0003630612
29.900772	3.621914	1374.6954	0.0062718019	0.0062718019	0.00036297553
29.900772	3.621914	1832.9272	0.0062169424	0.0062169424	0.00042577684
29.900772	3.621914	2291.159	0.0061216438	0.0061216438	0.00042562329
29.900772	3.621914	2749.3908	0.0060326199	0.0060326199	0.00042552091
29.900772	3.621914	3207.6227	0.0059299308	0.0059299308	0.00042544778
29.900772	3.621914	3665.8545	0.0057905748	0.0057905748	0.00042539293
29.900772	3.621914	4124.0863	0.0056654722	0.0056654722	0.00042535027
34.8842	0	0	0.00480887	0.00326267	0.000442059
34.88423	0	458.2318	0.004780589	0.006203177	0.0004420587
34.88423	0	916.4636	0.00475282	0.006007828	0.0004420587
34.884235	0	1374.6954	0.0047255511	0.0058288047	0.00044205871
34.884235	0	1832.9272	0.0046987673	0.0056640367	0.00044205871
34.884235	0	2291.159	0.0046724549	0.0055118041	0.00044205871
34.884235	0	2749.3908	0.0046466005	0.0053706634	0.00044205871
34.884235	0	3207.6227	0.0046211914	0.0052393928	0.00044205871
34.884235	0	3665.8545	0.0045962154	0.00511695	0.00044205871
34.884235	0	4124.0863	0.0045716605	0.0050024395	0.00044205871
34.8842	0.402435	0	0.00641758	0.00326291	0.000447001
34.88423	0.4024349	458.2318	0.006316056	0.006316056	0.0004470005
34.88423	0.4024349	916.4636	0.006119941	0.006119941	0.0004470005
34.884235	0.40243489	1374.6954	0.0059347143	0.0059347143	0.00044700054
34.884235	0.40243489	1832.9272	0.0057650077	0.0057650077	0.00044700054
34.884235	0.40243489	2291.159	0.0056087931	0.0056087931	0.00044700054
34.884235	0.40243489	2749.3908	0.0054643897	0.0054643897	0.00044700054
34.884235	0.40243489	3207.6227	0.0053303933	0.0053303933	0.00044700054
34.884235	0.40243489	3665.8545	0.0052056225	0.0052056225	0.00044700054
34.884235	0.40243489	4124.0863	0.0050890767	0.0050890767	0.00044700054
34.8842	0.80487	0	0.00641794	0.00326286	0.000452649
34.88423	0.8048698	458.2318	0.006364146	0.006364146	0.0004526492
34.88423	0.8048698	916.4636	0.00622146	0.00622146	0.0004526492
34.884235	0.80486979	1374.6954	0.0060429172	0.0060429172	0.00045264919
34.884235	0.80486979	1832.9272	0.0058674655	0.0058674655	0.00045264919
34.884235	0.80486979	2291.159	0.0057066829	0.0057066829	0.00045264919
34.884235	0.80486979	2749.3908	0.0055585961	0.0055585961	0.00045264919
34.884235	0.80486979	3207.6227	0.005421577	0.005421577	0.00045264919
34.884235	0.80486979	3665.8545	0.0052942735	0.0052942735	0.00045264919
34.884235	0.80486979	4124.0863	0.0051755557	0.0051755557	0.00045264919
34.8842	1.2073	0	0.00641843	0.00326282	0.000457853
34.88423	1.207305	458.2318	0.006371549	0.006371549	0.000457853
34.88423	1.207305	916.4636	0.006287436	0.006287436	0.000457853
34.884235	1.2073047	1374.6954	0.006133618	0.006133618	0.00045785301
34.884235	1.2073047	1832.9272	0.0059720087	0.0059720087	0.00045785301
34.884235	1.2073047	2291.159	0.005805881	0.005805881	0.00045785301
34.884235	1.2073047	2749.3908	0.0056535487	0.0056535487	0.00045785301
34.884235	1.2073047	3207.6227	0.0055131054	0.0055131054	0.00045785301
34.884235	1.2073047	3665.8545	0.0053829875	0.0053829875	0.00045785301
34.884235	1.2073047	4124.0863	0.0052619051	0.0052619051	0.00045785301
34.8842	1.60974	0	0.00641902	0.00326278	0.000463053
34.88423	1.60974	458.2318	0.006372571	0.006372571	0.0004630527
34.88423	1.60974	916.4636	0.00631342	0.00631342	0.0004630527
34.884235	1.6097396	1374.6954	0.0062100288	0.0062100288	0.00046305268
34.884235	1.6097396	1832.9272	0.0060524378	0.0060524378	0.00046305268
34.884235	1.6097396	2291.159	0.0059070132	0.0059070132	0.00046305268
34.884235	1.6097396	2749.3908	0.0057496751	0.0057496751	0.00046305268
34.884235	1.6097396	3207.6227	0.0056052598	0.0056052598	0.00046305268
34.884235	1.6097396	3665.8545	0.0054719381	0.0054719381	0.00046305268
34.884235	1.6097396	4124.0863	0.0053482196	0.0053482196	0.00046305268
34.8842	2.01217	0	0.00641969	0.00326274	0.000468247
34.88423	2.012174	458.2318	0.006373642	0.006373642	0.0004668487
34.88423	2.012174	916.4636	0.006327427	0.006327427	0.000466706
34.884235	2.0121745	1374.6954	0.0062415193	0.0062415193	0.0004666584
34.884235	2.0121745	1832.9272	0.0061279852	0.0061279852	0.00046663462
34.884235	2.0121745	2291.159	0.0059777103	0.0059777103	0.00046824683
34.884235	2.0121745	2749.3908	0.0058418768	0.0058418768	0.00046824683
34.884235	2.0121745	3207.6227	0.0056984982	0.0056984982	0.00046824683
34.884235	2.0121745	3665.8545	0.0055614291	0.0055614291	0.00046824683
34.884235	2.0121745	4124.0863	0.0054346895	0.0054346895	0.00046824683
34.8842	2.41461	0	0.00642041	0.00326269	0.000473434
34.88423	2.414609	458.2318	0.006374751	0.006374751	0.0004691115
34.88423	2.414609	916.4636	0.006329109	0.006329109	0.0004689403
34.884235	2.4146094	1374.6954	0.0062655502	0.0062655502	0.00046888318
34.884235	2.4146094	1832.9272	0.0061730114	0.0061730114	0.00046885464
34.884235	2.4146094	2291.159	0.0060498605	0.0060498605	0.00047343409
34.884235	2.4146094	2749.3908	0.0059091299	0.0059091299	0.00047343409
34.884235	2.4146094	3207.6227	0.0057816107	0.0057816107	0.00047343409
34.884235	2.4146094	3665.8545	0.0056519592	0.0056519592	0.00047343409
34.884235	2.4146094	4124.0863	0.0055216473	0.0055216473	0.00047343409
34.8842	2.81704	0	0.00642119	0.00326265	0.000478613
34.88423	2.817044	458.2318	0.00637589	0.00637589	0.0004713708
34.88423	2.817044	916.4636	0.006330762	0.006330762	0.000471171
34.884235	2.8170443	1374.6954	0.006285193	0.006285193	0.00047110445
34.884235	2.8170443	1832.9272	0.0061974262	0.0061974262	0.00047107116
34.884235	2.8170443	2291.159	0.0061067411	0.0061067411	0.00047861312
34.884235	2.8170443	2749.3908	0.0059781907	0.0059781907	0.00047861312
34.884235	2.8170443	3207.6227	0.0058463173	0.0058463173	0.00047861312
34.884235	2.8170443	3665.8545	0.0057264589	0.0057264589	0.00047861312
34.884235	2.8170443	4124.0863	0.0056096455	0.0056096455	0.00047861312
34.8842	3.21948	0	0.006422	0.00326261	0.000483783
34.88423	3.219479	458.2318	0.006377054	0.006377054	0.0004736261
34.88423	3.219479	916.4636	0.006332393	0.006332393	0.0004733978
34.884235	3.2194791	1374.6954	0.0062878443	0.0062878443	0.00047332166
34.884235	3.2194791	1832.9272	0.006220785	0.006220785	0.0004732836
34.884235	3.2194791	2291.159	0.0061353401	0.0061353401	0.00048378257
34.884235	3.2194791	2749.3908	0.0060440039	0.0060440039	0.00048378257
34.884235	3.2194791	3207.6227	0.0059125696	0.0059125696	0.00048378257
34.884235	3.2194791	3665.8545	0.0057888421	0.0057888421	0.00048378257
34.884235	3.2194791	4124.0863	0.0056759865	0.0056759865	0.00048378257
34.8842	3.62191	0	0.00642283	0.00326257	0.000488941
34.88423	3.621914	458.2318	0.006378236	0.006378236	0.0004758767
34.88423	3.621914	916.4636	0.006334006	0.006334006	0.0004756198
34.884235	3.621914	1374.6954	0.0062900667	0.0062900667	0.00047553422
34.884235	3.621914	1832.9272	0.0062418345	0.0062418345	0.00047549141
34.884235	3.621914	2291.159	0.0061566333	0.0061566333	0.00048894112
34.884235	3.621914	2749.3908	0.006075311	0.006075311	0.00048894112
34.884235	3.621914	3207.6227	0.0059806982	0.0059806982	0.00048894112
34.884235	3.621914	3665.8545	0.0058525395	0.0058525395	0.00048894112
34.884235	3.621914	4124.0863	0.0057362454	0.0057362454	0.00048894112
39.8677	0	0	0.00480887	0.0032627	0.00044209
39.8677	0	458.2318	0.004784095	0.006228864	0.0004420899
39.8677	0	916.4636	0.004759715	0.006055045	0.0004420899
39.867697	0	1374.6954	0.0047357193	0.0058941652	0.00044208994
39.867697	0	1832.9272	0.0047120995	0.0057447535	0.00044208994
39.867697	0	2291.159	0.0046888457	0.0056055635	0.00044208994
39.867697	0	2749.3908	0.0046659489	0.0054755302	0.00044208994
39.867697	0	3207.6227	0.0046434003	0.0053537377	0.00044208994
39.867697	0	3665.8545	0.0046211914	0.0052393928	0.00044208994
39.867697	0	4124.0863	0.0045993141	0.0051318045	0.00044208994
39.8677	0.402435	0	0.00641754	0.00326291	0.000446527
39.8677	0.4024349	458.2318	0.006328355	0.006328355	0.0004465272
39.8677	0.4024349	916.4636	0.006154531	0.006154531	0.0004465272
39.867697	0.40243489	1374.6954	0.0059885955	0.0059885955	0.00044652722
39.867697	0.40243489	1832.9272	0.0058350541	0.0058350541	0.00044652722
39.867697	0.40243489	2291.159	0.0056924611	0.0056924611	0.00044652722
39.867697	0.40243489	2749.3908	0.0055595929	0.0055595929	0.00044652722
39.867697	0.40243489	3207.6227	0.0054354071	0.0054354071	0.00044652722
39.867697	0.40243489	3665.8545	0.0053190104	0.0053190104	0.00044652722
39.867697	0.40243489	4124.0863	0.005209633	0.005209633	0.00044652722
39.8677	0.80487	0	0.00641784	0.00326287	0.000451348
39.8677	0.8048698	458.2318	0.006370671	0.006370671	0.0004513477
39.8677	0.8048698	916.4636	0.006244475	0.006244475	0.0004513477
39.867697	0.80486979	1374.6954	0.0060849881	0.0060849881	0.00045134775
39.867697	0.80486979	1832.9272	0.0059267196	0.0059267196	0.00045134775
39.867697	0.80486979	2291.159	0.00578027	0.00578027	0.00045134775
39.867697	0.80486979	2749.3908	0.0056442254	0.0056442254	0.00045134775
39.867697	0.80486979	3207.6227	0.005517392	0.005517392	0.00045134775
39.867697	0.80486979	3665.8545	0.0053987568	0.0053987568	0.00045134775
39.867697	0.80486979	4124.0863	0.0052874555	0.0052874555	0.00045134775
39.8677	1.2073	0	0.00641824	0.00326284	0.000455902
39.8677	1.207305	458.2318	0.006377092	0.006377092	0.000455902
39.8677	1.207305	916.4636	0.006302876	0.006302876	0.000455902
39.867697	1.2073047	1374.6954	0.0061657703	0.0061657703	0.00045590199
39.867697	1.2073047	1832.9272	0.0060201947	0.0060201947	0.00045590199
39.867697	1.2073047	2291.159	0.0058693109	0.0058693109	0.00045590199
39.867697	1.2073047	2749.3908	0.0057296529	0.0057296529	0.00045590199
39.867697	1.2073047	3207.6227	0.0055998441	0.0055998441	0.00045590199
39.867697	1.2073047	3665.8545	0.0054787271	0.0054787271	0.00045590199
39.867697	1.2073047	4124.0863	0.0053653244	0.0053653244	0.00045590199
39.8677	1.60974	0	0.00641871	0.0032628	0.000460453
39.8677	1.60974	458.2318	0.006377904	0.006377904	0.0004604534
39.8677	1.60974	916.4636	0.006325846	0.006325846	0.0004604534
39.867697	1.6097396	1374.6954	0.0062337371	0.0062337371	0.00046045345
39.867697	1.6097396	1832.9272	0.0060922057	0.0060922057	0.00046045345
39.867697	1.6097396	2291.159	0.005960044	0.005960044	0.00046045345
39.867697	1.6097396	2749.3908	0.0058162078	0.0058162078	0.00046045345
39.867697	1.6097396	3207.6227	0.0056829977	0.0056829977	0.00046045345
39.867697	1.6097396	3665.8545	0.0055590807	0.0055590807	0.00046045345
39.867697	1.6097396	4124.0863	0.0054433412	0.0054433412	0.00046045345
39.8677	2.01217	0	0.00641926	0.00326276	0.000465001
39.8677	2.012174	458.2318	0.006378762	0.006378762	0.0004650012
39.8677	2.012174	916.4636	0.00633807	0.00633807	0.0004650012
39.867697	2.0121745	1374.6954	0.0062618194	0.0062618194	0.00046500121
39.867697	2.0121745	1832.9272	0.0061597444	0.0061597444	0.00046500121
39.867697	2.0121745	2291.159	0.0060236733	0.0060236733	0.00046500121
39.867697	2.0121745	2749.3908	0.0058992434	0.0058992434	0.00046500121
39.867697	2.0121745	3207.6227	0.0057672028	0.0057672028	0.00046500121
39.867697	2.0121745	3665.8545	0.0056400653	0.0056400653	0.00046500121
39.867697	2.0121745	4124.0863	0.0055216757	0.0055216757	0.00046500121
39.8677	2.41461	0	0.00641986	0.00326273	0.000469544
39.8677	2.414609	458.2318	0.006379659	0.006379659	0.0004674575
39.8677	2.414609	916.4636	0.0063394	0.0063394	0.0004672862
39.867697	2.4146094	1374.6954	0.0062831483	0.0062831483	0.00046722916
39.867697	2.4146094	1832.9272	0.0062000642	0.0062000642	0.00046720062
39.867697	2.4146094	2291.159	0.0060884892	0.0060884892	0.0004671835
39.867697	2.4146094	2749.3908	0.0059600027	0.0059600027	0.00046954434
39.867697	2.4146094	3207.6227	0.0058423265	0.0058423265	0.00046954434
39.867697	2.4146094	3665.8545	0.0057220545	0.0057220545	0.00046954434
39.867697	2.4146094	4124.0863	0.0056005934	0.0056005934	0.00046954434
39.8677	2.81704	0	0.00642051	0.00326269	0.000474082
39.8677	2.817044	458.2318	0.006380587	0.006380587	0.0004694441
39.8677	2.817044	916.4636	0.006340722	0.006340722	0.0004692443
39.867697	2.8170443	1374.6954	0.0063004047	0.0063004047	0.00046917769
39.867697	2.8170443	1832.9272	0.0062219398	0.0062219398	0.00046914439
39.867697	2.8170443	2291.159	0.006139588	0.006139588	0.00046912441
39.867697	2.8170443	2749.3908	0.0060223105	0.0060223105	0.00047408195
39.867697	2.8170443	3207.6227	0.0059009714	0.0059009714	0.00047408195
39.867697	2.8170443	3665.8545	0.0057896218	0.0057896218	0.00047408195
39.867697	2.8170443	4124.0863	0.0056804987	0.0056804987	0.00047408195
39.8677	3.21948	0	0.00642119	0.00326265	0.000478613
39.8677	3.219479	458.2318	0.006381541	0.006381541	0.0004714279
39.8677	3.219479	916.4636	0.006342038	0.006342038	0.0004711996
39.867697	3.2194791	1374.6954	0.0063025324	0.0063025324	0.00047112348
39.867697	3.2194791	1832.9272	0.0062427686	0.0062427686	0.00047108543
39.867697	3.2194791	2291.159	0.0061653659	0.0061653659	0.00047106259
39.867697	3.2194791	2749.3908	0.0060816182	0.0060816182	0.00047861312
39.867697	3.2194791	3207.6227	0.0059609714	0.0059609714	0.00047861312
39.867697	3.2194791	3665.8545	0.0058463173	0.0058463173	0.00047861312
39.867697	3.2194791	4124.0863	0.0057408534	0.0057408534	0.00047861312
39.8677	3.62191	0	0.00642189	0.00326261	0.000483137
39.8677	3.621914	458.2318	0.006382515	0.006382515	0.0004734086
39.8677	3.621914	916.4636	0.006343349	0.006343349	0.0004731518
39.867697	3.621914	1374.6954	0.0063043119	0.0063043119	0.00047306615
39.867697	3.621914	1832.9272	0.006261365	0.006261365	0.00047302334
39.867697	3.621914	2291.159	0.006184543	0.006184543	0.00047299766
39.867697	3.621914	2749.3908	0.0061099897	0.0061099897	0.00048313696
39.867697	3.621914	3207.6227	0.006022569	0.006022569	0.00048313696
39.867697	3.621914	3665.8545	0.005904194	0.005904194	0.00048313696
39.867697	3.621914	4124.0863	0.0057957501	0.0057957501	0.00048313696
44.8512	0	0	0.00480887	0.00326273	0.000442113
44.85116	0	458.2318	0.004786829	0.006249049	0.0004421128
44.85116	0	916.4636	0.004765099	0.006092496	0.0004421128
44.851159	0	1374.6954	0.0047436756	0.00594645	0.00044211284
44.851159	0	1832.9272	0.0047225514	0.0058098273	0.00044211284
44.851159	0	2291.159	0.0047017198	0.0056816964	0.00044211284
44.851159	0	2749.3908	0.0046811742	0.0055612497	0.00044211284
44.851159	0	3207.6227	0.0046609083	0.0054477828	0.00044211284
44.851159	0	3665.8545	0.004640916	0.0053406784	0.00044211284
44.851159	0	4124.0863	0.0046211914	0.0052393928	0.00044211284
44.8512	0.402435	0	0.00641752	0.00326291	0.000446152
44.85116	0.4024349	458.2318	0.006337994	0.006337994	0.0004461517
44.85116	0.4024349	916.4636	0.006181927	0.006181927	0.0004461517
44.851159	0.40243489	1374.6954	0.0060316862	0.0060316862	0.00044615165
44.851159	0.40243489	1832.9272	0.0058915649	0.0058915649	0.00044615165
44.851159	0.40243489	2291.159	0.0057604977	0.0057604977	0.00044615165
44.851159	0.40243489	2749.3908	0.0056375674	0.0056375674	0.00044615165
44.851159	0.40243489	3207.6227	0.0055219799	0.0055219799	0.00044615165
44.851159	0.40243489	3665.8545	0.0054130448	0.0054130448	0.00044615165
44.851159	0.40243489	4124.0863	0.0053101589	0.0053101589	0.00044615165
44.8512	0.80487	0	0.00641776	0.00326288	0.000450335
44.85116	0.8048698	458.2318	0.006375772	0.006375772	0.0004503354
44.85116	0.8048698	916.4636	0.006262668	0.006262668	0.0004503354
44.851159	0.80486979	1374.6954	0.0061186094	0.0061186094	0.00045033541
44.851159	0.80486979	1832.9272	0.0059745359	0.0059745359	0.00045033541
44.851159	0.80486979	2291.159	0.0058401766	0.0058401766	0.00045033541
44.851159	0.80486979	2749.3908	0.005714485	0.005714485	0.00045033541
44.851159	0.80486979	3207.6227	0.0055965621	0.0055965621	0.00045033541
44.851159	0.80486979	3665.8545	0.0054856314	0.0054856314	0.00045033541
44.851159	0.80486979	4124.0863	0.0053810203	0.0053810203	0.00045033541
44.8512	1.2073	0	0.00641809	0.00326285	0.000454384
44.85116	1.207305	458.2318	0.006381441	0.006381441	0.0004543842
44.85116	1.207305	916.4636	0.006315051	0.006315051	0.0004543842
44.851159	1.2073047	1374.6954	0.0061914306	0.0061914306	0.00045438417
44.851159	1.2073047	1832.9272	0.006059079	0.006059079	0.00045438417
44.851159	1.2073047	2291.159	0.0059209876	0.0059209876	0.00045438417
44.851159	1.2073047	2749.3908	0.0057921906	0.0057921906	0.00045438417
44.851159	1.2073047	3207.6227	0.0056716644	0.0056716644	0.00045438417
44.851159	1.2073047	3665.8545	0.0055585315	0.0055585315	0.00045438417
44.851159	1.2073047	4124.0863	0.0054520372	0.0054520372	0.00045438417
44.8512	1.60974	0	0.00641849	0.00326282	0.000458431
44.85116	1.60974	458.2318	0.006382102	0.006382102	0.000458431
44.85116	1.60974	916.4636	0.006335631	0.006335631	0.000458431
44.851159	1.6097396	1374.6954	0.0062526287	0.0062526287	0.00045843098
44.851159	1.6097396	1832.9272	0.0061242719	0.0061242719	0.00045843098
44.851159	1.6097396	2291.159	0.0060032784	0.0060032784	0.00045843098
44.851159	1.6097396	2749.3908	0.0058709459	0.0058709459	0.00045843098
44.851159	1.6097396	3207.6227	0.0057474807	0.0057474807	0.00045843098
44.851159	1.6097396	3665.8545	0.0056318852	0.0056318852	0.00045843098
44.851159	1.6097396	4124.0863	0.0055233072	0.0055233072	0.00045843098
44.8512	2.01217	0	0.00641895	0.00326278	0.000462475
44.85116	2.012174	458.2318	0.006382807	0.006382807	0.0004624752
44.85116	2.012174	916.4636	0.006346472	0.006346472	0.0004624752
44.851159	2.0121745	1374.6954	0.0062779644	0.0062779644	0.00046247519
44.851159	2.0121745	1832.9272	0.0061853318	0.0061853318	0.00046247519
44.851159	2.0121745	2291.159	0.0060611344	0.0060611344	0.00046247519
44.851159	2.0121745	2749.3908	0.0059464942	0.0059464942	0.00046247519
44.851159	2.0121745	3207.6227	0.0058242835	0.0058242835	0.00046247519
44.851159	2.0121745	3665.8545	0.0057058947	0.0057058947	0.00046247519
44.851159	2.0121745	4124.0863	0.0055949772	0.0055949772	0.00046247519
44.8512	2.41461	0	0.00641946	0.00326275	0.000466516
44.85116	2.414609	458.2318	0.006383549	0.006383549	0.0004661698
44.85116	2.414609	916.4636	0.006347551	0.006347551	0.0004659986
44.851159	2.4146094	1374.6954	0.0062971312	0.0062971312	0.0004659415
44.851159	2.4146094	1832.9272	0.0062218296	0.0062218296	0.00046591296
44.851159	2.4146094	2291.159	0.0061199661	0.0061199661	0.00046589583
44.851159	2.4146094	2749.3908	0.0060019196	0.0060019196	0.00046651614
44.851159	2.4146094	3207.6227	0.0058928468	0.0058928468	0.00046651614
44.851159	2.4146094	3665.8545	0.0057808467	0.0057808467	0.00046651614
44.851159	2.4146094	4124.0863	0.0056672604	0.0056672604	0.00046651614
44.8512	2.81704	0	0.00642	0.00326272	0.000470553
44.85116	2.817044	458.2318	0.006384321	0.006384321	0.0004679436
44.85116	2.817044	916.4636	0.006348634	0.006348634	0.0004677438
44.851159	2.8170443	1374.6954	0.0063125114	0.0063125114	0.00046767718
44.851159	2.8170443	1832.9272	0.0062416386	0.0062416386	0.00046764389
44.851159	2.8170443	2291.159	0.0061663423	0.0061663423	0.00046762391
44.851159	2.8170443	2749.3908	0.0060586783	0.0060586783	0.00047055321
44.851159	2.8170443	3207.6227	0.0059464924	0.0059464924	0.00047055321
44.851159	2.8170443	3665.8545	0.0058426977	0.0058426977	0.00047055321
44.851159	2.8170443	4124.0863	0.0057404623	0.0057404623	0.00047055321
44.8512	3.21948	0	0.00642058	0.00326268	0.000474586
44.85116	3.219479	458.2318	0.006385119	0.006385119	0.0004697154
44.85116	3.219479	916.4636	0.00634972	0.00634972	0.0004694871
44.851159	3.2194791	1374.6954	0.0063142616	0.0063142616	0.00046941094
44.851159	3.2194791	1832.9272	0.0062604196	0.0062604196	0.00046937289
44.851159	3.2194791	2291.159	0.0061898024	0.0061898024	0.00046935006
44.851159	3.2194791	2749.3908	0.0061126418	0.0061126418	0.00047458575
44.851159	3.2194791	3207.6227	0.0060013248	0.0060013248	0.00047458575
44.851159	3.2194791	3665.8545	0.0058946876	0.0058946876	0.00047458575
44.851159	3.2194791	4124.0863	0.0057958675	0.0057958675	0.00047458575
44.8512	3.62191	0	0.00642119	0.00326265	0.000478613
44.85116	3.621914	458.2318	0.006385938	0.006385938	0.000471485
44.85116	3.621914	916.4636	0.006350808	0.006350808	0.0004712281
44.851159	3.621914	1374.6954	0.0063157191	0.0063157191	0.00047114251
44.851159	3.621914	1832.9272	0.0062770621	0.0062770621	0.0004710997
44.851159	3.621914	2291.159	0.0062072359	0.0062072359	0.00047107401
44.851159	3.621914	2749.3908	0.0061385809	0.0061385809	0.00047861312
44.851159	3.621914	3207.6227	0.0060575269	0.0060575269	0.00047861312
44.851159	3.621914	3665.8545	0.005947731	0.005947731	0.00047861312
44.851159	3.621914	4124.0863	0.0058463173	0.0058463173	0.00047861312
