# Supplementary material for: GEODE: an in silico tool that translates in vitro to in vivo predictions of tuberculosis antibiotic combination efficacy
Source: Front Pharmacol. 2025 Oct 17;16:1639673. doi: 10.3389/fphar.2025.1639673 (PMC12575316; doi:10.3389/fphar.2025.1639673)
Supplement: Supplementary file 1 [file Supplementaryfile5.zip › drug_int_data/HRZE-ANNH-min/INH-RIF-PZA.csv]

bliss INH-RIF-PZA nrDrugs 3 nrLines 999
0	0	7644.2192	0.0010204288	0.00070638619	0
0	0	15288.4383	0.00102061014	0.000706386349	0
0	0	22932.6575	0.00102067211	0.000706386374	0
0	0	30576.8767	0.00102070357	0.000706386381	0
0	0	38221.0958	0.00102072265	0.000706386385	0
0	0	45865.315	0.00102073549	0.000706386386	0
0	0	53509.5342	0.00102074472	0.000706386387	0
0	0	61153.7534	0.00102075169	0.000706386388	0
0	0	68797.9725	0.00102075713	0.000706386388	0
0	0.40243	0	0.0059531	0.0029125	4.9118e-05
0	0.40243489	7644.2192	0.0049467586	0.00076594224	4.9117972e-05
0	0.402434893	15288.4383	0.00472428157	0.000736556509	4.91179718e-05
0	0.402434893	22932.6575	0.00454264941	0.000726588493	4.91179718e-05
0	0.402434893	30576.8767	0.0043864167	0.000721571447	4.91179718e-05
0	0.402434893	38221.0958	0.00424877719	0.000718550563	4.91179718e-05
0	0.402434893	45865.315	0.00412561468	0.00071653218	4.91179718e-05
0	0.402434893	53509.5342	0.00401414503	0.000715088287	4.91179718e-05
0	0.402434893	61153.7534	0.00391236683	0.000714004167	4.91179718e-05
0	0.402434893	68797.9725	0.0038187809	0.00071316025	4.91179718e-05
0	0.80487	0	0.0059577	0.002954	0.00027411
0	0.80486979	7644.2192	0.0050939806	0.00082247983	0.00027411328
0	0.804869786	15288.4383	0.00494675862	0.000765942244	0.000274113279
0	0.804869786	22932.6575	0.0048285533	0.000746437384	0.000274113279
0	0.804869786	30576.8767	0.00472428157	0.000736556509	0.000274113279
0	0.804869786	38221.0958	0.00462967938	0.00073058623	0.000274113279
0	0.804869786	45865.315	0.00454264941	0.000726588493	0.000274113279
0	0.804869786	53509.5342	0.00446187348	0.000723724322	0.000274113279
0	0.804869786	61153.7534	0.0043864167	0.000721571447	0.000274113279
0	0.804869786	68797.9725	0.0043155708	0.000719894167	0.000274113279
0	1.2073	0	0.005959	0.002968	0.00048846
0	1.2073047	7644.2192	0.0051623709	0.00087622292	0.00048846458
0	1.20730468	15288.4383	0.00503919373	0.000794573795	0.000488464579
0	1.20730468	22932.6575	0.00494675862	0.000765942244	0.000488464579
0	1.20730468	30576.8767	0.00486606738	0.0007513455	0.000488464579
0	1.20730468	38221.0958	0.00479253382	0.000742495417	0.000488464579
0	1.20730468	45865.315	0.00472428157	0.000736556509	0.000488464579
0	1.20730468	53509.5342	0.00466029072	0.000732295239	0.000488464579
0	1.20730468	61153.7534	0.00459990368	0.000729088729	0.000488464579
0	1.20730468	68797.9725	0.00454264941	0.000726588493	0.000488464579
0	1.6097	0	0.0059595	0.0029751	0.00051777
0	1.6097396	7644.2192	0.0052082372	0.00092737373	0.00051777438
0	1.60973957	15288.4383	0.00509398063	0.000822479828	0.000517774378
0	1.60973957	22932.6575	0.00501447519	0.000785111943	0.000517774378
0	1.60973957	30576.8767	0.00494675862	0.000765942244	0.000517774378
0	1.60973957	38221.0958	0.00488546244	0.000754280108	0.000517774378
0	1.60973957	45865.315	0.0048285533	0.000746437384	0.000517774378
0	1.60973957	53509.5342	0.00477502441	0.000740801773	0.000517774378
0	1.60973957	61153.7534	0.00472428157	0.000736556509	0.000517774378
0	1.60973957	68797.9725	0.00467592892	0.000733243576	0.000517774378
0	2.0122	0	0.0059599	0.0029794	0.0005267
0	2.0121745	7644.2192	0.0052439463	0.00097611539	0.00052669666
0	2.01217447	15288.4383	0.00513249432	0.000849687575	0.000526696657
0	2.01217447	22932.6575	0.00506008821	0.000803955045	0.000526696657
0	2.01217447	30576.8767	0.00500024822	0.000780350466	0.000526696657
0	2.01217447	38221.0958	0.00494675862	0.000765942244	0.000526696657
0	2.01217447	45865.315	0.00489732681	0.000756232256	0.000526696657
0	2.01217447	53509.5342	0.00485086783	0.000749244645	0.000526696657
0	2.01217447	61153.7534	0.00480677543	0.000743975272	0.000526696657
0	2.01217447	68797.9725	0.00476466771	0.000739859759	0.000526696657
0	2.4146	0	0.0059601	0.0029822	0.00053116
0	2.4146094	7644.2192	0.0052738642	0.0010226142	0.00053116394
0	2.41460936	15288.4383	0.0051623709	0.000876222924	0.000531163942
0	2.41460936	22932.6575	0.00509398063	0.000822479828	0.000531163942
0	2.41460936	30576.8767	0.00503919373	0.000794573795	0.000531163942
0	2.41460936	38221.0958	0.00499097875	0.000777483728	0.000531163942
0	2.41460936	45865.315	0.00494675862	0.000765942244	0.000531163942
0	2.41460936	53509.5342	0.0049053377	0.000757624569	0.000531163942
0	2.41460936	61153.7534	0.00486606738	0.0007513455	0.000531163942
0	2.41460936	68797.9725	0.0048285533	0.000746437384	0.000531163942
0	2.817	0	0.0059602	0.0029843	0.00053379
0	2.8170443	7644.2192	0.0052999678	0.0010670215	0.00053378841
0	2.81704425	15288.4383	0.00518702968	0.000902110498	0.000533788414
0	2.81704425	22932.6575	0.005120865	0.000840694289	0.000533788414
0	2.81704425	30576.8767	0.00506941834	0.000808615766	0.000533788414
0	2.81704425	38221.0958	0.00502490146	0.000788906422	0.000533788414
0	2.81704425	45865.315	0.00498445392	0.000775568447	0.000533788414
0	2.81704425	53509.5342	0.00494675862	0.000765942244	0.000533788414
0	2.81704425	61153.7534	0.00491111174	0.000758667668	0.000533788414
0	2.81704425	68797.9725	0.00487709419	0.000752976785	0.000533788414
0	3.2195	0	0.0059603	0.0029858	0.00053546
0	3.2194791	7644.2192	0.005323308	0.0011094753	0.00053546114
0	3.21947914	15288.4383	0.0052082372	0.00092737373	0.000535461136
0	3.21947914	22932.6575	0.00514319369	0.000858606161	0.000535461136
0	3.21947914	30576.8767	0.00509398063	0.000822479828	0.000535461136
0	3.21947914	38221.0958	0.0050521187	0.000800212151	0.000535461136
0	3.21947914	45865.315	0.00501447519	0.000785111943	0.000535461136
0	3.21947914	53509.5342	0.00497960988	0.000774198364	0.000535461136
0	3.21947914	61153.7534	0.00494675862	0.000765942244	0.000535461136
0	3.21947914	68797.9725	0.00491547169	0.000759478296	0.000535461136
0	3.6219	0	0.0059604	0.002987	0.00053659
0	3.621914	7644.2192	0.0053445116	0.0011501017	0.00053658822
0	3.62191404	15288.4383	0.00522700237	0.000952034939	0.000536588218
0	3.62191404	22932.6575	0.0051623709	0.000876222924	0.000536588218
0	3.62191404	30576.8767	0.00511464319	0.000836169339	0.000536588218
0	3.62191404	38221.0958	0.0050747141	0.000811402703	0.000536588218
0	3.62191404	45865.315	0.00503919373	0.000794573795	0.000536588218
0	3.62191404	53509.5342	0.00500652115	0.000782393607	0.000536588218
0	3.62191404	61153.7534	0.00497587045	0.000773169692	0.000536588218
0	3.62191404	68797.9725	0.00494675862	0.000765942244	0.000536588218
4.9835	0	0	0.0064174	0.0032329	0.00051108
4.9834621	0	7644.2192	0.0027125484	0.0027959919	0.00051107687
4.98346208	0	15288.4383	0.0021175009	0.00248802292	0.000511076872
4.98346208	0	22932.6575	0.0018171916	0.0022592791	0.000511076872
4.98346208	0	30576.8767	0.00163399139	0.00208264447	0.000511076872
4.98346208	0	38221.0958	0.00151000198	0.00194211988	0.000511076872
4.98346208	0	45865.315	0.00142031019	0.00182765193	0.000511076872
4.98346208	0	53509.5342	0.00135233099	0.0017326043	0.000511076872
4.98346208	0	61153.7534	0.00129899267	0.00165241895	0.000511076872
4.98346208	0	68797.9725	0.00125600551	0.00158386131	0.000511076872
4.9835	0.40243	0	0.0061981	0.0032319	0.00045875
4.9834621	0.40243489	7644.2192	0.0056694313	0.002807623	0.00045874793
4.98346208	0.402434893	15288.4383	0.00531667874	0.00249849641	0.000458747928
4.98346208	0.402434893	22932.6575	0.00505251759	0.00226897193	0.000458747928
4.98346208	0.402434893	30576.8767	0.00483431971	0.00209158336	0.000458747928
4.98346208	0.402434893	38221.0958	0.00465137035	0.00195029668	0.000458747928
4.98346208	0.402434893	45865.315	0.00449291637	0.00183509193	0.000458747928
4.98346208	0.402434893	53509.5342	0.00435292001	0.00173936151	0.000458747928
4.98346208	0.402434893	61153.7534	0.0042275204	0.00165856059	0.000458747928
4.98346208	0.402434893	68797.9725	0.00411402342	0.0015894565	0.000458747928
4.9835	0.80487	0	0.0061613	0.0032306	0.00042359
4.9834621	0.80486979	7644.2192	0.0056926223	0.0028192604	0.00042359231
4.98346208	0.804869786	15288.4383	0.00541124349	0.00250896286	0.000423592311
4.98346208	0.804869786	22932.6575	0.00521451972	0.0022786598	0.000423592311
4.98346208	0.804869786	30576.8767	0.00505771809	0.00210052051	0.000423592311
4.98346208	0.804869786	38221.0958	0.00492708212	0.00195847346	0.000423592311
4.98346208	0.804869786	45865.315	0.00481347581	0.00184253239	0.000423592311
4.98346208	0.804869786	53509.5342	0.00471202057	0.00174611905	0.000423592311
4.98346208	0.804869786	61153.7534	0.00461981564	0.00166470215	0.000423592311
4.98346208	0.804869786	68797.9725	0.0045349913	0.00159505118	0.000423592311
4.9835	1.2073	0	0.0061446	0.0032293	0.00043381
4.9834621	1.2073047	7644.2192	0.0057154487	0.0028309046	0.00043380621
4.98346208	1.20730468	15288.4383	0.00545786071	0.00251942185	0.000433806211
4.98346208	1.20730468	22932.6575	0.00528700345	0.00228834228	0.000433806211
4.98346208	1.20730468	30576.8767	0.00515544373	0.0021094556	0.000433806211
4.98346208	1.20730468	38221.0958	0.00504752055	0.00196664998	0.000433806211
4.98346208	1.20730468	45865.315	0.00495438936	0.00184997314	0.000433806211
4.98346208	1.20730468	53509.5342	0.00487146498	0.00175287674	0.000433806211
4.98346208	1.20730468	61153.7534	0.0047960939	0.00167084351	0.000433806211
4.98346208	1.20730468	68797.9725	0.00472660712	0.00160064525	0.000433806211
4.9835	1.6097	0	0.0061337	0.0032281	0.00044365
4.9834621	1.6097396	7644.2192	0.0057375386	0.0028425559	0.00044365088
4.98346208	1.60973957	15288.4383	0.00548925792	0.002529873	0.000443650878
4.98346208	1.60973957	22932.6575	0.00533090457	0.00229801895	0.000443650878
4.98346208	1.60973957	30576.8767	0.00521279053	0.00211838831	0.000443650878
4.98346208	1.60973957	38221.0958	0.00511762637	0.001974826	0.000443650878
4.98346208	1.60973957	45865.315	0.0050363994	0.00185741397	0.000443650878
4.98346208	1.60973957	53509.5342	0.00496452615	0.00175963446	0.000443650878
4.98346208	1.60973957	61153.7534	0.00489940985	0.00167698455	0.000443650878
4.98346208	1.60973957	68797.9725	0.00483945114	0.00160623861	0.000443650878
4.9835	2.0122	0	0.0061252	0.0032269	0.00045304
4.9834621	2.0121745	7644.2192	0.0057591474	0.0028542147	0.00045304278
4.98346208	2.01217447	15288.4383	0.00551389214	0.00254031591	0.000453042784
4.98346208	2.01217447	22932.6575	0.00536194425	0.00230768938	0.000453042784
4.98346208	2.01217447	30576.8767	0.00525174082	0.0021273183	0.000453042784
4.98346208	2.01217447	38221.0958	0.00516455093	0.00198300127	0.000453042784
4.98346208	2.01217447	45865.315	0.00509103598	0.00186485471	0.000453042784
4.98346208	2.01217447	53509.5342	0.00502649947	0.00176639203	0.000453042784
4.98346208	2.01217447	61153.7534	0.00496831712	0.00168312514	0.000453042784
4.98346208	2.01217447	68797.9725	0.00491489676	0.00161183114	0.000453042784
4.9835	2.4146	0	0.0061182	0.0032257	0.00046192
4.9834621	2.4146094	7644.2192	0.0057803956	0.0028658816	0.00046192403
4.98346208	2.41460936	15288.4383	0.00553491116	0.00255075022	0.000461924034
4.98346208	2.41460936	22932.6575	0.00538607559	0.00231735316	0.000461924034
4.98346208	2.41460936	30576.8767	0.00528072528	0.00213624526	0.000461924034
4.98346208	2.41460936	38221.0958	0.00519880862	0.00199117555	0.000461924034
4.98346208	2.41460936	45865.315	0.00513059849	0.00187229516	0.000461924034
4.98346208	2.41460936	53509.5342	0.00507123687	0.00177314932	0.000461924034
4.98346208	2.41460936	61153.7534	0.00501803378	0.00168926516	0.000461924034
4.98346208	2.41460936	68797.9725	0.00496937392	0.00161742275	0.000461924034
4.9835	2.817	0	0.0061122	0.0032245	0.00047026
4.9834621	2.8170443	7644.2192	0.0058013332	0.0028775571	0.00047026122
4.98346208	2.81704425	15288.4383	0.00555374605	0.00256117557	0.000470261216
4.98346208	2.81704425	22932.6575	0.00540604945	0.00232700986	0.000470261216
4.98346208	2.81704425	30576.8767	0.0053036872	0.00214516885	0.000470261216
4.98346208	2.81704425	38221.0958	0.00522536673	0.00199934859	0.000470261216
4.98346208	2.81704425	45865.315	0.00516094428	0.00187973514	0.000470261216
4.98346208	2.81704425	53509.5342	0.00510537792	0.00177990617	0.000470261216
4.98346208	2.81704425	61153.7534	0.00505589352	0.00169540448	0.000470261216
4.98346208	2.81704425	68797.9725	0.00501083733	0.00162301333	0.000470261216
4.9835	3.2195	0	0.0061068	0.0032233	0.00047804
4.9834621	3.2194791	7644.2192	0.0058219775	0.0028892419	0.00047804219
4.98346208	3.21947914	15288.4383	0.00557113581	0.00257159158	0.000478042191
4.98346208	3.21947914	22932.6575	0.00542330971	0.00233665907	0.000478042191
4.98346208	3.21947914	30576.8767	0.00532271842	0.00215408875	0.000478042191
4.98346208	3.21947914	38221.0958	0.00524688323	0.00200752016	0.000478042191
4.98346208	3.21947914	45865.315	0.00518523039	0.00188717446	0.000478042191
4.98346208	3.21947914	53509.5342	0.00513252316	0.00178666243	0.000478042191
4.98346208	3.21947914	61153.7534	0.00508589393	0.00170154297	0.000478042191
4.98346208	3.21947914	68797.9725	0.00504364237	0.00162860277	0.000478042191
4.9835	3.6219	0	0.0061019	0.0032221	0.00048527
4.9834621	3.621914	7644.2192	0.0058423298	0.0029009365	0.00048527185
4.98346208	3.62191404	15288.4383	0.00558749642	0.00258199793	0.000485271853
4.98346208	3.62191404	22932.6575	0.00543868476	0.00234630037	0.000485271853
4.98346208	3.62191404	30576.8767	0.00533903099	0.00216300464	0.000485271853
4.98346208	3.62191404	38221.0958	0.00526490986	0.00201569	0.000485271853
4.98346208	3.62191404	45865.315	0.00520531154	0.00189461292	0.000485271853
4.98346208	3.62191404	53509.5342	0.00515479935	0.00179341795	0.000485271853
4.98346208	3.62191404	61153.7534	0.00511040739	0.00170768052	0.000485271853
4.98346208	3.62191404	68797.9725	0.00507038439	0.00163419097	0.000485271853
9.9669	0	0	0.0064174	0.0032331	0.00051955
9.9669242	0	7644.2192	0.0033210062	0.0029938091	0.0005195463
9.96692417	0	15288.4383	0.00271254842	0.00279599188	0.000519546304
9.96692417	0	22932.6575	0.00235545062	0.00262973184	0.000519546304
9.96692417	0	30576.8767	0.0021175009	0.00248802292	0.000519546304
9.96692417	0	38221.0958	0.00194649139	0.00236579306	0.000519546304
9.96692417	0	45865.315	0.0018171916	0.0022592791	0.000519546304
9.96692417	0	53509.5342	0.00171577799	0.00216562965	0.000519546304
9.96692417	0	61153.7534	0.00163399139	0.00208264447	0.000519546304
9.96692417	0	68797.9725	0.00156657212	0.00200859847	0.000519546304
9.9669	0.40243	0	0.0062547	0.0032325	0.00051825
9.9669242	0.40243489	7644.2192	0.0059503365	0.003000149	0.00051825103
9.96692417	0.402434893	15288.4383	0.0056657062	0.00280180666	0.000518251025
9.96692417	0.402434893	22932.6575	0.00541395569	0.00263521121	0.000518251025
9.96692417	0.402434893	30576.8767	0.0051969102	0.00249326052	0.000518251025
9.96692417	0.402434893	38221.0958	0.00501025446	0.00237082894	0.000518251025
9.96692417	0.402434893	45865.315	0.00482747446	0.00226412611	0.000518251025
9.96692417	0.402434893	53509.5342	0.00466606003	0.002170289	0.000518251025
9.96692417	0.402434893	61153.7534	0.00452191091	0.00208711411	0.000518251025
9.96692417	0.402434893	68797.9725	0.00439200433	0.00201287705	0.000518251025
9.9669	0.80487	0	0.0061981	0.0032319	0.00053502
9.9669242	0.80486979	7644.2192	0.005905378	0.0030064966	0.00053501533
9.96692417	0.804869786	15288.4383	0.00566943131	0.00280762298	0.000535015329
9.96692417	0.804869786	22932.6575	0.00547678434	0.00264068958	0.000535015329
9.96692417	0.804869786	30576.8767	0.00531667874	0.00249849641	0.000535015329
9.96692417	0.804869786	38221.0958	0.00518105319	0.00237586322	0.000535015329
9.96692417	0.804869786	45865.315	0.00505251759	0.00226897193	0.000535015329
9.96692417	0.804869786	53509.5342	0.00493801866	0.00217494761	0.000535015329
9.96692417	0.804869786	61153.7534	0.00483431971	0.00209158336	0.000535015329
9.96692417	0.804869786	68797.9725	0.00473927013	0.00201715549	0.000535015329
9.9669	1.2073	0	0.0061749	0.0032312	0.00042685
9.9669242	1.2073047	7644.2192	0.0058980668	0.0030128522	0.00042684835
9.96692417	1.20730468	15288.4383	0.00568086944	0.0028134409	0.000426848351
9.96692417	1.20730468	22932.6575	0.0055119074	0.00264616692	0.000426848351
9.96692417	1.20730468	30576.8767	0.00537469814	0.00250373054	0.000426848351
9.96692417	1.20730468	38221.0958	0.00525989631	0.00238089585	0.000426848351
9.96692417	1.20730468	45865.315	0.00515367628	0.00227381652	0.000426848351
9.96692417	1.20730468	53509.5342	0.00505948706	0.00217960541	0.000426848351
9.96692417	1.20730468	61153.7534	0.00497438148	0.00209605217	0.000426848351
9.96692417	1.20730468	68797.9725	0.00489640177	0.00202143377	0.000426848351
9.9669	1.6097	0	0.0061613	0.0032306	0.00043206
9.9669242	1.6097396	7644.2192	0.0059006435	0.003019216	0.00043206103
9.96692417	1.60973957	15288.4383	0.00569262233	0.00281926044	0.000432061032
9.96692417	1.60973957	22932.6575	0.00553600145	0.00265164321	0.000432061032
9.96692417	1.60973957	30576.8767	0.00541124349	0.00250896286	0.000432061032
9.96692417	1.60973957	38221.0958	0.00530813671	0.00238592678	0.000432061032
9.96692417	1.60973957	45865.315	0.00521451972	0.0022786598	0.000432061032
9.96692417	1.60973957	53509.5342	0.00513198936	0.00218426236	0.000432061032
9.96692417	1.60973957	61153.7534	0.00505771809	0.00210052051	0.000432061032
9.96692417	1.60973957	68797.9725	0.00498984319	0.00202571184	0.000432061032
9.9669	2.0122	0	0.0061518	0.00323	0.00043721
9.9669242	2.0121745	7644.2192	0.0059072035	0.003025588	0.00043720794
9.96692417	2.01217447	15288.4383	0.00570414949	0.00282508167	0.000437207942
9.96692417	2.01217447	22932.6575	0.0055546628	0.00265711842	0.000437207942
9.96692417	2.01217447	30576.8767	0.00543744106	0.00251419331	0.000437207942
9.96692417	2.01217447	38221.0958	0.00534168771	0.00239095594	0.000437207942
9.96692417	2.01217447	45865.315	0.00525615477	0.00228350174	0.000437207942
9.96692417	2.01217447	53509.5342	0.00518124657	0.00218891843	0.000437207942
9.96692417	2.01217447	61153.7534	0.00511416127	0.00210498834	0.000437207942
9.96692417	2.01217447	68797.9725	0.00505306657	0.00202998967	0.000437207942
9.9669	2.4146	0	0.0061446	0.0032293	0.00044227
9.9669242	2.4146094	7644.2192	0.0059157379	0.0030319687	0.00044227493
9.96692417	2.41460936	15288.4383	0.00571544873	0.00283090462	0.000442274933
9.96692417	2.41460936	22932.6575	0.00557027778	0.00266259253	0.000442274933
9.96692417	2.41460936	30576.8767	0.00545786071	0.00251942185	0.000442274933
9.96692417	2.41460936	38221.0958	0.00536700039	0.00239598329	0.000442274933
9.96692417	2.41460936	45865.315	0.00528700345	0.00228834228	0.000442274933
9.96692417	2.41460936	53509.5342	0.00521742475	0.00219357355	0.000442274933
9.96692417	2.41460936	61153.7534	0.00515544373	0.0021094556	0.000442274933
9.96692417	2.41460936	68797.9725	0.00509922439	0.00203426722	0.000442274933
9.9669	2.817	0	0.0061387	0.0032287	0.00044725
9.9669242	2.8170443	7644.2192	0.0059253755	0.0030383581	0.00044724924
9.96692417	2.81704425	15288.4383	0.0057265658	0.00283672934	0.000447249237
9.96692417	2.81704425	22932.6575	0.00558401823	0.00266806553	0.000447249237
9.96692417	2.81704425	30576.8767	0.00547472893	0.00252464843	0.000447249237
9.96692417	2.81704425	38221.0958	0.00538722471	0.00240100876	0.000447249237
9.96692417	2.81704425	45865.315	0.00531116981	0.00229318137	0.000447249237
9.96692417	2.81704425	53509.5342	0.00524547283	0.00219822768	0.000447249237
9.96692417	2.81704425	61153.7534	0.00518727233	0.00211392228	0.000447249237
9.96692417	2.81704425	68797.9725	0.00513471079	0.00203854446	0.000447249237
9.9669	3.2195	0	0.0061337	0.0032281	0.00045212
9.9669242	3.2194791	7644.2192	0.0059356767	0.0030447565	0.0004521196
9.96692417	3.21947914	15288.4383	0.00573753856	0.0028425559	0.0004521196
9.96692417	3.21947914	22932.6575	0.00559652238	0.00267353738	0.0004521196
9.96692417	3.21947914	30576.8767	0.00548925792	0.002529873	0.0004521196
9.96692417	3.21947914	38221.0958	0.00540408437	0.0024060323	0.0004521196
9.96692417	3.21947914	45865.315	0.00533090457	0.00229801895	0.0004521196
9.96692417	3.21947914	53509.5342	0.00526811132	0.00220288078	0.0004521196
9.96692417	3.21947914	61153.7534	0.00521279053	0.00211838831	0.0004521196
9.96692417	3.21947914	68797.9725	0.00516305322	0.00204282136	0.0004521196
9.9669	3.6219	0	0.0061292	0.0032275	0.00045688
9.9669242	3.621914	7644.2192	0.0059463953	0.0030511641	0.00045687637
9.96692417	3.62191404	15288.4383	0.00574839326	0.00284838434	0.000456876366
9.96692417	3.62191404	22932.6575	0.00560816598	0.00267900807	0.000456876366
9.96692417	3.62191404	30576.8767	0.00550216282	0.00253509551	0.000456876366
9.96692417	3.62191404	38221.0958	0.00541860176	0.00241105386	0.000456876366
9.96692417	3.62191404	45865.315	0.00534754704	0.00230285497	0.000456876366
9.96692417	3.62191404	53509.5342	0.0052869645	0.00220753279	0.000456876366
9.96692417	3.62191404	61153.7534	0.00523388061	0.00212285367	0.000456876366
9.96692417	3.62191404	68797.9725	0.0051863692	0.00204709787	0.000456876366
14.9504	0	0	0.00641737	0.00323309	0.000581575
14.950386	0	7644.2192	0.0052650755	0.0030683695	0.00058157539
14.9503862	0	15288.4383	0.00307449541	0.00292382457	0.000581575385
14.9503862	0	22932.6575	0.00271254842	0.00279599188	0.000581575385
14.9503862	0	30576.8767	0.00245728273	0.00268212542	0.000581575385
14.9503862	0	38221.0958	0.00226632754	0.00258005064	0.000581575385
14.9503862	0	45865.315	0.0021175009	0.00248802292	0.000581575385
14.9503862	0	53509.5342	0.00199793457	0.00240462615	0.000581575385
14.9503862	0	61153.7534	0.00189959693	0.00232869881	0.000581575385
14.9503862	0	68797.9725	0.0018171916	0.0022592791	0.000581575385
14.9504	0.402435	0	0.00630046	0.00323272	0.000583813
14.950386	0.40243489	7644.2192	0.0060803639	0.0030727568	0.00058381298
14.9503862	0.402434893	15288.4383	0.00588468722	0.00292791429	0.000583812979
14.9503862	0.402434893	22932.6575	0.00567689124	0.00279986823	0.000583812979
14.9503862	0.402434893	30576.8767	0.00547644472	0.00268584353	0.000583812979
14.9503862	0.402434893	38221.0958	0.00527801456	0.00258364527	0.000583812979
14.9503862	0.402434893	45865.315	0.00510604727	0.00249151484	0.000583812979
14.9503862	0.402434893	53509.5342	0.00495545521	0.00240802684	0.000583812979
14.9503862	0.402434893	61153.7534	0.00480037186	0.00233201384	0.000583812979
14.9503862	0.402434893	68797.9725	0.00465593829	0.00226251057	0.000583812979
14.9504	0.80487	0	0.00622814	0.00323229	0.0005919
14.950386	0.80486979	7644.2192	0.0060099294	0.0030771489	0.00059190047
14.9503862	0.804869786	15288.4383	0.00583233402	0.00293200627	0.000591900475
14.9503862	0.804869786	22932.6575	0.00566431806	0.00280374526	0.000591900475
14.9503862	0.804869786	30576.8767	0.00551353722	0.00268956145	0.000591900475
14.9503862	0.804869786	38221.0958	0.00537251817	0.00258723929	0.000591900475
14.9503862	0.804869786	45865.315	0.00525030622	0.00249500601	0.000591900475
14.9503862	0.804869786	53509.5342	0.0051421552	0.00241142679	0.000591900475
14.9503862	0.804869786	61153.7534	0.00503306225	0.00233532823	0.000591900475
14.9503862	0.804869786	68797.9725	0.00493027232	0.00226574152	0.000591900475
14.9504	1.2073	0	0.00619811	0.00323186	0.000597044
14.950386	1.2073047	7644.2192	0.0059895576	0.003081546	0.0005970444
14.9503862	1.20730468	15288.4383	0.00581947252	0.00293610055	0.000597044403
14.9503862	1.20730468	22932.6575	0.00566943131	0.00280762298	0.000597044403
14.9503862	1.20730468	30576.8767	0.00553870962	0.00269327917	0.000597044403
14.9503862	1.20730468	38221.0958	0.00541957978	0.0025908327	0.000597044403
14.9503862	1.20730468	45865.315	0.00531667874	0.00249849641	0.000597044403
14.9503862	1.20730468	53509.5342	0.00522589799	0.00241482598	0.000597044403
14.9503862	1.20730468	61153.7534	0.00513638319	0.00233864195	0.000597044403
14.9503862	1.20730468	68797.9725	0.00505251759	0.00226897193	0.000597044403
14.9504	1.60974	0	0.00618104	0.00323144	0.000487128
14.950386	1.6097396	7644.2192	0.0059834427	0.0030859483	0.00048712787
14.9503862	1.60973957	15288.4383	0.0058170678	0.00294019716	0.000487127869
14.9503862	1.60973957	22932.6575	0.00567694724	0.00281150141	0.000487127869
14.9503862	1.60973957	30576.8767	0.00555747738	0.00269699671	0.000487127869
14.9503862	1.60973957	38221.0958	0.00545061768	0.00259442547	0.000487127869
14.9503862	1.60973957	45865.315	0.0053586682	0.00250198603	0.000487127869
14.9503862	1.60973957	53509.5342	0.00527780814	0.00241822439	0.000487127869
14.9503862	1.60973957	61153.7534	0.005199342	0.00234195499	0.000487127869
14.9503862	1.60973957	68797.9725	0.00512623432	0.0022722018	0.000487127869
14.9504	2.01217	0	0.00616966	0.00323102	0.000490621
14.950386	2.0121745	7644.2192	0.0059832756	0.0030903556	0.00049062137
14.9503862	2.01217447	15288.4383	0.00581885399	0.00294429615	0.00049062137
14.9503862	2.01217447	22932.6575	0.00568480358	0.00281538056	0.00049062137
14.9503862	2.01217447	30576.8767	0.0055723819	0.00270071405	0.00049062137
14.9503862	2.01217447	38221.0958	0.00547333162	0.0025980176	0.00049062137
14.9503862	2.01217447	45865.315	0.00538849346	0.00250547485	0.00049062137
14.9503862	2.01217447	53509.5342	0.00531417381	0.00242162202	0.00049062137
14.9503862	2.01217447	61153.7534	0.00524296306	0.00234526734	0.00049062137
14.9503862	2.01217447	68797.9725	0.00517695164	0.00227543109	0.00049062137
14.9504	2.41461	0	0.00616128	0.0032306	0.00049409
14.950386	2.4146094	7644.2192	0.0059861426	0.0030947683	0.00049409011
14.9503862	2.41460936	15288.4383	0.00582272086	0.00294839755	0.000494090107
14.9503862	2.41460936	22932.6575	0.00569262233	0.00281926044	0.000494090107
14.9503862	2.41460936	30576.8767	0.00558489509	0.00270443119	0.000494090107
14.9503862	2.41460936	38221.0958	0.00549115176	0.00260160908	0.000494090107
14.9503862	2.41460936	45865.315	0.00541124349	0.00250896286	0.000494090107
14.9503862	2.41460936	53509.5342	0.00534153716	0.00242501884	0.000494090107
14.9503862	2.41460936	61153.7534	0.00527546654	0.00234857897	0.000494090107
14.9503862	2.41460936	68797.9725	0.00521451972	0.0022786598	0.000494090107
14.9504	2.81704	0	0.00615468	0.00323018	0.00049753
14.950386	2.8170443	7644.2192	0.0059907617	0.0030991862	0.00049752959
14.9503862	2.81704425	15288.4383	0.00582776341	0.0029525014	0.000497529588
14.9503862	2.81704425	22932.6575	0.00570033451	0.00282314107	0.000497529588
14.9503862	2.81704425	30576.8767	0.00559585205	0.00270814812	0.000497529588
14.9503862	2.81704425	38221.0958	0.00550586183	0.0026051999	0.000497529588
14.9503862	2.81704425	45865.315	0.00542950747	0.00251245004	0.000497529588
14.9503862	2.81704425	53509.5342	0.0053631862	0.00242841483	0.000497529588
14.9503862	2.81704425	61153.7534	0.00530092356	0.00235188987	0.000497529588
14.9503862	2.81704425	68797.9725	0.00524376348	0.00228188792	0.000497529588
14.9504	3.21948	0	0.00614925	0.00322976	0.000500936
14.950386	3.2194791	7644.2192	0.0059964823	0.0031036096	0.00050093555
14.9503862	3.21947914	15288.4383	0.00583352944	0.00295660774	0.000500935554
14.9503862	3.21947914	22932.6575	0.00570793897	0.00282702246	0.000500935554
14.9503862	3.21947914	30576.8767	0.00560574675	0.00271186486	0.000500935554
14.9503862	3.21947914	38221.0958	0.00551847743	0.00260879004	0.000500935554
14.9503862	3.21947914	45865.315	0.00544474972	0.00251593637	0.000500935554
14.9503862	3.21947914	53509.5342	0.00538097657	0.00243180999	0.000500935554
14.9503862	3.21947914	61153.7534	0.00532161936	0.00235520003	0.000500935554
14.9503862	3.21947914	68797.9725	0.0052673788	0.00228511541	0.000500935554
14.9504	3.62191	0	0.00614462	0.00322934	0.000504304
14.950386	3.621914	7644.2192	0.0060029395	0.0031080384	0.00050430401
14.9503862	3.62191404	15288.4383	0.00583976777	0.00296071661	0.000504304007
14.9503862	3.62191404	22932.6575	0.00571544873	0.00283090462	0.000504304007
14.9503862	3.62191404	30576.8767	0.00561488607	0.00271558139	0.000504304007
14.9503862	3.62191404	38221.0958	0.00552961702	0.0026123795	0.000504304007
14.9503862	3.62191404	45865.315	0.00545786071	0.00251942185	0.000504304007
14.9503862	3.62191404	53509.5342	0.00539603826	0.00243520429	0.000504304007
14.9503862	3.62191404	61153.7534	0.00533894381	0.00235850942	0.000504304007
14.9503862	3.62191404	68797.9725	0.00528700345	0.00228834228	0.000504304007
19.9338	0	0	0.00641737	0.0032331	0.000694367
19.933848	0	7644.2192	0.0055397641	0.0031075088	0.00069436665
19.9338483	0	15288.4383	0.00332100623	0.00299380908	0.000694366647
19.9338483	0	22932.6575	0.00297029105	0.00289041829	0.000694366647
19.9338483	0	30576.8767	0.00271254842	0.00279599188	0.000694366647
19.9338483	0	38221.0958	0.00251388965	0.00270940989	0.000694366647
19.9338483	0	45865.315	0.00235545062	0.00262973184	0.000694366647
19.9338483	0	53509.5342	0.00222578614	0.00255616208	0.000694366647
19.9338483	0	61153.7534	0.0021175009	0.00248802292	0.000694366647
19.9338483	0	68797.9725	0.00202558026	0.00242473349	0.000694366647
19.9338	0.402435	0	0.00633887	0.00323282	0.000696971
19.933848	0.40243489	7644.2192	0.0061684192	0.0031108676	0.00069697105
19.9338483	0.402434893	15288.4383	0.00604362159	0.00299697806	0.000696971052
19.9338483	0.402434893	22932.6575	0.0058553856	0.00289344047	0.000696971052
19.9338483	0.402434893	30576.8767	0.00569043697	0.00279889908	0.000696971052
19.9338483	0.402434893	38221.0958	0.00551825006	0.0027122252	0.000696971052
19.9338483	0.402434893	45865.315	0.00533519867	0.00263247165	0.000696971052
19.9338483	0.402434893	53509.5342	0.00517023901	0.00255883772	0.000696971052
19.9338483	0.402434893	61153.7534	0.00502407684	0.00249064193	0.000696971052
19.9338483	0.402434893	68797.9725	0.00489399854	0.00242730066	0.000696971052
19.9338	0.80487	0	0.00625468	0.0032325	0.000702114
19.933848	0.80486979	7644.2192	0.0060822709	0.0031142298	0.00070211373
19.9338483	0.804869786	15288.4383	0.00595033653	0.00300014895	0.000702113731
19.9338483	0.804869786	22932.6575	0.00579805442	0.00289646365	0.000702113731
19.9338483	0.804869786	30576.8767	0.0056657062	0.00280180666	0.000702113731
19.9338483	0.804869786	38221.0958	0.00553973181	0.00271504049	0.000702113731
19.9338483	0.804869786	45865.315	0.00541395569	0.00263521121	0.000702113731
19.9338483	0.804869786	53509.5342	0.00529996739	0.00256151299	0.000702113731
19.9338483	0.804869786	61153.7534	0.0051969102	0.00249326052	0.000702113731
19.9338483	0.804869786	68797.9725	0.00510279817	0.0024298674	0.000702113731
19.9338	1.2073	0	0.00621859	0.00323218	0.000705979
19.933848	1.2073047	7644.2192	0.0060522941	0.0031175952	0.0007059794
19.9338483	1.20730468	15288.4383	0.00591869455	0.00300332179	0.0007059794
19.9338483	1.20730468	22932.6575	0.00578248461	0.00289948784	0.0007059794
19.9338483	1.20730468	30576.8767	0.00566505322	0.00280471462	0.0007059794
19.9338483	1.20730468	38221.0958	0.00555629103	0.00271785577	0.0007059794
19.9338483	1.20730468	45865.315	0.00545097479	0.00263795052	0.0007059794
19.9338483	1.20730468	53509.5342	0.00535608097	0.00256418788	0.0007059794
19.9338483	1.20730468	61153.7534	0.00527051097	0.00249587868	0.0007059794
19.9338483	1.20730468	68797.9725	0.00519246989	0.00243243371	0.0007059794
19.9338	1.60974	0	0.00619811	0.00323186	0.000709836
19.933848	1.6097396	7644.2192	0.0060397896	0.0031209639	0.00070983566
19.9338483	1.60973957	15288.4383	0.00590537803	0.0030064966	0.000709835665
19.9338483	1.60973957	22932.6575	0.00577799737	0.00290251305	0.000709835665
19.9338483	1.60973957	30576.8767	0.00566943131	0.00280762298	0.000709835665
19.9338483	1.60973957	38221.0958	0.00557064392	0.00272067104	0.000709835665
19.9338483	1.60973957	45865.315	0.00547678434	0.00264068958	0.000709835665
19.9338483	1.60973957	53509.5342	0.00539252366	0.00256686239	0.000709835665
19.9338483	1.60973957	61153.7534	0.00531667874	0.00249849641	0.000709835665
19.9338483	1.60973957	68797.9725	0.00524762461	0.00243499959	0.000709835665
19.9338	2.01217	0	0.00618462	0.00323155	0.000713679
19.933848	2.0121745	7644.2192	0.0060348251	0.0031243361	0.00071367946
19.9338483	2.01217447	15288.4383	0.00589975782	0.00300967339	0.00071367946
19.9338483	2.01217447	22932.6575	0.0057778266	0.0029055393	0.00071367946
19.9338483	2.01217447	30576.8767	0.00567500603	0.00281053174	0.00071367946
19.9338483	2.01217447	38221.0958	0.00558272871	0.00272348629	0.00071367946
19.9338483	2.01217447	45865.315	0.00549632033	0.00264342838	0.00071367946
19.9338483	2.01217447	53509.5342	0.00541903247	0.00256953651	0.00071367946
19.9338483	2.01217447	61153.7534	0.00534960278	0.0025011137	0.00071367946
19.9338483	2.01217447	68797.9725	0.00528649995	0.00243756502	0.00071367946
19.9338	2.41461	0	0.00617486	0.00323123	0.000601669
19.933848	2.4146094	7644.2192	0.0060337828	0.0031277116	0.00060166869
19.9338483	2.41460936	15288.4383	0.0058980668	0.0030128522	0.000601668687
19.9338483	2.41460936	22932.6575	0.00577974939	0.0029085666	0.000601668687
19.9338483	2.41460936	30576.8767	0.00568086944	0.0028134409	0.000601668687
19.9338483	2.41460936	38221.0958	0.00559311127	0.00272630154	0.000601668687
19.9338483	2.41460936	45865.315	0.0055119074	0.00264616692	0.000601668687
19.9338483	2.41460936	53509.5342	0.00543954749	0.00257221024	0.000601668687
19.9338483	2.41460936	61153.7534	0.00537469814	0.00250373054	0.000601668687
19.9338483	2.41460936	68797.9725	0.00531587819	0.00244013001	0.000601668687
19.9338	2.81704	0	0.00616734	0.00323091	0.000604282
19.933848	2.8170443	7644.2192	0.006035039	0.0031310906	0.00060428232
19.9338483	2.81704425	15288.4383	0.00589864353	0.00301603305	0.000604282316
19.9338483	2.81704425	22932.6575	0.0057828362	0.00291159496	0.000604282316
19.9338483	2.81704425	30576.8767	0.00568676668	0.00281635046	0.000604282316
19.9338483	2.81704425	38221.0958	0.00560227345	0.00272911677	0.000604282316
19.9338483	2.81704425	45865.315	0.00552486717	0.0026489052	0.000604282316
19.9338483	2.81704425	53509.5342	0.00545614577	0.00257488357	0.000604282316
19.9338483	2.81704425	61153.7534	0.00539471569	0.00250634693	0.000604282316
19.9338483	2.81704425	68797.9725	0.00533912332	0.00244269454	0.000604282316
19.9338	3.21948	0	0.00616128	0.0032306	0.000606881
19.933848	3.2194791	7644.2192	0.0060377583	0.0031344731	0.00060688137
19.9338483	3.21947914	15288.4383	0.00590064349	0.00301921595	0.000606881368
19.9338483	3.21947914	22932.6575	0.00578663272	0.00291462439	0.000606881368
19.9338483	3.21947914	30576.8767	0.00569262233	0.00281926044	0.000606881368
19.9338483	3.21947914	38221.0958	0.00561055336	0.002731932	0.000606881368
19.9338483	3.21947914	45865.315	0.00553600145	0.00265164321	0.000606881368
19.9338483	3.21947914	53509.5342	0.00547004593	0.00257755649	0.000606881368
19.9338483	3.21947914	61153.7534	0.00541124349	0.00250896286	0.000606881368
19.9338483	3.21947914	68797.9725	0.00535815593	0.00244525861	0.000606881368
19.9338	3.62191	0	0.0061562	0.00323028	0.000609464
19.933848	3.621914	7644.2192	0.0060414681	0.0031378591	0.00060946396
19.9338483	3.62191404	15288.4383	0.00590359241	0.00302240094	0.000609463959
19.9338483	3.62191404	22932.6575	0.00579089131	0.00291765491	0.000609463959
19.9338483	3.62191404	30576.8767	0.00569841694	0.00282217084	0.000609463959
19.9338483	3.62191404	38221.0958	0.00561818199	0.00273474721	0.000609463959
19.9338483	3.62191404	45865.315	0.00554582056	0.00265438095	0.000609463959
19.9338483	3.62191404	53509.5342	0.00548201107	0.00258022901	0.000609463959
19.9338483	3.62191404	61153.7534	0.00542526939	0.00251157832	0.000609463959
19.9338483	3.62191404	68797.9725	0.00537416591	0.0024478222	0.000609463959
24.9173	0	0	0.00641737	0.00323311	0.000763806
24.91731	0	7644.2192	0.0057248042	0.0031316233	0.00076380627
24.9173104	0	15288.4383	0.00350066466	0.0030379678	0.000763806273
24.9173104	0	22932.6575	0.00316633582	0.00295129664	0.000763806273
24.9173104	0	30576.8767	0.00291270629	0.00287085461	0.000763806273
24.9173104	0	38221.0958	0.00271254842	0.00279599188	0.000763806273
24.9173104	0	45865.315	0.00254993729	0.00272614616	0.000763806273
24.9173104	0	53509.5342	0.00241484815	0.00266082841	0.000763806273
24.9173104	0	61153.7534	0.0023006138	0.00259961128	0.000763806273
24.9173104	0	68797.9725	0.00220260625	0.00254211966	0.000763806273
24.9173	0.402435	0	0.00637161	0.00323289	0.000766325
24.91731	0.40243489	7644.2192	0.0062329291	0.0031343456	0.0007663246
24.9173104	0.402434893	15288.4383	0.00612824217	0.00304055883	0.000766324596
24.9173104	0.402434893	22932.6575	0.00600961764	0.00295378114	0.000766324596
24.9173104	0.402434893	30576.8767	0.00584293759	0.0028732521	0.000766324596
24.9173104	0.402434893	38221.0958	0.00569985439	0.00279831761	0.000766324596
24.9173104	0.402434893	45865.315	0.00554411086	0.0027284119	0.000766324596
24.9173104	0.402434893	53509.5342	0.00537550941	0.00266304314	0.000766324596
24.9173104	0.402434893	61153.7534	0.00521668824	0.00260178172	0.000766324596
24.9173104	0.402434893	68797.9725	0.00507529852	0.00254425074	0.000766324596
24.9173	0.80487	0	0.00627863	0.00323263	0.000770005
24.91731	0.80486979	7644.2192	0.0061371012	0.0031370702	0.00077000515
24.9173104	0.804869786	15288.4383	0.00602247245	0.00304315139	0.000770005152
24.9173104	0.804869786	22932.6575	0.00591415229	0.00295626661	0.000770005152
24.9173104	0.804869786	30576.8767	0.00578120209	0.00287565014	0.000770005152
24.9173104	0.804869786	38221.0958	0.00567045475	0.00280064358	0.000770005152
24.9173104	0.804869786	45865.315	0.00556074648	0.00273067767	0.000770005152
24.9173104	0.804869786	53509.5342	0.0054477587	0.00266525776	0.000770005152
24.9173104	0.804869786	61153.7534	0.00534004569	0.00260395197	0.000770005152
24.9173104	0.804869786	68797.9725	0.00524118684	0.00254638158	0.000770005152
24.9173	1.2073	0	0.00623732	0.00323238	0.000773101
24.91731	1.2073047	7644.2192	0.0060997003	0.0031397971	0.00077310056
24.9173104	1.20730468	15288.4383	0.00598213095	0.0030457455	0.000773100556
24.9173104	1.20730468	22932.6575	0.00587890334	0.00295875305	0.000773100556
24.9173104	1.20730468	30576.8767	0.00576242652	0.00287804873	0.000773100556
24.9173104	1.20730468	38221.0958	0.00566426622	0.0028029698	0.000773100556
24.9173104	1.20730468	45865.315	0.00556993796	0.00273294348	0.000773100556
24.9173104	1.20730468	53509.5342	0.00547598434	0.00266747228	0.000773100556
24.9173104	1.20730468	61153.7534	0.00538745194	0.00260612201	0.000773100556
24.9173104	1.20730468	68797.9725	0.00530637229	0.00254851216	0.000773100556
24.9173	1.60974	0	0.00621366	0.00323212	0.000776191
24.91731	1.6097396	7644.2192	0.0060820876	0.0031425263	0.00077619113
24.9173104	1.60973957	15288.4383	0.00596322097	0.00304834117	0.000776191131
24.9173104	1.60973957	22932.6575	0.0058628562	0.00296124048	0.000776191131
24.9173104	1.60973957	30576.8767	0.00575608713	0.00288044787	0.000776191131
24.9173104	1.60973957	38221.0958	0.00566573311	0.00280529626	0.000776191131
24.9173104	1.60973957	45865.315	0.00558031601	0.00273520933	0.000776191131
24.9173104	1.60973957	53509.5342	0.00549680741	0.00266968668	0.000776191131
24.9173104	1.60973957	61153.7534	0.00541864547	0.00260829186	0.000776191131
24.9173104	1.60973957	68797.9725	0.00534716561	0.0025506425	0.000776191131
24.9173	2.01217	0	0.00619811	0.00323186	0.000779275
24.91731	2.0121745	7644.2192	0.0060733036	0.0031452579	0.00077927529
24.9173104	2.01217447	15288.4383	0.00595360473	0.00305093841	0.000779275291
24.9173104	2.01217447	22932.6575	0.00585499664	0.00296372889	0.000779275291
24.9173104	2.01217447	30576.8767	0.00575451065	0.00288284758	0.000779275291
24.9173104	2.01217447	38221.0958	0.00566943131	0.00280762298	0.000779275291
24.9173104	2.01217447	45865.315	0.00558997322	0.0027374752	0.000779275291
24.9173104	2.01217447	53509.5342	0.00551332123	0.00267190097	0.000779275291
24.9173104	2.01217447	61153.7534	0.00544194336	0.0026104615	0.000779275291
24.9173104	2.01217447	68797.9725	0.00537674081	0.00255277257	0.000779275291
24.9173	2.41461	0	0.00618695	0.00323161	0.000782351
24.91731	2.4146094	7644.2192	0.0060691962	0.0031479919	0.00078235147
24.9173104	2.41460936	15288.4383	0.00594881261	0.00305353725	0.00078235147
24.9173104	2.41460936	22932.6575	0.00585133558	0.0029662183	0.00078235147
24.9173104	2.41460936	30576.8767	0.00575518694	0.00288524785	0.00078235147
24.9173104	2.41460936	38221.0958	0.0056738537	0.00280994995	0.00078235147
24.9173104	2.41460936	45865.315	0.00559864093	0.00273974112	0.00078235147
24.9173104	2.41460936	53509.5342	0.0055268573	0.00267411515	0.00078235147
24.9173104	2.41460936	61153.7534	0.00546031594	0.00261263094	0.00078235147
24.9173104	2.41460936	68797.9725	0.00539961282	0.00255490239	0.00078235147
24.9173	2.81704	0	0.00617843	0.00323136	0.000670059
24.91731	2.8170443	7644.2192	0.0060678612	0.0031507282	0.00067005922
24.9173104	2.81704425	15288.4383	0.0059468352	0.00305613768	0.000670059215
24.9173104	2.81704425	22932.6575	0.00585010197	0.00296870873	0.000670059215
24.9173104	2.81704425	30576.8767	0.00575708736	0.0028876487	0.000670059215
24.9173104	2.81704425	38221.0958	0.00567851211	0.00281227718	0.000670059215
24.9173104	2.81704425	45865.315	0.00560644598	0.00274200707	0.000670059215
24.9173104	2.81704425	53509.5342	0.00553828012	0.00267632922	0.000670059215
24.9173104	2.81704425	61153.7534	0.00547535635	0.00261480016	0.000670059215
24.9173104	2.81704425	68797.9725	0.00541804364	0.00255703195	0.000670059215
24.9173	3.21948	0	0.00617164	0.0032311	0.000672155
24.91731	3.2194791	7644.2192	0.0060683054	0.003153467	0.00067215539
24.9173104	3.21947914	15288.4383	0.00594663936	0.00305873974	0.000672155391
24.9173104	3.21947914	22932.6575	0.00585039385	0.00297120017	0.000672155391
24.9173104	3.21947914	30576.8767	0.00575972011	0.00289005012	0.000672155391
24.9173104	3.21947914	38221.0958	0.00568323053	0.00281460467	0.000672155391
24.9173104	3.21947914	45865.315	0.00561356297	0.00274427305	0.000672155391
24.9173104	3.21947914	53509.5342	0.00554816961	0.00267854318	0.000672155391
24.9173104	3.21947914	61153.7534	0.00548803811	0.00261696918	0.000672155391
24.9173104	3.21947914	68797.9725	0.00543336242	0.00255916124	0.000672155391
24.9173	3.62191	0	0.00616603	0.00323085	0.000674243
24.91731	3.621914	7644.2192	0.0060699611	0.0031562083	0.00067424298
24.9173104	3.62191404	15288.4383	0.00594764053	0.00306134343	0.00067424298
24.9173104	3.62191404	22932.6575	0.00585170463	0.00297369265	0.00067424298
24.9173104	3.62191404	30576.8767	0.00576282266	0.00289245213	0.00067424298
24.9173104	3.62191404	38221.0958	0.00568794221	0.00281693243	0.00067424298
24.9173104	3.62191404	45865.315	0.00562014113	0.00274653908	0.00067424298
24.9173104	3.62191404	53509.5342	0.00555692048	0.00268075702	0.00067424298
24.9173104	3.62191404	61153.7534	0.00549899317	0.00261913799	0.00067424298
24.9173104	3.62191404	68797.9725	0.0054464146	0.00256129027	0.00067424298
29.9008	0	0	0.00641737	0.00323312	0.000781082
29.900772	0	7644.2192	0.0058580961	0.0031479715	0.00078108168
29.9007725	0	15288.4383	0.00526507552	0.00306836954	0.000781081681
29.9007725	0	22932.6575	0.00332100623	0.00299380908	0.000781081681
29.9007725	0	30576.8767	0.00307449541	0.00292382457	0.000781081681
29.9007725	0	38221.0958	0.00287616331	0.00285800622	0.000781081681
29.9007725	0	45865.315	0.00271254842	0.00279599188	0.000781081681
29.9007725	0	53509.5342	0.00257490819	0.00273746028	0.000781081681
29.9007725	0	61153.7534	0.00245728273	0.00268212542	0.000781081681
29.9007725	0	68797.9725	0.00235545062	0.00262973184	0.000781081681
29.9008	0.402435	0	0.00639981	0.00323293	0.00078344
29.900772	0.40243489	7644.2192	0.0062826734	0.0031502605	0.00078344019
29.9007725	0.402434893	15288.4383	0.0061914891	0.00307056254	0.000783440194
29.9007725	0.402434893	22932.6575	0.00611662946	0.00299592152	0.000783440194
29.9007725	0.402434893	30576.8767	0.005976596	0.00292586915	0.000783440194
29.9007725	0.402434893	38221.0958	0.0058333406	0.00285999333	0.000783440194
29.9007725	0.402434893	45865.315	0.00570133046	0.00279792997	0.000783440194
29.9007725	0.402434893	53509.5342	0.00555781218	0.00273935615	0.000783440194
29.9007725	0.402434893	61153.7534	0.00540258307	0.0026839845	0.000783440194
29.9007725	0.402434893	68797.9725	0.00524971711	0.0026315584	0.000783440194
29.9008	0.80487	0	0.00630046	0.00323272	0.000786248
29.900772	0.80486979	7644.2192	0.0061810278	0.0031525512	0.00078624796
29.9007725	0.804869786	15288.4383	0.00608036392	0.00307275676	0.000786247962
29.9007725	0.804869786	22932.6575	0.00599887299	0.00299803481	0.000786247962
29.9007725	0.804869786	30576.8767	0.00588468722	0.00292791429	0.000786247962
29.9007725	0.804869786	38221.0958	0.00577310247	0.00286198078	0.000786247962
29.9007725	0.804869786	45865.315	0.00567689124	0.00279986823	0.000786247962
29.9007725	0.804869786	53509.5342	0.00557916215	0.00274125206	0.000786247962
29.9007725	0.804869786	61153.7534	0.00547644472	0.00268584353	0.000786247962
29.9007725	0.804869786	68797.9725	0.00537349939	0.00263338486	0.000786247962
29.9008	1.2073	0	0.00625468	0.0032325	0.000788829
29.900772	1.2073047	7644.2192	0.0061377786	0.0031548436	0.00078882877
29.9007725	1.20730468	15288.4383	0.00603343946	0.00307495221	0.000788828765
29.9007725	1.20730468	22932.6575	0.00595033653	0.00300014895	0.000788828765
29.9007725	1.20730468	30576.8767	0.00584899911	0.00292996	0.000788828765
29.9007725	1.20730468	38221.0958	0.00575083716	0.00286396858	0.000788828765
29.9007725	1.20730468	45865.315	0.0056657062	0.00280180666	0.000788828765
29.9007725	1.20730468	53509.5342	0.00558215016	0.00274314802	0.000788828765
29.9007725	1.20730468	61153.7534	0.00549741186	0.00268770251	0.000788828765
29.9007725	1.20730468	68797.9725	0.00541395569	0.00263521121	0.000788828765
29.9008	1.60974	0	0.00622814	0.00323229	0.000791407
29.900772	1.6097396	7644.2192	0.0061159316	0.0031571377	0.00079140677
29.9007725	1.60973957	15288.4383	0.00600992944	0.0030771489	0.00079140677
29.9007725	1.60973957	22932.6575	0.00592625677	0.00300226396	0.00079140677
29.9007725	1.60973957	30576.8767	0.00583233402	0.00293200627	0.00079140677
29.9007725	1.60973957	38221.0958	0.0057425622	0.00286595671	0.00079140677
29.9007725	1.60973957	45865.315	0.00566431806	0.00280374526	0.00079140677
29.9007725	1.60973957	53509.5342	0.00558873988	0.00274504402	0.00079140677
29.9007725	1.60973957	61153.7534	0.00551353722	0.00268956145	0.00079140677
29.9007725	1.60973957	68797.9725	0.00544028795	0.00263703745	0.00079140677
29.9008	2.01217	0	0.00621065	0.00323208	0.000793981
29.900772	2.0121745	7644.2192	0.0061039497	0.0031594335	0.00079398105
29.9007725	2.01217447	15288.4383	0.00599695646	0.00307934684	0.000793981053
29.9007725	2.01217447	22932.6575	0.00591299118	0.00300437984	0.000793981053
29.9007725	2.01217447	30576.8767	0.00582382077	0.00293405312	0.000793981053
29.9007725	2.01217447	38221.0958	0.00573970923	0.00286794519	0.000793981053
29.9007725	2.01217447	45865.315	0.00566625782	0.00280568403	0.000793981053
29.9007725	2.01217447	53509.5342	0.00559607884	0.00274694007	0.000793981053
29.9007725	2.01217447	61153.7534	0.00552713178	0.00269142033	0.000793981053
29.9007725	2.01217447	68797.9725	0.00546048806	0.00263886357	0.000793981053
29.9008	2.41461	0	0.00619811	0.00323186	0.000796551
29.900772	2.4146094	7644.2192	0.0060972865	0.0031617311	0.0007965507
29.9007725	2.41460936	15288.4383	0.00598955756	0.00308154605	0.000796550699
29.9007725	2.41460936	22932.6575	0.00590537803	0.0030064966	0.000796550699
29.9007725	2.41460936	30576.8767	0.00581947252	0.00293610055	0.000796550699
29.9007725	2.41460936	38221.0958	0.00573938621	0.00286993402	0.000796550699
29.9007725	2.41460936	45865.315	0.00566943131	0.00280762298	0.000796550699
29.9007725	2.41460936	53509.5342	0.00560316997	0.00274883616	0.000796550699
29.9007725	2.41460936	61153.7534	0.00553870962	0.00269327917	0.000796550699
29.9007725	2.41460936	68797.9725	0.00547678434	0.00264068958	0.000796550699
29.9008	2.81704	0	0.00618859	0.00323165	0.000799115
29.900772	2.8170443	7644.2192	0.0060938112	0.0031640305	0.0007991148
29.9007725	2.81704425	15288.4383	0.00598544973	0.00308374652	0.000799114801
29.9007725	2.81704425	22932.6575	0.00590107281	0.00300861424	0.000799114801
29.9007725	2.81704425	30576.8767	0.00581752056	0.00293814856	0.000799114801
29.9007725	2.81704425	38221.0958	0.00574041238	0.00287192321	0.000799114801
29.9007725	2.81704425	45865.315	0.00567309271	0.00280956211	0.000799114801
29.9007725	2.81704425	53509.5342	0.00560978885	0.0027507323	0.000799114801
29.9007725	2.81704425	61153.7534	0.00554870538	0.00269513797	0.000799114801
29.9007725	2.81704425	68797.9725	0.00549033433	0.00264251548	0.000799114801
29.9008	3.21948	0	0.00618104	0.00323144	0.000686634
29.900772	3.2194791	7644.2192	0.0060923971	0.0031663316	0.00068663416
29.9007725	3.21947914	15288.4383	0.00598344265	0.00308594827	0.000686634165
29.9007725	3.21947914	22932.6575	0.0058988646	0.00301073277	0.000686634165
29.9007725	3.21947914	30576.8767	0.0058170678	0.00294019716	0.000686634165
29.9007725	3.21947914	38221.0958	0.00574223067	0.00287391274	0.000686634165
29.9007725	3.21947914	45865.315	0.00567694724	0.00281150141	0.000686634165
29.9007725	3.21947914	53509.5342	0.00561593816	0.00275262848	0.000686634165
29.9007725	3.21947914	61153.7534	0.00555747738	0.00269699671	0.000686634165
29.9007725	3.21947914	68797.9725	0.00550187517	0.00264434126	0.000686634165
29.9008	3.62191	0	0.00617486	0.00323123	0.000688384
29.900772	3.621914	7644.2192	0.0060923935	0.0031686345	0.00068838372
29.9007725	3.62191404	15288.4383	0.00598285659	0.00308815131	0.000688383721
29.9007725	3.62191404	22932.6575	0.0058980668	0.0030128522	0.000688383721
29.9007725	3.62191404	30576.8767	0.00581761279	0.00294224636	0.000688383721
29.9007725	3.62191404	38221.0958	0.00574454844	0.00287590264	0.000688383721
29.9007725	3.62191404	45865.315	0.00568086944	0.0028134409	0.000688383721
29.9007725	3.62191404	53509.5342	0.00562167794	0.00275452471	0.000688383721
29.9007725	3.62191404	61153.7534	0.00556530083	0.0026988554	0.000688383721
29.9007725	3.62191404	68797.9725	0.0055119074	0.00264616692	0.000688383721
34.8842	0	0	0.00641737	0.00323312	0.000784996
34.884235	0	7644.2192	0.0059587522	0.0031597848	0.00078499604
34.8842346	0	15288.4383	0.00541729636	0.0030905766	0.000784996039
34.8842346	0	22932.6575	0.00344641003	0.00302517748	0.000784996039
34.8842346	0	30576.8767	0.00320830886	0.00296328047	0.000784996039
34.8842346	0	38221.0958	0.00301361863	0.00290461088	0.000784996039
34.8842346	0	45865.315	0.00285090742	0.00284892204	0.000784996039
34.8842346	0	53509.5342	0.00271254842	0.00279599188	0.000784996039
34.8842346	0	61153.7534	0.00259322909	0.0027456199	0.000784996039
34.8842346	0	68797.9725	0.00248911912	0.00269762461	0.000784996039
34.8842	0.402435	0	0.00641646	0.00323296	0.00078719
34.884235	0.40243489	7644.2192	0.0063224848	0.0031617597	0.00078719035
34.8842346	0.402434893	15288.4383	0.00624074705	0.00309247828	0.000787190355
34.8842346	0.402434893	22932.6575	0.00617516744	0.00302701621	0.000787190355
34.8842346	0.402434893	30576.8767	0.00609588154	0.00296506495	0.000787190355
34.8842346	0.402434893	38221.0958	0.00595263199	0.00290634844	0.000787190355
34.8842346	0.402434893	45865.315	0.00581840282	0.00285061885	0.000787190355
34.8842346	0.402434893	53509.5342	0.00569316552	0.00279765309	0.000787190355
34.8842346	0.402434893	61153.7534	0.00556067174	0.00274724979	0.000787190355
34.8842346	0.402434893	68797.9725	0.00541776847	0.0026992267	0.000787190355
34.8842	0.80487	0	0.00632046	0.00323278	0.000789425
34.884235	0.80486979	7644.2192	0.0062175232	0.0031637358	0.00078942456
34.8842346	0.804869786	15288.4383	0.00612814381	0.00309438095	0.000789424564
34.8842346	0.804869786	22932.6575	0.00605496394	0.00302885568	0.000789424564
34.8842346	0.804869786	30576.8767	0.00597972005	0.00296684996	0.000789424564
34.8842346	0.804869786	38221.0958	0.00586664712	0.00290808636	0.000789424564
34.8842346	0.804869786	45865.315	0.00576981956	0.00285231589	0.000789424564
34.8842346	0.804869786	53509.5342	0.00568384959	0.00279931442	0.000789424564
34.8842346	0.804869786	61153.7534	0.00559526154	0.00274887972	0.000789424564
34.8842346	0.804869786	68797.9725	0.00550035986	0.00270082877	0.000789424564
34.8842	1.2073	0	0.0062709	0.00323259	0.000791637
34.884235	1.2073047	7644.2192	0.0061696352	0.0031657133	0.00079163735
34.8842346	1.20730468	15288.4383	0.00607625127	0.00309628461	0.000791637354
34.8842346	1.20730468	22932.6575	0.00600027898	0.00303069588	0.000791637354
34.8842346	1.20730468	30576.8767	0.00592789067	0.00296863549	0.000791637354
34.8842346	1.20730468	38221.0958	0.00582967299	0.00290982465	0.000791637354
34.8842346	1.20730468	45865.315	0.00574424355	0.00285401315	0.000791637354
34.8842346	1.20730468	53509.5342	0.00566861602	0.00280097588	0.000791637354
34.8842346	1.20730468	61153.7534	0.00559352397	0.00275050969	0.000791637354
34.8842346	1.20730468	68797.9725	0.00551601648	0.00270243083	0.000791637354
34.8842	1.60974	0	0.00624177	0.00323241	0.000793848
34.884235	1.6097396	7644.2192	0.0061442162	0.0031676921	0.00079384838
34.8842346	1.60973957	15288.4383	0.00604891577	0.00309818927	0.00079384838
34.8842346	1.60973957	22932.6575	0.00597182679	0.00303253682	0.00079384838
34.8842346	1.60973957	30576.8767	0.00590115719	0.00297042156	0.00079384838
34.8842346	1.60973957	38221.0958	0.00581207773	0.0029115633	0.00079384838
34.8842346	1.60973957	45865.315	0.00573392717	0.00285571065	0.00079384838
34.8842346	1.60973957	53509.5342	0.00566445304	0.00280263746	0.00079384838
34.8842346	1.60973957	61153.7534	0.00559657161	0.00275213971	0.00079384838
34.8842346	1.60973957	68797.9725	0.00552792748	0.00270403287	0.00079384838
34.8842	2.01217	0	0.00622246	0.00323223	0.000796057
34.884235	2.0121745	7644.2192	0.0061294864	0.0031696723	0.00079605706
34.8842346	2.01217447	15288.4383	0.00603306614	0.00310009494	0.000796057058
34.8842346	2.01217447	22932.6575	0.00595541206	0.00303437852	0.000796057058
34.8842346	2.01217447	30576.8767	0.00588586131	0.00297220817	0.000796057058
34.8842346	2.01217447	38221.0958	0.00580286456	0.00291330232	0.000796057058
34.8842346	2.01217447	45865.315	0.00572979189	0.00285740839	0.000796057058
34.8842346	2.01217447	53509.5342	0.00566466664	0.00280429917	0.000796057058
34.8842346	2.01217447	61153.7534	0.00560166281	0.00275376977	0.000796057058
34.8842346	2.01217447	68797.9725	0.00553877529	0.00270563489	0.000796057058
34.8842	2.41461	0	0.00620861	0.00323205	0.000798263
34.884235	2.4146094	7644.2192	0.0061206205	0.0031716537	0.00079826281
34.8842346	2.41460936	15288.4383	0.00602341438	0.00310200162	0.000798262809
34.8842346	2.41460936	22932.6575	0.00594540264	0.00303622096	0.000798262809
34.8842346	2.41460936	30576.8767	0.00587661496	0.00297399532	0.000798262809
34.8842346	2.41460936	38221.0958	0.00579791431	0.00291504171	0.000798262809
34.8842346	2.41460936	45865.315	0.00572854754	0.00285910635	0.000798262809
34.8842346	2.41460936	53509.5342	0.00566666112	0.00280596101	0.000798262809
34.8842346	2.41460936	61153.7534	0.00560724074	0.00275539988	0.000798262809
34.8842346	2.41460936	68797.9725	0.00554850054	0.00270723689	0.000798262809
34.8842	2.81704	0	0.00619811	0.00323186	0.000800465
34.884235	2.8170443	7644.2192	0.0061153076	0.0031736366	0.00080046506
34.8842346	2.81704425	15288.4383	0.00601746701	0.00310390932	0.000800465057
34.8842346	2.81704425	22932.6575	0.0059391818	0.00303806417	0.000800465057
34.8842346	2.81704425	30576.8767	0.00587092853	0.00297578301	0.000800465057
34.8842346	2.81704425	38221.0958	0.00579539904	0.00291678147	0.000800465057
34.8842346	2.81704425	45865.315	0.00572883044	0.00286080456	0.000800465057
34.8842346	2.81704425	53509.5342	0.00566943131	0.00280762298	0.000800465057
34.8842346	2.81704425	61153.7534	0.00561275493	0.00275703003	0.000800465057
34.8842346	2.81704425	68797.9725	0.00555716399	0.00270883888	0.000800465057
34.8842	3.21948	0	0.00618981	0.00323168	0.000802663
34.884235	3.2194791	7644.2192	0.0061123087	0.0031756207	0.00080266323
34.8842346	3.21947914	15288.4383	0.00601390436	0.00310581805	0.000802663233
34.8842346	3.21947914	22932.6575	0.00593538002	0.00303990813	0.000802663233
34.8842346	3.21947914	30576.8767	0.00586750551	0.00297757125	0.000802663233
34.8842346	3.21947914	38221.0958	0.00579439633	0.00291852161	0.000802663233
34.8842346	3.21947914	45865.315	0.00572999812	0.002862503	0.000802663233
34.8842346	3.21947914	53509.5342	0.00567255349	0.00280928508	0.000802663233
34.8842346	3.21947914	61153.7534	0.0056180359	0.00275866023	0.000802663233
34.8842346	3.21947914	68797.9725	0.00556491543	0.00271044085	0.000802663233
34.8842	3.62191	0	0.00618304	0.0032315	0.000804857
34.884235	3.621914	7644.2192	0.0061109014	0.0031776062	0.00080485677
34.8842346	3.62191404	15288.4383	0.00601196508	0.00310772781	0.000804856773
34.8842346	3.62191404	22932.6575	0.00593321399	0.00304175287	0.000804856773
34.8842346	3.62191404	30576.8767	0.00586560758	0.00297936004	0.000804856773
34.8842346	3.62191404	38221.0958	0.00579439393	0.00292026212	0.000804856773
34.8842346	3.62191404	45865.315	0.00573171575	0.00286420168	0.000804856773
34.8842346	3.62191404	53509.5342	0.00567583537	0.00281094731	0.000804856773
34.8842346	3.62191404	61153.7534	0.0056230505	0.00276029048	0.000804856773
34.8842346	3.62191404	68797.9725	0.00557191293	0.0027120428	0.000804856773
39.8677	0	0	0.00641737	0.00323313	0.000786045
39.867697	0	7644.2192	0.0060374817	0.0031687203	0.00078604519
39.8676967	0	15288.4383	0.00553976413	0.00310750879	0.000786045193
39.8676967	0	22932.6575	0.00355027329	0.00304927601	0.000786045193
39.8676967	0	30576.8767	0.00332100623	0.00299380908	0.000786045193
39.8676967	0	38221.0958	0.0031309339	0.00294091499	0.000786045193
39.8676967	0	45865.315	0.00297029105	0.00289041829	0.000786045193
39.8676967	0	53509.5342	0.00283240767	0.00284215921	0.000786045193
39.8676967	0	61153.7534	0.00271254842	0.00279599188	0.000786045193
39.8676967	0	68797.9725	0.00260724476	0.00275178287	0.000786045193
39.8677	0.402435	0	0.00641657	0.00323298	0.000787958
39.867697	0.40243489	7644.2192	0.0063552687	0.003170457	0.00078795782
39.8676967	0.402434893	15288.4383	0.00628048921	0.00310918781	0.000787957815
39.8676967	0.402434893	22932.6575	0.0062200427	0.00305090455	0.000787957815
39.8676967	0.402434893	30576.8767	0.00616785257	0.00299539333	0.000787957815
39.8676967	0.402434893	38221.0958	0.006059834	0.00294246029	0.000787957815
39.8676967	0.402434893	45865.315	0.0059240806	0.00289192926	0.000787957815
39.8676967	0.402434893	53509.5342	0.00579389996	0.00284363979	0.000787957815
39.8676967	0.402434893	61153.7534	0.00567539227	0.00279744543	0.000787957815
39.8676967	0.402434893	68797.9725	0.00555418696	0.00275321226	0.000787957815
39.8677	0.80487	0	0.00633887	0.00323282	0.00078992
39.867697	0.80486979	7644.2192	0.0062486228	0.0031721947	0.00078992031
39.8676967	0.804869786	15288.4383	0.0061684192	0.00311086765	0.000789920313
39.8676967	0.804869786	22932.6575	0.00610210713	0.00305253372	0.000789920313
39.8676967	0.804869786	30576.8767	0.00604362159	0.00299697806	0.000789920313
39.8676967	0.804869786	38221.0958	0.00595319117	0.00294400595	0.000789920313
39.8676967	0.804869786	45865.315	0.0058553856	0.00289344047	0.000789920313
39.8676967	0.804869786	53509.5342	0.00576907012	0.00284512052	0.000789920313
39.8676967	0.804869786	61153.7534	0.00569043697	0.00279889908	0.000789920313
39.8676967	0.804869786	68797.9725	0.00560900302	0.0027546417	0.000789920313
39.8677	1.2073	0	0.00628613	0.00323266	0.000791857
39.867697	1.2073047	7644.2192	0.0061970515	0.0031739334	0.00079185689
39.8676967	1.20730468	15288.4383	0.00611280589	0.0031125483	0.000791856887
39.8676967	1.20730468	22932.6575	0.00604310589	0.00305416352	0.000791856887
39.8676967	1.20730468	30576.8767	0.00598296291	0.00299856326	0.000791856887
39.8676967	1.20730468	38221.0958	0.00590263502	0.00294555196	0.000791856887
39.8676967	1.20730468	45865.315	0.00581683756	0.00289495194	0.000791856887
39.8676967	1.20730468	53509.5342	0.00574085757	0.00284660142	0.000791856887
39.8676967	1.20730468	61153.7534	0.00567247735	0.00280035282	0.000791856887
39.8676967	1.20730468	68797.9725	0.00560425576	0.00275607117	0.000791856887
39.8677	1.60974	0	0.00625468	0.0032325	0.000793792
39.867697	1.6097396	7644.2192	0.0061685912	0.0031756732	0.00079379228
39.8676967	1.60973957	15288.4383	0.00608227085	0.00311422977	0.000793792278
39.8676967	1.60973957	22932.6575	0.00601106641	0.00305579396	0.000793792278
39.8676967	1.60973957	30576.8767	0.00595033653	0.00300014895	0.000793792278
39.8676967	1.60973957	38221.0958	0.00587604879	0.00294709833	0.000793792278
39.8676967	1.60973957	45865.315	0.00579805442	0.00289646365	0.000793792278
39.8676967	1.60973957	53509.5342	0.00572847003	0.00284808249	0.000793792278
39.8676967	1.60973957	61153.7534	0.0056657062	0.00280180666	0.000793792278
39.8676967	1.60973957	68797.9725	0.00560409621	0.00275750068	0.000793792278
39.8677	2.01217	0	0.00623369	0.00323234	0.000795726
39.867697	2.0121745	7644.2192	0.0061514651	0.003177414	0.00079572609
39.8676967	2.01217447	15288.4383	0.00606392653	0.00311591207	0.000795726094
39.8676967	2.01217447	22932.6575	0.00599193765	0.00305742503	0.000795726094
39.8676967	2.01217447	30576.8767	0.005930951	0.00300173513	0.000795726094
39.8676967	2.01217447	38221.0958	0.00586062618	0.00294864505	0.000795726094
39.8676967	2.01217447	45865.315	0.00578804002	0.00289797562	0.000795726094
39.8676967	2.01217447	53509.5342	0.00572301459	0.00284956372	0.000795726094
39.8676967	2.01217447	61153.7534	0.00566421448	0.00280326059	0.000795726094
39.8676967	2.01217447	68797.9725	0.00560701692	0.00275893024	0.000795726094
39.8677	2.41461	0	0.00621859	0.00323218	0.000797658
39.867697	2.4146094	7644.2192	0.0061406633	0.0031791558	0.00079765795
39.8676967	2.41460936	15288.4383	0.00605229414	0.00311759519	0.000797657947
39.8676967	2.41460936	22932.6575	0.00597982214	0.00305905676	0.000797657947
39.8676967	2.41460936	30576.8767	0.00591869455	0.00300332179	0.000797657947
39.8676967	2.41460936	38221.0958	0.00585114578	0.00295019214	0.000797657947
39.8676967	2.41460936	45865.315	0.00578248461	0.00289948784	0.000797657947
39.8676967	2.41460936	53509.5342	0.00572085962	0.00285104512	0.000797657947
39.8676967	2.41460936	61153.7534	0.00566505322	0.00280471462	0.000797657947
39.8676967	2.41460936	68797.9725	0.00561111844	0.00276035983	0.000797657947
39.8677	2.81704	0	0.00620714	0.00323202	0.000799587
39.867697	2.8170443	7644.2192	0.006133735	0.0031808988	0.00079958745
39.8676967	2.81704425	15288.4383	0.00604472342	0.00311927915	0.000799587447
39.8676967	2.81704425	22932.6575	0.0059719058	0.00306068912	0.000799587447
39.8676967	2.81704425	30576.8767	0.00591067849	0.00300490895	0.000799587447
39.8676967	2.81704425	38221.0958	0.00584516679	0.00295173959	0.000799587447
39.8676967	2.81704425	45865.315	0.00577946061	0.00290100032	0.000799587447
39.8676967	2.81704425	53509.5342	0.00572044949	0.00285252669	0.000799587447
39.8676967	2.81704425	61153.7534	0.00566697712	0.00280616875	0.000799587447
39.8676967	2.81704425	68797.9725	0.00561556856	0.00276178947	0.000799587447
39.8677	3.21948	0	0.00619811	0.00323186	0.000801514
39.867697	3.2194791	7644.2192	0.0061293477	0.0031826427	0.00080151421
39.8676967	3.21947914	15288.4383	0.00603978962	0.00312096395	0.000801514211
39.8676967	3.21947914	22932.6575	0.00596669262	0.00306232214	0.000801514211
39.8676967	3.21947914	30576.8767	0.00590537803	0.0030064966	0.000801514211
39.8676967	3.21947914	38221.0958	0.005841413	0.0029532874	0.000801514211
39.8676967	3.21947914	45865.315	0.00577799737	0.00290251305	0.000801514211
39.8676967	3.21947914	53509.5342	0.00572104398	0.00285400843	0.000801514211
39.8676967	3.21947914	61153.7534	0.00566943131	0.00280762298	0.000801514211
39.8676967	3.21947914	68797.9725	0.00562003309	0.00276321915	0.000801514211
39.8677	3.62191	0	0.00619075	0.00323171	0.000803438
39.867697	3.621914	7644.2192	0.0061267172	0.0031843878	0.00080343786
39.8676967	3.62191404	15288.4383	0.00603666212	0.00312264959	0.000803437857
39.8676967	3.62191404	22932.6575	0.00596331818	0.00306395582	0.000803437857
39.8676967	3.62191404	30576.8767	0.00590191705	0.00300808475	0.000803437857
39.8676967	3.62191404	38221.0958	0.00583915698	0.00295483558	0.000803437857
39.8676967	3.62191404	45865.315	0.00577755879	0.00290402605	0.000803437857
39.8676967	3.62191404	53509.5342	0.00572225719	0.00285549034	0.000803437857
39.8676967	3.62191404	61153.7534	0.00567215183	0.00280907731	0.000803437857
39.8676967	3.62191404	68797.9725	0.00562438498	0.00276464887	0.000803437857
44.8512	0	0	0.00641737	0.00323313	0.000786378
44.851159	0	7644.2192	0.0061007607	0.0031757155	0.00078637825
44.8511587	0	15288.4383	0.00564048209	0.00312084601	0.00078637825
44.8511587	0	22932.6575	0.00526507552	0.00306836954	0.00078637825
44.8511587	0	30576.8767	0.00341732689	0.00301813237	0.00078637825
44.8511587	0	38221.0958	0.00323236164	0.00296999377	0.00078637825
44.8511587	0	45865.315	0.00307449541	0.00292382457	0.00078637825
44.8511587	0	53509.5342	0.00293787466	0.00287950602	0.00078637825
44.8511587	0	61153.7534	0.00281827246	0.00283692876	0.00078637825
44.8511587	0	68797.9725	0.00271254842	0.00279599188	0.00078637825
44.8512	0.402435	0	0.00641665	0.003233	0.000788072
44.851159	0.40243489	7644.2192	0.0063828791	0.0031772652	0.00078807197
44.8511587	0.402434893	15288.4383	0.0063135132	0.00312234924	0.000788071971
44.8511587	0.402434893	22932.6575	0.00625640103	0.0030698314	0.000788071971
44.8511587	0.402434893	30576.8767	0.00620801284	0.00301955744	0.000788071971
44.8511587	0.402434893	38221.0958	0.00615623698	0.00297138604	0.000788071971
44.8511587	0.402434893	45865.315	0.00601936802	0.00292518756	0.000788071971
44.8511587	0.402434893	53509.5342	0.005882743	0.0028808428	0.000788071971
44.8511587	0.402434893	61153.7534	0.00575911527	0.00283824201	0.000788071971
44.8511587	0.402434893	68797.9725	0.00564910668	0.00279728392	0.000788071971
44.8512	0.80487	0	0.00635587	0.00323286	0.000789823
44.851159	0.80486979	7644.2192	0.0062756203	0.0031788158	0.0007898229
44.8511587	0.804869786	15288.4383	0.00620293839	0.00312385314	0.000789822899
44.8511587	0.804869786	22932.6575	0.00614230388	0.00307129381	0.000789822899
44.8511587	0.804869786	30576.8767	0.00608923323	0.00302098293	0.000789822899
44.8511587	0.804869786	38221.0958	0.00603477197	0.00297277864	0.000789822899
44.8511587	0.804869786	45865.315	0.00593488996	0.0029265508	0.000789822899
44.8511587	0.804869786	53509.5342	0.00584812091	0.00288217976	0.000789822899
44.8511587	0.804869786	61153.7534	0.00576931539	0.00283955538	0.000789822899
44.8511587	0.804869786	68797.9725	0.00569595306	0.00279857604	0.000789822899
44.8512	1.2073	0	0.00630046	0.00323272	0.000791545
44.851159	1.2073047	7644.2192	0.0062211322	0.0031803673	0.00079154453
44.8511587	1.20730468	15288.4383	0.00614457341	0.00312535773	0.000791544531
44.8511587	1.20730468	22932.6575	0.00608036392	0.00307275676	0.000791544531
44.8511587	1.20730468	30576.8767	0.0060246223	0.00302240885	0.000791544531
44.8511587	1.20730468	38221.0958	0.00597117329	0.00297417158	0.000791544531
44.8511587	1.20730468	45865.315	0.00588468722	0.00292791429	0.000791544531
44.8511587	1.20730468	53509.5342	0.0058082915	0.00288351691	0.000791544531
44.8511587	1.20730468	61153.7534	0.00573959826	0.00284086887	0.000791544531
44.8511587	1.20730468	68797.9725	0.00567689124	0.00279986823	0.000791544531
44.8512	1.60974	0	0.00626695	0.00323257	0.000793265
44.851159	1.6097396	7644.2192	0.0061900697	0.0031819196	0.00079326533
44.8511587	1.60973957	15288.4383	0.00611135628	0.00312686299	0.000793265332
44.8511587	1.60973957	22932.6575	0.00604538658	0.00307422025	0.000793265332
44.8511587	1.60973957	30576.8767	0.00598853374	0.0030238352	0.000793265332
44.8511587	1.60973957	38221.0958	0.0059357635	0.00297556484	0.000793265332
44.8511587	1.60973957	45865.315	0.00585783606	0.00292927803	0.000793265332
44.8511587	1.60973957	53509.5342	0.00578817086	0.00288485423	0.000793265332
44.8511587	1.60973957	61153.7534	0.00572521983	0.00284218249	0.000793265332
44.8511587	1.60973957	68797.9725	0.00566778169	0.00280116049	0.000793265332
44.8512	2.01217	0	0.00624441	0.00323243	0.000794985
44.851159	2.0121745	7644.2192	0.0061708351	0.0031834727	0.00079498503
44.8511587	2.01217447	15288.4383	0.00609083319	0.00312836894	0.000794985026
44.8511587	2.01217447	22932.6575	0.00602390974	0.0030756843	0.000794985026
44.8511587	2.01217447	30576.8767	0.00596652025	0.00302526198	0.000794985026
44.8511587	2.01217447	38221.0958	0.00591421832	0.00297695845	0.000794985026
44.8511587	2.01217447	45865.315	0.00584210889	0.00293064202	0.000794985026
44.8511587	2.01217447	53509.5342	0.00577725471	0.00288619174	0.000794985026
44.8511587	2.01217447	61153.7534	0.00571841764	0.00284349623	0.000794985026
44.8511587	2.01217447	68797.9725	0.00566462507	0.00280245284	0.000794985026
44.8512	2.41461	0	0.00622814	0.00323229	0.000796703
44.851159	2.4146094	7644.2192	0.0061583109	0.0031850267	0.00079670334
44.8511587	2.41460936	15288.4383	0.00607744081	0.00312987558	0.000796703339
44.8511587	2.41460936	22932.6575	0.00600992944	0.0030771489	0.000796703339
44.8511587	2.41460936	30576.8767	0.00595223903	0.00302668921	0.000796703339
44.8511587	2.41460936	38221.0958	0.0059002713	0.00297835239	0.000796703339
44.8511587	2.41460936	45865.315	0.00583233402	0.00293200627	0.000796703339
44.8511587	2.41460936	53509.5342	0.00577105739	0.00288752943	0.000796703339
44.8511587	2.41460936	61153.7534	0.00571533947	0.0028448101	0.000796703339
44.8511587	2.41460936	68797.9725	0.00566431806	0.00280374526	0.000796703339
44.8512	2.81704	0	0.00621579	0.00323215	0.00079842
44.851159	2.8170443	7644.2192	0.0061499403	0.0031865815	0.00079842
44.8511587	2.81704425	15288.4383	0.00606841738	0.00313138292	0.000798419998
44.8511587	2.81704425	22932.6575	0.00600049655	0.00307861406	0.000798419998
44.8511587	2.81704425	30576.8767	0.0059426104	0.00302811687	0.000798419998
44.8511587	2.81704425	38221.0958	0.00589088445	0.00297974666	0.000798419998
44.8511587	2.81704425	45865.315	0.00582606607	0.00293337077	0.000798419998
44.8511587	2.81704425	53509.5342	0.00576753249	0.00288886731	0.000798419998
44.8511587	2.81704425	61153.7534	0.00571424939	0.0028461241	0.000798419998
44.8511587	2.81704425	68797.9725	0.00566541334	0.00280503775	0.000798419998
44.8512	3.21948	0	0.00620604	0.00323201	0.000800135
44.851159	3.2194791	7644.2192	0.0061443145	0.0031881372	0.00080013473
44.8511587	3.21947914	15288.4383	0.00606225445	0.00313289095	0.000800134731
44.8511587	3.21947914	22932.6575	0.00599401649	0.00308007977	0.000800134731
44.8511587	3.21947914	30576.8767	0.00593598385	0.00302954497	0.000800134731
44.8511587	3.21947914	38221.0958	0.00588443285	0.00298114129	0.000800134731
44.8511587	3.21947914	45865.315	0.00582202252	0.00293473553	0.000800134731
44.8511587	3.21947914	53509.5342	0.00576564576	0.00289020537	0.000800134731
44.8511587	3.21947914	61153.7534	0.0057143048	0.00284743822	0.000800134731
44.8511587	3.21947914	68797.9725	0.00566723013	0.00280633033	0.000800134731
44.8512	3.62191	0	0.00619811	0.00323186	0.000801847
44.851159	3.621914	7644.2192	0.0061405961	0.0031896938	0.00080184727
44.8511587	3.62191404	15288.4383	0.00605806306	0.00313439968	0.000801847268
44.8511587	3.62191404	22932.6575	0.00598955756	0.00308154605	0.000801847268
44.8511587	3.62191404	30576.8767	0.00593140167	0.00303097351	0.000801847268
44.8511587	3.62191404	38221.0958	0.00587997571	0.00298253625	0.000801847268
44.8511587	3.62191404	45865.315	0.00581947252	0.00293610055	0.000801847268
44.8511587	3.62191404	53509.5342	0.00576482726	0.00289154362	0.000801847268
44.8511587	3.62191404	61153.7534	0.00571506304	0.00284875247	0.000801847268
44.8511587	3.62191404	68797.9725	0.00566943131	0.00280762298	0.000801847268
