# Supplementary material for: GEODE: an in silico tool that translates in vitro to in vivo predictions of tuberculosis antibiotic combination efficacy
Source: Front Pharmacol. 2025 Oct 17;16:1639673. doi: 10.3389/fphar.2025.1639673 (PMC12575316; doi:10.3389/fphar.2025.1639673)
Supplement: Supplementary file 1 [file Supplementaryfile5.zip › drug_int_data/HRZE-ANNH-min/EMB.csv]

bliss EMB nrDrugs 1 nrLines 10
0	0	0	0
458.2318	0.001077515	0.001424441	0
916.4636	0.001077524	0.001424441	0
1374.6954	0.0010775243	0.0014244409	0
1832.9272	0.0010775245	0.0014244409	0
2291.159	0.0010775245	0.0014244409	0
2749.3908	0.0010775246	0.0014244409	0
3207.6227	0.0010775246	0.0014244409	0
3665.8545	0.0010775246	0.0014244409	0
4124.0863	0.0010775246	0.0014244409	0
