# Supplementary material for: GEODE: an in silico tool that translates in vitro to in vivo predictions of tuberculosis antibiotic combination efficacy
Source: Front Pharmacol. 2025 Oct 17;16:1639673. doi: 10.3389/fphar.2025.1639673 (PMC12575316; doi:10.3389/fphar.2025.1639673)
Supplement: Supplementary file 1 [file Supplementaryfile5.zip › drug_int_data/HRZE-ANNH-min/INH-PZA.csv]

bliss INH-PZA nrDrugs 2 nrLines 99
0	7644.2192	0	0.00064339799	0
0	15288.4383	0	0.000643398057	0
0	22932.6575	0	0.000643398067	0
0	30576.8767	0	0.000643398071	0
0	38221.0958	0	0.000643398072	0
0	45865.315	0	0.000643398073	0
0	53509.5342	0	0.000643398073	0
0	61153.7534	0	0.000643398073	0
0	68797.9725	0	0.000643398073	0
4.9835	0	0	0.0032158	0.00035334
4.9834621	7644.2192	0	0.0032581893	0.00035334012
4.98346208	15288.4383	0	0.00316107316	0.000353340124
4.98346208	22932.6575	0	0.00301690515	0.000353340124
4.98346208	30576.8767	0	0.00288566223	0.000353340124
4.98346208	38221.0958	0	0.00276166369	0.000353340124
4.98346208	45865.315	0	0.00258458697	0.000353340124
4.98346208	53509.5342	0	0.00241996895	0.000353340124
4.98346208	61153.7534	0	0.00229079885	0.000353340124
4.98346208	68797.9725	0	0.00219564455	0.000353340124
9.9669	0	0	0.0032159	0.00037875
9.9669242	7644.2192	0	0.0032574084	0.00037874629
9.96692417	15288.4383	0	0.00325822035	0.000378746288
9.96692417	22932.6575	0	0.00321230718	0.000378746288
9.96692417	30576.8767	0	0.00316109574	0.000378746288
9.96692417	38221.0958	0	0.00307911445	0.000378746288
9.96692417	45865.315	0	0.00301692523	0.000378746288
9.96692417	53509.5342	0	0.0029516759	0.000378746288
9.96692417	61153.7534	0	0.00288568139	0.000378746288
9.96692417	68797.9725	0	0.00283037046	0.000378746288
14.9504	0	0	0.00321596	0.000564834
14.950386	7644.2192	0	0.0032435653	0.00056483351
14.9503862	15288.4383	0	0.00327133079	0.000564833512
14.9503862	22932.6575	0	0.00325823019	0.000564833512
14.9503862	30576.8767	0	0.00322555015	0.000564833512
14.9503862	38221.0958	0	0.00320068104	0.000564833512
14.9503862	45865.315	0	0.0031611029	0.000564833512
14.9503862	53509.5342	0	0.00310389843	0.000564833512
14.9503862	61153.7534	0	0.00305652388	0.000564833512
14.9503862	68797.9725	0	0.0030169316	0.000564833512
19.9338	0	0	0.00321598	0.000903207
19.933848	7644.2192	0	0.0032366689	0.0009032073
19.9338483	15288.4383	0	0.00325740844	0.000903207295
19.9338483	22932.6575	0	0.0032783228	0.000903207295
19.9338483	30576.8767	0	0.00325823497	0.000903207295
19.9338483	38221.0958	0	0.00323286042	0.000903207295
19.9338483	45865.315	0	0.00321231905	0.000903207295
19.9338483	53509.5342	0	0.00319539568	0.000903207295
19.9338483	61153.7534	0	0.00316110637	0.000903207295
19.9338483	68797.9725	0	0.00311719116	0.000903207295
24.9173	0	0	0.00321599	0.00111153
24.91731	7644.2192	0	0.0032325373	0.0011115262
24.9173104	15288.4383	0	0.00324909378	0.00111152617
24.9173104	22932.6575	0	0.0032657519	0.00111152617
24.9173104	30576.8767	0	0.00328252738	0.00111152617
24.9173104	38221.0958	0	0.00325823777	0.00111152617
24.9173104	45865.315	0	0.0032374934	0.00111152617
24.9173104	53509.5342	0	0.00322005365	0.00111152617
24.9173104	61153.7534	0	0.00320516409	0.00111152617
24.9173104	68797.9725	0	0.0031923789	0.00111152617
29.9008	0	0	0.003216	0.00116335
29.900772	7644.2192	0	0.0032297851	0.0011633524
29.9007725	15288.4383	0	0.0032435653	0.0011633524
29.9007725	22932.6575	0	0.00325740844	0.0011633524
29.9007725	30576.8767	0	0.00327133079	0.0011633524
29.9007725	38221.0958	0	0.00328034	0.0011633524
29.9007725	45865.315	0	0.0032582396	0.0011633524
29.9007725	53509.5342	0	0.00324069289	0.0011633524
29.9007725	61153.7534	0	0.00322555819	0.0011633524
29.9007725	68797.9725	0	0.00321232281	0.0011633524
34.8842	0	0	0.003216	0.0011751
34.884235	7644.2192	0	0.0032278201	0.0011750955
34.8842346	15288.4383	0	0.00323962272	0.00117509547
34.8842346	22932.6575	0	0.0032514666	0.00117509547
34.8842346	30576.8767	0	0.00326336502	0.00117509547
34.8842346	38221.0958	0	0.00327532377	0.00117509547
34.8842346	45865.315	0	0.00327652401	0.00117509547
34.8842346	53509.5342	0	0.0032582409	0.00117509547
34.8842346	61153.7534	0	0.00324303563	0.00117509547
34.8842346	68797.9725	0	0.00322967363	0.00117509547
39.8677	0	0	0.00321601	0.00117824
39.867697	7644.2192	0	0.0032263468	0.0011782429
39.8676967	15288.4383	0	0.00323666886	0.00117824294
39.8676967	22932.6575	0	0.00324701931	0.00117824294
39.8676967	30576.8767	0	0.00325740844	0.00117824294
39.8676967	38221.0958	0	0.00326784243	0.00117824294
39.8676967	45865.315	0	0.0032783228	0.00117824294
39.8676967	53509.5342	0	0.00327392486	0.00117824294
39.8676967	61153.7534	0	0.00325824185	0.00117824294
39.8676967	68797.9725	0	0.00324482547	0.00117824294
44.8512	0	0	0.00321601	0.00117924
44.851159	7644.2192	0	0.0032252011	0.0011792421
44.8511587	15288.4383	0	0.00323437305	0.0011792421
44.8511587	22932.6575	0	0.0032435653	0.0011792421
44.8511587	30576.8767	0	0.00325278578	0.0011792421
44.8511587	38221.0958	0	0.00326204003	0.0011792421
44.8511587	45865.315	0	0.00327133079	0.0011792421
44.8511587	53509.5342	0	0.00328065784	0.0011792421
44.8511587	61153.7534	0	0.00327199818	0.0011792421
44.8511587	68797.9725	0	0.00325824259	0.0011792421
