# Supplementary material for: GEODE: an in silico tool that translates in vitro to in vivo predictions of tuberculosis antibiotic combination efficacy
Source: Front Pharmacol. 2025 Oct 17;16:1639673. doi: 10.3389/fphar.2025.1639673 (PMC12575316; doi:10.3389/fphar.2025.1639673)
Supplement: Supplementary file 1 [file Supplementaryfile5.zip › drug_int_data/HRZE-ANNH-min/INH-PZA-RIF-EMB.csv]

bliss INH-PZA-RIF-EMB nrDrugs 4 nrLines 9999
0	0	0	458.2318	0.001415675	0.001424441	0
0	0	0	916.4636	0.001415684	0.001424441	0
0	0	0	1374.6954	0.0014156844	0.0014244409	0
0	0	0	1832.9272	0.0014156845	0.0014244409	0
0	0	0	2291.159	0.0014156846	0.0014244409	0
0	0	0	2749.3908	0.0014156846	0.0014244409	0
0	0	0	3207.6227	0.0014156846	0.0014244409	0
0	0	0	3665.8545	0.0014156846	0.0014244409	0
0	0	0	4124.0863	0.0014156846	0.0014244409	0
0	0	0.40243	0	0.0064563	0.0030395	0.00014287
0	0	0.4024349	458.2318	0.003406396	0.003406396	0.0001897925
0	0	0.4024349	916.4636	0.002265612	0.002265612	0.0001896292
0	0	0.40243489	1374.6954	0.0019802962	0.0019802962	0.00018957468
0	0	0.40243489	1832.9272	0.0018148237	0.0018148237	0.00018954743
0	0	0.40243489	2291.159	0.0017066729	0.0017066729	0.00018953107
0	0	0.40243489	2749.3908	0.0016304192	0.0016304192	0.00018952017
0	0	0.40243489	3207.6227	0.0015737509	0.0015737509	0.00018951238
0	0	0.40243489	3665.8545	0.0015299752	0.0015299752	0.00018950654
0	0	0.40243489	4124.0863	0.0014951388	0.0014951388	0.000189502
0	0	0.80487	0	0.0064711	0.0030965	0.00081676
0	0	0.8048698	458.2318	0.004249938	0.004249938	0.0006618903
0	0	0.8048698	916.4636	0.003406396	0.003406396	0.000661564
0	0	0.80486979	1374.6954	0.0025034853	0.0025034853	0.00066145506
0	0	0.80486979	1832.9272	0.0022656121	0.0022656121	0.00066140059
0	0	0.80486979	2291.159	0.0021010438	0.0021010438	0.00066136789
0	0	0.80486979	2749.3908	0.0019802962	0.0019802962	0.0006613461
0	0	0.80486979	3207.6227	0.0018878707	0.0018878707	0.00066133052
0	0	0.80486979	3665.8545	0.0018148237	0.0018148237	0.00066131884
0	0	0.80486979	4124.0863	0.001755626	0.001755626	0.00066130976
0	0	1.2073	0	0.0064769	0.0031148	0.0014616
0	0	1.207305	458.2318	0.00472697	0.00472697	0.001203987
0	0	1.207305	916.4636	0.003896757	0.003896757	0.001203498
0	0	1.2073047	1374.6954	0.0034063963	0.0034063963	0.0012033352
0	0	1.2073047	1832.9272	0.0026083313	0.0026083313	0.0012032535
0	0	1.2073047	2291.159	0.002413207	0.002413207	0.0012032045
0	0	1.2073047	2749.3908	0.0022656121	0.0022656121	0.0012031718
0	0	1.2073047	3207.6227	0.0021499734	0.0021499734	0.0012031485
0	0	1.2073047	3665.8545	0.0020568791	0.0020568791	0.0012031309
0	0	1.2073047	4124.0863	0.0019802962	0.0019802962	0.0012031173
0	0	1.6097	0	0.0064801	0.0031237	0.0015509
0	0	1.60974	458.2318	0.005035388	0.005035388	0.001245905
0	0	1.60974	916.4636	0.004249938	0.004249938	0.001245254
0	0	1.6097396	1374.6954	0.0037521529	0.0037521529	0.001245037
0	0	1.6097396	1832.9272	0.0034063963	0.0034063963	0.0012449281
0	0	1.6097396	2291.159	0.0026673812	0.0026673812	0.0012448628
0	0	1.6097396	2749.3908	0.0025034853	0.0025034853	0.0012448192
0	0	1.6097396	3207.6227	0.0023726057	0.0023726057	0.0012447881
0	0	1.6097396	3665.8545	0.0022656121	0.0022656121	0.0012447647
0	0	1.6097396	4124.0863	0.0021764743	0.0021764743	0.0012447466
0	0	2.0122	0	0.0064822	0.0031289	0.0015785
0	0	2.012174	458.2318	0.005251618	0.005251618	0.00124972
0	0	2.012174	916.4636	0.004517252	0.004517252	0.001248908
0	0	2.0121745	1374.6954	0.0040265102	0.0040265102	0.0012486359
0	0	2.0121745	1832.9272	0.0036734335	0.0036734335	0.0012484999
0	0	2.0121745	2291.159	0.0034063963	0.0034063963	0.0012484182
0	0	2.0121745	2749.3908	0.0027052664	0.0027052664	0.0012483638
0	0	2.0121745	3207.6227	0.0025644235	0.0025644235	0.0012483249
0	0	2.0121745	3665.8545	0.0024477721	0.0024477721	0.0012482957
0	0	2.0121745	4124.0863	0.0023495238	0.0023495238	0.001248273
0	0	2.4146	0	0.0064836	0.0031323	0.0015924
0	0	2.414609	458.2318	0.005411778	0.005411778	0.001250527
0	0	2.414609	916.4636	0.00472697	0.00472697	0.001249553
0	0	2.4146094	1374.6954	0.0042499377	0.0042499377	0.0012492276
0	0	2.4146094	1832.9272	0.0038967569	0.0038967569	0.0012490645
0	0	2.4146094	2291.159	0.0036239178	0.0036239178	0.0012489665
0	0	2.4146094	2749.3908	0.0034063963	0.0034063963	0.0012489012
0	0	2.4146094	3207.6227	0.0027316378	0.0027316378	0.0012488546
0	0	2.4146094	3665.8545	0.0026083313	0.0026083313	0.0012488196
0	0	2.4146094	4124.0863	0.0025034853	0.0025034853	0.0012487923
0	0	2.817	0	0.0064847	0.0031347	0.0016005
0	0	2.817044	458.2318	0.005535239	0.005535239	0.001250945
0	0	2.817044	916.4636	0.004896065	0.004896065	0.00124981
0	0	2.8170443	1374.6954	0.0044356383	0.0044356383	0.0012494307
0	0	2.8170443	1832.9272	0.0040865319	0.0040865319	0.0012492405
0	0	2.8170443	2291.159	0.003811941	0.003811941	0.0012491263
0	0	2.8170443	2749.3908	0.0035898952	0.0035898952	0.0012490501
0	0	2.8170443	3207.6227	0.0034063963	0.0034063963	0.0012489957
0	0	2.8170443	3665.8545	0.0032520697	0.0032520697	0.0012489549
0	0	2.8170443	4124.0863	0.0026414748	0.0026414748	0.0012489231
0	0	3.2195	0	0.0064856	0.0031365	0.0016058
0	0	3.219479	458.2318	0.005633351	0.005633351	0.001251292
0	0	3.219479	916.4636	0.005035388	0.005035388	0.001249997
0	0	3.2194791	1374.6954	0.0045925525	0.0045925525	0.0012495628
0	0	3.2194791	1832.9272	0.0042499377	0.0042499377	0.0012493456
0	0	3.2194791	2291.159	0.0039762374	0.0039762374	0.0012492151
0	0	3.2194791	2749.3908	0.0037521529	0.0037521529	0.0012491281
0	0	3.2194791	3207.6227	0.0035650771	0.0035650771	0.0012490659
0	0	3.2194791	3665.8545	0.0034063963	0.0034063963	0.0012490193
0	0	3.2194791	4124.0863	0.0032700091	0.0032700091	0.001248983
0	0	3.6219	0	0.0064863	0.0031379	0.0016093
0	0	3.621914	458.2318	0.005713208	0.005713208	0.001251621
0	0	3.621914	916.4636	0.005152216	0.005152216	0.001250166
0	0	3.621914	1374.6954	0.0047269697	0.0047269697	0.0012496784
0	0	3.621914	1832.9272	0.0043922066	0.0043922066	0.0012494341
0	0	3.621914	2291.159	0.004121132	0.004121132	0.0012492874
0	0	3.621914	2749.3908	0.0038967569	0.0038967569	0.0012491895
0	0	3.621914	3207.6227	0.0037077349	0.0037077349	0.0012491196
0	0	3.621914	3665.8545	0.0035461731	0.0035461731	0.0012490671
0	0	3.621914	4124.0863	0.0034063963	0.0034063963	0.0012490263
0	7644.2192	0	0	0.0012947354	0.000556222	0
0	7644.2192	0	458.23181	0.0011951725	0.0011951725	0.00018661409
0	7644.2192	0	916.46361	0.0013100459	0.001428775	0.00018661409
0	7644.2192	0	1374.6954	0.0013161116	0.0014273554	0.00018661409
0	7644.2192	0	1832.9272	0.0013215573	0.0014266363	0.00018661409
0	7644.2192	0	2291.159	0.0013264652	0.0014262018	0.00018661409
0	7644.2192	0	2749.3908	0.0013309059	0.0014259109	0.00018661409
0	7644.2192	0	3207.6227	0.0013349396	0.0014257025	0.00018661409
0	7644.2192	0	3665.8545	0.0013386173	0.0014255458	0.00018661409
0	7644.2192	0	4124.0863	0.0013419825	0.0014254238	0.00018661409
0	7644.2192	0.40243489	0	0.0060947638	0.00059667849	0.000142874
0	7644.2192	0.40243489	458.23181	0.0033492627	0.0033492627	0.00018979255
0	7644.2192	0.40243489	916.46361	0.0022467642	0.0022467642	0.00018962917
0	7644.2192	0.40243489	1374.6954	0.0019706169	0.0019706169	0.00018957468
0	7644.2192	0.40243489	1832.9272	0.0018090791	0.0018090791	0.00018954743
0	7644.2192	0.40243489	2291.159	0.001702953	0.001702953	0.00018953107
0	7644.2192	0.40243489	2749.3908	0.0016278671	0.0016278671	0.00018952017
0	7644.2192	0.40243489	3207.6227	0.001571928	0.001571928	0.00018951238
0	7644.2192	0.40243489	3665.8545	0.0015286344	0.0015286344	0.00018950654
0	7644.2192	0.40243489	4124.0863	0.0014941313	0.0014941313	0.000189502
0	7644.2192	0.80486979	0	0.0062853402	0.00063584778	0.00081675792
0	7644.2192	0.80486979	458.23181	0.0041887393	0.0041887393	0.0006618903
0	7644.2192	0.80486979	916.46361	0.0033773447	0.0033773447	0.00066156397
0	7644.2192	0.80486979	1374.6954	0.0024888921	0.0024888921	0.00066145506
0	7644.2192	0.80486979	1832.9272	0.0022560869	0.0022560869	0.00066140059
0	7644.2192	0.80486979	2291.159	0.0020943886	0.0020943886	0.00066136789
0	7644.2192	0.80486979	2749.3908	0.0019754184	0.0019754184	0.0006613461
0	7644.2192	0.80486979	3207.6227	0.0018841668	0.0018841668	0.00066133052
0	7644.2192	0.80486979	3665.8545	0.0018119335	0.0018119335	0.00066131884
0	7644.2192	0.80486979	4124.0863	0.0017533216	0.0017533216	0.00066130976
0	7644.2192	1.2073047	0	0.0063527733	0.00067379223	0.0014616093
0	7644.2192	1.2073047	458.23181	0.0046698627	0.0046698627	0.0012039873
0	7644.2192	1.2073047	916.46361	0.003865699	0.003865699	0.0012034984
0	7644.2192	1.2073047	1374.6954	0.0033869183	0.0033869183	0.0012033352
0	7644.2192	1.2073047	1832.9272	0.0025968268	0.0025968268	0.0012032535
0	7644.2192	1.2073047	2291.159	0.0024048119	0.0024048119	0.0012032045
0	7644.2192	1.2073047	2749.3908	0.0022592391	0.0022592391	0.0012031718
0	7644.2192	1.2073047	3207.6227	0.0021449878	0.0021449878	0.0012031485
0	7644.2192	1.2073047	3665.8545	0.0020528856	0.0020528856	0.0012031309
0	7644.2192	1.2073047	4124.0863	0.0019770358	0.0019770358	0.0012031173
0	7644.2192	1.6097396	0	0.0063872753	0.00071057012	0.0015508955
0	7644.2192	1.6097396	458.23181	0.0049834274	0.0049834274	0.0012459054
0	7644.2192	1.6097396	916.46361	0.0042189601	0.0042189601	0.0012452545
0	7644.2192	1.6097396	1374.6954	0.003731568	0.003731568	0.001245037
0	7644.2192	1.6097396	1832.9272	0.0033917461	0.0033917461	0.0012449281
0	7644.2192	1.6097396	2291.159	0.0026579496	0.0026579496	0.0012448628
0	7644.2192	1.6097396	2749.3908	0.0024961403	0.0024961403	0.0012448192
0	7644.2192	1.6097396	3207.6227	0.0023667361	0.0023667361	0.0012447881
0	7644.2192	1.6097396	3665.8545	0.0022608237	0.0022608237	0.0012447647
0	7644.2192	1.6097396	4124.0863	0.0021725015	0.0021725015	0.0012447466
0	7644.2192	2.0121745	0	0.0064082352	0.00074623601	0.0015784722
0	7644.2192	2.0121745	458.23181	0.0052044524	0.0052044524	0.0012497201
0	7644.2192	2.0121745	916.46361	0.0044871868	0.0044871868	0.0012489075
0	7644.2192	2.0121745	1374.6954	0.0040056309	0.0040056309	0.0012486359
0	7644.2192	2.0121745	1832.9272	0.0036580899	0.0036580899	0.0012484999
0	7644.2192	2.0121745	2291.159	0.003394656	0.003394656	0.0012484182
0	7644.2192	2.0121745	2749.3908	0.0026972926	0.0026972926	0.0012483638
0	7644.2192	2.0121745	3207.6227	0.0025579428	0.0025579428	0.0012483249
0	7644.2192	2.0121745	3665.8545	0.0024424082	0.0024424082	0.0012482957
0	7644.2192	2.0121745	4124.0863	0.002345017	0.002345017	0.001248273
0	7644.2192	2.4146094	0	0.006422318	0.00078084101	0.0015923608
0	7644.2192	2.4146094	458.23181	0.0053688022	0.0053688022	0.0012505272
0	7644.2192	2.4146094	916.46361	0.0046981372	0.0046981372	0.0012495533
0	7644.2192	2.4146094	1374.6954	0.0042292004	0.0042292004	0.0012492276
0	7644.2192	2.4146094	1832.9272	0.0038811161	0.0038811161	0.0012490645
0	7644.2192	2.4146094	2291.159	0.003611704	0.003611704	0.0012489665
0	7644.2192	2.4146094	2749.3908	0.0033966015	0.0033966015	0.0012489012
0	7644.2192	2.4146094	3207.6227	0.0032206732	0.0032206732	0.0012488546
0	7644.2192	2.4146094	3665.8545	0.0026025514	0.0026025514	0.0012488196
0	7644.2192	2.4146094	4124.0863	0.0024985778	0.0024985778	0.0012487923
0	7644.2192	2.8170443	0	0.0064324314	0.00081443309	0.0016005401
0	7644.2192	2.8170443	458.23181	0.005495868	0.005495868	0.0012509451
0	7644.2192	2.8170443	916.46361	0.0048685586	0.0048685586	0.0012498105
0	7644.2192	2.8170443	1374.6954	0.0044152801	0.0044152801	0.0012494307
0	7644.2192	2.8170443	1832.9272	0.0040708409	0.0040708409	0.0012492405
0	7644.2192	2.8170443	2291.159	0.0037994758	0.0037994758	0.0012491263
0	7644.2192	2.8170443	2749.3908	0.0035797571	0.0035797571	0.0012490501
0	7644.2192	2.8170443	3207.6227	0.0033979939	0.0033979939	0.0012489957
0	7644.2192	2.8170443	3665.8545	0.0032449972	0.0032449972	0.0012489549
0	7644.2192	2.8170443	4124.0863	0.0026362675	0.0026362675	0.0012489231
0	7644.2192	3.2194791	0	0.0064400462	0.00084705727	0.0016057599
0	7644.2192	3.2194791	458.23181	0.0055970772	0.0055970772	0.0012512916
0	7644.2192	3.2194791	916.46361	0.0050091977	0.0050091977	0.0012499965
0	7644.2192	3.2194791	1374.6954	0.0045726998	0.0045726998	0.0012495628
0	7644.2192	3.2194791	1832.9272	0.0042343524	0.0042343524	0.0012493456
0	7644.2192	3.2194791	2291.159	0.0039636724	0.0039636724	0.0012492151
0	7644.2192	3.2194791	2749.3908	0.0037418081	0.0037418081	0.0012491281
0	7644.2192	3.2194791	3207.6227	0.0035564145	0.0035564145	0.0012490659
0	7644.2192	3.2194791	3665.8545	0.0033990396	0.0033990396	0.0012490193
0	7644.2192	3.2194791	4124.0863	0.0032636871	0.0032636871	0.001248983
0	7644.2192	3.621914	0	0.0064459867	0.00087875592	0.0016092795
0	7644.2192	3.621914	458.23181	0.0056796099	0.0056796099	0.001251621
0	7644.2192	3.621914	916.46361	0.005127285	0.005127285	0.001250166
0	7644.2192	3.621914	1374.6954	0.0047076852	0.0047076852	0.0012496784
0	7644.2192	3.621914	1832.9272	0.0043768256	0.0043768256	0.0012494341
0	7644.2192	3.621914	2291.159	0.0041085714	0.0041085714	0.0012492874
0	7644.2192	3.621914	2749.3908	0.0038863046	0.0038863046	0.0012491895
0	7644.2192	3.621914	3207.6227	0.0036989022	0.0036989022	0.0012491196
0	7644.2192	3.621914	3665.8545	0.0035386125	0.0035386125	0.0012490671
0	7644.2192	3.621914	4124.0863	0.0033998539	0.0033998539	0.0012490263
0	15288.4383	0	0	0.00129518871	0.000556222003	0
0	15288.4383	0	458.231807	0.00120122798	0.00120122798	0.000186614093
0	15288.4383	0	916.463615	0.00119517246	0.00119517246	0.000186614093
0	15288.4383	0	1374.69542	0.00119301389	0.00119301389	0.000186614093
0	15288.4383	0	1832.92723	0.00131004594	0.00142877497	0.000186614093
0	15288.4383	0	2291.15904	0.00131316189	0.00142792614	0.000186614093
0	15288.4383	0	2749.39084	0.00131611163	0.00142735535	0.000186614093
0	15288.4383	0	3207.62265	0.00131890655	0.00142694522	0.000186614093
0	15288.4383	0	3665.85446	0.00132155731	0.00142663627	0.000186614093
0	15288.4383	0	4124.08627	0.00132407381	0.00142639518	0.000186614093
0	15288.4383	0.402434893	0	0.00575914237	0.000576615213	0.000142873999
0	15288.4383	0.402434893	458.231807	0.00329581251	0.00329581251	0.000189792549
0	15288.4383	0.402434893	916.463615	0.00222870029	0.00222870029	0.000189629169
0	15288.4383	0.402434893	1374.69542	0.00196123555	0.00196123555	0.000189574677
0	15288.4383	0.402434893	1832.92723	0.00180347521	0.00180347521	0.000189547425
0	15288.4383	0.402434893	2291.15904	0.00169930877	0.00169930877	0.000189531072
0	15288.4383	0.402434893	2749.39084	0.00162535968	0.00162535968	0.000189520169
0	15288.4383	0.402434893	3207.62265	0.00157013291	0.00157013291	0.000189512381
0	15288.4383	0.402434893	3665.85446	0.00152731197	0.00152731197	0.00018950654
0	15288.4383	0.402434893	4124.08627	0.00149313623	0.00149313623	0.000189501996
0	15288.4383	0.804869786	0	0.0060947638	0.000596678491	0.000816757919
0	15288.4383	0.804869786	458.231807	0.00413045687	0.00413045687	0.000661890299
0	15288.4383	0.804869786	916.463615	0.00334926266	0.00334926266	0.000661563968
0	15288.4383	0.804869786	1374.69542	0.00247467818	0.00247467818	0.000661455064
0	15288.4383	0.804869786	1832.92723	0.00224676419	0.00224676419	0.000661400588
0	15288.4383	0.804869786	2291.15904	0.00208785322	0.00208785322	0.000661367895
0	15288.4383	0.804869786	2749.39084	0.00197061694	0.00197061694	0.000661346096
0	15288.4383	0.804869786	3207.62265	0.00188051412	0.00188051412	0.000661330524
0	15288.4383	0.804869786	3665.85446	0.00180907914	0.00180907914	0.000661318844
0	15288.4383	0.804869786	4124.08627	0.00175104317	0.00175104317	0.000661309759
0	15288.4383	1.20730468	0	0.00621992114	0.00061642004	0.00146160925
0	15288.4383	1.20730468	458.231807	0.00461492246	0.00461492246	0.00120398729
0	15288.4383	1.20730468	916.463615	0.00383551636	0.00383551636	0.00120349843
0	15288.4383	1.20730468	1374.69542	0.00336787882	0.00336787882	0.0012033352
0	15288.4383	1.20730468	1832.92723	0.00258553984	0.00258553984	0.00120325352
0	15288.4383	1.20730468	2291.15904	0.00239655338	0.00239655338	0.0012032045
0	15288.4383	1.20730468	2749.39084	0.00225295712	0.00225295712	0.00120317182
0	15288.4383	1.20730468	3207.62265	0.00214006571	0.00214006571	0.00120314847
0	15288.4383	1.20730468	3665.85446	0.00204893799	0.00204893799	0.00120313095
0	15288.4383	1.20730468	4124.08627	0.00197380953	0.00197380953	0.00120311732
0	15288.4383	1.60973957	0	0.00628534022	0.000635847783	0.00155089546
0	15288.4383	1.60973957	458.231807	0.0049331067	0.0049331067	0.0012459054
0	15288.4383	1.60973957	916.463615	0.00418873934	0.00418873934	0.00124525445
0	15288.4383	1.60973957	1374.69542	0.00371139521	0.00371139521	0.00124503696
0	15288.4383	1.60973957	1832.92723	0.00337734471	0.00337734471	0.00124492812
0	15288.4383	1.60973957	2291.15904	0.00264865823	0.00264865823	0.00124486278
0	15288.4383	1.60973957	2749.39084	0.00248889207	0.00248889207	0.00124481921
0	15288.4383	1.60973957	3207.62265	0.00236093594	0.00236093594	0.00124478809
0	15288.4383	1.60973957	3665.85446	0.00225608685	0.00225608685	0.00124476474
0	15288.4383	1.60973957	4124.08627	0.00216856786	0.00216856786	0.00124474658
0	15288.4383	2.01217447	0	0.00632555226	0.000654969379	0.00157847217
0	15288.4383	2.01217447	458.231807	0.00515856265	0.00515856265	0.00124972014
0	15288.4383	2.01217447	916.463615	0.00445777111	0.00445777111	0.00124890753
0	15288.4383	2.01217447	1374.69542	0.00398512829	0.00398512829	0.00124863586
0	15288.4383	2.01217447	1832.92723	0.0036429844	0.0036429844	0.00124849988
0	15288.4383	2.01217447	2291.15904	0.00338307581	0.00338307581	0.00124841824
0	15288.4383	2.01217447	2749.39084	0.0026894164	0.0026894164	0.0012483638
0	15288.4383	2.01217447	3207.62265	0.00255153386	0.00255153386	0.0012483249
0	15288.4383	2.01217447	3665.85446	0.00243709855	0.00243709855	0.00124829572
0	15288.4383	2.01217447	4124.08627	0.00234055218	0.00234055218	0.00124827302
0	15288.4383	2.41460936	0	0.00635277327	0.000673792233	0.00159236076
0	15288.4383	2.41460936	458.231807	0.00532684406	0.00532684406	0.00125052719
0	15288.4383	2.41460936	916.463615	0.00466986274	0.00466986274	0.00124955333
0	15288.4383	2.41460936	1374.69542	0.00420880381	0.00420880381	0.00124922757
0	15288.4383	2.41460936	1832.92723	0.003865699	0.003865699	0.00124906447
0	15288.4383	2.41460936	2291.15904	0.00359964508	0.00359964508	0.00124896655
0	15288.4383	2.41460936	2749.39084	0.00338691829	0.00338691829	0.00124890124
0	15288.4383	2.41460936	3207.62265	0.00321273402	0.00321273402	0.00124885457
0	15288.4383	2.41460936	3665.85446	0.0025968268	0.0025968268	0.00124881956
0	15288.4383	2.41460936	4124.08627	0.00249371355	0.00249371355	0.00124879233
0	15288.4383	2.81704425	0	0.00637242329	0.000692323505	0.00160054014
0	15288.4383	2.81704425	458.231807	0.00545732535	0.00545732535	0.00125094515
0	15288.4383	2.81704425	916.463615	0.00484153445	0.00484153445	0.00124981046
0	15288.4383	2.81704425	1374.69542	0.00439522921	0.00439522921	0.00124943069
0	15288.4383	2.81704425	1832.92723	0.0040553581	0.0040553581	0.00124924051
0	15288.4383	2.81704425	2291.15904	0.00378715836	0.00378715836	0.00124912631
0	15288.4383	2.81704425	2749.39084	0.00356972754	0.00356972754	0.00124905013
0	15288.4383	2.81704425	3207.62265	0.00338967365	0.00338967365	0.00124899571
0	15288.4383	2.81704425	3665.85446	0.00323798845	0.00323798845	0.00124895487
0	15288.4383	2.81704425	4124.08627	0.00263110401	0.00263110401	0.00124892311
0	15288.4383	3.21947914	0	0.00638727533	0.000710570125	0.00160575985
0	15288.4383	3.21947914	458.231807	0.00556149123	0.00556149123	0.00125129163
0	15288.4383	3.21947914	916.463615	0.00498342736	0.00498342736	0.00124999654
0	15288.4383	3.21947914	1374.69542	0.0045531243	0.0045531243	0.00124956283
0	15288.4383	3.21947914	1832.92723	0.00421896005	0.00421896005	0.00124934559
0	15288.4383	3.21947914	2291.15904	0.00395124708	0.00395124708	0.00124921513
0	15288.4383	3.21947914	2749.39084	0.00373156801	0.00373156801	0.0012491281
0	15288.4383	3.21947914	3207.62265	0.00354783231	0.00354783231	0.00124906592
0	15288.4383	3.21947914	3665.85446	0.00339174607	0.00339174607	0.00124901926
0	15288.4383	3.21947914	4124.08627	0.00325741551	0.00325741551	0.00124898297
0	15288.4383	3.62191404	0	0.00639889551	0.000728538797	0.00160927953
0	15288.4383	3.62191404	458.231807	0.0056465911	0.0056465911	0.00125162101
0	15288.4383	3.62191404	916.463615	0.00510272311	0.00510272311	0.00125016595
0	15288.4383	3.62191404	1374.69542	0.00468865119	0.00468865119	0.00124967838
0	15288.4383	3.62191404	1832.92723	0.00436162313	0.00436162313	0.00124943412
0	15288.4383	3.62191404	2291.15904	0.00409614254	0.00409614254	0.0012492874
0	15288.4383	3.62191404	2749.39084	0.00387595244	0.00387595244	0.00124918953
0	15288.4383	3.62191404	3207.62265	0.00369014745	0.00369014745	0.00124911959
0	15288.4383	3.62191404	3665.85446	0.00353111389	0.00353111389	0.00124906711
0	15288.4383	3.62191404	4124.08627	0.00339336146	0.00339336146	0.00124902629
0	22932.6575	0	0	0.00129534364	0.000556222003	0
0	22932.6575	0	458.231807	0.00120672349	0.00120672349	0.000186614093
0	22932.6575	0	916.463615	0.00119827561	0.00119827561	0.000186614093
0	22932.6575	0	1374.69542	0.00119517246	0.00119517246	0.000186614093
0	22932.6575	0	1832.92723	0.00119356054	0.00119356054	0.000186614093
0	22932.6575	0	2291.15904	0.00130787035	0.00142961508	0.000186614093
0	22932.6575	0	2749.39084	0.00131004594	0.00142877497	0.000186614093
0	22932.6575	0	3207.62265	0.00131214229	0.00142816956	0.000186614093
0	22932.6575	0	3665.85446	0.00131416302	0.00142771256	0.000186614093
0	22932.6575	0	4124.08627	0.00131611163	0.00142735535	0.000186614093
0	22932.6575	0.402434893	0	0.00547274916	0.000569854548	0.000142873999
0	22932.6575	0.402434893	458.231807	0.0032456889	0.0032456889	0.000189792549
0	22932.6575	0.402434893	916.463615	0.00221137044	0.00221137044	0.000189629169
0	22932.6575	0.402434893	1374.69542	0.00195213785	0.00195213785	0.000189574677
0	22932.6575	0.402434893	1832.92723	0.00179800653	0.00179800653	0.000189547425
0	22932.6575	0.402434893	2291.15904	0.00169573788	0.00169573788	0.000189531072
0	22932.6575	0.402434893	2749.39084	0.00162289557	0.00162289557	0.000189520169
0	22932.6575	0.402434893	3207.62265	0.00156836512	0.00156836512	0.000189512381
0	22932.6575	0.402434893	3665.85446	0.00152600744	0.00152600744	0.00018950654
0	22932.6575	0.402434893	4124.08627	0.00149215339	0.00149215339	0.000189501996
0	22932.6575	0.804869786	0	0.00592001329	0.00058333922	0.000816757919
0	22932.6575	0.804869786	458.231807	0.00407488026	0.00407488026	0.000661890299
0	22932.6575	0.804869786	916.463615	0.00332210062	0.00332210062	0.000661563968
0	22932.6575	0.804869786	1374.69542	0.00246082834	0.00246082834	0.000661455064
0	22932.6575	0.804869786	1832.92723	0.00223763747	0.00223763747	0.000661400588
0	22932.6575	0.804869786	2291.15904	0.00208143445	0.00208143445	0.000661367895
0	22932.6575	0.804869786	2749.39084	0.00196588992	0.00196588992	0.000661346096
0	22932.6575	0.804869786	3207.62265	0.00187691157	0.00187691157	0.000661330524
0	22932.6575	0.804869786	3665.85446	0.00180625994	0.00180625994	0.000661318844
0	22932.6575	0.804869786	4124.08627	0.00174879017	0.00174879017	0.000661309759
0	22932.6575	1.20730468	0	0.0060947638	0.000596678491	0.00146160925
0	22932.6575	1.20730468	458.231807	0.0045620241	0.0045620241	0.00120398729
0	22932.6575	1.20730468	916.463615	0.00380617119	0.00380617119	0.00120349843
0	22932.6575	1.20730468	1374.69542	0.00334926266	0.00334926266	0.0012033352
0	22932.6575	1.20730468	1832.92723	0.00257446403	0.00257446403	0.00120325352
0	22932.6575	1.20730468	2291.15904	0.00238842803	0.00238842803	0.0012032045
0	22932.6575	1.20730468	2749.39084	0.00224676419	0.00224676419	0.00120317182
0	22932.6575	1.20730468	3207.62265	0.0021352059	0.0021352059	0.00120314847
0	22932.6575	1.20730468	3665.85446	0.00204503553	0.00204503553	0.00120313095
0	22932.6575	1.20730468	4124.08627	0.00197061694	0.00197061694	0.00120311732
0	22932.6575	1.60973957	0	0.00618793797	0.000609874777	0.00155089546
0	22932.6575	1.60973957	458.231807	0.00488434761	0.00488434761	0.0012459054
0	22932.6575	1.60973957	916.463615	0.00415924725	0.00415924725	0.00124525445
0	22932.6575	1.60973957	1374.69542	0.00369162175	0.00369162175	0.00124503696
0	22932.6575	1.60973957	1832.92723	0.00336318567	0.00336318567	0.00124492812
0	22932.6575	1.60973957	2291.15904	0.00263950375	0.00263950375	0.00124486278
0	22932.6575	1.60973957	2749.39084	0.00248173868	0.00248173868	0.00124481921
0	22932.6575	1.60973957	3207.62265	0.00235520407	0.00235520407	0.00124478809
0	22932.6575	1.60973957	3665.85446	0.00225140062	0.00225140062	0.00124476474
0	22932.6575	1.60973957	4124.08627	0.00216467276	0.00216467276	0.00124474658
0	22932.6575	2.01217447	0	0.00624585309	0.000622930439	0.00157847217
0	22932.6575	2.01217447	458.231807	0.00511389612	0.00511389612	0.00124972014
0	22932.6575	2.01217447	916.463615	0.00442898313	0.00442898313	0.00124890753
0	22932.6575	2.01217447	1374.69542	0.00396499187	0.00396499187	0.00124863586
0	22932.6575	2.01217447	1832.92723	0.00362811139	0.00362811139	0.00124849988
0	22932.6575	2.01217447	2291.15904	0.00337165237	0.00337165237	0.00124841824
0	22932.6575	2.01217447	2749.39084	0.00268163593	0.00268163593	0.0012483638
0	22932.6575	2.01217447	3207.62265	0.00254519544	0.00254519544	0.0012483249
0	22932.6575	2.01217447	3665.85446	0.00243184233	0.00243184233	0.00124829572
0	22932.6575	2.01217447	4124.08627	0.00233612871	0.00233612871	0.00124827302
0	22932.6575	2.41460936	0	0.00628534022	0.000635847783	0.00159236076
0	22932.6575	2.41460936	458.231807	0.00528586652	0.00528586652	0.00125052719
0	22932.6575	2.41460936	916.463615	0.0046421298	0.0046421298	0.00124955333
0	22932.6575	2.41460936	1374.69542	0.00418873934	0.00418873934	0.00124922757
0	22932.6575	2.41460936	1832.92723	0.00385050069	0.00385050069	0.00124906447
0	22932.6575	2.41460936	2291.15904	0.00358773794	0.00358773794	0.00124896655
0	22932.6575	2.41460936	2749.39084	0.00337734471	0.00337734471	0.00124890124
0	22932.6575	2.41460936	3207.62265	0.00320487655	0.00320487655	0.00124885457
0	22932.6575	2.41460936	3665.85446	0.00259115653	0.00259115653	0.00124881956
0	22932.6575	2.41460936	4124.08627	0.00248889207	0.00248889207	0.00124879233
0	22932.6575	2.81704425	0	0.00631398793	0.000648629068	0.00160054014
0	22932.6575	2.81704425	458.231807	0.00541958485	0.00541958485	0.00125094515
0	22932.6575	2.81704425	916.463615	0.00481497994	0.00481497994	0.00124981046
0	22932.6575	2.81704425	1374.69542	0.00437547842	0.00437547842	0.00124943069
0	22932.6575	2.81704425	1832.92723	0.00404007922	0.00404007922	0.00124924051
0	22932.6575	2.81704425	2291.15904	0.00377498591	0.00377498591	0.00124912631
0	22932.6575	2.81704425	2749.39084	0.00355980485	0.00355980485	0.00124905013
0	22932.6575	2.81704425	3207.62265	0.00338143438	0.00338143438	0.00124899571
0	22932.6575	2.81704425	3665.85446	0.00323104246	0.00323104246	0.00124895487
0	22932.6575	2.81704425	4124.08627	0.00262598363	0.00262598363	0.00124892311
0	22932.6575	3.21947914	0	0.00633572096	0.000661276499	0.00160575985
0	22932.6575	3.21947914	458.231807	0.0055265729	0.0055265729	0.00125129163
0	22932.6575	3.21947914	916.463615	0.00495806703	0.00495806703	0.00124999654
0	22932.6575	3.21947914	1374.69542	0.00453382001	0.00453382001	0.00124956283
0	22932.6575	3.21947914	1832.92723	0.00420375688	0.00420375688	0.00124934559
0	22932.6575	3.21947914	2291.15904	0.00393895923	0.00393895923	0.00124921513
0	22932.6575	3.21947914	2749.39084	0.00372143091	0.00372143091	0.0012491281
0	22932.6575	3.21947914	3207.62265	0.0035393293	0.0035393293	0.00124906592
0	22932.6575	3.21947914	3665.85446	0.0033845147	0.0033845147	0.00124901926
0	22932.6575	3.21947914	4124.08627	0.00325119363	0.00325119363	0.00124898297
0	22932.6575	3.62191404	0	0.00635277327	0.000673792233	0.00160927953
0	22932.6575	3.62191404	458.231807	0.00561413621	0.00561413621	0.00125162101
0	22932.6575	3.62191404	916.463615	0.00507852166	0.00507852166	0.00125016595
0	22932.6575	3.62191404	1374.69542	0.00466986274	0.00466986274	0.00124967838
0	22932.6575	3.62191404	1832.92723	0.00434659587	0.00434659587	0.00124943412
0	22932.6575	3.62191404	2291.15904	0.00408384335	0.00408384335	0.0012492874
0	22932.6575	3.62191404	2749.39084	0.003865699	0.003865699	0.00124918953
0	22932.6575	3.62191404	3207.62265	0.00368146956	0.00368146956	0.00124911959
0	22932.6575	3.62191404	3665.85446	0.00352367629	0.00352367629	0.00124906711
0	22932.6575	3.62191404	4124.08627	0.00338691829	0.00338691829	0.00124902629
0	30576.8767	0	0	0.00129542228	0.000556222003	0
0	30576.8767	0	458.231807	0.00121173528	0.00121173528	0.000186614093
0	30576.8767	0	916.463615	0.00120122798	0.00120122798	0.000186614093
0	30576.8767	0	1374.69542	0.00119725856	0.00119725856	0.000186614093
0	30576.8767	0	1832.92723	0.00119517246	0.00119517246	0.000186614093
0	30576.8767	0	2291.15904	0.00119388626	0.00119388626	0.000186614093
0	30576.8767	0	2749.39084	0.00119301389	0.00119301389	0.000186614093
0	30576.8767	0	3207.62265	0.00130842188	0.00142937593	0.000186614093
0	30576.8767	0	3665.85446	0.00131004594	0.00142877497	0.000186614093
0	30576.8767	0	4124.08627	0.00131162543	0.00142830448	0.000186614093
0	30576.8767	0.402434893	0	0.00522524143	0.000566460373	0.000142873999
0	30576.8767	0.402434893	458.231807	0.0031985806	0.0031985806	0.000189792549
0	30576.8767	0.402434893	916.463615	0.00219472893	0.00219472893	0.000189629169
0	30576.8767	0.402434893	1374.69542	0.00194331061	0.00194331061	0.000189574677
0	30576.8767	0.402434893	1832.92723	0.00179266806	0.00179266806	0.000189547425
0	30576.8767	0.402434893	2291.15904	0.00169223804	0.00169223804	0.000189531072
0	30576.8767	0.402434893	2749.39084	0.00162047364	0.00162047364	0.000189520169
0	30576.8767	0.402434893	3207.62265	0.00156662393	0.00156662393	0.000189512381
0	30576.8767	0.402434893	3665.85446	0.00152472045	0.00152472045	0.00018950654
0	30576.8767	0.402434893	4124.08627	0.00149118253	0.00149118253	0.000189501996
0	30576.8767	0.804869786	0	0.00575914237	0.000576615213	0.000816757919
0	30576.8767	0.804869786	458.231807	0.00402181953	0.00402181953	0.000661890299
0	30576.8767	0.804869786	916.463615	0.00329581251	0.00329581251	0.000661563968
0	30576.8767	0.804869786	1374.69542	0.00244732815	0.00244732815	0.000661455064
0	30576.8767	0.804869786	1832.92723	0.00222870029	0.00222870029	0.000661400588
0	30576.8767	0.804869786	2291.15904	0.00207512902	0.00207512902	0.000661367895
0	30576.8767	0.804869786	2749.39084	0.00196123555	0.00196123555	0.000661346096
0	30576.8767	0.804869786	3207.62265	0.00187335806	0.00187335806	0.000661330524
0	30576.8767	0.804869786	3665.85446	0.00180347521	0.00180347521	0.000661318844
0	30576.8767	0.804869786	4124.08627	0.00174656218	0.00174656218	0.000661309759
0	30576.8767	1.20730468	0	0.00597663223	0.000586687574	0.00146160925
0	30576.8767	1.20730468	458.231807	0.00451105248	0.00451105248	0.00120398729
0	30576.8767	1.20730468	916.463615	0.00377762791	0.00377762791	0.00120349843
0	30576.8767	1.20730468	1374.69542	0.00333105532	0.00333105532	0.0012033352
0	30576.8767	1.20730468	1832.92723	0.00256359323	0.00256359323	0.00120325352
0	30576.8767	1.20730468	2291.15904	0.00238043249	0.00238043249	0.0012032045
0	30576.8767	1.20730468	2749.39084	0.00224065834	0.00224065834	0.00120317182
0	30576.8767	1.20730468	3207.62265	0.00213040713	0.00213040713	0.00120314847
0	30576.8767	1.20730468	3665.85446	0.00204117738	0.00204117738	0.00120313095
0	30576.8767	1.20730468	4124.08627	0.00196745744	0.00196745744	0.00120311732
0	30576.8767	1.60973957	0	0.0060947638	0.000596678491	0.00155089546
0	30576.8767	1.60973957	458.231807	0.00483707635	0.00483707635	0.0012459054
0	30576.8767	1.60973957	916.463615	0.00413045687	0.00413045687	0.00124525445
0	30576.8767	1.60973957	1374.69542	0.00367223549	0.00367223549	0.00124503696
0	30576.8767	1.60973957	1832.92723	0.00334926266	0.00334926266	0.00124492812
0	30576.8767	1.60973957	2291.15904	0.00263048304	0.00263048304	0.00124486278
0	30576.8767	1.60973957	2749.39084	0.00247467818	0.00247467818	0.00124481921
0	30576.8767	1.60973957	3207.62265	0.00234953919	0.00234953919	0.00124478809
0	30576.8767	1.60973957	3665.85446	0.00224676419	0.00224676419	0.00124476474
0	30576.8767	1.60973957	4124.08627	0.00216081563	0.00216081563	0.00124474658
0	30576.8767	2.01217447	0	0.00616897415	0.00060658898	0.00157847217
0	30576.8767	2.01217447	458.231807	0.00507040312	0.00507040312	0.00124972014
0	30576.8767	2.01217447	916.463615	0.00440080231	0.00440080231	0.00124890753
0	30576.8767	2.01217447	1374.69542	0.0039452116	0.0039452116	0.00124863586
0	30576.8767	2.01217447	1832.92723	0.00361346532	0.00361346532	0.00124849988
0	30576.8767	2.01217447	2291.15904	0.00336038238	0.00336038238	0.00124841824
0	30576.8767	2.01217447	2749.39084	0.00316060113	0.00316060113	0.0012483638
0	30576.8767	2.01217447	3207.62265	0.00253892634	0.00253892634	0.0012483249
0	30576.8767	2.01217447	3665.85446	0.00242663867	0.00242663867	0.00124829572
0	30576.8767	2.01217447	4124.08627	0.00233174599	0.00233174599	0.00124827302
0	30576.8767	2.41460936	0	0.00621992114	0.00061642004	0.00159236076
0	30576.8767	2.41460936	458.231807	0.00524583457	0.00524583457	0.00125052719
0	30576.8767	2.41460936	916.463615	0.00461492246	0.00461492246	0.00124955333
0	30576.8767	2.41460936	1374.69542	0.00416899868	0.00416899868	0.00124922757
0	30576.8767	2.41460936	1832.92723	0.00383551636	0.00383551636	0.00124906447
0	30576.8767	2.41460936	2291.15904	0.00357597965	0.00357597965	0.00124896655
0	30576.8767	2.41460936	2749.39084	0.00336787882	0.00336787882	0.00124890124
0	30576.8767	2.41460936	3207.62265	0.00319709947	0.00319709947	0.00124885457
0	30576.8767	2.41460936	3665.85446	0.00258553984	0.00258553984	0.00124881956
0	30576.8767	2.41460936	4124.08627	0.00248411273	0.00248411273	0.00124879233
0	30576.8767	2.81704425	0	0.00625706234	0.000626172653	0.00160054014
0	30576.8767	2.81704425	458.231807	0.00538262093	0.00538262093	0.00125094515
0	30576.8767	2.81704425	916.463615	0.00478888254	0.00478888254	0.00124981046
0	30576.8767	2.81704425	1374.69542	0.00435602085	0.00435602085	0.00124943069
0	30576.8767	2.81704425	1832.92723	0.00402500012	0.00402500012	0.00124924051
0	30576.8767	2.81704425	2291.15904	0.00376295583	0.00376295583	0.00124912631
0	30576.8767	2.81704425	2749.39084	0.00354998721	0.00354998721	0.00124905013
0	30576.8767	2.81704425	3207.62265	0.00337327482	0.00337327482	0.00124899571
0	30576.8767	2.81704425	3665.85446	0.00322415837	0.00322415837	0.00124895487
0	30576.8767	2.81704425	4124.08627	0.00262090583	0.00262090583	0.00124892311
0	30576.8767	3.21947914	0	0.00628534022	0.000635847783	0.00160575985
0	30576.8767	3.21947914	458.231807	0.00549230298	0.00549230298	0.00125129163
0	30576.8767	3.21947914	916.463615	0.0049331067	0.0049331067	0.00124999654
0	30576.8767	3.21947914	1374.69542	0.00451478116	0.00451478116	0.00124956283
0	30576.8767	3.21947914	1832.92723	0.00418873934	0.00418873934	0.00124934559
0	30576.8767	3.21947914	2291.15904	0.00392680644	0.00392680644	0.00124921513
0	30576.8767	3.21947914	2749.39084	0.00371139521	0.00371139521	0.0012491281
0	30576.8767	3.21947914	3207.62265	0.00353090436	0.00353090436	0.00124906592
0	30576.8767	3.21947914	3665.85446	0.00337734471	0.00337734471	0.00124901926
0	30576.8767	3.21947914	4124.08627	0.00324502088	0.00324502088	0.00124898297
0	30576.8767	3.62191404	0	0.00630758943	0.000645446381	0.00160927953
0	30576.8767	3.62191404	458.231807	0.00558223046	0.00558223046	0.00125162101
0	30576.8767	3.62191404	916.463615	0.0050546725	0.0050546725	0.00125016595
0	30576.8767	3.62191404	1374.69542	0.00465131494	0.00465131494	0.00124967838
0	30576.8767	3.62191404	1832.92723	0.00433174075	0.00433174075	0.00124943412
0	30576.8767	3.62191404	2291.15904	0.00407167172	0.00407167172	0.0012492874
0	30576.8767	3.62191404	2749.39084	0.00385554278	0.00385554278	0.00124918953
0	30576.8767	3.62191404	3207.62265	0.00367286751	0.00367286751	0.00124911959
0	30576.8767	3.62191404	3665.85446	0.00351629898	0.00351629898	0.00124906711
0	30576.8767	3.62191404	4124.08627	0.00338052384	0.00338052384	0.00124902629
0	38221.0958	0	0	0.00129546999	0.000556222003	0
0	38221.0958	0	458.231807	0.0012163261	0.0012163261	0.000186614093
0	38221.0958	0	916.463615	0.00120404061	0.00120404061	0.000186614093
0	38221.0958	0	1374.69542	0.00119927592	0.00119927592	0.000186614093
0	38221.0958	0	1832.92723	0.00119674362	0.00119674362	0.000186614093
0	38221.0958	0	2291.15904	0.00119517246	0.00119517246	0.000186614093
0	38221.0958	0	2749.39084	0.00119410247	0.00119410247	0.000186614093
0	38221.0958	0	3207.62265	0.00119332684	0.00119332684	0.000186614093
0	38221.0958	0	3665.85446	0.00119273878	0.00119273878	0.000186614093
0	38221.0958	0	4124.08627	0.00130875033	0.00142924276	0.000186614093
0	38221.0958	0.402434893	0	0.00500901796	0.000564419415	0.000142873999
0	38221.0958	0.402434893	458.231807	0.00315421488	0.00315421488	0.000189792549
0	38221.0958	0.402434893	916.463615	0.00217873389	0.00217873389	0.000189629169
0	38221.0958	0.402434893	1374.69542	0.00193474146	0.00193474146	0.000189574677
0	38221.0958	0.402434893	1832.92723	0.001787455	0.001787455	0.000189547425
0	38221.0958	0.402434893	2291.15904	0.00168880706	0.00168880706	0.000189531072
0	38221.0958	0.402434893	2749.39084	0.00161809277	0.00161809277	0.000189520169
0	38221.0958	0.402434893	3207.62265	0.00156490873	0.00156490873	0.000189512381
0	38221.0958	0.402434893	3665.85446	0.00152345066	0.00152345066	0.00018950654
0	38221.0958	0.402434893	4124.08627	0.00149022343	0.00149022343	0.000189501996
0	38221.0958	0.804869786	0	0.00561051582	0.000572563233	0.000816757919
0	38221.0958	0.804869786	458.231807	0.00397110242	0.00397110242	0.000661890299
0	38221.0958	0.804869786	916.463615	0.00327035531	0.00327035531	0.000661563968
0	38221.0958	0.804869786	1374.69542	0.00243416396	0.00243416396	0.000661455064
0	38221.0958	0.804869786	1832.92723	0.00221994656	0.00221994656	0.000661400588
0	38221.0958	0.804869786	2291.15904	0.00206893383	0.00206893383	0.000661367895
0	38221.0958	0.804869786	2749.39084	0.00195665208	0.00195665208	0.000661346096
0	38221.0958	0.804869786	3207.62265	0.00186985256	0.00186985256	0.000661330524
0	38221.0958	0.804869786	3665.85446	0.00180072428	0.00180072428	0.000661318844
0	38221.0958	0.804869786	4124.08627	0.00174435876	0.00174435876	0.000661309759
0	38221.0958	1.20730468	0	0.00586493398	0.000580653996	0.00146160925
0	38221.0958	1.20730468	458.231807	0.00446190107	0.00446190107	0.00120398729
0	38221.0958	1.20730468	916.463615	0.003749853	0.003749853	0.00120349843
0	38221.0958	1.20730468	1374.69542	0.003313243	0.003313243	0.0012033352
0	38221.0958	1.20730468	1832.92723	0.00255292156	0.00255292156	0.00120325352
0	38221.0958	1.20730468	2291.15904	0.00237256353	0.00237256353	0.0012032045
0	38221.0958	1.20730468	2749.39084	0.00223463766	0.00223463766	0.00120317182
0	38221.0958	1.20730468	3207.62265	0.0021256682	0.0021256682	0.00120314847
0	38221.0958	1.20730468	3665.85446	0.00203736275	0.00203736275	0.00120313095
0	38221.0958	1.20730468	4124.08627	0.00196433048	0.00196433048	0.00120311732
0	38221.0958	1.60973957	0	0.00600554006	0.00058869224	0.00155089546
0	38221.0958	1.60973957	458.231807	0.00479122384	0.00479122384	0.0012459054
0	38221.0958	1.60973957	916.463615	0.00410234265	0.00410234265	0.00124525445
0	38221.0958	1.60973957	1374.69542	0.00365322475	0.00365322475	0.00124503696
0	38221.0958	1.60973957	1832.92723	0.00333556959	0.00333556959	0.00124492812
0	38221.0958	1.60973957	2291.15904	0.00262159307	0.00262159307	0.00124486278
0	38221.0958	1.60973957	2749.39084	0.00246770867	0.00246770867	0.00124481921
0	38221.0958	1.60973957	3207.62265	0.00234394007	0.00234394007	0.00124478809
0	38221.0958	1.60973957	3665.85446	0.00224217675	0.00224217675	0.00124476474
0	38221.0958	1.60973957	4124.08627	0.00215699588	0.00215699588	0.00124474658
0	38221.0958	2.01217447	0	0.0060947638	0.000596678491	0.00157847217
0	38221.0958	2.01217447	458.231807	0.00502803662	0.00502803662	0.00124972014
0	38221.0958	2.01217447	916.463615	0.00437320906	0.00437320906	0.00124890753
0	38221.0958	2.01217447	1374.69542	0.00392577779	0.00392577779	0.00124863586
0	38221.0958	2.01217447	1832.92723	0.00359904086	0.00359904086	0.00124849988
0	38221.0958	2.01217447	2291.15904	0.00334926266	0.00334926266	0.00124841824
0	38221.0958	2.01217447	2749.39084	0.00315177901	0.00315177901	0.0012483638
0	38221.0958	2.01217447	3207.62265	0.00253272539	0.00253272539	0.0012483249
0	38221.0958	2.01217447	3665.85446	0.00242148675	0.00242148675	0.00124829572
0	38221.0958	2.01217447	4124.08627	0.00232740344	0.00232740344	0.00124827302
0	38221.0958	2.41460936	0	0.00615642437	0.000604613269	0.00159236076
0	38221.0958	2.41460936	458.231807	0.00520671489	0.00520671489	0.00125052719
0	38221.0958	2.41460936	916.463615	0.00458822545	0.00458822545	0.00124955333
0	38221.0958	2.41460936	1374.69542	0.00414957378	0.00414957378	0.00124922757
0	38221.0958	2.41460936	1832.92723	0.00382074136	0.00382074136	0.00124906447
0	38221.0958	2.41460936	2291.15904	0.00356436733	0.00356436733	0.00124896655
0	38221.0958	2.41460936	2749.39084	0.00335851874	0.00335851874	0.00124890124
0	38221.0958	2.41460936	3207.62265	0.00318940149	0.00318940149	0.00124885457
0	38221.0958	2.41460936	3665.85446	0.00257997593	0.00257997593	0.00124881956
0	38221.0958	2.41460936	4124.08627	0.00247937496	0.00247937496	0.00124879233
0	38221.0958	2.81704425	0	0.00620158692	0.000612497085	0.00160054014
0	38221.0958	2.81704425	458.231807	0.00534640918	0.00534640918	0.00125094515
0	38221.0958	2.81704425	916.463615	0.00476323019	0.00476323019	0.00124981046
0	38221.0958	2.81704425	1374.69542	0.0043368498	0.0043368498	0.00124943069
0	38221.0958	2.81704425	1832.92723	0.00401011676	0.00401011676	0.00124924051
0	38221.0958	2.81704425	2291.15904	0.00375106553	0.00375106553	0.00124912631
0	38221.0958	2.81704425	2749.39084	0.0035402729	0.0035402729	0.00124905013
0	38221.0958	2.81704425	3207.62265	0.00336519379	0.00336519379	0.00124899571
0	38221.0958	2.81704425	3665.85446	0.00321733533	0.00321733533	0.00124895487
0	38221.0958	2.81704425	4124.08627	0.00261587005	0.00261587005	0.00124892311
0	38221.0958	3.21947914	0	0.00623609221	0.000620330445	0.00160575985
0	38221.0958	3.21947914	458.231807	0.00545866305	0.00545866305	0.00125129163
0	38221.0958	3.21947914	916.463615	0.00490853668	0.00490853668	0.00124999654
0	38221.0958	3.21947914	1374.69542	0.00449600213	0.00449600213	0.00124956283
0	38221.0958	3.21947914	1832.92723	0.00417390393	0.00417390393	0.00124934559
0	38221.0958	3.21947914	2291.15904	0.00391478643	0.00391478643	0.00124921513
0	38221.0958	3.21947914	2749.39084	0.00370145933	0.00370145933	0.0012491281
0	38221.0958	3.21947914	3207.62265	0.00352255638	0.00352255638	0.00124906592
0	38221.0958	3.21947914	3665.85446	0.0033702353	0.0033702353	0.00124901926
0	38221.0958	3.21947914	4124.08627	0.00323889665	0.00323889665	0.00124898297
0	38221.0958	3.62191404	0	0.00626331473	0.000628113847	0.00160927953
0	38221.0958	3.62191404	458.231807	0.00555085963	0.00555085963	0.00125162101
0	38221.0958	3.62191404	916.463615	0.00503116775	0.00503116775	0.00125016595
0	38221.0958	3.62191404	1374.69542	0.00463300305	0.00463300305	0.00124967838
0	38221.0958	3.62191404	1832.92723	0.00431705472	0.00431705472	0.00124943412
0	38221.0958	3.62191404	2291.15904	0.00405962561	0.00405962561	0.0012492874
0	38221.0958	3.62191404	2749.39084	0.00384548237	0.00384548237	0.00124918953
0	38221.0958	3.62191404	3207.62265	0.00366434025	0.00366434025	0.00124911959
0	38221.0958	3.62191404	3665.85446	0.0035089812	0.0035089812	0.00124906711
0	38221.0958	3.62191404	4124.08627	0.00337417754	0.00337417754	0.00124902629
0	45865.315	0	0	0.00129550208	0.000556222003	0
0	45865.315	0	458.231807	0.00122054808	0.00122054808	0.000186614093
0	45865.315	0	916.463615	0.00120672349	0.00120672349	0.000186614093
0	45865.315	0	1374.69542	0.00120122798	0.00120122798	0.000186614093
0	45865.315	0	1832.92723	0.00119827561	0.00119827561	0.000186614093
0	45865.315	0	2291.15904	0.00119643257	0.00119643257	0.000186614093
0	45865.315	0	2749.39084	0.00119517246	0.00119517246	0.000186614093
0	45865.315	0	3207.62265	0.00119425645	0.00119425645	0.000186614093
0	45865.315	0	3665.85446	0.00119356054	0.00119356054	0.000186614093
0	45865.315	0	4124.08627	0.00119301389	0.00119301389	0.000186614093
0	45865.315	0.402434893	0	0.00481836091	0.000563056917	0.000142873999
0	45865.315	0.402434893	458.231807	0.00311235164	0.00311235164	0.000189792549
0	45865.315	0.402434893	916.463615	0.00216334689	0.00216334689	0.000189629169
0	45865.315	0.402434893	1374.69542	0.00192641877	0.00192641877	0.000189574677
0	45865.315	0.402434893	1832.92723	0.0017823628	0.0017823628	0.000189547425
0	45865.315	0.402434893	2291.15904	0.00168544283	0.00168544283	0.000189531072
0	45865.315	0.402434893	2749.39084	0.00161575188	0.00161575188	0.000189520169
0	45865.315	0.402434893	3207.62265	0.00156321891	0.00156321891	0.000189512381
0	45865.315	0.402434893	3665.85446	0.00152219769	0.00152219769	0.00018950654
0	45865.315	0.402434893	4124.08627	0.00148927586	0.00148927586	0.000189501996
0	45865.315	0.804869786	0	0.00547274916	0.000569854548	0.000816757919
0	45865.315	0.804869786	458.231807	0.00392257233	0.00392257233	0.000661890299
0	45865.315	0.804869786	916.463615	0.0032456889	0.0032456889	0.000661563968
0	45865.315	0.804869786	1374.69542	0.00242132285	0.00242132285	0.000661455064
0	45865.315	0.804869786	1832.92723	0.00221137044	0.00221137044	0.000661400588
0	45865.315	0.804869786	2291.15904	0.00206284586	0.00206284586	0.000661367895
0	45865.315	0.804869786	2749.39084	0.00195213785	0.00195213785	0.000661346096
0	45865.315	0.804869786	3207.62265	0.00186639405	0.00186639405	0.000661330524
0	45865.315	0.804869786	3665.85446	0.00179800653	0.00179800653	0.000661318844
0	45865.315	0.804869786	4124.08627	0.0017421795	0.0017421795	0.000661309759
0	45865.315	1.20730468	0	0.00575914237	0.000576615213	0.00146160925
0	45865.315	1.20730468	458.231807	0.00441447118	0.00441447118	0.00120398729
0	45865.315	1.20730468	916.463615	0.00372281481	0.00372281481	0.00120349843
0	45865.315	1.20730468	1374.69542	0.00329581251	0.00329581251	0.0012033352
0	45865.315	1.20730468	1832.92723	0.00254244335	0.00254244335	0.00120325352
0	45865.315	1.20730468	2291.15904	0.00236481805	0.00236481805	0.0012032045
0	45865.315	1.20730468	2749.39084	0.00222870029	0.00222870029	0.00120317182
0	45865.315	1.20730468	3207.62265	0.00212098797	0.00212098797	0.00120314847
0	45865.315	1.20730468	3665.85446	0.00203359088	0.00203359088	0.00120313095
0	45865.315	1.20730468	4124.08627	0.00196123555	0.00196123555	0.00120311732
0	45865.315	1.60973957	0	0.00592001329	0.00058333922	0.00155089546
0	45865.315	1.60973957	458.231807	0.00474672525	0.00474672525	0.0012459054
0	45865.315	1.60973957	916.463615	0.00407488026	0.00407488026	0.00124525445
0	45865.315	1.60973957	1374.69542	0.00363457834	0.00363457834	0.00124503696
0	45865.315	1.60973957	1832.92723	0.00332210062	0.00332210062	0.00124492812
0	45865.315	1.60973957	2291.15904	0.00308820311	0.00308820311	0.00124486278
0	45865.315	1.60973957	2749.39084	0.00246082834	0.00246082834	0.00124481921
0	45865.315	1.60973957	3207.62265	0.00233840552	0.00233840552	0.00124478809
0	45865.315	1.60973957	3665.85446	0.00223763747	0.00223763747	0.00124476474
0	45865.315	1.60973957	4124.08627	0.00215321296	0.00215321296	0.00124474658
0	45865.315	2.01217447	0	0.00602308126	0.000590026879	0.00157847217
0	45865.315	2.01217447	458.231807	0.00498675213	0.00498675213	0.00124972014
0	45865.315	2.01217447	916.463615	0.00434618458	0.00434618458	0.00124890753
0	45865.315	2.01217447	1374.69542	0.00390668111	0.00390668111	0.00124863586
0	45865.315	2.01217447	1832.92723	0.00358483283	0.00358483283	0.00124849988
0	45865.315	2.01217447	2291.15904	0.00333829009	0.00333829009	0.00124841824
0	45865.315	2.01217447	2749.39084	0.00314306141	0.00314306141	0.0012483638
0	45865.315	2.01217447	3207.62265	0.00252659142	0.00252659142	0.0012483249
0	45865.315	2.01217447	3665.85446	0.00241638577	0.00241638577	0.00124829572
0	45865.315	2.01217447	4124.08627	0.00232310048	0.00232310048	0.00124827302
0	45865.315	2.41460936	0	0.0060947638	0.000596678491	0.00159236076
0	45865.315	2.41460936	458.231807	0.00516847572	0.00516847572	0.00125052719
0	45865.315	2.41460936	916.463615	0.0045620241	0.0045620241	0.00124955333
0	45865.315	2.41460936	1374.69542	0.00413045687	0.00413045687	0.00124922757
0	45865.315	2.41460936	1832.92723	0.00380617119	0.00380617119	0.00124906447
0	45865.315	2.41460936	2291.15904	0.00355289818	0.00355289818	0.00124896655
0	45865.315	2.41460936	2749.39084	0.00334926266	0.00334926266	0.00124890124
0	45865.315	2.41460936	3207.62265	0.00318178138	0.00318178138	0.00124885457
0	45865.315	2.41460936	3665.85446	0.00257446403	0.00257446403	0.00124881956
0	45865.315	2.41460936	4124.08627	0.00247467818	0.00247467818	0.00124879233
0	45865.315	2.81704425	0	0.00614750524	0.000603294359	0.00160054014
0	45865.315	2.81704425	458.231807	0.00531092617	0.00531092617	0.00125094515
0	45865.315	2.81704425	916.463615	0.00473801124	0.00473801124	0.00124981046
0	45865.315	2.81704425	1374.69542	0.00431795879	0.00431795879	0.00124943069
0	45865.315	2.81704425	1832.92723	0.00399542523	0.00399542523	0.00124924051
0	45865.315	2.81704425	2291.15904	0.00373931252	0.00373931252	0.00124912631
0	45865.315	2.81704425	2749.39084	0.00353066024	0.00353066024	0.00124905013
0	45865.315	2.81704425	3207.62265	0.00335719012	0.00335719012	0.00124899571
0	45865.315	2.81704425	3665.85446	0.00321057251	0.00321057251	0.00124895487
0	45865.315	2.81704425	4124.08627	0.00261087576	0.00261087576	0.00124892311
0	45865.315	3.21947914	0	0.00618793797	0.000609874777	0.00160575985
0	45865.315	3.21947914	458.231807	0.00542563537	0.00542563537	0.00125129163
0	45865.315	3.21947914	916.463615	0.00488434761	0.00488434761	0.00124999654
0	45865.315	3.21947914	1374.69542	0.00447747747	0.00447747747	0.00124956283
0	45865.315	3.21947914	1832.92723	0.00415924725	0.00415924725	0.00124934559
0	45865.315	3.21947914	2291.15904	0.00390289696	0.00390289696	0.00124921513
0	45865.315	3.21947914	2749.39084	0.00369162175	0.00369162175	0.0012491281
0	45865.315	3.21947914	3207.62265	0.00351428428	0.00351428428	0.00124906592
0	45865.315	3.21947914	3665.85446	0.00336318567	0.00336318567	0.00124901926
0	45865.315	3.21947914	4124.08627	0.00323282034	0.00323282034	0.00124898297
0	45865.315	3.62191404	0	0.00621992114	0.00061642004	0.00160927953
0	45865.315	3.62191404	458.231807	0.00552000997	0.00552000997	0.00125162101
0	45865.315	3.62191404	916.463615	0.00500799979	0.00500799979	0.00125016595
0	45865.315	3.62191404	1374.69542	0.00461492246	0.00461492246	0.00124967838
0	45865.315	3.62191404	1832.92723	0.00430253482	0.00430253482	0.00124943412
0	45865.315	3.62191404	2291.15904	0.00404770302	0.00404770302	0.0012492874
0	45865.315	3.62191404	2749.39084	0.00383551636	0.00383551636	0.00124918953
0	45865.315	3.62191404	3207.62265	0.00365588679	0.00365588679	0.00124911959
0	45865.315	3.62191404	3665.85446	0.00350172221	0.00350172221	0.00124906711
0	45865.315	3.62191404	4124.08627	0.00336787882	0.00336787882	0.00124902629
0	53509.5342	0	0	0.00129552516	0.000556222003	0
0	53509.5342	0	458.231807	0.00122444493	0.00122444493	0.000186614093
0	53509.5342	0	916.463615	0.00120928565	0.00120928565	0.000186614093
0	53509.5342	0	1374.69542	0.00120311796	0.00120311796	0.000186614093
0	53509.5342	0	1832.92723	0.00119976993	0.00119976993	0.000186614093
0	53509.5342	0	2291.15904	0.00119766742	0.00119766742	0.000186614093
0	53509.5342	0	2749.39084	0.00119622433	0.00119622433	0.000186614093
0	53509.5342	0	3207.62265	0.00119517246	0.00119517246	0.000186614093
0	53509.5342	0	3665.85446	0.00119437169	0.00119437169	0.000186614093
0	53509.5342	0	4124.08627	0.0011937417	0.0011937417	0.000186614093
0	53509.5342	0.402434893	0	0.00464888257	0.00056208279	0.000142873999
0	53509.5342	0.402434893	458.231807	0.00307277861	0.00307277861	0.000189792549
0	53509.5342	0.402434893	916.463615	0.00214853254	0.00214853254	0.000189629169
0	53509.5342	0.402434893	1374.69542	0.00191833162	0.00191833162	0.000189574677
0	53509.5342	0.402434893	1832.92723	0.00177738713	0.00177738713	0.000189547425
0	53509.5342	0.402434893	2291.15904	0.00168214334	0.00168214334	0.000189531072
0	53509.5342	0.402434893	2749.39084	0.00161344993	0.00161344993	0.000189520169
0	53509.5342	0.402434893	3207.62265	0.00156155388	0.00156155388	0.000189512381
0	53509.5342	0.402434893	3665.85446	0.00152096121	0.00152096121	0.00018950654
0	53509.5342	0.402434893	4124.08627	0.00148833961	0.00148833961	0.000189501996
0	53509.5342	0.804869786	0	0.00534466201	0.000567916154	0.000816757919
0	53509.5342	0.804869786	458.231807	0.00387608657	0.00387608657	0.000661890299
0	53509.5342	0.804869786	916.463615	0.0032217757	0.0032217757	0.000661563968
0	53509.5342	0.804869786	1374.69542	0.00240879258	0.00240879258	0.000661455064
0	53509.5342	0.804869786	1832.92723	0.00220296634	0.00220296634	0.000661400588
0	53509.5342	0.804869786	2291.15904	0.00205686226	0.00205686226	0.000661367895
0	53509.5342	0.804869786	2749.39084	0.00194769121	0.00194769121	0.000661346096
0	53509.5342	0.804869786	3207.62265	0.00186298155	0.00186298155	0.000661330524
0	53509.5342	0.804869786	3665.85446	0.00179532132	0.00179532132	0.000661318844
0	53509.5342	0.804869786	4124.08627	0.00174002398	0.00174002398	0.000661309759
0	53509.5342	1.20730468	0	0.00565878758	0.000573722292	0.00146160925
0	53509.5342	1.20730468	458.231807	0.00436867127	0.00436867127	0.00120398729
0	53509.5342	1.20730468	916.463615	0.00369648342	0.00369648342	0.00120349843
0	53509.5342	1.20730468	1374.69542	0.00327875125	0.00327875125	0.0012033352
0	53509.5342	1.20730468	1832.92723	0.00253215317	0.00253215317	0.00120325352
0	53509.5342	1.20730468	2291.15904	0.00235719303	0.00235719303	0.0012032045
0	53509.5342	1.20730468	2749.39084	0.00222284445	0.00222284445	0.00120317182
0	53509.5342	1.20730468	3207.62265	0.00211636528	0.00211636528	0.00120314847
0	53509.5342	1.20730468	3665.85446	0.00202986103	0.00202986103	0.00120313095
0	53509.5342	1.20730468	4124.08627	0.00195817213	0.00195817213	0.00120311732
0	53509.5342	1.60973957	0	0.00583795159	0.000579501401	0.00155089546
0	53509.5342	1.60973957	458.231807	0.00470351974	0.00470351974	0.0012459054
0	53509.5342	1.60973957	916.463615	0.00404804657	0.00404804657	0.00124525445
0	53509.5342	1.60973957	1374.69542	0.00361628553	0.00361628553	0.00124503696
0	53509.5342	1.60973957	1832.92723	0.00330885008	0.00330885008	0.00124492812
0	53509.5342	1.60973957	2291.15904	0.00307818365	0.00307818365	0.00124486278
0	53509.5342	1.60973957	2749.39084	0.00245403541	0.00245403541	0.00124481921
0	53509.5342	1.60973957	3207.62265	0.00233293439	0.00233293439	0.00124478809
0	53509.5342	1.60973957	3665.85446	0.00223314557	0.00223314557	0.00124476474
0	53509.5342	1.60973957	4124.08627	0.00214946632	0.00214946632	0.00124474658
0	53509.5342	2.01217447	0	0.00595379566	0.000585253676	0.00157847217
0	53509.5342	2.01217447	458.231807	0.0049465075	0.0049465075	0.00124972014
0	53509.5342	2.01217447	916.463615	0.00431971093	0.00431971093	0.00124890753
0	53509.5342	2.01217447	1374.69542	0.00388791255	0.00388791255	0.00124863586
0	53509.5342	2.01217447	1832.92723	0.00357083622	0.00357083622	0.00124849988
0	53509.5342	2.01217447	2291.15904	0.00332746169	0.00332746169	0.00124841824
0	53509.5342	2.01217447	2749.39084	0.00313444641	0.00313444641	0.0012483638
0	53509.5342	2.01217447	3207.62265	0.00252052332	0.00252052332	0.0012483249
0	53509.5342	2.01217447	3665.85446	0.00241133495	0.00241133495	0.00124829572
0	53509.5342	2.01217447	4124.08627	0.00231883655	0.00231883655	0.00124827302
0	53509.5342	2.41460936	0	0.00603485848	0.000590979309	0.00159236076
0	53509.5342	2.41460936	458.231807	0.00513108678	0.00513108678	0.00125052719
0	53509.5342	2.41460936	916.463615	0.0045363043	0.0045363043	0.00124955333
0	53509.5342	2.41460936	1374.69542	0.00411164045	0.00411164045	0.00124922757
0	53509.5342	2.41460936	1832.92723	0.00379180146	0.00379180146	0.00124906447
0	53509.5342	2.41460936	2291.15904	0.00354156947	0.00354156947	0.00124896655
0	53509.5342	2.41460936	2749.39084	0.00334010876	0.00334010876	0.00124890124
0	53509.5342	2.41460936	3207.62265	0.00317423791	0.00317423791	0.00124885457
0	53509.5342	2.41460936	3665.85446	0.00256900338	0.00256900338	0.00124881956
0	53509.5342	2.41460936	4124.08627	0.00247002184	0.00247002184	0.00124879233
0	53509.5342	2.81704425	0	0.0060947638	0.000596678491	0.00160054014
0	53509.5342	2.81704425	458.231807	0.00527614947	0.00527614947	0.00125094515
0	53509.5342	2.81704425	916.463615	0.00471321446	0.00471321446	0.00124981046
0	53509.5342	2.81704425	1374.69542	0.00429934153	0.00429934153	0.00124943069
0	53509.5342	2.81704425	1832.92723	0.00398092172	0.00398092172	0.00124924051
0	53509.5342	2.81704425	2291.15904	0.00372769434	0.00372769434	0.00124912631
0	53509.5342	2.81704425	2749.39084	0.00352114758	0.00352114758	0.00124905013
0	53509.5342	2.81704425	3207.62265	0.00334926266	0.00334926266	0.00124899571
0	53509.5342	2.81704425	3665.85446	0.00320386906	0.00320386906	0.00124895487
0	53509.5342	2.81704425	4124.08627	0.00260592242	0.00260592242	0.00124892311
0	53509.5342	3.21947914	0	0.00614084033	0.000602351412	0.00160575985
0	53509.5342	3.21947914	458.231807	0.00539320288	0.00539320288	0.00125129163
0	53509.5342	3.21947914	916.463615	0.00486053043	0.00486053043	0.00124999654
0	53509.5342	3.21947914	1374.69542	0.00445920189	0.00445920189	0.00124956283
0	53509.5342	3.21947914	1832.92723	0.00414476597	0.00414476597	0.00124934559
0	53509.5342	3.21947914	2291.15904	0.00389113582	0.00389113582	0.00124921513
0	53509.5342	3.21947914	2749.39084	0.00368188096	0.00368188096	0.0012491281
0	53509.5342	3.21947914	3207.62265	0.00350608698	0.00350608698	0.00124906592
0	53509.5342	3.21947914	3665.85446	0.00335619504	0.00335619504	0.00124901926
0	53509.5342	3.21947914	4124.08627	0.00322679139	0.00322679139	0.00124898297
0	53509.5342	3.62191404	0	0.00617738179	0.000607998258	0.00160927953
0	53509.5342	3.62191404	458.231807	0.0054896682	0.0054896682	0.00125162101
0	53509.5342	3.62191404	916.463615	0.0049851612	0.0049851612	0.00125016595
0	53509.5342	3.62191404	1374.69542	0.00459706867	0.00459706867	0.00124967838
0	53509.5342	3.62191404	1832.92723	0.00428817816	0.00428817816	0.00124943412
0	53509.5342	3.62191404	2291.15904	0.004035902	0.004035902	0.0012492874
0	53509.5342	3.62191404	2749.39084	0.00382564338	0.00382564338	0.00124918953
0	53509.5342	3.62191404	3207.62265	0.00364750614	0.00364750614	0.00124911959
0	53509.5342	3.62191404	3665.85446	0.00349452126	0.00349452126	0.00124906711
0	53509.5342	3.62191404	4124.08627	0.00336162713	0.00336162713	0.00124902629
0	61153.7534	0	0	0.00129554258	0.000556222003	0
0	61153.7534	0	458.231807	0.00122805357	0.00122805357	0.000186614093
0	61153.7534	0	916.463615	0.00121173528	0.00121173528	0.000186614093
0	61153.7534	0	1374.69542	0.00120494886	0.00120494886	0.000186614093
0	61153.7534	0	1832.92723	0.00120122798	0.00120122798	0.000186614093
0	61153.7534	0	2291.15904	0.00119887778	0.00119887778	0.000186614093
0	61153.7534	0	2749.39084	0.00119725856	0.00119725856	0.000186614093
0	61153.7534	0	3207.62265	0.00119607515	0.00119607515	0.000186614093
0	61153.7534	0	3665.85446	0.00119517246	0.00119517246	0.000186614093
0	61153.7534	0	4124.08627	0.00119446118	0.00119446118	0.000186614093
0	61153.7534	0.402434893	0	0.00449715713	0.000561351696	0.000142873999
0	61153.7534	0.402434893	458.231807	0.00303530734	0.00303530734	0.000189792549
0	61153.7534	0.402434893	916.463615	0.00213425824	0.00213425824	0.000189629169
0	61153.7534	0.402434893	1374.69542	0.00191046976	0.00191046976	0.000189574677
0	61153.7534	0.402434893	1832.92723	0.00177252388	0.00177252388	0.000189547425
0	61153.7534	0.402434893	2291.15904	0.00167890667	0.00167890667	0.000189531072
0	61153.7534	0.402434893	2749.39084	0.00161118592	0.00161118592	0.000189520169
0	61153.7534	0.402434893	3207.62265	0.0015599131	0.0015599131	0.000189512381
0	61153.7534	0.402434893	3665.85446	0.00151974087	0.00151974087	0.00018950654
0	61153.7534	0.402434893	4124.08627	0.00148741448	0.00148741448	0.000189501996
0	61153.7534	0.804869786	0	0.00522524143	0.000566460373	0.000816757919
0	61153.7534	0.804869786	458.231807	0.00383151482	0.00383151482	0.000661890299
0	61153.7534	0.804869786	916.463615	0.0031985806	0.0031985806	0.000661563968
0	61153.7534	0.804869786	1374.69542	0.00239656152	0.00239656152	0.000661455064
0	61153.7534	0.804869786	1832.92723	0.00219472893	0.00219472893	0.000661400588
0	61153.7534	0.804869786	2291.15904	0.00205098023	0.00205098023	0.000661367895
0	61153.7534	0.804869786	2749.39084	0.00194331061	0.00194331061	0.000661346096
0	61153.7534	0.804869786	3207.62265	0.00185961412	0.00185961412	0.000661330524
0	61153.7534	0.804869786	3665.85446	0.00179266806	0.00179266806	0.000661318844
0	61153.7534	0.804869786	4124.08627	0.0017378918	0.0017378918	0.000661309759
0	61153.7534	1.20730468	0	0.00556344905	0.000571548168	0.00146160925
0	61153.7534	1.20730468	458.231807	0.00432441625	0.00432441625	0.00120398729
0	61153.7534	1.20730468	916.463615	0.00367083058	0.00367083058	0.00120349843
0	61153.7534	1.20730468	1374.69542	0.00326204722	0.00326204722	0.0012033352
0	61153.7534	1.20730468	1832.92723	0.00298084299	0.00298084299	0.00120325352
0	61153.7534	1.20730468	2291.15904	0.00234968556	0.00234968556	0.0012032045
0	61153.7534	1.20730468	2749.39084	0.0022170684	0.0022170684	0.00120317182
0	61153.7534	1.20730468	3207.62265	0.00211179904	0.00211179904	0.00120314847
0	61153.7534	1.20730468	3665.85446	0.00202617245	0.00202617245	0.00120313095
0	61153.7534	1.20730468	4124.08627	0.00195513972	0.00195513972	0.00120311732
0	61153.7534	1.60973957	0	0.00575914237	0.000576615213	0.00155089546
0	61153.7534	1.60973957	458.231807	0.00466155009	0.00466155009	0.0012459054
0	61153.7534	1.60973957	916.463615	0.00402181953	0.00402181953	0.00124525445
0	61153.7534	1.60973957	1374.69542	0.003598336	0.003598336	0.00124503696
0	61153.7534	1.60973957	1832.92723	0.00329581251	0.00329581251	0.00124492812
0	61153.7534	1.60973957	2291.15904	0.00306830517	0.00306830517	0.00124486278
0	61153.7534	1.60973957	2749.39084	0.00244732815	0.00244732815	0.00124481921
0	61153.7534	1.60973957	3207.62265	0.00232752554	0.00232752554	0.00124478809
0	61153.7534	1.60973957	3665.85446	0.00222870029	0.00222870029	0.00124476474
0	61153.7534	1.60973957	4124.08627	0.0021457554	0.0021457554	0.00124474658
0	61153.7534	2.01217447	0	0.00588678511	0.000581661638	0.00157847217
0	61153.7534	2.01217447	458.231807	0.00490726277	0.00490726277	0.00124972014
0	61153.7534	2.01217447	916.463615	0.0042937709	0.0042937709	0.00124890753
0	61153.7534	2.01217447	1374.69542	0.00386946346	0.00386946346	0.00124863586
0	61153.7534	2.01217447	1832.92723	0.00355704618	0.00355704618	0.00124849988
0	61153.7534	2.01217447	2291.15904	0.0033167745	0.0033167745	0.00124841824
0	61153.7534	2.01217447	2749.39084	0.00312593214	0.00312593214	0.0012483638
0	61153.7534	2.01217447	3207.62265	0.00251451996	0.00251451996	0.0012483249
0	61153.7534	2.01217447	3665.85446	0.00240633351	0.00240633351	0.00124829572
0	61153.7534	2.01217447	4124.08627	0.0023146111	0.0023146111	0.00124827302
0	61153.7534	2.41460936	0	0.00597663223	0.000586687574	0.00159236076
0	61153.7534	2.41460936	458.231807	0.0050945192	0.0050945192	0.00125052719
0	61153.7534	2.41460936	916.463615	0.00451105248	0.00451105248	0.00124955333
0	61153.7534	2.41460936	1374.69542	0.00409311726	0.00409311726	0.00124922757
0	61153.7534	2.41460936	1832.92723	0.00377762791	0.00377762791	0.00124906447
0	61153.7534	2.41460936	2291.15904	0.00353037854	0.00353037854	0.00124896655
0	61153.7534	2.41460936	2749.39084	0.00333105532	0.00333105532	0.00124890124
0	61153.7534	2.41460936	3207.62265	0.00316676989	0.00316676989	0.00124885457
0	61153.7534	2.41460936	3665.85446	0.00256359323	0.00256359323	0.00124881956
0	61153.7534	2.41460936	4124.08627	0.00246540541	0.00246540541	0.00124879233
0	61153.7534	2.81704425	0	0.00604331186	0.000591693149	0.00160054014
0	61153.7534	2.81704425	458.231807	0.00524205758	0.00524205758	0.00125094515
0	61153.7534	2.81704425	916.463615	0.00468882902	0.00468882902	0.00124981046
0	61153.7534	2.81704425	1374.69542	0.00428099191	0.00428099191	0.00124943069
0	61153.7534	2.81704425	1832.92723	0.00396660252	0.00396660252	0.00124924051
0	61153.7534	2.81704425	2291.15904	0.0037162086	0.0037162086	0.00124912631
0	61153.7534	2.81704425	2749.39084	0.00351173331	0.00351173331	0.00124905013
0	61153.7534	2.81704425	3207.62265	0.00334141027	0.00334141027	0.00124899571
0	61153.7534	2.81704425	3665.85446	0.0031972242	0.0031972242	0.00124895487
0	61153.7534	2.81704425	4124.08627	0.00260100951	0.00260100951	0.00124892311
0	61153.7534	3.21947914	0	0.0060947638	0.000596678491	0.00160575985
0	61153.7534	3.21947914	458.231807	0.00536134915	0.00536134915	0.00125129163
0	61153.7534	3.21947914	916.463615	0.00483707635	0.00483707635	0.00124999654
0	61153.7534	3.21947914	1374.69542	0.00444117023	0.00444117023	0.00124956283
0	61153.7534	3.21947914	1832.92723	0.00413045687	0.00413045687	0.00124934559
0	61153.7534	3.21947914	2291.15904	0.0038795009	0.0038795009	0.00124921513
0	61153.7534	3.21947914	2749.39084	0.00367223549	0.00367223549	0.0012491281
0	61153.7534	3.21947914	3207.62265	0.00349796343	0.00349796343	0.00124906592
0	61153.7534	3.21947914	3665.85446	0.00334926266	0.00334926266	0.00124901926
0	61153.7534	3.21947914	4124.08627	0.0032208092	0.0032208092	0.00124898297
0	61153.7534	3.62191404	0	0.00613567092	0.000601643727	0.00160927953
0	61153.7534	3.62191404	458.231807	0.00545982152	0.00545982152	0.00125162101
0	61153.7534	3.62191404	916.463615	0.00496264479	0.00496264479	0.00125016595
0	61153.7534	3.62191404	1374.69542	0.0045794373	0.0045794373	0.00124967838
0	61153.7534	3.62191404	1832.92723	0.0042739819	0.0042739819	0.00124943412
0	61153.7534	3.62191404	2291.15904	0.00402422062	0.00402422062	0.0012492874
0	61153.7534	3.62191404	2749.39084	0.0038158621	0.0038158621	0.00124918953
0	61153.7534	3.62191404	3207.62265	0.00363919733	0.00363919733	0.00124911959
0	61153.7534	3.62191404	3665.85446	0.00348737766	0.00348737766	0.00124906711
0	61153.7534	3.62191404	4124.08627	0.00335542192	0.00335542192	0.00124902629
0	68797.9725	0	0	0.0012955562	0.000556222003	0
0	68797.9725	0	458.231807	0.00123140547	0.00123140547	0.000186614093
0	68797.9725	0	916.463615	0.00121407984	0.00121407984	0.000186614093
0	68797.9725	0	1374.69542	0.00120672349	0.00120672349	0.000186614093
0	68797.9725	0	1832.92723	0.00120265111	0.00120265111	0.000186614093
0	68797.9725	0	2291.15904	0.00120006439	0.00120006439	0.000186614093
0	68797.9725	0	2749.39084	0.00119827561	0.00119827561	0.000186614093
0	68797.9725	0	3207.62265	0.00119696484	0.00119696484	0.000186614093
0	68797.9725	0	3665.85446	0.00119596303	0.00119596303	0.000186614093
0	68797.9725	0	4124.08627	0.00119517246	0.00119517246	0.000186614093
0	68797.9725	0.402434893	0	0.00436046895	0.00056078277	0.000142873999
0	68797.9725	0.402434893	458.231807	0.00299976996	0.00299976996	0.000189792549
0	68797.9725	0.402434893	916.463615	0.0021204939	0.0021204939	0.000189629169
0	68797.9725	0.402434893	1374.69542	0.00190282353	0.00190282353	0.000189574677
0	68797.9725	0.402434893	1832.92723	0.00176776912	0.00176776912	0.000189547425
0	68797.9725	0.402434893	2291.15904	0.00167573097	0.00167573097	0.000189531072
0	68797.9725	0.402434893	2749.39084	0.00160895888	0.00160895888	0.000189520169
0	68797.9725	0.402434893	3207.62265	0.001558296	0.001558296	0.000189512381
0	68797.9725	0.402434893	3665.85446	0.00151853635	0.00151853635	0.00018950654
0	68797.9725	0.402434893	4124.08627	0.00148650024	0.00148650024	0.000189501996
0	68797.9725	0.804869786	0	0.00511361306	0.000565326921	0.000816757919
0	68797.9725	0.804869786	458.231807	0.00378873779	0.00378873779	0.000661890299
0	68797.9725	0.804869786	916.463615	0.00317607062	0.00317607062	0.000661563968
0	68797.9725	0.804869786	1374.69542	0.00238461865	0.00238461865	0.000661455064
0	68797.9725	0.804869786	1832.92723	0.00218665308	0.00218665308	0.000661400588
0	68797.9725	0.804869786	2291.15904	0.00204519711	0.00204519711	0.000661367895
0	68797.9725	0.804869786	2749.39084	0.00193899452	0.00193899452	0.000661346096
0	68797.9725	0.804869786	3207.62265	0.00185629082	0.00185629082	0.000661330524
0	68797.9725	0.804869786	3665.85446	0.00179004614	0.00179004614	0.000661318844
0	68797.9725	0.804869786	4124.08627	0.00173578257	0.00173578257	0.000661309759
0	68797.9725	1.20730468	0	0.00547274916	0.000569854548	0.00146160925
0	68797.9725	1.20730468	458.231807	0.00428162699	0.00428162699	0.00120398729
0	68797.9725	1.20730468	916.463615	0.00364582954	0.00364582954	0.00120349843
0	68797.9725	1.20730468	1374.69542	0.0032456889	0.0032456889	0.0012033352
0	68797.9725	1.20730468	1832.92723	0.00296934952	0.00296934952	0.00120325352
0	68797.9725	1.20730468	2291.15904	0.00234229282	0.00234229282	0.0012032045
0	68797.9725	1.20730468	2749.39084	0.00221137044	0.00221137044	0.00120317182
0	68797.9725	1.20730468	3207.62265	0.00210728819	0.00210728819	0.00120314847
0	68797.9725	1.20730468	3665.85446	0.00202252445	0.00202252445	0.00120313095
0	68797.9725	1.20730468	4124.08627	0.00195213785	0.00195213785	0.00120311732
0	68797.9725	1.60973957	0	0.00568339035	0.000574365746	0.00155089546
0	68797.9725	1.60973957	458.231807	0.00462076248	0.00462076248	0.0012459054
0	68797.9725	1.60973957	916.463615	0.00399617816	0.00399617816	0.00124525445
0	68797.9725	1.60973957	1374.69542	0.00358071985	0.00358071985	0.00124503696
0	68797.9725	1.60973957	1832.92723	0.00328298262	0.00328298262	0.00124492812
0	68797.9725	1.60973957	2291.15904	0.00305856461	0.00305856461	0.00124486278
0	68797.9725	1.60973957	2749.39084	0.00244070488	0.00244070488	0.00124481921
0	68797.9725	1.60973957	3207.62265	0.00232217786	0.00232217786	0.00124478809
0	68797.9725	1.60973957	3665.85446	0.00222430087	0.00222430087	0.00124476474
0	68797.9725	1.60973957	4124.08627	0.00214207967	0.00214207967	0.00124474658
0	68797.9725	2.01217447	0	0.00582193603	0.000578860606	0.00157847217
0	68797.9725	2.01217447	458.231807	0.00486898005	0.00486898005	0.00124972014
0	68797.9725	2.01217447	916.463615	0.00426834801	0.00426834801	0.00124890753
0	68797.9725	2.01217447	1374.69542	0.00385132546	0.00385132546	0.00124863586
0	68797.9725	2.01217447	1832.92723	0.00354345801	0.00354345801	0.00124849988
0	68797.9725	2.01217447	2291.15904	0.0033062257	0.0033062257	0.00124841824
0	68797.9725	2.01217447	2749.39084	0.00311751677	0.00311751677	0.0012483638
0	68797.9725	2.01217447	3207.62265	0.00250858029	0.00250858029	0.0012483249
0	68797.9725	2.01217447	3665.85446	0.0024013807	0.0024013807	0.00124829572
0	68797.9725	2.01217447	4124.08627	0.00231042358	0.00231042358	0.00124827302
0	68797.9725	2.41460936	0	0.00592001329	0.00058333922	0.00159236076
0	68797.9725	2.41460936	458.231807	0.0050587454	0.0050587454	0.00125052719
0	68797.9725	2.41460936	916.463615	0.00448625559	0.00448625559	0.00124955333
0	68797.9725	2.41460936	1374.69542	0.00407488026	0.00407488026	0.00124922757
0	68797.9725	2.41460936	1832.92723	0.00376364643	0.00376364643	0.00124906447
0	68797.9725	2.41460936	2291.15904	0.00351932281	0.00351932281	0.00124896655
0	68797.9725	2.41460936	2749.39084	0.00332210062	0.00332210062	0.00124890124
0	68797.9725	2.41460936	3207.62265	0.00315937614	0.00315937614	0.00124885457
0	68797.9725	2.41460936	3665.85446	0.00255823286	0.00255823286	0.00124881956
0	68797.9725	2.41460936	4124.08627	0.00246082834	0.00246082834	0.00124879233
0	68797.9725	2.81704425	0	0.00599310123	0.000587801679	0.00160054014
0	68797.9725	2.81704425	458.231807	0.00520862988	0.00520862988	0.00125094515
0	68797.9725	2.81704425	916.463615	0.00466484445	0.00466484445	0.00124981046
0	68797.9725	2.81704425	1374.69542	0.00426290402	0.00426290402	0.00124943069
0	68797.9725	2.81704425	1832.92723	0.00395246402	0.00395246402	0.00124924051
0	68797.9725	2.81704425	2291.15904	0.00370485297	0.00370485297	0.00124912631
0	68797.9725	2.81704425	2749.39084	0.00350241586	0.00350241586	0.00124905013
0	68797.9725	2.81704425	3207.62265	0.00333363187	0.00333363187	0.00124899571
0	68797.9725	2.81704425	3665.85446	0.00319063711	0.00319063711	0.00124895487
0	68797.9725	2.81704425	4124.08627	0.00259613651	0.00259613651	0.00124892311
0	68797.9725	3.21947914	0	0.0060496745	0.000592248073	0.00160575985
0	68797.9725	3.21947914	458.231807	0.00533005837	0.00533005837	0.00125129163
0	68797.9725	3.21947914	916.463615	0.0048139769	0.0048139769	0.00124999654
0	68797.9725	3.21947914	1374.69542	0.00442337749	0.00442337749	0.00124956283
0	68797.9725	3.21947914	1832.92723	0.00411631679	0.00411631679	0.00124934559
0	68797.9725	3.21947914	2291.15904	0.00386799009	0.00386799009	0.00124921513
0	68797.9725	3.21947914	2749.39084	0.00366268389	0.00366268389	0.0012491281
0	68797.9725	3.21947914	3207.62265	0.00348991262	0.00348991262	0.00124906592
0	68797.9725	3.21947914	3665.85446	0.00334238775	0.00334238775	0.00124901926
0	68797.9725	3.21947914	4124.08627	0.00321487323	0.00321487323	0.00124898297
0	68797.9725	3.62191404	0	0.0060947638	0.000596678491	0.00160927953
0	68797.9725	3.62191404	458.231807	0.00543045754	0.00543045754	0.00125162101
0	68797.9725	3.62191404	916.463615	0.00494044359	0.00494044359	0.00125016595
0	68797.9725	3.62191404	1374.69542	0.0045620241	0.0045620241	0.00124967838
0	68797.9725	3.62191404	1832.92723	0.00425994328	0.00425994328	0.00124943412
0	68797.9725	3.62191404	2291.15904	0.00401265702	0.00401265702	0.0012492874
0	68797.9725	3.62191404	2749.39084	0.00380617119	0.00380617119	0.00124918953
0	68797.9725	3.62191404	3207.62265	0.0036309594	0.0036309594	0.00124911959
0	68797.9725	3.62191404	3665.85446	0.00348029067	0.00348029067	0.00124906711
0	68797.9725	3.62191404	4124.08627	0.00334926266	0.00334926266	0.00124902629
4.9835	0	0	0	0.0048088	0.0032625	0.0011799
4.983462	0	0	458.2318	0.003706898	0.003706898	0.001013562
4.983462	0	0	916.4636	0.00324046	0.00324046	0.001012662
4.9834621	0	0	1374.6954	0.0029101888	0.0029101888	0.0010123604
4.9834621	0	0	1832.9272	0.0026637389	0.0026637389	0.001012209
4.9834621	0	0	2291.159	0.0024726548	0.0024726548	0.001012118
4.9834621	0	0	2749.3908	0.0023200958	0.0023200958	0.0010120573
4.9834621	0	0	3207.6227	0.0021954423	0.0021954423	0.0010120139
4.9834621	0	0	3665.8545	0.0020916592	0.0020916592	0.0010119814
4.9834621	0	0	4124.0863	0.0020038981	0.0020038981	0.001011956
4.9835	0	0.40243	0	0.0064212	0.0032628	0.0011074
4.983462	0	0.4024349	458.2318	0.005392979	0.005392979	0.000925963
4.983462	0	0.4024349	916.4636	0.003333024	0.003333024	0.0009249922
4.9834621	0	0.40243489	1374.6954	0.0030257535	0.0030257535	0.00092466674
4.9834621	0	0.40243489	1832.9272	0.0027892389	0.0027892389	0.00092450368
4.9834621	0	0.40243489	2291.159	0.0026014327	0.0026014327	0.00092440573
4.9834621	0	0.40243489	2749.3908	0.0024486251	0.0024486251	0.00092434038
4.9834621	0	0.40243489	3207.6227	0.0023218295	0.0023218295	0.00092429368
4.9834621	0	0.40243489	3665.8545	0.002214903	0.002214903	0.00092425864
4.9834621	0	0.40243489	4124.0863	0.0021235014	0.0021235014	0.00092423138
4.9835	0	0.80487	0	0.0064272	0.0032626	0.0012428
4.983462	0	0.8048698	458.2318	0.005513141	0.005513141	0.00104834
4.983462	0	0.8048698	916.4636	0.004128843	0.004128843	0.001047299
4.9834621	0	0.80486979	1374.6954	0.0037623592	0.0037623592	0.0010469498
4.9834621	0	0.80486979	1832.9272	0.0034789031	0.0034789031	0.0010467751
4.9834621	0	0.80486979	2291.159	0.0032526673	0.0032526673	0.0010466702
4.9834621	0	0.80486979	2749.3908	0.0030676811	0.0030676811	0.0010466002
4.9834621	0	0.80486979	3207.6227	0.002913479	0.002913479	0.0010465502
4.9834621	0	0.80486979	3665.8545	0.0027828943	0.0027828943	0.0010465127
4.9834621	0	0.80486979	4124.0863	0.002670843	0.002670843	0.0010464835
4.9835	0	1.2073	0	0.0064331	0.0032624	0.001271
4.983462	0	1.207305	458.2318	0.005609682	0.005609682	0.001065189
4.983462	0	1.207305	916.4636	0.005029531	0.005029531	0.001064076
4.9834621	0	1.2073047	1374.6954	0.0045957435	0.0045957435	0.0010637037
4.9834621	0	1.2073047	1832.9272	0.003606665	0.003606665	0.0010635173
4.9834621	0	1.2073047	2291.159	0.003383383	0.003383383	0.0010634055
4.9834621	0	1.2073047	2749.3908	0.0031984937	0.0031984937	0.0010633309
4.9834621	0	1.2073047	3207.6227	0.0030427441	0.0030427441	0.0010632776
4.9834621	0	1.2073047	3665.8545	0.0029096683	0.0029096683	0.0010632376
4.9834621	0	1.2073047	4124.0863	0.0027946011	0.0027946011	0.0010632065
4.9835	0	1.6097	0	0.0064384	0.0032622	0.0012971
4.983462	0	1.60974	458.2318	0.005688931	0.005688931	0.001081432
4.983462	0	1.60974	916.4636	0.005144129	0.005144129	0.001080249
4.9834621	0	1.6097396	1374.6954	0.0047276958	0.0047276958	0.0010798536
4.9834621	0	1.6097396	1832.9272	0.0043978555	0.0043978555	0.0010796556
4.9834621	0	1.6097396	2291.159	0.0034978003	0.0034978003	0.0010795368
4.9834621	0	1.6097396	2749.3908	0.0033141933	0.0033141933	0.0010794576
4.9834621	0	1.6097396	3207.6227	0.0031580899	0.0031580899	0.001079401
4.9834621	0	1.6097396	3665.8545	0.0030236555	0.0030236555	0.0010793585
4.9834621	0	1.6097396	4124.0863	0.002906617	0.002906617	0.0010793255
4.9835	0	2.0122	0	0.006443	0.0032621	0.0013214
4.983462	0	2.012174	458.2318	0.005755146	0.005755146	0.001096935
4.983462	0	2.012174	916.4636	0.005241939	0.005241939	0.001095682
4.9834621	0	2.0121745	1374.6954	0.0048422019	0.0048422019	0.0010952628
4.9834621	0	2.0121745	1832.9272	0.0045209742	0.0045209742	0.0010950533
4.9834621	0	2.0121745	2291.159	0.0042566166	0.0042566166	0.0010949275
4.9834621	0	2.0121745	2749.3908	0.0034173483	0.0034173483	0.0010948437
4.9834621	0	2.0121745	3207.6227	0.0032617393	0.0032617393	0.0010947837
4.9834621	0	2.0121745	3665.8545	0.0031267828	0.0031267828	0.0010947388
4.9834621	0	2.0121745	4124.0863	0.0030085658	0.0030085658	0.0010947038
4.9835	0	2.4146	0	0.006447	0.0032619	0.0013438
4.983462	0	2.414609	458.2318	0.005811297	0.005811297	0.001111603
4.983462	0	2.414609	916.4636	0.005326431	0.005326431	0.001110279
4.9834621	0	2.4146094	1374.6954	0.0049425646	0.0049425646	0.0011098367
4.9834621	0	2.4146094	1832.9272	0.0046301489	0.0046301489	0.0011096156
4.9834621	0	2.4146094	2291.159	0.0043703919	0.0043703919	0.0011094829
4.9834621	0	2.4146094	2749.3908	0.0041506941	0.0041506941	0.0011093944
4.9834621	0	2.4146094	3207.6227	0.0033554478	0.0033554478	0.0011093312
4.9834621	0	2.4146094	3665.8545	0.003220592	0.003220592	0.0011092838
4.9834621	0	2.4146094	4124.0863	0.0031018041	0.0031018041	0.0011092469
4.9835	0	2.817	0	0.0064505	0.0032617	0.0013645
4.983462	0	2.817044	458.2318	0.005859515	0.005859515	0.00112538
4.983462	0	2.817044	916.4636	0.005400171	0.005400171	0.001123986
4.9834621	0	2.8170443	1374.6954	0.0050312884	0.0050312884	0.0011235206
4.9834621	0	2.8170443	1832.9272	0.0047276697	0.0047276697	0.0011232879
4.9834621	0	2.8170443	2291.159	0.0044728989	0.0044728989	0.0011231483
4.9834621	0	2.8170443	2749.3908	0.0042557585	0.0042557585	0.0011230552
4.9834621	0	2.8170443	3207.6227	0.0040682902	0.0040682902	0.0011229887
4.9834621	0	2.8170443	3665.8545	0.0033063351	0.0033063351	0.0011229388
4.9834621	0	2.8170443	4124.0863	0.003187445	0.003187445	0.0011229
4.9835	0	3.2195	0	0.0064535	0.0032615	0.0013837
4.983462	0	3.219479	458.2318	0.005901371	0.005901371	0.001138247
4.983462	0	3.219479	916.4636	0.005465102	0.005465102	0.001136783
4.9834621	0	3.2194791	1374.6954	0.0051103112	0.0051103112	0.0011362947
4.9834621	0	3.2194791	1832.9272	0.0048153409	0.0048153409	0.0011360504
4.9834621	0	3.2194791	2291.159	0.0045657712	0.0045657712	0.0011359039
4.9834621	0	3.2194791	2749.3908	0.0043515777	0.0043515777	0.0011358061
4.9834621	0	3.2194791	3207.6227	0.0041655477	0.0041655477	0.0011357363
4.9834621	0	3.2194791	3665.8545	0.0040023427	0.0040023427	0.001135684
4.9834621	0	3.2194791	4124.0863	0.0032664129	0.0032664129	0.0011356433
4.9835	0	3.6219	0	0.0064562	0.0032613	0.0014013
4.983462	0	3.621914	458.2318	0.005938046	0.005938046	0.001150212
4.983462	0	3.621914	916.4636	0.005522721	0.005522721	0.001148678
4.9834621	0	3.621914	1374.6954	0.005181158	0.005181158	0.0011481669
4.9834621	0	3.621914	1832.9272	0.004894606	0.004894606	0.0011479111
4.9834621	0	3.621914	2291.159	0.0046503338	0.0046503338	0.0011477576
4.9834621	0	3.621914	2749.3908	0.0044393513	0.0044393513	0.0011476552
4.9834621	0	3.621914	3207.6227	0.0042551054	0.0042551054	0.0011475822
4.9834621	0	3.621914	3665.8545	0.0040926928	0.0040926928	0.0011475273
4.9834621	0	3.621914	4124.0863	0.0039483632	0.0039483632	0.0011474847
4.9834621	7644.2192	0	0	0.003440728	0.0025916567	0.0011798905
4.9834621	7644.2192	0	458.23181	0.0033753066	0.0036750348	0.001013562
4.9834621	7644.2192	0	916.46361	0.0032188422	0.0032188422	0.0010126624
4.9834621	7644.2192	0	1374.6954	0.002894584	0.002894584	0.0010123604
4.9834621	7644.2192	0	1832.9272	0.0026519656	0.0026519656	0.001012209
4.9834621	7644.2192	0	2291.159	0.0024634728	0.0024634728	0.001012118
4.9834621	7644.2192	0	2749.3908	0.0023127474	0.0023127474	0.0010120573
4.9834621	7644.2192	0	3207.6227	0.0021894382	0.0021894382	0.0010120139
4.9834621	7644.2192	0	3665.8545	0.0020866695	0.0020866695	0.0010119814
4.9834621	7644.2192	0	4124.0863	0.0019996923	0.0019996923	0.001011956
4.9834621	7644.2192	0.40243489	0	0.0063531886	0.0025941091	0.0011074247
4.9834621	7644.2192	0.40243489	458.23181	0.0054190058	0.0054190058	0.00092596295
4.9834621	7644.2192	0.40243489	916.46361	0.0040252738	0.0040252738	0.00092499218
4.9834621	7644.2192	0.40243489	1374.6954	0.0030393147	0.0030393147	0.00092466674
4.9834621	7644.2192	0.40243489	1832.9272	0.0028006672	0.0028006672	0.00092450368
4.9834621	7644.2192	0.40243489	2291.159	0.0026108976	0.0026108976	0.00092440573
4.9834621	7644.2192	0.40243489	2749.3908	0.0024563571	0.0024563571	0.00092434038
4.9834621	7644.2192	0.40243489	3207.6227	0.0023280814	0.0023280814	0.00092429368
4.9834621	7644.2192	0.40243489	3665.8545	0.0022199142	0.0022199142	0.00092425864
4.9834621	7644.2192	0.40243489	4124.0863	0.0021274817	0.0021274817	0.00092423138
4.9834621	7644.2192	0.80486979	0	0.0063684582	0.0025965397	0.0012428117
4.9834621	7644.2192	0.80486979	458.23181	0.0055367997	0.0055367997	0.0010483404
4.9834621	7644.2192	0.80486979	916.46361	0.0041497	0.0041497	0.0010472986
4.9834621	7644.2192	0.80486979	1374.6954	0.0037803477	0.0037803477	0.0010469498
4.9834621	7644.2192	0.80486979	1832.9272	0.0034941304	0.0034941304	0.0010467751
4.9834621	7644.2192	0.80486979	2291.159	0.0032653636	0.0032653636	0.0010466702
4.9834621	7644.2192	0.80486979	2749.3908	0.0030781674	0.0030781674	0.0010466002
4.9834621	7644.2192	0.80486979	3207.6227	0.0029220891	0.0029220891	0.0010465502
4.9834621	7644.2192	0.80486979	3665.8545	0.0027899339	0.0027899339	0.0010465127
4.9834621	7644.2192	0.80486979	4124.0863	0.0026765755	0.0026765755	0.0010464835
4.9834621	7644.2192	1.2073047	0	0.0063813819	0.002598949	0.0012709599
4.9834621	7644.2192	1.2073047	458.23181	0.0056309078	0.0056309078	0.0010651885
4.9834621	7644.2192	1.2073047	916.46361	0.0050483963	0.0050483963	0.0010640758
4.9834621	7644.2192	1.2073047	1374.6954	0.0046126382	0.0046126382	0.0010637037
4.9834621	7644.2192	1.2073047	1832.9272	0.0036218492	0.0036218492	0.0010635173
4.9834621	7644.2192	1.2073047	2291.159	0.003396413	0.003396413	0.0010634055
4.9834621	7644.2192	1.2073047	2749.3908	0.0032095556	0.0032095556	0.0010633309
4.9834621	7644.2192	1.2073047	3207.6227	0.0030520748	0.0030520748	0.0010632776
4.9834621	7644.2192	1.2073047	3665.8545	0.0029175074	0.0029175074	0.0010632376
4.9834621	7644.2192	1.2073047	4124.0863	0.0028011684	0.0028011684	0.0010632065
4.9834621	7644.2192	1.6097396	0	0.0063921821	0.0026013371	0.0012971075
4.9834621	7644.2192	1.6097396	458.23181	0.005708035	0.005708035	0.0010814324
4.9834621	7644.2192	1.6097396	916.46361	0.0051614324	0.0051614324	0.001080249
4.9834621	7644.2192	1.6097396	1374.6954	0.0047436238	0.0047436238	0.0010798536
4.9834621	7644.2192	1.6097396	1832.9272	0.0044120736	0.0044120736	0.0010796556
4.9834621	7644.2192	1.6097396	2291.159	0.0035106743	0.0035106743	0.0010795368
4.9834621	7644.2192	1.6097396	2749.3908	0.0033253769	0.0033253769	0.0010794576
4.9834621	7644.2192	1.6097396	3207.6227	0.003167734	0.003167734	0.001079401
4.9834621	7644.2192	1.6097396	3665.8545	0.0030319346	0.0030319346	0.0010793585
4.9834621	7644.2192	1.6097396	4124.0863	0.0029137037	0.0029137037	0.0010793255
4.9834621	7644.2192	2.0121745	0	0.0064012396	0.0026037044	0.001321359
4.9834621	7644.2192	2.0121745	458.23181	0.0057725236	0.0057725236	0.0010969354
4.9834621	7644.2192	2.0121745	916.46361	0.0052577246	0.0052577246	0.0010956816
4.9834621	7644.2192	2.0121745	1374.6954	0.0048569783	0.0048569783	0.0010952628
4.9834621	7644.2192	2.0121745	1832.9272	0.004534474	0.004534474	0.0010950533
4.9834621	7644.2192	2.0121745	2291.159	0.0042686434	0.0042686434	0.0010949275
4.9834621	7644.2192	2.0121745	2749.3908	0.0034283651	0.0034283651	0.0010948437
4.9834621	7644.2192	2.0121745	3207.6227	0.0032714194	0.0032714194	0.0010947837
4.9834621	7644.2192	2.0121745	3665.8545	0.0031352442	0.0031352442	0.0010947388
4.9834621	7644.2192	2.0121745	4124.0863	0.0030159375	0.0030159375	0.0010947038
4.9834621	7644.2192	2.4146094	0	0.0064088997	0.002606051	0.001343808
4.9834621	7644.2192	2.4146094	458.23181	0.0058273002	0.0058273002	0.0011116029
4.9834621	7644.2192	2.4146094	916.46361	0.0053408748	0.0053408748	0.0011102787
4.9834621	7644.2192	2.4146094	1374.6954	0.0049561927	0.0049561927	0.0011098367
4.9834621	7644.2192	2.4146094	1832.9272	0.0046428123	0.0046428123	0.0011096156
4.9834621	7644.2192	2.4146094	2291.159	0.0043818981	0.0043818981	0.0011094829
4.9834621	7644.2192	2.4146094	2749.3908	0.0041609651	0.0041609651	0.0011093944
4.9834621	7644.2192	2.4146094	3207.6227	0.0033649821	0.0033649821	0.0011093312
4.9834621	7644.2192	2.4146094	3665.8545	0.0032290561	0.0032290561	0.0011092838
4.9834621	7644.2192	2.4146094	4124.0863	0.0031092894	0.0031092894	0.0011092469
4.9834621	7644.2192	2.8170443	0	0.0064154403	0.0026083774	0.0013645498
4.9834621	7644.2192	2.8170443	458.23181	0.0058744214	0.0058744214	0.0011253801
4.9834621	7644.2192	2.8170443	916.46361	0.0054134796	0.0054134796	0.0011239858
4.9834621	7644.2192	2.8170443	1374.6954	0.0050438605	0.0050438605	0.0011235206
4.9834621	7644.2192	2.8170443	1832.9272	0.0047394851	0.0047394851	0.0011232879
4.9834621	7644.2192	2.8170443	2291.159	0.0044838023	0.0044838023	0.0011231483
4.9834621	7644.2192	2.8170443	2749.3908	0.0042656547	0.0042656547	0.0011230552
4.9834621	7644.2192	2.8170443	3207.6227	0.0040771601	0.0040771601	0.0011229887
4.9834621	7644.2192	2.8170443	3665.8545	0.0033146805	0.0033146805	0.0011229388
4.9834621	7644.2192	2.8170443	4124.0863	0.0031949217	0.0031949217	0.0011229
4.9834621	7644.2192	3.2194791	0	0.0064210785	0.0026106837	0.0013836847
4.9834621	7644.2192	3.2194791	458.23181	0.0059153866	0.0059153866	0.0011382473
4.9834621	7644.2192	3.2194791	916.46361	0.0054774658	0.0054774658	0.0011367831
4.9834621	7644.2192	3.2194791	1374.6954	0.0051219519	0.0051219519	0.0011362947
4.9834621	7644.2192	3.2194791	1832.9272	0.0048263534	0.0048263534	0.0011360504
4.9834621	7644.2192	3.2194791	2291.159	0.0045760532	0.0045760532	0.0011359039
4.9834621	7644.2192	3.2194791	2749.3908	0.0043610379	0.0043610379	0.0011358061
4.9834621	7644.2192	3.2194791	3207.6227	0.0041741473	0.0041741473	0.0011357363
4.9834621	7644.2192	3.2194791	3665.8545	0.0040100886	0.0040100886	0.001135684
4.9834621	7644.2192	3.2194791	4124.0863	0.0032737958	0.0032737958	0.0011356433
4.9834621	7644.2192	3.621914	0	0.006425982	0.0026129703	0.0014013185
4.9834621	7644.2192	3.621914	458.23181	0.0059513222	0.0059513222	0.0011502123
4.9834621	7644.2192	3.621914	916.46361	0.0055343017	0.0055343017	0.0011486784
4.9834621	7644.2192	3.621914	1374.6954	0.0051919945	0.0051919945	0.0011481669
4.9834621	7644.2192	3.621914	1832.9272	0.0049048865	0.0049048865	0.0011479111
4.9834621	7644.2192	3.621914	2291.159	0.004660013	0.004660013	0.0011477576
4.9834621	7644.2192	3.621914	2749.3908	0.0044483545	0.0044483545	0.0011476552
4.9834621	7644.2192	3.621914	3207.6227	0.0042633871	0.0042633871	0.0011475822
4.9834621	7644.2192	3.621914	3665.8545	0.0041002427	0.0041002427	0.0011475273
4.9834621	7644.2192	3.621914	4124.0863	0.0039551984	0.0039551984	0.0011474847
4.98346208	15288.4383	0	0	0.00286250197	0.00221379217	0.00117989047
4.98346208	15288.4383	0	458.231807	0.00282845428	0.00364400007	0.001013562
4.98346208	15288.4383	0	916.463615	0.00279598413	0.00319768541	0.00101266244
4.98346208	15288.4383	0	1374.69542	0.00276498354	0.00287926173	0.00101236042
4.98346208	15288.4383	0	1832.92723	0.00264037775	0.00264037775	0.001012209
4.98346208	15288.4383	0	2291.15904	0.00245441886	0.00245441886	0.00101211802
4.98346208	15288.4383	0	2749.39084	0.00230549088	0.00230549088	0.00101205731
4.98346208	15288.4383	0	3207.62265	0.0021835023	0.0021835023	0.00101201392
4.98346208	15288.4383	0	3665.85446	0.00208173176	0.00208173176	0.00101198136
4.98346208	15288.4383	0	4124.08627	0.00199552683	0.00199552683	0.00101195603
4.98346208	15288.4383	0.402434893	0	0.00628721447	0.00221676168	0.0011074247
4.98346208	15288.4383	0.402434893	458.231807	0.0054452157	0.0054452157	0.000925962953
4.98346208	15288.4383	0.402434893	916.463615	0.00404662531	0.00404662531	0.000924992176
4.98346208	15288.4383	0.402434893	1374.69542	0.0030527982	0.0030527982	0.000924666741
4.98346208	15288.4383	0.402434893	1832.92723	0.00281200103	0.00281200103	0.000924503676
4.98346208	15288.4383	0.402434893	2291.15904	0.00262025312	0.00262025312	0.000924405725
4.98346208	15288.4383	0.402434893	2749.39084	0.00246396844	0.00246396844	0.000924340378
4.98346208	15288.4383	0.402434893	3207.62265	0.00233420636	0.00233420636	0.000924293679
4.98346208	15288.4383	0.402434893	3665.85446	0.0022247962	0.0022247962	0.000924258642
4.98346208	15288.4383	0.402434893	4124.08627	0.00213133354	0.00213133354	0.000924231384
4.98346208	15288.4383	0.804869786	0	0.00631125545	0.00221971218	0.0012428117
4.98346208	15288.4383	0.804869786	458.231807	0.00556055003	0.00556055003	0.0010483404
4.98346208	15288.4383	0.804869786	916.463615	0.00493357675	0.00493357675	0.00104729858
4.98346208	15288.4383	0.804869786	1374.69542	0.00379828988	0.00379828988	0.00104694977
4.98346208	15288.4383	0.804869786	1832.92723	0.00350929452	0.00350929452	0.00104677507
4.98346208	15288.4383	0.804869786	2291.15904	0.00327797698	0.00327797698	0.00104667015
4.98346208	15288.4383	0.804869786	2749.39084	0.00308855425	0.00308855425	0.00104660017
4.98346208	15288.4383	0.804869786	3207.62265	0.00293058864	0.00293058864	0.00104655017
4.98346208	15288.4383	0.804869786	3665.85446	0.00279685655	0.00279685655	0.00104651265
4.98346208	15288.4383	0.804869786	4124.08627	0.00268218858	0.00268218858	0.00104648347
4.98346208	15288.4383	1.20730468	0	0.00633085655	0.00222264384	0.00127095992
4.98346208	15288.4383	1.20730468	458.231807	0.0056521694	0.0056521694	0.00106518851
4.98346208	15288.4383	1.20730468	916.463615	0.005067241	0.005067241	0.00106407584
4.98346208	15288.4383	1.20730468	1374.69542	0.00462951811	0.00462951811	0.00106370367
4.98346208	15288.4383	1.20730468	1832.92723	0.00363701153	0.00363701153	0.00106351735
4.98346208	15288.4383	1.20730468	2291.15904	0.00340940548	0.00340940548	0.00106340548
4.98346208	15288.4383	1.20730468	2749.39084	0.00322056348	0.00322056348	0.00106333087
4.98346208	15288.4383	1.20730468	3207.62265	0.00306133806	0.00306133806	0.00106327756
4.98346208	15288.4383	1.20730468	3665.85446	0.00292526942	0.00292526942	0.00106323756
4.98346208	15288.4383	1.20730468	4124.08627	0.00280765231	0.00280765231	0.00106320646
4.98346208	15288.4383	1.60973957	0	0.00634692252	0.00222555684	0.00129710754
4.98346208	15288.4383	1.60973957	458.231807	0.0057271554	0.0057271554	0.0010814324
4.98346208	15288.4383	1.60973957	916.463615	0.00517871348	0.00517871348	0.00108024904
4.98346208	15288.4383	1.60973957	1374.69542	0.00475954801	0.00475954801	0.00107985356
4.98346208	15288.4383	1.60973957	1832.92723	0.00442628416	0.00442628416	0.00107965563
4.98346208	15288.4383	1.60973957	2291.15904	0.0035235331	0.0035235331	0.00107953681
4.98346208	15288.4383	1.60973957	2749.39084	0.00333653235	0.00333653235	0.00107945757
4.98346208	15288.4383	1.60973957	3207.62265	0.00317733749	0.00317733749	0.00107940096
4.98346208	15288.4383	1.60973957	3665.85446	0.00304016307	0.00304016307	0.00107935849
4.98346208	15288.4383	1.60973957	4124.08627	0.00292073246	0.00292073246	0.00107932546
4.98346208	15288.4383	2.01217447	0	0.00636024399	0.00222845136	0.00132135896
4.98346208	15288.4383	2.01217447	458.231807	0.0057899199	0.0057899199	0.00109693542
4.98346208	15288.4383	2.01217447	916.463615	0.00527348573	0.00527348573	0.00109568157
4.98346208	15288.4383	2.01217447	1374.69542	0.00487174983	0.00487174983	0.00109526281
4.98346208	15288.4383	2.01217447	1832.92723	0.00454797332	0.00454797332	0.00109505328
4.98346208	15288.4383	2.01217447	2291.15904	0.00428066072	0.00428066072	0.00109492752
4.98346208	15288.4383	2.01217447	2749.39084	0.00343936743	0.00343936743	0.00109484365
4.98346208	15288.4383	2.01217447	3207.62265	0.00328107506	0.00328107506	0.00109478374
4.98346208	15288.4383	2.01217447	3665.85446	0.00314367237	0.00314367237	0.0010947388
4.98346208	15288.4383	2.01217447	4124.08627	0.00302326856	0.00302326856	0.00109470384
4.98346208	15288.4383	2.41460936	0	0.00637142955	0.00223132759	0.00134380805
4.98346208	15288.4383	2.41460936	458.231807	0.00584333529	0.00584333529	0.00111160288
4.98346208	15288.4383	2.41460936	916.463615	0.00535529651	0.00535529651	0.00111027872
4.98346208	15288.4383	2.41460936	1374.69542	0.00496981237	0.00496981237	0.00110983672
4.98346208	15288.4383	2.41460936	1832.92723	0.00465547509	0.00465547509	0.0011096156
4.98346208	15288.4383	2.41460936	2291.15904	0.00439340022	0.00439340022	0.0011094829
4.98346208	15288.4383	2.41460936	2749.39084	0.00417122296	0.00417122296	0.00110939441
4.98346208	15288.4383	2.41460936	3207.62265	0.00337450137	0.00337450137	0.0011093312
4.98346208	15288.4383	2.41460936	3665.85446	0.00323749797	0.00323749797	0.00110928379
4.98346208	15288.4383	2.41460936	4124.08627	0.00311674609	0.00311674609	0.00110924691
4.98346208	15288.4383	2.81704425	0	0.00638093498	0.00223418569	0.00136454982
4.98346208	15288.4383	2.81704425	458.231807	0.00588937499	0.00588937499	0.00112538011
4.98346208	15288.4383	2.81704425	916.463615	0.00542677194	0.00542677194	0.00112398584
4.98346208	15288.4383	2.81704425	1374.69542	0.00505642193	0.00505642193	0.00112352062
4.98346208	15288.4383	2.81704425	1832.92723	0.0047512976	0.0047512976	0.00112328794
4.98346208	15288.4383	2.81704425	2291.15904	0.00449470283	0.00449470283	0.0011231483
4.98346208	15288.4383	2.81704425	2749.39084	0.00427554269	0.00427554269	0.00112305519
4.98346208	15288.4383	2.81704425	3207.62265	0.00408601441	0.00408601441	0.00112298868
4.98346208	15288.4383	2.81704425	3665.85446	0.00332301056	0.00332301056	0.0011229388
4.98346208	15288.4383	2.81704425	4124.08627	0.00320237772	0.00320237772	0.0011229
4.98346208	15288.4383	3.21947914	0	0.0063891016	0.00223702583	0.00138368472
4.98346208	15288.4383	3.21947914	458.231807	0.00592946413	0.00592946413	0.00113824727
4.98346208	15288.4383	3.21947914	916.463615	0.00548982229	0.00548982229	0.00113678306
4.98346208	15288.4383	3.21947914	1374.69542	0.00513358159	0.00513358159	0.00113629467
4.98346208	15288.4383	3.21947914	1832.92723	0.00483736065	0.00483736065	0.00113605042
4.98346208	15288.4383	3.21947914	2291.15904	0.00458633181	0.00458633181	0.00113590386
4.98346208	15288.4383	3.21947914	2749.39084	0.00437049205	0.00437049205	0.00113580614
4.98346208	15288.4383	3.21947914	3207.62265	0.00418273574	0.00418273574	0.00113573633
4.98346208	15288.4383	3.21947914	3665.85446	0.00401781742	0.00401781742	0.00113568398
4.98346208	15288.4383	3.21947914	4124.08627	0.00328116322	0.00328116322	0.00113564326
4.98346208	15288.4383	3.62191404	0	0.00639618743	0.00223984819	0.00140131855
4.98346208	15288.4383	3.62191404	458.231807	0.00596467257	0.00596467257	0.00115021234
4.98346208	15288.4383	3.62191404	916.463615	0.00554588415	0.00554588415	0.0011486784
4.98346208	15288.4383	3.62191404	1374.69542	0.00520282157	0.00520282157	0.00114816687
4.98346208	15288.4383	3.62191404	1832.92723	0.00491516044	0.00491516044	0.00114791107
4.98346208	15288.4383	3.62191404	2291.15904	0.00466968767	0.00466968767	0.00114775758
4.98346208	15288.4383	3.62191404	2749.39084	0.00445735214	0.00445735214	0.00114765525
4.98346208	15288.4383	3.62191404	3207.62265	0.0042716599	0.0042716599	0.00114758215
4.98346208	15288.4383	3.62191404	3665.85446	0.00410777953	0.00410777953	0.00114752733
4.98346208	15288.4383	3.62191404	4124.08627	0.00396201592	0.00396201592	0.00114748469
4.98346208	22932.6575	0	0	0.00253466168	0.00196347347	0.00117989047
4.98346208	22932.6575	0	458.231807	0.00251372628	0.00361375975	0.001013562
4.98346208	22932.6575	0	916.463615	0.00249356167	0.00317697427	0.00101266244
4.98346208	22932.6575	0	1374.69542	0.00247412594	0.00286421405	0.00101236042
4.98346208	22932.6575	0	1832.92723	0.00245538018	0.00262897075	0.001012209
4.98346208	22932.6575	0	2291.15904	0.00243728822	0.00244549015	0.00101211802
4.98346208	22932.6575	0	2749.39084	0.00229832458	0.00229832458	0.00101205731
4.98346208	22932.6575	0	3207.62265	0.00217763338	0.00217763338	0.00101201392
4.98346208	22932.6575	0	3665.85446	0.00207684504	0.00207684504	0.00101198136
4.98346208	22932.6575	0	4124.08627	0.00199140112	0.00199140112	0.00101195603
4.98346208	22932.6575	0.402434893	0	0.00622317141	0.00196649251	0.0011074247
4.98346208	22932.6575	0.402434893	458.231807	0.00547164282	0.00547164282	0.000925962953
4.98346208	22932.6575	0.402434893	916.463615	0.00406787402	0.00406787402	0.000924992176
4.98346208	22932.6575	0.402434893	1374.69542	0.00306619076	0.00306619076	0.000924666741
4.98346208	22932.6575	0.402434893	1832.92723	0.00282322688	0.00282322688	0.000924503676
4.98346208	22932.6575	0.402434893	2291.15904	0.00262948656	0.00262948656	0.000924405725
4.98346208	22932.6575	0.402434893	2749.39084	0.00247144774	0.00247144774	0.000924340378
4.98346208	22932.6575	0.402434893	3207.62265	0.00234019405	0.00234019405	0.000924293679
4.98346208	22932.6575	0.402434893	3665.85446	0.00222953982	0.00222953982	0.000924258642
4.98346208	22932.6575	0.402434893	4124.08627	0.00213504892	0.00213504892	0.000924231384
4.98346208	22932.6575	0.804869786	0	0.00625550296	0.00196949613	0.0012428117
4.98346208	22932.6575	0.804869786	458.231807	0.00558441075	0.00558441075	0.0010483404
4.98346208	22932.6575	0.804869786	916.463615	0.00495363617	0.00495363617	0.00104729858
4.98346208	22932.6575	0.804869786	1374.69542	0.00381617487	0.00381617487	0.00104694977
4.98346208	22932.6575	0.804869786	1832.92723	0.00352438503	0.00352438503	0.00104677507
4.98346208	22932.6575	0.804869786	2291.15904	0.00329049735	0.00329049735	0.00104667015
4.98346208	22932.6575	0.804869786	2749.39084	0.0030988323	0.0030988323	0.00104660017
4.98346208	22932.6575	0.804869786	3207.62265	0.00293896891	0.00293896891	0.00104655017
4.98346208	22932.6575	0.804869786	3665.85446	0.00280365453	0.00280365453	0.00104651265
4.98346208	22932.6575	0.804869786	4124.08627	0.00268767532	0.00268767532	0.00104648347
4.98346208	22932.6575	1.20730468	0	0.00628146144	0.00197248443	0.00127095992
4.98346208	22932.6575	1.20730468	458.231807	0.00567347735	0.00567347735	0.00106518851
4.98346208	22932.6575	1.20730468	916.463615	0.0050860582	0.0050860582	0.00106407584
4.98346208	22932.6575	1.20730468	1374.69542	0.00464637586	0.00464637586	0.00106370367
4.98346208	22932.6575	1.20730468	1832.92723	0.00365214574	0.00365214574	0.00106351735
4.98346208	22932.6575	1.20730468	2291.15904	0.00342235415	0.00342235415	0.00106340548
4.98346208	22932.6575	1.20730468	2749.39084	0.00323151117	0.00323151117	0.00106333087
4.98346208	22932.6575	1.20730468	3207.62265	0.00307052787	0.00307052787	0.00106327756
4.98346208	22932.6575	1.20730468	3665.85446	0.0029329487	0.0029329487	0.00106323756
4.98346208	22932.6575	1.20730468	4124.08627	0.00281404781	0.00281404781	0.00106320646
4.98346208	22932.6575	1.60973957	0	0.00630256894	0.00197545753	0.00129710754
4.98346208	22932.6575	1.60973957	458.231807	0.00574629901	0.00574629901	0.0010814324
4.98346208	22932.6575	1.60973957	916.463615	0.0051959677	0.0051959677	0.00108024904
4.98346208	22932.6575	1.60973957	1374.69542	0.00477546352	0.00477546352	0.00107985356
4.98346208	22932.6575	1.60973957	1832.92723	0.00444048238	0.00444048238	0.00107965563
4.98346208	22932.6575	1.60973957	2291.15904	0.00353637256	0.00353637256	0.00107953681
4.98346208	22932.6575	1.60973957	2749.39084	0.00334765539	0.00334765539	0.00107945757
4.98346208	22932.6575	1.60973957	3207.62265	0.00318689632	0.00318689632	0.00107940096
4.98346208	22932.6575	1.60973957	3665.85446	0.00304833691	0.00304833691	0.00107935849
4.98346208	22932.6575	1.60973957	4124.08627	0.00292769933	0.00292769933	0.00107932546
4.98346208	22932.6575	2.01217447	0	0.00631999103	0.00197841555	0.00132135896
4.98346208	22932.6575	2.01217447	458.231807	0.00580734159	0.00580734159	0.00109693542
4.98346208	22932.6575	2.01217447	916.463615	0.00528921957	0.00528921957	0.00109568157
4.98346208	22932.6575	2.01217447	1374.69542	0.00488651299	0.00488651299	0.00109526281
4.98346208	22932.6575	2.01217447	1832.92723	0.00456146864	0.00456146864	0.00109505328
4.98346208	22932.6575	2.01217447	2291.15904	0.00429266492	0.00429266492	0.00109492752
4.98346208	22932.6575	2.01217447	2749.39084	0.00345035232	0.00345035232	0.00109484365
4.98346208	22932.6575	2.01217447	3207.62265	0.00329070345	0.00329070345	0.00109478374
4.98346208	22932.6575	2.01217447	3665.85446	0.0031520643	0.0031520643	0.0010947388
4.98346208	22932.6575	2.01217447	4124.08627	0.00303055625	0.00303055625	0.00109470384
4.98346208	22932.6575	2.41460936	0	0.00633457937	0.00198135861	0.00134380805
4.98346208	22932.6575	2.41460936	458.231807	0.00585940919	0.00585940919	0.00111160288
4.98346208	22932.6575	2.41460936	916.463615	0.00536969448	0.00536969448	0.00111027872
4.98346208	22932.6575	2.41460936	1374.69542	0.00498342103	0.00498342103	0.00110983672
4.98346208	22932.6575	2.41460936	1832.92723	0.00466813466	0.00466813466	0.0011096156
4.98346208	22932.6575	2.41460936	2291.15904	0.00440489575	0.00440489575	0.0011094829
4.98346208	22932.6575	2.41460936	2749.39084	0.00418146509	0.00418146509	0.00110939441
4.98346208	22932.6575	2.41460936	3207.62265	0.00338400343	0.00338400343	0.0011093312
4.98346208	22932.6575	2.41460936	3665.85446	0.00324591543	0.00324591543	0.00110928379
4.98346208	22932.6575	2.41460936	4124.08627	0.00312417194	0.00312417194	0.00110924691
4.98346208	22932.6575	2.81704425	0	0.00634695495	0.00198428681	0.00136454982
4.98346208	22932.6575	2.81704425	458.231807	0.00590438365	0.00590438365	0.00112538011
4.98346208	22932.6575	2.81704425	916.463615	0.00544004781	0.00544004781	0.00112398584
4.98346208	22932.6575	2.81704425	1374.69542	0.00506897063	0.00506897063	0.00112352062
4.98346208	22932.6575	2.81704425	1832.92723	0.00476310512	0.00476310512	0.00112328794
4.98346208	22932.6575	2.81704425	2291.15904	0.00450559853	0.00450559853	0.0011231483
4.98346208	22932.6575	2.81704425	2749.39084	0.0042854205	0.0042854205	0.00112305519
4.98346208	22932.6575	2.81704425	3207.62265	0.00409485094	0.00409485094	0.00112298868
4.98346208	22932.6575	2.81704425	3665.85446	0.00333132352	0.00333132352	0.0011229388
4.98346208	22932.6575	2.81704425	4124.08627	0.00320981138	0.00320981138	0.0011229
4.98346208	22932.6575	3.21947914	0	0.00635757564	0.00198720028	0.00138368472
4.98346208	22932.6575	3.21947914	458.231807	0.00594361164	0.00594361164	0.00113824727
4.98346208	22932.6575	3.21947914	916.463615	0.00550217142	0.00550217142	0.00113678306
4.98346208	22932.6575	3.21947914	1374.69542	0.00514519895	0.00514519895	0.00113629467
4.98346208	22932.6575	3.21947914	1832.92723	0.00484836111	0.00484836111	0.00113605042
4.98346208	22932.6575	3.21947914	2291.15904	0.0045966053	0.0045966053	0.00113590386
4.98346208	22932.6575	3.21947914	2749.39084	0.00437993837	0.00437993837	0.00113580614
4.98346208	22932.6575	3.21947914	3207.62265	0.00419131126	0.00419131126	0.00113573633
4.98346208	22932.6575	3.21947914	3665.85446	0.00402552747	0.00402552747	0.00113568398
4.98346208	22932.6575	3.21947914	4124.08627	0.00328851393	0.00328851393	0.00113564326
4.98346208	22932.6575	3.62191404	0	0.00636678413	0.00199009911	0.00140131855
4.98346208	22932.6575	3.62191404	458.231807	0.00597810491	0.00597810491	0.00115021234
4.98346208	22932.6575	3.62191404	916.463615	0.00555746896	0.00555746896	0.0011486784
4.98346208	22932.6575	3.62191404	1374.69542	0.00521363844	0.00521363844	0.00114816687
4.98346208	22932.6575	3.62191404	1832.92723	0.00492542651	0.00492542651	0.00114791107
4.98346208	22932.6575	3.62191404	2291.15904	0.00467935641	0.00467935641	0.00114775758
4.98346208	22932.6575	3.62191404	2749.39084	0.0044663428	0.0044663428	0.00114765525
4.98346208	22932.6575	3.62191404	3207.62265	0.00427992251	0.00427992251	0.00114758215
4.98346208	22932.6575	3.62191404	3665.85446	0.00411530181	0.00411530181	0.00114752733
4.98346208	22932.6575	3.62191404	4124.08627	0.00396881444	0.00396881444	0.00114748469
4.98346208	30576.8767	0	0	0.00232178757	0.00178272916	0.00117989047
4.98346208	30576.8767	0	458.231807	0.00230764148	0.00358428185	0.001013562
4.98346208	30576.8767	0	916.463615	0.00229393056	0.00315669407	0.00101266244
4.98346208	30576.8767	0	1374.69542	0.00228063502	0.00284943324	0.00101236042
4.98346208	30576.8767	0	1832.92723	0.00226773624	0.0026177402	0.001012209
4.98346208	30576.8767	0	2291.15904	0.00225521673	0.00243668396	0.00101211802
4.98346208	30576.8767	0	2749.39084	0.00224305998	0.0022912467	0.00101205731
4.98346208	30576.8767	0	3207.62265	0.00217183027	0.00217183027	0.00101201392
4.98346208	30576.8767	0	3665.85446	0.00207200854	0.00207200854	0.00101198136
4.98346208	30576.8767	0	4124.08627	0.00198731457	0.00198731457	0.00101195603
4.98346208	30576.8767	0.402434893	0	0.0061609723	0.0017856603	0.0011074247
4.98346208	30576.8767	0.402434893	458.231807	0.00549833199	0.00549833199	0.000925962953
4.98346208	30576.8767	0.402434893	916.463615	0.00408900356	0.00408900356	0.000924992176
4.98346208	30576.8767	0.402434893	1374.69542	0.00307947797	0.00307947797	0.000924666741
4.98346208	30576.8767	0.402434893	1832.92723	0.0028343301	0.0028343301	0.000924503676
4.98346208	30576.8767	0.402434893	2291.15904	0.00263858424	0.00263858424	0.000924405725
4.98346208	30576.8767	0.402434893	2749.39084	0.00247878257	0.00247878257	0.000924340378
4.98346208	30576.8767	0.402434893	3207.62265	0.00234603346	0.00234603346	0.000924293679
4.98346208	30576.8767	0.402434893	3665.85446	0.00223413543	0.00223413543	0.000924258642
4.98346208	30576.8767	0.402434893	4124.08627	0.00213861941	0.00213861941	0.000924231384
4.98346208	30576.8767	0.804869786	0	0.00620114408	0.00178857886	0.0012428117
4.98346208	30576.8767	0.804869786	458.231807	0.00560840598	0.00560840598	0.0010483404
4.98346208	30576.8767	0.804869786	916.463615	0.00497363799	0.00497363799	0.00104729858
4.98346208	30576.8767	0.804869786	1374.69542	0.0038339914	0.0038339914	0.00104694977
4.98346208	30576.8767	0.804869786	1832.92723	0.00353939067	0.00353939067	0.00104677507
4.98346208	30576.8767	0.804869786	2291.15904	0.00330291396	0.00330291396	0.00104667015
4.98346208	30576.8767	0.804869786	2749.39084	0.00310899147	0.00310899147	0.00104660017
4.98346208	30576.8767	0.804869786	3207.62265	0.00294722076	0.00294722076	0.00104655017
4.98346208	30576.8767	0.804869786	3665.85446	0.00281031954	0.00281031954	0.00104651265
4.98346208	30576.8767	0.804869786	4124.08627	0.0026930283	0.0026930283	0.00104648347
4.98346208	30576.8767	1.20730468	0	0.00623315757	0.00179148492	0.00127095992
4.98346208	30576.8767	1.20730468	458.231807	0.0056948451	0.0056948451	0.00106518851
4.98346208	30576.8767	1.20730468	916.463615	0.0051048418	0.0051048418	0.00106407584
4.98346208	30576.8767	1.20730468	1374.69542	0.00466320384	0.00466320384	0.00106370367
4.98346208	30576.8767	1.20730468	1832.92723	0.00366724527	0.00366724527	0.00106351735
4.98346208	30576.8767	1.20730468	2291.15904	0.00343525244	0.00343525244	0.00106340548
4.98346208	30576.8767	1.20730468	2749.39084	0.0032423922	0.0032423922	0.00106333087
4.98346208	30576.8767	1.20730468	3207.62265	0.00307963805	0.00307963805	0.00106327756
4.98346208	30576.8767	1.20730468	3665.85446	0.00294053948	0.00294053948	0.00106323756
4.98346208	30576.8767	1.20730468	4124.08627	0.00282034951	0.00282034951	0.00106320646
4.98346208	30576.8767	1.60973957	0	0.00625909337	0.00179437856	0.00129710754
4.98346208	30576.8767	1.60973957	458.231807	0.0057654753	0.0057654753	0.0010814324
4.98346208	30576.8767	1.60973957	916.463615	0.00521319076	0.00521319076	0.00108024904
4.98346208	30576.8767	1.60973957	1374.69542	0.00479136552	0.00479136552	0.00107985356
4.98346208	30576.8767	1.60973957	1832.92723	0.00445466318	0.00445466318	0.00107965563
4.98346208	30576.8767	1.60973957	2291.15904	0.00354918846	0.00354918846	0.00107953681
4.98346208	30576.8767	1.60973957	2749.39084	0.00335874175	0.00335874175	0.00107945757
4.98346208	30576.8767	1.60973957	3207.62265	0.00319640615	0.00319640615	0.00107940096
4.98346208	30576.8767	1.60973957	3665.85446	0.00305645197	0.00305645197	0.00107935849
4.98346208	30576.8767	1.60973957	4124.08627	0.00293460042	0.00293460042	0.00107932546
4.98346208	30576.8767	2.01217447	0	0.00628045996	0.00179725986	0.00132135896
4.98346208	30576.8767	2.01217447	458.231807	0.00582479719	0.00582479719	0.00109693542
4.98346208	30576.8767	2.01217447	916.463615	0.00530492317	0.00530492317	0.00109568157
4.98346208	30576.8767	2.01217447	1374.69542	0.0049012643	0.0049012643	0.00109526281
4.98346208	30576.8767	2.01217447	1832.92723	0.00457495653	0.00457495653	0.00109505328
4.98346208	30576.8767	2.01217447	2291.15904	0.00430465234	0.00430465234	0.00109492752
4.98346208	30576.8767	2.01217447	2749.39084	0.00346131675	0.00346131675	0.00109484365
4.98346208	30576.8767	2.01217447	3207.62265	0.00330030147	0.00330030147	0.00109478374
4.98346208	30576.8767	2.01217447	3665.85446	0.00316041697	0.00316041697	0.0010947388
4.98346208	30576.8767	2.01217447	4124.08627	0.00303779756	0.00303779756	0.00109470384
4.98346208	30576.8767	2.41460936	0	0.00629833327	0.00180012889	0.00134380805
4.98346208	30576.8767	2.41460936	458.231807	0.00587553063	0.00587553063	0.00111160288
4.98346208	30576.8767	2.41460936	916.463615	0.00538406703	0.00538406703	0.00111027872
4.98346208	30576.8767	2.41460936	1374.69542	0.00499701602	0.00499701602	0.00110983672
4.98346208	30576.8767	2.41460936	1832.92723	0.00468078842	0.00468078842	0.0011096156
4.98346208	30576.8767	2.41460936	2291.15904	0.00441638199	0.00441638199	0.0011094829
4.98346208	30576.8767	2.41460936	2749.39084	0.00419168863	0.00419168863	0.00110939441
4.98346208	30576.8767	2.41460936	3207.62265	0.00339348599	0.00339348599	0.0011093312
4.98346208	30576.8767	2.41460936	3665.85446	0.00325430615	0.00325430615	0.00110928379
4.98346208	30576.8767	2.41460936	4124.08627	0.0031315647	0.0031315647	0.00110924691
4.98346208	30576.8767	2.81704425	0	0.00631348791	0.00180298573	0.00136454982
4.98346208	30576.8767	2.81704425	458.231807	0.0059194564	0.0059194564	0.00112538011
4.98346208	30576.8767	2.81704425	916.463615	0.0054533066	0.0054533066	0.00112398584
4.98346208	30576.8767	2.81704425	1374.69542	0.00508150466	0.00508150466	0.00112352062
4.98346208	30576.8767	2.81704425	1832.92723	0.00477490565	0.00477490565	0.00112328794
4.98346208	30576.8767	2.81704425	2291.15904	0.00451648729	0.00451648729	0.0011231483
4.98346208	30576.8767	2.81704425	2749.39084	0.00429528595	0.00429528595	0.00112305519
4.98346208	30576.8767	2.81704425	3207.62265	0.00410366745	0.00410366745	0.00112298868
4.98346208	30576.8767	2.81704425	3665.85446	0.00333961761	0.00333961761	0.0011229388
4.98346208	30576.8767	2.81704425	4124.08627	0.0032172209	0.0032172209	0.0011229
4.98346208	30576.8767	3.21947914	0	0.00632649077	0.00180583047	0.00138368472
4.98346208	30576.8767	3.21947914	458.231807	0.00595783823	0.00595783823	0.00113824727
4.98346208	30576.8767	3.21947914	916.463615	0.00551451363	0.00551451363	0.00113678306
4.98346208	30576.8767	3.21947914	1374.69542	0.00515680257	0.00515680257	0.00113629467
4.98346208	30576.8767	3.21947914	1832.92723	0.00485935314	0.00485935314	0.00113605042
4.98346208	30576.8767	3.21947914	2291.15904	0.00460687202	0.00460687202	0.00113590386
4.98346208	30576.8767	3.21947914	2749.39084	0.00438937518	0.00438937518	0.00113580614
4.98346208	30576.8767	3.21947914	3207.62265	0.00419987209	0.00419987209	0.00113573633
4.98346208	30576.8767	3.21947914	3665.85446	0.00403321689	0.00403321689	0.00113568398
4.98346208	30576.8767	3.21947914	4124.08627	0.00388549048	0.00388549048	0.00113564326
4.98346208	30576.8767	3.62191404	0	0.00633776415	0.00180866318	0.00140131855
4.98346208	30576.8767	3.62191404	458.231807	0.00599162816	0.00599162816	0.00115021234
4.98346208	30576.8767	3.62191404	916.463615	0.00556905724	0.00556905724	0.0011486784
4.98346208	30576.8767	3.62191404	1374.69542	0.00522444422	0.00522444422	0.00114816687
4.98346208	30576.8767	3.62191404	1832.92723	0.00493568347	0.00493568347	0.00114791107
4.98346208	30576.8767	3.62191404	2291.15904	0.00468901791	0.00468901791	0.00114775758
4.98346208	30576.8767	3.62191404	2749.39084	0.00447532511	0.00447532511	0.00114765525
4.98346208	30576.8767	3.62191404	3207.62265	0.00428817346	0.00428817346	0.00114758215
4.98346208	30576.8767	3.62191404	3665.85446	0.00412280808	0.00412280808	0.00114752733
4.98346208	30576.8767	3.62191404	4124.08627	0.00397559244	0.00397559244	0.00114748469
4.98346208	38221.0958	0	0	0.00217193115	0.00164500629	0.00117989047
4.98346208	38221.0958	0	458.231807	0.00216176586	0.00355553613	0.001013562
4.98346208	38221.0958	0	916.463615	0.00215187025	0.00313683072	0.00101266244
4.98346208	38221.0958	0	1374.69542	0.00214223373	0.0028349119	0.00101236042
4.98346208	38221.0958	0	1832.92723	0.00213284624	0.00260668182	0.001012209
4.98346208	38221.0958	0	2291.15904	0.00212369827	0.00242799768	0.00101211802
4.98346208	38221.0958	0	2749.39084	0.00211478075	0.00228425554	0.00101205731
4.98346208	38221.0958	0	3207.62265	0.00210608508	0.00216609181	0.00101201392
4.98346208	38221.0958	0	3665.85446	0.00206722146	0.00206722146	0.00101198136
4.98346208	38221.0958	0	4124.08627	0.00198326658	0.00198326658	0.00101195603
4.98346208	38221.0958	0.402434893	0	0.00610053532	0.0016478071	0.0011074247
4.98346208	38221.0958	0.402434893	458.231807	0.00552534127	0.00552534127	0.000925962953
4.98346208	38221.0958	0.402434893	916.463615	0.0041099971	0.0041099971	0.000924992176
4.98346208	38221.0958	0.402434893	1374.69542	0.00309264435	0.00309264435	0.000924666741
4.98346208	38221.0958	0.402434893	1832.92723	0.00284529478	0.00284529478	0.000924503676
4.98346208	38221.0958	0.402434893	2291.15904	0.0026475313	0.0026475313	0.000924405725
4.98346208	38221.0958	0.402434893	2749.39084	0.00248595958	0.00248595958	0.000924340378
4.98346208	38221.0958	0.402434893	3207.62265	0.00235171283	0.00235171283	0.000924293679
4.98346208	38221.0958	0.402434893	3665.85446	0.0022385727	0.0022385727	0.000924258642
4.98346208	38221.0958	0.402434893	4124.08627	0.002142036	0.002142036	0.000924231384
4.98346208	38221.0958	0.804869786	0	0.00614812512	0.00165059748	0.0012428117
4.98346208	38221.0958	0.804869786	458.231807	0.00563256682	0.00563256682	0.0010483404
4.98346208	38221.0958	0.804869786	916.463615	0.00499357185	0.00499357185	0.00104729858
4.98346208	38221.0958	0.804869786	1374.69542	0.00385172763	0.00385172763	0.00104694977
4.98346208	38221.0958	0.804869786	1832.92723	0.00355429954	0.00355429954	0.00104677507
4.98346208	38221.0958	0.804869786	2291.15904	0.00331521536	0.00331521536	0.00104667015
4.98346208	38221.0958	0.804869786	2749.39084	0.00311902109	0.00311902109	0.00104660017
4.98346208	38221.0958	0.804869786	3207.62265	0.00295533446	0.00295533446	0.00104655017
4.98346208	38221.0958	0.804869786	3665.85446	0.00281684283	0.00281684283	0.00104651265
4.98346208	38221.0958	0.804869786	4124.08627	0.00269823976	0.00269823976	0.00104648347
4.98346208	38221.0958	1.20730468	0	0.00618590776	0.0016533775	0.00127095992
4.98346208	38221.0958	1.20730468	458.231807	0.00571629002	0.00571629002	0.00106518851
4.98346208	38221.0958	1.20730468	916.463615	0.00512358588	0.00512358588	0.00106407584
4.98346208	38221.0958	1.20730468	1374.69542	0.00467999415	0.00467999415	0.00106370367
4.98346208	38221.0958	1.20730468	1832.92723	0.00368230331	0.00368230331	0.00106351735
4.98346208	38221.0958	1.20730468	2291.15904	0.00344809344	0.00344809344	0.00106340548
4.98346208	38221.0958	1.20730468	2749.39084	0.00325319975	0.00325319975	0.00106333087
4.98346208	38221.0958	1.20730468	3207.62265	0.00308866208	0.00308866208	0.00106327756
4.98346208	38221.0958	1.20730468	3665.85446	0.00294803562	0.00294803562	0.00106323756
4.98346208	38221.0958	1.20730468	4124.08627	0.00282655177	0.00282655177	0.00106320646
4.98346208	38221.0958	1.60973957	0	0.006216469	0.00165614721	0.00129710754
4.98346208	38221.0958	1.60973957	458.231807	0.0057846962	0.0057846962	0.0010814324
4.98346208	38221.0958	1.60973957	916.463615	0.00523037857	0.00523037857	0.00108024904
4.98346208	38221.0958	1.60973957	1374.69542	0.00480724912	0.00480724912	0.00107985356
4.98346208	38221.0958	1.60973957	1832.92723	0.00446882133	0.00446882133	0.00107965563
4.98346208	38221.0958	1.60973957	2291.15904	0.00356197639	0.00356197639	0.00107953681
4.98346208	38221.0958	1.60973957	2749.39084	0.00336978691	0.00336978691	0.00107945757
4.98346208	38221.0958	1.60973957	3207.62265	0.0032058625	0.0032058625	0.00107940096
4.98346208	38221.0958	1.60973957	3665.85446	0.0030645039	0.0030645039	0.00107935849
4.98346208	38221.0958	1.60973957	4124.08627	0.00294143158	0.00294143158	0.00107932546
4.98346208	38221.0958	2.01217447	0	0.0062416308	0.00165890667	0.00132135896
4.98346208	38221.0958	2.01217447	458.231807	0.00584229713	0.00584229713	0.00109693542
4.98346208	38221.0958	2.01217447	916.463615	0.00532059378	0.00532059378	0.00109568157
4.98346208	38221.0958	2.01217447	1374.69542	0.00491600029	0.00491600029	0.00109526281
4.98346208	38221.0958	2.01217447	1832.92723	0.00458843346	0.00458843346	0.00109505328
4.98346208	38221.0958	2.01217447	2291.15904	0.00431661917	0.00431661917	0.00109492752
4.98346208	38221.0958	2.01217447	2749.39084	0.00347225759	0.00347225759	0.00109484365
4.98346208	38221.0958	2.01217447	3207.62265	0.00330986592	0.00330986592	0.00109478374
4.98346208	38221.0958	2.01217447	3665.85446	0.00316872719	0.00316872719	0.0010947388
4.98346208	38221.0958	2.01217447	4124.08627	0.0030449894	0.0030449894	0.00109470384
4.98346208	38221.0958	2.41460936	0	0.00626267598	0.00166165593	0.00134380805
4.98346208	38221.0958	2.41460936	458.231807	0.00589170989	0.00589170989	0.00111160288
4.98346208	38221.0958	2.41460936	916.463615	0.00539841265	0.00539841265	0.00111027872
4.98346208	38221.0958	2.41460936	1374.69542	0.00501059471	0.00501059471	0.00110983672
4.98346208	38221.0958	2.41460936	1832.92723	0.00469343377	0.00469343377	0.0011096156
4.98346208	38221.0958	2.41460936	2291.15904	0.00442785618	0.00442785618	0.0011094829
4.98346208	38221.0958	2.41460936	2749.39084	0.00420189064	0.00420189064	0.00110939441
4.98346208	38221.0958	2.41460936	3207.62265	0.00340294671	0.00340294671	0.0011093312
4.98346208	38221.0958	2.41460936	3665.85446	0.00326266777	0.00326266777	0.00110928379
4.98346208	38221.0958	2.41460936	4124.08627	0.00313892202	0.00313892202	0.00110924691
4.98346208	38221.0958	2.81704425	0	0.00628052192	0.00166439506	0.00136454982
4.98346208	38221.0958	2.81704425	458.231807	0.0059346036	0.0059346036	0.00112538011
4.98346208	38221.0958	2.81704425	916.463615	0.00546654797	0.00546654797	0.00112398584
4.98346208	38221.0958	2.81704425	1374.69542	0.0050940221	0.0050940221	0.00112352062
4.98346208	38221.0958	2.81704425	1832.92723	0.00478669713	0.00478669713	0.00112328794
4.98346208	38221.0958	2.81704425	2291.15904	0.00452736702	0.00452736702	0.0011231483
4.98346208	38221.0958	2.81704425	2749.39084	0.00430513679	0.00430513679	0.00112305519
4.98346208	38221.0958	2.81704425	3207.62265	0.00411246161	0.00411246161	0.00112298868
4.98346208	38221.0958	2.81704425	3665.85446	0.00334789099	0.00334789099	0.0011229388
4.98346208	38221.0958	2.81704425	4124.08627	0.00322460445	0.00322460445	0.0011229
4.98346208	38221.0958	3.21947914	0	0.00629583745	0.0016671241	0.00138368472
4.98346208	38221.0958	3.21947914	458.231807	0.00597215418	0.00597215418	0.00113824727
4.98346208	38221.0958	3.21947914	916.463615	0.00552684954	0.00552684954	0.00113678306
4.98346208	38221.0958	3.21947914	1374.69542	0.00516839114	0.00516839114	0.00113629467
4.98346208	38221.0958	3.21947914	1832.92723	0.00487033512	0.00487033512	0.00113605042
4.98346208	38221.0958	3.21947914	2291.15904	0.00461713029	0.00461713029	0.00113590386
4.98346208	38221.0958	3.21947914	2749.39084	0.00439880073	0.00439880073	0.00113580614
4.98346208	38221.0958	3.21947914	3207.62265	0.00420841642	0.00420841642	0.00113573633
4.98346208	38221.0958	3.21947914	3665.85446	0.00404088383	0.00404088383	0.00113568398
4.98346208	38221.0958	3.21947914	4124.08627	0.00389231781	0.00389231781	0.00113564326
4.98346208	38221.0958	3.62191404	0	0.00630911978	0.00166984312	0.00140131855
4.98346208	38221.0958	3.62191404	458.231807	0.00600525231	0.00600525231	0.00115021234
4.98346208	38221.0958	3.62191404	916.463615	0.00558065042	0.00558065042	0.0011486784
4.98346208	38221.0958	3.62191404	1374.69542	0.00523523812	0.00523523812	0.00114816687
4.98346208	38221.0958	3.62191404	1832.92723	0.00494593004	0.00494593004	0.00114791107
4.98346208	38221.0958	3.62191404	2291.15904	0.00469867077	0.00469867077	0.00114775758
4.98346208	38221.0958	3.62191404	2749.39084	0.00448429764	0.00448429764	0.00114765525
4.98346208	38221.0958	3.62191404	3207.62265	0.00429641127	0.00429641127	0.00114758215
4.98346208	38221.0958	3.62191404	3665.85446	0.00413029685	0.00413029685	0.00114752733
4.98346208	38221.0958	3.62191404	4124.08627	0.00398234839	0.00398234839	0.00114748469
4.98346208	45865.315	0	0	0.00206053926	0.00153608856	0.00117989047
4.98346208	45865.315	0	458.231807	0.0020529089	0.00352749403	0.001013562
4.98346208	45865.315	0	916.463615	0.002045457	0.0031173708	0.00101266244
4.98346208	45865.315	0	1374.69542	0.00203817737	0.00282064289	0.00101236042
4.98346208	45865.315	0	1832.92723	0.00203106411	0.00259579149	0.001012209
4.98346208	45865.315	0	2291.15904	0.00202411159	0.00241942876	0.00101211802
4.98346208	45865.315	0	2749.39084	0.0020173144	0.00227734944	0.00101205731
4.98346208	45865.315	0	3207.62265	0.00201066741	0.00216041688	0.00101201392
4.98346208	45865.315	0	3665.85446	0.00200416569	0.00206248301	0.00101198136
4.98346208	45865.315	0	4124.08627	0.0019792566	0.0019792566	0.00101195603
4.98346208	45865.315	0.402434893	0	0.00604178355	0.00153874953	0.0011074247
4.98346208	45865.315	0.402434893	458.231807	0.00555274557	0.00555274557	0.000925962953
4.98346208	45865.315	0.402434893	916.463615	0.00413083738	0.00413083738	0.000924992176
4.98346208	45865.315	0.402434893	1374.69542	0.00310567306	0.00310567306	0.000924666741
4.98346208	45865.315	0.402434893	1832.92723	0.00285610356	0.00285610356	0.000924503676
4.98346208	45865.315	0.402434893	2291.15904	0.00265631163	0.00265631163	0.000924405725
4.98346208	45865.315	0.402434893	2749.39084	0.00249296435	0.00249296435	0.000924340378
4.98346208	45865.315	0.402434893	3207.62265	0.00235721948	0.00235721948	0.000924293679
4.98346208	45865.315	0.402434893	3665.85446	0.00224284065	0.00224284065	0.000924258642
4.98346208	45865.315	0.402434893	4124.08627	0.00214528918	0.00214528918	0.000924231384
4.98346208	45865.315	0.804869786	0	0.00609639516	0.00154140173	0.0012428117
4.98346208	45865.315	0.804869786	458.231807	0.00565693297	0.00565693297	0.0010483404
4.98346208	45865.315	0.804869786	916.463615	0.00501342739	0.00501342739	0.00104729858
4.98346208	45865.315	0.804869786	1374.69542	0.00386937109	0.00386937109	0.00104694977
4.98346208	45865.315	0.804869786	1832.92723	0.00356909895	0.00356909895	0.00104677507
4.98346208	45865.315	0.804869786	2291.15904	0.00332738929	0.00332738929	0.00104667015
4.98346208	45865.315	0.804869786	2749.39084	0.00312890975	0.00312890975	0.00104660017
4.98346208	45865.315	0.804869786	3207.62265	0.00296329965	0.00296329965	0.00104655017
4.98346208	45865.315	0.804869786	3665.85446	0.00282321517	0.00282321517	0.00104651265
4.98346208	45865.315	0.804869786	4124.08627	0.00270330148	0.00270330148	0.00104648347
4.98346208	45865.315	1.20730468	0	0.00613967655	0.00154404519	0.00127095992
4.98346208	45865.315	1.20730468	458.231807	0.00573783419	0.00573783419	0.00106518851
4.98346208	45865.315	1.20730468	916.463615	0.00514228477	0.00514228477	0.00106407584
4.98346208	45865.315	1.20730468	1374.69542	0.00469673866	0.00469673866	0.00106370367
4.98346208	45865.315	1.20730468	1832.92723	0.00369731274	0.00369731274	0.00106351735
4.98346208	45865.315	1.20730468	2291.15904	0.00346086989	0.00346086989	0.00106340548
4.98346208	45865.315	1.20730468	2749.39084	0.0032639266	0.0032639266	0.00106333087
4.98346208	45865.315	1.20730468	3207.62265	0.00309759302	0.00309759302	0.00106327756
4.98346208	45865.315	1.20730468	3665.85446	0.00295543067	0.00295543067	0.00106323756
4.98346208	45865.315	1.20730468	4124.08627	0.00283264866	0.00283264866	0.00106320646
4.98346208	45865.315	1.60973957	0	0.00617467013	0.00154667997	0.00129710754
4.98346208	45865.315	1.60973957	458.231807	0.00580397668	0.00580397668	0.0010814324
4.98346208	45865.315	1.60973957	916.463615	0.00524752733	0.00524752733	0.00108024904
4.98346208	45865.315	1.60973957	1374.69542	0.00482310938	0.00482310938	0.00107985356
4.98346208	45865.315	1.60973957	1832.92723	0.00448295143	0.00448295143	0.00107965563
4.98346208	45865.315	1.60973957	2291.15904	0.00357473176	0.00357473176	0.00107953681
4.98346208	45865.315	1.60973957	2749.39084	0.00338078614	0.00338078614	0.00107945757
4.98346208	45865.315	1.60973957	3207.62265	0.00321526062	0.00321526062	0.00107940096
4.98346208	45865.315	1.60973957	3665.85446	0.0030724881	0.0030724881	0.00107935849
4.98346208	45865.315	1.60973957	4124.08627	0.00294818847	0.00294818847	0.00107932546
4.98346208	45865.315	2.01217447	0	0.00620348432	0.00154930611	0.00132135896
4.98346208	45865.315	2.01217447	458.231807	0.00585985409	0.00585985409	0.00109693542
4.98346208	45865.315	2.01217447	916.463615	0.00533622888	0.00533622888	0.00109568157
4.98346208	45865.315	2.01217447	1374.69542	0.0049307175	0.0049307175	0.00109526281
4.98346208	45865.315	2.01217447	1832.92723	0.00460189583	0.00460189583	0.00109505328
4.98346208	45865.315	2.01217447	2291.15904	0.00432856146	0.00432856146	0.00109492752
4.98346208	45865.315	2.01217447	2749.39084	0.00348317157	0.00348317157	0.00109484365
4.98346208	45865.315	2.01217447	3207.62265	0.00331939346	0.00331939346	0.00109478374
4.98346208	45865.315	2.01217447	3665.85446	0.00317699165	0.00317699165	0.0010947388
4.98346208	45865.315	2.01217447	4124.08627	0.00305212855	0.00305212855	0.00109470384
4.98346208	45865.315	2.41460936	0	0.00622759274	0.00155192365	0.00134380805
4.98346208	45865.315	2.41460936	458.231807	0.00590795908	0.00590795908	0.00111160288
4.98346208	45865.315	2.41460936	916.463615	0.00541273008	0.00541273008	0.00111027872
4.98346208	45865.315	2.41460936	1374.69542	0.00502415453	0.00502415453	0.00110983672
4.98346208	45865.315	2.41460936	1832.92723	0.00470606803	0.00470606803	0.0011096156
4.98346208	45865.315	2.41460936	2291.15904	0.00443931548	0.00443931548	0.0011094829
4.98346208	45865.315	2.41460936	2749.39084	0.00421206807	0.00421206807	0.00110939441
4.98346208	45865.315	2.41460936	3207.62265	0.00341238312	0.00341238312	0.0011093312
4.98346208	45865.315	2.41460936	3665.85446	0.0032709978	0.0032709978	0.00110928379
4.98346208	45865.315	2.41460936	4124.08627	0.00314624143	0.00314624143	0.00110924691
4.98346208	45865.315	2.81704425	0	0.00624804539	0.00155453263	0.00136454982
4.98346208	45865.315	2.81704425	458.231807	0.00594983716	0.00594983716	0.00112538011
4.98346208	45865.315	2.81704425	916.463615	0.00547977184	0.00547977184	0.00112398584
4.98346208	45865.315	2.81704425	1374.69542	0.00510652104	0.00510652104	0.00112352062
4.98346208	45865.315	2.81704425	1832.92723	0.0047984775	0.0047984775	0.00112328794
4.98346208	45865.315	2.81704425	2291.15904	0.00453823552	0.00453823552	0.0011231483
4.98346208	45865.315	2.81704425	2749.39084	0.00431497074	0.00431497074	0.00112305519
4.98346208	45865.315	2.81704425	3207.62265	0.004121231	0.004121231	0.00112298868
4.98346208	45865.315	2.81704425	3665.85446	0.00335614175	0.00335614175	0.0011229388
4.98346208	45865.315	2.81704425	4124.08627	0.00323196014	0.00323196014	0.0011229
4.98346208	45865.315	3.21947914	0	0.00626560644	0.00155713309	0.00138368472
4.98346208	45865.315	3.21947914	458.231807	0.00598657109	0.00598657109	0.00113824727
4.98346208	45865.315	3.21947914	916.463615	0.00553918007	0.00553918007	0.00113678306
4.98346208	45865.315	3.21947914	1374.69542	0.00517996336	0.00517996336	0.00113629467
4.98346208	45865.315	3.21947914	1832.92723	0.00488130541	0.00488130541	0.00113605042
4.98346208	45865.315	3.21947914	2291.15904	0.00462737839	0.00462737839	0.00113590386
4.98346208	45865.315	3.21947914	2749.39084	0.00440821321	0.00440821321	0.00113580614
4.98346208	45865.315	3.21947914	3207.62265	0.00421694235	0.00421694235	0.00113573633
4.98346208	45865.315	3.21947914	3665.85446	0.00404852634	0.00404852634	0.00113568398
4.98346208	45865.315	3.21947914	4124.08627	0.003899115	0.003899115	0.00113564326
4.98346208	45865.315	3.62191404	0	0.0062808435	0.00155972508	0.00140131855
4.98346208	45865.315	3.62191404	458.231807	0.00601898845	0.00601898845	0.00115021234
4.98346208	45865.315	3.62191404	916.463615	0.00559225017	0.00559225017	0.0011486784
4.98346208	45865.315	3.62191404	1374.69542	0.00524601939	0.00524601939	0.00114816687
4.98346208	45865.315	3.62191404	1832.92723	0.00495616498	0.00495616498	0.00114791107
4.98346208	45865.315	3.62191404	2291.15904	0.00470831362	0.00470831362	0.00114775758
4.98346208	45865.315	3.62191404	2749.39084	0.00449325892	0.00449325892	0.00114765525
4.98346208	45865.315	3.62191404	3207.62265	0.00430463443	0.00430463443	0.00114758215
4.98346208	45865.315	3.62191404	3665.85446	0.00413776654	0.00413776654	0.00114752733
4.98346208	45865.315	3.62191404	4124.08627	0.00398908074	0.00398908074	0.00114748469
4.98346208	53509.5342	0	0	0.00197441231	0.00144755181	0.00117989047
4.98346208	53509.5342	0	458.231807	0.00196849477	0.0035001285	0.001013562
4.98346208	53509.5342	0	916.463615	0.00196270126	0.00309830147	0.00101266244
4.98346208	53509.5342	0	1374.69542	0.00195702793	0.00280661936	0.00101236042
4.98346208	53509.5342	0	1832.92723	0.00195147107	0.00258506522	0.001012209
4.98346208	53509.5342	0	2291.15904	0.00194602713	0.00241097472	0.00101211802
4.98346208	53509.5342	0	2749.39084	0.00194069271	0.00227052679	0.00101205731
4.98346208	53509.5342	0	3207.62265	0.00193546453	0.00215480439	0.00101201392
4.98346208	53509.5342	0	3665.85446	0.00193033945	0.00205779243	0.00101198136
4.98346208	53509.5342	0	4124.08627	0.00192531445	0.00197528408	0.00101195603
4.98346208	53509.5342	0.402434893	0	0.00598464461	0.0014500759	0.0011074247
4.98346208	53509.5342	0.402434893	458.231807	0.00558064154	0.00558064154	0.000925962953
4.98346208	53509.5342	0.402434893	916.463615	0.00415150664	0.00415150664	0.000924992176
4.98346208	53509.5342	0.402434893	1374.69542	0.00311854572	0.00311854572	0.000924666741
4.98346208	53509.5342	0.402434893	1832.92723	0.00286673742	0.00286673742	0.000924503676
4.98346208	53509.5342	0.402434893	2291.15904	0.00266490769	0.00266490769	0.000924405725
4.98346208	53509.5342	0.402434893	2749.39084	0.00249978129	0.00249978129	0.000924340378
4.98346208	53509.5342	0.402434893	3207.62265	0.00236253982	0.00236253982	0.000924293679
4.98346208	53509.5342	0.402434893	3665.85446	0.00224692749	0.00224692749	0.000924258642
4.98346208	53509.5342	0.402434893	4124.08627	0.00214836878	0.00214836878	0.000924231384
4.98346208	53509.5342	0.804869786	0	0.00604590589	0.00145259252	0.0012428117
4.98346208	53509.5342	0.804869786	458.231807	0.00568155489	0.00568155489	0.0010483404
4.98346208	53509.5342	0.804869786	916.463615	0.00503319423	0.00503319423	0.00104729858
4.98346208	53509.5342	0.804869786	1374.69542	0.00388690864	0.00388690864	0.00104694977
4.98346208	53509.5342	0.804869786	1832.92723	0.00358377531	0.00358377531	0.00104677507
4.98346208	53509.5342	0.804869786	2291.15904	0.00333942265	0.00333942265	0.00104667015
4.98346208	53509.5342	0.804869786	2749.39084	0.00313864528	0.00313864528	0.00104660017
4.98346208	53509.5342	0.804869786	3207.62265	0.00297110534	0.00297110534	0.00104655017
4.98346208	53509.5342	0.804869786	3665.85446	0.00282942673	0.00282942673	0.00104651265
4.98346208	53509.5342	0.804869786	4124.08627	0.0027082048	0.0027082048	0.00104648347
4.98346208	53509.5342	1.20730468	0	0.00609443007	0.00145510167	0.00127095992
4.98346208	53509.5342	1.20730468	458.231807	0.0057595054	0.0057595054	0.00106518851
4.98346208	53509.5342	1.20730468	916.463615	0.0051609331	0.0051609331	0.00106407584
4.98346208	53509.5342	1.20730468	1374.69542	0.00471342888	0.00471342888	0.00106370367
4.98346208	53509.5342	1.20730468	1832.92723	0.00371226617	0.00371226617	0.00106351735
4.98346208	53509.5342	1.20730468	2291.15904	0.00347357412	0.00347357412	0.00106340548
4.98346208	53509.5342	1.20730468	2749.39084	0.00327456513	0.00327456513	0.00106333087
4.98346208	53509.5342	1.20730468	3207.62265	0.00310642359	0.00310642359	0.00106327756
4.98346208	53509.5342	1.20730468	3665.85446	0.00296271783	0.00296271783	0.00106323756
4.98346208	53509.5342	1.20730468	4124.08627	0.00283863395	0.00283863395	0.00106320646
4.98346208	53509.5342	1.60973957	0	0.00613367209	0.00145760341	0.00129710754
4.98346208	53509.5342	1.60973957	458.231807	0.00582333522	0.00582333522	0.0010814324
4.98346208	53509.5342	1.60973957	916.463615	0.00526463348	0.00526463348	0.00108024904
4.98346208	53509.5342	1.60973957	1374.69542	0.00483894133	0.00483894133	0.00107985356
4.98346208	53509.5342	1.60973957	1832.92723	0.00449704786	0.00449704786	0.00107965563
4.98346208	53509.5342	1.60973957	2291.15904	0.00358744981	0.00358744981	0.00107953681
4.98346208	53509.5342	1.60973957	2749.39084	0.0033917345	0.0033917345	0.00107945757
4.98346208	53509.5342	1.60973957	3207.62265	0.00322459558	0.00322459558	0.00107940096
4.98346208	53509.5342	1.60973957	3665.85446	0.00308039979	0.00308039979	0.00107935849
4.98346208	53509.5342	1.60973957	4124.08627	0.00295486656	0.00295486656	0.00107932546
4.98346208	53509.5342	2.01217447	0	0.00616600202	0.00146009776	0.00132135896
4.98346208	53509.5342	2.01217447	458.231807	0.00587748333	0.00587748333	0.00109693542
4.98346208	53509.5342	2.01217447	916.463615	0.0053518262	0.0053518262	0.00109568157
4.98346208	53509.5342	2.01217447	1374.69542	0.00494541248	0.00494541248	0.00109526281
4.98346208	53509.5342	2.01217447	1832.92723	0.00461533993	0.00461533993	0.00109505328
4.98346208	53509.5342	2.01217447	2291.15904	0.0043404751	0.0043404751	0.00109492752
4.98346208	53509.5342	2.01217447	2749.39084	0.00349405533	0.00349405533	0.00109484365
4.98346208	53509.5342	2.01217447	3207.62265	0.00332888062	0.00332888062	0.00109478374
4.98346208	53509.5342	2.01217447	3665.85446	0.00318520688	0.00318520688	0.0010947388
4.98346208	53509.5342	2.01217447	4124.08627	0.00305921165	0.00305921165	0.00109470384
4.98346208	53509.5342	2.41460936	0	0.00619306929	0.00146258476	0.00134380805
4.98346208	53509.5342	2.41460936	458.231807	0.00592429241	0.00592429241	0.00111160288
4.98346208	53509.5342	2.41460936	916.463615	0.00542701832	0.00542701832	0.00111027872
4.98346208	53509.5342	2.41460936	1374.69542	0.00503769291	0.00503769291	0.00110983672
4.98346208	53509.5342	2.41460936	1832.92723	0.00471868851	0.00471868851	0.0011096156
4.98346208	53509.5342	2.41460936	2291.15904	0.00445075697	0.00445075697	0.0011094829
4.98346208	53509.5342	2.41460936	2749.39084	0.00422221777	0.00422221777	0.00110939441
4.98346208	53509.5342	2.41460936	3207.62265	0.0034217927	0.0034217927	0.0011093312
4.98346208	53509.5342	2.41460936	3665.85446	0.00327929367	0.00327929367	0.00110928379
4.98346208	53509.5342	2.41460936	4124.08627	0.00315352041	0.00315352041	0.00110924691
4.98346208	53509.5342	2.81704425	0	0.0062160471	0.00146506443	0.00136454982
4.98346208	53509.5342	2.81704425	458.231807	0.00596517072	0.00596517072	0.00112538011
4.98346208	53509.5342	2.81704425	916.463615	0.00549297841	0.00549297841	0.00112398584
4.98346208	53509.5342	2.81704425	1374.69542	0.00511899962	0.00511899962	0.00112352062
4.98346208	53509.5342	2.81704425	1832.92723	0.00481024465	0.00481024465	0.00112328794
4.98346208	53509.5342	2.81704425	2291.15904	0.00454909061	0.00454909061	0.0011231483
4.98346208	53509.5342	2.81704425	2749.39084	0.00432478541	0.00432478541	0.00112305519
4.98346208	53509.5342	2.81704425	3207.62265	0.00412997313	0.00412997313	0.00112298868
4.98346208	53509.5342	2.81704425	3665.85446	0.00395924921	0.00395924921	0.0011229388
4.98346208	53509.5342	2.81704425	4124.08627	0.003239286	0.003239286	0.0011229
4.98346208	53509.5342	3.21947914	0	0.00623578875	0.00146753681	0.00138368472
4.98346208	53509.5342	3.21947914	458.231807	0.00600110205	0.00600110205	0.00113824727
4.98346208	53509.5342	3.21947914	916.463615	0.00555150646	0.00555150646	0.00113678306
4.98346208	53509.5342	3.21947914	1374.69542	0.005191518	0.005191518	0.00113629467
4.98346208	53509.5342	3.21947914	1832.92723	0.00489226238	0.00489226238	0.00113605042
4.98346208	53509.5342	3.21947914	2291.15904	0.00463761455	0.00463761455	0.00113590386
4.98346208	53509.5342	3.21947914	2749.39084	0.00441761075	0.00441761075	0.00113580614
4.98346208	53509.5342	3.21947914	3207.62265	0.00422544793	0.00422544793	0.00113573633
4.98346208	53509.5342	3.21947914	3665.85446	0.00405614242	0.00405614242	0.00113568398
4.98346208	53509.5342	3.21947914	4124.08627	0.00390588004	0.00390588004	0.00113564326
4.98346208	53509.5342	3.62191404	0	0.00625292801	0.00147000194	0.00140131855
4.98346208	53509.5342	3.62191404	458.231807	0.00603284898	0.00603284898	0.00115021234
4.98346208	53509.5342	3.62191404	916.463615	0.00560385852	0.00560385852	0.0011486784
4.98346208	53509.5342	3.62191404	1374.69542	0.00525678739	0.00525678739	0.00114816687
4.98346208	53509.5342	3.62191404	1832.92723	0.004966387	0.004966387	0.00114791107
4.98346208	53509.5342	3.62191404	2291.15904	0.00471794502	0.00471794502	0.00114775758
4.98346208	53509.5342	3.62191404	2749.39084	0.00450220746	0.00450220746	0.00114765525
4.98346208	53509.5342	3.62191404	3207.62265	0.00431284137	0.00431284137	0.00114758215
4.98346208	53509.5342	3.62191404	3665.85446	0.00414521556	0.00414521556	0.00114752733
4.98346208	53509.5342	3.62191404	4124.08627	0.00399578784	0.00399578784	0.00114748469
4.98346208	61153.7534	0	0	0.00190579521	0.00137403525	0.00117989047
4.98346208	61153.7534	0	458.231807	0.00190108812	0.00347341393	0.001013562
4.98346208	61153.7534	0	916.463615	0.00189647058	0.00307961045	0.00101266244
4.98346208	61153.7534	0	1374.69542	0.00189194006	0.00279283469	0.00101236042
4.98346208	61153.7534	0	1832.92723	0.00188749413	0.00257449915	0.001012209
4.98346208	61153.7534	0	2291.15904	0.00188313043	0.00240263316	0.00101211802
4.98346208	61153.7534	0	2749.39084	0.00187884671	0.00226378603	0.00101205731
4.98346208	61153.7534	0	3207.62265	0.00187464079	0.00214925327	0.00101201392
4.98346208	61153.7534	0	3665.85446	0.00187051056	0.00205314896	0.00101198136
4.98346208	61153.7534	0	4124.08627	0.001866454	0.00197134846	0.00101195603
4.98346208	61153.7534	0.402434893	0	0.00592905029	0.00137643015	0.0011074247
4.98346208	61153.7534	0.402434893	458.231807	0.00560915434	0.00560915434	0.000925962953
4.98346208	61153.7534	0.402434893	916.463615	0.00417198667	0.00417198667	0.000924992176
4.98346208	61153.7534	0.402434893	1374.69542	0.00375588202	0.00375588202	0.000924666741
4.98346208	61153.7534	0.402434893	1832.92723	0.00287717543	0.00287717543	0.000924503676
4.98346208	61153.7534	0.402434893	2291.15904	0.00267330026	0.00267330026	0.000924405725
4.98346208	61153.7534	0.402434893	2749.39084	0.00250639348	0.00250639348	0.000924340378
4.98346208	61153.7534	0.402434893	3207.62265	0.00236765919	0.00236765919	0.000924293679
4.98346208	61153.7534	0.402434893	3665.85446	0.00225082063	0.00225082063	0.000924258642
4.98346208	61153.7534	0.402434893	4124.08627	0.00215126401	0.00215126401	0.000924231384
4.98346208	61153.7534	0.804869786	0	0.00599661147	0.00137881859	0.0012428117
4.98346208	61153.7534	0.804869786	458.231807	0.00570649657	0.00570649657	0.0010483404
4.98346208	61153.7534	0.804869786	916.463615	0.00505286203	0.00505286203	0.00104729858
4.98346208	61153.7534	0.804869786	1374.69542	0.0039043263	0.0039043263	0.00104694977
4.98346208	61153.7534	0.804869786	1832.92723	0.00359831406	0.00359831406	0.00104677507
4.98346208	61153.7534	0.804869786	2291.15904	0.00335130136	0.00335130136	0.00104667015
4.98346208	61153.7534	0.804869786	2749.39084	0.00314821464	0.00314821464	0.00104660017
4.98346208	61153.7534	0.804869786	3207.62265	0.00297873976	0.00297873976	0.00104655017
4.98346208	61153.7534	0.804869786	3665.85446	0.00283546711	0.00283546711	0.00104651265
4.98346208	61153.7534	0.804869786	4124.08627	0.00271294056	0.00271294056	0.00104648347
4.98346208	61153.7534	1.20730468	0	0.00605013599	0.00138120058	0.00127095992
4.98346208	61153.7534	1.20730468	458.231807	0.00578133844	0.00578133844	0.00106518851
4.98346208	61153.7534	1.20730468	916.463615	0.00517952586	0.00517952586	0.00106407584
4.98346208	61153.7534	1.20730468	1374.69542	0.00473005603	0.00473005603	0.00106370367
4.98346208	61153.7534	1.20730468	1832.92723	0.00372715581	0.00372715581	0.00106351735
4.98346208	61153.7534	1.20730468	2291.15904	0.003486198	0.003486198	0.00106340548
4.98346208	61153.7534	1.20730468	2749.39084	0.00328510723	0.00328510723	0.00106333087
4.98346208	61153.7534	1.20730468	3207.62265	0.00311514604	0.00311514604	0.00106327756
4.98346208	61153.7534	1.20730468	3665.85446	0.00296988991	0.00296988991	0.00106323756
4.98346208	61153.7534	1.20730468	4124.08627	0.00284450107	0.00284450107	0.00106320646
4.98346208	61153.7534	1.60973957	0	0.00609345123	0.00138357616	0.00129710754
4.98346208	61153.7534	1.60973957	458.231807	0.00584279457	0.00584279457	0.0010814324
4.98346208	61153.7534	1.60973957	916.463615	0.00528169383	0.00528169383	0.00108024904
4.98346208	61153.7534	1.60973957	1374.69542	0.00485473992	0.00485473992	0.00107985356
4.98346208	61153.7534	1.60973957	1832.92723	0.00451110479	0.00451110479	0.00107965563
4.98346208	61153.7534	1.60973957	2291.15904	0.00360012559	0.00360012559	0.00107953681
4.98346208	61153.7534	1.60973957	2749.39084	0.00340262679	0.00340262679	0.00107945757
4.98346208	61153.7534	1.60973957	3207.62265	0.00323386215	0.00323386215	0.00107940096
4.98346208	61153.7534	1.60973957	3665.85446	0.00308823391	0.00308823391	0.00107935849
4.98346208	61153.7534	1.60973957	4124.08627	0.00296146106	0.00296146106	0.00107932546
4.98346208	61153.7534	2.01217447	0	0.00612916603	0.00138594535	0.00132135896
4.98346208	61153.7534	2.01217447	458.231807	0.00589520316	0.00589520316	0.00109693542
4.98346208	61153.7534	2.01217447	916.463615	0.00536738378	0.00536738378	0.00109568157
4.98346208	61153.7534	2.01217447	1374.69542	0.0049600818	0.0049600818	0.00109526281
4.98346208	61153.7534	2.01217447	1832.92723	0.004628762	0.004628762	0.00109505328
4.98346208	61153.7534	2.01217447	2291.15904	0.00435235584	0.00435235584	0.00109492752
4.98346208	61153.7534	2.01217447	2749.39084	0.00350490534	0.00350490534	0.00109484365
4.98346208	61153.7534	2.01217447	3207.62265	0.00333832378	0.00333832378	0.00109478374
4.98346208	61153.7534	2.01217447	3665.85446	0.00319336927	0.00319336927	0.0010947388
4.98346208	61153.7534	2.01217447	4124.08627	0.00306623517	0.00306623517	0.00109470384
4.98346208	61153.7534	2.41460936	0	0.00615909183	0.00138830818	0.00134380805
4.98346208	61153.7534	2.41460936	458.231807	0.00594072648	0.00594072648	0.00111160288
4.98346208	61153.7534	2.41460936	916.463615	0.00544127667	0.00544127667	0.00111027872
4.98346208	61153.7534	2.41460936	1374.69542	0.00505120733	0.00505120733	0.00110983672
4.98346208	61153.7534	2.41460936	1832.92723	0.00473129249	0.00473129249	0.0011096156
4.98346208	61153.7534	2.41460936	2291.15904	0.00446217765	0.00446217765	0.0011094829
4.98346208	61153.7534	2.41460936	2749.39084	0.00423233644	0.00423233644	0.00110939441
4.98346208	61153.7534	2.41460936	3207.62265	0.00343117282	0.00343117282	0.0011093312
4.98346208	61153.7534	2.41460936	3665.85446	0.00328755273	0.00328755273	0.00110928379
4.98346208	61153.7534	2.41460936	4124.08627	0.00316075631	0.00316075631	0.00110924691
4.98346208	61153.7534	2.81704425	0	0.00618451618	0.00139066467	0.00136454982
4.98346208	61153.7534	2.81704425	458.231807	0.00598061994	0.00598061994	0.00112538011
4.98346208	61153.7534	2.81704425	916.463615	0.00550616821	0.00550616821	0.00112398584
4.98346208	61153.7534	2.81704425	1374.69542	0.00513145602	0.00513145602	0.00112352062
4.98346208	61153.7534	2.81704425	1832.92723	0.0048219965	0.0048219965	0.00112328794
4.98346208	61153.7534	2.81704425	2291.15904	0.00455992999	0.00455992999	0.0011231483
4.98346208	61153.7534	2.81704425	2749.39084	0.00433457836	0.00433457836	0.00112305519
4.98346208	61153.7534	2.81704425	3207.62265	0.0041386854	0.0041386854	0.00112298868
4.98346208	61153.7534	2.81704425	3665.85446	0.0039669147	0.0039669147	0.0011229388
4.98346208	61153.7534	2.81704425	4124.08627	0.00324658	0.00324658	0.0011229
4.98346208	61153.7534	3.21947914	0	0.00620637567	0.00139301485	0.00138368472
4.98346208	61153.7534	3.21947914	458.231807	0.0060157618	0.0060157618	0.00113824727
4.98346208	61153.7534	3.21947914	916.463615	0.00556383026	0.00556383026	0.00113678306
4.98346208	61153.7534	3.21947914	1374.69542	0.00520305389	0.00520305389	0.00113629467
4.98346208	61153.7534	3.21947914	1832.92723	0.00490320437	0.00490320437	0.00113605042
4.98346208	61153.7534	3.21947914	2291.15904	0.004647837	0.004647837	0.00113590386
4.98346208	61153.7534	3.21947914	2749.39084	0.00442699147	0.00442699147	0.00113580614
4.98346208	61153.7534	3.21947914	3207.62265	0.00423393115	0.00423393115	0.00113573633
4.98346208	61153.7534	3.21947914	3665.85446	0.00406373001	0.00406373001	0.00113568398
4.98346208	61153.7534	3.21947914	4124.08627	0.00391261084	0.00391261084	0.00113564326
4.98346208	61153.7534	3.62191404	0	0.00622536621	0.00139535874	0.00140131855
4.98346208	61153.7534	3.62191404	458.231807	0.00604684766	0.00604684766	0.00115021234
4.98346208	61153.7534	3.62191404	916.463615	0.00561547781	0.00561547781	0.0011486784
4.98346208	61153.7534	3.62191404	1374.69542	0.0052675415	0.0052675415	0.00114816687
4.98346208	61153.7534	3.62191404	1832.92723	0.00497659485	0.00497659485	0.00114791107
4.98346208	61153.7534	3.62191404	2291.15904	0.00472756354	0.00472756354	0.00114775758
4.98346208	61153.7534	3.62191404	2749.39084	0.00451114173	0.00451114173	0.00114765525
4.98346208	61153.7534	3.62191404	3207.62265	0.00432103048	0.00432103048	0.00114758215
4.98346208	61153.7534	3.62191404	3665.85446	0.00415264224	0.00415264224	0.00114752733
4.98346208	61153.7534	3.62191404	4124.08627	0.00400246802	0.00400246802	0.00114748469
4.98346208	68797.9725	0	0	0.00184982304	0.00131194203	0.00117989047
4.98346208	68797.9725	0	458.231807	0.00184600206	0.00344732603	0.001013562
4.98346208	68797.9725	0	916.463615	0.00184224774	0.00306128598	0.00101266244
4.98346208	68797.9725	0	1374.69542	0.00183855834	0.00277928254	0.00101236042
4.98346208	68797.9725	0	1832.92723	0.00183493221	0.00256408955	0.001012209
4.98346208	68797.9725	0	2291.15904	0.00183136773	0.00239440175	0.00101211802
4.98346208	68797.9725	0	2749.39084	0.00182786333	0.0022571256	0.00101205731
4.98346208	68797.9725	0	3207.62265	0.00182441752	0.00214376246	0.00101201392
4.98346208	68797.9725	0	3665.85446	0.00182102884	0.00204855187	0.00101198136
4.98346208	68797.9725	0	4124.08627	0.00181769587	0.00196744921	0.00101195603
4.98346208	68797.9725	0.402434893	0	0.00587493627	0.00131421692	0.0011074247
4.98346208	68797.9725	0.402434893	458.231807	0.0056372036	0.0056372036	0.000925962953
4.98346208	68797.9725	0.402434893	916.463615	0.00419225882	0.00419225882	0.000924992176
4.98346208	68797.9725	0.402434893	1374.69542	0.0037718299	0.0037718299	0.000924666741
4.98346208	68797.9725	0.402434893	1832.92723	0.00288739444	0.00288739444	0.000924503676
4.98346208	68797.9725	0.402434893	2291.15904	0.00268146828	0.00268146828	0.000924405725
4.98346208	68797.9725	0.402434893	2749.39084	0.00251278249	0.00251278249	0.000924340378
4.98346208	68797.9725	0.402434893	3207.62265	0.00237256175	0.00237256175	0.000924293679
4.98346208	68797.9725	0.402434893	3665.85446	0.00225450657	0.00225450657	0.000924258642
4.98346208	68797.9725	0.402434893	4124.08627	0.00215396335	0.00215396335	0.000924231384
4.98346208	68797.9725	0.804869786	0	0.00594846829	0.00131648616	0.0012428117
4.98346208	68797.9725	0.804869786	458.231807	0.00573183911	0.00573183911	0.0010483404
4.98346208	68797.9725	0.804869786	916.463615	0.00507242055	0.00507242055	0.00104729858
4.98346208	68797.9725	0.804869786	1374.69542	0.00392160921	0.00392160921	0.00104694977
4.98346208	68797.9725	0.804869786	1832.92723	0.00361269951	0.00361269951	0.00104677507
4.98346208	68797.9725	0.804869786	2291.15904	0.00336301027	0.00336301027	0.00104667015
4.98346208	68797.9725	0.804869786	2749.39084	0.00315760386	0.00315760386	0.00104660017
4.98346208	68797.9725	0.804869786	3207.62265	0.00298619039	0.00298619039	0.00104655017
4.98346208	68797.9725	0.804869786	3665.85446	0.00284132524	0.00284132524	0.00104651265
4.98346208	68797.9725	0.804869786	4124.08627	0.00271749906	0.00271749906	0.00104648347
4.98346208	68797.9725	1.20730468	0	0.00600676339	0.00131874977	0.00127095992
4.98346208	68797.9725	1.20730468	458.231807	0.00580337671	0.00580337671	0.00106518851
4.98346208	68797.9725	1.20730468	916.463615	0.00519805847	0.00519805847	0.00106407584
4.98346208	68797.9725	1.20730468	1374.69542	0.00474661091	0.00474661091	0.00106370367
4.98346208	68797.9725	1.20730468	1832.92723	0.0037419735	0.0037419735	0.00106351735
4.98346208	68797.9725	1.20730468	2291.15904	0.00349873293	0.00349873293	0.00106340548
4.98346208	68797.9725	1.20730468	2749.39084	0.00329554432	0.00329554432	0.00106333087
4.98346208	68797.9725	1.20730468	3207.62265	0.00312375218	0.00312375218	0.00106327756
4.98346208	68797.9725	1.20730468	3665.85446	0.0029769393	0.0029769393	0.00106323756
4.98346208	68797.9725	1.20730468	4124.08627	0.00285024312	0.00285024312	0.00106320646
4.98346208	68797.9725	1.60973957	0	0.00605398482	0.00132100779	0.00129710754
4.98346208	68797.9725	1.60973957	458.231807	0.00586238258	0.00586238258	0.0010814324
4.98346208	68797.9725	1.60973957	916.463615	0.00529870553	0.00529870553	0.00108024904
4.98346208	68797.9725	1.60973957	1374.69542	0.00487050005	0.00487050005	0.00107985356
4.98346208	68797.9725	1.60973957	1832.92723	0.00452511616	0.00452511616	0.00107965563
4.98346208	68797.9725	1.60973957	2291.15904	0.00361275391	0.00361275391	0.00107953681
4.98346208	68797.9725	1.60973957	2749.39084	0.00341345755	0.00341345755	0.00107945757
4.98346208	68797.9725	1.60973957	3207.62265	0.00324305484	0.00324305484	0.00107940096
4.98346208	68797.9725	1.60973957	3665.85446	0.00309598516	0.00309598516	0.00107935849
4.98346208	68797.9725	1.60973957	4124.08627	0.00296796699	0.00296796699	0.00107932546
4.98346208	68797.9725	2.01217447	0	0.00609295919	0.00132326022	0.00132135896
4.98346208	68797.9725	2.01217447	458.231807	0.00591303545	0.00591303545	0.00109693542
4.98346208	68797.9725	2.01217447	916.463615	0.00538289998	0.00538289998	0.00109568157
4.98346208	68797.9725	2.01217447	1374.69542	0.00497472204	0.00497472204	0.00109526281
4.98346208	68797.9725	2.01217447	1832.92723	0.00464215818	0.00464215818	0.00109505328
4.98346208	68797.9725	2.01217447	2291.15904	0.00436419922	0.00436419922	0.00109492752
4.98346208	68797.9725	2.01217447	2749.39084	0.00351571796	0.00351571796	0.00109484365
4.98346208	68797.9725	2.01217447	3207.62265	0.00334771915	0.00334771915	0.00109478374
4.98346208	68797.9725	2.01217447	3665.85446	0.00320147503	0.00320147503	0.0010947388
4.98346208	68797.9725	2.01217447	4124.08627	0.00307319543	0.00307319543	0.00109470384
4.98346208	68797.9725	2.41460936	0	0.00612564705	0.0013255071	0.00134380805
4.98346208	68797.9725	2.41460936	458.231807	0.00595728069	0.00595728069	0.00111160288
4.98346208	68797.9725	2.41460936	916.463615	0.00545550479	0.00545550479	0.00111027872
4.98346208	68797.9725	2.41460936	1374.69542	0.00506469528	0.00506469528	0.00110983672
4.98346208	68797.9725	2.41460936	1832.92723	0.00474387719	0.00474387719	0.0011096156
4.98346208	68797.9725	2.41460936	2291.15904	0.00447357441	0.00447357441	0.0011094829
4.98346208	68797.9725	2.41460936	2749.39084	0.00424242066	0.00424242066	0.00110939441
4.98346208	68797.9725	2.41460936	3207.62265	0.00344052075	0.00344052075	0.0011093312
4.98346208	68797.9725	2.41460936	3665.85446	0.00329577218	0.00329577218	0.00110928379
4.98346208	68797.9725	2.41460936	4124.08627	0.00316794636	0.00316794636	0.00110924691
4.98346208	68797.9725	2.81704425	0	0.0061534421	0.00132774843	0.00136454982
4.98346208	68797.9725	2.81704425	458.231807	0.00599620276	0.00599620276	0.00112538011
4.98346208	68797.9725	2.81704425	916.463615	0.00551934213	0.00551934213	0.00112398584
4.98346208	68797.9725	2.81704425	1374.69542	0.00514388848	0.00514388848	0.00112352062
4.98346208	68797.9725	2.81704425	1832.92723	0.00483373091	0.00483373091	0.00112328794
4.98346208	68797.9725	2.81704425	2291.15904	0.00457075135	0.00457075135	0.0011231483
4.98346208	68797.9725	2.81704425	2749.39084	0.00434434705	0.00434434705	0.00112305519
4.98346208	68797.9725	2.81704425	3207.62265	0.00414736514	0.00414736514	0.00112298868
4.98346208	68797.9725	2.81704425	3665.85446	0.00397453956	0.00397453956	0.0011229388
4.98346208	68797.9725	2.81704425	4124.08627	0.00325384002	0.00325384002	0.0011229
4.98346208	68797.9725	3.21947914	0	0.00617735871	0.00132998424	0.00138368472
4.98346208	68797.9725	3.21947914	458.231807	0.00603056701	0.00603056701	0.00113824727
4.98346208	68797.9725	3.21947914	916.463615	0.00557615343	0.00557615343	0.00113678306
4.98346208	68797.9725	3.21947914	1374.69542	0.00521456993	0.00521456993	0.00113629467
4.98346208	68797.9725	3.21947914	1832.92723	0.00491412972	0.00491412972	0.00113605042
4.98346208	68797.9725	3.21947914	2291.15904	0.00465804389	0.00465804389	0.00113590386
4.98346208	68797.9725	3.21947914	2749.39084	0.00443635337	0.00443635337	0.00113580614
4.98346208	68797.9725	3.21947914	3207.62265	0.00424238994	0.00424238994	0.00113573633
4.98346208	68797.9725	3.21947914	3665.85446	0.00407128693	0.00407128693	0.00113568398
4.98346208	68797.9725	3.21947914	4124.08627	0.00391930524	0.00391930524	0.00113564326
4.98346208	68797.9725	3.62191404	0	0.00619815117	0.00133221456	0.00140131855
4.98346208	68797.9725	3.62191404	458.231807	0.00606099988	0.00606099988	0.00115021234
4.98346208	68797.9725	3.62191404	916.463615	0.00562711078	0.00562711078	0.0011486784
4.98346208	68797.9725	3.62191404	1374.69542	0.00527828124	0.00527828124	0.00114816687
4.98346208	68797.9725	3.62191404	1832.92723	0.00498678726	0.00498678726	0.00114791107
4.98346208	68797.9725	3.62191404	2291.15904	0.00473716771	0.00473716771	0.00114775758
4.98346208	68797.9725	3.62191404	2749.39084	0.00452006013	0.00452006013	0.00114765525
4.98346208	68797.9725	3.62191404	3207.62265	0.00432920011	0.00432920011	0.00114758215
4.98346208	68797.9725	3.62191404	3665.85446	0.00416004487	0.00416004487	0.00114752733
4.98346208	68797.9725	3.62191404	4124.08627	0.00400911955	0.00400911955	0.00114748469
[truncated: 8,000 more rows]
