# Supplementary material for: GEODE: an in silico tool that translates in vitro to in vivo predictions of tuberculosis antibiotic combination efficacy
Source: Front Pharmacol. 2025 Oct 17;16:1639673. doi: 10.3389/fphar.2025.1639673 (PMC12575316; doi:10.3389/fphar.2025.1639673)
Supplement: Supplementary file 1 [file Supplementaryfile5.zip › drug_int_data/HRZE-ANNH-min/RIF-EMB.csv]

bliss RIF-EMB nrDrugs 2 nrLines 99
0	458.2318	0.001166488	0.001424441	0
0	916.4636	0.001166491	0.001424441	0
0	1374.6954	0.0011664916	0.0014244409	0
0	1832.9272	0.0011664916	0.0014244409	0
0	2291.159	0.0011664916	0.0014244409	0
0	2749.3908	0.0011664917	0.0014244409	0
0	3207.6227	0.0011664917	0.0014244409	0
0	3665.8545	0.0011664917	0.0014244409	0
0	4124.0863	0.0011664917	0.0014244409	0
0.40243	0	0.0060335	0.0027364	0
0.4024349	458.2318	0.004245004	0.004245004	0
0.4024349	916.4636	0.003083088	0.003083088	0
0.40243489	1374.6954	0.0025650289	0.0025650289	0
0.40243489	1832.9272	0.0022900411	0.0022900411	0
0.40243489	2291.159	0.0021208523	0.0021208523	0
0.40243489	2749.3908	0.0020066037	0.0020066037	0
0.40243489	3207.6227	0.0019243904	0.0019243904	0
0.40243489	3665.8545	0.0018624422	0.0018624422	0
0.40243489	4124.0863	0.0018141097	0.0018141097	0
0.80487	0	0.0060514	0.002942	0
0.8048698	458.2318	0.005143709	0.005143709	0
0.8048698	916.4636	0.004245004	0.004245004	0
0.80486979	1374.6954	0.0035531695	0.0035531695	0
0.80486979	1832.9272	0.003083088	0.003083088	0
0.80486979	2291.159	0.0027777109	0.0027777109	0
0.80486979	2749.3908	0.0025650289	0.0025650289	0
0.80486979	3207.6227	0.0024090463	0.0024090463	0
0.80486979	3665.8545	0.0022900411	0.0022900411	0
0.80486979	4124.0863	0.0021963946	0.0021963946	0
1.2073	0	0.0060586	0.003013	0
1.207305	458.2318	0.005501124	0.005501124	0
1.207305	916.4636	0.004844542	0.004844542	0
1.2073047	1374.6954	0.0042450042	0.0042450042	0
1.2073047	1832.9272	0.0037697661	0.0037697661	0
1.2073047	2291.159	0.0033710635	0.0033710635	0
1.2073047	2749.3908	0.003083088	0.003083088	0
1.2073047	3207.6227	0.0028666838	0.0028666838	0
1.2073047	3665.8545	0.0026987703	0.0026987703	0
1.2073047	4124.0863	0.0025650289	0.0025650289	0
1.6097	0	0.0060627	0.0030485	0
1.60974	458.2318	0.005709889	0.005709889	0
1.60974	916.4636	0.005143709	0.005143709	0
1.6097396	1374.6954	0.0047284371	0.0047284371	0
1.6097396	1832.9272	0.0042450042	0.0042450042	0
1.6097396	2291.159	0.0038939481	0.0038939481	0
1.6097396	2749.3908	0.0035531695	0.0035531695	0
1.6097396	3207.6227	0.0032905956	0.0032905956	0
1.6097396	3665.8545	0.003083088	0.003083088	0
1.6097396	4124.0863	0.0029155262	0.0029155262	0
2.0122	0	0.0060654	0.0030695	0
2.012174	458.2318	0.005849805	0.005849805	0
2.012174	916.4636	0.005355688	0.005355688	0
2.0121745	1374.6954	0.0049511851	0.0049511851	0
2.0121745	1832.9272	0.0046290072	0.0046290072	0
2.0121745	2291.159	0.0042450042	0.0042450042	0
2.0121745	2749.3908	0.0039570357	0.0039570357	0
2.0121745	3207.6227	0.0036784271	0.0036784271	0
2.0121745	3665.8545	0.0034402798	0.0034402798	0
2.0121745	4124.0863	0.0032452634	0.0032452634	0
2.4146	0	0.0060673	0.0030835	0
2.414609	458.2318	0.005948891	0.005948891	0
2.414609	916.4636	0.005501124	0.005501124	0
2.4146094	1374.6954	0.0051437092	0.0051437092	0
2.4146094	1832.9272	0.0048445419	0.0048445419	0
2.4146094	2291.159	0.0045566434	0.0045566434	0
2.4146094	2749.3908	0.0042450042	0.0042450042	0
2.4146094	3207.6227	0.003999778	0.003999778	0
2.4146094	3665.8545	0.0037697661	0.0037697661	0
2.4146094	4124.0863	0.0035531695	0.0035531695	0
2.817	0	0.0060688	0.0030933	0
2.817044	458.2318	0.006022279	0.006022279	0
2.817044	916.4636	0.005616659	0.005616659	0
2.8170443	1374.6954	0.0052984458	0.0052984458	0
2.8170443	1832.9272	0.0050023077	0.0050023077	0
2.8170443	2291.159	0.0047789412	0.0047789412	0
2.8170443	2749.3908	0.0045071955	0.0045071955	0
2.8170443	3207.6227	0.0042450042	0.0042450042	0
2.8170443	3665.8545	0.0040314833	0.0040314833	0
2.8170443	4124.0863	0.0038392835	0.0038392835	0
3.2195	0	0.00607	0.0031006	0
3.219479	458.2318	0.006078622	0.006078622	0
3.219479	916.4636	0.005709889	0.005709889	0
3.2194791	1374.6954	0.0054080646	0.0054080646	0
3.2194791	1832.9272	0.0051437092	0.0051437092	0
3.2194791	2291.159	0.004908767	0.004908767	0
3.2194791	2749.3908	0.0047284371	0.0047284371	0
3.2194791	3207.6227	0.004471276	0.004471276	0
3.2194791	3665.8545	0.0042450042	0.0042450042	0
3.2194791	4124.0863	0.0040559346	0.0040559346	0
3.6219	0	0.0060709	0.0031063	0
3.621914	458.2318	0.006123146	0.006123146	0
3.621914	916.4636	0.00578629	0.00578629	0
3.621914	1374.6954	0.005501124	0.005501124	0
3.621914	1832.9272	0.005264217	0.005264217	0
3.621914	2291.159	0.0050319954	0.0050319954	0
3.621914	2749.3908	0.0048445419	0.0048445419	0
3.621914	3207.6227	0.0046793912	0.0046793912	0
3.621914	3665.8545	0.0044440051	0.0044440051	0
3.621914	4124.0863	0.0042450042	0.0042450042	0
