# Supplementary material for: GEODE: an in silico tool that translates in vitro to in vivo predictions of tuberculosis antibiotic combination efficacy
Source: Front Pharmacol. 2025 Oct 17;16:1639673. doi: 10.3389/fphar.2025.1639673 (PMC12575316; doi:10.3389/fphar.2025.1639673)
Supplement: Supplementary file 1 [file Supplementaryfile5.zip › drug_int_data/HRZE-ANNH-min/INH.csv]

bliss INH nrDrugs 1 nrLines 10
0	0	0	0
4.9835	0.0063064	0.0032153	0.00035334
9.9669	0.0063094	0.0032157	0.00037875
14.9504	0.00631076	0.00321579	0.000564834
19.9338	0.0063116	0.00321586	0.000903207
24.9173	0.00631218	0.00321589	0.00108822
29.9008	0.00631262	0.00321592	0.0011079
34.8842	0.00631297	0.00321593	0.00113677
39.8677	0.00631325	0.00321595	0.00117824
44.8512	0.00631349	0.00321596	0.00117924
