# Supplementary material for: GEODE: an in silico tool that translates in vitro to in vivo predictions of tuberculosis antibiotic combination efficacy
Source: Front Pharmacol. 2025 Oct 17;16:1639673. doi: 10.3389/fphar.2025.1639673 (PMC12575316; doi:10.3389/fphar.2025.1639673)
Supplement: Supplementary file 1 [file Supplementaryfile5.zip › drug_int_data/HRZE-ANNH-min/PZA-RIF-EMB.csv]

bliss PZA-RIF-EMB nrDrugs 3 nrLines 999
0	0	458.2318	0.001184172	0.001424441	0
0	0	916.4636	0.001184176	0.001424441	0
0	0	1374.6954	0.0011841764	0.0014244409	0
0	0	1832.9272	0.0011841765	0.0014244409	0
0	0	2291.159	0.0011841765	0.0014244409	0
0	0	2749.3908	0.0011841765	0.0014244409	0
0	0	3207.6227	0.0011841765	0.0014244409	0
0	0	3665.8545	0.0011841765	0.0014244409	0
0	0	4124.0863	0.0011841765	0.0014244409	0
0	0.40243	0	0.0058117	0.0030395	0.00016234
0	0.4024349	458.2318	0.003406396	0.003406396	0.0001623392
0	0.4024349	916.4636	0.002673023	0.002673023	0.0001623392
0	0.40243489	1374.6954	0.002337682	0.002337682	0.00016233922
0	0.40243489	1832.9272	0.0021447847	0.0021447847	0.00016233922
0	0.40243489	2291.159	0.002019316	0.002019316	0.00016233922
0	0.40243489	2749.3908	0.0019311335	0.0019311335	0.00016233922
0	0.40243489	3207.6227	0.0018657488	0.0018657488	0.00016233922
0	0.40243489	3665.8545	0.0018153254	0.0018153254	0.00016233922
0	0.40243489	4124.0863	0.0017752516	0.0017752516	0.00016233922
0	0.80487	0	0.0058277	0.0030965	0.00039965
0	0.8048698	458.2318	0.004249938	0.004249938	0.0003996549
0	0.8048698	916.4636	0.003406396	0.003406396	0.0003996549
0	0.80486979	1374.6954	0.0029553797	0.0029553797	0.00039965494
0	0.80486979	1832.9272	0.0026730232	0.0026730232	0.00039965494
0	0.80486979	2291.159	0.0024791695	0.0024791695	0.00039965494
0	0.80486979	2749.3908	0.002337682	0.002337682	0.00039965494
0	0.80486979	3207.6227	0.0022297982	0.0022297982	0.00039965494
0	0.80486979	3665.8545	0.0021447847	0.0021447847	0.00039965494
0	0.80486979	4124.0863	0.0020760493	0.0020760493	0.00039965494
0	1.2073	0	0.0058338	0.0031148	0.00056864
0	1.207305	458.2318	0.00472697	0.00472697	0.0005686408
0	1.207305	916.4636	0.003896757	0.003896757	0.0005686408
0	1.2073047	1374.6954	0.0034063963	0.0034063963	0.00056864082
0	1.2073047	1832.9272	0.0030806692	0.0030806692	0.00056864082
0	1.2073047	2291.159	0.0028479128	0.0028479128	0.00056864082
0	1.2073047	2749.3908	0.0026730232	0.0026730232	0.00056864082
0	1.2073047	3207.6227	0.002536682	0.002536682	0.00056864082
0	1.2073047	3665.8545	0.0024273466	0.0024273466	0.00056864082
0	1.2073047	4124.0863	0.002337682	0.002337682	0.00056864082
0	1.6097	0	0.0058372	0.0031237	0.00061415
0	1.60974	458.2318	0.005035388	0.005035388	0.0006016791
0	1.60974	916.4636	0.004249938	0.004249938	0.000601565
0	1.6097396	1374.6954	0.0037521529	0.0037521529	0.0006015269
0	1.6097396	1832.9272	0.0034063963	0.0034063963	0.00060150788
0	1.6097396	2291.159	0.0031514647	0.0031514647	0.00060149646
0	1.6097396	2749.3908	0.0029553797	0.0029553797	0.00060148885
0	1.6097396	3207.6227	0.0027997042	0.0027997042	0.00060148341
0	1.6097396	3665.8545	0.0026730232	0.0026730232	0.00060147934
0	1.6097396	4124.0863	0.0025678752	0.0025678752	0.00060147617
0	2.0122	0	0.0058394	0.0031289	0.00064037
0	2.012174	458.2318	0.005251618	0.005251618	0.0006026659
0	2.012174	916.4636	0.004517252	0.004517252	0.0006025232
0	2.0121745	1374.6954	0.0040265102	0.0040265102	0.00060247563
0	2.0121745	1832.9272	0.0036734335	0.0036734335	0.00060245184
0	2.0121745	2291.159	0.0034063963	0.0034063963	0.00060243757
0	2.0121745	2749.3908	0.0031969749	0.0031969749	0.00060242806
0	2.0121745	3207.6227	0.0030281365	0.0030281365	0.00060242126
0	2.0121745	3665.8545	0.0028890141	0.0028890141	0.00060241617
0	2.0121745	4124.0863	0.0027723312	0.0027723312	0.0006024122
0	2.4146	0	0.005841	0.0031323	0.00065964
0	2.414609	458.2318	0.005411778	0.005411778	0.0006028772
0	2.414609	916.4636	0.00472697	0.00472697	0.000602706
0	2.4146094	1374.6954	0.0042499377	0.0042499377	0.00060264889
0	2.4146094	1832.9272	0.0038967569	0.0038967569	0.00060262035
0	2.4146094	2291.159	0.0036239178	0.0036239178	0.00060260323
0	2.4146094	2749.3908	0.0034063963	0.0034063963	0.00060259181
0	2.4146094	3207.6227	0.0032286954	0.0032286954	0.00060258366
0	2.4146094	3665.8545	0.0030806692	0.0030806692	0.00060257754
0	2.4146094	4124.0863	0.0029553797	0.0029553797	0.00060257278
0	2.817	0	0.0058421	0.0031347	0.00067507
0	2.817044	458.2318	0.005535239	0.005535239	0.0006029758
0	2.817044	916.4636	0.004896065	0.004896065	0.000602776
0	2.8170443	1374.6954	0.0044356383	0.0044356383	0.00060270945
0	2.8170443	1832.9272	0.0040865319	0.0040865319	0.00060267615
0	2.8170443	2291.159	0.003811941	0.003811941	0.00060265617
0	2.8170443	2749.3908	0.0035898952	0.0035898952	0.00060264285
0	2.8170443	3207.6227	0.0034063963	0.0034063963	0.00060263334
0	2.8170443	3665.8545	0.0032520697	0.0032520697	0.0006026262
0	2.8170443	4124.0863	0.0031203845	0.0031203845	0.00060262065
0	3.2195	0	0.0058431	0.0031365	0.00068796
0	3.219479	458.2318	0.005633351	0.005633351	0.0006030494
0	3.219479	916.4636	0.005035388	0.005035388	0.0006028211
0	3.2194791	1374.6954	0.0045925525	0.0045925525	0.00060274499
0	3.2194791	1832.9272	0.0042499377	0.0042499377	0.00060270693
0	3.2194791	2291.159	0.0039762374	0.0039762374	0.0006026841
0	3.2194791	2749.3908	0.0037521529	0.0037521529	0.00060266888
0	3.2194791	3207.6227	0.0035650771	0.0035650771	0.00060265801
0	3.2194791	3665.8545	0.0034063963	0.0034063963	0.00060264985
0	3.2194791	4124.0863	0.0032700091	0.0032700091	0.00060264351
0	3.6219	0	0.0058438	0.0031379	0.00069896
0	3.621914	458.2318	0.005656725	0.005713208	0.0006031151
0	3.621914	916.4636	0.005152216	0.005152216	0.0006028582
0	3.621914	1374.6954	0.0047269697	0.0047269697	0.00060277263
0	3.621914	1832.9272	0.0043922066	0.0043922066	0.00060272981
0	3.621914	2291.159	0.004121132	0.004121132	0.00060270413
0	3.621914	2749.3908	0.0038967569	0.0038967569	0.000602687
0	3.621914	3207.6227	0.0037077349	0.0037077349	0.00060267477
0	3.621914	3665.8545	0.0035461731	0.0035461731	0.0006026656
0	3.621914	4124.0863	0.0034063963	0.0034063963	0.00060265846
7644.2192	0	0	0.0011312151	0.000556222	0
7644.2192	0	458.23181	0.001131302	0.0014328912	6.2204698e-05
7644.2192	0	916.46361	0.00093850316	0.001428775	6.2204698e-05
7644.2192	0	1374.6954	0.00093631246	0.0014273554	6.2204698e-05
7644.2192	0	1832.9272	0.00084156748	0.0014266363	6.2204698e-05
7644.2192	0	2291.159	0.00084025836	0.0014262018	6.2204698e-05
7644.2192	0	2749.3908	0.00083922988	0.0014259109	6.2204698e-05
7644.2192	0	3207.6227	0.00083841547	0.0014257025	6.2204698e-05
7644.2192	0	3665.8545	0.0007114447	0.0014255458	6.2204698e-05
7644.2192	0	4124.0863	0.00071281728	0.0014254238	6.2204698e-05
7644.2192	0.40243489	0	0.0036261639	0.00059667849	0.00012994193
7644.2192	0.40243489	458.23181	0.0034508943	0.0034508943	0.00012994193
7644.2192	0.40243489	916.46361	0.0026950978	0.0026950978	0.00012994193
7644.2192	0.40243489	1374.6954	0.0023493909	0.0023493909	0.00012994193
7644.2192	0.40243489	1832.9272	0.0021515209	0.0021515209	0.00012994193
7644.2192	0.40243489	2291.159	0.0020233987	0.0020233987	0.00012994193
7644.2192	0.40243489	2749.3908	0.0019336752	0.0019336752	0.00012994193
7644.2192	0.40243489	3207.6227	0.0018673369	0.0018673369	0.00012994193
7644.2192	0.40243489	3665.8545	0.0018162945	0.0018162945	0.00012994193
7644.2192	0.40243489	4124.0863	0.0017758038	0.0017758038	0.00012994193
7644.2192	0.80486979	0	0.0039105121	0.00063584778	0.00023982426
7644.2192	0.80486979	458.23181	0.0040102123	0.0042783941	0.00023982426
7644.2192	0.80486979	916.46361	0.0034286405	0.0034286405	0.00023982426
7644.2192	0.80486979	1374.6954	0.0029711069	0.0029711069	0.00023982426
7644.2192	0.80486979	1832.9272	0.002684134	0.002684134	0.00023982426
7644.2192	0.80486979	2291.159	0.0024871923	0.0024871923	0.00023982426
7644.2192	0.80486979	2749.3908	0.0023436122	0.0023436122	0.00023982426
7644.2192	0.80486979	3207.6227	0.0022342714	0.0022342714	0.00023982426
7644.2192	0.80486979	3665.8545	0.0021482152	0.0021482152	0.00023982426
7644.2192	0.80486979	4124.0863	0.0020787146	0.0020787146	0.00023982426
7644.2192	1.2073047	0	0.0040940169	0.00067379223	0.00034894588
7644.2192	1.2073047	458.23181	0.0041891073	0.0047472919	0.00034894588
7644.2192	1.2073047	916.46361	0.0039146114	0.0039146114	0.00034894588
7644.2192	1.2073047	1374.6954	0.0034212224	0.0034212224	0.00034894588
7644.2192	1.2073047	1832.9272	0.003092474	0.003092474	0.00034894588
7644.2192	1.2073047	2291.159	0.0028572453	0.0028572453	0.00034894588
7644.2192	1.2073047	2749.3908	0.0026804454	0.0026804454	0.00034894588
7644.2192	1.2073047	3207.6227	0.0025426442	0.0025426442	0.00034894588
7644.2192	1.2073047	3665.8545	0.0024321871	0.0024321871	0.00034894588
7644.2192	1.2073047	4124.0863	0.0023416516	0.0023416516	0.00034894588
7644.2192	1.6097396	0	0.0042311918	0.00071057012	0.00036452227
7644.2192	1.6097396	458.23181	0.0043223901	0.0050520066	0.00036452227
7644.2192	1.6097396	916.46361	0.0042641856	0.0042641856	0.00036452227
7644.2192	1.6097396	1374.6954	0.0037650242	0.0037650242	0.00036452227
7644.2192	1.6097396	1832.9272	0.0034175143	0.0034175143	0.00036452227
7644.2192	1.6097396	2291.159	0.0031608525	0.0031608525	0.00036452227
7644.2192	1.6097396	2749.3908	0.0029632528	0.0029632528	0.00036452227
7644.2192	1.6097396	3207.6227	0.0028063133	0.0028063133	0.00036452227
7644.2192	1.6097396	3665.8545	0.0026785953	0.0026785953	0.00036452227
7644.2192	1.6097396	4124.0863	0.0025725997	0.0025725997	0.00036452227
7644.2192	2.0121745	0	0.0043406819	0.00074623601	0.00037414278
7644.2192	2.0121745	458.23181	0.0044290638	0.00526625	0.00037414278
7644.2192	2.0121745	916.46361	0.0045135607	0.0045290504	0.00037414278
7644.2192	2.0121745	1374.6954	0.0040375207	0.0040375207	0.00037414278
7644.2192	2.0121745	1832.9272	0.0036834619	0.0036834619	0.00037414278
7644.2192	2.0121745	2291.159	0.0034152899	0.0034152899	0.00037414278
7644.2192	2.0121745	2749.3908	0.0032047507	0.0032047507	0.00037414278
7644.2192	2.0121745	3207.6227	0.0030348965	0.0030348965	0.00037414278
7644.2192	2.0121745	3665.8545	0.0028948863	0.0028948863	0.00037414278
7644.2192	2.0121745	4124.0863	0.0027774412	0.0027774412	0.00037414278
7644.2192	2.4146094	0	0.0044315869	0.00078084101	0.00038334718
7644.2192	2.4146094	458.23181	0.0045177772	0.0054251312	0.00038334718
7644.2192	2.4146094	916.46361	0.0046010345	0.0047371467	0.00038334718
7644.2192	2.4146094	1374.6954	0.0042594403	0.0042594403	0.00038334718
7644.2192	2.4146094	1832.9272	0.0039056836	0.0039056836	0.00038334718
7644.2192	2.4146094	2291.159	0.0036321208	0.0036321208	0.00038334718
7644.2192	2.4146094	2749.3908	0.0034138071	0.0034138071	0.00038334718
7644.2192	2.4146094	3207.6227	0.0032353256	0.0032353256	0.00038334718
7644.2192	2.4146094	3665.8545	0.0030865736	0.0030865736	0.00038334718
7644.2192	2.4146094	4124.0863	0.0029606304	0.0029606304	0.00038334718
7644.2192	2.8170443	0	0.0045091088	0.00081443309	0.00039225063
7644.2192	2.8170443	458.23181	0.0045933861	0.0055476451	0.00039225063
7644.2192	2.8170443	916.46361	0.0046754647	0.0049051457	0.00039225063
7644.2192	2.8170443	1374.6954	0.00444398	0.00444398	0.00039225063
7644.2192	2.8170443	1832.9272	0.0040944816	0.0040944816	0.00039225063
7644.2192	2.8170443	2291.159	0.0038194259	0.0038194259	0.00039225063
7644.2192	2.8170443	2749.3908	0.0035968305	0.0035968305	0.00039225063
7644.2192	2.8170443	3207.6227	0.0034127481	0.0034127481	0.00039225063
7644.2192	2.8170443	3665.8545	0.0032578459	0.0032578459	0.00039225063
7644.2192	2.8170443	4124.0863	0.0031256174	0.0031256174	0.00039225063
7644.2192	3.2194791	0	0.0045765164	0.00084705727	0.00040066984
7644.2192	3.2194791	458.23181	0.0046589732	0.0056449875	0.00040066984
7644.2192	3.2194791	916.46361	0.0047397876	0.0050436979	0.00040066984
7644.2192	3.2194791	1374.6954	0.0046000125	0.0046000125	0.00040066984
7644.2192	3.2194791	1832.9272	0.0042570661	0.0042570661	0.00040066984
7644.2192	3.2194791	2291.159	0.0039830518	0.0039830518	0.00040066984
7644.2192	3.2194791	2749.3908	0.003758587	0.003758587	0.00040066984
7644.2192	3.2194791	3207.6227	0.0035710822	0.0035710822	0.00040066984
7644.2192	3.2194791	3665.8545	0.0034119539	0.0034119539	0.00040066984
7644.2192	3.2194791	4124.0863	0.0032751249	0.0032751249	0.00040066984
7644.2192	3.621914	0	0.0046360025	0.00087875592	0.00040847716
7644.2192	3.621914	458.23181	0.0047166472	0.0057241877	0.00040847716
7644.2192	3.621914	916.46361	0.0047960665	0.0051599581	0.00040847716
7644.2192	3.621914	1374.6954	0.0047337579	0.0047337579	0.00040847716
7644.2192	3.621914	1832.9272	0.0043986605	0.0043986605	0.00040847716
7644.2192	3.621914	2291.159	0.0041273508	0.0041273508	0.00040847716
7644.2192	3.621914	2749.3908	0.0039027078	0.0039027078	0.00040847716
7644.2192	3.621914	3207.6227	0.003713372	0.003713372	0.00040847716
7644.2192	3.621914	3665.8545	0.0035514668	0.0035514668	0.00040847716
7644.2192	3.621914	4124.0863	0.0034113363	0.0034113363	0.00040847716
15288.4383	0	0	0.00113131675	0.000556222003	0
15288.4383	0	458.231807	0.00113126951	0.00144053423	6.22046976e-05
15288.4383	0	916.463615	0.00113130202	0.00143289116	6.22046976e-05
15288.4383	0	1374.69542	0.00103841764	0.00143017039	6.22046976e-05
15288.4383	0	1832.92723	0.000938503157	0.00142877497	6.22046976e-05
15288.4383	0	2291.15904	0.000937333868	0.00142792614	6.22046976e-05
15288.4383	0	2749.39084	0.000936312465	0.00142735535	6.22046976e-05
15288.4383	0	3207.62265	0.000842355047	0.00142694522	6.22046976e-05
15288.4383	0	3665.85446	0.000841567476	0.00142663627	6.22046976e-05
15288.4383	0	4124.08627	0.000840872764	0.00142639518	6.22046976e-05
15288.4383	0.402434893	0	0.00336543473	0.000576615213	0.000129938155
15288.4383	0.402434893	458.231807	0.00340941957	0.00349523412	0.000129938155
15288.4383	0.402434893	916.463615	0.0027164718	0.0027164718	0.000129938155
15288.4383	0.402434893	1374.69542	0.00236043498	0.00236043498	0.000129938155
15288.4383	0.402434893	1832.92723	0.00215772435	0.00215772435	0.000129938155
15288.4383	0.402434893	2291.15904	0.00202706239	0.00202706239	0.000129938155
15288.4383	0.402434893	2749.39084	0.00193588372	0.00193588372	0.000129938155
15288.4383	0.402434893	3207.62265	0.0018686557	0.0018686557	0.000129938155
15288.4383	0.402434893	3665.85446	0.00181704213	0.00181704213	0.000129938155
15288.4383	0.402434893	4124.08627	0.00177617114	0.00177617114	0.000129938155
15288.4383	0.804869786	0	0.00362616386	0.000596678491	0.000239816702
15288.4383	0.804869786	458.231807	0.00367733528	0.00430666496	0.000239816702
15288.4383	0.804869786	916.463615	0.00345089426	0.00345089426	0.000239816702
15288.4383	0.804869786	1374.69542	0.0029867397	0.0029867397	0.000239816702
15288.4383	0.804869786	1832.92723	0.00269509778	0.00269509778	0.000239816702
15288.4383	0.804869786	2291.15904	0.00249505707	0.00249505707	0.000239816702
15288.4383	0.804869786	2749.39084	0.00234939088	0.00234939088	0.000239816702
15288.4383	0.804869786	3207.62265	0.00223860588	0.00223860588	0.000239816702
15288.4383	0.804869786	3665.85446	0.00215152089	0.00215152089	0.000239816702
15288.4383	0.804869786	4124.08627	0.00208126829	0.00208126829	0.000239816702
15288.4383	1.20730468	0	0.00378817602	0.00061642004	0.000348934544
15288.4383	1.20730468	458.231807	0.00383968524	0.00476749063	0.000348934544
15288.4383	1.20730468	916.463615	0.00388663783	0.00393246219	0.000348934544
15288.4383	1.20730468	1374.69542	0.00343605969	0.00343605969	0.000348934544
15288.4383	1.20730468	1832.92723	0.00310425666	0.00310425666	0.000348934544
15288.4383	1.20730468	2291.15904	0.00286653006	0.00286653006	0.000348934544
15288.4383	1.20730468	2749.39084	0.0026878062	0.0026878062	0.000348934544
15288.4383	1.20730468	3207.62265	0.00254853968	0.00254853968	0.000348934544
15288.4383	1.20730468	3665.85446	0.00243696045	0.00243696045	0.000348934544
15288.4383	1.20730468	4124.08627	0.00234555592	0.00234555592	0.000348934544
15288.4383	1.60973957	0	0.00391051214	0.000635847783	0.000364507161
15288.4383	1.60973957	458.231807	0.00396117647	0.00506863452	0.000364507161
15288.4383	1.60973957	916.463615	0.00401021226	0.00427839406	0.000364507161
15288.4383	1.60973957	1374.69542	0.0037779045	0.0037779045	0.000364507161
15288.4383	1.60973957	1832.92723	0.00342864053	0.00342864053	0.000364507161
15288.4383	1.60973957	2291.15904	0.00317023417	0.00317023417	0.000364507161
15288.4383	1.60973957	2749.39084	0.00297110686	0.00297110686	0.000364507161
15288.4383	1.60973957	3207.62265	0.00281289424	0.00281289424	0.000364507161
15288.4383	1.60973957	3665.85446	0.00268413395	0.00268413395	0.000364507161
15288.4383	1.60973957	4124.08627	0.00257728808	0.00257728808	0.000364507161
15288.4383	2.01217447	0	0.00400995196	0.000654969379	0.000374123888
15288.4383	2.01217447	458.231807	0.00405937222	0.00528097987	0.000374123888
15288.4383	2.01217447	916.463615	0.00410738931	0.00454080561	0.000374123888
15288.4383	2.01217447	1374.69542	0.00404852449	0.00404852449	0.000374123888
15288.4383	2.01217447	1832.92723	0.00369349833	0.00369349833	0.000374123888
15288.4383	2.01217447	2291.15904	0.00342418944	0.00342418944	0.000374123888
15288.4383	2.01217447	2749.39084	0.00321252509	0.00321252509	0.000374123888
15288.4383	2.01217447	3207.62265	0.00304164796	0.00304164796	0.000374123888
15288.4383	2.01217447	3665.85446	0.00290074423	0.00290074423	0.000374123888
15288.4383	2.01217447	4124.08627	0.00278253275	0.00278253275	0.000374123888
15288.4383	2.41460936	0	0.00409401691	0.000673792233	0.000383324512
15288.4383	2.41460936	458.231807	0.00414218376	0.00543862812	0.000383324512
15288.4383	2.41460936	916.463615	0.0041891073	0.00474729194	0.000383324512
15288.4383	2.41460936	1374.69542	0.00423441492	0.00426892645	0.000383324512
15288.4383	2.41460936	1832.92723	0.00391461144	0.00391461144	0.000383324512
15288.4383	2.41460936	2291.15904	0.00364032995	0.00364032995	0.000383324512
15288.4383	2.41460936	2749.39084	0.00342122244	0.00342122244	0.000383324512
15288.4383	2.41460936	3207.62265	0.00324195607	0.00324195607	0.000383324512
15288.4383	2.41460936	3665.85446	0.00309247397	0.00309247397	0.000383324512
15288.4383	2.41460936	4124.08627	0.00296587318	0.00296587318	0.000383324512
15288.4383	2.81704425	0	0.00416688898	0.000692323505	0.000392224184
15288.4383	2.81704425	458.231807	0.00421393598	0.0055602133	0.000392224184
15288.4383	2.81704425	916.463615	0.00425987795	0.00491421032	0.000392224184
15288.4383	2.81704425	1374.69542	0.00430439208	0.0044523024	0.000392224184
15288.4383	2.81704425	1832.92723	0.00410242617	0.00410242617	0.000392224184
15288.4383	2.81704425	2291.15904	0.00382691371	0.00382691371	0.000392224184
15288.4383	2.81704425	2749.39084	0.00360377066	0.00360377066	0.000392224184
15288.4383	2.81704425	3207.62265	0.00341910343	0.00341910343	0.000392224184
15288.4383	2.81704425	3665.85446	0.00326362294	0.00326362294	0.000392224184
15288.4383	2.81704425	4124.08627	0.00313084828	0.00313084828	0.000392224184
15288.4383	3.21947914	0	0.00423119179	0.000710570125	0.000400639616
15288.4383	3.21947914	458.231807	0.00427727926	0.00565679098	0.000400639616
15288.4383	3.21947914	916.463615	0.00432239007	0.00505200665	0.000400639616
15288.4383	3.21947914	1374.69542	0.00436624266	0.00460745466	0.000400639616
15288.4383	3.21947914	1832.92723	0.00426418556	0.00426418556	0.000400639616
15288.4383	3.21947914	2291.15904	0.00398986528	0.00398986528	0.000400639616
15288.4383	3.21947914	2749.39084	0.00376502425	0.00376502425	0.000400639616
15288.4383	3.21947914	3207.62265	0.00357709096	0.00357709096	0.000400639616
15288.4383	3.21947914	3665.85446	0.00341751434	0.00341751434	0.000400639616
15288.4383	3.21947914	4124.08627	0.00328024177	0.00328024177	0.000400639616
15288.4383	3.62191404	0	0.00428870088	0.000728538797	0.000408443152
15288.4383	3.62191404	458.231807	0.00433397093	0.00573533047	0.000408443152
15288.4383	3.62191404	916.463615	0.0043783841	0.00516771204	0.000408443152
15288.4383	3.62191404	1374.69542	0.00442169372	0.00474053193	0.000408443152
15288.4383	3.62191404	1832.92723	0.00440510379	0.00440510379	0.000408443152
15288.4383	3.62191404	2291.15904	0.00413356585	0.00413356585	0.000408443152
15288.4383	3.62191404	2749.39084	0.00390865952	0.00390865952	0.000408443152
15288.4383	3.62191404	3207.62265	0.00371901188	0.00371901188	0.000408443152
15288.4383	3.62191404	3665.85446	0.0035567636	0.0035567636	0.000408443152
15288.4383	3.62191404	4124.08627	0.00341627849	0.00341627849	0.000408443152
22932.6575	0	0	0.00113135134	0.000556222003	0
22932.6575	0	458.231807	0.00113129784	0.00144748334	6.22046976e-05
22932.6575	0	916.463615	0.00113126186	0.00143680597	6.22046976e-05
22932.6575	0	1374.69542	0.00113130202	0.00143289116	6.22046976e-05
22932.6575	0	1832.92723	0.00113140647	0.00143085922	6.22046976e-05
22932.6575	0	2291.15904	0.000939377837	0.00142961508	6.22046976e-05
22932.6575	0	2749.39084	0.000938503157	0.00142877497	6.22046976e-05
22932.6575	0	3207.62265	0.000937705987	0.00142816956	6.22046976e-05
22932.6575	0	3665.85446	0.00093697814	0.00142771256	6.22046976e-05
22932.6575	0	4124.08627	0.000936312465	0.00142735535	6.22046976e-05
22932.6575	0.402434893	0	0.00321092929	0.000569854548	0.000129936896
22932.6575	0.402434893	458.231807	0.00324082092	0.00353898497	0.000129936896
22932.6575	0.402434893	916.463615	0.00273689465	0.00273689465	0.000129936896
22932.6575	0.402434893	1374.69542	0.0023706864	0.0023706864	0.000129936896
22932.6575	0.402434893	1832.92723	0.00216332409	0.00216332409	0.000129936896
22932.6575	0.402434893	2291.15904	0.00203026416	0.00203026416	0.000129936896
22932.6575	0.402434893	2749.39084	0.0019377314	0.0019377314	0.000129936896
22932.6575	0.402434893	3207.62265	0.00186968627	0.00186968627	0.000129936896
22932.6575	0.402434893	3665.85446	0.00181755491	0.00181755491	0.000129936896
22932.6575	0.402434893	4124.08627	0.0017763437	0.0017763437	0.000129936896
22932.6575	0.804869786	0	0.00347266539	0.00058333922	0.000239814183
22932.6575	0.804869786	458.231807	0.00350633078	0.00433469717	0.000239814183
22932.6575	0.804869786	916.463615	0.00347310935	0.00347310935	0.000239814183
22932.6575	0.804869786	1374.69542	0.00300224046	0.00300224046	0.000239814183
22932.6575	0.804869786	1832.92723	0.00270588705	0.00270588705	0.000239814183
22932.6575	0.804869786	2291.15904	0.00250274396	0.00250274396	0.000239814183
22932.6575	0.804869786	2749.39084	0.00235500364	0.00235500364	0.000239814183
22932.6575	0.804869786	3207.62265	0.00224279079	0.00224279079	0.000239814183
22932.6575	0.804869786	3665.85446	0.00215469348	0.00215469348	0.000239814183
22932.6575	0.804869786	4124.08627	0.00208370398	0.00208370398	0.000239814183
22932.6575	1.20730468	0	0.00362616386	0.000596678491	0.000348930766
22932.6575	1.20730468	458.231807	0.00366056417	0.00478757743	0.000348930766
22932.6575	1.20730468	916.463615	0.00369207839	0.00395029246	0.000348930766
22932.6575	1.20730468	1374.69542	0.00345089426	0.00345089426	0.000348930766
22932.6575	1.20730468	1832.92723	0.00311600556	0.00311600556	0.000348930766
22932.6575	1.20730468	2291.15904	0.00287575729	0.00287575729	0.000348930766
22932.6575	1.20730468	2749.39084	0.00269509778	0.00269509778	0.000348930766
22932.6575	1.20730468	3207.62265	0.00255436215	0.00255436215	0.000348930766
22932.6575	1.20730468	3665.85446	0.00244166144	0.00244166144	0.000348930766
22932.6575	1.20730468	4124.08627	0.00234939088	0.00234939088	0.000348930766
22932.6575	1.60973957	0	0.0037399488	0.000609874777	0.000364502123
22932.6575	1.60973957	458.231807	0.00377455221	0.00508530205	0.000364502123
22932.6575	1.60973957	916.463615	0.00380824924	0.00429255614	0.000364502123
22932.6575	1.60973957	1374.69542	0.00379078702	0.00379078702	0.000364502123
22932.6575	1.60973957	1832.92723	0.00343976914	0.00343976914	0.000364502123
22932.6575	1.60973957	2291.15904	0.00317960475	0.00317960475	0.000364502123
22932.6575	1.60973957	2749.39084	0.00297893735	0.00297893735	0.000364502123
22932.6575	1.60973957	3207.62265	0.00281944331	0.00281944331	0.000364502123
22932.6575	1.60973957	3665.85446	0.0026896359	0.0026896359	0.000364502123
22932.6575	1.60973957	4124.08627	0.00258193751	0.00258193751	0.000364502123
22932.6575	2.01217447	0	0.00383221622	0.000622930439	0.000374117591
22932.6575	2.01217447	458.231807	0.0038666035	0.00529583946	0.000374117591
22932.6575	2.01217447	916.463615	0.00390024447	0.00455251521	0.000374117591
22932.6575	2.01217447	1374.69542	0.00393244902	0.00405951779	0.000374117591
22932.6575	2.01217447	1832.92723	0.0037035395	0.0037035395	0.000374117591
22932.6575	2.01217447	2291.15904	0.00343309201	0.00343309201	0.000374117591
22932.6575	2.01217447	2749.39084	0.00322029557	0.00322029557	0.000374117591
22932.6575	2.01217447	3207.62265	0.00304838846	0.00304838846	0.000374117591
22932.6575	2.01217447	3665.85446	0.0029065857	0.0029065857	0.000374117591
22932.6575	2.01217447	4124.08627	0.00278760411	0.00278760411	0.000374117591
22932.6575	2.41460936	0	0.00391051214	0.000635847783	0.000383316956
22932.6575	2.41460936	458.231807	0.00394444532	0.00545229708	0.000383316956
22932.6575	2.41460936	916.463615	0.00397772728	0.0047574062	0.000383316956
22932.6575	2.41460936	1374.69542	0.00401021226	0.00427839406	0.000383316956
22932.6575	2.41460936	1832.92723	0.00392353833	0.00392353833	0.000383316956
22932.6575	2.41460936	2291.15904	0.00364854353	0.00364854353	0.000383316956
22932.6575	2.41460936	2749.39084	0.00342864053	0.00342864053	0.000383316956
22932.6575	2.41460936	3207.62265	0.0032485853	0.0032485853	0.000383316956
22932.6575	2.41460936	3665.85446	0.00309836879	0.00309836879	0.000383316956
22932.6575	2.41460936	4124.08627	0.00297110686	0.00297110686	0.000383316956
22932.6575	2.81704425	0	0.00397878886	0.000648629068	0.000392215368
22932.6575	2.81704425	458.231807	0.00401216328	0.00557296817	0.000392215368
22932.6575	2.81704425	916.463615	0.00404494904	0.00492326144	0.000392215368
22932.6575	2.81704425	1374.69542	0.00407701883	0.00446060437	0.000392215368
22932.6575	2.81704425	1832.92723	0.00410823208	0.00411036428	0.000392215368
22932.6575	2.81704425	2291.15904	0.00383440315	0.00383440315	0.000392215368
22932.6575	2.81704425	2749.39084	0.00361071445	0.00361071445	0.000392215368
22932.6575	2.81704425	3207.62265	0.00342546112	0.00342546112	0.000392215368
22932.6575	2.81704425	3665.85446	0.00326939987	0.00326939987	0.000392215368
22932.6575	2.81704425	4124.08627	0.00313607629	0.00313607629	0.000392215368
22932.6575	3.21947914	0	0.00403943118	0.000661276499	0.00040062954
22932.6575	3.21947914	458.231807	0.00407222393	0.00566878135	0.00040062954
22932.6575	3.21947914	916.463615	0.00410447514	0.00506031768	0.00040062954
22932.6575	3.21947914	1374.69542	0.00413607114	0.00461487859	0.00040062954
22932.6575	3.21947914	1832.92723	0.00416688683	0.00427129518	0.00040062954
22932.6575	3.21947914	2291.15904	0.00399667708	0.00399667708	0.00040062954
22932.6575	3.21947914	2749.39084	0.00377146368	0.00377146368	0.00040062954
22932.6575	3.21947914	3207.62265	0.00358310274	0.00358310274	0.00040062954
22932.6575	3.21947914	3665.85446	0.00342307677	0.00342307677	0.00040062954
22932.6575	3.21947914	4124.08627	0.00328535895	0.00328535895	0.00040062954
22932.6575	3.62191404	0	0.00409401691	0.000673792233	0.000408431817
22932.6575	3.62191404	458.231807	0.00412624936	0.00574665309	0.000408431817
22932.6575	3.62191404	916.463615	0.0041579804	0.00517548092	0.000408431817
22932.6575	3.62191404	1374.69542	0.0041891073	0.00474729194	0.000408431817
22932.6575	3.62191404	1832.92723	0.00421951727	0.00441153599	0.000408431817
22932.6575	3.62191404	2291.15904	0.00413977654	0.00413977654	0.000408431817
22932.6575	3.62191404	2749.39084	0.00391461144	0.00391461144	0.000408431817
22932.6575	3.62191404	3207.62265	0.00372465394	0.00372465394	0.000408431817
22932.6575	3.62191404	3665.85446	0.00356206282	0.00356206282	0.000408431817
22932.6575	3.62191404	4124.08627	0.00342122244	0.00342122244	0.000408431817
30576.8767	0	0	0.00113136888	0.000556222003	0
30576.8767	0	458.231807	0.00113132033	0.00145383103	6.22046976e-05
30576.8767	0	916.463615	0.00113126951	0.00144053423	6.22046976e-05
30576.8767	0	1374.69542	0.00113126526	0.00143552246	6.22046976e-05
30576.8767	0	1832.92723	0.00113130202	0.00143289116	6.22046976e-05
30576.8767	0	2291.15904	0.00113137491	0.00143126973	6.22046976e-05
30576.8767	0	2749.39084	0.00103841764	0.00143017039	6.22046976e-05
30576.8767	0	3207.62265	0.000939151409	0.00142937593	6.22046976e-05
30576.8767	0	3665.85446	0.000938503157	0.00142877497	6.22046976e-05
30576.8767	0	4124.08627	0.00093789848	0.00142830448	6.22046976e-05
30576.8767	0.402434893	0	0.00309551858	0.000566460373	0.000129936266
30576.8767	0.402434893	458.231807	0.00311871428	0.00358163635	0.000129936266
30576.8767	0.402434893	916.463615	0.00275606862	0.00275606862	0.000129936266
30576.8767	0.402434893	1374.69542	0.00237999949	0.00237999949	0.000129936266
30576.8767	0.402434893	1832.92723	0.00216824151	0.00216824151	0.000129936266
30576.8767	0.402434893	2291.15904	0.00203295743	0.00203295743	0.000129936266
30576.8767	0.402434893	2749.39084	0.0019391885	0.0019391885	0.000129936266
30576.8767	0.402434893	3207.62265	0.00187040854	0.00187040854	0.000129936266
30576.8767	0.402434893	3665.85446	0.00181781865	0.00181781865	0.000129936266
30576.8767	0.402434893	4124.08627	0.00177631112	0.00177631112	0.000129936266
30576.8767	0.804869786	0	0.00336543473	0.000576615213	0.000239812924
30576.8767	0.804869786	458.231807	0.00339054984	0.00436244349	0.000239812924
30576.8767	0.804869786	916.463615	0.00340941957	0.00349523412	0.000239812924
30576.8767	0.804869786	1374.69542	0.00301756786	0.00301756786	0.000239812924
30576.8767	0.804869786	1832.92723	0.0027164718	0.0027164718	0.000239812924
30576.8767	0.804869786	2291.15904	0.00251023154	0.00251023154	0.000239812924
30576.8767	0.804869786	2749.39084	0.00236043498	0.00236043498	0.000239812924
30576.8767	0.804869786	3207.62265	0.00224681469	0.00224681469	0.000239812924
30576.8767	0.804869786	3665.85446	0.00215772435	0.00215772435	0.000239812924
30576.8767	0.804869786	4124.08627	0.002086015	0.002086015	0.000239812924
30576.8767	1.20730468	0	0.00351672267	0.000586687574	0.000348928876
30576.8767	1.20730468	458.231807	0.00354227116	0.00480757364	0.000348928876
30576.8767	1.20730468	916.463615	0.00356572009	0.00396808543	0.000348928876
30576.8767	1.20730468	1374.69542	0.00346571172	0.00346571172	0.000348928876
30576.8767	1.20730468	1832.92723	0.00312770823	0.00312770823	0.000348928876
30576.8767	1.20730468	2291.15904	0.00288491676	0.00288491676	0.000348928876
30576.8767	1.20730468	2749.39084	0.00270231182	0.00270231182	0.000348928876
30576.8767	1.20730468	3207.62265	0.00256010494	0.00256010494	0.000348928876
30576.8767	1.20730468	3665.85446	0.00244628473	0.00244628473	0.000348928876
30576.8767	1.20730468	4124.08627	0.00235315209	0.00235315209	0.000348928876
30576.8767	1.60973957	0	0.00362616386	0.000596678491	0.000364499604
30576.8767	1.60973957	458.231807	0.00365206512	0.00510204733	0.000364499604
30576.8767	1.60973957	916.463615	0.00367733528	0.00430666496	0.000364499604
30576.8767	1.60973957	1374.69542	0.00369845975	0.00380366511	0.000364499604
30576.8767	1.60973957	1832.92723	0.00345089426	0.00345089426	0.000364499604
30576.8767	1.60973957	2291.15904	0.00318895895	0.00318895895	0.000364499604
30576.8767	1.60973957	2749.39084	0.0029867397	0.0029867397	0.000364499604
30576.8767	1.60973957	3207.62265	0.00282595651	0.00282595651	0.000364499604
30576.8767	1.60973957	3665.85446	0.00269509778	0.00269509778	0.000364499604
30576.8767	1.60973957	4124.08627	0.00258654513	0.00258654513	0.000364499604
30576.8767	2.01217447	0	0.00371395152	0.00060658898	0.000374114443
30576.8767	2.01217447	458.231807	0.0037399829	0.00531086651	0.000374114443
30576.8767	2.01217447	916.463615	0.00376550356	0.00456417746	0.000374114443
30576.8767	2.01217447	1374.69542	0.00379002853	0.00407049689	0.000374114443
30576.8767	2.01217447	1832.92723	0.00371358213	0.00371358213	0.000374114443
30576.8767	2.01217447	2291.15904	0.00344199464	0.00344199464	0.000374114443
30576.8767	2.01217447	2749.39084	0.0032280594	0.0032280594	0.000374114443
30576.8767	2.01217447	3207.62265	0.00305511557	0.00305511557	0.000374114443
30576.8767	2.01217447	3665.85446	0.00291240856	0.00291240856	0.000374114443
30576.8767	2.01217447	4124.08627	0.00279265331	0.00279265331	0.000374114443
30576.8767	2.41460936	0	0.00378817602	0.00061642004	0.000383313177
30576.8767	2.41460936	458.231807	0.00381414715	0.00546617078	0.000383313177
30576.8767	2.41460936	916.463615	0.00383968524	0.00476749063	0.000383313177
30576.8767	2.41460936	1374.69542	0.00386471261	0.00428784104	0.000383313177
30576.8767	2.41460936	1832.92723	0.00388663783	0.00393246219	0.000383313177
30576.8767	2.41460936	2291.15904	0.00365675963	0.00365675963	0.000383313177
30576.8767	2.41460936	2749.39084	0.00343605969	0.00343605969	0.000383313177
30576.8767	2.41460936	3207.62265	0.0032552117	0.0032552117	0.000383313177
30576.8767	2.41460936	3665.85446	0.00310425666	0.00310425666	0.000383313177
30576.8767	2.41460936	4124.08627	0.00297633008	0.00297633008	0.000383313177
30576.8767	2.81704425	0	0.00385290722	0.000626172653	0.00039221096
30576.8767	2.81704425	458.231807	0.00387868588	0.00558593693	0.00039221096
30576.8767	2.81704425	916.463615	0.00390408267	0.00493230184	0.00039221096
30576.8767	2.81704425	1374.69542	0.00392903072	0.00446888492	0.00039221096
30576.8767	2.81704425	1832.92723	0.00395345752	0.00411829455	0.00039221096
30576.8767	2.81704425	2291.15904	0.00384189295	0.00384189295	0.00039221096
30576.8767	2.81704425	2749.39084	0.00361766074	0.00361766074	0.00039221096
30576.8767	2.81704425	3207.62265	0.00343182014	0.00343182014	0.00039221096
30576.8767	2.81704425	3665.85446	0.00327517566	0.00327517566	0.00039221096
30576.8767	2.81704425	4124.08627	0.0031413005	0.0031413005	0.00039221096
30576.8767	3.21947914	0	0.00391051214	0.000635847783	0.000400624503
30576.8767	3.21947914	458.231807	0.0039360177	0.00568098086	0.000400624503
30576.8767	3.21947914	916.463615	0.00396117647	0.00506863452	0.000400624503
30576.8767	3.21947914	1374.69542	0.00398592926	0.00462228402	0.000400624503
30576.8767	3.21947914	1832.92723	0.00401021226	0.00427839406	0.000400624503
30576.8767	3.21947914	2291.15904	0.00400348628	0.00400348628	0.000400624503
30576.8767	3.21947914	2749.39084	0.0037779045	0.0037779045	0.000400624503
30576.8767	3.21947914	3207.62265	0.00358911675	0.00358911675	0.000400624503
30576.8767	3.21947914	3665.85446	0.00342864053	0.00342864053	0.000400624503
30576.8767	3.21947914	4124.08627	0.00329047582	0.00329047582	0.000400624503
30576.8767	3.62191404	0	0.00396251106	0.000645446381	0.00040842615
30576.8767	3.62191404	458.231807	0.00398770169	0.00575817379	0.00040842615
30576.8767	3.62191404	916.463615	0.00401257112	0.00518326852	0.00040842615
30576.8767	3.62191404	1374.69542	0.00403706592	0.00475403817	0.00040842615
30576.8767	3.62191404	1832.92723	0.00406112866	0.00441795652	0.00040842615
30576.8767	3.62191404	2291.15904	0.00408469735	0.00414598223	0.00040842615
30576.8767	3.62191404	2749.39084	0.00392056294	0.00392056294	0.00040842615
30576.8767	3.62191404	3207.62265	0.00373029763	0.00373029763	0.00040842615
30576.8767	3.62191404	3665.85446	0.00356736398	0.00356736398	0.00040842615
30576.8767	3.62191404	4124.08627	0.00342616763	0.00342616763	0.00040842615
38221.0958	0	0	0.00113137951	0.000556222003	0
38221.0958	0	458.231807	0.00113133662	0.0014596538	6.22046976e-05
38221.0958	0	916.463615	0.00113128391	0.00144408932	6.22046976e-05
38221.0958	0	1374.69542	0.00113126255	0.00143806876	6.22046976e-05
38221.0958	0	1832.92723	0.0011312695	0.00143487277	6.22046976e-05
38221.0958	0	2291.15904	0.00113130202	0.00143289116	6.22046976e-05
38221.0958	0	2749.39084	0.00113135765	0.00143154225	6.22046976e-05
38221.0958	0	3207.62265	0.00103837219	0.00143056472	6.22046976e-05
38221.0958	0	3665.85446	0.000939562879	0.00142982376	6.22046976e-05
38221.0958	0	4124.08627	0.000939018091	0.00142924276	6.22046976e-05
38221.0958	0.402434893	0	0.00300124836	0.000564419415	0.000129935888
38221.0958	0.402434893	458.231807	0.00302049141	0.00362255523	0.000129935888
38221.0958	0.402434893	916.463615	0.00277363522	0.00277363522	0.000129935888
38221.0958	0.402434893	1374.69542	0.00238820744	0.00238820744	0.000129935888
38221.0958	0.402434893	1832.92723	0.00217238923	0.00217238923	0.000129935888
38221.0958	0.402434893	2291.15904	0.00203509137	0.00203509137	0.000129935888
38221.0958	0.402434893	2749.39084	0.00194022301	0.00194022301	0.000129935888
38221.0958	0.402434893	3207.62265	0.00187080111	0.00187080111	0.000129935888
38221.0958	0.402434893	3665.85446	0.00181781835	0.00181781835	0.000129935888
38221.0958	0.402434893	4124.08627	0.0017760625	0.0017760625	0.000129935888
38221.0958	0.804869786	0	0.00328127427	0.000572563233	0.000239812168
38221.0958	0.804869786	458.231807	0.00330143861	0.00438986486	0.000239812168
38221.0958	0.804869786	916.463615	0.00331668939	0.00351721284	0.000239812168
38221.0958	0.804869786	1374.69542	0.00303267665	0.00303267665	0.000239812168
38221.0958	0.804869786	1832.92723	0.00272681949	0.00272681949	0.000239812168
38221.0958	0.804869786	2291.15904	0.00251749682	0.00251749682	0.000239812168
38221.0958	0.804869786	2749.39084	0.00236566843	0.00236566843	0.000239812168
38221.0958	0.804869786	3207.62265	0.00225066549	0.00225066549	0.000239812168
38221.0958	0.804869786	3665.85446	0.0021606044	0.0021606044	0.000239812168
38221.0958	0.804869786	4124.08627	0.00208819438	0.00208819438	0.000239812168
38221.0958	1.20730468	0	0.00343341174	0.000580653996	0.000348927743
38221.0958	1.20730468	458.231807	0.00345369968	0.00482751265	0.000348927743
38221.0958	1.20730468	916.463615	0.00347235468	0.00398582414	0.000348927743
38221.0958	1.20730468	1374.69542	0.00348049697	0.00348049697	0.000348927743
38221.0958	1.20730468	1832.92723	0.00313935151	0.00313935151	0.000348927743
38221.0958	1.20730468	2291.15904	0.00289399759	0.00289399759	0.000348927743
38221.0958	1.20730468	2749.39084	0.00270943957	0.00270943957	0.000348927743
38221.0958	1.20730468	3207.62265	0.00256576105	0.00256576105	0.000348927743
38221.0958	1.20730468	3665.85446	0.0024508247	0.0024508247	0.000348927743
38221.0958	1.20730468	4124.08627	0.00235683504	0.00235683504	0.000348927743
38221.0958	1.60973957	0	0.0035410038	0.00058869224	0.000364498093
38221.0958	1.60973957	458.231807	0.00356156954	0.00511891815	0.000364498093
38221.0958	1.60973957	916.463615	0.00358165733	0.00432071401	0.000364498093
38221.0958	1.60973957	1374.69542	0.00359845759	0.00381653193	0.000364498093
38221.0958	1.60973957	1832.92723	0.00346200978	0.00346200978	0.000364498093
38221.0958	1.60973957	2291.15904	0.00319829125	0.00319829125	0.000364498093
38221.0958	1.60973957	2749.39084	0.00299450909	0.00299450909	0.000364498093
38221.0958	1.60973957	3207.62265	0.00283242969	0.00283242969	0.000364498093
38221.0958	1.60973957	3665.85446	0.00270051605	0.00270051605	0.000364498093
38221.0958	1.60973957	4124.08627	0.00259110796	0.00259110796	0.000364498093
38221.0958	2.01217447	0	0.00362616386	0.000596678491	0.000374112553
38221.0958	2.01217447	458.231807	0.00364693182	0.00532610563	0.000374112553
38221.0958	2.01217447	916.463615	0.00366731019	0.00457579114	0.000374112553
38221.0958	2.01217447	1374.69542	0.0036869259	0.00408145807	0.000374112553
38221.0958	2.01217447	1832.92723	0.00370225545	0.00372362289	0.000374112553
38221.0958	2.01217447	2291.15904	0.00345089426	0.00345089426	0.000374112553
38221.0958	2.01217447	2749.39084	0.00323581377	0.00323581377	0.000374112553
38221.0958	2.01217447	3207.62265	0.00306182674	0.00306182674	0.000374112553
38221.0958	2.01217447	3665.85446	0.00291821054	0.00291821054	0.000374112553
38221.0958	2.01217447	4124.08627	0.00279767835	0.00279767835	0.000374112553
38221.0958	2.41460936	0	0.00369765644	0.000604613269	0.00038331091
38221.0958	2.41460936	458.231807	0.00371851384	0.00548028669	0.00038331091
38221.0958	2.41460936	916.463615	0.0037390435	0.00477754693	0.00038331091
38221.0958	2.41460936	1374.69542	0.00375919695	0.00429726533	0.00038331091
38221.0958	2.41460936	1832.92723	0.00377689867	0.00394138094	0.00038331091
38221.0958	2.41460936	2291.15904	0.00366497639	0.00366497639	0.00038331091
38221.0958	2.41460936	2749.39084	0.0034434782	0.0034434782	0.00038331091
38221.0958	2.41460936	3207.62265	0.00326183367	0.00326183367	0.00038331091
38221.0958	2.41460936	3665.85446	0.0031101361	0.0031101361	0.00038331091
38221.0958	2.41460936	4124.08627	0.0029815415	0.0029815415	0.00038331091
38221.0958	2.81704425	0	0.00375980092	0.000612497085	0.000392208315
38221.0958	2.81704425	458.231807	0.00378064669	0.00559915006	0.000392208315
38221.0958	2.81704425	916.463615	0.00380120817	0.00494133478	0.000392208315
38221.0958	2.81704425	1374.69542	0.00382144388	0.0044771431	0.000392208315
38221.0958	2.81704425	1832.92723	0.00384130918	0.00412621561	0.000392208315
38221.0958	2.81704425	2291.15904	0.00384938185	0.00384938185	0.000392208315
38221.0958	2.81704425	2749.39084	0.00362460837	0.00362460837	0.000392208315
38221.0958	2.81704425	3207.62265	0.00343817941	0.00343817941	0.000392208315
38221.0958	2.81704425	3665.85446	0.00328094932	0.00328094932	0.000392208315
38221.0958	2.81704425	4124.08627	0.00314651996	0.00314651996	0.000392208315
38221.0958	3.21947914	0	0.00381504962	0.000620330445	0.00040062148
38221.0958	3.21947914	458.231807	0.00383580568	0.00569341417	0.00040062148
38221.0958	3.21947914	916.463615	0.00385630827	0.00507696116	0.00040062148
38221.0958	3.21947914	1374.69542	0.00387652102	0.00462967076	0.00040062148
38221.0958	3.21947914	1832.92723	0.00389640501	0.00428548134	0.00040062148
38221.0958	3.21947914	2291.15904	0.00391460305	0.00401029196	0.00040062148
38221.0958	3.21947914	2749.39084	0.0037843459	0.0037843459	0.00040062148
38221.0958	3.21947914	3207.62265	0.00359513222	0.00359513222	0.00040062148
38221.0958	3.21947914	3665.85446	0.0034342049	0.0034342049	0.00040062148
38221.0958	3.21947914	4124.08627	0.00329559169	0.00329559169	0.00040062148
38221.0958	3.62191404	0	0.00386494067	0.000628113847	0.000408422749
38221.0958	3.62191404	458.231807	0.00388555182	0.00576991257	0.000408422749
38221.0958	3.62191404	916.463615	0.00390593178	0.00519107903	0.000408422749
38221.0958	3.62191404	1374.69542	0.00392604797	0.00476077092	0.000408422749
38221.0958	3.62191404	1832.92723	0.00394586573	0.00442436487	0.000408422749
38221.0958	3.62191404	2291.15904	0.00396534804	0.00415218225	0.000408422749
38221.0958	3.62191404	2749.39084	0.00392651339	0.00392651339	0.000408422749
38221.0958	3.62191404	3207.62265	0.00373594238	0.00373594238	0.000408422749
38221.0958	3.62191404	3665.85446	0.00357266653	0.00357266653	0.000408422749
38221.0958	3.62191404	4124.08627	0.00343111355	0.00343111355	0.000408422749
45865.315	0	0	0.00113138665	0.000556222003	0
45865.315	0	458.231807	0.00113134869	0.00146501546	6.22046976e-05
45865.315	0	916.463615	0.00113129784	0.00144748334	6.22046976e-05
45865.315	0	1374.69542	0.00113126951	0.00144053423	6.22046976e-05
45865.315	0	1832.92723	0.00113126186	0.00143680597	6.22046976e-05
45865.315	0	2291.15904	0.00113127321	0.00143448038	6.22046976e-05
45865.315	0	2749.39084	0.00113130202	0.00143289116	6.22046976e-05
45865.315	0	3207.62265	0.00113134687	0.00143173634	6.22046976e-05
45865.315	0	3665.85446	0.00113140647	0.00143085922	6.22046976e-05
45865.315	0	4124.08627	0.00103841764	0.00143017039	6.22046976e-05
45865.315	0.402434893	0	0.00292067709	0.000563056917	0.000129935637
45865.315	0.402434893	458.231807	0.00293727041	0.00366090041	0.000129935637
45865.315	0.402434893	916.463615	0.00278915561	0.00278915561	0.000129935637
45865.315	0.402434893	1374.69542	0.00239511788	0.00239511788	0.000129935637
45865.315	0.402434893	1832.92723	0.00217566977	0.00217566977	0.000129935637
45865.315	0.402434893	2291.15904	0.00203661044	0.00203661044	0.000129935637
45865.315	0.402434893	2749.39084	0.00194080046	0.00194080046	0.000129935637
45865.315	0.402434893	3207.62265	0.00187084118	0.00187084118	0.000129935637
45865.315	0.402434893	3665.85446	0.00181753815	0.00181753815	0.000129935637
45865.315	0.402434893	4124.08627	0.00177558637	0.00177558637	0.000129935637
45865.315	0.804869786	0	0.00321092929	0.000569854548	0.000239811665
45865.315	0.804869786	458.231807	0.00322789322	0.00441693308	0.000239811665
45865.315	0.804869786	916.463615	0.00324082092	0.00353898497	0.000239811665
45865.315	0.804869786	1374.69542	0.00304751701	0.00304751701	0.000239811665
45865.315	0.804869786	1832.92723	0.00273689465	0.00273689465	0.000239811665
45865.315	0.804869786	2291.15904	0.00252451507	0.00252451507	0.000239811665
45865.315	0.804869786	2749.39084	0.0023706864	0.0023706864	0.000239811665
45865.315	0.804869786	3207.62265	0.00225433039	0.00225433039	0.000239811665
45865.315	0.804869786	3665.85446	0.00216332409	0.00216332409	0.000239811665
45865.315	0.804869786	4124.08627	0.00209023481	0.00209023481	0.000239811665
45865.315	1.20730468	0	0.00336543473	0.000576615213	0.000348926987
45865.315	1.20730468	458.231807	0.00338229205	0.00484744344	0.000348926987
45865.315	1.20730468	916.463615	0.00339782465	0.00400349151	0.000348926987
45865.315	1.20730468	1374.69542	0.00340941957	0.00349523412	0.000348926987
45865.315	1.20730468	1832.92723	0.00315092139	0.00315092139	0.000348926987
45865.315	1.20730468	2291.15904	0.00290298822	0.00290298822	0.000348926987
45865.315	1.20730468	2749.39084	0.0027164718	0.0027164718	0.000348926987
45865.315	1.20730468	3207.62265	0.00257132314	0.00257132314	0.000348926987
45865.315	1.20730468	3665.85446	0.00245527548	0.00245527548	0.000348926987
45865.315	1.20730468	4124.08627	0.00236043498	0.00236043498	0.000348926987
45865.315	1.60973957	0	0.00347266539	0.00058333922	0.000364497085
45865.315	1.60973957	458.231807	0.00348968683	0.00513597415	0.000364497085
45865.315	1.60973957	916.463615	0.00350633078	0.00433469717	0.000364497085
45865.315	1.60973957	1374.69542	0.00352025743	0.00382938056	0.000364497085
45865.315	1.60973957	1832.92723	0.00347310935	0.00347310935	0.000364497085
45865.315	1.60973957	2291.15904	0.00320759592	0.00320759592	0.000364497085
45865.315	1.60973957	2749.39084	0.00300224046	0.00300224046	0.000364497085
45865.315	1.60973957	3207.62265	0.00283885852	0.00283885852	0.000364497085
45865.315	1.60973957	3665.85446	0.00270588705	0.00270588705	0.000364497085
45865.315	1.60973957	4124.08627	0.0025956229	0.0025956229	0.000364497085
45865.315	2.01217447	0	0.00355643021	0.000590026879	0.000374111294
45865.315	2.01217447	458.231807	0.00357363279	0.00534160955	0.000374111294
45865.315	2.01217447	916.463615	0.00359052297	0.00458735556	0.000374111294
45865.315	2.01217447	1374.69542	0.00360679824	0.00409239765	0.000374111294
45865.315	2.01217447	1832.92723	0.00361950995	0.00373365834	0.000374111294
45865.315	2.01217447	2291.15904	0.00345978774	0.00345978774	0.000374111294
45865.315	2.01217447	2749.39084	0.00324355578	0.00324355578	0.000374111294
45865.315	2.01217447	3207.62265	0.00306851936	0.00306851936	0.000374111294
45865.315	2.01217447	3665.85446	0.00292398932	0.00292398932	0.000374111294
45865.315	2.01217447	4124.08627	0.00280267717	0.00280267717	0.000374111294
45865.315	2.41460936	0	0.00362616386	0.000596678491	0.000383309399
45865.315	2.41460936	458.231807	0.00364349605	0.00549468779	0.000383309399
45865.315	2.41460936	916.463615	0.00366056417	0.00478757743	0.000383309399
45865.315	2.41460936	1374.69542	0.00367733528	0.00430666496	0.000383309399
45865.315	2.41460936	1832.92723	0.00369207839	0.00395029246	0.000383309399
45865.315	2.41460936	2291.15904	0.00367319187	0.00367319187	0.000383309399
45865.315	2.41460936	2749.39084	0.00345089426	0.00345089426	0.000383309399
45865.315	2.41460936	3207.62265	0.00326844954	0.00326844954	0.000383309399
45865.315	2.41460936	3665.85446	0.00311600556	0.00311600556	0.000383309399
45865.315	2.41460936	4124.08627	0.0029867397	0.0029867397	0.000383309399
45865.315	2.81704425	0	0.00368647608	0.000603294359	0.000392206552
45865.315	2.81704425	458.231807	0.00370387322	0.00561264185	0.000392206552
45865.315	2.81704425	916.463615	0.0037210422	0.00495036409	0.000392206552
45865.315	2.81704425	1374.69542	0.00373795473	0.00448537805	0.000392206552
45865.315	2.81704425	1832.92723	0.00375458055	0.0041341261	0.000392206552
45865.315	2.81704425	2291.15904	0.00376778833	0.00385686857	0.000392206552
45865.315	2.81704425	2749.39084	0.00363155617	0.00363155617	0.000392206552
45865.315	2.81704425	3207.62265	0.00344453783	0.00344453783	0.000392206552
45865.315	2.81704425	3665.85446	0.00328671979	0.00328671979	0.000392206552
45865.315	2.81704425	4124.08627	0.0031517337	0.0031517337	0.000392206552
45865.315	3.21947914	0	0.0037399488	0.000609874777	0.000400619465
45865.315	3.21947914	458.231807	0.00375735123	0.00570610858	0.000400619465
45865.315	3.21947914	916.463615	0.00377455221	0.00508530205	0.000400619465
45865.315	3.21947914	1374.69542	0.00379152699	0.00463703872	0.000400619465
45865.315	3.21947914	1832.92723	0.00380824924	0.00429255614	0.000400619465
45865.315	3.21947914	2291.15904	0.00382358724	0.00401709324	0.000400619465
45865.315	3.21947914	2749.39084	0.00379078702	0.00379078702	0.000400619465
45865.315	3.21947914	3207.62265	0.00360114839	0.00360114839	0.000400619465
45865.315	3.21947914	3665.85446	0.00343976914	0.00343976914	0.000400619465
45865.315	3.21947914	4124.08627	0.00330070587	0.00330070587	0.000400619465
45865.315	3.62191404	0	0.00378817602	0.00061642004	0.000408420482
45865.315	3.62191404	458.231807	0.00380553457	0.00578189132	0.000408420482
45865.315	3.62191404	916.463615	0.00382271166	0.00519891709	0.000408420482
45865.315	3.62191404	1374.69542	0.00383968524	0.00476749063	0.000408420482
45865.315	3.62191404	1832.92723	0.00385643198	0.00443076053	0.000408420482
45865.315	3.62191404	2291.15904	0.00387292711	0.00415837597	0.000408420482
45865.315	3.62191404	2749.39084	0.00388663783	0.00393246219	0.000408420482
45865.315	3.62191404	3207.62265	0.00374158763	0.00374158763	0.000408420482
45865.315	3.62191404	3665.85446	0.00357796995	0.00357796995	0.000408420482
45865.315	3.62191404	4124.08627	0.00343605969	0.00343605969	0.000408420482
53509.5342	0	0	0.00113139179	0.000556222003	0
53509.5342	0	458.231807	0.0011313579	0.00146996969	6.22046976e-05
53509.5342	0	916.463615	0.00113130998	0.00145072725	6.22046976e-05
53509.5342	0	1374.69542	0.00113127901	0.00144292276	6.22046976e-05
53509.5342	0	1832.92723	0.0011312638	0.00143869255	6.22046976e-05
53509.5342	0	2291.15904	0.00113126323	0.00143603838	6.22046976e-05
53509.5342	0	2749.39084	0.00113127629	0.0014342177	6.22046976e-05
53509.5342	0	3207.62265	0.00113130202	0.00143289116	6.22046976e-05
53509.5342	0	3665.85446	0.00113133953	0.0014318816	6.22046976e-05
53509.5342	0	4124.08627	0.00113138801	0.00143108754	6.22046976e-05
53509.5342	0.402434893	0	0.00284993159	0.00056208279	0.000129935457
53509.5342	0.402434893	458.231807	0.00286460207	0.00369544623	0.000129935457
53509.5342	0.402434893	916.463615	0.00280208221	0.00280208221	0.000129935457
53509.5342	0.402434893	1374.69542	0.00240050715	0.00240050715	0.000129935457
53509.5342	0.402434893	1832.92723	0.00217797384	0.00217797384	0.000129935457
53509.5342	0.402434893	2291.15904	0.00203745374	0.00203745374	0.000129935457
53509.5342	0.402434893	2749.39084	0.00194088359	0.00194088359	0.000129935457
53509.5342	0.402434893	3207.62265	0.00187050435	0.00187050435	0.000129935457
53509.5342	0.402434893	3665.85446	0.00181696124	0.00181696124	0.000129935457
53509.5342	0.402434893	4124.08627	0.00177487065	0.00177487065	0.000129935457
53509.5342	0.804869786	0	0.00314986027	0.000567916154	0.000239811305
53509.5342	0.804869786	458.231807	0.00316458946	0.00444363493	0.000239811305
53509.5342	0.804869786	916.463615	0.00317590107	0.00356048406	0.000239811305
53509.5342	0.804869786	1374.69542	0.00306203372	0.00306203372	0.000239811305
53509.5342	0.804869786	1832.92723	0.00274665853	0.00274665853	0.000239811305
53509.5342	0.804869786	2291.15904	0.00253125956	0.00253125956	0.000239811305
53509.5342	0.804869786	2749.39084	0.00237547012	0.00237547012	0.000239811305
53509.5342	0.804869786	3207.62265	0.00225779582	0.00225779582	0.000239811305
53509.5342	0.804869786	3665.85446	0.00216587333	0.00216587333	0.000239811305
53509.5342	0.804869786	4124.08627	0.00209212863	0.00209212863	0.000239811305
53509.5342	1.20730468	0	0.00330747559	0.000573722292	0.000348926447
53509.5342	1.20730468	458.231807	0.00332194057	0.00486743532	0.000348926447
53509.5342	1.20730468	916.463615	0.00333529817	0.0040210703	0.000348926447
53509.5342	1.20730468	1374.69542	0.00334530597	0.00350990646	0.000348926447
53509.5342	1.20730468	1832.92723	0.00316240298	0.00316240298	0.000348926447
53509.5342	1.20730468	2291.15904	0.0029118764	0.0029118764	0.000348926447
53509.5342	1.20730468	2749.39084	0.00272339873	0.00272339873	0.000348926447
53509.5342	1.20730468	3207.62265	0.00257678347	0.00257678347	0.000348926447
53509.5342	1.20730468	3665.85446	0.00245963093	0.00245963093	0.000348926447
53509.5342	1.20730468	4124.08627	0.002363947	0.002363947	0.000348926447
53509.5342	1.60973957	0	0.00341524613	0.000579501401	0.000364496366
53509.5342	1.60973957	458.231807	0.00342977073	0.00515328958	0.000364496366
53509.5342	1.60973957	916.463615	0.00344398897	0.00434860873	0.000364496366
53509.5342	1.60973957	1374.69542	0.00345589633	0.00384220394	0.000364496366
53509.5342	1.60973957	1832.92723	0.00346552864	0.0034841864	0.000364496366
53509.5342	1.60973957	2291.15904	0.00321686697	0.00321686697	0.000364496366
53509.5342	1.60973957	2749.39084	0.00300992856	0.00300992856	0.000364496366
53509.5342	1.60973957	3207.62265	0.00284523851	0.00284523851	0.000364496366
53509.5342	1.60973957	3665.85446	0.00271120696	0.00271120696	0.000364496366
53509.5342	1.60973957	4124.08627	0.00260008673	0.00260008673	0.000364496366
53509.5342	2.01217447	0	0.0034984392	0.000585253676	0.000374110394
53509.5342	2.01217447	458.231807	0.00351309678	0.00535744063	0.000374110394
53509.5342	2.01217447	916.463615	0.00352749671	0.00459887069	0.000374110394
53509.5342	2.01217447	1374.69542	0.00354138494	0.00410331193	0.000374110394
53509.5342	2.01217447	1832.92723	0.00355222672	0.00374368501	0.000374110394
53509.5342	2.01217447	2291.15904	0.00346867185	0.00346867185	0.000374110394
53509.5342	2.01217447	2749.39084	0.00325128245	0.00325128245	0.000374110394
53509.5342	2.01217447	3207.62265	0.00307519072	0.00307519072	0.000374110394
53509.5342	2.01217447	3665.85446	0.00292974247	0.00292974247	0.000374110394
53509.5342	2.01217447	4124.08627	0.00280764763	0.00280764763	0.000374110394
53509.5342	2.41460936	0	0.00356711097	0.000590979309	0.000383308319
53509.5342	2.41460936	458.231807	0.00358189295	0.00550942341	0.000383308319
53509.5342	2.41460936	916.463615	0.00359645504	0.00479758509	0.000383308319
53509.5342	2.41460936	1374.69542	0.00361077359	0.00431603802	0.000383308319
53509.5342	2.41460936	1832.92723	0.00362336414	0.00395919467	0.000383308319
53509.5342	2.41460936	2291.15904	0.00363420263	0.00368140413	0.000383308319
53509.5342	2.41460936	2749.39084	0.00345830606	0.00345830606	0.000383308319
53509.5342	2.41460936	3207.62265	0.0032750576	0.0032750576	0.000383308319
53509.5342	2.41460936	3665.85446	0.00312186348	0.00312186348	0.000383308319
53509.5342	2.41460936	4124.08627	0.00299192326	0.00299192326	0.000383308319
53509.5342	2.81704425	0	0.00362616386	0.000596678491	0.000392205293
53509.5342	2.81704425	458.231807	0.00364103545	0.00562645083	0.000392205293
53509.5342	2.81704425	916.463615	0.00365571639	0.00495939422	0.000392205293
53509.5342	2.81704425	1374.69542	0.00367018625	0.00449358901	0.000392205293
53509.5342	2.81704425	1832.92723	0.00368442327	0.00414202468	0.000392205293
53509.5342	2.81704425	2291.15904	0.00369573316	0.00386435181	0.000392205293
53509.5342	2.81704425	2749.39084	0.00363850292	0.00363850292	0.000392205293
53509.5342	2.81704425	3207.62265	0.00345089426	0.00345089426	0.000392205293
53509.5342	2.81704425	3665.85446	0.00329248602	0.00329248602	0.000392205293
53509.5342	2.81704425	4124.08627	0.00315694073	0.00315694073	0.000392205293
53509.5342	3.21947914	0	0.00367832534	0.000602351412	0.000400618025
53509.5342	3.21947914	458.231807	0.00369324613	0.00571909432	0.000400618025
53509.5342	3.21947914	916.463615	0.00370799892	0.00509366224	0.000400618025
53509.5342	3.21947914	1374.69542	0.00372256581	0.00464438791	0.000400618025
53509.5342	3.21947914	1832.92723	0.0037369278	0.00429961762	0.000400618025
53509.5342	3.21947914	2291.15904	0.00375011425	0.00402388922	0.000400618025
53509.5342	3.21947914	2749.39084	0.00376109369	0.00379722704	0.000400618025
53509.5342	3.21947914	3207.62265	0.00360716445	0.00360716445	0.000400618025
53509.5342	3.21947914	3665.85446	0.00344533251	0.00344533251	0.000400618025
53509.5342	3.21947914	4124.08627	0.00330581765	0.00330581765	0.000400618025
53509.5342	3.62191404	0	0.00372526319	0.000607998258	0.000408418863
53509.5342	3.62191404	458.231807	0.00374019516	0.005794134	0.000408418863
53509.5342	3.62191404	916.463615	0.00375497672	0.00520678779	0.000408418863
53509.5342	3.62191404	1374.69542	0.00376959192	0.00477419783	0.000408418863
53509.5342	3.62191404	1832.92723	0.00378402395	0.00443714302	0.000408418863
53509.5342	3.62191404	2291.15904	0.00379825499	0.00416456274	0.000408418863
53509.5342	3.62191404	2749.39084	0.00381010421	0.00393840872	0.000408418863
53509.5342	3.62191404	3207.62265	0.0037472328	0.0037472328	0.000408418863
53509.5342	3.62191404	3665.85446	0.00358327368	0.00358327368	0.000408418863
53509.5342	3.62191404	4124.08627	0.00344100555	0.00344100555	0.000408418863
61153.7534	0	0	0.00113139567	0.000556222003	0
61153.7534	0	458.231807	0.00113136515	0.00147456205	6.22046976e-05
61153.7534	0	916.463615	0.00113132033	0.00145383103	6.22046976e-05
61153.7534	0	1374.69542	0.00113128872	0.001445238	6.22046976e-05
61153.7534	0	1832.92723	0.00113126951	0.00144053423	6.22046976e-05
61153.7534	0	2291.15904	0.00113126193	0.0014375661	6.22046976e-05
61153.7534	0	2749.39084	0.00113126526	0.00143552246	6.22046976e-05
61153.7534	0	3207.62265	0.00113127883	0.00143402954	6.22046976e-05
61153.7534	0	3665.85446	0.00113130202	0.00143289116	6.22046976e-05
61153.7534	0	4124.08627	0.00113133423	0.0014319944	6.22046976e-05
61153.7534	0.402434893	0	0.00278669575	0.000561351696	0.000129935322
61153.7534	0.402434893	458.231807	0.00279989632	0.00372418685	0.000129935322
61153.7534	0.402434893	916.463615	0.00280932873	0.00281171646	0.000129935322
61153.7534	0.402434893	1374.69542	0.00240411297	0.00240411297	0.000129935322
61153.7534	0.402434893	1832.92723	0.00217917841	0.00217917841	0.000129935322
61153.7534	0.402434893	2291.15904	0.00203755436	0.00203755436	0.000129935322
61153.7534	0.402434893	2749.39084	0.00194043214	0.00194043214	0.000129935322
61153.7534	0.402434893	3207.62265	0.00186976455	0.00186976455	0.000129935322
61153.7534	0.402434893	3665.85446	0.00181606979	0.00181606979	0.000129935322
61153.7534	0.402434893	4124.08627	0.00177390263	0.00177390263	0.000129935322
61153.7534	0.804869786	0	0.00309551858	0.000566460373	0.000239811035
61153.7534	0.804869786	458.231807	0.00310859614	0.00446997881	0.000239811035
61153.7534	0.804869786	916.463615	0.00311871428	0.00358163635	0.000239811035
61153.7534	0.804869786	1374.69542	0.00307616523	0.00307616523	0.000239811035
61153.7534	0.804869786	1832.92723	0.00275606862	0.00275606862	0.000239811035
61153.7534	0.804869786	2291.15904	0.00253770142	0.00253770142	0.000239811035
61153.7534	0.804869786	2749.39084	0.00237999949	0.00237999949	0.000239811035
61153.7534	0.804869786	3207.62265	0.00226104738	0.00226104738	0.000239811035
61153.7534	0.804869786	3665.85446	0.00216824151	0.00216824151	0.000239811035
61153.7534	0.804869786	4124.08627	0.00209386782	0.00209386782	0.000239811035
61153.7534	1.20730468	0	0.00325657408	0.000571548168	0.000348926043
61153.7534	1.20730468	458.231807	0.0032692841	0.00488758476	0.000348926043
61153.7534	1.20730468	916.463615	0.0032810472	0.00403854314	0.000348926043
61153.7534	1.20730468	1374.69542	0.00328989927	0.00352449632	0.000348926043
61153.7534	1.20730468	1832.92723	0.00317378039	0.00317378039	0.000348926043
61153.7534	1.20730468	2291.15904	0.00292064907	0.00292064907	0.000348926043
61153.7534	1.20730468	2749.39084	0.00273021	0.00273021	0.000348926043
61153.7534	1.20730468	3207.62265	0.0025821339	0.0025821339	0.000348926043
61153.7534	1.20730468	3665.85446	0.0024638846	0.0024638846	0.000348926043
61153.7534	1.20730468	4124.08627	0.00236736593	0.00236736593	0.000348926043
61153.7534	1.60973957	0	0.00336543473	0.000576615213	0.000364495826
61153.7534	1.60973957	458.231807	0.00337811914	0.0051709569	0.000364495826
61153.7534	1.60973957	916.463615	0.00339054984	0.00436244349	0.000364495826
61153.7534	1.60973957	1374.69542	0.00340097353	0.00385499492	0.000364495826
61153.7534	1.60973957	1832.92723	0.00340941957	0.00349523412	0.000364495826
61153.7534	1.60973957	2291.15904	0.0032260981	0.0032260981	0.000364495826
61153.7534	1.60973957	2749.39084	0.00301756786	0.00301756786	0.000364495826
61153.7534	1.60973957	3207.62265	0.00285156492	0.00285156492	0.000364495826
61153.7534	1.60973957	3665.85446	0.0027164718	0.0027164718	0.000364495826
61153.7534	1.60973957	4124.08627	0.0026044961	0.0026044961	0.000364495826
61153.7534	2.01217447	0	0.00344861195	0.000581661638	0.00037410972
61153.7534	2.01217447	458.231807	0.00346137768	0.00537367276	0.00037410972
61153.7534	2.01217447	916.463615	0.00347392684	0.0046103372	0.00037410972
61153.7534	2.01217447	1374.69542	0.00348604061	0.00411419726	0.00037410972
61153.7534	2.01217447	1832.92723	0.00349549637	0.00375369939	0.00037410972
61153.7534	2.01217447	2291.15904	0.00347754325	0.00347754325	0.00037410972
61153.7534	2.01217447	2749.39084	0.00325899067	0.00325899067	0.00037410972
61153.7534	2.01217447	3207.62265	0.00308183799	0.00308183799	0.00037410972
61153.7534	2.01217447	3665.85446	0.00293546748	0.00293546748	0.00037410972
61153.7534	2.01217447	4124.08627	0.00281258753	0.00281258753	0.00037410972
61153.7534	2.41460936	0	0.00351672267	0.000586687574	0.00038330751
61153.7534	2.41460936	458.231807	0.00352959034	0.00552455024	0.00038330751
61153.7534	2.41460936	916.463615	0.00354227116	0.00480757364	0.00038330751
61153.7534	2.41460936	1374.69542	0.00355474752	0.00432538268	0.00038330751
61153.7534	2.41460936	1832.92723	0.00356572009	0.00396808543	0.00038330751
61153.7534	2.41460936	2291.15904	0.00357516451	0.00368961118	0.00038330751
61153.7534	2.41460936	2749.39084	0.00346571172	0.00346571172	0.00038330751
61153.7534	2.41460936	3207.62265	0.00328165611	0.00328165611	0.00038330751
61153.7534	2.41460936	3665.85446	0.00312770823	0.00312770823	0.00038330751
61153.7534	2.41460936	4124.08627	0.00299709069	0.00299709069	0.00038330751
61153.7534	2.81704425	0	0.00357494827	0.000591693149	0.000392204348
61153.7534	2.81704425	458.231807	0.00358790552	0.0056406204	0.000392204348
61153.7534	2.81704425	916.463615	0.00360069969	0.0049684303	0.000392204348
61153.7534	2.81704425	1374.69542	0.00361331545	0.00450177531	0.000392204348
61153.7534	2.81704425	1832.92723	0.00362573651	0.00414991	0.000392204348
61153.7534	2.81704425	2291.15904	0.00363559872	0.00387183028	0.000392204348
61153.7534	2.81704425	2749.39084	0.00364504483	0.00364544742	0.000392204348
61153.7534	2.81704425	3207.62265	0.00345724756	0.00345724756	0.000392204348
61153.7534	2.81704425	3665.85446	0.00329824693	0.00329824693	0.000392204348
61153.7534	2.81704425	4124.08627	0.00316214003	0.00316214003	0.000392204348
61153.7534	3.21947914	0	0.00362616386	0.000596678491	0.000400616946
61153.7534	3.21947914	458.231807	0.00363918652	0.00573240495	0.000400616946
61153.7534	3.21947914	916.463615	0.00365206512	0.00510204733	0.000400616946
61153.7534	3.21947914	1374.69542	0.00366478614	0.00465171845	0.000400616946
61153.7534	3.21947914	1832.92723	0.00367733528	0.00430666496	0.000400616946
61153.7534	3.21947914	2291.15904	0.00368886287	0.00403067898	0.000400616946
61153.7534	3.21947914	2749.39084	0.00369845975	0.00380366511	0.000400616946
61153.7534	3.21947914	3207.62265	0.00361317961	0.00361317961	0.000400616946
61153.7534	3.21947914	3665.85446	0.00345089426	0.00345089426	0.000400616946
61153.7534	3.21947914	4124.08627	0.00331092633	0.00331092633	0.000400616946
61153.7534	3.62191404	0	0.0036721182	0.000601643727	0.000408417648
61153.7534	3.62191404	458.231807	0.00368517937	0.0058066669	0.000408417648
61153.7534	3.62191404	916.463615	0.00369811168	0.00521469674	0.000408417648
61153.7534	3.62191404	1374.69542	0.00371090309	0.00478089317	0.000408417648
61153.7534	3.62191404	1832.92723	0.0037235409	0.0044435119	0.000408417648
61153.7534	3.62191404	2291.15904	0.00373601172	0.00417074195	0.000408417648
61153.7534	3.62191404	2749.39084	0.00374640085	0.00394435235	0.000408417648
61153.7534	3.62191404	3207.62265	0.0037528773	0.0037528773	0.000408417648
61153.7534	3.62191404	3665.85446	0.00358857718	0.00358857718	0.000408417648
61153.7534	3.62191404	4124.08627	0.00344595058	0.00344595058	0.000408417648
68797.9725	0	0	0.0011313987	0.000556222003	0
68797.9725	0	458.231807	0.00113137098	0.00147883142	6.22046976e-05
68797.9725	0	916.463615	0.00113132912	0.00145680378	6.22046976e-05
68797.9725	0	1374.69542	0.00113129784	0.00144748334	6.22046976e-05
68797.9725	0	1832.92723	0.00113127657	0.00144233264	6.22046976e-05
68797.9725	0	2291.15904	0.00113126475	0.00143906443	6.22046976e-05
68797.9725	0	2749.39084	0.00113126186	0.00143680597	6.22046976e-05
68797.9725	0	3207.62265	0.00113126741	0.00143515186	6.22046976e-05
68797.9725	0	3665.85446	0.00113128095	0.00143388813	6.22046976e-05
68797.9725	0	4124.08627	0.00113130202	0.00143289116	6.22046976e-05
68797.9725	0.402434893	0	0.00272945074	0.00056078277	0.000129935217
68797.9725	0.402434893	458.231807	0.00274148616	0.00374349043	0.000129935217
68797.9725	0.402434893	916.463615	0.00275020044	0.00281723017	0.000129935217
68797.9725	0.402434893	1374.69542	0.00240568141	0.00240568141	0.000129935217
68797.9725	0.402434893	1832.92723	0.00217918658	0.00217918658	0.000129935217
68797.9725	0.402434893	2291.15904	0.00203687229	0.00203687229	0.000129935217
68797.9725	0.402434893	2749.39084	0.00193943057	0.00193943057	0.000129935217
68797.9725	0.402434893	3207.62265	0.00186861793	0.00186861793	0.000129935217
68797.9725	0.402434893	3665.85446	0.00181486593	0.00181486593	0.000129935217
68797.9725	0.402434893	4124.08627	0.0017726876	0.0017726876	0.000129935217
68797.9725	0.804869786	0	0.00304632955	0.000565326921	0.000239810825
68797.9725	0.804869786	458.231807	0.00305813253	0.00449600679	0.000239810825
68797.9725	0.804869786	916.463615	0.00306732824	0.00360235861	0.000239810825
68797.9725	0.804869786	1374.69542	0.00307447769	0.00308984245	0.000239810825
68797.9725	0.804869786	1832.92723	0.00276507811	0.00276507811	0.000239810825
68797.9725	0.804869786	2291.15904	0.0025438093	0.0025438093	0.000239810825
68797.9725	0.804869786	2749.39084	0.00238425297	0.00238425297	0.000239810825
68797.9725	0.804869786	3207.62265	0.00226406977	0.00226406977	0.000239810825
68797.9725	0.804869786	3665.85446	0.00217041742	0.00217041742	0.000239810825
68797.9725	0.804869786	4124.08627	0.00209544395	0.00209544395	0.000239810825
68797.9725	1.20730468	0	0.00321092929	0.000569854548	0.000348925728
68797.9725	1.20730468	458.231807	0.00322229988	0.00490802534	0.000348925728
68797.9725	1.20730468	916.463615	0.00323284622	0.00405589242	0.000348925728
68797.9725	1.20730468	1374.69542	0.00324082092	0.00353898497	0.000348925728
68797.9725	1.20730468	1832.92723	0.0031850366	0.0031850366	0.000348925728
68797.9725	1.20730468	2291.15904	0.00292929231	0.00292929231	0.000348925728
68797.9725	1.20730468	2749.39084	0.00273689465	0.00273689465	0.000348925728
68797.9725	1.20730468	3207.62265	0.00258736583	0.00258736583	0.000348925728
68797.9725	1.20730468	3665.85446	0.00246802973	0.00246802973	0.000348925728
68797.9725	1.20730468	4124.08627	0.0023706864	0.0023706864	0.000348925728
68797.9725	1.60973957	0	0.00332121373	0.000574365746	0.000364495406
68797.9725	1.60973957	458.231807	0.00333249246	0.00518909148	0.000364495406
68797.9725	1.60973957	916.463615	0.00334355764	0.00437619685	0.000364495406
68797.9725	1.60973957	1374.69542	0.00335285121	0.00386774618	0.000364495406
68797.9725	1.60973957	1832.92723	0.00336039786	0.0035062454	0.000364495406
68797.9725	1.60973957	2291.15904	0.00323528275	0.00323528275	0.000364495406
68797.9725	1.60973957	2749.39084	0.00302515258	0.00302515258	0.000364495406
68797.9725	1.60973957	3207.62265	0.00285783284	0.00285783284	0.000364495406
68797.9725	1.60973957	3665.85446	0.00272167742	0.00272167742	0.000364495406
68797.9725	1.60973957	4124.08627	0.00260884754	0.00260884754	0.000364495406
68797.9725	2.01217447	0	0.00340475343	0.000578860606	0.000374109195
68797.9725	2.01217447	458.231807	0.00341606634	0.00539039369	0.000374109195
68797.9725	2.01217447	916.463615	0.00342719455	0.0046217566	0.000374109195
68797.9725	2.01217447	1374.69542	0.00343794597	0.00412505	0.000374109195
68797.9725	2.01217447	1832.92723	0.00344634171	0.00376369786	0.000374109195
68797.9725	2.01217447	2291.15904	0.0034536257	0.00348639852	0.000374109195
68797.9725	2.01217447	2749.39084	0.00326667724	0.00326667724	0.000374109195
68797.9725	2.01217447	3207.62265	0.00308845827	0.00308845827	0.000374109195
68797.9725	2.01217447	3665.85446	0.00294116176	0.00294116176	0.000374109195
68797.9725	2.01217447	4124.08627	0.00281749458	0.00281749458	0.000374109195
68797.9725	2.41460936	0	0.00347266539	0.00058333922	0.00038330688
68797.9725	2.41460936	458.231807	0.00348405273	0.0055401336	0.00038330688
68797.9725	2.41460936	916.463615	0.00349527903	0.00481754765	0.00038330688
68797.9725	2.41460936	1374.69542	0.00350633078	0.00433469717	0.00038330688
68797.9725	2.41460936	1832.92723	0.00351605278	0.00397696264	0.00038330688
68797.9725	2.41460936	2291.15904	0.00352442116	0.00369781102	0.00038330688
68797.9725	2.41460936	2749.39084	0.00347310935	0.00347310935	0.00038330688
68797.9725	2.41460936	3207.62265	0.00328824326	0.00328824326	0.00038330688
68797.9725	2.41460936	3665.85446	0.00313353815	0.00313353815	0.00038330688
68797.9725	2.41460936	4124.08627	0.00300224046	0.00300224046	0.00038330688
68797.9725	2.81704425	0	0.00353039016	0.000587801679	0.000392203613
68797.9725	2.81704425	458.231807	0.00354185593	0.00565519952	0.000392203613
68797.9725	2.81704425	916.463615	0.00355318007	0.00497747824	0.000392203613
68797.9725	2.81704425	1374.69542	0.00356435073	0.0045099364	0.000392203613
68797.9725	2.81704425	1832.92723	0.00357535536	0.00415778073	0.000392203613
68797.9725	2.81704425	2291.15904	0.00358408797	0.00387930266	0.000392203613
68797.9725	2.81704425	2749.39084	0.00359245523	0.00365238843	0.000392203613
68797.9725	2.81704425	3207.62265	0.00346359656	0.00346359656	0.000392203613
68797.9725	2.81704425	3665.85446	0.00330400139	0.00330400139	0.000392203613
68797.9725	2.81704425	4124.08627	0.00316733056	0.00316733056	0.000392203613
68797.9725	3.21947914	0	0.00358094593	0.000592248073	0.000400616106
68797.9725	3.21947914	458.231807	0.00359247877	0.00574607772	0.000400616106
68797.9725	3.21947914	916.463615	0.0036038859	0.00511046362	0.000400616106
68797.9725	3.21947914	1374.69542	0.00361515679	0.0046590306	0.000400616106
68797.9725	3.21947914	1832.92723	0.00362628039	0.00431369735	0.000400616106
68797.9725	3.21947914	2291.15904	0.00363650117	0.00403746164	0.000400616106
68797.9725	3.21947914	2749.39084	0.00364500649	0.00381010035	0.000400616106
68797.9725	3.21947914	3207.62265	0.00361919307	0.00361919307	0.000400616106
68797.9725	3.21947914	3665.85446	0.00345645361	0.00345645361	0.000400616106
68797.9725	3.21947914	4124.08627	0.00331603115	0.00331603115	0.000400616106
68797.9725	3.62191404	0	0.00362616386	0.000596678491	0.000408416704
68797.9725	3.62191404	458.231807	0.00363774643	0.00581951887	0.000408416704
68797.9725	3.62191404	916.463615	0.00364921634	0.0052226501	0.000408416704
68797.9725	3.62191404	1374.69542	0.00366056417	0.00478757743	0.000408416704
68797.9725	3.62191404	1832.92723	0.00367178005	0.00444986673	0.000408416704
68797.9725	3.62191404	2291.15904	0.00368285359	0.00417691295	0.000408416704
68797.9725	3.62191404	2749.39084	0.00369207839	0.00395029246	0.000408416704
68797.9725	3.62191404	3207.62265	0.00370057161	0.00375852054	0.000408416704
68797.9725	3.62191404	3665.85446	0.00359387989	0.00359387989	0.000408416704
68797.9725	3.62191404	4124.08627	0.00345089426	0.00345089426	0.000408416704
