# Supplementary material for: GEODE: an in silico tool that translates in vitro to in vivo predictions of tuberculosis antibiotic combination efficacy
Source: Front Pharmacol. 2025 Oct 17;16:1639673. doi: 10.3389/fphar.2025.1639673 (PMC12575316; doi:10.3389/fphar.2025.1639673)
Supplement: Supplementary file 1 [file Supplementaryfile5.zip › drug_int_data/BPaMZ-ANNH-max/BDQ-MXF.csv]

bliss BDQ-MXF nrDrugs 2 nrLines 99
0	15.095	0.00596034	0.00596034	0.00246249
0	30.1901	0.00599085	0.00599085	0.00246606
0	45.2851	0.00600079	0.00600079	0.00246708
0	60.3801	0.0060057	0.0060057	0.00246755
0	75.4751	0.00600862	0.00600862	0.00246781
0	90.5702	0.00601056	0.00601056	0.00246798
0	105.6652	0.006011942	0.006011942	0.002468096
0	120.7602	0.006012975	0.006012975	0.00246818
0	135.8552	0.006013777	0.006013777	0.002468243
1.0259	0	0.0059297	0.0059297	0.0019305
1.02587	15.095	0.00610788	0.00610788	0.002459
1.02587	30.1901	0.0061783	0.0061783	0.00246382
1.02587	45.2851	0.0062269	0.0062269	0.00246543
1.02587	60.3801	0.00626632	0.00626632	0.00246623
1.02587	75.4751	0.00629921	0.00629921	0.00246672
1.02587	90.5702	0.00632683	0.00632683	0.00246704
1.025869	105.6652	0.006315911	0.006315911	0.002467269
1.025869	120.7602	0.006290827	0.006290827	0.002467441
1.025869	135.8552	0.006268429	0.006268429	0.002467576
2.0517	0	0.0059782	0.0059782	0.0021631
2.05174	15.095	0.0060351	0.0060351	0.00244943
2.05174	30.1901	0.00610788	0.00610788	0.002459
2.05174	45.2851	0.00614794	0.00614794	0.00246221
2.05174	60.3801	0.0061783	0.0061783	0.00246382
2.05174	75.4751	0.00620406	0.00620406	0.00246478
2.05174	90.5702	0.0062269	0.0062269	0.00246543
2.051738	105.6652	0.006247533	0.006247533	0.002465888
2.051738	120.7602	0.006266318	0.006266318	0.002466233
2.051738	135.8552	0.006283487	0.006283487	0.002466502
3.0776	0	0.005993	0.005993	0.0021913
3.07761	15.095	0.00596884	0.00596884	0.00244004
3.07761	30.1901	0.00606686	0.00606686	0.0024542
3.07761	45.2851	0.00610788	0.00610788	0.002459
3.07761	60.3801	0.00613613	0.00613613	0.00246141
3.07761	75.4751	0.00615876	0.00615876	0.00246285
3.07761	90.5702	0.0061783	0.0061783	0.00246382
3.077607	105.6652	0.006195852	0.006195852	0.002464508
3.077607	120.7602	0.006211954	0.006211954	0.002465025
3.077607	135.8552	0.006226902	0.006226902	0.002465428
4.1035	0	0.0059999	0.0059999	0.0022027
4.10348	15.095	0.00596336	0.00596336	0.00243089
4.10348	30.1901	0.0060351	0.0060351	0.00244943
4.10348	45.2851	0.00607913	0.00607913	0.0024558
4.10348	60.3801	0.00610788	0.00610788	0.002459
4.10348	75.4751	0.00612975	0.00612975	0.00246092
4.10348	90.5702	0.00614794	0.00614794	0.00246221
4.103476	105.6652	0.006163875	0.006163875	0.002463129
4.103476	120.7602	0.0061783	0.0061783	0.002463818
4.103476	135.8552	0.006191615	0.006191615	0.002464355
5.1293	0	0.006004	0.006004	0.0022088
5.12935	15.095	0.00597106	0.00597106	0.00242206
5.12935	30.1901	0.0060086	0.0060086	0.00244471
5.12935	45.2851	0.00605554	0.00605554	0.00245261
5.12935	60.3801	0.00608571	0.00608571	0.0024566
5.12935	75.4751	0.00610788	0.00610788	0.002459
5.12935	90.5702	0.00612574	0.00612574	0.0024606
5.129345	105.6652	0.006140989	0.006140989	0.00246175
5.129345	120.7602	0.006154529	0.006154529	0.002462612
5.129345	135.8552	0.006166865	0.006166865	0.002463282
6.1552	0	0.0060066	0.0060066	0.0022127
6.15521	15.095	0.00597715	0.00597715	0.00241358
6.15521	30.1901	0.00596884	0.00596884	0.00244004
6.15521	45.2851	0.0060351	0.0060351	0.00244943
6.15521	60.3801	0.00606686	0.00606686	0.0024542
6.15521	75.4751	0.00608982	0.00608982	0.00245708
6.15521	90.5702	0.00610788	0.00610788	0.002459
6.155214	105.6652	0.006122977	0.006122977	0.002460373
6.155214	120.7602	0.006136129	0.006136129	0.002461406
6.155214	135.8552	0.006147935	0.006147935	0.00246221
7.1811	0	0.0060084	0.0060084	0.0022152
7.18108	15.095	0.00598198	0.00598198	0.00240549
7.18108	30.1901	0.00595883	0.00595883	0.00243543
7.18108	45.2851	0.00601695	0.00601695	0.00244628
7.18108	60.3801	0.00605018	0.00605018	0.00245181
7.18108	75.4751	0.00607409	0.00607409	0.00245516
7.18108	90.5702	0.00609264	0.00609264	0.0024574
7.181084	105.6652	0.006107884	0.006107884	0.002458998
7.181084	120.7602	0.006120957	0.006120957	0.002460201
7.181084	135.8552	0.006132529	0.006132529	0.002461138
8.207	0	0.0060097	0.0060097	0.0022171
8.20695	15.095	0.00598586	0.00598586	0.00239782
8.20695	30.1901	0.00596336	0.00596336	0.00243089
8.20695	45.2851	0.00600192	0.00600192	0.00244315
8.20695	60.3801	0.0060351	0.0060351	0.00244943
8.20695	75.4751	0.00605997	0.00605997	0.00245324
8.20695	90.5702	0.00607913	0.00607913	0.0024558
8.206953	105.6652	0.006094698	0.006094698	0.002457624
8.206953	120.7602	0.006107884	0.006107884	0.002458998
8.206953	135.8552	0.006119416	0.006119416	0.002460067
9.2328	0	0.0060107	0.0060107	0.0022185
9.23282	15.095	0.00598902	0.00598902	0.00239057
9.23282	30.1901	0.00596743	0.00596743	0.00242643
9.23282	45.2851	0.00596884	0.00596884	0.00244004
9.23282	60.3801	0.0060213	0.0060213	0.00244707
9.23282	75.4751	0.00604705	0.00604705	0.00245134
9.23282	90.5702	0.00606686	0.00606686	0.0024542
9.232822	105.6652	0.006082847	0.006082847	0.002456252
9.232822	120.7602	0.006096264	0.006096264	0.002457796
9.232822	135.8552	0.006107884	0.006107884	0.002458998
