# Supplementary material for: GEODE: an in silico tool that translates in vitro to in vivo predictions of tuberculosis antibiotic combination efficacy
Source: Front Pharmacol. 2025 Oct 17;16:1639673. doi: 10.3389/fphar.2025.1639673 (PMC12575316; doi:10.3389/fphar.2025.1639673)
Supplement: Supplementary file 1 [file Supplementaryfile5.zip › drug_int_data/BPaMZ-ANNH-max/MXF.csv]

bliss MXF nrDrugs 1 nrLines 10
0	0	0	0
15.095	0.00869562	0.00601369	0.00187976
30.1901	0.00872489	0.006017	0.00199215
45.2851	0.0087369	0.00601807	0.00204055
60.3801	0.00874377	0.0060186	0.00206834
75.4751	0.00874833	0.00601892	0.00208616
90.5702	0.00875163	0.00601913	0.00209845
105.6652	0.008754156	0.006019278	0.002107375
120.7602	0.008756168	0.00601939	0.002114118
135.8552	0.008757817	0.006019476	0.002119371
