# Supplementary material for: GEODE: an in silico tool that translates in vitro to in vivo predictions of tuberculosis antibiotic combination efficacy
Source: Front Pharmacol. 2025 Oct 17;16:1639673. doi: 10.3389/fphar.2025.1639673 (PMC12575316; doi:10.3389/fphar.2025.1639673)
Supplement: Supplementary file 1 [file Supplementaryfile5.zip › drug_int_data/BPaMZ-ANNH-max/BDQ-PTM.csv]

bliss BDQ-PTM nrDrugs 2 nrLines 99
0	0.83999	0.0058	0.0058	0.0012283
0	1.68	0.0060602	0.0060602	0.0018505
0	2.52	0.0061516	0.0061516	0.0018799
0	3.36	0.0061986	0.0061986	0.0018844
0	4.2	0.0062273	0.0062273	0.0018856
0	5.0399	0.0062467	0.0062467	0.001886
0	5.8799	0.0062608	0.0062608	0.0018862
0	6.7199	0.0062714	0.0062714	0.0018863
0	7.5599	0.0062798	0.0062798	0.0018863
1.0259	0	0.0059297	0.0059297	0.0019305
1.0259	0.83999	0.0061017	0.0061017	0.0022922
1.0259	1.68	0.0061486	0.0061486	0.0021107
1.0259	2.52	0.0061116	0.0061116	0.0019806
1.0259	3.36	0.0060791	0.0060791	0.0019079
1.0259	4.2	0.0060581	0.0060581	0.0019836
1.0259	5.0399	0.0060439	0.0060439	0.0019679
1.0259	5.8799	0.006034	0.006034	0.0019565
1.0259	6.7199	0.006027	0.006027	0.0019479
1.0259	7.5599	0.006022	0.006022	0.0019411
2.0517	0	0.0059782	0.0059782	0.0021631
2.0517	0.83999	0.0060732	0.0060621	0.0022638
2.0517	1.68	0.0061017	0.0061017	0.0022922
2.0517	2.52	0.0061343	0.0061343	0.0022195
2.0517	3.36	0.0061486	0.0061486	0.0021107
2.0517	4.2	0.0061346	0.0061346	0.0020352
2.0517	5.0399	0.0061116	0.0061116	0.0019806
2.0517	5.8799	0.0060935	0.0060935	0.0019396
2.0517	6.7199	0.0060791	0.0060791	0.0019079
2.0517	7.5599	0.0060675	0.0060675	0.0019939
3.0776	0	0.005993	0.005993	0.0021913
3.0776	0.83999	0.0062389	0.0060477	0.0022521
3.0776	1.68	0.006076	0.006076	0.0022744
3.0776	2.52	0.0061017	0.0061017	0.0022922
3.0776	3.36	0.0061242	0.0061242	0.0022664
3.0776	4.2	0.0061436	0.0061436	0.0021785
3.0776	5.0399	0.0061486	0.0061486	0.0021107
3.0776	5.8799	0.0061437	0.0061437	0.0020576
3.0776	6.7199	0.0061263	0.0061263	0.0020151
3.0776	7.5599	0.0061116	0.0061116	0.0019806
4.1035	0	0.0059999	0.0059999	0.0022027
4.1035	0.83999	0.0061992	0.0060403	0.0022459
4.1035	1.68	0.0060732	0.0060621	0.0022638
4.1035	2.52	0.0060827	0.0060827	0.0022793
4.1035	3.36	0.0061017	0.0061017	0.0022922
4.1035	4.2	0.0061189	0.0061189	0.0022924
4.1035	5.0399	0.0061343	0.0061343	0.0022195
4.1035	5.8799	0.006148	0.006148	0.0021599
4.1035	6.7199	0.0061486	0.0061486	0.0021107
4.1035	7.5599	0.0061483	0.0061483	0.0020697
5.1293	0	0.006004	0.006004	0.0022088
5.1293	0.83999	0.0062177	0.0060358	0.0022421
5.1293	1.68	0.0061546	0.0060535	0.0022569
5.1293	2.52	0.0060705	0.0060705	0.0022703
5.1293	3.36	0.0060867	0.0060867	0.0022821
5.1293	4.2	0.0061017	0.0061017	0.0022922
5.1293	5.0399	0.0061156	0.0061156	0.0023009
5.1293	5.8799	0.0061283	0.0061283	0.0022469
5.1293	6.7199	0.00614	0.00614	0.0021943
5.1293	7.5599	0.0061482	0.0061482	0.0021493
6.1552	0	0.0060066	0.0060066	0.0022127
6.1552	0.83999	0.006207	0.0060328	0.0022396
6.1552	1.68	0.0062389	0.0060477	0.0022521
6.1552	2.52	0.0060732	0.0060621	0.0022638
6.1552	3.36	0.006076	0.006076	0.0022744
6.1552	4.2	0.0060892	0.0060892	0.0022839
6.1552	5.0399	0.0061017	0.0061017	0.0022922
6.1552	5.8799	0.0061134	0.0061134	0.0022995
6.1552	6.7199	0.0061242	0.0061242	0.0022664
6.1552	7.5599	0.0061343	0.0061343	0.0022195
7.1811	0	0.0060084	0.0060084	0.0022152
7.1811	0.83999	0.0061974	0.0060306	0.0022377
7.1811	1.68	0.0063218	0.0060434	0.0022486
7.1811	2.52	0.0061269	0.006056	0.0022589
7.1811	3.36	0.0060682	0.0060682	0.0022685
7.1811	4.2	0.0060799	0.0060799	0.0022772
7.1811	5.0399	0.0060911	0.0060911	0.0022851
7.1811	5.8799	0.0061017	0.0061017	0.0022922
7.1811	6.7199	0.0061117	0.0061117	0.0022985
7.1811	7.5599	0.0061212	0.0061212	0.002281
8.207	0	0.0060097	0.0060097	0.0022171
8.207	0.83999	0.0061979	0.006029	0.0022364
8.207	1.68	0.0063128	0.0060403	0.0022459
8.207	2.52	0.0061826	0.0060513	0.0022551
8.207	3.36	0.0060732	0.0060621	0.0022638
8.207	4.2	0.0060726	0.0060726	0.0022718
8.207	5.0399	0.0060827	0.0060827	0.0022793
8.207	5.8799	0.0060924	0.0060924	0.0022861
8.207	6.7199	0.0061017	0.0061017	0.0022922
8.207	7.5599	0.0061105	0.0061105	0.0022978
9.2328	0	0.0060107	0.0060107	0.0022185
9.2328	0.83999	0.006209	0.0060278	0.0022353
9.2328	1.68	0.0062791	0.0060378	0.0022438
9.2328	2.52	0.0062389	0.0060477	0.0022521
9.2328	3.36	0.0061132	0.0060574	0.00226
9.2328	4.2	0.0060668	0.0060668	0.0022674
9.2328	5.0399	0.006076	0.006076	0.0022744
9.2328	5.8799	0.0060849	0.0060849	0.0022808
9.2328	6.7199	0.0060935	0.0060935	0.0022868
9.2328	7.5599	0.0061017	0.0061017	0.0022922
