# Supplementary material for: GEODE: an in silico tool that translates in vitro to in vivo predictions of tuberculosis antibiotic combination efficacy
Source: Front Pharmacol. 2025 Oct 17;16:1639673. doi: 10.3389/fphar.2025.1639673 (PMC12575316; doi:10.3389/fphar.2025.1639673)
Supplement: Supplementary file 1 [file Supplementaryfile5.zip › drug_int_data/BPaMZ-ANNH-max/BDQ-PTM-PZA.csv]

bliss BDQ-PTM-PZA nrDrugs 3 nrLines 999
0	0	7644.2192	0.0015834273	0.0015834273	0.00026534881
0	0	15288.4383	0.00159341167	0.00159341167	0.000265348815
0	0	22932.6575	0.00159570936	0.00159570936	0.000265348815
0	0	30576.8767	0.00159663385	0.00159663385	0.000265348815
0	0	38221.0958	0.0015971091	0.0015971091	0.000265348815
0	0	45865.315	0.00159739011	0.00159739011	0.000265348815
0	0	53509.5342	0.0015975721	0.0015975721	0.000265348815
0	0	61153.7534	0.00159769774	0.00159769774	0.000265348815
0	0	68797.9725	0.00159778871	0.00159778871	0.000265348815
0	0.83999	0	0.0062648	0.0062648	0.00094477
0	0.83999077	7644.2192	0.0057727696	0.0057727696	0.0010566073
0	0.839990767	15288.4383	0.00534600163	0.00534600163	0.0010566047
0	0.839990767	22932.6575	0.00501573758	0.00501573758	0.00105660383
0	0.839990767	30576.8767	0.00475022942	0.00475022942	0.0010566034
0	0.839990767	38221.0958	0.0045306871	0.0045306871	0.00105660314
0	0.839990767	45865.315	0.00434518865	0.00434518865	0.00105660297
0	0.839990767	53509.5342	0.00418575419	0.00418575419	0.00105660284
0	0.839990767	61153.7534	0.00404681137	0.00404681137	0.00105660275
0	0.839990767	68797.9725	0.00392433305	0.00392433305	0.00105660268
0	1.68	0	0.0063085	0.0063085	0.0012385
0	1.6799815	7644.2192	0.0060389554	0.0060389554	0.0013065116
0	1.67998153	15288.4383	0.0057727696	0.0057727696	0.00130650635
0	1.67998153	22932.6575	0.00554454096	0.00554454096	0.00130650462
0	1.67998153	30576.8767	0.00534600163	0.00534600163	0.00130650375
0	1.67998153	38221.0958	0.00517120152	0.00517120152	0.00130650323
0	1.67998153	45865.315	0.00501573758	0.00501573758	0.00130650289
0	1.67998153	53509.5342	0.0048762735	0.0048762735	0.00130650264
0	1.67998153	61153.7534	0.00475022942	0.00475022942	0.00130650245
0	1.67998153	68797.9725	0.0046355749	0.0046355749	0.00130650231
0	2.52	0	0.0063233	0.0063233	0.001254
0	2.5199723	7644.2192	0.0061380318	0.0061380318	0.0013199397
0	2.5199723	15288.4383	0.00594536971	0.00594536971	0.00131993193
0	2.5199723	22932.6575	0.0057727696	0.0057727696	0.00131992933
0	2.5199723	30576.8767	0.0056169673	0.0056169673	0.00131992804
0	2.5199723	38221.0958	0.00547539488	0.00547539488	0.00131992726
0	2.5199723	45865.315	0.00534600163	0.00534600163	0.00131992674
0	2.5199723	53509.5342	0.00522712798	0.00522712798	0.00131992636
0	2.5199723	61153.7534	0.00511741492	0.00511741492	0.00131992609
0	2.5199723	68797.9725	0.00501573758	0.00501573758	0.00131992587
0	3.36	0	0.0063307	0.0063307	0.0012565
0	3.3599631	7644.2192	0.0061898007	0.0061898007	0.0013221763
0	3.35996307	15288.4383	0.00603895541	0.00603895541	0.00132216594
0	3.35996307	22932.6575	0.00590048036	0.00590048036	0.00132216248
0	3.35996307	30576.8767	0.0057727696	0.0057727696	0.00132216075
0	3.35996307	38221.0958	0.00565449351	0.00565449351	0.00132215971
0	3.35996307	45865.315	0.00554454096	0.00554454096	0.00132215901
0	3.35996307	53509.5342	0.00544197548	0.00544197548	0.00132215852
0	3.35996307	61153.7534	0.00534600163	0.00534600163	0.00132215815
0	3.35996307	68797.9725	0.00525593895	0.00525593895	0.00132215786
0	4.2	0	0.0063352	0.0063352	0.0012571
0	4.1999538	7644.2192	0.0062216194	0.0062216194	0.0013227984
0	4.19995384	15288.4383	0.00609770826	0.00609770826	0.00132278545
0	4.19995384	22932.6575	0.00598217788	0.00598217788	0.00132278112
0	4.19995384	30576.8767	0.00587412318	0.00587412318	0.00132277895
0	4.19995384	38221.0958	0.0057727696	0.0057727696	0.00132277765
0	4.19995384	45865.315	0.00567745004	0.00567745004	0.00132277678
0	4.19995384	53509.5342	0.00558758657	0.00558758657	0.00132277617
0	4.19995384	61153.7534	0.00550267571	0.00550267571	0.0013227757
0	4.19995384	68797.9725	0.00542227666	0.00542227666	0.00132277534
0	5.0399	0	0.0063383	0.0063383	0.0012574
0	5.0399446	7644.2192	0.0062431582	0.0062431582	0.0013230297
0	5.0399446	15288.4383	0.00613803179	0.00613803179	0.00132301409
0	5.0399446	22932.6575	0.00603895541	0.00603895541	0.0013230089
0	5.0399446	30576.8767	0.00594536971	0.00594536971	0.0013230063
0	5.0399446	38221.0958	0.0058567848	0.0058567848	0.00132300474
0	5.0399446	45865.315	0.0057727696	0.0057727696	0.0013230037
0	5.0399446	53509.5342	0.00569294313	0.00569294313	0.00132300295
0	5.0399446	61153.7534	0.0056169673	0.0056169673	0.0013230024
0	5.0399446	68797.9725	0.00554454096	0.00554454096	0.00132300196
0	5.8799	0	0.0063405	0.0063405	0.0012575
0	5.8799354	7644.2192	0.0062587063	0.0062587063	0.001323134
0	5.87993537	15288.4383	0.00616742415	0.00616742415	0.00132311583
0	5.87993537	22932.6575	0.0060807135	0.0060807135	0.00132310976
0	5.87993537	30576.8767	0.00599820495	0.00599820495	0.00132310673
0	5.87993537	38221.0958	0.00591956932	0.00591956932	0.00132310491
0	5.87993537	45865.315	0.00584451224	0.00584451224	0.0013231037
0	5.87993537	53509.5342	0.0057727696	0.0057727696	0.00132310283
0	5.87993537	61153.7534	0.00570410369	0.00570410369	0.00132310218
0	5.87993537	68797.9725	0.00563829995	0.00563829995	0.00132310167
0	6.7199	0	0.0063421	0.0063421	0.0012575
0	6.7199261	7644.2192	0.0062704582	0.0062704582	0.0013231885
0	6.71992614	15288.4383	0.00618980072	0.00618980072	0.00132316768
0	6.71992614	22932.6575	0.00611271866	0.00611271866	0.00132316075
0	6.71992614	30576.8767	0.00603895541	0.00603895541	0.00132315729
0	6.71992614	38221.0958	0.00596827925	0.00596827925	0.00132315521
0	6.71992614	45865.315	0.00590048036	0.00590048036	0.00132315382
0	6.71992614	53509.5342	0.00583536826	0.00583536826	0.00132315283
0	6.71992614	61153.7534	0.0057727696	0.0057727696	0.00132315209
0	6.71992614	68797.9725	0.00571252621	0.00571252621	0.00132315151
0	7.5599	0	0.0063434	0.0063434	0.0012576
0	7.5599169	7644.2192	0.006279653	0.006279653	0.0013232205
0	7.5599169	15288.4383	0.00620740605	0.00620740605	0.00132319711
0	7.5599169	22932.6575	0.00613803179	0.00613803179	0.00132318932
0	7.5599169	30576.8767	0.00607134472	0.00607134472	0.00132318542
0	7.5599169	38221.0958	0.00600717561	0.00600717561	0.00132318308
0	7.5599169	45865.315	0.00594536971	0.00594536971	0.00132318152
0	7.5599169	53509.5342	0.00588578517	0.00588578517	0.0013231804
0	7.5599169	61153.7534	0.00582829175	0.00582829175	0.00132317957
0	7.5599169	68797.9725	0.0057727696	0.0057727696	0.00132317892
1.0259	0	0	0.0060045	0.0060045	0.00074325
1.0258691	0	7644.2192	0.0058131261	0.0058131261	0.00085072297
1.02586908	0	15288.4383	0.00564403727	0.00564403727	0.000850723966
1.02586908	0	22932.6575	0.00550118102	0.00550118102	0.000850724297
1.02586908	0	30576.8767	0.00537833099	0.00537833099	0.000850724463
1.02586908	0	38221.0958	0.00527113183	0.00527113183	0.000850724562
1.02586908	0	45865.315	0.00517643947	0.00517643947	0.000850724628
1.02586908	0	53509.5342	0.00509192327	0.00509192327	0.000850724676
1.02586908	0	61153.7534	0.005015816	0.005015816	0.000850724711
1.02586908	0	68797.9725	0.00494675117	0.00494675117	0.000850724739
1.0259	0.83999	0	0.0060051	0.0060051	0.0013659
1.0258691	0.83999077	7644.2192	0.0059108559	0.0059108559	0.001394172
1.02586908	0.839990767	15288.4383	0.00581948493	0.00581948493	0.00139417041
1.02586908	0.839990767	22932.6575	0.00573334262	0.00573334262	0.00139416987
1.02586908	0.839990767	30576.8767	0.00565510577	0.00565510577	0.00139416961
1.02586908	0.839990767	38221.0958	0.00555202815	0.00555202815	0.00139416944
1.02586908	0.839990767	45865.315	0.0054560449	0.0054560449	0.00139416934
1.02586908	0.839990767	53509.5342	0.00537834737	0.00537834737	0.00139416926
1.02586908	0.839990767	61153.7534	0.00530877449	0.00530877449	0.0013941692
1.02586908	0.839990767	68797.9725	0.00524416796	0.00524416796	0.00139416916
1.0259	1.68	0	0.0060051	0.0060051	0.0013595
1.0258691	1.6799815	7644.2192	0.0059301784	0.0059301784	0.0013595316
1.02586908	1.67998153	15288.4383	0.00585616771	0.00585616771	0.00135953159
1.02586908	1.67998153	22932.6575	0.00578389837	0.00578389837	0.00135953159
1.02586908	1.67998153	30576.8767	0.00571408729	0.00571408729	0.00135953159
1.02586908	1.67998153	38221.0958	0.00564731893	0.00564731893	0.00135953159
1.02586908	1.67998153	45865.315	0.00558408493	0.00558408493	0.00135953159
1.02586908	1.67998153	53509.5342	0.00552500837	0.00552500837	0.00135953159
1.02586908	1.67998153	61153.7534	0.00546524451	0.00546524451	0.00135953159
1.02586908	1.67998153	68797.9725	0.00540492252	0.00540492252	0.00135953159
1.0259	2.52	0	0.0060096	0.0060096	0.0013164
1.0258691	2.5199723	7644.2192	0.0059514843	0.0059514843	0.0013163764
1.02586908	2.5199723	15288.4383	0.00589396628	0.00589396628	0.00131637638
1.02586908	2.5199723	22932.6575	0.00583749723	0.00583749723	0.00131637638
1.02586908	2.5199723	30576.8767	0.00578250657	0.00578250657	0.00131637638
1.02586908	2.5199723	38221.0958	0.00572940863	0.00572940863	0.00131637638
1.02586908	2.5199723	45865.315	0.0056786216	0.0056786216	0.00131637638
1.02586908	2.5199723	53509.5342	0.0056306143	0.0056306143	0.00131637638
1.02586908	2.5199723	61153.7534	0.00557921588	0.00557921588	0.00131637638
1.02586908	2.5199723	68797.9725	0.00551981936	0.00551981936	0.00131637638
1.0259	3.36	0	0.006016	0.006016	0.0012922
1.0258691	3.3599631	7644.2192	0.0059695822	0.0059695822	0.0012921527
1.02586908	3.35996307	15288.4383	0.00592359016	0.00592359016	0.0012921527
1.02586908	3.35996307	22932.6575	0.00587831587	0.00587831587	0.0012921527
1.02586908	3.35996307	30576.8767	0.005834012	0.005834012	0.0012921527
1.02586908	3.35996307	38221.0958	0.00579092905	0.00579092905	0.0012921527
1.02586908	3.35996307	45865.315	0.00574931727	0.00574931727	0.0012921527
1.02586908	3.35996307	53509.5342	0.00570943027	0.00570943027	0.0012921527
1.02586908	3.35996307	61153.7534	0.00566570165	0.00566570165	0.0012921527
1.02586908	3.35996307	68797.9725	0.00561230622	0.00561230622	0.0012921527
1.0259	4.2	0	0.0060233	0.0060233	0.0013957
1.0258691	4.1999538	7644.2192	0.005984915	0.005984915	0.0013777363
1.02586908	4.19995384	15288.4383	0.00594688512	0.00594688512	0.00137772433
1.02586908	4.19995384	22932.6575	0.00590936843	0.00590936843	0.00137772033
1.02586908	4.19995384	30576.8767	0.00587251667	0.00587251667	0.00137771833
1.02586908	4.19995384	38221.0958	0.00583648015	0.00583648015	0.00137771713
1.02586908	4.19995384	45865.315	0.00580140659	0.00580140659	0.00137771633
1.02586908	4.19995384	53509.5342	0.00576743952	0.00576743952	0.00137771576
1.02586908	4.19995384	61153.7534	0.00572968929	0.00572968929	0.00137771533
1.02586908	4.19995384	68797.9725	0.00568238605	0.00568238605	0.001377715
1.0259	5.0399	0	0.0060309	0.0060309	0.0013905
1.0258691	5.0399446	7644.2192	0.00599827	0.00599827	0.0013725851
1.02586908	5.0399446	15288.4383	0.00596593441	0.00596593441	0.00137257053
1.02586908	5.0399446	22932.6575	0.00593397915	0.00593397915	0.00137256566
1.02586908	5.0399446	30576.8767	0.0059024997	0.0059024997	0.00137256323
1.02586908	5.0399446	38221.0958	0.00587159024	0.00587159024	0.00137256177
1.02586908	5.0399446	45865.315	0.00584134255	0.00584134255	0.0013725608
1.02586908	5.0399446	53509.5342	0.00581184444	0.00581184444	0.0013725601
1.02586908	5.0399446	61153.7534	0.00577878455	0.00577878455	0.00137255958
1.02586908	5.0399446	68797.9725	0.00573673437	0.00573673437	0.00137255917
1.0259	5.8799	0	0.0060385	0.0060385	0.0013868
1.0258691	5.8799354	7644.2192	0.0060101887	0.0060101887	0.0013688333
1.02586908	5.87993537	15288.4383	0.00598208351	0.00598208351	0.00136881608
1.02586908	5.87993537	22932.6575	0.00595426925	0.00595426925	0.00136881034
1.02586908	5.87993537	30576.8767	0.00592680897	0.00592680897	0.00136880748
1.02586908	5.87993537	38221.0958	0.00589976466	0.00589976466	0.00136880576
1.02586908	5.87993537	45865.315	0.00587319644	0.00587319644	0.00136880461
1.02586908	5.87993537	53509.5342	0.00584716156	0.00584716156	0.00136880379
1.02586908	5.87993537	61153.7534	0.00581782267	0.00581782267	0.00136880318
1.02586908	5.87993537	68797.9725	0.00578014528	0.00578014528	0.0013688027
1.0259	6.7199	0	0.0060461	0.0060461	0.0013839
1.0258691	6.7199261	7644.2192	0.0060210147	0.0060210147	0.0013659866
1.02586908	6.71992614	15288.4383	0.00599615907	0.00599615907	0.00136596681
1.02586908	6.71992614	22932.6575	0.00597153219	0.00597153219	0.00136596021
1.02586908	6.71992614	30576.8767	0.00594717749	0.00594717749	0.00136595691
1.02586908	6.71992614	38221.0958	0.00592313758	0.00592313758	0.00136595493
1.02586908	6.71992614	45865.315	0.00589945373	0.00589945373	0.00136595361
1.02586908	6.71992614	53509.5342	0.0058761652	0.0058761652	0.00136595267
1.02586908	6.71992614	61153.7534	0.00584982299	0.00584982299	0.00136595196
1.02586908	6.71992614	68797.9725	0.00581577157	0.00581577157	0.00136595141
1.0259	7.5599	0	0.0060534	0.0060534	0.0013817
1.0258691	7.5599169	7644.2192	0.0060309709	0.0060309709	0.0013637563
1.02586908	7.5599169	15288.4383	0.00600868221	0.00600868221	0.00136373389
1.02586908	7.5599169	22932.6575	0.00598657765	0.00598657765	0.00136372642
1.02586908	7.5599169	30576.8767	0.00596468821	0.00596468821	0.00136372269
1.02586908	7.5599169	38221.0958	0.00594304429	0.00594304429	0.00136372045
1.02586908	7.5599169	45865.315	0.00592167534	0.00592167534	0.00136371895
1.02586908	7.5599169	53509.5342	0.00590060938	0.00590060938	0.00136371789
1.02586908	7.5599169	61153.7534	0.0058767187	0.0058767187	0.00136371709
1.02586908	7.5599169	68797.9725	0.00584569252	0.00584569252	0.00136371646
2.0517	0	0	0.0060119	0.0060119	0.0010058
2.0517382	0	7644.2192	0.0059102313	0.0059102313	0.0010058275
2.05173817	0	15288.4383	0.00581312607	0.00581312607	0.00100582752
2.05173817	0	22932.6575	0.00572481388	0.00572481388	0.00100582752
2.05173817	0	30576.8767	0.00564403727	0.00564403727	0.00100582752
2.05173817	0	38221.0958	0.00556977336	0.00556977336	0.00100582752
2.05173817	0	45865.315	0.00550118102	0.00550118102	0.00100582752
2.05173817	0	53509.5342	0.00543756189	0.00543756189	0.00100582752
2.05173817	0	61153.7534	0.00537833099	0.00537833099	0.00100582752
2.05173817	0	68797.9725	0.00532299436	0.00532299436	0.00100582752
2.0517	0.83999	0	0.0060089	0.0060089	0.0015354
2.0517382	0.83999077	7644.2192	0.0059588823	0.0059588823	0.001535433
2.05173817	0.839990767	15288.4383	0.00591000701	0.00591000701	0.00153543297
2.05173817	0.839990767	22932.6575	0.00586271794	0.00586271794	0.00153543297
2.05173817	0.839990767	30576.8767	0.00581753872	0.00581753872	0.00153543297
2.05173817	0.839990767	38221.0958	0.00574983369	0.00574983369	0.00153543297
2.05173817	0.839990767	45865.315	0.00567404893	0.00567404893	0.00153543297
2.05173817	0.839990767	53509.5342	0.00560805829	0.00560805829	0.00153543297
2.05173817	0.839990767	61153.7534	0.00554954749	0.00554954749	0.00153543297
2.05173817	0.839990767	68797.9725	0.00549682822	0.00549682822	0.00153543297
2.0517	1.68	0	0.0060051	0.0060051	0.0016051
2.0517382	1.6799815	7644.2192	0.0059577763	0.0059577763	0.0016050517
2.05173817	1.67998153	15288.4383	0.00591085593	0.00591085593	0.00160505171
2.05173817	1.67998153	22932.6575	0.00586466384	0.00586466384	0.00160505171
2.05173817	1.67998153	30576.8767	0.00581948493	0.00581948493	0.00160505171
2.05173817	1.67998153	38221.0958	0.00577560923	0.00577560923	0.00160505171
2.05173817	1.67998153	45865.315	0.00573334262	0.00573334262	0.00160505171
2.05173817	1.67998153	53509.5342	0.00569303068	0.00569303068	0.00160505171
2.05173817	1.67998153	61153.7534	0.00565510577	0.00565510577	0.00160505171
2.05173817	1.67998153	68797.9725	0.00560890831	0.00560890831	0.00160505171
2.0517	2.52	0	0.0060043	0.0060043	0.001581
2.0517382	2.5199723	7644.2192	0.0059616815	0.0059616815	0.0015810425
2.05173817	2.5199723	15288.4383	0.00591928522	0.00591928522	0.00158104247
2.05173817	2.5199723	22932.6575	0.00587724931	0.00587724931	0.00158104247
2.05173817	2.5199723	30576.8767	0.00583573638	0.00583573638	0.00158104247
2.05173817	2.5199723	38221.0958	0.00579490009	0.00579490009	0.00158104247
2.05173817	2.5199723	45865.315	0.0057548839	0.0057548839	0.00158104247
2.05173817	2.5199723	53509.5342	0.00571582181	0.00571582181	0.00158104247
2.05173817	2.5199723	61153.7534	0.00567784208	0.00567784208	0.00158104247
2.05173817	2.5199723	68797.9725	0.00564107579	0.00564107579	0.00158104247
2.0517	3.36	0	0.0060051	0.0060051	0.0015448
2.0517382	3.3599631	7644.2192	0.0059675804	0.0059675804	0.0015447806
2.05173817	3.35996307	15288.4383	0.00593017843	0.00593017843	0.00154478062
2.05173817	3.35996307	22932.6575	0.00589300512	0.00589300512	0.00154478062
2.05173817	3.35996307	30576.8767	0.00585616771	0.00585616771	0.00154478062
2.05173817	3.35996307	38221.0958	0.00581976749	0.00581976749	0.00154478062
2.05173817	3.35996307	45865.315	0.00578389837	0.00578389837	0.00154478062
2.05173817	3.35996307	53509.5342	0.00574864599	0.00574864599	0.00154478062
2.05173817	3.35996307	61153.7534	0.00571408729	0.00571408729	0.00154478062
2.05173817	3.35996307	68797.9725	0.00568029097	0.00568029097	0.00154478062
2.0517	4.2	0	0.006007	0.006007	0.0015196
2.0517382	4.1999538	7644.2192	0.0059740414	0.0059740414	0.0015196064
2.05173817	4.19995384	15288.4383	0.00594117882	0.00594117882	0.00151960638
2.05173817	4.19995384	22932.6575	0.00590849384	0.00590849384	0.00151960638
2.05173817	4.19995384	30576.8767	0.005876063	0.005876063	0.00151960638
2.05173817	4.19995384	38221.0958	0.00584396032	0.00584396032	0.00151960638
2.05173817	4.19995384	45865.315	0.00581225665	0.00581225665	0.00151960638
2.05173817	4.19995384	53509.5342	0.00578101945	0.00578101945	0.00151960638
2.05173817	4.19995384	61153.7534	0.00575031278	0.00575031278	0.00151960638
2.05173817	4.19995384	68797.9725	0.0057201979	0.0057201979	0.00151960638
2.0517	5.0399	0	0.0060096	0.0060096	0.0015014
2.0517382	5.0399446	7644.2192	0.0059804976	0.0059804976	0.0015014056
2.05173817	5.0399446	15288.4383	0.00595148425	0.00595148425	0.00150140562
2.05173817	5.0399446	22932.6575	0.00592262171	0.00592262171	0.00150140562
2.05173817	5.0399446	30576.8767	0.00589396628	0.00589396628	0.00150140562
2.05173817	5.0399446	38221.0958	0.00586557337	0.00586557337	0.00150140562
2.05173817	5.0399446	45865.315	0.00583749723	0.00583749723	0.00150140562
2.05173817	5.0399446	53509.5342	0.00580979097	0.00580979097	0.00150140562
2.05173817	5.0399446	61153.7534	0.00578250657	0.00578250657	0.00150140562
2.05173817	5.0399446	68797.9725	0.00575569534	0.00575569534	0.00150140562
2.0517	5.8799	0	0.0060127	0.0060127	0.0014877
2.0517382	5.8799354	7644.2192	0.005986756	0.005986756	0.001487749
2.05173817	5.87993537	15288.4383	0.00596093351	0.00596093351	0.00148774905
2.05173817	5.87993537	22932.6575	0.00593524269	0.00593524269	0.00148774905
2.05173817	5.87993537	30576.8767	0.0059097256	0.0059097256	0.00148774905
2.05173817	5.87993537	38221.0958	0.00588442405	0.00588442405	0.00148774905
2.05173817	5.87993537	45865.315	0.00585937944	0.00585937944	0.00148774905
2.05173817	5.87993537	53509.5342	0.0058346328	0.0058346328	0.00148774905
2.05173817	5.87993537	61153.7534	0.00581022478	0.00581022478	0.00148774905
2.05173817	5.87993537	68797.9725	0.00578619584	0.00578619584	0.00148774905
2.0517	6.7199	0	0.006016	0.006016	0.0014772
2.0517382	6.7199261	7644.2192	0.0059927678	0.0059927678	0.0014771742
2.05173817	6.71992614	15288.4383	0.00596958216	0.00596958216	0.00147717423
2.05173817	6.71992614	22932.6575	0.00594651233	0.00594651233	0.00147717423
2.05173817	6.71992614	30576.8767	0.00592359016	0.00592359016	0.00147717423
2.05173817	6.71992614	38221.0958	0.00590084745	0.00590084745	0.00147717423
2.05173817	6.71992614	45865.315	0.00587831587	0.00587831587	0.00147717423
2.05173817	6.71992614	53509.5342	0.00585602694	0.00585602694	0.00147717423
2.05173817	6.71992614	61153.7534	0.005834012	0.005834012	0.00147717423
2.05173817	6.71992614	68797.9725	0.0058123023	0.0058123023	0.00147717423
2.0517	7.5599	0	0.0060196	0.0060196	0.0014688
2.0517382	7.5599169	7644.2192	0.005998535	0.005998535	0.0014687679
2.05173817	7.5599169	15288.4383	0.00597753978	0.00597753978	0.00146876794
2.05173817	7.5599169	22932.6575	0.00595664673	0.00595664673	0.00146876794
2.05173817	7.5599169	30576.8767	0.00593588024	0.00593588024	0.00146876794
2.05173817	7.5599169	38221.0958	0.00591526477	0.00591526477	0.00146876794
2.05173817	7.5599169	45865.315	0.00589482471	0.00589482471	0.00146876794
2.05173817	7.5599169	53509.5342	0.00587458439	0.00587458439	0.00146876794
2.05173817	7.5599169	61153.7534	0.00585456803	0.00585456803	0.00146876794
2.05173817	7.5599169	68797.9725	0.00583479972	0.00583479972	0.00146876794
3.0776	0	0	0.0060141	0.0060141	0.0011352
3.0776072	0	7644.2192	0.0059448134	0.0059448134	0.0011352293
3.07760725	0	15288.4383	0.00587679658	0.00587679658	0.00113522934
3.07760725	0	22932.6575	0.00581312607	0.00581312607	0.00113522934
3.07760725	0	30576.8767	0.00575335731	0.00575335731	0.00113522934
3.07760725	0	38221.0958	0.00569710582	0.00569710582	0.00113522934
3.07760725	0	45865.315	0.00564403727	0.00564403727	0.00113522934
3.07760725	0	53509.5342	0.00559385955	0.00559385955	0.00113522934
3.07760725	0	61153.7534	0.00554631618	0.00554631618	0.00113522934
3.07760725	0	68797.9725	0.00550118102	0.00550118102	0.00113522934
3.0776	0.83999	0	0.0060111	0.0060111	0.0016516
3.0776072	0.83999077	7644.2192	0.0059776651	0.0059776651	0.0016515581
3.07760725	0.839990767	15288.4383	0.0059448225	0.0059448225	0.00165155806
3.07760725	0.839990767	22932.6575	0.00591269841	0.00591269841	0.00165155806
3.07760725	0.839990767	30576.8767	0.00588146411	0.00588146411	0.00165155806
3.07760725	0.839990767	38221.0958	0.00583293589	0.00583293589	0.00165155806
3.07760725	0.839990767	45865.315	0.0057756595	0.0057756595	0.00165155806
3.07760725	0.839990767	53509.5342	0.0057232761	0.0057232761	0.00165155806
3.07760725	0.839990767	61153.7534	0.00567507662	0.00567507662	0.00165155806
3.07760725	0.839990767	68797.9725	0.00563047191	0.00563047191	0.00165155806
3.0776	1.68	0	0.0060072	0.0060072	0.0017191
3.0776072	1.6799815	7644.2192	0.0059741199	0.0059741199	0.001719127
3.07760725	1.67998153	15288.4383	0.00594134987	0.00594134987	0.001719127
3.07760725	1.67998153	22932.6575	0.0059090053	0.0059090053	0.001719127
3.07760725	1.67998153	30576.8767	0.00587720857	0.00587720857	0.001719127
3.07760725	1.67998153	38221.0958	0.00584608616	0.00584608616	0.001719127
3.07760725	1.67998153	45865.315	0.00581577014	0.00581577014	0.001719127
3.07760725	1.67998153	53509.5342	0.00578640089	0.00578640089	0.001719127
3.07760725	1.67998153	61153.7534	0.00575813153	0.00575813153	0.001719127
3.07760725	1.67998153	68797.9725	0.00572223172	0.00572223172	0.001719127
3.0776	2.52	0	0.0060051	0.0060051	0.0017253
3.0776072	2.5199723	7644.2192	0.0059735292	0.0059735292	0.0017252914
3.07760725	2.5199723	15288.4383	0.00594207275	0.00594207275	0.00172529136
3.07760725	2.5199723	22932.6575	0.00591085593	0.00591085593	0.00172529136
3.07760725	2.5199723	30576.8767	0.00587996275	0.00587996275	0.00172529136
3.07760725	2.5199723	38221.0958	0.00584947747	0.00584947747	0.00172529136
3.07760725	2.5199723	45865.315	0.00581948493	0.00581948493	0.00172529136
3.07760725	2.5199723	53509.5342	0.0057900713	0.0057900713	0.00172529136
3.07760725	2.5199723	61153.7534	0.00576132564	0.00576132564	0.00172529136
3.07760725	2.5199723	68797.9725	0.00573334262	0.00573334262	0.00172529136
3.0776	3.36	0	0.0060043	0.0060043	0.0017167
3.0776072	3.3599631	7644.2192	0.0059747913	0.0059747913	0.0017166994
3.07760725	3.35996307	15288.4383	0.00594533363	0.00594533363	0.0017166994
3.07760725	3.35996307	22932.6575	0.00591601524	0.00591601524	0.0017166994
3.07760725	3.35996307	30576.8767	0.00588689475	0.00588689475	0.0017166994
3.07760725	3.35996307	38221.0958	0.00585802965	0.00585802965	0.0017166994
3.07760725	3.35996307	45865.315	0.00582947597	0.00582947597	0.0017166994
3.07760725	3.35996307	53509.5342	0.00580128813	0.00580128813	0.0017166994
3.07760725	3.35996307	61153.7534	0.00577351909	0.00577351909	0.0017166994
3.07760725	3.35996307	68797.9725	0.00574622079	0.00574622079	0.0017166994
3.0776	4.2	0	0.0060044	0.0060044	0.0016874
3.0776072	4.1999538	7644.2192	0.0059771367	0.0059771367	0.0016873941
3.07760725	4.19995384	15288.4383	0.00594992538	0.00594992538	0.0016873941
3.07760725	4.19995384	22932.6575	0.00592280489	0.00592280489	0.0016873941
3.07760725	4.19995384	30576.8767	0.0058958182	0.0058958182	0.0016873941
3.07760725	4.19995384	38221.0958	0.00586900707	0.00586900707	0.0016873941
3.07760725	4.19995384	45865.315	0.00584241174	0.00584241174	0.0016873941
3.07760725	4.19995384	53509.5342	0.00581607058	0.00581607058	0.0016873941
3.07760725	4.19995384	61153.7534	0.00579001993	0.00579001993	0.0016873941
3.07760725	4.19995384	68797.9725	0.00576429394	0.00576429394	0.0016873941
3.0776	5.0399	0	0.0060051	0.0060051	0.0016648
3.0776072	5.0399446	7644.2192	0.0059800794	0.0059800794	0.0016648005
3.07760725	5.0399446	15288.4383	0.00595509449	0.00595509449	0.00166480048
3.07760725	5.0399446	22932.6575	0.00593017843	0.00593017843	0.00166480048
3.07760725	5.0399446	30576.8767	0.00590536409	0.00590536409	0.00166480048
3.07760725	5.0399446	38221.0958	0.00588068353	0.00588068353	0.00166480048
3.07760725	5.0399446	45865.315	0.00585616771	0.00585616771	0.00166480048
3.07760725	5.0399446	53509.5342	0.00583184636	0.00583184636	0.00166480048
3.07760725	5.0399446	61153.7534	0.0058077477	0.0058077477	0.00166480048
3.07760725	5.0399446	68797.9725	0.00578389837	0.00578389837	0.00166480048
3.0776	5.8799	0	0.0060063	0.0060063	0.0016471
3.0776072	5.8799354	7644.2192	0.0059833326	0.0059833326	0.0016470825
3.07760725	5.87993537	15288.4383	0.00596042145	0.00596042145	0.00164708247
3.07760725	5.87993537	22932.6575	0.00593756905	0.00593756905	0.00164708247
3.07760725	5.87993537	30576.8767	0.00591480133	0.00591480133	0.00164708247
3.07760725	5.87993537	38221.0958	0.00589214371	0.00589214371	0.00164708247
3.07760725	5.87993537	45865.315	0.00586962097	0.00586962097	0.00164708247
3.07760725	5.87993537	53509.5342	0.00584725716	0.00584725716	0.00164708247
3.07760725	5.87993537	61153.7534	0.00582507548	0.00582507548	0.00164708247
3.07760725	5.87993537	68797.9725	0.00580309822	0.00580309822	0.00164708247
3.0776	6.7199	0	0.0060078	0.0060078	0.0016329
3.0776072	6.7199261	7644.2192	0.0059867338	0.0059867338	0.00163293
3.07760725	6.71992614	15288.4383	0.00596569342	0.00596569342	0.00163293001
3.07760725	6.71992614	22932.6575	0.00594470665	0.00594470665	0.00163293001
3.07760725	6.71992614	30576.8767	0.00592379424	0.00592379424	0.00163293001
3.07760725	6.71992614	38221.0958	0.00590297669	0.00590297669	0.00163293001
3.07760725	6.71992614	45865.315	0.0058822742	0.0058822742	0.00163293001
3.07760725	6.71992614	53509.5342	0.00586170655	0.00586170655	0.00163293001
3.07760725	6.71992614	61153.7534	0.00584129308	0.00584129308	0.00163293001
3.07760725	6.71992614	68797.9725	0.00582105265	0.00582105265	0.00163293001
3.0776	7.5599	0	0.0060096	0.0060096	0.0016214
3.0776072	7.5599169	7644.2192	0.0059901925	0.0059901925	0.0016214247
3.07760725	7.5599169	15288.4383	0.00597081324	0.00597081324	0.0016214247
3.07760725	7.5599169	22932.6575	0.00595148425	0.00595148425	0.0016214247
3.07760725	7.5599169	30576.8767	0.00593222231	0.00593222231	0.0016214247
3.07760725	7.5599169	38221.0958	0.00591304414	0.00591304414	0.0016214247
3.07760725	7.5599169	45865.315	0.00589396628	0.00589396628	0.0016214247
3.07760725	7.5599169	53509.5342	0.00587500513	0.00587500513	0.0016214247
3.07760725	7.5599169	61153.7534	0.00585617681	0.00585617681	0.0016214247
3.07760725	7.5599169	68797.9725	0.00583749723	0.00583749723	0.0016214247
4.1035	0	0	0.0060151	0.0060151	0.0012675
4.1034763	0	7644.2192	0.0059625556	0.0059625556	0.0012674514
4.10347633	0	15288.4383	0.00591023126	0.00591023126	0.00126745142
4.10347633	0	22932.6575	0.00586048998	0.00586048998	0.00126745142
4.10347633	0	30576.8767	0.00581312607	0.00581312607	0.00126745142
4.10347633	0	38221.0958	0.00576795567	0.00576795567	0.00126745142
4.10347633	0	45865.315	0.00572481388	0.00572481388	0.00126745142
4.10347633	0	53509.5342	0.00568355236	0.00568355236	0.00126745142
4.10347633	0	61153.7534	0.00564403727	0.00564403727	0.00126745142
4.10347633	0	68797.9725	0.00560614754	0.00560614754	0.00126745142
4.1035	0.83999	0	0.0060124	0.0060124	0.0017779
4.1034763	0.83999077	7644.2192	0.0059874306	0.0059874306	0.0017779329
4.10347633	0.839990767	15288.4383	0.00596278161	0.00596278161	0.00177793293
4.10347633	0.839990767	22932.6575	0.00593853736	0.00593853736	0.00177793293
4.10347633	0.839990767	30576.8767	0.00591477304	0.00591477304	0.00177793293
4.10347633	0.839990767	38221.0958	0.00587722051	0.00587722051	0.00177793293
4.10347633	0.839990767	45865.315	0.00583181014	0.00583181014	0.00177793293
4.10347633	0.839990767	53509.5342	0.00578925888	0.00578925888	0.00177793293
4.10347633	0.839990767	61153.7534	0.00574926961	0.00574926961	0.00177793293
4.10347633	0.839990767	68797.9725	0.00571158203	0.00571158203	0.00177793293
4.1035	1.68	0	0.0060089	0.0060089	0.001844
4.1034763	1.6799815	7644.2192	0.0059837611	0.0059837611	0.0018440179
4.10347633	1.67998153	15288.4383	0.00595888225	0.00595888225	0.00184401789
4.10347633	1.67998153	22932.6575	0.00593427754	0.00593427754	0.00184401789
4.10347633	1.67998153	30576.8767	0.00591000701	0.00591000701	0.00184401789
4.10347633	1.67998153	38221.0958	0.00588613249	0.00588613249	0.00184401789
4.10347633	1.67998153	45865.315	0.00586271794	0.00586271794	0.00184401789
4.10347633	1.67998153	53509.5342	0.00583982999	0.00583982999	0.00184401789
4.10347633	1.67998153	61153.7534	0.00581753872	0.00581753872	0.00184401789
4.10347633	1.67998153	68797.9725	0.0057887127	0.0057887127	0.00184401789
4.1035	2.52	0	0.0060065	0.0060065	0.0018494
4.1034763	2.5199723	7644.2192	0.0059819228	0.0059819228	0.0018494077
4.10347633	2.5199723	15288.4383	0.00595743693	0.00595743693	0.00184940768
4.10347633	2.5199723	22932.6575	0.00593312791	0.00593312791	0.00184940768
4.10347633	2.5199723	30576.8767	0.00590904215	0.00590904215	0.00184940768
4.10347633	2.5199723	38221.0958	0.00588522685	0.00588522685	0.00184940768
4.10347633	2.5199723	45865.315	0.0058617301	0.0058617301	0.00184940768
4.10347633	2.5199723	53509.5342	0.00583860118	0.00583860118	0.00184940768
4.10347633	2.5199723	61153.7534	0.00581589088	0.00581589088	0.00184940768
4.10347633	2.5199723	68797.9725	0.00579365217	0.00579365217	0.00184940768
4.1035	3.36	0	0.0060051	0.0060051	0.0018537
4.1034763	3.3599631	7644.2192	0.005981421	0.005981421	0.0018537314
4.10347633	3.35996307	15288.4383	0.00595777625	0.00595777625	0.00185373137
4.10347633	3.35996307	22932.6575	0.0059342428	0.0059342428	0.00185373137
4.10347633	3.35996307	30576.8767	0.00591085593	0.00591085593	0.00185373137
4.10347633	3.35996307	38221.0958	0.0058876511	0.0058876511	0.00185373137
4.10347633	3.35996307	45865.315	0.00586466384	0.00586466384	0.00185373137
4.10347633	3.35996307	53509.5342	0.00584192981	0.00584192981	0.00185373137
4.10347633	3.35996307	61153.7534	0.00581948493	0.00581948493	0.00185373137
4.10347633	3.35996307	68797.9725	0.00579736563	0.00579736563	0.00185373137
4.1035	4.2	0	0.0060044	0.0060044	0.0018538
4.1034763	4.1999538	7644.2192	0.0059818654	0.0059818654	0.0018537791
4.10347633	4.19995384	15288.4383	0.00595933646	0.00595933646	0.00185377908
4.10347633	4.19995384	22932.6575	0.00593687843	0.00593687843	0.00185377908
4.10347633	4.19995384	30576.8767	0.00591451843	0.00591451843	0.00185377908
4.10347633	4.19995384	38221.0958	0.00589228339	0.00589228339	0.00185377908
4.10347633	4.19995384	45865.315	0.00587019993	0.00587019993	0.00185377908
4.10347633	4.19995384	53509.5342	0.00584829426	0.00584829426	0.00185377908
4.10347633	4.19995384	61153.7534	0.00582659224	0.00582659224	0.00185377908
4.10347633	4.19995384	68797.9725	0.00580511931	0.00580511931	0.00185377908
4.1035	5.0399	0	0.0060043	0.0060043	0.0018295
4.1034763	5.0399446	7644.2192	0.0059829622	0.0059829622	0.0018295023
4.10347633	5.0399446	15288.4383	0.00596168153	0.00596168153	0.00182950234
4.10347633	5.0399446	22932.6575	0.00594044877	0.00594044877	0.00182950234
4.10347633	5.0399446	30576.8767	0.00591928522	0.00591928522	0.00182950234
4.10347633	5.0399446	38221.0958	0.00589821187	0.00589821187	0.00182950234
4.10347633	5.0399446	45865.315	0.00587724931	0.00587724931	0.00182950234
4.10347633	5.0399446	53509.5342	0.00585641764	0.00585641764	0.00182950234
4.10347633	5.0399446	61153.7534	0.00583573638	0.00583573638	0.00182950234
4.10347633	5.0399446	68797.9725	0.00581522445	0.00581522445	0.00182950234
4.1035	5.8799	0	0.0060045	0.0060045	0.0018096
4.1034763	5.8799354	7644.2192	0.0059845001	0.0059845001	0.0018096306
4.10347633	5.87993537	15288.4383	0.00596449953	0.00596449953	0.00180963064
4.10347633	5.87993537	22932.6575	0.00594453458	0.00594453458	0.00180963064
4.10347633	5.87993537	30576.8767	0.00592462235	0.00592462235	0.00180963064
4.10347633	5.87993537	38221.0958	0.00590477969	0.00590477969	0.00180963064
4.10347633	5.87993537	45865.315	0.00588502309	0.00588502309	0.00180963064
4.10347633	5.87993537	53509.5342	0.00586536863	0.00586536863	0.00180963064
4.10347633	5.87993537	61153.7534	0.00584583185	0.00584583185	0.00180963064
4.10347633	5.87993537	68797.9725	0.00582642775	0.00582642775	0.00180963064
4.1035	6.7199	0	0.0060051	0.0060051	0.0017932
4.1034763	6.7199261	7644.2192	0.0059863325	0.0059863325	0.0017932328
4.10347633	6.71992614	15288.4383	0.00596758042	0.00596758042	0.00179323278
4.10347633	6.71992614	22932.6575	0.00594885772	0.00594885772	0.00179323278
4.10347633	6.71992614	30576.8767	0.00593017843	0.00593017843	0.00179323278
4.10347633	6.71992614	38221.0958	0.00591155637	0.00591155637	0.00179323278
4.10347633	6.71992614	45865.315	0.00589300512	0.00589300512	0.00179323278
4.10347633	6.71992614	53509.5342	0.00587453794	0.00587453794	0.00179323278
4.10347633	6.71992614	61153.7534	0.00585616771	0.00585616771	0.00179323278
4.10347633	6.71992614	68797.9725	0.0058379069	0.0058379069	0.00179323278
4.1035	7.5599	0	0.0060059	0.0060059	0.0017796
4.1034763	7.5599169	7644.2192	0.0059883598	0.0059883598	0.0017795666
4.10347633	7.5599169	15288.4383	0.00597078902	0.00597078902	0.00177956656
4.10347633	7.5599169	22932.6575	0.00595324459	0.00595324459	0.00177956656
4.10347633	7.5599169	30576.8767	0.00593573817	0.00593573817	0.00177956656
4.10347633	7.5599169	38221.0958	0.00591828131	0.00591828131	0.00177956656
4.10347633	7.5599169	45865.315	0.0059008854	0.0059008854	0.00177956656
4.10347633	7.5599169	53509.5342	0.00588356157	0.00588356157	0.00177956656
4.10347633	7.5599169	61153.7534	0.00586632075	0.00586632075	0.00177956656
4.10347633	7.5599169	68797.9725	0.00584917356	0.00584917356	0.00177956656
5.1293	0	0	0.0060157	0.0060157	0.0013569
5.1293454	0	7644.2192	0.0059733502	0.0059733502	0.0013568719
5.12934541	0	15288.4383	0.00593083869	0.00593083869	0.00135687193
5.12934541	0	22932.6575	0.00589003683	0.00589003683	0.00135687193
5.12934541	0	30576.8767	0.00585083319	0.00585083319	0.00135687193
5.12934541	0	38221.0958	0.00581312607	0.00581312607	0.00135687193
5.12934541	0	45865.315	0.00577682243	0.00577682243	0.00135687193
5.12934541	0	53509.5342	0.005741837	0.005741837	0.00135687193
5.12934541	0	61153.7534	0.00570809143	0.00570809143	0.00135687193
5.12934541	0	68797.9725	0.00567551367	0.00567551367	0.00135687193
5.1293	0.83999	0	0.0060133	0.0060133	0.001864
5.1293454	0.83999077	7644.2192	0.0059933847	0.0059933847	0.0018640357
5.12934541	0.839990767	15288.4383	0.00597367909	0.00597367909	0.00186403566
5.12934541	0.839990767	22932.6575	0.00595423218	0.00595423218	0.00186403566
5.12934541	0.839990767	30576.8767	0.00593508324	0.00593508324	0.00186403566
5.12934541	0.839990767	38221.0958	0.0059045263	0.0059045263	0.00186403566
5.12934541	0.839990767	45865.315	0.0058670629	0.0058670629	0.00186403566
5.12934541	0.839990767	53509.5342	0.00583145971	0.00583145971	0.00186403566
5.12934541	0.839990767	61153.7534	0.00579756624	0.00579756624	0.00186403566
5.12934541	0.839990767	68797.9725	0.00576524676	0.00576524676	0.00186403566
5.1293	1.68	0	0.0060101	0.0060101	0.0019291
5.1293454	1.6799815	7644.2192	0.0059899848	0.0059899848	0.001929085
5.12934541	1.67998153	15288.4383	0.0059700203	0.0059700203	0.00192908503
5.12934541	1.67998153	22932.6575	0.00595024561	0.00595024561	0.00192908503
5.12934541	1.67998153	30576.8767	0.00593069398	0.00593069398	0.00192908503
5.12934541	1.67998153	38221.0958	0.00591139951	0.00591139951	0.00192908503
5.12934541	1.67998153	45865.315	0.00589239725	0.00589239725	0.00192908503
5.12934541	1.67998153	53509.5342	0.0058737234	0.0058737234	0.00192908503
5.12934541	1.67998153	61153.7534	0.00585541549	0.00585541549	0.00192908503
5.12934541	1.67998153	68797.9725	0.00583149669	0.00583149669	0.00192908503
5.1293	2.52	0	0.0060078	0.0060078	0.0019338
5.1293454	2.5199723	7644.2192	0.0059878167	0.0059878167	0.0019337734
5.12934541	2.5199723	15288.4383	0.0059679392	0.0059679392	0.0019337734
5.12934541	2.5199723	22932.6575	0.005948196	0.005948196	0.0019337734
5.12934541	2.5199723	30576.8767	0.00592861455	0.00592861455	0.0019337734
5.12934541	2.5199723	38221.0958	0.00590922287	0.00590922287	0.0019337734
5.12934541	2.5199723	45865.315	0.00589004955	0.00589004955	0.0019337734
5.12934541	2.5199723	53509.5342	0.00587112384	0.00587112384	0.0019337734
5.12934541	2.5199723	61153.7534	0.00585247574	0.00585247574	0.0019337734
5.12934541	2.5199723	68797.9725	0.0058341362	0.0058341362	0.0019337734
5.1293	3.36	0	0.0060062	0.0060062	0.0019377
5.1293454	3.3599631	7644.2192	0.0059866145	0.0059866145	0.0019377109
5.12934541	3.35996307	15288.4383	0.00596710393	0.00596710393	0.00193771089
5.12934541	3.35996307	22932.6575	0.00594768545	0.00594768545	0.00193771089
5.12934541	3.35996307	30576.8767	0.00592838143	0.00592838143	0.00193771089
5.12934541	3.35996307	38221.0958	0.00590921446	0.00590921446	0.00193771089
5.12934541	3.35996307	45865.315	0.00589020742	0.00589020742	0.00193771089
5.12934541	3.35996307	53509.5342	0.00587138344	0.00587138344	0.00193771089
5.12934541	3.35996307	61153.7534	0.00585276603	0.00585276603	0.00193771089
5.12934541	3.35996307	68797.9725	0.00583437913	0.00583437913	0.00193771089
5.1293	4.2	0	0.0060051	0.0060051	0.0019411
5.1293454	4.1999538	7644.2192	0.0059861601	0.0059861601	0.001941097
5.12934541	4.19995384	15288.4383	0.00596722276	0.00596722276	0.00194109703
5.12934541	4.19995384	22932.6575	0.00594834755	0.00594834755	0.00194109703
5.12934541	4.19995384	30576.8767	0.00592955257	0.00592955257	0.00194109703
5.12934541	4.19995384	38221.0958	0.00591085593	0.00591085593	0.00194109703
5.12934541	4.19995384	45865.315	0.0058922758	0.0058922758	0.00194109703
5.12934541	4.19995384	53509.5342	0.00587383036	0.00587383036	0.00194109703
5.12934541	4.19995384	61153.7534	0.00585553784	0.00585553784	0.00194109703
5.12934541	4.19995384	68797.9725	0.00583741655	0.00583741655	0.00194109703
5.1293	5.0399	0	0.0060045	0.0060045	0.001944
5.1293454	5.0399446	7644.2192	0.0059862763	0.0059862763	0.0019439824
5.12934541	5.0399446	15288.4383	0.00596804855	0.00596804855	0.00194398243
5.12934541	5.0399446	22932.6575	0.00594986296	0.00594986296	0.00194398243
5.12934541	5.0399446	30576.8767	0.00593173419	0.00593173419	0.00194398243
5.12934541	5.0399446	38221.0958	0.00591367685	0.00591367685	0.00194398243
5.12934541	5.0399446	45865.315	0.00589570546	0.00589570546	0.00194398243
5.12934541	5.0399446	53509.5342	0.00587783444	0.00587783444	0.00194398243
5.12934541	5.0399446	61153.7534	0.00586007809	0.00586007809	0.00194398243
5.12934541	5.0399446	68797.9725	0.00584245056	0.00584245056	0.00194398243
5.1293	5.8799	0	0.0060043	0.0060043	0.001926
5.1293454	5.8799354	7644.2192	0.0059868226	0.0059868226	0.0019259911
5.12934541	5.87993537	15288.4383	0.00596938191	0.00596938191	0.00192599109
5.12934541	5.87993537	22932.6575	0.00595197067	0.00595197067	0.00192599109
5.12934541	5.87993537	30576.8767	0.00593460096	0.00593460096	0.00192599109
5.12934541	5.87993537	38221.0958	0.00591728471	0.00591728471	0.00192599109
5.12934541	5.87993537	45865.315	0.00590003375	0.00590003375	0.00192599109
5.12934541	5.87993537	53509.5342	0.00588285973	0.00588285973	0.00192599109
5.12934541	5.87993537	61153.7534	0.00586577411	0.00586577411	0.00192599109
5.12934541	5.87993537	68797.9725	0.00584878816	0.00584878816	0.00192599109
5.1293	6.7199	0	0.0060043	0.0060043	0.0019084
5.1293454	6.7199261	7644.2192	0.0059876908	0.0059876908	0.0019084464
5.12934541	6.71992614	15288.4383	0.00597106904	0.00597106904	0.00190844642
5.12934541	6.71992614	22932.6575	0.00595446914	0.00595446914	0.00190844642
5.12934541	6.71992614	30576.8767	0.00593790112	0.00593790112	0.00190844642
5.12934541	6.71992614	38221.0958	0.00592137492	0.00592137492	0.00190844642
5.12934541	6.71992614	45865.315	0.00590490033	0.00590490033	0.00190844642
5.12934541	6.71992614	53509.5342	0.00588848699	0.00588848699	0.00190844642
5.12934541	6.71992614	61153.7534	0.00587214435	0.00587214435	0.00190844642
5.12934541	6.71992614	68797.9725	0.00585588163	0.00585588163	0.00190844642
5.1293	7.5599	0	0.0060046	0.0060046	0.0018935
5.1293454	7.5599169	7644.2192	0.0059887987	0.0059887987	0.0018934645
5.12934541	7.5599169	15288.4383	0.0059729955	0.0059729955	0.00189346453
5.12934541	7.5599169	22932.6575	0.00595720977	0.00595720977	0.00189346453
5.12934541	7.5599169	30576.8767	0.00594145001	0.00594145001	0.00189346453
5.12934541	7.5599169	38221.0958	0.0059257246	0.0059257246	0.00189346453
5.12934541	7.5599169	45865.315	0.00591004181	0.00591004181	0.00189346453
5.12934541	7.5599169	53509.5342	0.00589440977	0.00589440977	0.00189346453
5.12934541	7.5599169	61153.7534	0.00587883644	0.00587883644	0.00189346453
5.12934541	7.5599169	68797.9725	0.00586332961	0.00586332961	0.00189346453
6.1552	0	0	0.0060161	0.0060161	0.0013994
6.1552145	0	7644.2192	0.0059806101	0.0059806101	0.001399411
6.1552145	0	15288.4383	0.00594481343	0.00594481343	0.00139941102
6.1552145	0	22932.6575	0.00591023126	0.00591023126	0.00139941102
6.1552145	0	30576.8767	0.00587679658	0.00587679658	0.00139941102
6.1552145	0	38221.0958	0.00584444736	0.00584444736	0.00139941102
6.1552145	0	45865.315	0.00581312607	0.00581312607	0.00139941102
6.1552145	0	53509.5342	0.00578277929	0.00578277929	0.00139941102
6.1552145	0	61153.7534	0.00575335731	0.00575335731	0.00139941102
6.1552145	0	68797.9725	0.00572481388	0.00572481388	0.00139941102
6.1552	0.83999	0	0.006014	0.006014	0.0019044
6.1552145	0.83999077	7644.2192	0.0059973875	0.0059973875	0.0019044462
6.1552145	0.839990767	15288.4383	0.00598098147	0.00598098147	0.0019044462
6.1552145	0.839990767	22932.6575	0.00596475478	0.00596475478	0.0019044462
6.1552145	0.839990767	30576.8767	0.00594873044	0.00594873044	0.0019044462
6.1552145	0.839990767	38221.0958	0.00592299612	0.00592299612	0.0019044462
6.1552145	0.839990767	45865.315	0.00589116509	0.00589116509	0.0019044462
6.1552145	0.839990767	53509.5342	0.00586063674	0.00586063674	0.0019044462
6.1552145	0.839990767	61153.7534	0.0058313248	0.0058313248	0.0019044462
6.1552145	0.839990767	68797.9725	0.00580315006	0.00580315006	0.0019044462
6.1552	1.68	0	0.0060111	0.0060111	0.0019688
6.1552145	1.6799815	7644.2192	0.0059943046	0.0059943046	0.0019687503
6.1552145	1.67998153	15288.4383	0.0059776651	0.0059776651	0.00196875035
6.1552145	1.67998153	22932.6575	0.00596116435	0.00596116435	0.00196875035
6.1552145	1.67998153	30576.8767	0.0059448225	0.0059448225	0.00196875035
6.1552145	1.67998153	38221.0958	0.00592866015	0.00592866015	0.00196875035
6.1552145	1.67998153	45865.315	0.00591269841	0.00591269841	0.00196875035
6.1552145	1.67998153	53509.5342	0.00589695896	0.00589695896	0.00196875035
6.1552145	1.67998153	61153.7534	0.00588146411	0.00588146411	0.00196875035
6.1552145	1.67998153	68797.9725	0.00586108638	0.00586108638	0.00196875035
6.1552	2.52	0	0.0060089	0.0060089	0.0019729
6.1552145	2.5199723	7644.2192	0.0059921049	0.0059921049	0.0019728649
6.1552145	2.5199723	15288.4383	0.00597544134	0.00597544134	0.00197286491
6.1552145	2.5199723	22932.6575	0.00595888225	0.00595888225	0.00197286491
6.1552145	2.5199723	30576.8767	0.00594244498	0.00594244498	0.00197286491
6.1552145	2.5199723	38221.0958	0.00592614722	0.00592614722	0.00197286491
6.1552145	2.5199723	45865.315	0.00591000701	0.00591000701	0.00197286491
6.1552145	2.5199723	53509.5342	0.00589404276	0.00589404276	0.00197286491
6.1552145	2.5199723	61153.7534	0.0058782733	0.0058782733	0.00197286491
6.1552145	2.5199723	68797.9725	0.00586271794	0.00586271794	0.00197286491
6.1552	3.36	0	0.0060072	0.0060072	0.0019764
6.1552145	3.3599631	7644.2192	0.0059906272	0.0059906272	0.001976414
6.1552145	3.35996307	15288.4383	0.0059741199	0.0059741199	0.00197641404
6.1552145	3.35996307	22932.6575	0.00595768921	0.00595768921	0.00197641404
6.1552145	3.35996307	30576.8767	0.00594134987	0.00594134987	0.00197641404
6.1552145	3.35996307	38221.0958	0.00592511683	0.00592511683	0.00197641404
6.1552145	3.35996307	45865.315	0.0059090053	0.0059090053	0.00197641404
6.1552145	3.35996307	53509.5342	0.00589303066	0.00589303066	0.00197641404
6.1552145	3.35996307	61153.7534	0.00587720857	0.00587720857	0.00197641404
6.1552145	3.35996307	68797.9725	0.00586155498	0.00586155498	0.00197641404
6.1552	4.2	0	0.006006	0.006006	0.0019796
6.1552145	4.1999538	7644.2192	0.0059897369	0.0059897369	0.0019795744
6.1552145	4.19995384	15288.4383	0.00597353201	0.00597353201	0.00197957435
6.1552145	4.19995384	22932.6575	0.00595738206	0.00595738206	0.00197957435
6.1552145	4.19995384	30576.8767	0.00594129954	0.00594129954	0.00197957435
6.1552145	4.19995384	38221.0958	0.00592529696	0.00592529696	0.00197957435
6.1552145	4.19995384	45865.315	0.00590938697	0.00590938697	0.00197957435
6.1552145	4.19995384	53509.5342	0.00589358231	0.00589358231	0.00197957435
6.1552145	4.19995384	61153.7534	0.00587789584	0.00587789584	0.00197957435
6.1552145	4.19995384	68797.9725	0.00586234054	0.00586234054	0.00197957435
6.1552	5.0399	0	0.0060051	0.0060051	0.0019824
6.1552145	5.0399446	7644.2192	0.0059893212	0.0059893212	0.0019823586
6.1552145	5.0399446	15288.4383	0.0059735292	0.0059735292	0.00198235861
6.1552145	5.0399446	22932.6575	0.00595777625	0.00595777625	0.00198235861
6.1552145	5.0399446	30576.8767	0.00594207275	0.00594207275	0.00198235861
6.1552145	5.0399446	38221.0958	0.00592642914	0.00592642914	0.00198235861
6.1552145	5.0399446	45865.315	0.00591085593	0.00591085593	0.00198235861
6.1552145	5.0399446	53509.5342	0.00589536363	0.00589536363	0.00198235861
6.1552145	5.0399446	61153.7534	0.00587996275	0.00587996275	0.00198235861
6.1552145	5.0399446	68797.9725	0.00586466384	0.00586466384	0.00198235861
6.1552	5.8799	0	0.0060046	0.0060046	0.0019848
6.1552145	5.8799354	7644.2192	0.0059892858	0.0059892858	0.0019847951
6.1552145	5.87993537	15288.4383	0.00597398424	0.00597398424	0.0019847951
6.1552145	5.87993537	22932.6575	0.00595871036	0.00595871036	0.0019847951
6.1552145	5.87993537	30576.8767	0.00594347293	0.00594347293	0.0019847951
6.1552145	5.87993537	38221.0958	0.00592828074	0.00592828074	0.0019847951
6.1552145	5.87993537	45865.315	0.00591314253	0.00591314253	0.0019847951
6.1552145	5.87993537	53509.5342	0.00589806701	0.00589806701	0.0019847951
6.1552145	5.87993537	61153.7534	0.00588306286	0.00588306286	0.0019847951
6.1552145	5.87993537	68797.9725	0.00586813868	0.00586813868	0.0019847951
6.1552	6.7199	0	0.0060043	0.0060043	0.0019738
6.1552145	6.7199261	7644.2192	0.0059895537	0.0059895537	0.0019737589
6.1552145	6.71992614	15288.4383	0.00597479126	0.00597479126	0.00197375893
6.1552145	6.71992614	22932.6575	0.00596004874	0.00596004874	0.00197375893
6.1552145	6.71992614	30576.8767	0.00594533363	0.00594533363	0.00197375893
6.1552145	6.71992614	38221.0958	0.00593065334	0.00593065334	0.00197375893
6.1552145	6.71992614	45865.315	0.00591601524	0.00591601524	0.00197375893
6.1552145	6.71992614	53509.5342	0.00590142664	0.00590142664	0.00197375893
6.1552145	6.71992614	61153.7534	0.00588689475	0.00588689475	0.00197375893
6.1552145	6.71992614	68797.9725	0.00587242674	0.00587242674	0.00197375893
6.1552	7.5599	0	0.0060043	0.0060043	0.0019581
6.1552145	7.5599169	7644.2192	0.0059900627	0.0059900627	0.0019581288
6.1552145	7.5599169	15288.4383	0.00597586463	0.00597586463	0.00195812879
6.1552145	7.5599169	22932.6575	0.00596168153	0.00596168153	0.00195812879
6.1552145	7.5599169	30576.8767	0.00594751972	0.00594751972	0.00195812879
6.1552145	7.5599169	38221.0958	0.00593338552	0.00593338552	0.00195812879
6.1552145	7.5599169	45865.315	0.00591928522	0.00591928522	0.00195812879
6.1552145	7.5599169	53509.5342	0.00590522502	0.00590522502	0.00195812879
6.1552145	7.5599169	61153.7534	0.00589121103	0.00589121103	0.00195812879
6.1552145	7.5599169	68797.9725	0.00587724931	0.00587724931	0.00195812879
7.1811	0	0	0.0060163	0.0060163	0.0014204
7.1810836	0	7644.2192	0.0059858272	0.0059858272	0.0014204465
7.18108358	0	15288.4383	0.00595491406	0.00595491406	0.00142044646
7.18108358	0	22932.6575	0.00592490789	0.00592490789	0.00142044646
7.18108358	0	30576.8767	0.00589576533	0.00589576533	0.00142044646
7.18108358	0	38221.0958	0.00586744578	0.00586744578	0.00142044646
7.18108358	0	45865.315	0.00583991124	0.00583991124	0.00142044646
7.18108358	0	53509.5342	0.00581312607	0.00581312607	0.00142044646
7.18108358	0	61153.7534	0.0057870568	0.0057870568	0.00142044646
7.18108358	0	68797.9725	0.00576167198	0.00576167198	0.00142044646
7.1811	0.83999	0	0.0060144	0.0060144	0.001924
7.1810836	0.83999077	7644.2192	0.0060002611	0.0060002611	0.0019240069
7.18108358	0.839990767	15288.4383	0.00598621146	0.00598621146	0.00192400692
7.18108358	0.839990767	22932.6575	0.00597229336	0.00597229336	0.00192400692
7.18108358	0.839990767	30576.8767	0.00595852142	0.00595852142	0.00192400692
7.18108358	0.839990767	38221.0958	0.00593630516	0.00593630516	0.00192400692
7.18108358	0.839990767	45865.315	0.00590865616	0.00590865616	0.00192400692
7.18108358	0.839990767	53509.5342	0.00588196878	0.00588196878	0.00192400692
7.18108358	0.839990767	61153.7534	0.00585618911	0.00585618911	0.00192400692
7.18108358	0.839990767	68797.9725	0.00583126704	0.00583126704	0.00192400692
7.1811	1.68	0	0.0060118	0.0060118	0.0019878
7.1810836	1.6799815	7644.2192	0.0059974692	0.0059974692	0.0019877548
7.18108358	1.67998153	15288.4383	0.00598321933	0.00598321933	0.00198775482
7.18108358	1.67998153	22932.6575	0.00596907508	0.00596907508	0.00198775482
7.18108358	1.67998153	30576.8767	0.00595504957	0.00595504957	0.00198775482
7.18108358	1.67998153	38221.0958	0.00594115615	0.00594115615	0.00198775482
7.18108358	1.67998153	45865.315	0.00592740845	0.00592740845	0.00198775482
7.18108358	1.67998153	53509.5342	0.00591382043	0.00591382043	0.00198775482
7.18108358	1.67998153	61153.7534	0.0059004064	0.0059004064	0.00198775482
7.18108358	1.67998153	68797.9725	0.00588268364	0.00588268364	0.00198775482
7.1811	2.52	0	0.0060097	0.0060097	0.0019914
7.1810836	2.5199723	7644.2192	0.0059953415	0.0059953415	0.0019914084
7.18108358	2.5199723	15288.4383	0.00598102695	0.00598102695	0.00199140837
7.18108358	2.5199723	22932.6575	0.00596679548	0.00596679548	0.00199140837
7.18108358	2.5199723	30576.8767	0.00595265872	0.00595265872	0.00199140837
7.18108358	2.5199723	38221.0958	0.00593862846	0.00593862846	0.00199140837
7.18108358	2.5199723	45865.315	0.00592471672	0.00592471672	0.00199140837
7.18108358	2.5199723	53509.5342	0.00591093571	0.00591093571	0.00199140837
7.18108358	2.5199723	61153.7534	0.00589729793	0.00589729793	0.00199140837
7.18108358	2.5199723	68797.9725	0.00588381611	0.00588381611	0.00199140837
7.1811	3.36	0	0.0060081	0.0060081	0.0019946
7.1810836	3.3599631	7644.2192	0.0059937719	0.0059937719	0.0019946087
7.18108358	3.35996307	15288.4383	0.0059795138	0.0059795138	0.00199460865
7.18108358	3.35996307	22932.6575	0.00596531969	0.00596531969	0.00199460865
7.18108358	3.35996307	30576.8767	0.00595119975	0.00595119975	0.00199460865
7.18108358	3.35996307	38221.0958	0.00593716428	0.00593716428	0.00199460865
7.18108358	3.35996307	45865.315	0.00592322373	0.00592322373	0.00199460865
7.18108358	3.35996307	53509.5342	0.0059093887	0.0059093887	0.00199460865
7.18108358	3.35996307	61153.7534	0.00589566998	0.00589566998	0.00199460865
7.18108358	3.35996307	68797.9725	0.00588207852	0.00588207852	0.00199460865
7.1811	4.2	0	0.0060068	0.0060068	0.0019975
7.1810836	4.1999538	7644.2192	0.0059926708	0.0059926708	0.0019975291
7.18108358	4.19995384	15288.4383	0.00597857295	0.00597857295	0.00199752912
7.18108358	4.19995384	22932.6575	0.00596452341	0.00596452341	0.00199752912
7.18108358	4.19995384	30576.8767	0.00595053103	0.00595053103	0.00199752912
7.18108358	4.19995384	38221.0958	0.00593660473	0.00593660473	0.00199752912
7.18108358	4.19995384	45865.315	0.00592275351	0.00592275351	0.00199752912
7.18108358	4.19995384	53509.5342	0.00590898647	0.00590898647	0.00199752912
7.18108358	4.19995384	61153.7534	0.00589531282	0.00589531282	0.00199752912
7.18108358	4.19995384	68797.9725	0.00588174187	0.00588174187	0.00199752912
7.1811	5.0399	0	0.0060058	0.0060058	0.0020002
7.1810836	5.0399446	7644.2192	0.0059919619	0.0059919619	0.0020001671
7.18108358	5.0399446	15288.4383	0.005978109	0.005978109	0.00200016712
7.18108358	5.0399446	22932.6575	0.00596429207	0.00596429207	0.00200016712
7.18108358	5.0399446	30576.8767	0.00595051871	0.00595051871	0.00200016712
7.18108358	5.0399446	38221.0958	0.00593679658	0.00593679658	0.00200016712
7.18108358	5.0399446	45865.315	0.00592313339	0.00592313339	0.00200016712
7.18108358	5.0399446	53509.5342	0.0059095369	0.0059095369	0.00200016712
7.18108358	5.0399446	61153.7534	0.00589601492	0.00589601492	0.00200016712
7.18108358	5.0399446	68797.9725	0.00588257531	0.00588257531	0.00200016712
7.1811	5.8799	0	0.0060051	0.0060051	0.0020025
7.1810836	5.8799354	7644.2192	0.0059915797	0.0059915797	0.002002531
7.18108358	5.87993537	15288.4383	0.00597803766	0.00597803766	0.00200253104
7.18108358	5.87993537	22932.6575	0.00596452207	0.00596452207	0.00200253104
7.18108358	5.87993537	30576.8767	0.00595103952	0.00595103952	0.00200253104
7.18108358	5.87993537	38221.0958	0.00593759658	0.00593759658	0.00200253104
7.18108358	5.87993537	45865.315	0.00592419985	0.00592419985	0.00200253104
7.18108358	5.87993537	53509.5342	0.00591085593	0.00591085593	0.00200253104
7.18108358	5.87993537	61153.7534	0.00589757146	0.00589757146	0.00200253104
7.18108358	5.87993537	68797.9725	0.00588435306	0.00588435306	0.00200253104
7.1811	6.7199	0	0.0060047	0.0060047	0.0020046
7.1810836	6.7199261	7644.2192	0.005991469	0.005991469	0.0020046394
7.18108358	6.71992614	15288.4383	0.00597828579	0.00597828579	0.00200463936
7.18108358	6.71992614	22932.6575	0.00596512207	0.00596512207	0.00200463936
7.18108358	6.71992614	30576.8767	0.00595198348	0.00595198348	0.00200463936
7.18108358	6.71992614	38221.0958	0.00593887567	0.00593887567	0.00200463936
7.18108358	6.71992614	45865.315	0.00592580431	0.00592580431	0.00200463936
7.18108358	6.71992614	53509.5342	0.00591277505	0.00591277505	0.00200463936
7.18108358	6.71992614	61153.7534	0.0058997935	0.0058997935	0.00200463936
7.18108358	6.71992614	68797.9725	0.0058868653	0.0058868653	0.00200463936
7.1811	7.5599	0	0.0060044	0.0060044	0.0019988
7.1810836	7.5599169	7644.2192	0.0059915829	0.0059915829	0.0019988001
7.18108358	7.5599169	15288.4383	0.00597879109	0.00597879109	0.00199880007
7.18108358	7.5599169	22932.6575	0.00596601371	0.00596601371	0.00199880007
7.18108358	7.5599169	30576.8767	0.00595325567	0.00595325567	0.00199880007
7.18108358	7.5599169	38221.0958	0.00594052186	0.00594052186	0.00199880007
7.18108358	7.5599169	45865.315	0.00592781718	0.00592781718	0.00199880007
7.18108358	7.5599169	53509.5342	0.00591514648	0.00591514648	0.00199880007
7.18108358	7.5599169	61153.7534	0.00590251459	0.00590251459	0.00199880007
7.18108358	7.5599169	68797.9725	0.0058899263	0.0058899263	0.00199880007
8.207	0	0	0.0060165	0.0060165	0.0014326
8.2069527	0	7644.2192	0.0059897574	0.0059897574	0.0014325955
8.20695266	0	15288.4383	0.00596255556	0.00596255556	0.00143259555
8.20695266	0	22932.6575	0.00593605674	0.00593605674	0.00143259555
8.20695266	0	30576.8767	0.00591023126	0.00591023126	0.00143259555
8.20695266	0	38221.0958	0.00588505114	0.00588505114	0.00143259555
8.20695266	0	45865.315	0.00586048998	0.00586048998	0.00143259555
8.20695266	0	53509.5342	0.00583652282	0.00583652282	0.00143259555
8.20695266	0	61153.7534	0.00581312607	0.00581312607	0.00143259555
8.20695266	0	68797.9725	0.0057902774	0.0057902774	0.00143259555
8.207	0.83999	0	0.0060148	0.0060148	0.0019351
8.2069527	0.83999077	7644.2192	0.0060024235	0.0060024235	0.001935078
8.20695266	0.839990767	15288.4383	0.00599013993	0.00599013993	0.00193507798
8.20695266	0.839990767	22932.6575	0.00597795697	0.00597795697	0.00193507798
8.20695266	0.839990767	30576.8767	0.00596588442	0.00596588442	0.00193507798
8.20695266	0.839990767	38221.0958	0.00594634489	0.00594634489	0.00193507798
8.20695266	0.839990767	45865.315	0.00592191708	0.00592191708	0.00193507798
8.20695266	0.839990767	53509.5342	0.00589822762	0.00589822762	0.00193507798
8.20695266	0.839990767	61153.7534	0.00587524064	0.00587524064	0.00193507798
8.20695266	0.839990767	68797.9725	0.00585292248	0.00585292248	0.00193507798
8.207	1.68	0	0.0060124	0.0060124	0.0019984
8.2069527	1.6799815	7644.2192	0.0059998842	0.0059998842	0.001998397
8.20695266	1.67998153	15288.4383	0.00598743062	0.00598743062	0.00199839703
8.20695266	1.67998153	22932.6575	0.00597506011	0.00597506011	0.00199839703
8.20695266	1.67998153	30576.8767	0.00596278161	0.00596278161	0.00199839703
8.20695266	1.67998153	38221.0958	0.00595060427	0.00595060427	0.00199839703
8.20695266	1.67998153	45865.315	0.00593853736	0.00593853736	0.00199839703
8.20695266	1.67998153	53509.5342	0.00592659039	0.00592659039	0.00199839703
8.20695266	1.67998153	61153.7534	0.00591477304	0.00591477304	0.00199839703
8.20695266	1.67998153	68797.9725	0.00589910659	0.00589910659	0.00199839703
8.207	2.52	0	0.0060105	0.0060105	0.0020017
8.2069527	2.5199723	7644.2192	0.0059978627	0.0059978627	0.0020016783
8.20695266	2.5199723	15288.4383	0.00598533163	0.00598533163	0.00200167828
8.20695266	2.5199723	22932.6575	0.00597286803	0.00597286803	0.00200167828
8.20695266	2.5199723	30576.8767	0.00596048002	0.00596048002	0.00200167828
8.20695266	2.5199723	38221.0958	0.00594817583	0.00594817583	0.00200167828
8.20695266	2.5199723	45865.315	0.00593596381	0.00593596381	0.00200167828
8.20695266	2.5199723	53509.5342	0.00592385246	0.00592385246	0.00200167828
8.20695266	2.5199723	61153.7534	0.00591185043	0.00591185043	0.00200167828
8.20695266	2.5199723	68797.9725	0.00589996654	0.00589996654	0.00200167828
8.207	3.36	0	0.0060089	0.0060089	0.0020046
8.2069527	3.3599631	7644.2192	0.0059962851	0.0059962851	0.0020045767
8.20695266	3.35996307	15288.4383	0.00598376112	0.00598376112	0.00200457673
8.20695266	3.35996307	22932.6575	0.0059712911	0.0059712911	0.00200457673
8.20695266	3.35996307	30576.8767	0.00595888225	0.00595888225	0.00200457673
8.20695266	3.35996307	38221.0958	0.00594654191	0.00594654191	0.00200457673
8.20695266	3.35996307	45865.315	0.00593427754	0.00593427754	0.00200457673
8.20695266	3.35996307	53509.5342	0.00592209668	0.00592209668	0.00200457673
8.20695266	3.35996307	61153.7534	0.00591000701	0.00591000701	0.00200457673
8.20695266	3.35996307	68797.9725	0.0058980163	0.0058980163	0.00200457673
8.207	4.2	0	0.0060076	0.0060076	0.0020073
8.2069527	4.1999538	7644.2192	0.0059950882	0.0059950882	0.0020072688
8.20695266	4.19995384	15288.4383	0.00598264654	0.00598264654	0.00200726884
8.20695266	4.19995384	22932.6575	0.00597024725	0.00597024725	0.00200726884
8.20695266	4.19995384	30576.8767	0.00595789676	0.00595789676	0.00200726884
8.20695266	4.19995384	38221.0958	0.00594560159	0.00594560159	0.00200726884
8.20695266	4.19995384	45865.315	0.00593336831	0.00593336831	0.00200726884
8.20695266	4.19995384	53509.5342	0.00592120357	0.00592120357	0.00200726884
8.20695266	4.19995384	61153.7534	0.00590911411	0.00590911411	0.00200726884
8.20695266	4.19995384	68797.9725	0.00589710675	0.00589710675	0.00200726884
8.207	5.0399	0	0.0060065	0.0060065	0.0020097
8.2069527	5.0399446	7644.2192	0.0059942178	0.0059942178	0.0020097467
8.20695266	5.0399446	15288.4383	0.00598192281	0.00598192281	0.00200974673
8.20695266	5.0399446	22932.6575	0.00596966063	0.00596966063	0.00200974673
8.20695266	5.0399446	30576.8767	0.00595743693	0.00595743693	0.00200974673
8.20695266	5.0399446	38221.0958	0.00594525743	0.00594525743	0.00200974673
8.20695266	5.0399446	45865.315	0.00593312791	0.00593312791	0.00200974673
8.20695266	5.0399446	53509.5342	0.0059210542	0.0059210542	0.00200974673
8.20695266	5.0399446	61153.7534	0.00590904215	0.00590904215	0.00200974673
8.20695266	5.0399446	68797.9725	0.00589709771	0.00589709771	0.00200974673
8.207	5.8799	0	0.0060057	0.0060057	0.002012
8.2069527	5.8799354	7644.2192	0.0059936267	0.0059936267	0.002012009
8.20695266	5.87993537	15288.4383	0.00598153157	0.00598153157	0.00201200898
8.20695266	5.87993537	22932.6575	0.00596946154	0.00596946154	0.00201200898
8.20695266	5.87993537	30576.8767	0.00595742159	0.00595742159	0.00201200898
8.20695266	5.87993537	38221.0958	0.00594541674	0.00594541674	0.00201200898
8.20695266	5.87993537	45865.315	0.00593345203	0.00593345203	0.00201200898
8.20695266	5.87993537	53509.5342	0.00592153254	0.00592153254	0.00201200898
8.20695266	5.87993537	61153.7534	0.00590966338	0.00590966338	0.00201200898
8.20695266	5.87993537	68797.9725	0.00589784967	0.00589784967	0.00201200898
8.207	6.7199	0	0.0060051	0.0060051	0.0020141
8.2069527	6.7199261	7644.2192	0.005993274	0.005993274	0.0020140627
8.20695266	6.71992614	15288.4383	0.00598142095	0.00598142095	0.00201406271
8.20695266	6.71992614	22932.6575	0.0059695869	0.0059695869	0.00201406271
8.20695266	6.71992614	30576.8767	0.00595777625	0.00595777625	0.00201406271
8.20695266	6.71992614	38221.0958	0.00594599342	0.00594599342	0.00201406271
8.20695266	6.71992614	45865.315	0.0059342428	0.0059342428	0.00201406271
8.20695266	6.71992614	53509.5342	0.00592252883	0.00592252883	0.00201406271
8.20695266	6.71992614	61153.7534	0.00591085593	0.00591085593	0.00201406271
8.20695266	6.71992614	68797.9725	0.00589922854	0.00589922854	0.00201406271
8.207	7.5599	0	0.0060047	0.0060047	0.0020159
8.2069527	7.5599169	7644.2192	0.0059931245	0.0059931245	0.0020159207
8.20695266	7.5599169	15288.4383	0.00598154539	0.00598154539	0.00201592068
8.20695266	7.5599169	22932.6575	0.00596998061	0.00596998061	0.00201592068
8.20695266	7.5599169	30576.8767	0.00595843408	0.00595843408	0.00201592068
8.20695266	7.5599169	38221.0958	0.00594690965	0.00594690965	0.00201592068
8.20695266	7.5599169	45865.315	0.00593541119	0.00593541119	0.00201592068
8.20695266	7.5599169	53509.5342	0.00592394255	0.00592394255	0.00201592068
8.20695266	7.5599169	61153.7534	0.00591250761	0.00591250761	0.00201592068
8.20695266	7.5599169	68797.9725	0.0059011102	0.0059011102	0.00201592068
9.2328	0	0	0.0060167	0.0060167	0.0014406
9.2328217	0	7644.2192	0.0059928246	0.0059928246	0.0014406194
9.23282174	0	15288.4383	0.00596853858	0.00596853858	0.00144061942
9.23282174	0	22932.6575	0.00594481343	0.00594481343	0.00144061942
9.23282174	0	30576.8767	0.00592162795	0.00592162795	0.00144061942
9.23282174	0	38221.0958	0.00589896203	0.00589896203	0.00144061942
9.23282174	0	45865.315	0.00587679658	0.00587679658	0.00144061942
9.23282174	0	53509.5342	0.00585511346	0.00585511346	0.00144061942
9.23282174	0	61153.7534	0.00583389543	0.00583389543	0.00144061942
9.23282174	0	68797.9725	0.00581312607	0.00581312607	0.00144061942
9.2328	0.83999	0	0.0060151	0.0060151	0.0019423
9.2328217	0.83999077	7644.2192	0.0060041092	0.0060041092	0.0019422818
9.23282174	0.839990767	15288.4383	0.00599319822	0.00599319822	0.00194228182
9.23282174	0.839990767	22932.6575	0.00598236658	0.00598236658	0.00194228182
9.23282174	0.839990767	30576.8767	0.00597162125	0.00597162125	0.00194228182
9.23282174	0.839990767	38221.0958	0.00595418537	0.00595418537	0.00194228182
9.23282174	0.839990767	45865.315	0.00593231197	0.00593231197	0.00194228182
9.23282174	0.839990767	53509.5342	0.00591102304	0.00591102304	0.00194228182
9.23282174	0.839990767	61153.7534	0.00589029352	0.00589029352	0.00194228182
9.23282174	0.839990767	68797.9725	0.00587009972	0.00587009972	0.00194228182
9.2328	1.68	0	0.0060129	0.0060129	0.0020053
9.2328217	1.6799815	7644.2192	0.0060017863	0.0060017863	0.0020052611
9.23282174	1.67998153	15288.4383	0.00599073056	0.00599073056	0.00200526109
9.23282174	1.67998153	22932.6575	0.00597974181	0.00597974181	0.00200526109
9.23282174	1.67998153	30576.8767	0.00596882645	0.00596882645	0.00200526109
9.23282174	1.67998153	38221.0958	0.00595799096	0.00595799096	0.00200526109
9.23282174	1.67998153	45865.315	0.00594724196	0.00594724196	0.00200526109
9.23282174	1.67998153	53509.5342	0.00593658619	0.00593658619	0.00200526109
9.23282174	1.67998153	61153.7534	0.00592603052	0.00592603052	0.00200526109
9.23282174	1.67998153	68797.9725	0.00591200001	0.00591200001	0.00200526109
9.2328	2.52	0	0.0060111	0.0060111	0.0020082
9.2328217	2.5199723	7644.2192	0.0059998785	0.0059998785	0.0020082381
9.23282174	2.5199723	15288.4383	0.00598874391	0.00598874391	0.00200823807
9.23282174	2.5199723	22932.6575	0.0059776651	0.0059776651	0.00200823807
9.23282174	2.5199723	30576.8767	0.00596664795	0.00596664795	0.00200823807
9.23282174	2.5199723	38221.0958	0.00595569841	0.00595569841	0.00200823807
9.23282174	2.5199723	45865.315	0.0059448225	0.0059448225	0.00200823807
9.23282174	2.5199723	53509.5342	0.00593402636	0.00593402636	0.00200823807
9.23282174	2.5199723	61153.7534	0.00592331622	0.00592331622	0.00200823807
9.23282174	2.5199723	68797.9725	0.00591269841	0.00591269841	0.00200823807
9.2328	3.36	0	0.0060095	0.0060095	0.0020109
9.2328217	3.3599631	7644.2192	0.0059983321	0.0059983321	0.0020108782
9.23282174	3.35996307	15288.4383	0.00598717981	0.00598717981	0.00201087823
9.23282174	3.35996307	22932.6575	0.00597607341	0.00597607341	0.00201087823
9.23282174	3.35996307	30576.8767	0.00596501819	0.00596501819	0.00201087823
9.23282174	3.35996307	38221.0958	0.00595401954	0.00595401954	0.00201087823
9.23282174	3.35996307	45865.315	0.00594308294	0.00594308294	0.00201087823
9.23282174	3.35996307	53509.5342	0.00593221394	0.00593221394	0.00201087823
9.23282174	3.35996307	61153.7534	0.00592141815	0.00592141815	0.00201087823
9.23282174	3.35996307	68797.9725	0.00591070127	0.00591070127	0.00201087823
9.2328	4.2	0	0.0060082	0.0060082	0.0020134
9.2328217	4.1999538	7644.2192	0.0059971007	0.0059971007	0.0020133624
9.23282174	4.19995384	15288.4383	0.00598598643	0.00598598643	0.00201336243
9.23282174	4.19995384	22932.6575	0.00597490935	0.00597490935	0.00201336243
9.23282174	4.19995384	30576.8767	0.00596387423	0.00596387423	0.00201336243
9.23282174	4.19995384	38221.0958	0.00595288595	0.00595288595	0.00201336243
9.23282174	4.19995384	45865.315	0.00594194943	0.00594194943	0.00201336243
9.23282174	4.19995384	53509.5342	0.00593106965	0.00593106965	0.00201336243
9.23282174	4.19995384	61153.7534	0.00592025164	0.00592025164	0.00201336243
9.23282174	4.19995384	68797.9725	0.00590950052	0.00590950052	0.00201336243
9.2328	5.0399	0	0.0060072	0.0060072	0.0020157
9.2328217	5.0399446	7644.2192	0.0059961441	0.0059961441	0.002015682
9.23282174	5.0399446	15288.4383	0.00598511715	0.00598511715	0.00201568196
9.23282174	5.0399446	22932.6575	0.0059741199	0.0059741199	0.00201568196
9.23282174	5.0399446	30576.8767	0.00596315669	0.00596315669	0.00201568196
9.23282174	5.0399446	38221.0958	0.00595223188	0.00595223188	0.00201568196
9.23282174	5.0399446	45865.315	0.00594134987	0.00594134987	0.00201568196
9.23282174	5.0399446	53509.5342	0.0059305151	0.0059305151	0.00201568196
9.23282174	5.0399446	61153.7534	0.00591973207	0.00591973207	0.00201568196
9.23282174	5.0399446	68797.9725	0.0059090053	0.0059090053	0.00201568196
9.2328	5.8799	0	0.0060063	0.0060063	0.0020178
9.2328217	5.8799354	7644.2192	0.0059954271	0.0059954271	0.002017831
9.23282174	5.87993537	15288.4383	0.00598452986	0.00598452986	0.002017831
9.23282174	5.87993537	22932.6575	0.00597365606	0.00597365606	0.002017831
9.23282174	5.87993537	30576.8767	0.0059628096	0.0059628096	0.002017831
9.23282174	5.87993537	38221.0958	0.00595199438	0.00595199438	0.002017831
9.23282174	5.87993537	45865.315	0.00594121432	0.00594121432	0.002017831
9.23282174	5.87993537	53509.5342	0.00593047336	0.00593047336	0.002017831
9.23282174	5.87993537	61153.7534	0.00591977549	0.00591977549	0.002017831
9.23282174	5.87993537	68797.9725	0.00590912471	0.00590912471	0.002017831
9.2328	6.7199	0	0.0060057	0.0060057	0.0020198
9.2328217	6.7199261	7644.2192	0.0059949188	0.0059949188	0.0020198103
9.23282174	6.71992614	15288.4383	0.00598418663	0.00598418663	0.00201981031
9.23282174	6.71992614	22932.6575	0.00597347279	0.00597347279	0.00201981031
9.23282174	6.71992614	30576.8767	0.00596278076	0.00596278076	0.00201981031
9.23282174	6.71992614	38221.0958	0.00595211403	0.00595211403	0.00201981031
9.23282174	6.71992614	45865.315	0.00594147605	0.00594147605	0.00201981031
9.23282174	6.71992614	53509.5342	0.00593087035	0.00593087035	0.00201981031
9.23282174	6.71992614	61153.7534	0.00592030043	0.00592030043	0.00201981031
9.23282174	6.71992614	68797.9725	0.00590976982	0.00590976982	0.00201981031
9.2328	7.5599	0	0.0060051	0.0060051	0.0020216
9.2328217	7.5599169	7644.2192	0.005994592	0.005994592	0.0020216257
9.23282174	7.5599169	15288.4383	0.00598405348	0.00598405348	0.00202162575
9.23282174	7.5599169	22932.6575	0.0059735292	0.0059735292	0.00202162575
9.23282174	7.5599169	30576.8767	0.00596302226	0.00596302226	0.00202162575
9.23282174	7.5599169	38221.0958	0.00595253574	0.00595253574	0.00202162575
9.23282174	7.5599169	45865.315	0.00594207275	0.00594207275	0.00202162575
9.23282174	7.5599169	53509.5342	0.00593163638	0.00593163638	0.00202162575
9.23282174	7.5599169	61153.7534	0.00592122973	0.00592122973	0.00202162575
9.23282174	7.5599169	68797.9725	0.00591085593	0.00591085593	0.00202162575
