# Supplementary material for: GEODE: an in silico tool that translates in vitro to in vivo predictions of tuberculosis antibiotic combination efficacy
Source: Front Pharmacol. 2025 Oct 17;16:1639673. doi: 10.3389/fphar.2025.1639673 (PMC12575316; doi:10.3389/fphar.2025.1639673)
Supplement: Supplementary file 1 [file Supplementaryfile5.zip › drug_int_data/BPaMZ-ANNH-max/PZA-MXF.csv]

bliss PZA-MXF nrDrugs 2 nrLines 99
0	15.095	0.00601115	0.00601115	0
0	30.1901	0.00601576	0.00601576	0
0	45.2851	0.00601725	0.00601725	0
0	60.3801	0.00601799	0.00601799	0
0	75.4751	0.00601843	0.00601843	0
0	90.5702	0.00601872	0.00601872	0
0	105.6652	0.006018926	0.006018926	0
0	120.7602	0.006019082	0.006019082	0
0	135.8552	0.006019202	0.006019202	0
7644.2192	0	0.0015834273	0.0015834273	0
7644.2192	15.095027	0.0059801093	0.0059801093	0
7644.2192	30.190054	0.0060001315	0.0060001315	0
7644.2192	45.285081	0.0060068086	0.0060068086	0
7644.2192	60.380108	0.0060101475	0.0060101475	0
7644.2192	75.475136	0.006012151	0.006012151	0
7644.2192	90.570163	0.0060134866	0.0060134866	0
7644.2192	105.66519	0.0060144406	0.0060144406	0
7644.2192	120.76022	0.0060151562	0.0060151562	0
7644.2192	135.85524	0.0060157127	0.0060157127	0
15288.4383	0	0.00159341167	0.00159341167	0
15288.4383	15.0950271	0.00594014331	0.00594014331	0
15288.4383	30.1900542	0.0059801093	0.0059801093	0
15288.4383	45.2850813	0.00599345564	0.00599345564	0
15288.4383	60.3801084	0.00600013152	0.00600013152	0
15288.4383	75.4751355	0.00600413767	0.00600413767	0
15288.4383	90.5701626	0.00600680864	0.00600680864	0
15288.4383	105.66519	0.00600871656	0.00600871656	0
15288.4383	120.760217	0.00601014754	0.00601014754	0
15288.4383	135.855244	0.00601126055	0.00601126055	0
22932.6575	0	0.00159570936	0.00159570936	0
22932.6575	15.0950271	0.00590035536	0.00590035536	0
22932.6575	30.1900542	0.00596010953	0.00596010953	0
22932.6575	45.2850813	0.0059801093	0.0059801093	0
22932.6575	60.3801084	0.0059901183	0.0059901183	0
22932.6575	75.4751355	0.00599612581	0.00599612581	0
22932.6575	90.5701626	0.00600013152	0.00600013152	0
22932.6575	105.66519	0.00600299301	0.00600299301	0
22932.6575	120.760217	0.00600513927	0.00600513927	0
22932.6575	135.855244	0.00600680864	0.00600680864	0
30576.8767	0	0.00159663385	0.00159663385	0
30576.8767	15.0950271	0.00586083119	0.00586083119	0
30576.8767	30.1900542	0.00594014331	0.00594014331	0
30576.8767	45.2850813	0.00596677294	0.00596677294	0
30576.8767	60.3801084	0.0059801093	0.0059801093	0
30576.8767	75.4751355	0.00598811612	0.00598811612	0
30576.8767	90.5701626	0.00599345564	0.00599345564	0
30576.8767	105.66519	0.00599727025	0.00599727025	0
30576.8767	120.760217	0.00600013152	0.00600013152	0
30576.8767	135.855244	0.00600235711	0.00600235711	0
38221.0958	0	0.0015971091	0.0015971091	0
38221.0958	15.0950271	0.00582165277	0.00582165277	0
38221.0958	30.1900542	0.00592022165	0.00592022165	0
38221.0958	45.2850813	0.00595344985	0.00595344985	0
38221.0958	60.3801084	0.00597010591	0.00597010591	0
38221.0958	75.4751355	0.0059801093	0.0059801093	0
38221.0958	90.5701626	0.00598678143	0.00598678143	0
38221.0958	105.66519	0.00599154854	0.00599154854	0
38221.0958	120.760217	0.00599512447	0.00599512447	0
38221.0958	135.855244	0.00599790607	0.00599790607	0
45865.315	0	0.00159739011	0.00159739011	0
45865.315	15.0950271	0.00578289722	0.00578289722	0
45865.315	30.1900542	0.00590035536	0.00590035536	0
45865.315	45.2850813	0.00594014331	0.00594014331	0
45865.315	60.3801084	0.00596010953	0.00596010953	0
45865.315	75.4751355	0.00597210607	0.00597210607	0
45865.315	90.5701626	0.0059801093	0.0059801093	0
45865.315	105.66519	0.00598582813	0.00598582813	0
45865.315	120.760217	0.0059901183	0.0059901183	0
45865.315	135.855244	0.00599345564	0.00599345564	0
53509.5342	0	0.0015975721	0.0015975721	0
53509.5342	15.0950271	0.00574463593	0.00574463593	0
53509.5342	30.1900542	0.00588055508	0.00588055508	0
53509.5342	45.2850813	0.00592685658	0.00592685658	0
53509.5342	60.3801084	0.00595012153	0.00595012153	0
53509.5342	75.4751355	0.00596410715	0.00596410715	0
53509.5342	90.5701626	0.00597343967	0.00597343967	0
53509.5342	105.66519	0.0059801093	0.0059801093	0
53509.5342	120.760217	0.00598511319	0.00598511319	0
53509.5342	135.855244	0.00598900596	0.00598900596	0
61153.7534	0	0.00159769774	0.00159769774	0
61153.7534	15.0950271	0.00570693389	0.00570693389	0
61153.7534	30.1900542	0.00586083119	0.00586083119	0
61153.7534	45.2850813	0.00591359287	0.00591359287	0
61153.7534	60.3801084	0.00594014331	0.00594014331	0
61153.7534	75.4751355	0.00595611325	0.00595611325	0
61153.7534	90.5701626	0.00596677294	0.00596677294	0
61153.7534	105.66519	0.0059743923	0.0059743923	0
61153.7534	120.760217	0.0059801093	0.0059801093	0
61153.7534	135.855244	0.00598455714	0.00598455714	0
68797.9725	0	0.00159778871	0.00159778871	0
68797.9725	15.0950271	0.00566984914	0.00566984914	0
68797.9725	30.1900542	0.00584119382	0.00584119382	0
68797.9725	45.2850813	0.00590035536	0.00590035536	0
68797.9725	60.3801084	0.00593017623	0.00593017623	0
68797.9725	75.4751355	0.00594812506	0.00594812506	0
68797.9725	90.5701626	0.00596010953	0.00596010953	0
68797.9725	105.66519	0.0059686774	0.0059686774	0
68797.9725	120.760217	0.00597510682	0.00597510682	0
68797.9725	135.855244	0.0059801093	0.0059801093	0
