# Supplementary material for: GEODE: an in silico tool that translates in vitro to in vivo predictions of tuberculosis antibiotic combination efficacy
Source: Front Pharmacol. 2025 Oct 17;16:1639673. doi: 10.3389/fphar.2025.1639673 (PMC12575316; doi:10.3389/fphar.2025.1639673)
Supplement: Supplementary file 1 [file Supplementaryfile5.zip › drug_int_data/HRZM-NNNH-min/INH-RIF.csv]

bliss INH-RIF nrDrugs 2 nrLines 99
0	0.40243	0.0055734	0.0015376	0.00060679
0	0.80487	0.005902	0.0020798	0.0014725
0	1.2073	0.0060411	0.0023356	0.0020003
0	1.6097	0.0061207	0.0024821	0.0021437
0	2.0122	0.0061732	0.0025763	0.0021866
0	2.4146	0.0062107	0.0026417	0.0022116
0	2.817	0.0062392	0.0026898	0.0022282
0	3.2195	0.0062616	0.0027265	0.0022401
0	3.6219	0.0062797	0.0027554	0.002249
4.9835	0	0.0064173	0.0032091	0.0013175
4.9835	0.40243	0.0064134	0.0032181	0.0013982
4.9835	0.80487	0.0064095	0.0032201	0.0015436
4.9835	1.2073	0.0064056	0.0032222	0.0010014
4.9835	1.6097	0.0064016	0.0032242	0.0010346
4.9835	2.0122	0.0063977	0.0032263	0.0010662
4.9835	2.4146	0.0063938	0.0032283	0.0010961
4.9835	2.817	0.0063899	0.0032304	0.0011242
4.9835	3.2195	0.006386	0.0032324	0.0011504
4.9835	3.6219	0.0063822	0.0032345	0.0011747
9.9669	0	0.0064174	0.0032126	0.0013234
9.9669	0.40243	0.0064154	0.0032171	0.0013677
9.9669	0.80487	0.0064134	0.0032181	0.0014358
9.9669	1.2073	0.0064115	0.0032191	0.00149
9.9669	1.6097	0.0064095	0.0032201	0.0015436
9.9669	2.0122	0.0064075	0.0032212	0.00098435
9.9669	2.4146	0.0064056	0.0032222	0.0010014
9.9669	2.817	0.0064036	0.0032232	0.0010182
9.9669	3.2195	0.0064016	0.0032242	0.0010346
9.9669	3.6219	0.0063997	0.0032253	0.0010506
14.9504	0	0.00641736	0.00321376	0.00132487
14.9504	0.402435	0.00641606	0.00321672	0.00135566
14.9504	0.80487	0.00641474	0.00321741	0.00139955
14.9504	1.2073	0.00641343	0.00321809	0.00143584
14.9504	1.60974	0.00641211	0.00321878	0.00147197
14.9504	2.01217	0.0064108	0.00321946	0.0015079
14.9504	2.41461	0.00640949	0.00322014	0.00154358
14.9504	2.81704	0.00640818	0.00322083	0.000978601
14.9504	3.21948	0.00640686	0.00322151	0.000990071
14.9504	3.62191	0.00640555	0.00322219	0.00100141
19.9338	0	0.00641737	0.00321433	0.0013255
19.9338	0.402435	0.00641639	0.00321655	0.00134936
19.9338	0.80487	0.0064154	0.00321707	0.00138136
19.9338	1.2073	0.00641441	0.00321758	0.00140863
19.9338	1.60974	0.00641343	0.00321809	0.00143584
19.9338	2.01217	0.00641244	0.0032186	0.00146296
19.9338	2.41461	0.00641146	0.00321912	0.00148997
19.9338	2.81704	0.00641047	0.00321963	0.00151685
19.9338	3.21948	0.00640949	0.00322014	0.00154358
19.9338	3.62191	0.0064085	0.00322066	0.000975715
24.9173	0	0.00641737	0.00321467	0.00132584
24.9173	0.402435	0.00641658	0.00321645	0.00134549
24.9173	0.80487	0.00641579	0.00321686	0.00137044
24.9173	1.2073	0.00641501	0.00321727	0.00139228
24.9173	1.60974	0.00641422	0.00321768	0.00141408
24.9173	2.01217	0.00641343	0.00321809	0.00143584
24.9173	2.41461	0.00641264	0.0032185	0.00145754
24.9173	2.81704	0.00641185	0.00321891	0.00147918
24.9173	3.21948	0.00641106	0.00321932	0.00150074
24.9173	3.62191	0.00641028	0.00321973	0.0015222
29.9008	0	0.00641737	0.0032149	0.00132604
29.9008	0.402435	0.00641671	0.00321638	0.00134288
29.9008	0.80487	0.00641606	0.00321672	0.00136315
29.9008	1.2073	0.0064154	0.00321707	0.00138136
29.9008	1.60974	0.00641474	0.00321741	0.00139955
29.9008	2.01217	0.00641409	0.00321775	0.00141771
29.9008	2.41461	0.00641343	0.00321809	0.00143584
29.9008	2.81704	0.00641277	0.00321843	0.00145393
29.9008	3.21948	0.00641211	0.00321878	0.00147197
29.9008	3.62191	0.00641146	0.00321912	0.00148997
34.8842	0	0.00641737	0.00321506	0.00132618
34.8842	0.402435	0.00641681	0.00321633	0.001341
34.8842	0.80487	0.00641625	0.00321663	0.00135795
34.8842	1.2073	0.00641568	0.00321692	0.00137356
34.8842	1.60974	0.00641512	0.00321721	0.00138916
34.8842	2.01217	0.00641456	0.00321751	0.00140474
34.8842	2.41461	0.00641399	0.0032178	0.0014203
34.8842	2.81704	0.00641343	0.00321809	0.00143584
34.8842	3.21948	0.00641287	0.00321838	0.00145135
34.8842	3.62191	0.0064123	0.00321868	0.00146682
39.8677	0	0.00641737	0.00321518	0.00132627
39.8677	0.402435	0.00641688	0.0032163	0.00133958
39.8677	0.80487	0.00641639	0.00321655	0.00135404
39.8677	1.2073	0.00641589	0.00321681	0.00136771
39.8677	1.60974	0.0064154	0.00321707	0.00138136
39.8677	2.01217	0.00641491	0.00321732	0.001395
39.8677	2.41461	0.00641441	0.00321758	0.00140863
39.8677	2.81704	0.00641392	0.00321784	0.00142225
39.8677	3.21948	0.00641343	0.00321809	0.00143584
39.8677	3.62191	0.00641294	0.00321835	0.00144941
44.8512	0	0.00641737	0.00321528	0.00132634
44.8512	0.402435	0.00641693	0.00321627	0.00133845
44.8512	0.80487	0.0064165	0.0032165	0.00135101
44.8512	1.2073	0.00641606	0.00321672	0.00136315
44.8512	1.60974	0.00641562	0.00321695	0.00137529
44.8512	2.01217	0.00641518	0.00321718	0.00138743
44.8512	2.41461	0.00641474	0.00321741	0.00139955
44.8512	2.81704	0.0064143	0.00321764	0.00141166
44.8512	3.21948	0.00641387	0.00321786	0.00142376
44.8512	3.62191	0.00641343	0.00321809	0.00143584
