# Supplementary material for: GEODE: an in silico tool that translates in vitro to in vivo predictions of tuberculosis antibiotic combination efficacy
Source: Front Pharmacol. 2025 Oct 17;16:1639673. doi: 10.3389/fphar.2025.1639673 (PMC12575316; doi:10.3389/fphar.2025.1639673)
Supplement: Supplementary file 1 [file Supplementaryfile5.zip › drug_int_data/HRZM-NNNH-min/PZA.csv]

bliss PZA nrDrugs 1 nrLines 10
0	0	0	0
7644.2192	0.0010782525	0.00065217607	0.00038201158
15288.4383	0.00107848189	0.000652176225	0.000382011577
22932.6575	0.00107856007	0.000652176248	0.000382011577
30576.8767	0.00107859972	0.000652176256	0.000382011577
38221.0958	0.00107862377	0.000652176259	0.000382011577
45865.315	0.00107863993	0.00065217626	0.000382011577
53509.5342	0.00107865156	0.000652176261	0.000382011577
61153.7534	0.00107866033	0.000652176262	0.000382011577
68797.9725	0.00107866719	0.000652176262	0.000382011577
