# Supplementary material for: GEODE: an in silico tool that translates in vitro to in vivo predictions of tuberculosis antibiotic combination efficacy
Source: Front Pharmacol. 2025 Oct 17;16:1639673. doi: 10.3389/fphar.2025.1639673 (PMC12575316; doi:10.3389/fphar.2025.1639673)
Supplement: Supplementary file 1 [file Supplementaryfile5.zip › drug_int_data/HRZM-NNNH-min/PZA-RIF-MXF.csv]

bliss PZA-RIF-MXF nrDrugs 3 nrLines 999
0	0	15.095	0.00601115	0.00282698	0.000643965
0	0	30.1901	0.00601576	0.00282875	0.000645381
0	0	45.2851	0.00601725	0.00282943	0.000645856
0	0	60.3801	0.00601799	0.00282979	0.000646096
0	0	75.4751	0.00601843	0.00283002	0.000646242
0	0	90.5702	0.00601872	0.00283019	0.00064634
0	0	105.6652	0.006018926	0.002830311	0.0006464107
0	0	120.7602	0.006019082	0.002830406	0.0006464642
0	0	135.8552	0.006019202	0.002830482	0.0006465061
0	0.40243	0	0.0051515	0.0030344	0.00044973
0	0.402435	15.095	0.00612684	0.00284386	0.000811765
0	0.402435	30.1901	0.00607999	0.00283774	0.000810586
0	0.402435	45.2851	0.00606171	0.00283564	0.000810309
0	0.402435	60.3801	0.00605198	0.00283457	0.000810199
0	0.402435	75.4751	0.00604594	0.00283393	0.00081007
0	0.402435	90.5702	0.00604183	0.0028335	0.000809988
0	0.4024349	105.6652	0.006038851	0.002833192	0.0008098995
0	0.4024349	120.7602	0.006036591	0.002832961	0.0008098136
0	0.4024349	135.8552	0.006034819	0.00283278	0.0008097469
0	0.80487	0	0.0051566	0.0030763	0.00096531
0	0.80487	15.095	0.00619503	0.00285529	0.00105613
0	0.80487	30.1901	0.00612684	0.00284386	0.00105133
0	0.80487	45.2851	0.00609684	0.00283981	0.00104973
0	0.80487	60.3801	0.00607999	0.00283774	0.00104893
0	0.80487	75.4751	0.0060692	0.00283648	0.00104845
0	0.80487	90.5702	0.00606171	0.00283564	0.00104813
0	0.8048698	105.6652	0.006056201	0.002835029	0.001047902
0	0.8048698	120.7602	0.006051982	0.002834572	0.00104773
0	0.8048698	135.8552	0.006048647	0.002834216	0.001047597
0	1.2073	0	0.0051578	0.0030914	0.0011909
0	1.2073	15.095	0.00624204	0.00286577	0.0012299
0	1.2073	30.1901	0.00616436	0.0028497	0.00122272
0	1.2073	45.2851	0.00612684	0.00284386	0.00122032
0	1.2073	60.3801	0.00610478	0.00284083	0.00121912
0	1.2073	75.4751	0.00609026	0.00283898	0.0012184
0	1.2073	90.5702	0.00607999	0.00283774	0.00121792
0	1.207305	105.6652	0.006072338	0.002836842	0.001217574
0	1.207305	120.7602	0.006066422	0.002836165	0.001217317
0	1.207305	135.8552	0.006061709	0.002835636	0.001217117
0	1.6097	0	0.0051584	0.0030992	0.001261
0	1.60974	15.095	0.00606732	0.00287543	0.00128017
0	1.60974	30.1901	0.00619503	0.00285529	0.00127062
0	1.60974	45.2851	0.00615272	0.00284778	0.00126743
0	1.60974	60.3801	0.00612684	0.00284386	0.00126583
0	1.60974	75.4751	0.00610939	0.00284144	0.00126486
0	1.60974	90.5702	0.00609684	0.00283981	0.00126422
0	1.60974	105.6652	0.006087374	0.00283863	0.001263766
0	1.60974	120.7602	0.006079987	0.002837739	0.001263423
0	1.60974	135.8552	0.006074061	0.002837042	0.001263156
0	2.0122	0	0.0051587	0.0031041	0.0013039
0	2.01217	15.095	0.00594071	0.00288435	0.00131114
0	2.01217	30.1901	0.00622052	0.00286064	0.00129925
0	2.01217	45.2851	0.00617525	0.00285159	0.00129525
0	2.01217	60.3801	0.00614659	0.00284681	0.00129325
0	2.01217	75.4751	0.00612684	0.00284386	0.00129205
0	2.01217	90.5702	0.00611241	0.00284185	0.00129125
0	2.012174	105.6652	0.006101411	0.002840395	0.00129068
0	2.012174	120.7602	0.00609275	0.002839295	0.001290251
0	2.012174	135.8552	0.006085755	0.002838433	0.001289917
0	2.4146	0	0.0051588	0.0031075	0.0013337
0	2.41461	15.095	0.00584825	0.00289263	0.00125536
0	2.41461	30.1901	0.00624204	0.00286577	0.0013209
0	2.41461	45.2851	0.00619503	0.00285529	0.00131612
0	2.41461	60.3801	0.00616436	0.0028497	0.00131372
0	2.41461	75.4751	0.00614281	0.00284622	0.00131228
0	2.41461	90.5702	0.00612684	0.00284386	0.00131132
0	2.414609	105.6652	0.00611454	0.002842136	0.001310631
0	2.414609	120.7602	0.006104775	0.002840832	0.001310117
0	2.414609	135.8552	0.006096838	0.002839809	0.001309716
0	2.817	0	0.0051589	0.00311	0.0013561
0	2.81704	15.095	0.00577716	0.00290032	0.001274
0	2.81704	30.1901	0.00615075	0.0028707	0.00133872
0	2.81704	45.2851	0.00621252	0.00285888	0.00133315
0	2.81704	60.3801	0.00618043	0.00285252	0.00133035
0	2.81704	75.4751	0.00615747	0.00284855	0.00132867
0	2.81704	90.5702	0.00614024	0.00284583	0.00132755
0	2.817044	105.6652	0.006126841	0.002843855	0.00132675
0	2.817044	120.7602	0.006116121	0.002842352	0.001326149
0	2.817044	135.8552	0.006107353	0.002841172	0.001325682
0	3.2195	0	0.005159	0.0031118	0.0013737
0	3.21948	15.095	0.00572045	0.0029075	0.00129007
0	3.21948	30.1901	0.00606732	0.00287543	0.00135399
0	3.21948	45.2851	0.00622809	0.00286238	0.00134763
0	3.21948	60.3801	0.00619503	0.00285529	0.00134444
0	3.21948	75.4751	0.00617098	0.00285084	0.00134252
0	3.21948	90.5702	0.00615272	0.00284778	0.00134124
0	3.219479	105.6652	0.006138388	0.002845552	0.001340325
0	3.219479	120.7602	0.006126841	0.002843855	0.001339638
0	3.219479	135.8552	0.006117342	0.00284252	0.001339105
0	3.6219	0	0.0051591	0.0031133	0.001388
0	3.62191	15.095	0.00567397	0.00291422	0.00130421
0	3.62191	30.1901	0.00599857	0.00287998	0.00136736
0	3.62191	45.2851	0.00624204	0.00286577	0.00136022
0	3.62191	60.3801	0.00620834	0.00285799	0.00135663
0	3.62191	75.4751	0.00618346	0.00285308	0.00135448
0	3.62191	90.5702	0.00616436	0.0028497	0.00135304
0	3.621914	105.6652	0.006149245	0.002847227	0.00135201
0	3.621914	120.7602	0.006136983	0.002845341	0.001351238
0	3.621914	135.8552	0.006126841	0.002843855	0.001350638
7644.2192	0	0	0.00097849518	0.00070294653	0.00010941815
7644.2192	0	15.095027	0.005909001	0.0017760208	0.00076008284
7644.2192	0	30.190054	0.0059637353	0.0021135932	0.00076034434
7644.2192	0	45.285081	0.0059823528	0.0022845864	0.00076055966
7644.2192	0	60.380108	0.005991733	0.0023889252	0.00076076967
7644.2192	0	75.475136	0.0059973843	0.0024595025	0.00076097835
7644.2192	0	90.570163	0.0060011616	0.002510518	0.00076118656
7644.2192	0	105.66519	0.0060038644	0.0025491534	0.00076139454
7644.2192	0	120.76022	0.0060058941	0.0025794452	0.00076160241
7644.2192	0	135.85524	0.0060074743	0.0026038418	0.00076181022
7644.2192	0.40243489	0	0.0030487335	0.00078981793	0.00041733306
7644.2192	0.40243489	15.095027	0.0051509297	0.0018353818	0.00077936803
7644.2192	0.40243489	30.190054	0.0060624745	0.0021517943	0.0007781885
7644.2192	0.40243489	45.285081	0.0060499456	0.0023124237	0.00077791124
7644.2192	0.40243489	60.380108	0.0060431279	0.002410759	0.00077780158
7644.2192	0.40243489	75.475136	0.0060388463	0.0024774625	0.00077767309
7644.2192	0.40243489	90.570163	0.0060359089	0.002525782	0.00077759029
7644.2192	0.40243489	105.66519	0.0060337691	0.0025624345	0.00077750217
7644.2192	0.40243489	120.76022	0.0060321411	0.002591206	0.00077741634
7644.2192	0.40243489	135.85524	0.0060308609	0.0026143993	0.00077734959
7644.2192	0.80486979	0	0.0032265907	0.00086996838	0.00080547533
7644.2192	0.80486979	15.095027	0.0046934622	0.0018945621	0.00089630185
7644.2192	0.80486979	30.190054	0.0056890077	0.0021899401	0.00089150326
7644.2192	0.80486979	45.285081	0.0060852459	0.0023402414	0.00088990188
7644.2192	0.80486979	60.380108	0.0060712231	0.0024325869	0.00088910098
7644.2192	0.80486979	75.475136	0.0060621598	0.0024954236	0.0008886204
7644.2192	0.80486979	90.570163	0.0060558239	0.0025410506	0.00088829999
7644.2192	0.80486979	105.66519	0.0060511468	0.0025757217	0.00088807112
7644.2192	0.80486979	120.76022	0.006047553	0.0026029737	0.00088789947
7644.2192	0.80486979	135.85524	0.0060447057	0.0026249639	0.00088776596
7644.2192	1.2073047	0	0.0033324786	0.00094421876	0.0010664345
7644.2192	1.2073047	15.095027	0.0045344704	0.0019534741	0.0010102085
7644.2192	1.2073047	30.190054	0.0053976215	0.0022280136	0.0010030254
7644.2192	1.2073047	45.285081	0.0060206115	0.0023680346	0.0010006249
7644.2192	1.2073047	60.380108	0.0060961165	0.0024544073	0.0009994239
7644.2192	1.2073047	75.475136	0.006083278	0.0025133851	0.00099870315
7644.2192	1.2073047	90.570163	0.0060741428	0.0025563235	0.0009982226
7644.2192	1.2073047	105.66519	0.0060673128	0.0025890152	0.00099787933
7644.2192	1.2073047	120.76022	0.0060620144	0.0026147485	0.00099762187
7644.2192	1.2073047	135.85524	0.0060577849	0.0026355356	0.00099742161
7644.2192	1.6097396	0	0.0034150685	0.0010132535	0.0011139511
7644.2192	1.6097396	15.095027	0.0044749028	0.0020120308	0.0010305497
7644.2192	1.6097396	30.190054	0.0052515132	0.002265999	0.0010209999
7644.2192	1.6097396	45.285081	0.0058134704	0.0023957987	0.0010178019
7644.2192	1.6097396	60.380108	0.0061183097	0.0024762188	0.0010162013
7644.2192	1.6097396	75.475136	0.0061024828	0.0025313467	0.0010152405
7644.2192	1.6097396	90.570163	0.0060910386	0.0025716009	0.0010145999
7644.2192	1.6097396	105.66519	0.0060823806	0.0026023152	0.0010141423
7644.2192	1.6097396	120.76022	0.0060756033	0.0026265305	0.001013799
7644.2192	1.6097396	135.85524	0.0060701548	0.0026461149	0.001013532
7644.2192	2.0121745	0	0.0034855937	0.001077649	0.0011375724
7644.2192	2.0121745	15.095027	0.004463082	0.0020701459	0.0010449082
7644.2192	2.0121745	30.190054	0.0051760803	0.0023038818	0.001033015
7644.2192	2.0121745	45.285081	0.0056910548	0.0024235299	0.001029022
7644.2192	2.0121745	60.380108	0.006097578	0.0024980202	0.0010270223
7644.2192	2.0121745	75.475136	0.006120015	0.0025493083	0.0010258218
7644.2192	2.0121745	90.570163	0.0061066638	0.0025868829	0.0010250212
7644.2192	2.0121745	105.66519	0.0060964524	0.0026156219	0.0010244492
7644.2192	2.0121745	120.76022	0.0060883915	0.0026383201	0.0010240202
7644.2192	2.0121745	135.85524	0.0060818675	0.0026567019	0.0010236865
7644.2192	2.4146094	0	0.0035482462	0.0011378945	0.0011547019
7644.2192	2.4146094	15.095027	0.004470459	0.0021277344	0.00097907034
7644.2192	2.4146094	30.190054	0.0051394812	0.002341649	0.0010446098
7644.2192	2.4146094	45.285081	0.0056179455	0.0024512246	0.0010398248
7644.2192	2.4146094	60.380108	0.0059941405	0.0025198105	0.0010374268
7644.2192	2.4146094	75.475136	0.00613608	0.0025672696	0.0010359867
7644.2192	2.4146094	90.570163	0.0061211522	0.0026021697	0.0010350262
7644.2192	2.4146094	105.66519	0.0061096198	0.0026289357	0.00103434
7644.2192	2.4146094	120.76022	0.0061004442	0.0026501176	0.0010338252
7644.2192	2.4146094	135.85524	0.0060929709	0.002667297	0.0010334248
7644.2192	2.8170443	0	0.0036050635	0.0011944093	0.001168593
7644.2192	2.8170443	15.095027	0.0044863533	0.0021847128	0.00099118209
7644.2192	2.8170443	30.190054	0.0051253225	0.0023792893	0.0010558986
7644.2192	2.8170443	45.285081	0.0055757594	0.0024788803	0.0010503251
7644.2192	2.8170443	60.380108	0.0059265485	0.0025415893	0.0010475296
7644.2192	2.8170443	75.475136	0.006150852	0.002585231	0.0010458503
7644.2192	2.8170443	90.570163	0.0061346206	0.0026174617	0.0010447301
7644.2192	2.8170443	105.66519	0.0061219645	0.0026422569	0.0010439296
7644.2192	2.8170443	120.76022	0.0061118205	0.0026619233	0.0010433292
7644.2192	2.8170443	135.85524	0.0061035091	0.0026779004	0.0010428621
7644.2192	3.2194791	0	0.0036572237	0.0012475544	0.0011803671
7644.2192	3.2194791	15.095027	0.004504369	0.0022409991	0.0010027789
7644.2192	3.2194791	30.190054	0.0051264632	0.0024167938	0.0010666972
7644.2192	3.2194791	45.285081	0.0055537731	0.0025064951	0.0010603394
7644.2192	3.2194791	60.380108	0.0058833972	0.0025633562	0.0010571474
7644.2192	3.2194791	75.475136	0.006155417	0.0026031926	0.0010552292
7644.2192	3.2194791	90.570163	0.0061471714	0.0026327593	0.0010539495
7644.2192	3.2194791	105.66519	0.0061335594	0.002655586	0.0010530349
7644.2192	3.2194791	120.76022	0.0061225739	0.0026737378	0.0010523488
7644.2192	3.2194791	135.85524	0.0061135224	0.0026885126	0.0010518151
7644.2192	3.621914	0	0.003705496	0.0012976435	0.0011905434
7644.2192	3.621914	15.095027	0.0045301469	0.0022965128	0.0010137295
7644.2192	3.621914	30.190054	0.0051393269	0.0024541561	0.0010768773
7644.2192	3.621914	45.285081	0.0055451375	0.0025340681	0.0010697398
7644.2192	3.621914	60.380108	0.0058574724	0.0025851116	0.0010661525
7644.2192	3.621914	75.475136	0.006113024	0.002621155	0.0010639959
7644.2192	3.621914	90.570163	0.006158894	0.0026480631	0.0010625567
7644.2192	3.621914	105.66519	0.0061444694	0.0026689235	0.0010615282
7644.2192	3.621914	120.76022	0.0061327529	0.0026855614	0.0010607565
7644.2192	3.621914	135.85524	0.0061230479	0.0026991339	0.0010601562
15288.4383	0	0	0.000978496295	0.000702946636	0.000109418153
15288.4383	0	15.0950271	0.00580430336	0.00143468665	0.000759978967
15288.4383	0	30.1900542	0.00590900101	0.00177602081	0.000760136589
15288.4383	0	45.2850813	0.00594530626	0.00197832223	0.000760248032
15288.4383	0	60.3801084	0.00596373535	0.00211359317	0.000760354178
15288.4383	0	75.4751355	0.005974883	0.00221094385	0.000760458997
15288.4383	0	90.5701626	0.00598235275	0.00228458635	0.000760563342
15288.4383	0	105.66519	0.00598770703	0.0023423494	0.000760667481
15288.4383	0	120.760217	0.00599173304	0.00238892523	0.000760771515
15288.4383	0	135.855244	0.00599487051	0.00242730787	0.000760875491
15288.4383	0.402434893	0	0.00283576412	0.000747279974	0.000417329286
15288.4383	0.402434893	15.0950271	0.00462474123	0.0014733084	0.00077936425
15288.4383	0.402434893	30.1900542	0.00579876525	0.00180571843	0.000778184722
15288.4383	0.402434893	45.2850813	0.00603821139	0.00200166573	0.000777907465
15288.4383	0.402434893	60.3801084	0.00603428989	0.00213269957	0.000777797802
15288.4383	0.402434893	75.4751355	0.00603175828	0.00222706566	0.000777669308
15288.4383	0.402434893	90.5701626	0.00602999259	0.00229850712	0.000777586516
15288.4383	0.402434893	105.66519	0.00602869209	0.00235458864	0.000777498395
15288.4383	0.402434893	120.760217	0.00602769481	0.00239984271	0.000777412565
15288.4383	0.402434893	135.855244	0.00602690597	0.00243716142	0.000777345808
15288.4383	0.804869786	0	0.00304873351	0.000789817933	0.00080546777
15288.4383	0.804869786	15.0950271	0.00422456895	0.00151185464	0.00089629429
15288.4383	0.804869786	30.1900542	0.00515092968	0.00183538181	0.000891495702
15288.4383	0.804869786	45.2850813	0.00583407638	0.00202498873	0.000889894321
15288.4383	0.804869786	60.3801084	0.00606247455	0.0021517943	0.000889093426
15288.4383	0.804869786	75.4751355	0.00605512739	0.00224318051	0.000888612841
15288.4383	0.804869786	90.5701626	0.00604994562	0.00231242365	0.000888292435
15288.4383	0.804869786	105.66519	0.00604609747	0.00236682543	0.000888063568
15288.4383	0.804869786	120.760217	0.00604312792	0.00241075896	0.000887891914
15288.4383	0.804869786	135.855244	0.00604076742	0.00244701465	0.000887758404
15288.4383	1.20730468	0	0.00315426651	0.00083067838	0.00106642315
15288.4383	1.20730468	15.0950271	0.00406630783	0.00155029397	0.00101019714
15288.4383	1.20730468	30.1900542	0.00485711023	0.00186500001	0.00100301411
15288.4383	1.20730468	45.2850813	0.00546049028	0.00204828663	0.00100061354
15288.4383	1.20730468	60.3801084	0.00594860277	0.00217087518	0.000999412565
15288.4383	1.20730468	75.4751355	0.00607630692	0.00225928725	0.000998691818
15288.4383	1.20730468	90.5701626	0.00606830508	0.00232633529	0.000998211267
15288.4383	1.20730468	105.66519	0.00606229244	0.00237905936	0.000997867995
15288.4383	1.20730468	120.760217	0.00605761102	0.00242167377	0.000997610531
15288.4383	1.20730468	135.855244	0.00605386368	0.00245686742	0.000997410277
15288.4383	1.60973957	0	0.00322659074	0.00086996838	0.001113936
15288.4383	1.60973957	15.0950271	0.00399335886	0.00158859456	0.00103053454
15288.4383	1.60973957	30.1900542	0.00469346219	0.00189456207	0.00102098475
15288.4383	1.60973957	45.2850813	0.00524112473	0.00207155488	0.00101778678
15288.4383	1.60973957	60.3801084	0.0056890077	0.00218994007	0.00101618616
15288.4383	1.60973957	75.4751355	0.00606742499	0.00227538474	0.00101522541
15288.4383	1.60973957	90.5701626	0.00608524594	0.0023402414	0.00101458478
15288.4383	1.60973957	105.66519	0.00607739159	0.00239129007	0.00101412714
15288.4383	1.60973957	120.760217	0.00607122306	0.0024325869	0.00101378388
15288.4383	1.60973957	135.855244	0.0060662514	0.0024667196	0.0010135169
15288.4383	2.01217447	0	0.0032837842	0.000907785474	0.00113755347
15288.4383	2.01217447	15.0950271	0.00396132675	0.00162672417	0.00104488936
15288.4383	2.01217447	30.1900542	0.00459529375	0.00192405707	0.0010329961
15288.4383	2.01217447	45.2850813	0.00510068387	0.002094789	0.00102900312
15288.4383	2.01217447	60.3801084	0.00551701966	0.00220898687	0.00102700344
15288.4383	2.01217447	75.4751355	0.00587065997	0.0022914719	0.00102580289
15288.4383	2.01217447	90.5701626	0.00610092222	0.00235414136	0.00102500228
15288.4383	2.01217447	105.66519	0.00609149807	0.0024035172	0.00102443031
15288.4383	2.01217447	120.760217	0.00608403632	0.00244349815	0.00102400129
15288.4383	2.01217447	135.855244	0.00607798305	0.00247657107	0.00102366759
15288.4383	2.41460936	0	0.00333247859	0.000944218759	0.00115467925
15288.4383	2.41460936	15.0950271	0.00394843791	0.00166465013	0.000979047668
15288.4383	2.41460936	30.1900542	0.0045344704	0.00195347409	0.00104458711
15288.4383	2.41460936	45.2850813	0.00500702121	0.00211798458	0.0010398021
15288.4383	2.41460936	60.3801084	0.00539762149	0.00222801358	0.00103740408
15288.4383	2.41460936	75.4751355	0.00573051777	0.00230754767	0.00103596399
15288.4383	2.41460936	90.5701626	0.00602061151	0.0023680346	0.00103500351
15288.4383	2.41460936	105.66519	0.00610470413	0.00241574042	0.00103431728
15288.4383	2.41460936	120.760217	0.00609611647	0.00245440734	0.00103380253
15288.4383	2.41460936	135.855244	0.00608910696	0.00248642174	0.00103340213
15288.4383	2.81704425	0	0.0033757066	0.000979349815	0.00116856656
15288.4383	2.81704425	15.0950271	0.00394609393	0.0017023394	0.000991155644
15288.4383	2.81704425	30.1900542	0.00449659201	0.00198280226	0.00105587211
15288.4383	2.81704425	45.2850813	0.00494340234	0.00214113732	0.00105029861
15288.4383	2.81704425	60.3801084	0.00531265676	0.00224701825	0.00104750314
15288.4383	2.81704425	75.4751355	0.00562781882	0.00232361108	0.00104582382
15288.4383	2.81704425	90.5701626	0.00590305211	0.00238192057	0.00104470361
15288.4383	2.81704425	105.66519	0.00611709191	0.00242795942	0.00104390318
15288.4383	2.81704425	120.760217	0.00610752301	0.00246531428	0.00104330274
15288.4383	2.81704425	135.855244	0.00609966746	0.0024962715	0.00104283567
15288.4383	3.21947914	0	0.0034150685	0.00101325352	0.00118033686
15288.4383	3.21947914	15.0950271	0.00394968707	0.00173975846	0.00100274869
15288.4383	3.21947914	30.1900542	0.00447490281	0.00201203076	0.001066667
15288.4383	3.21947914	45.2850813	0.00490009631	0.002164243	0.00106030913
15288.4383	3.21947914	60.3801084	0.00525151324	0.00226599902	0.0010571172
15288.4383	3.21947914	75.4751355	0.00555134603	0.00233966116	0.00105519902
15288.4383	3.21947914	90.5701626	0.00581347042	0.00239579875	0.00105391924
15288.4383	3.21947914	105.66519	0.00604654483	0.00244017391	0.0010530047
15288.4383	3.21947914	120.760217	0.00611830969	0.00247621883	0.00105231862
15288.4383	3.21947914	135.855244	0.00610970513	0.00250612029	0.00105178489
15288.4383	3.62191404	0	0.00345150016	0.00104599874	0.00119050936
15288.4383	3.62191404	15.0950271	0.00396235188	0.00177687325	0.00101369548
15288.4383	3.62191404	30.1900542	0.00446562251	0.00204114885	0.00107684331
15288.4383	3.62191404	45.2850813	0.0048710081	0.00218729754	0.00106970575
15288.4383	3.62191404	60.3801084	0.00520748292	0.0022849541	0.00106611853
15288.4383	3.62191404	75.4751355	0.0054939881	0.00235569704	0.00106396189
15288.4383	3.62191404	90.5701626	0.00574446546	0.00240966866	0.00106252272
15288.4383	3.62191404	105.66519	0.00596738798	0.00245238363	0.00106149417
15288.4383	3.62191404	120.760217	0.00612852506	0.00248712084	0.00106072249
15288.4383	3.62191404	135.855244	0.00611925703	0.00251596803	0.00106012215
22932.6575	0	0	0.000978496528	0.000702946653	0.000109418153
22932.6575	0	15.0950271	0.00570444966	0.00125955003	0.000759944342
22932.6575	0	30.1900542	0.00585588198	0.00157232078	0.000760067337
22932.6575	0	45.2850813	0.00590900101	0.00177602081	0.000760144156
22932.6575	0	60.3801084	0.00593616139	0.0019205304	0.000760215677
22932.6575	0	75.4751355	0.00595265549	0.0020289543	0.000760285871
22932.6575	0	90.5701626	0.00596373535	0.00211359317	0.000760355592
22932.6575	0	105.66519	0.005971691	0.00218165095	0.000760425108
22932.6575	0	120.760217	0.00597768058	0.00223765056	0.000760494521
22932.6575	0	135.855244	0.00598235275	0.00228458635	0.000760563876
22932.6575	0.402434893	0	0.00268233409	0.000732707843	0.000417328027
22932.6575	0.402434893	15.0950271	0.00427570062	0.00128672781	0.00077936299
22932.6575	0.402434893	30.1900542	0.0054348215	0.00159602694	0.000778183462
22932.6575	0.402434893	45.2850813	0.00602650903	0.00179582249	0.000777906206
22932.6575	0.402434893	60.3801084	0.00602546899	0.00193731214	0.000777796542
22932.6575	0.402434893	75.4751355	0.00602468088	0.00204345543	0.000777668049
22932.6575	0.402434893	90.5701626	0.00602408343	0.00212633195	0.000777585256
22932.6575	0.402434893	105.66519	0.00602362024	0.0021929932	0.000777497135
22932.6575	0.402434893	120.760217	0.00602325246	0.00224786251	0.000777411305
22932.6575	0.402434893	135.855244	0.00602295414	0.0022938673	0.000777344548
22932.6575	0.804869786	0	0.00293086118	0.000761652721	0.000805465251
22932.6575	0.804869786	15.0950271	0.0039483063	0.00131382905	0.000896291771
22932.6575	0.804869786	30.1900542	0.00484781849	0.00161971527	0.000891493183
22932.6575	0.804869786	45.2850813	0.00550780191	0.00181561056	0.000889891802
22932.6575	0.804869786	60.3801084	0.00604228193	0.0019540838	0.000889090907
22932.6575	0.804869786	75.4751355	0.00604810572	0.00205794957	0.000888610322
22932.6575	0.804869786	90.5701626	0.00604407467	0.00213906589	0.000888289916
22932.6575	0.804869786	105.66519	0.00604105349	0.002204332	0.000888061049
22932.6575	0.804869786	120.760217	0.00603870683	0.00225807198	0.000887889395
22932.6575	0.804869786	135.855244	0.00603683234	0.00230314647	0.000887755885
22932.6575	1.20730468	0	0.00304873351	0.000789817933	0.00106641938
22932.6575	1.20730468	15.0950271	0.00381869333	0.0013408378	0.00101019336
22932.6575	1.20730468	30.1900542	0.00457292911	0.00164337956	0.00100301034
22932.6575	1.20730468	45.2850813	0.00515092968	0.00183538181	0.00100060977
22932.6575	1.20730468	60.3801084	0.0056249463	0.00197084357	0.000999408787
22932.6575	1.20730468	75.4751355	0.00602808619	0.00207243566	0.00099868804
22932.6575	1.20730468	90.5701626	0.00606247455	0.0021517943	0.000998207489
22932.6575	1.20730468	105.66519	0.00605727738	0.00221566694	0.000997864217
22932.6575	1.20730468	120.760217	0.0060532117	0.00226827869	0.000997606753
22932.6575	1.20730468	135.855244	0.00604994562	0.00231242365	0.000997406498
22932.6575	1.60973957	0	0.00312437313	0.000817237805	0.00111393096
22932.6575	1.60973957	15.0950271	0.00375823895	0.00136773761	0.00103052951
22932.6575	1.60973957	30.1900542	0.00441327342	0.00166701359	0.00102097971
22932.6575	1.60973957	45.2850813	0.00493533978	0.00185513297	0.00101778175
22932.6575	1.60973957	60.3801084	0.00536914788	0.00198758966	0.00101618112
22932.6575	1.60973957	75.4751355	0.00574091756	0.00208691264	0.00101522037
22932.6575	1.60973957	90.5701626	0.00606609336	0.00216451656	0.00101457974
22932.6575	1.60973957	105.66519	0.00607240768	0.00222699759	0.0010141221
22932.6575	1.60973957	120.760217	0.00606684676	0.00227848235	0.00101377885
22932.6575	1.60973957	135.855244	0.00606235108	0.00232169866	0.00101351186
22932.6575	2.01217447	0	0.00318076283	0.000843944539	0.00113754717
22932.6575	2.01217447	15.0950271	0.00373016637	0.00139451153	0.00104488306
22932.6575	2.01217447	30.1900542	0.0043133481	0.00169061114	0.0010329898
22932.6575	2.01217447	45.2850813	0.00479251739	0.00187486081	0.00102899683
22932.6575	2.01217447	60.3801084	0.00519563028	0.00200432029	0.00102699714
22932.6575	2.01217447	75.4751355	0.00554331089	0.00210137948	0.00102579659
22932.6575	2.01217447	90.5701626	0.00584887528	0.00217723203	0.00102499598
22932.6575	2.01217447	105.66519	0.00608654852	0.00223832354	0.00102442402
22932.6575	2.01217447	120.760217	0.00607968491	0.00228868269	0.001023995
22932.6575	2.01217447	135.855244	0.00607410163	0.0023309713	0.00102366129
22932.6575	2.41460936	0	0.00322659074	0.00086996838	0.00115467169
22932.6575	2.41460936	15.0950271	0.00371748205	0.00142114203	0.000979040112
22932.6575	2.41460936	30.1900542	0.00424803646	0.00171416594	0.00104457955
22932.6575	2.41460936	45.2850813	0.00469346219	0.00189456207	0.00103979454
22932.6575	2.41460936	60.3801084	0.00507167481	0.00202103367	0.00103739653
22932.6575	2.41460936	75.4751355	0.00539966786	0.00211583515	0.00103595644
22932.6575	2.41460936	90.5701626	0.0056890077	0.00218994007	0.00103499596
22932.6575	2.41460936	105.66519	0.0059477138	0.00224964438	0.00103430973
22932.6575	2.41460936	120.760217	0.00609179233	0.00229887943	0.00103379498
22932.6575	2.41460936	135.855244	0.00608524594	0.0023402414	0.00103339457
22932.6575	2.81704425	0	0.0032658827	0.000895337769	0.00116855774
22932.6575	2.81704425	15.0950271	0.00371346166	0.00144761096	0.000991146828
22932.6575	2.81704425	30.1900542	0.0042042872	0.00173767174	0.0010558633
22932.6575	2.81704425	45.2850813	0.00462287395	0.00191423353	0.0010502898
22932.6575	2.81704425	60.3801084	0.00498043722	0.00203772804	0.00104749432
22932.6575	2.81704425	75.4751355	0.00529178992	0.00213027866	0.001045815
22932.6575	2.81704425	90.5701626	0.00556726798	0.00220264007	0.00104469479
22932.6575	2.81704425	105.66519	0.00581418946	0.00226095973	0.00104389437
22932.6575	2.81704425	120.760217	0.006037827	0.00230907231	0.00104329393
22932.6575	2.81704425	135.855244	0.00609582861	0.00234950876	0.00104282685
22932.6575	3.21947914	0	0.00330076685	0.000920079484	0.00118032678
22932.6575	3.21947914	15.0950271	0.00371459254	0.00147389948	0.00100273861
22932.6575	3.21947914	30.1900542	0.0041756617	0.00176112226	0.00106665692
22932.6575	3.21947914	45.2850813	0.00457176173	0.00193387195	0.00106029906
22932.6575	3.21947914	60.3801084	0.00491203555	0.00205440166	0.00105710713
22932.6575	3.21947914	75.4751355	0.00520909556	0.002144709	0.00105518895
22932.6575	3.21947914	90.5701626	0.00547249189	0.00221533144	0.00105390916
22932.6575	3.21947914	105.66519	0.00570903384	0.0022722692	0.00105299463
22932.6575	3.21947914	120.760217	0.00592365673	0.00231926109	0.00105230854
22932.6575	3.21947914	135.855244	0.00610589042	0.00235877321	0.00105177482
22932.6575	3.62191404	0	0.00333247859	0.000944218759	0.00119049802
22932.6575	3.62191404	15.0950271	0.00372291752	0.00149998794	0.00101368414
22932.6575	3.62191404	30.1900542	0.0041584634	0.00178451125	0.00107683198
22932.6575	3.62191404	45.2850813	0.0045344704	0.00195347409	0.00106969441
22932.6575	3.62191404	60.3801084	0.00486019261	0.00207105278	0.00106610719
22932.6575	3.62191404	75.4751355	0.00514487533	0.0021591252	0.00106395056
22932.6575	3.62191404	90.5701626	0.00539762149	0.00222801358	0.00106251139
22932.6575	3.62191404	105.66519	0.00562490626	0.00228357241	0.00106148283
22932.6575	3.62191404	120.760217	0.00583141507	0.0023294455	0.00106071115
22932.6575	3.62191404	135.855244	0.00602061151	0.0023680346	0.00106011082
30576.8767	0	0	0.000978496616	0.000702946658	0.000109418153
30576.8767	0	15.0950271	0.00503172512	0.0011523944	0.000759927029
30576.8767	0	30.1900542	0.00580430336	0.00143468665	0.000760032712
30576.8767	0	45.2850813	0.00587341357	0.00163079149	0.000760092217
30576.8767	0	60.3801084	0.00590900101	0.00177602081	0.000760146426
30576.8767	0	75.4751355	0.00593069655	0.00188843675	0.000760199307
30576.8767	0	90.5701626	0.00594530626	0.00197832223	0.000760251716
30576.8767	0	105.66519	0.00595581429	0.00205200057	0.00076030392
30576.8767	0	120.760217	0.00596373535	0.00211359317	0.000760356021
30576.8767	0	135.855244	0.00596992007	0.00216591128	0.000760408064
30576.8767	0.402434893	0	0.00255950936	0.000725345562	0.000417327397
30576.8767	0.402434893	15.0950271	0.00402507054	0.0011728299	0.00077936236
30576.8767	0.402434893	30.1900542	0.00514994281	0.00145400502	0.000778182833
30576.8767	0.402434893	45.2850813	0.00600205716	0.00164778944	0.000777905576
30576.8767	0.402434893	60.3801084	0.00601666619	0.00179087322	0.000777795912
30576.8767	0.402434893	75.4751355	0.00601761458	0.00190153089	0.000777667419
30576.8767	0.402434893	90.5701626	0.00601818176	0.00198999625	0.000777584626
30576.8767	0.402434893	105.66519	0.00601855376	0.00206251542	0.000777496506
30576.8767	0.402434893	120.760217	0.00601881416	0.00212314769	0.000777410675
30576.8767	0.402434893	135.855244	0.00601900546	0.00217465902	0.000777343919
30576.8767	0.804869786	0	0.00283576412	0.000747279974	0.000805463992
30576.8767	0.804869786	15.0950271	0.00375757845	0.00119319147	0.000896290511
30576.8767	0.804869786	30.1900542	0.00462474123	0.0014733084	0.000891491923
30576.8767	0.804869786	45.2850813	0.00527061738	0.00166477903	0.000889890543
30576.8767	0.804869786	60.3801084	0.00579876525	0.00180571843	0.000889089647
30576.8767	0.804869786	75.4751355	0.00604109534	0.00191461916	0.000888609062
30576.8767	0.804869786	90.5701626	0.00603821139	0.00200166573	0.000888288657
30576.8767	0.804869786	105.66519	0.00603601503	0.00207302682	0.000888059789
30576.8767	0.804869786	120.760217	0.00603428989	0.00213269957	0.000887888136
30576.8767	0.804869786	135.855244	0.0060329005	0.00218340472	0.000887754626
30576.8767	1.20730468	0	0.00296684033	0.000768765739	0.00106641749
30576.8767	1.20730468	15.0950271	0.00365729218	0.00121346968	0.00101019147
30576.8767	1.20730468	30.1900542	0.0043738763	0.00149259291	0.00100300845
30576.8767	1.20730468	45.2850813	0.00493626884	0.00168175808	0.00100060788
30576.8767	1.20730468	60.3801084	0.00539793834	0.00182055508	0.000999406898
30576.8767	1.20730468	75.4751355	0.00579396568	0.00192770067	0.00099868615
30576.8767	1.20730468	90.5701626	0.00605665153	0.00201333008	0.0009982056
30576.8767	1.20730468	105.66519	0.0060522678	0.00208353437	0.000997862328
30576.8767	1.20730468	120.760217	0.00604881654	0.00214224853	0.000997604864
30576.8767	1.20730468	135.855244	0.00604603082	0.00219214819	0.000997404609
30576.8767	1.60973957	0	0.00304873351	0.000789817933	0.00111392845
30576.8767	1.60973957	15.0950271	0.00361151863	0.00123365475	0.00103052699
30576.8767	1.60973957	30.1900542	0.00422456895	0.00151185464	0.00102097719
30576.8767	1.60973957	45.2850813	0.00473014091	0.00169872438	0.00101777923
30576.8767	1.60973957	60.3801084	0.00515092968	0.00183538181	0.0010161786
30576.8767	1.60973957	75.4751355	0.0055139957	0.00194077454	0.00101521785
30576.8767	1.60973957	90.5701626	0.00583407638	0.00202498873	0.00101457722
30576.8767	1.60973957	105.66519	0.00606742908	0.00209403768	0.00101411958
30576.8767	1.60973957	120.760217	0.00606247455	0.0021517943	0.00101377633
30576.8767	1.60973957	135.855244	0.006058454	0.00220088922	0.00101350934
30576.8767	2.01217447	0	0.00310778944	0.000810450917	0.00113754403
30576.8767	2.01217447	15.0950271	0.0035906955	0.00125373654	0.00104487991
30576.8767	2.01217447	30.1900542	0.00412956183	0.00153108965	0.00103298665
30576.8767	2.01217447	45.2850813	0.00459070895	0.00171567571	0.00102899368
30576.8767	2.01217447	60.3801084	0.00498077498	0.00185019724	0.00102699399
30576.8767	2.01217447	75.4751355	0.00531963553	0.00195383991	0.00102579344
30576.8767	2.01217447	90.5701626	0.00561969338	0.0020366411	0.00102499283
30576.8767	2.01217447	105.66519	0.00588899786	0.00210453635	0.00102442087
30576.8767	2.01217447	120.760217	0.00607533743	0.00216133661	0.00102399185
30576.8767	2.01217447	135.855244	0.00607022336	0.00220962761	0.00102365814
30576.8767	2.41460936	0	0.00315426651	0.00083067838	0.00115466791
30576.8767	2.41460936	15.0950271	0.00358163449	0.00127370455	0.000979036333
30576.8767	2.41460936	30.1900542	0.00406630783	0.00155029397	0.00104457577
30576.8767	2.41460936	45.2850813	0.00449206312	0.00173260988	0.00103979076
30576.8767	2.41460936	60.3801084	0.00485711023	0.00186500001	0.00103739275
30576.8767	2.41460936	75.4751355	0.00517650575	0.00196689591	0.00103595266
30576.8767	2.41460936	90.5701626	0.00546049028	0.00204828663	0.00103499218
30576.8767	2.41460936	105.66519	0.00571617027	0.00211503	0.00103430595
30576.8767	2.41460936	120.760217	0.00594860277	0.00217087518	0.0010337912
30576.8767	2.41460936	135.855244	0.00608138793	0.00221836318	0.0010333908
30576.8767	2.81704425	0	0.0031930046	0.00085051338	0.00116855333
30576.8767	2.81704425	15.0950271	0.00357919218	0.00129354782	0.00099114242
30576.8767	2.81704425	30.1900542	0.00402291528	0.00156946362	0.00105585889
30576.8767	2.81704425	45.2850813	0.00442023827	0.00174952467	0.00105028539
30576.8767	2.81704425	60.3801084	0.00476439977	0.00187978874	0.00104748991
30576.8767	2.81704425	75.4751355	0.00506740414	0.00197994165	0.00104581059
30576.8767	2.81704425	90.5701626	0.00533785842	0.00205992474	0.00104469038
30576.8767	2.81704425	105.66519	0.00558201492	0.00212551826	0.00104388996
30576.8767	2.81704425	120.760217	0.00580447988	0.00218040976	0.00104328952
30576.8767	2.81704425	135.855244	0.00600870552	0.00222709572	0.00104282244
30576.8767	3.21947914	0	0.00322659074	0.00086996838	0.00118032175
30576.8767	3.21947914	15.0950271	0.00358072402	0.00131325497	0.00100273358
30576.8767	3.21947914	30.1900542	0.00399335886	0.00158859456	0.00106665189
30576.8767	3.21947914	45.2850813	0.00436690283	0.00176641785	0.00106029402
30576.8767	3.21947914	60.3801084	0.00469346219	0.00189456207	0.00105710209
30576.8767	3.21947914	75.4751355	0.00498238271	0.00199297629	0.00105518391
30576.8767	3.21947914	90.5701626	0.00524112473	0.00207155488	0.00105390412
30576.8767	3.21947914	105.66519	0.0054752639	0.00213600073	0.00105298959
30576.8767	3.21947914	120.760217	0.0056890077	0.00218994007	0.0010523035
30576.8767	3.21947914	135.855244	0.00588556677	0.00223582506	0.00105176978
30576.8767	3.62191404	0	0.00325653605	0.000889055285	0.00119049236
30576.8767	3.62191404	15.0950271	0.00358783314	0.0013328141	0.00101367848
30576.8767	3.62191404	30.1900542	0.00397414585	0.00160768277	0.00107682631
30576.8767	3.62191404	45.2850813	0.00432677438	0.00178328722	0.00106968875
30576.8767	3.62191404	60.3801084	0.0046384161	0.00190931864	0.00106610152
30576.8767	3.62191404	75.4751355	0.00491512065	0.00200599895	0.00106394489
30576.8767	3.62191404	90.5701626	0.00516357215	0.00208317648	0.00106250572
30576.8767	3.62191404	105.66519	0.00538884629	0.00214647706	0.00106147717
30576.8767	3.62191404	120.760217	0.00559482871	0.00219946586	0.00106070548
30576.8767	3.62191404	135.855244	0.00578452012	0.00224455101	0.00106010515
38221.0958	0	0	0.00097849666	0.00070294666	0.000109418153
38221.0958	0	15.0950271	0.00452921901	0.00107994781	0.000759916641
38221.0958	0	30.1900542	0.00575419494	0.00133509166	0.000760011936
38221.0958	0	45.2850813	0.00583852151	0.00152092377	0.000760061054
38221.0958	0	60.3801084	0.00588224438	0.00166316796	0.000760104875
38221.0958	0	75.4751355	0.00590900101	0.00177602081	0.000760147368
38221.0958	0	90.5701626	0.00592706247	0.00186801241	0.00076018939
38221.0958	0	105.66519	0.00594007497	0.00194460439	0.000760231206
38221.0958	0	120.760217	0.00594989605	0.00200947048	0.00076027292
38221.0958	0	135.855244	0.00595757155	0.00206518104	0.000760314576
38221.0958	0.402434893	0	0.00245709422	0.000720903462	0.000417327019
38221.0958	0.402434893	15.0950271	0.00383363549	0.00109610167	0.000779361983
38221.0958	0.402434893	30.1900542	0.00491437319	0.00135114905	0.000778182455
38221.0958	0.402434893	45.2850813	0.00579888594	0.00153565425	0.000777905198
38221.0958	0.402434893	60.3801084	0.0060078824	0.00167640074	0.000777795535
38221.0958	0.402434893	75.4751355	0.00601055985	0.00178790327	0.000777667041
38221.0958	0.402434893	90.5701626	0.00601228782	0.00187874584	0.000777584249
38221.0958	0.402434893	105.66519	0.00601349281	0.00195437009	0.000777496128
38221.0958	0.402434893	120.760217	0.00601438	0.00201841714	0.000777410298
38221.0958	0.402434893	135.855244	0.00601506001	0.00207342813	0.000777343541
38221.0958	0.804869786	0	0.00275422772	0.000738560916	0.000805463236
38221.0958	0.804869786	15.0950271	0.00362564451	0.00111218918	0.000896289756
38221.0958	0.804869786	30.1900542	0.00443793036	0.00136719037	0.000891491168
38221.0958	0.804869786	45.2850813	0.00507721535	0.00155037842	0.000889889787
38221.0958	0.804869786	60.3801084	0.00560270116	0.00168962861	0.000889088892
38221.0958	0.804869786	75.4751355	0.00603409679	0.00179978129	0.000888608307
38221.0958	0.804869786	90.5701626	0.00603235607	0.00188947544	0.000888287901
38221.0958	0.804869786	105.66519	0.00603098228	0.00196413265	0.000888059034
38221.0958	0.804869786	120.760217	0.00602987724	0.00202736126	0.00088788738
38221.0958	0.804869786	135.855244	0.00602897199	0.00208167317	0.00088775387
38221.0958	1.20730468	0	0.00289727561	0.000755927256	0.00106641635
38221.0958	1.20730468	15.0950271	0.00354675624	0.00112820427	0.00101019034
38221.0958	1.20730468	30.1900542	0.00421162923	0.00138321295	0.00100300731
38221.0958	1.20730468	45.2850813	0.00476762985	0.00156509472	0.00100060674
38221.0958	1.20730468	60.3801084	0.00522029935	0.00170285056	0.000999405764
38221.0958	1.20730468	75.4751355	0.00561053726	0.00181165419	0.000998685017
38221.0958	1.20730468	90.5701626	0.00595392273	0.00190020073	0.000998204466
38221.0958	1.20730468	105.66519	0.00604726393	0.0019738917	0.000997861194
38221.0958	1.20730468	120.760217	0.00604442569	0.00203630258	0.00099760373
38221.0958	1.20730468	135.855244	0.00604211938	0.00208991597	0.000997403476
38221.0958	1.60973957	0	0.00298590499	0.000773010394	0.00111392693
38221.0958	1.60973957	15.0950271	0.00351211222	0.00114414066	0.00103052548
38221.0958	1.60973957	30.1900542	0.00407525365	0.00139921409	0.00102097568
38221.0958	1.60973957	45.2850813	0.00457315051	0.00157980161	0.00101777771
38221.0958	1.60973957	60.3801084	0.00498443977	0.00171606556	0.00101617709
38221.0958	1.60973957	75.4751355	0.00533990554	0.00182352126	0.00101521634
38221.0958	1.60973957	90.5701626	0.00565484323	0.00191092123	0.00101457571
38221.0958	1.60973957	105.66519	0.00593767931	0.00198364691	0.00101411807
38221.0958	1.60973957	120.760217	0.00605810656	0.00204524084	0.00101377482
38221.0958	1.60973957	135.855244	0.00605456024	0.00209815635	0.00101350783
38221.0958	2.01217447	0	0.00304873351	0.000789817933	0.00113754214
38221.0958	2.01217447	15.0950271	0.00349728327	0.00115999186	0.00104487802
38221.0958	2.01217447	30.1900542	0.00398816582	0.00141519105	0.00103298476
38221.0958	2.01217447	45.2850813	0.00443954016	0.00159449751	0.00102899179
38221.0958	2.01217447	60.3801084	0.00481995926	0.0017292726	0.0010269921
38221.0958	2.01217447	75.4751355	0.00515092968	0.00183538181	0.00102579155
38221.0958	2.01217447	90.5701626	0.00544518062	0.00192163645	0.00102499094
38221.0958	2.01217447	105.66519	0.00571055003	0.00199339792	0.00102441898
38221.0958	2.01217447	120.760217	0.00595216962	0.00205417581	0.00102398996
38221.0958	2.01217447	135.855244	0.00606634833	0.00210639413	0.00102365625
38221.0958	2.41460936	0	0.00309720274	0.00080635719	0.00115466565
38221.0958	2.41460936	15.0950271	0.00349160601	0.00117575111	0.000979034066
38221.0958	2.41460936	30.1900542	0.00392992627	0.00143114106	0.00104457351
38221.0958	2.41460936	45.2850813	0.00434388187	0.00160918088	0.0010397885
38221.0958	2.41460936	60.3801084	0.0046989235	0.00174247064	0.00103739048
38221.0958	2.41460936	75.4751355	0.00501041663	0.00184723512	0.00103595039
38221.0958	2.41460936	90.5701626	0.00528850212	0.00193234588	0.00103498991
38221.0958	2.41460936	105.66519	0.00554001275	0.00200314439	0.00103430368
38221.0958	2.41460936	120.760217	0.00576968675	0.00206310722	0.00103378893
38221.0958	2.41460936	135.855244	0.00598093445	0.00211462911	0.00103338853
38221.0958	2.81704425	0	0.00313680528	0.000822635208	0.00116855069
38221.0958	2.81704425	15.0950271	0.00349100807	0.00119141143	0.000991139775
38221.0958	2.81704425	30.1900542	0.00388969119	0.00144706132	0.00105585624
38221.0958	2.81704425	45.2850813	0.00427343863	0.00162385015	0.00105028275
38221.0958	2.81704425	60.3801084	0.0046071055	0.00175565867	0.00104748727
38221.0958	2.81704425	75.4751355	0.00490218453	0.00185908051	0.00104580795
38221.0958	2.81704425	90.5701626	0.00516681194	0.00194304906	0.00104468774
38221.0958	2.81704425	105.66519	0.00540682779	0.00201288598	0.00104388731
38221.0958	2.81704425	120.760217	0.00562649075	0.00207203482	0.00104328687
38221.0958	2.81704425	135.855244	0.00582896869	0.00212286111	0.0010428198
38221.0958	3.21947914	0	0.00317051247	0.000838658765	0.00118031872
38221.0958	3.21947914	15.0950271	0.00349343701	0.00120696552	0.00100273055
38221.0958	3.21947914	30.1900542	0.00386190746	0.00146294901	0.00106664886
38221.0958	3.21947914	45.2850813	0.00422047436	0.00163850375	0.001060291
38221.0958	3.21947914	60.3801084	0.00453600146	0.00176883566	0.00105709907
38221.0958	3.21947914	75.4751355	0.00481692328	0.00187091726	0.00105518089
38221.0958	3.21947914	90.5701626	0.00506993697	0.00195374549	0.0010539011
38221.0958	3.21947914	105.66519	0.00530006163	0.00202262233	0.00105298657
38221.0958	3.21947914	120.760217	0.00551109743	0.00208095838	0.00105230048
38221.0958	3.21947914	135.855244	0.00570595546	0.00213108995	0.00105176676
38221.0958	3.62191404	0	0.00320007452	0.000854434391	0.00119048896
38221.0958	3.62191404	15.0950271	0.00350025685	0.00122240581	0.00101367508
38221.0958	3.62191404	30.1900542	0.00384335405	0.00147880123	0.00107682291
38221.0958	3.62191404	45.2850813	0.00418004119	0.00165314009	0.00106968535
38221.0958	3.62191404	60.3801084	0.00448010304	0.00178200058	0.00106609812
38221.0958	3.62191404	75.4751355	0.0047486945	0.00188274468	0.00106394149
38221.0958	3.62191404	90.5701626	0.00499150318	0.00196443468	0.00106250232
38221.0958	3.62191404	105.66519	0.0052129164	0.00203235312	0.00106147377
38221.0958	3.62191404	120.760217	0.00541634474	0.00208987764	0.00106070208
38221.0958	3.62191404	135.855244	0.00560446024	0.00213931545	0.00106010175
45865.315	0	0	0.000978496684	0.000702946661	0.000109418153
45865.315	0	15.0950271	0.00413868472	0.0010276599	0.000759909716
45865.315	0	30.1900542	0.00570444966	0.00125955003	0.000759998086
45865.315	0	45.2850813	0.00580430336	0.00143468665	0.000760040278
45865.315	0	60.3801084	0.00585588198	0.00157232078	0.000760077174
45865.315	0	75.4751355	0.00588756386	0.00168373621	0.000760112743
45865.315	0	90.5701626	0.00590900101	0.00177602081	0.00076014784
45865.315	0	105.66519	0.00592447117	0.0018538704	0.000760182731
45865.315	0	120.760217	0.00593616139	0.0019205304	0.000760217519
45865.315	0	135.855244	0.00594530626	0.00197832223	0.00076025225
45865.315	0.402434893	0	0.00236959201	0.000717931677	0.000417326767
45865.315	0.402434893	15.0950271	0.00365439997	0.00104091129	0.000779361731
45865.315	0.402434893	30.1900542	0.00464797819	0.00127314751	0.000778182203
45865.315	0.402434893	45.2850813	0.00553725628	0.00144756704	0.000777904946
45865.315	0.402434893	60.3801084	0.00599911848	0.00158417571	0.000777795283
45865.315	0.402434893	75.4751355	0.0060035171	0.0016945651	0.000777666789
45865.315	0.402434893	90.5701626	0.00600640188	0.00178592315	0.000777583997
45865.315	0.402434893	105.66519	0.00600843755	0.00186296356	0.000777495876
45865.315	0.402434893	120.760217	0.0060099501	0.00192892242	0.000777410046
45865.315	0.402434893	135.855244	0.00601111785	0.00198610539	0.000777343289
45865.315	0.804869786	0	0.00268233409	0.000732707843	0.000805462732
45865.315	0.804869786	15.0950271	0.00351589151	0.00105410485	0.000896289252
45865.315	0.804869786	30.1900542	0.00427570062	0.00128672781	0.000891490664
45865.315	0.804869786	45.2850813	0.00490880436	0.00146044134	0.000889889283
45865.315	0.804869786	60.3801084	0.0054348215	0.00159602694	0.000889088388
45865.315	0.804869786	75.4751355	0.00588280099	0.00170539075	0.000888607803
45865.315	0.804869786	90.5701626	0.00602650903	0.00179582249	0.000888287397
45865.315	0.804869786	105.66519	0.00602595543	0.00187205406	0.00088805853
45865.315	0.804869786	120.760217	0.00602546899	0.00193731214	0.000887886876
45865.315	0.804869786	135.855244	0.00602504688	0.00199388661	0.000887753366
45865.315	1.20730468	0	0.00283576412	0.000747279974	0.0010664156
45865.315	1.20730468	15.0950271	0.00345589276	0.00106723646	0.00101018958
45865.315	1.20730468	30.1900542	0.00407096243	0.00130028899	0.00100300656
45865.315	1.20730468	45.2850813	0.00462474123	0.0014733084	0.00100060599
45865.315	1.20730468	60.3801084	0.00507137311	0.00160787372	0.000999405009
45865.315	1.20730468	75.4751355	0.00545739389	0.00171621261	0.000998684261
45865.315	1.20730468	90.5701626	0.00579876525	0.00180571843	0.00099820371
45865.315	1.20730468	105.66519	0.00604226596	0.00188114158	0.000997860439
45865.315	1.20730468	120.760217	0.00604003928	0.00194569935	0.000997602975
45865.315	1.20730468	135.855244	0.00603821139	0.00200166573	0.00099740272
45865.315	1.60973957	0	0.00293086118	0.000761652721	0.00111392593
45865.315	1.60973957	15.0950271	0.00343130699	0.00108030185	0.00103052447
45865.315	1.60973957	30.1900542	0.0039483063	0.00131382905	0.00102097467
45865.315	1.60973957	45.2850813	0.00444261996	0.00148616708	0.00101777671
45865.315	1.60973957	60.3801084	0.00484781849	0.00161971527	0.00101617608
45865.315	1.60973957	75.4751355	0.0051972703	0.00172703012	0.00101521533
45865.315	1.60973957	90.5701626	0.00550780191	0.00181561056	0.0010145747
45865.315	1.60973957	105.66519	0.00578780928	0.00189022584	0.00101411706
45865.315	1.60973957	120.760217	0.00604228193	0.0019540838	0.00101377381
45865.315	1.60973957	135.855244	0.00605066991	0.00200944257	0.00101350682
45865.315	2.01217447	0	0.00299774236	0.000775830588	0.00113754088
45865.315	2.01217447	15.0950271	0.00342241415	0.00109329662	0.00104487676
45865.315	2.01217447	30.1900542	0.00387051299	0.001327346	0.0010329835
45865.315	2.01217447	45.2850813	0.00431593108	0.00149901621	0.00102899053
45865.315	2.01217447	60.3801084	0.00469014051	0.0016315508	0.00102699085
45865.315	2.01217447	75.4751355	0.00501486196	0.00173784274	0.00102579029
45865.315	2.01217447	90.5701626	0.00530397951	0.00182549849	0.00102498968
45865.315	2.01217447	105.66519	0.00556555086	0.00189930653	0.00102441772
45865.315	2.01217447	120.760217	0.00580456465	0.00196246529	0.0010239887
45865.315	2.01217447	135.855244	0.0060243956	0.00201721696	0.00102365499
45865.315	2.41460936	0	0.00304873351	0.000789817933	0.00115466413
45865.315	2.41460936	15.0950271	0.00342048784	0.00110621622	0.000979032555
45865.315	2.41460936	30.1900542	0.00381869333	0.0013408378	0.001044572
45865.315	2.41460936	45.2850813	0.00422456895	0.00151185464	0.00103978699
45865.315	2.41460936	60.3801084	0.00457292911	0.00164337956	0.00103738897
45865.315	2.41460936	75.4751355	0.004878129	0.0017486499	0.00103594888
45865.315	2.41460936	90.5701626	0.00515092968	0.00183538181	0.0010349884
45865.315	2.41460936	105.66519	0.00539831405	0.00190838335	0.00103430217
45865.315	2.41460936	120.760217	0.0056249463	0.00197084357	0.00103378742
45865.315	2.41460936	135.855244	0.00583407638	0.00202498873	0.00103338702
45865.315	2.81704425	0	0.00308984704	0.000803618976	0.00116854892
45865.315	2.81704425	15.0950271	0.00342229255	0.00111905592	0.000991138012
45865.315	2.81704425	30.1900542	0.00378295221	0.00135430237	0.00105585448
45865.315	2.81704425	45.2850813	0.0041568884	0.00152468119	0.00105028098
45865.315	2.81704425	60.3801084	0.00448325818	0.00165520075	0.0010474855
45865.315	2.81704425	75.4751355	0.00477193917	0.00175945106	0.00104580619
45865.315	2.81704425	90.5701626	0.00503127044	0.0018452601	0.00104468597
45865.315	2.81704425	105.66519	0.00526709556	0.001917456	0.00104388555
45865.315	2.81704425	120.760217	0.00548357534	0.00197921844	0.00104328511
45865.315	2.81704425	135.855244	0.00568373833	0.00203275771	0.00104281803
45865.315	3.21947914	0	0.00312437313	0.000817237805	0.00118031671
45865.315	3.21947914	15.0950271	0.00342624847	0.00113181085	0.00100272854
45865.315	3.21947914	30.1900542	0.00375823895	0.00136773761	0.00106664685
45865.315	3.21947914	45.2850813	0.00410568291	0.0015374947	0.00106028898
45865.315	3.21947914	60.3801084	0.00441327342	0.00166701359	0.00105709705
45865.315	3.21947914	75.4751355	0.00468762489	0.00177024565	0.00105517887
45865.315	3.21947914	90.5701626	0.00493533978	0.00185513297	0.00105389909
45865.315	3.21947914	105.66519	0.00516129867	0.00192652418	0.00105298455
45865.315	3.21947914	120.760217	0.00536914788	0.00198758966	0.00105229846
45865.315	3.21947914	135.855244	0.00556164683	0.00204052374	0.00105176474
45865.315	3.62191404	0	0.00315426651	0.00083067838	0.00119048669
45865.315	3.62191404	15.0950271	0.00343360545	0.00114447591	0.00101367281
45865.315	3.62191404	30.1900542	0.00374164291	0.00138114138	0.00107682064
45865.315	3.62191404	45.2850813	0.00406630783	0.00155029397	0.00106968308
45865.315	3.62191404	60.3801084	0.00435781656	0.00167881732	0.00106609586
45865.315	3.62191404	75.4751355	0.00461962431	0.00178103312	0.00106393922
45865.315	3.62191404	90.5701626	0.00485711023	0.00186500001	0.00106250005
45865.315	3.62191404	105.66519	0.00507440333	0.0019355876	0.0010614715
45865.315	3.62191404	120.760217	0.00527469881	0.00199595702	0.00106069982
45865.315	3.62191404	135.855244	0.00546049028	0.00204828663	0.00106009948
53509.5342	0	0	0.000978496699	0.000702946662	0.000109418153
53509.5342	0	15.0950271	0.00382610165	0.000988130762	0.000759904769
53509.5342	0	30.1900542	0.00534165243	0.00120023269	0.000759988193
53509.5342	0	45.2850813	0.00577073854	0.00136509788	0.000760025439
53509.5342	0	60.3801084	0.00582990461	0.00149747999	0.000760057388
53509.5342	0	75.4751355	0.00586638023	0.00160646075	0.00076008801
53509.5342	0	90.5701626	0.00589111899	0.00169796123	0.00076011816
53509.5342	0	105.66519	0.00590900101	0.00177602081	0.000760148105
53509.5342	0	120.760217	0.00592253012	0.00184349796	0.000760177947
53509.5342	0	135.855244	0.00593312333	0.00190247755	0.000760207732
53509.5342	0.402434893	0	0.00229353317	0.000715803861	0.000417326587
53509.5342	0.402434893	15.0950271	0.00348882062	0.000999309129	0.000779361551
53509.5342	0.402434893	30.1900542	0.00444395974	0.00121193998	0.000778182023
53509.5342	0.402434893	45.2850813	0.00524932874	0.00137646045	0.000777904766
53509.5342	0.402434893	60.3801084	0.00590512496	0.00150815491	0.000777795103
53509.5342	0.402434893	75.4751355	0.00599648676	0.00161636523	0.00077766661
53509.5342	0.402434893	90.5701626	0.00600052416	0.00170712384	0.000777583817
53509.5342	0.402434893	105.66519	0.00600338814	0.0017845087	0.000777495696
53509.5342	0.402434893	120.760217	0.00600552455	0.00185138538	0.000777409866
53509.5342	0.402434893	135.855244	0.00600717906	0.00190983388	0.000777343109
53509.5342	0.804869786	0	0.00261789983	0.000728507109	0.000805462372
53509.5342	0.804869786	15.0950271	0.00341926033	0.00101043752	0.000896288892
53509.5342	0.804869786	30.1900542	0.00414500447	0.00122362971	0.000891490304
53509.5342	0.804869786	45.2850813	0.00475606878	0.00138781652	0.000889888924
53509.5342	0.804869786	60.3801084	0.00528556684	0.00151882657	0.000889088028
53509.5342	0.804869786	75.4751355	0.00573875639	0.00162626723	0.000888607443
53509.5342	0.804869786	90.5701626	0.00602067057	0.00171628414	0.000888287037
53509.5342	0.804869786	105.66519	0.00602093466	0.00179299443	0.00088805817
53509.5342	0.804869786	120.760217	0.00602106527	0.00185927084	0.000887886516
53509.5342	0.804869786	135.855244	0.00602112528	0.00191718847	0.000887753007
53509.5342	1.20730468	0	0.00278019275	0.000741059457	0.00106641506
53509.5342	1.20730468	15.0950271	0.00337752543	0.001021513	0.00101018904
53509.5342	1.20730468	30.1900542	0.00395418634	0.00123530039	0.00100300602
53509.5342	1.20730468	45.2850813	0.00449755148	0.00139916521	0.00100060545
53509.5342	1.20730468	60.3801084	0.00494070843	0.00152949437	0.000999404469
53509.5342	1.20730468	75.4751355	0.00532387771	0.00163616631	0.000998683722
53509.5342	1.20730468	90.5701626	0.0056642519	0.00172544182	0.000998203171
53509.5342	1.20730468	105.66519	0.00596858532	0.00180147775	0.000997859899
53509.5342	1.20730468	120.760217	0.00603565745	0.00186715413	0.000997602435
53509.5342	1.20730468	135.855244	0.00603430694	0.00192454117	0.00099740218
53509.5342	1.60973957	0	0.00288124732	0.000753463871	0.00111392521
53509.5342	1.60973957	15.0950271	0.0033622383	0.00103253256	0.00103052375
53509.5342	1.60973957	30.1900542	0.00384371147	0.00124695053	0.00102097395
53509.5342	1.60973957	45.2850813	0.00432775598	0.00141050563	0.00101777599
53509.5342	1.60973957	60.3801084	0.00472999438	0.0015401577	0.00101617537
53509.5342	1.60973957	75.4751355	0.00507491262	0.00164606201	0.00101521461
53509.5342	1.60973957	90.5701626	0.00538188693	0.00173459653	0.00101457398
53509.5342	1.60973957	105.66519	0.00565958735	0.0018099584	0.00101411634
53509.5342	1.60973957	120.760217	0.00591272434	0.00187503506	0.00101377309
53509.5342	1.60973957	135.855244	0.0060467831	0.00193189182	0.0010135061
53509.5342	2.01217447	0	0.00295212846	0.000765723232	0.00113753998
53509.5342	2.01217447	15.0950271	0.00335902335	0.00104349308	0.00104487586
53509.5342	2.01217447	30.1900542	0.00377465652	0.0012585786	0.0010329826
53509.5342	2.01217447	45.2850813	0.00420852138	0.00142183687	0.00102898963
53509.5342	2.01217447	60.3801084	0.00457963772	0.00155081596	0.00102698995
53509.5342	2.01217447	75.4751355	0.00489973922	0.0016559539	0.00102578939
53509.5342	2.01217447	90.5701626	0.00518459443	0.00174374794	0.00102498878
53509.5342	2.01217447	105.66519	0.00544282226	0.00181843613	0.00102441682
53509.5342	2.01217447	120.760217	0.00567943363	0.00188291344	0.0010239878
53509.5342	2.01217447	135.855244	0.00589764962	0.00193924027	0.0010236541
53509.5342	2.41460936	0	0.0030058158	0.000777840345	0.00115466305
53509.5342	2.41460936	15.0950271	0.00336087952	0.00105439135	0.000979031476
53509.5342	2.41460936	30.1900542	0.00372904489	0.00127018305	0.00104457092
53509.5342	2.41460936	45.2850813	0.00412223492	0.00143315805	0.00103978591
53509.5342	2.41460936	60.3801084	0.0044668746	0.00156146855	0.00103738789
53509.5342	2.41460936	75.4751355	0.00476744168	0.00166584155	0.0010359478
53509.5342	2.41460936	90.5701626	0.00503584984	0.00175289572	0.00103498732
53509.5342	2.41460936	105.66519	0.00527953928	0.00182691069	0.00103430109
53509.5342	2.41460936	120.760217	0.0055032788	0.00189078906	0.00103378634
53509.5342	2.41460936	135.855244	0.00571026266	0.00194658636	0.00103338594
53509.5342	2.81704425	0	0.00304873351	0.000789817933	0.00116854766
53509.5342	2.81704425	15.0950271	0.00336527964	0.00106522405	0.000991136752
53509.5342	2.81704425	30.1900542	0.0036977672	0.00128176229	0.00105585322
53509.5342	2.81704425	45.2850813	0.00405817167	0.00144446824	0.00105027972
53509.5342	2.81704425	60.3801084	0.00438005768	0.00157211485	0.00104748424
53509.5342	2.81704425	75.4751355	0.00466397229	0.0016757245	0.00104580493
53509.5342	2.81704425	90.5701626	0.00491888868	0.00176203953	0.00104468471
53509.5342	2.81704425	105.66519	0.00515092968	0.00183538181	0.00104388429
53509.5342	2.81704425	120.760217	0.00536433419	0.00189866173	0.00104328385
53509.5342	2.81704425	135.855244	0.00556210242	0.00195392994	0.00104281677
53509.5342	3.21947914	0	0.00308443523	0.000801658648	0.00118031527
53509.5342	3.21947914	15.0950271	0.00337103849	0.00107598776	0.0010027271
53509.5342	3.21947914	30.1900542	0.003676232	0.00129331473	0.00106664541
53509.5342	3.21947914	45.2850813	0.00400958643	0.00145576653	0.00106028754
53509.5342	3.21947914	60.3801084	0.00431194444	0.00158275426	0.00105709561
53509.5342	3.21947914	75.4751355	0.004581309	0.00168560231	0.00105517743
53509.5342	3.21947914	90.5701626	0.004824573	0.00177117905	0.00105389765
53509.5342	3.21947914	105.66519	0.00504673709	0.00184384924	0.00105298311
53509.5342	3.21947914	120.760217	0.00525146582	0.00190653126	0.00105229702
53509.5342	3.21947914	135.855244	0.0054414796	0.00196127087	0.0010517633
53509.5342	3.62191404	0	0.00311504966	0.000813365071	0.00119048507
53509.5342	3.62191404	15.0950271	0.00337935723	0.00108667893	0.00101367119
53509.5342	3.62191404	30.1900542	0.00366182142	0.00130483872	0.00107681902
53509.5342	3.62191404	45.2850813	0.0039721114	0.001467052	0.00106968146
53509.5342	3.62191404	60.3801084	0.00425770039	0.00159338616	0.00106609424
53509.5342	3.62191404	75.4751355	0.00451425854	0.00169547454	0.0010639376
53509.5342	3.62191404	90.5701626	0.00474722555	0.00178031393	0.00106249843
53509.5342	3.62191404	105.66519	0.00496072491	0.00185231273	0.00106146988
53509.5342	3.62191404	120.760217	0.00515790761	0.00191439744	0.0010606982
53509.5342	3.62191404	135.855244	0.00534120247	0.00196860898	0.00106009786
61153.7534	0	0	0.000978496709	0.000702946662	0.000109418153
61153.7534	0	15.0950271	0.00357009366	0.000957192457	0.000759901059
61153.7534	0	30.1900542	0.00503172512	0.0011523944	0.000759980773
61153.7534	0	45.2850813	0.00573780733	0.00130771147	0.000760014309
61153.7534	0	60.3801084	0.00580430336	0.00143468665	0.000760042548
61153.7534	0	75.4751355	0.00584544534	0.00154072	0.000760069461
61153.7534	0	90.5701626	0.00587341357	0.00163079149	0.000760095901
61153.7534	0	105.66519	0.00589366268	0.00170838584	0.000760122136
61153.7534	0	120.760217	0.00590900101	0.00177602081	0.000760148268
61153.7534	0	135.855244	0.00592102187	0.00183556494	0.000760174343
61153.7534	0.402434893	0	0.0022265446	0.000714205194	0.000417326453
61153.7534	0.402434893	15.0950271	0.00333935918	0.000966827652	0.000779361416
61153.7534	0.402434893	30.1900542	0.00427849903	0.00116262081	0.000778181888
61153.7534	0.402434893	45.2850813	0.00500691037	0.00131782088	0.000777904631
61153.7534	0.402434893	60.3801084	0.00566738297	0.00144434747	0.000777794968
61153.7534	0.402434893	75.4751355	0.00598515045	0.00154980917	0.000777666475
61153.7534	0.402434893	90.5701626	0.00599103461	0.00163929137	0.000777583682
61153.7534	0.402434893	105.66519	0.00599522868	0.00171632593	0.000777495561
61153.7534	0.402434893	120.760217	0.00599836853	0.00178344783	0.000777409731
61153.7534	0.402434893	135.855244	0.00600080687	0.00184252876	0.000777342974
61153.7534	0.804869786	0	0.00255950936	0.000725345562	0.000805462103
61153.7534	0.804869786	15.0950271	0.00333123598	0.000976419634	0.000896288622
61153.7534	0.804869786	30.1900542	0.00402507054	0.0011728299	0.000891490034
61153.7534	0.804869786	45.2850813	0.00461367666	0.00132792332	0.000889888654
61153.7534	0.804869786	60.3801084	0.00514994281	0.00145400502	0.000889087758
61153.7534	0.804869786	75.4751355	0.00561064791	0.00155889622	0.000888607173
61153.7534	0.804869786	90.5701626	0.00600205716	0.00164778944	0.000888286767
61153.7534	0.804869786	105.66519	0.00601592015	0.0017242643	0.0008880579
61153.7534	0.804869786	120.760217	0.00601666619	0.00179087322	0.000887886247
61153.7534	0.804869786	135.855244	0.00601720724	0.00184949107	0.000887752737
61153.7534	1.20730468	0	0.00272932167	0.00073636982	0.00106641465
61153.7534	1.20730468	15.0950271	0.00330771271	0.00098596625	0.00101018864
61153.7534	1.20730468	30.1900542	0.00385491634	0.00118302051	0.00100300561
61153.7534	1.20730468	45.2850813	0.0043802056	0.00133801806	0.00100060504
61153.7534	1.20730468	60.3801084	0.00482244012	0.00146365883	0.000999404064
61153.7534	1.20730468	75.4751355	0.00520387898	0.00156798081	0.000998683317
61153.7534	1.20730468	90.5701626	0.0055442105	0.00165628542	0.000998202766
61153.7534	1.20730468	105.66519	0.00584929297	0.00173220074	0.000997859494
61153.7534	1.20730468	120.760217	0.00603128032	0.00179829681	0.00099760203
61153.7534	1.20730468	135.855244	0.00603040612	0.00185645174	0.000997401775
61153.7534	1.60973957	0	0.00283576412	0.000747279974	0.00111392467
61153.7534	1.60973957	15.0950271	0.00330123525	0.000995465285	0.00103052321
61153.7534	1.60973957	30.1900542	0.00375757845	0.00119319147	0.00102097341
61153.7534	1.60973957	45.2850813	0.00422230775	0.00134810441	0.00101777545
61153.7534	1.60973957	60.3801084	0.00462474123	0.0014733084	0.00101617483
61153.7534	1.60973957	75.4751355	0.00496642746	0.00157706256	0.00101521407
61153.7534	1.60973957	90.5701626	0.00527061738	0.00166477903	0.00101457344
61153.7534	1.60973957	105.66519	0.00554656413	0.00174013504	0.0010141158
61153.7534	1.60973957	120.760217	0.00579876525	0.00180571843	0.00101377255
61153.7534	1.60973957	135.855244	0.00603016097	0.00186341063	0.00101350556
61153.7534	2.01217447	0	0.00291045203	0.000758077977	0.0011375393
61153.7534	2.01217447	15.0950271	0.00330342144	0.00100491446	0.00104487519
61153.7534	2.01217447	30.1900542	0.00369707401	0.0012033416	0.00103298193
61153.7534	2.01217447	45.2850813	0.00411088044	0.00135818163	0.00102898895
61153.7534	2.01217447	60.3801084	0.00448187395	0.00148295326	0.00102698927
61153.7534	2.01217447	75.4751355	0.0047988552	0.00158614113	0.00102578872
61153.7534	2.01217447	90.5701626	0.00508028868	0.00167327001	0.00102498811
61153.7534	2.01217447	105.66519	0.00533568737	0.00174806697	0.00102441614
61153.7534	2.01217447	120.760217	0.00557022142	0.00181313791	0.00102398713
61153.7534	2.01217447	135.855244	0.0057870191	0.00187036761	0.00102365342
61153.7534	2.41460936	0	0.00296684033	0.000768765739	0.00115466224
61153.7534	2.41460936	15.0950271	0.00330896896	0.00101431144	0.000979030666
61153.7534	2.41460936	30.1900542	0.00365729218	0.00121346968	0.00104457011
61153.7534	2.41460936	45.2850813	0.00403027032	0.00136824902	0.0010397851
61153.7534	2.41460936	60.3801084	0.0043738763	0.00149259291	0.00103738708
61153.7534	2.41460936	75.4751355	0.00467135257	0.00159521616	0.00103594699
61153.7534	2.41460936	90.5701626	0.00493626884	0.00168175808	0.00103498651
61153.7534	2.41460936	105.66519	0.00517679117	0.00175599632	0.00103430028
61153.7534	2.41460936	120.760217	0.00539793834	0.00182055508	0.00103378553
61153.7534	2.41460936	135.855244	0.00560292932	0.00187732254	0.00103338513
61153.7534	2.81704425	0	0.00301167733	0.000779345118	0.00116854672
61153.7534	2.81704425	15.0950271	0.00331599782	0.00102365379	0.000991135808
61153.7534	2.81704425	30.1900542	0.0036301302	0.00122357448	0.00105585228
61153.7534	2.81704425	45.2850813	0.00397047231	0.00137830585	0.00105027878
61153.7534	2.81704425	60.3801084	0.00429033498	0.00150222687	0.0010474833
61153.7534	2.81704425	75.4751355	0.00457099879	0.00160428729	0.00104580398
61153.7534	2.81704425	90.5701626	0.00482241917	0.00169024296	0.00104468377
61153.7534	2.81704425	105.66519	0.00505121336	0.00176392287	0.00104388335
61153.7534	2.81704425	120.760217	0.00526183291	0.00182796977	0.00104328291
61153.7534	2.81704425	135.855244	0.00545733439	0.00188427528	0.00104281583
61153.7534	3.21947914	0	0.00304873351	0.000789817933	0.00118031419
61153.7534	3.21947914	15.0950271	0.0033236682	0.00103293904	0.00100272602
61153.7534	3.21947914	30.1900542	0.00361151863	0.00123365475	0.00106664433
61153.7534	3.21947914	45.2850813	0.00392514102	0.00138835137	0.00106028646
61153.7534	3.21947914	60.3801084	0.00422456895	0.00151185464	0.00105709453
61153.7534	3.21947914	75.4751355	0.0044904173	0.00161335415	0.00105517635
61153.7534	3.21947914	90.5701626	0.00473014091	0.00169872438	0.00105389657
61153.7534	3.21947914	105.66519	0.00494904291	0.00177184641	0.00105298203
61153.7534	3.21947914	120.760217	0.00515092968	0.00183538181	0.00105229595
61153.7534	3.21947914	135.855244	0.00533856607	0.0018912257	0.00105176222
61153.7534	3.62191404	0	0.00308028515	0.000800185955	0.00119048386
61153.7534	3.62191404	15.0950271	0.00333317093	0.00104216461	0.00101366998
61153.7534	3.62191404	30.1900542	0.0035991459	0.0012437092	0.00107681781
61153.7534	3.62191404	45.2850813	0.00389016869	0.00139838484	0.00106968025
61153.7534	3.62191404	60.3801084	0.0041720367	0.00152147573	0.00106609302
61153.7534	3.62191404	75.4751355	0.00442477238	0.0016224164	0.00106393639
61153.7534	3.62191404	90.5701626	0.00465411024	0.00170720205	0.00106249722
61153.7534	3.62191404	105.66519	0.00486433316	0.00177976673	0.00106146867
61153.7534	3.62191404	120.760217	0.00505866429	0.00184279102	0.00106069698
61153.7534	3.62191404	135.855244	0.00523954931	0.00189817366	0.00106009665
68797.9725	0	0	0.000978496717	0.000702946663	0.000109418153
68797.9725	0	15.0950271	0.00335649875	0.000932316129	0.000759898174
68797.9725	0	30.1900542	0.00476360993	0.0011129841	0.000759975002
68797.9725	0	45.2850813	0.00570444966	0.00125955003	0.000760005653
68797.9725	0	60.3801084	0.00577906959	0.00138120835	0.000760031006
68797.9725	0	75.4751355	0.00582475455	0.00148405905	0.000760055033
68797.9725	0	90.5701626	0.00585588198	0.00157232078	0.000760078588
68797.9725	0	105.66519	0.0058784544	0.00164901188	0.000760101937
68797.9725	0	120.760217	0.00589557283	0.00171635376	0.000760125184
68797.9725	0	135.855244	0.00590900101	0.00177602081	0.000760148374
68797.9725	0.402434893	0	0.00216691949	0.00071296012	0.000417326348
68797.9725	0.402434893	15.0950271	0.00320564996	0.000940763883	0.000779361311
68797.9725	0.402434893	30.1900542	0.00412752393	0.00112202855	0.000778181783
68797.9725	0.402434893	45.2850813	0.00480224132	0.00126861683	0.000777904526
68797.9725	0.402434893	60.3801084	0.00545839435	0.00138999503	0.000777794863
68797.9725	0.402434893	75.4751355	0.00596753498	0.00149242706	0.00077766637
68797.9725	0.402434893	90.5701626	0.0059787436	0.00158022444	0.000777583577
68797.9725	0.402434893	105.66519	0.00598464532	0.00165645375	0.000777495456
68797.9725	0.402434893	120.760217	0.00598907684	0.00172335885	0.000777409626
68797.9725	0.402434893	135.855244	0.00599252619	0.00178262268	0.000777342869
68797.9725	0.804869786	0	0.00250615865	0.00072288003	0.000805461893
68797.9725	0.804869786	15.0950271	0.00324954606	0.00094917411	0.000896288412
68797.9725	0.804869786	30.1900542	0.00392711175	0.0011310563	0.000891489824
68797.9725	0.804869786	45.2850813	0.00448859224	0.00127767628	0.000889888444
68797.9725	0.804869786	60.3801084	0.00502580585	0.00139877825	0.000889087548
68797.9725	0.804869786	75.4751355	0.00549641193	0.00150079309	0.000888606963
68797.9725	0.804869786	90.5701626	0.00589340616	0.00158812657	0.000888286558
68797.9725	0.804869786	105.66519	0.00601091206	0.00166389422	0.00088805769
68797.9725	0.804869786	120.760217	0.00601227186	0.00173036261	0.000887886037
68797.9725	0.804869786	135.855244	0.00601329286	0.00178922328	0.000887752527
68797.9725	1.20730468	0	0.00268233409	0.000732707843	0.00106641434
68797.9725	1.20730468	15.0950271	0.00324410118	0.000957545183	0.00101018832
68797.9725	1.20730468	30.1900542	0.0037752903	0.00114006645	0.0010030053
68797.9725	1.20730468	45.2850813	0.00427570062	0.00128672781	0.00100060473
68797.9725	1.20730468	60.3801084	0.00471299604	0.00140755762	0.000999403749
68797.9725	1.20730468	75.4751355	0.00509363799	0.00150915681	0.000998683002
68797.9725	1.20730468	90.5701626	0.0054348215	0.00159602694	0.000998202451
68797.9725	1.20730468	105.66519	0.0057413803	0.00167133313	0.000997859179
68797.9725	1.20730468	120.760217	0.00601695674	0.00173736489	0.000997601715
68797.9725	1.20730468	135.855244	0.00602650903	0.00179582249	0.00099740146
68797.9725	1.60973957	0	0.00279360585	0.000742444977	0.00111392425
68797.9725	1.60973957	15.0950271	0.00324611714	0.000965875431	0.00103052279
68797.9725	1.60973957	30.1900542	0.0036879858	0.00114905806	0.00102097299
68797.9725	1.60973957	45.2850813	0.00412749571	0.00129577084	0.00101777503
68797.9725	1.60973957	60.3801084	0.00452823919	0.00141633274	0.00101617441
68797.9725	1.60973957	75.4751355	0.00486788079	0.00151751796	0.00101521365
68797.9725	1.60973957	90.5701626	0.0051699465	0.00160392534	0.00101457303
68797.9725	1.60973957	105.66519	0.00544465388	0.00167877028	0.00101411538
68797.9725	1.60973957	120.760217	0.00569633326	0.00174436554	0.00101377213
68797.9725	1.60973957	135.855244	0.0059276393	0.00180242018	0.00101350514
68797.9725	2.01217447	0	0.00287185109	0.000752092818	0.00113753878
68797.9725	2.01217447	15.0950271	0.00325346058	0.000974163137	0.00104487466
68797.9725	2.01217447	30.1900542	0.0036340871	0.00115803019	0.0010329814
68797.9725	2.01217447	45.2850813	0.00402330742	0.00130480479	0.00102898843
68797.9725	2.01217447	60.3801084	0.0043928062	0.00142510322	0.00102698875
68797.9725	2.01217447	75.4751355	0.00470808538	0.00152587622	0.00102578819
68797.9725	2.01217447	90.5701626	0.00498685728	0.00161182152	0.00102498758
68797.9725	2.01217447	105.66519	0.00523991236	0.00168620549	0.00102441562
68797.9725	2.01217447	120.760217	0.00547271364	0.00175136442	0.0010239866
68797.9725	2.01217447	135.855244	0.00568834327	0.00180901625	0.0010236529
68797.9725	2.41460936	0	0.00293086118	0.000761652721	0.00115466161
68797.9725	2.41460936	15.0950271	0.00326256904	0.000982406539	0.000979030036
68797.9725	2.41460936	30.1900542	0.00359890399	0.00116698188	0.00104456948
68797.9725	2.41460936	45.2850813	0.0039483063	0.00131382905	0.00103978447
68797.9725	2.41460936	60.3801084	0.00428972354	0.00143386865	0.00103738645
68797.9725	2.41460936	75.4751355	0.00458555175	0.00153423131	0.00103594636
68797.9725	2.41460936	90.5701626	0.00484781849	0.00161971527	0.00103498588
68797.9725	2.41460936	105.66519	0.00508569414	0.00169363859	0.00103429965
68797.9725	2.41460936	120.760217	0.00530458464	0.00175836138	0.0010337849
68797.9725	2.41460936	135.855244	0.00550780191	0.00181561056	0.0010333845
68797.9725	2.81704425	0	0.00297763731	0.000771126014	0.00116854598
68797.9725	2.81704425	15.0950271	0.00327218855	0.000990603824	0.000991135073
68797.9725	2.81704425	30.1900542	0.00357505529	0.00117591214	0.00105585154
68797.9725	2.81704425	45.2850813	0.00389287628	0.00132284305	0.00105027804
68797.9725	2.81704425	60.3801084	0.00420973134	0.00144262862	0.00104748256
68797.9725	2.81704425	75.4751355	0.00448853762	0.00154258292	0.00104580325
68797.9725	2.81704425	90.5701626	0.00473733311	0.00162760634	0.00104468303
68797.9725	2.81704425	105.66519	0.00496342873	0.00170106939	0.00104388261
68797.9725	2.81704425	120.760217	0.00517160663	0.00176535627	0.00104328217
68797.9725	2.81704425	135.855244	0.00536505018	0.00182220301	0.00104281509
68797.9725	3.21947914	0	0.00301612772	0.000780513994	0.00118031335
68797.9725	3.21947914	15.0950271	0.00328179528	0.000998753131	0.00100272518
68797.9725	3.21947914	30.1900542	0.00355884513	0.00118481997	0.00106664349
68797.9725	3.21947914	45.2850813	0.00385096716	0.00133184616	0.00106028562
68797.9725	3.21947914	60.3801084	0.00414664422	0.00145138274	0.00105709369
68797.9725	3.21947914	75.4751355	0.00441030714	0.00155093076	0.00105517551
68797.9725	3.21947914	90.5701626	0.00464735926	0.00163549451	0.00105389573
68797.9725	3.21947914	105.66519	0.00486355764	0.0017084977	0.00105298119
68797.9725	3.21947914	120.760217	0.00506295044	0.00177234895	0.00105229511
68797.9725	3.21947914	135.855244	0.00524841333	0.00182879346	0.00105176138
68797.9725	3.62191404	0	0.00304873351	0.000789817933	0.00119048291
68797.9725	3.62191404	15.0950271	0.003292595	0.00100685254	0.00101366903
68797.9725	3.62191404	30.1900542	0.00354818467	0.00119370437	0.00107681686
68797.9725	3.62191404	45.2850813	0.00381869333	0.0013408378	0.0010696793
68797.9725	3.62191404	60.3801084	0.00409617845	0.00146013059	0.00106609208
68797.9725	3.62191404	75.4751355	0.00434636694	0.00155927453	0.00106393544
68797.9725	3.62191404	90.5701626	0.00457292911	0.00164337956	0.00106249627
68797.9725	3.62191404	105.66519	0.00478043145	0.00171592335	0.00106146772
68797.9725	3.62191404	120.760217	0.00497225684	0.00177933926	0.00106069604
68797.9725	3.62191404	135.855244	0.00515092968	0.00183538181	0.0010600957
