# Supplementary material for: GEODE: an in silico tool that translates in vitro to in vivo predictions of tuberculosis antibiotic combination efficacy
Source: Front Pharmacol. 2025 Oct 17;16:1639673. doi: 10.3389/fphar.2025.1639673 (PMC12575316; doi:10.3389/fphar.2025.1639673)
Supplement: Supplementary file 1 [file Supplementaryfile5.zip › drug_int_data/HRZM-NNNH-min/INH-RIF-PZA.csv]

bliss INH-RIF-PZA nrDrugs 3 nrLines 999
0	0	7644.2192	0.0010204288	0.00070638619	0.00010941815
0	0	15288.4383	0.00102061014	0.000706386349	0.000109418153
0	0	22932.6575	0.00102067211	0.000706386374	0.000109418153
0	0	30576.8767	0.00102070357	0.000706386381	0.000109418153
0	0	38221.0958	0.00102072265	0.000706386385	0.000109418153
0	0	45865.315	0.00102073549	0.000706386386	0.000109418153
0	0	53509.5342	0.00102074472	0.000706386387	0.000109418153
0	0	61153.7534	0.00102075169	0.000706386388	0.000109418153
0	0	68797.9725	0.00102075713	0.000706386388	0.000109418153
0	0.40243	0	0.0059531	0.0029125	0.00036201
0	0.40243489	7644.2192	0.0049467586	0.00076594224	0.00046228284
0	0.402434893	15288.4383	0.00472428157	0.000736556509	0.000462279062
0	0.402434893	22932.6575	0.00454264941	0.000726588493	0.000462277803
0	0.402434893	30576.8767	0.0043864167	0.000721571447	0.000462277173
0	0.402434893	38221.0958	0.00424877719	0.000718550563	0.000462276795
0	0.402434893	45865.315	0.00412561468	0.00071653218	0.000462276543
0	0.402434893	53509.5342	0.00401414503	0.000715088287	0.000462276363
0	0.402434893	61153.7534	0.00391236683	0.000714004167	0.000462276228
0	0.402434893	68797.9725	0.0038187809	0.00071316025	0.000462276123
0	0.80487	0	0.0059577	0.002954	0.00077391
0	0.80486979	7644.2192	0.0050939806	0.00082247983	0.00071014436
0	0.804869786	15288.4383	0.00494675862	0.000765942244	0.000710139171
0	0.804869786	22932.6575	0.0048285533	0.000746437384	0.000710137441
0	0.804869786	30576.8767	0.00472428157	0.000736556509	0.000710136577
0	0.804869786	38221.0958	0.00462967938	0.00073058623	0.000710136058
0	0.804869786	45865.315	0.00454264941	0.000726588493	0.000710135712
0	0.804869786	53509.5342	0.00446187348	0.000723724322	0.000710135465
0	0.804869786	61153.7534	0.0043864167	0.000721571447	0.00071013528
0	0.804869786	68797.9725	0.0043155708	0.000719894167	0.000710135135
0	1.2073	0	0.005959	0.002968	0.00090079
0	1.2073047	7644.2192	0.0051623709	0.00087622292	0.00079577453
0	1.20730468	15288.4383	0.00503919373	0.000794573795	0.000795766749
0	1.20730468	22932.6575	0.00494675862	0.000765942244	0.000795764155
0	1.20730468	30576.8767	0.00486606738	0.0007513455	0.000795762858
0	1.20730468	38221.0958	0.00479253382	0.000742495417	0.00079576208
0	1.20730468	45865.315	0.00472428157	0.000736556509	0.000795761561
0	1.20730468	53509.5342	0.00466029072	0.000732295239	0.00079576119
0	1.20730468	61153.7534	0.00459990368	0.000729088729	0.000795760913
0	1.20730468	68797.9725	0.00454264941	0.000726588493	0.000795760696
0	1.6097	0	0.0059595	0.0029751	0.00095129
0	1.6097396	7644.2192	0.0052082372	0.00092737373	0.00082438451
0	1.60973957	15288.4383	0.00509398063	0.000822479828	0.000824374134
0	1.60973957	22932.6575	0.00501447519	0.000785111943	0.000824370675
0	1.60973957	30576.8767	0.00494675862	0.000765942244	0.000824368946
0	1.60973957	38221.0958	0.00488546244	0.000754280108	0.000824367908
0	1.60973957	45865.315	0.0048285533	0.000746437384	0.000824367216
0	1.60973957	53509.5342	0.00477502441	0.000740801773	0.000824366722
0	1.60973957	61153.7534	0.00472428157	0.000736556509	0.000824366352
0	1.60973957	68797.9725	0.00467592892	0.000733243576	0.000824366063
0	2.0122	0	0.0059599	0.0029794	0.00097793
0	2.0121745	7644.2192	0.0052439463	0.00097611539	0.00083831937
0	2.01217447	15288.4383	0.00513249432	0.000849687575	0.000838306399
0	2.01217447	22932.6575	0.00506008821	0.000803955045	0.000838302076
0	2.01217447	30576.8767	0.00500024822	0.000780350466	0.000838299914
0	2.01217447	38221.0958	0.00494675862	0.000765942244	0.000838298617
0	2.01217447	45865.315	0.00489732681	0.000756232256	0.000838297752
0	2.01217447	53509.5342	0.00485086783	0.000749244645	0.000838297134
0	2.01217447	61153.7534	0.00480677543	0.000743975272	0.000838296671
0	2.01217447	68797.9725	0.00476466771	0.000739859759	0.000838296311
0	2.4146	0	0.0059601	0.0029822	0.00099422
0	2.4146094	7644.2192	0.0052738642	0.0010226142	0.00084664588
0	2.41460936	15288.4383	0.0051623709	0.000876222924	0.000846630314
0	2.41460936	22932.6575	0.00509398063	0.000822479828	0.000846625126
0	2.41460936	30576.8767	0.00503919373	0.000794573795	0.000846622532
0	2.41460936	38221.0958	0.00499097875	0.000777483728	0.000846620975
0	2.41460936	45865.315	0.00494675862	0.000765942244	0.000846619937
0	2.41460936	53509.5342	0.0049053377	0.000757624569	0.000846619196
0	2.41460936	61153.7534	0.00486606738	0.0007513455	0.00084661864
0	2.41460936	68797.9725	0.0048285533	0.000746437384	0.000846618208
0	2.817	0	0.0059602	0.0029843	0.0010051
0	2.8170443	7644.2192	0.0052999678	0.0010670215	0.00085220123
0	2.81704425	15288.4383	0.00518702968	0.000902110498	0.000852183071
0	2.81704425	22932.6575	0.005120865	0.000840694289	0.000852177017
0	2.81704425	30576.8767	0.00506941834	0.000808615766	0.000852173991
0	2.81704425	38221.0958	0.00502490146	0.000788906422	0.000852172175
0	2.81704425	45865.315	0.00498445392	0.000775568447	0.000852170964
0	2.81704425	53509.5342	0.00494675862	0.000765942244	0.0008521701
0	2.81704425	61153.7534	0.00491111174	0.000758667668	0.000852169451
0	2.81704425	68797.9725	0.00487709419	0.000752976785	0.000852168947
0	3.2195	0	0.0059603	0.0029858	0.0010128
0	3.2194791	7644.2192	0.005323308	0.0011094753	0.00085617075
0	3.21947914	15288.4383	0.0052082372	0.00092737373	0.000856149992
0	3.21947914	22932.6575	0.00514319369	0.000858606161	0.000856143074
0	3.21947914	30576.8767	0.00509398063	0.000822479828	0.000856139615
0	3.21947914	38221.0958	0.0050521187	0.000800212151	0.000856137539
0	3.21947914	45865.315	0.00501447519	0.000785111943	0.000856136156
0	3.21947914	53509.5342	0.00497960988	0.000774198364	0.000856135168
0	3.21947914	61153.7534	0.00494675862	0.000765942244	0.000856134426
0	3.21947914	68797.9725	0.00491547169	0.000759478296	0.00085613385
0	3.6219	0	0.0059604	0.002987	0.0010185
0	3.621914	7644.2192	0.0053445116	0.0011501017	0.00085914482
0	3.62191404	15288.4383	0.00522700237	0.000952034939	0.000859121469
0	3.62191404	22932.6575	0.0051623709	0.000876222924	0.000859113686
0	3.62191404	30576.8767	0.00511464319	0.000836169339	0.000859109795
0	3.62191404	38221.0958	0.0050747141	0.000811402703	0.00085910746
0	3.62191404	45865.315	0.00503919373	0.000794573795	0.000859105904
0	3.62191404	53509.5342	0.00500652115	0.000782393607	0.000859104792
0	3.62191404	61153.7534	0.00497587045	0.000773169692	0.000859103958
0	3.62191404	68797.9725	0.00494675862	0.000765942244	0.00085910331
4.9835	0	0	0.0064174	0.0032329	0.00074061
4.9834621	0	7644.2192	0.0027125484	0.0027959919	0.00084560946
4.98346208	0	15288.4383	0.0021175009	0.00248802292	0.000845560207
4.98346208	0	22932.6575	0.0018171916	0.0022592791	0.000845543787
4.98346208	0	30576.8767	0.00163399139	0.00208264447	0.000845535578
4.98346208	0	38221.0958	0.00151000198	0.00194211988	0.000845530652
4.98346208	0	45865.315	0.00142031019	0.00182765193	0.000845527368
4.98346208	0	53509.5342	0.00135233099	0.0017326043	0.000845525023
4.98346208	0	61153.7534	0.00129899267	0.00165241895	0.000845523263
4.98346208	0	68797.9725	0.00125600551	0.00158386131	0.000845521895
4.9835	0.40243	0	0.0061981	0.0032319	0.00092727
4.9834621	0.40243489	7644.2192	0.0056694313	0.002807623	0.00086378556
4.98346208	0.402434893	15288.4383	0.00531667874	0.00249849641	0.000863733707
4.98346208	0.402434893	22932.6575	0.00505251759	0.00226897193	0.000863716423
4.98346208	0.402434893	30576.8767	0.00483431971	0.00209158336	0.000863707781
4.98346208	0.402434893	38221.0958	0.00465137035	0.00195029668	0.000863702596
4.98346208	0.402434893	45865.315	0.00449291637	0.00183509193	0.000863699139
4.98346208	0.402434893	53509.5342	0.00435292001	0.00173936151	0.00086369667
4.98346208	0.402434893	61153.7534	0.0042275204	0.00165856059	0.000863694818
4.98346208	0.402434893	68797.9725	0.00411402342	0.0015894565	0.000863693378
4.9835	0.80487	0	0.0061613	0.0032306	0.0010875
4.9834621	0.80486979	7644.2192	0.0056926223	0.0028192604	0.00087713966
4.98346208	0.804869786	15288.4383	0.00541124349	0.00250896286	0.000877085217
4.98346208	0.804869786	22932.6575	0.00521451972	0.0022786598	0.000877067069
4.98346208	0.804869786	30576.8767	0.00505771809	0.00210052051	0.000877057994
4.98346208	0.804869786	38221.0958	0.00492708212	0.00195847346	0.000877052549
4.98346208	0.804869786	45865.315	0.00481347581	0.00184253239	0.00087704892
4.98346208	0.804869786	53509.5342	0.00471202057	0.00174611905	0.000877046327
4.98346208	0.804869786	61153.7534	0.00461981564	0.00166470215	0.000877044383
4.98346208	0.804869786	68797.9725	0.0045349913	0.00159505118	0.00087704287
4.9835	1.2073	0	0.0061446	0.0032293	0.00094152
4.9834621	1.2073047	7644.2192	0.0057154487	0.0028309046	0.00068995328
4.98346208	1.20730468	15288.4383	0.00545786071	0.00251942185	0.00068989624
4.98346208	1.20730468	22932.6575	0.00528700345	0.00228834228	0.000689877226
4.98346208	1.20730468	30576.8767	0.00515544373	0.0021094556	0.00068986772
4.98346208	1.20730468	38221.0958	0.00504752055	0.00196664998	0.000689862015
4.98346208	1.20730468	45865.315	0.00495438936	0.00184997314	0.000689858213
4.98346208	1.20730468	53509.5342	0.00487146498	0.00175287674	0.000689855497
4.98346208	1.20730468	61153.7534	0.0047960939	0.00167084351	0.000689853459
4.98346208	1.20730468	68797.9725	0.00472660712	0.00160064525	0.000689851875
4.9835	1.6097	0	0.0061337	0.0032281	0.00097446
4.9834621	1.6097396	7644.2192	0.0057375386	0.0028425559	0.00070100941
4.98346208	1.60973957	15288.4383	0.00548925792	0.002529873	0.000700949779
4.98346208	1.60973957	22932.6575	0.00533090457	0.00229801895	0.000700929901
4.98346208	1.60973957	30576.8767	0.00521279053	0.00211838831	0.000700919962
4.98346208	1.60973957	38221.0958	0.00511762637	0.001974826	0.000700913999
4.98346208	1.60973957	45865.315	0.0050363994	0.00185741397	0.000700910023
4.98346208	1.60973957	53509.5342	0.00496452615	0.00175963446	0.000700907183
4.98346208	1.60973957	61153.7534	0.00489940985	0.00167698455	0.000700905053
4.98346208	1.60973957	68797.9725	0.00483945114	0.00160623861	0.000700903397
4.9835	2.0122	0	0.0061252	0.0032269	0.00099771
4.9834621	2.0121745	7644.2192	0.0057591474	0.0028542147	0.00071155731
4.98346208	2.01217447	15288.4383	0.00551389214	0.00254031591	0.00071149508
4.98346208	2.01217447	22932.6575	0.00536194425	0.00230768938	0.000711474337
4.98346208	2.01217447	30576.8767	0.00525174082	0.0021273183	0.000711463966
4.98346208	2.01217447	38221.0958	0.00516455093	0.00198300127	0.000711457743
4.98346208	2.01217447	45865.315	0.00509103598	0.00186485471	0.000711453594
4.98346208	2.01217447	53509.5342	0.00502649947	0.00176639203	0.000711450631
4.98346208	2.01217447	61153.7534	0.00496831712	0.00168312514	0.000711448408
4.98346208	2.01217447	68797.9725	0.00491489676	0.00161183114	0.00071144668
4.9835	2.4146	0	0.0061182	0.0032257	0.0010157
4.9834621	2.4146094	7644.2192	0.0057803956	0.0028658816	0.00072153198
4.98346208	2.41460936	15288.4383	0.00553491116	0.00255075022	0.000721467154
4.98346208	2.41460936	22932.6575	0.00538607559	0.00231735316	0.000721445547
4.98346208	2.41460936	30576.8767	0.00528072528	0.00213624526	0.000721434743
4.98346208	2.41460936	38221.0958	0.00519880862	0.00199117555	0.00072142826
4.98346208	2.41460936	45865.315	0.00513059849	0.00187229516	0.000721423939
4.98346208	2.41460936	53509.5342	0.00507123687	0.00177314932	0.000721420852
4.98346208	2.41460936	61153.7534	0.00501803378	0.00168926516	0.000721418537
4.98346208	2.41460936	68797.9725	0.00496937392	0.00161742275	0.000721416736
4.9835	2.817	0	0.0061122	0.0032245	0.0010303
4.9834621	2.8170443	7644.2192	0.0058013332	0.0028775571	0.00073089591
4.98346208	2.81704425	15288.4383	0.00555374605	0.00256117557	0.000730828495
4.98346208	2.81704425	22932.6575	0.00540604945	0.00232700986	0.000730806023
4.98346208	2.81704425	30576.8767	0.0053036872	0.00214516885	0.000730794787
4.98346208	2.81704425	38221.0958	0.00522536673	0.00199934859	0.000730788045
4.98346208	2.81704425	45865.315	0.00516094428	0.00187973514	0.00073078355
4.98346208	2.81704425	53509.5342	0.00510537792	0.00177990617	0.00073078034
4.98346208	2.81704425	61153.7534	0.00505589352	0.00169540448	0.000730777932
4.98346208	2.81704425	68797.9725	0.00501083733	0.00162301333	0.000730776059
4.9835	3.2195	0	0.0061068	0.0032233	0.0010428
4.9834621	3.2194791	7644.2192	0.0058219775	0.0028892419	0.00073963549
4.98346208	3.21947914	15288.4383	0.00557113581	0.00257159158	0.000739565477
4.98346208	3.21947914	22932.6575	0.00542330971	0.00233665907	0.000739542139
4.98346208	3.21947914	30576.8767	0.00532271842	0.00215408875	0.000739530471
4.98346208	3.21947914	38221.0958	0.00524688323	0.00200752016	0.00073952347
4.98346208	3.21947914	45865.315	0.00518523039	0.00188717446	0.000739518802
4.98346208	3.21947914	53509.5342	0.00513252316	0.00178666243	0.000739515468
4.98346208	3.21947914	61153.7534	0.00508589393	0.00170154297	0.000739512968
4.98346208	3.21947914	68797.9725	0.00504364237	0.00162860277	0.000739511023
4.9835	3.6219	0	0.0061019	0.0032221	0.0010536
4.9834621	3.621914	7644.2192	0.0058423298	0.0029009365	0.0007477562
4.98346208	3.62191404	15288.4383	0.00558749642	0.00258199793	0.000747683591
4.98346208	3.62191404	22932.6575	0.00543868476	0.00234630037	0.000747659389
4.98346208	3.62191404	30576.8767	0.00533903099	0.00216300464	0.000747647288
4.98346208	3.62191404	38221.0958	0.00526490986	0.00201569	0.000747640028
4.98346208	3.62191404	45865.315	0.00520531154	0.00189461292	0.000747635187
4.98346208	3.62191404	53509.5342	0.00515479935	0.00179341795	0.00074763173
4.98346208	3.62191404	61153.7534	0.00511040739	0.00170768052	0.000747629137
4.98346208	3.62191404	68797.9725	0.00507038439	0.00163419097	0.00074762712
9.9669	0	0	0.0064174	0.0032331	0.00083346
9.9669242	0	7644.2192	0.0033210062	0.0029938091	0.00090638612
9.96692417	0	15288.4383	0.00271254842	0.00279599188	0.000906287602
9.96692417	0	22932.6575	0.00235545062	0.00262973184	0.000906254763
9.96692417	0	30576.8767	0.0021175009	0.00248802292	0.000906238344
9.96692417	0	38221.0958	0.00194649139	0.00236579306	0.000906228492
9.96692417	0	45865.315	0.0018171916	0.0022592791	0.000906221925
9.96692417	0	53509.5342	0.00171577799	0.00216562965	0.000906217233
9.96692417	0	61153.7534	0.00163399139	0.00208264447	0.000906213715
9.96692417	0	68797.9725	0.00156657212	0.00200859847	0.000906210978
9.9669	0.40243	0	0.0062547	0.0032325	0.001008
9.9669242	0.40243489	7644.2192	0.0059503365	0.003000149	0.00091507846
9.96692417	0.402434893	15288.4383	0.0056657062	0.00280180666	0.000914977345
9.96692417	0.402434893	22932.6575	0.00541395569	0.00263521121	0.000914943642
9.96692417	0.402434893	30576.8767	0.0051969102	0.00249326052	0.00091492679
9.96692417	0.402434893	38221.0958	0.00501025446	0.00237082894	0.000914916679
9.96692417	0.402434893	45865.315	0.00482747446	0.00226412611	0.000914909938
9.96692417	0.402434893	53509.5342	0.00466606003	0.002170289	0.000914905123
9.96692417	0.402434893	61153.7534	0.00452191091	0.00208711411	0.000914901512
9.96692417	0.402434893	68797.9725	0.00439200433	0.00201287705	0.000914898704
9.9669	0.80487	0	0.0061981	0.0032319	0.0011359
9.9669242	0.80486979	7644.2192	0.005905378	0.0030064966	0.00092183379
9.96692417	0.804869786	15288.4383	0.00566943131	0.00280762298	0.000921730082
9.96692417	0.804869786	22932.6575	0.00547678434	0.00264068958	0.000921695513
9.96692417	0.804869786	30576.8767	0.00531667874	0.00249849641	0.000921678229
9.96692417	0.804869786	38221.0958	0.00518105319	0.00237586322	0.000921667859
9.96692417	0.804869786	45865.315	0.00505251759	0.00226897193	0.000921660945
9.96692417	0.804869786	53509.5342	0.00493801866	0.00217494761	0.000921656007
9.96692417	0.804869786	61153.7534	0.00483431971	0.00209158336	0.000921652303
9.96692417	0.804869786	68797.9725	0.00473927013	0.00201715549	0.000921649423
9.9669	1.2073	0	0.0061749	0.0032312	0.0011839
9.9669242	1.2073047	7644.2192	0.0058980668	0.0030128522	0.00092854557
9.96692417	1.20730468	15288.4383	0.00568086944	0.0028134409	0.000928439272
9.96692417	1.20730468	22932.6575	0.0055119074	0.00264616692	0.000928403839
9.96692417	1.20730468	30576.8767	0.00537469814	0.00250373054	0.000928386123
9.96692417	1.20730468	38221.0958	0.00525989631	0.00238089585	0.000928375493
9.96692417	1.20730468	45865.315	0.00515367628	0.00227381652	0.000928368406
9.96692417	1.20730468	53509.5342	0.00505948706	0.00217960541	0.000928363344
9.96692417	1.20730468	61153.7534	0.00497438148	0.00209605217	0.000928359548
9.96692417	1.20730468	68797.9725	0.00489640177	0.00202143377	0.000928356595
9.9669	1.6097	0	0.0061613	0.0032306	0.0012124
9.9669242	1.6097396	7644.2192	0.0059006435	0.003019216	0.00093519308
9.96692417	1.60973957	15288.4383	0.00569262233	0.00281926044	0.000935084186
9.96692417	1.60973957	22932.6575	0.00553600145	0.00265164321	0.000935047888
9.96692417	1.60973957	30576.8767	0.00541124349	0.00250896286	0.000935029739
9.96692417	1.60973957	38221.0958	0.00530813671	0.00238592678	0.00093501885
9.96692417	1.60973957	45865.315	0.00521451972	0.0022786598	0.000935011591
9.96692417	1.60973957	53509.5342	0.00513198936	0.00218426236	0.000935006405
9.96692417	1.60973957	61153.7534	0.00505771809	0.00210052051	0.000935002516
9.96692417	1.60973957	68797.9725	0.00498984319	0.00202571184	0.000934999491
9.9669	2.0122	0	0.0061518	0.00323	0.0010323
9.9669242	2.0121745	7644.2192	0.0059072035	0.003025588	0.00074231884
9.96692417	2.01217447	15288.4383	0.00570414949	0.00282508167	0.000742207353
9.96692417	2.01217447	22932.6575	0.0055546628	0.00265711842	0.000742170191
9.96692417	2.01217447	30576.8767	0.00543744106	0.00251419331	0.000742151609
9.96692417	2.01217447	38221.0958	0.00534168771	0.00239095594	0.000742140461
9.96692417	2.01217447	45865.315	0.00525615477	0.00228350174	0.000742133028
9.96692417	2.01217447	53509.5342	0.00518124657	0.00218891843	0.000742127719
9.96692417	2.01217447	61153.7534	0.00511416127	0.00210498834	0.000742123738
9.96692417	2.01217447	68797.9725	0.00505306657	0.00202998967	0.000742120641
9.9669	2.4146	0	0.0061446	0.0032293	0.0010459
9.9669242	2.4146094	7644.2192	0.0059157379	0.0030319687	0.00074801188
9.96692417	2.41460936	15288.4383	0.00571544873	0.00283090462	0.000747897803
9.96692417	2.41460936	22932.6575	0.00557027778	0.00266259253	0.000747859775
9.96692417	2.41460936	30576.8767	0.00545786071	0.00251942185	0.000747840762
9.96692417	2.41460936	38221.0958	0.00536700039	0.00239598329	0.000747829354
9.96692417	2.41460936	45865.315	0.00528700345	0.00228834228	0.000747821748
9.96692417	2.41460936	53509.5342	0.00521742475	0.00219357355	0.000747816316
9.96692417	2.41460936	61153.7534	0.00515544373	0.0021094556	0.000747812242
9.96692417	2.41460936	68797.9725	0.00509922439	0.00203426722	0.000747809073
9.9669	2.817	0	0.0061387	0.0032287	0.0010568
9.9669242	2.8170443	7644.2192	0.0059253755	0.0030383581	0.00075360088
9.96692417	2.81704425	15288.4383	0.0057265658	0.00283672934	0.000753484208
9.96692417	2.81704425	22932.6575	0.00558401823	0.00266806553	0.000753445316
9.96692417	2.81704425	30576.8767	0.00547472893	0.00252464843	0.00075342587
9.96692417	2.81704425	38221.0958	0.00538722471	0.00240100876	0.000753414203
9.96692417	2.81704425	45865.315	0.00531116981	0.00229318137	0.000753406424
9.96692417	2.81704425	53509.5342	0.00524547283	0.00219822768	0.000753400868
9.96692417	2.81704425	61153.7534	0.00518727233	0.00211392228	0.000753396701
9.96692417	2.81704425	68797.9725	0.00513471079	0.00203854446	0.00075339346
9.9669	3.2195	0	0.0061337	0.0032281	0.001066
9.9669242	3.2194791	7644.2192	0.0059356767	0.0030447565	0.00075907321
9.96692417	3.21947914	15288.4383	0.00573753856	0.0028425559	0.000758953936
9.96692417	3.21947914	22932.6575	0.00559652238	0.00267353738	0.00075891418
9.96692417	3.21947914	30576.8767	0.00548925792	0.002529873	0.000758894302
9.96692417	3.21947914	38221.0958	0.00540408437	0.0024060323	0.000758882375
9.96692417	3.21947914	45865.315	0.00533090457	0.00229801895	0.000758874423
9.96692417	3.21947914	53509.5342	0.00526811132	0.00220288078	0.000758868744
9.96692417	3.21947914	61153.7534	0.00521279053	0.00211838831	0.000758864484
9.96692417	3.21947914	68797.9725	0.00516305322	0.00204282136	0.000758861171
9.9669	3.6219	0	0.0061292	0.0032275	0.0010741
9.9669242	3.621914	7644.2192	0.0059463953	0.0030511641	0.00076441801
9.96692417	3.62191404	15288.4383	0.00574839326	0.00284838434	0.000764296149
9.96692417	3.62191404	22932.6575	0.00560816598	0.00267900807	0.000764255528
9.96692417	3.62191404	30576.8767	0.00550216282	0.00253509551	0.000764235217
9.96692417	3.62191404	38221.0958	0.00541860176	0.00241105386	0.000764223031
9.96692417	3.62191404	45865.315	0.00534754704	0.00230285497	0.000764214906
9.96692417	3.62191404	53509.5342	0.0052869645	0.00220753279	0.000764209103
9.96692417	3.62191404	61153.7534	0.00523388061	0.00212285367	0.000764204751
9.96692417	3.62191404	68797.9725	0.0051863692	0.00204709787	0.000764201366
14.9504	0	0	0.00641737	0.00323309	0.000875375
14.950386	0	7644.2192	0.0052650755	0.0030683695	0.00092218788
14.9503862	0	15288.4383	0.00307449541	0.00292382457	0.000922040108
14.9503862	0	22932.6575	0.00271254842	0.00279599188	0.00092199085
14.9503862	0	30576.8767	0.00245728273	0.00268212542	0.000921966221
14.9503862	0	38221.0958	0.00226632754	0.00258005064	0.000921951443
14.9503862	0	45865.315	0.0021175009	0.00248802292	0.000921941592
14.9503862	0	53509.5342	0.00199793457	0.00240462615	0.000921934555
14.9503862	0	61153.7534	0.00189959693	0.00232869881	0.000921929277
14.9503862	0	68797.9725	0.0018171916	0.0022592791	0.000921925173
14.9504	0.402435	0	0.00630046	0.00323272	0.00104538
14.950386	0.40243489	7644.2192	0.0060803639	0.0030727568	0.00092785065
14.9503862	0.402434893	15288.4383	0.00588468722	0.00292791429	0.000927700282
14.9503862	0.402434893	22932.6575	0.00567689124	0.00279986823	0.000927650159
14.9503862	0.402434893	30576.8767	0.00547644472	0.00268584353	0.000927625098
14.9503862	0.402434893	38221.0958	0.00527801456	0.00258364527	0.000927610061
14.9503862	0.402434893	45865.315	0.00510604727	0.00249151484	0.000927600037
14.9503862	0.402434893	53509.5342	0.00495545521	0.00240802684	0.000927592876
14.9503862	0.402434893	61153.7534	0.00480037186	0.00233201384	0.000927587506
14.9503862	0.402434893	68797.9725	0.00465593829	0.00226251057	0.000927583329
14.9504	0.80487	0	0.00622814	0.00323229	0.0011475
14.950386	0.80486979	7644.2192	0.0060099294	0.0030771489	0.00093236542
14.9503862	0.804869786	15288.4383	0.00583233402	0.00293200627	0.000932212458
14.9503862	0.804869786	22932.6575	0.00566431806	0.00280374526	0.000932161471
14.9503862	0.804869786	30576.8767	0.00551353722	0.00268956145	0.000932135977
14.9503862	0.804869786	38221.0958	0.00537251817	0.00258723929	0.000932120681
14.9503862	0.804869786	45865.315	0.00525030622	0.00249500601	0.000932110483
14.9503862	0.804869786	53509.5342	0.0051421552	0.00241142679	0.000932103199
14.9503862	0.804869786	61153.7534	0.00503306225	0.00233532823	0.000932097736
14.9503862	0.804869786	68797.9725	0.00493027232	0.00226574152	0.000932093487
14.9504	1.2073	0	0.00619811	0.00323186	0.00119325
14.950386	1.2073047	7644.2192	0.0059895576	0.003081546	0.00093686718
14.9503862	1.20730468	15288.4383	0.00581947252	0.00293610055	0.000936711627
14.9503862	1.20730468	22932.6575	0.00566943131	0.00280762298	0.000936659775
14.9503862	1.20730468	30576.8767	0.00553870962	0.00269327917	0.000936633849
14.9503862	1.20730468	38221.0958	0.00541957978	0.0025908327	0.000936618293
14.9503862	1.20730468	45865.315	0.00531667874	0.00249849641	0.000936607923
14.9503862	1.20730468	53509.5342	0.00522589799	0.00241482598	0.000936600515
14.9503862	1.20730468	61153.7534	0.00513638319	0.00233864195	0.00093659496
14.9503862	1.20730468	68797.9725	0.00505251759	0.00226897193	0.000936590638
14.9504	1.60974	0	0.00618104	0.00323144	0.00121962
14.950386	1.6097396	7644.2192	0.0059834427	0.0030859483	0.00094134958
14.9503862	1.60973957	15288.4383	0.0058170678	0.00294019716	0.000941191425
14.9503862	1.60973957	22932.6575	0.00567694724	0.00281150141	0.000941138708
14.9503862	1.60973957	30576.8767	0.00555747738	0.00269699671	0.000941112349
14.9503862	1.60973957	38221.0958	0.00545061768	0.00259442547	0.000941096534
14.9503862	1.60973957	45865.315	0.0053586682	0.00250198603	0.000941085991
14.9503862	1.60973957	53509.5342	0.00527780814	0.00241822439	0.00094107846
14.9503862	1.60973957	61153.7534	0.005199342	0.00234195499	0.000941072812
14.9503862	1.60973957	68797.9725	0.00512623432	0.0022722018	0.000941068418
14.9504	2.01217	0	0.00616966	0.00323102	0.00123678
14.950386	2.0121745	7644.2192	0.0059832756	0.0030903556	0.0009458064
14.9503862	2.01217447	15288.4383	0.00581885399	0.00294429615	0.000945645652
14.9503862	2.01217447	22932.6575	0.00568480358	0.00281538056	0.000945592071
14.9503862	2.01217447	30576.8767	0.0055723819	0.00270071405	0.00094556528
14.9503862	2.01217447	38221.0958	0.00547333162	0.0025980176	0.000945549205
14.9503862	2.01217447	45865.315	0.00538849346	0.00250547485	0.000945538489
14.9503862	2.01217447	53509.5342	0.00531417381	0.00242162202	0.000945530835
14.9503862	2.01217447	61153.7534	0.00524296306	0.00234526734	0.000945525094
14.9503862	2.01217447	68797.9725	0.00517695164	0.00227543109	0.000945520629
14.9504	2.41461	0	0.00616128	0.0032306	0.00124918
14.950386	2.4146094	7644.2192	0.0059861426	0.0030947683	0.00095023166
14.9503862	2.41460936	15288.4383	0.00582272086	0.00294839755	0.000950068325
14.9503862	2.41460936	22932.6575	0.00569262233	0.00281926044	0.000950013879
14.9503862	2.41460936	30576.8767	0.00558489509	0.00270443119	0.000949986656
14.9503862	2.41460936	38221.0958	0.00549115176	0.00260160908	0.000949970322
14.9503862	2.41460936	45865.315	0.00541124349	0.00250896286	0.000949959433
14.9503862	2.41460936	53509.5342	0.00534153716	0.00242501884	0.000949951655
14.9503862	2.41460936	61153.7534	0.00527546654	0.00234857897	0.000949945821
14.9503862	2.41460936	68797.9725	0.00521451972	0.0022786598	0.000949941284
14.9504	2.81704	0	0.00615468	0.00323018	0.0010597
14.950386	2.8170443	7644.2192	0.0059907617	0.0030991862	0.00075544078
14.9503862	2.81704425	15288.4383	0.00582776341	0.0029525014	0.000755274851
14.9503862	2.81704425	22932.6575	0.00570033451	0.00282314107	0.00075521954
14.9503862	2.81704425	30576.8767	0.00559585205	0.00270814812	0.000755191884
14.9503862	2.81704425	38221.0958	0.00550586183	0.0026051999	0.000755175291
14.9503862	2.81704425	45865.315	0.00542950747	0.00251245004	0.000755164229
14.9503862	2.81704425	53509.5342	0.0053631862	0.00242841483	0.000755156327
14.9503862	2.81704425	61153.7534	0.00530092356	0.00235188987	0.000755150401
14.9503862	2.81704425	68797.9725	0.00524376348	0.00228188792	0.000755145792
14.9504	3.21948	0	0.00614925	0.00322976	0.00106726
14.950386	3.2194791	7644.2192	0.0059964823	0.0031036096	0.00075926928
14.9503862	3.21947914	15288.4383	0.00583352944	0.00295660774	0.000759100748
14.9503862	3.21947914	22932.6575	0.00570793897	0.00282702246	0.000759044572
14.9503862	3.21947914	30576.8767	0.00560574675	0.00271186486	0.000759016484
14.9503862	3.21947914	38221.0958	0.00551847743	0.00260879004	0.000758999631
14.9503862	3.21947914	45865.315	0.00544474972	0.00251593637	0.000758988396
14.9503862	3.21947914	53509.5342	0.00538097657	0.00243180999	0.000758980371
14.9503862	3.21947914	61153.7534	0.00532161936	0.00235520003	0.000758974352
14.9503862	3.21947914	68797.9725	0.0052673788	0.00228511541	0.000758969671
14.9504	3.62191	0	0.00614462	0.00322934	0.00107376
14.950386	3.621914	7644.2192	0.0060029395	0.0031080384	0.00076305566
14.9503862	3.62191404	15288.4383	0.00583976777	0.00296071661	0.000762884536
14.9503862	3.62191404	22932.6575	0.00571544873	0.00283090462	0.000762827496
14.9503862	3.62191404	30576.8767	0.00561488607	0.00271558139	0.000762798975
14.9503862	3.62191404	38221.0958	0.00552961702	0.0026123795	0.000762781863
14.9503862	3.62191404	45865.315	0.00545786071	0.00251942185	0.000762770455
14.9503862	3.62191404	53509.5342	0.00539603826	0.00243520429	0.000762762306
14.9503862	3.62191404	61153.7534	0.00533894381	0.00235850942	0.000762756195
14.9503862	3.62191404	68797.9725	0.00528700345	0.00228834228	0.000762751442
19.9338	0	0	0.00641737	0.0032331	0.000897209
19.933848	0	7644.2192	0.0055397641	0.0031075088	0.00092918287
19.9338483	0	15288.4383	0.00332100623	0.00299380908	0.000928985839
19.9338483	0	22932.6575	0.00297029105	0.00289041829	0.000928920162
19.9338483	0	30576.8767	0.00271254842	0.00279599188	0.000928887323
19.9338483	0	38221.0958	0.00251388965	0.00270940989	0.00092886762
19.9338483	0	45865.315	0.00235545062	0.00262973184	0.000928854485
19.9338483	0	53509.5342	0.00222578614	0.00255616208	0.000928845102
19.9338483	0	61153.7534	0.0021175009	0.00248802292	0.000928838065
19.9338483	0	68797.9725	0.00202558026	0.00242473349	0.000928832592
19.9338	0.402435	0	0.00633887	0.00323282	0.0010649
19.933848	0.40243489	7644.2192	0.0061684192	0.0031108676	0.00093336637
19.9338483	0.402434893	15288.4383	0.00604362159	0.00299697806	0.000933166748
19.9338483	0.402434893	22932.6575	0.0058553856	0.00289344047	0.000933100206
19.9338483	0.402434893	30576.8767	0.00569043697	0.00279889908	0.000933066935
19.9338483	0.402434893	38221.0958	0.00551825006	0.0027122252	0.000933046972
19.9338483	0.402434893	45865.315	0.00533519867	0.00263247165	0.000933033663
19.9338483	0.402434893	53509.5342	0.00517023901	0.00255883772	0.000933024157
19.9338483	0.402434893	61153.7534	0.00502407684	0.00249064193	0.000933017028
19.9338483	0.402434893	68797.9725	0.00489399854	0.00242730066	0.000933011483
19.9338	0.80487	0	0.00625468	0.0032325	0.0011523
19.933848	0.80486979	7644.2192	0.0060822709	0.0031142298	0.00093675625
19.9338483	0.804869786	15288.4383	0.00595033653	0.00300014895	0.000936554027
19.9338483	0.804869786	22932.6575	0.00579805442	0.00289646365	0.00093648662
19.9338483	0.804869786	30576.8767	0.0056657062	0.00280180666	0.000936452917
19.9338483	0.804869786	38221.0958	0.00553973181	0.00271504049	0.000936432694
19.9338483	0.804869786	45865.315	0.00541395569	0.00263521121	0.000936419213
19.9338483	0.804869786	53509.5342	0.00529996739	0.00256151299	0.000936409584
19.9338483	0.804869786	61153.7534	0.0051969102	0.00249326052	0.000936402361
19.9338483	0.804869786	68797.9725	0.00510279817	0.0024298674	0.000936396744
19.9338	1.2073	0	0.00621859	0.00323218	0.00119694
19.933848	1.2073047	7644.2192	0.0060522941	0.0031175952	0.00094014062
19.9338483	1.20730468	15288.4383	0.00591869455	0.00300332179	0.000939935803
19.9338483	1.20730468	22932.6575	0.00578248461	0.00289948784	0.000939867531
19.9338483	1.20730468	30576.8767	0.00566505322	0.00280471462	0.000939833395
19.9338483	1.20730468	38221.0958	0.00555629103	0.00271785577	0.000939812914
19.9338483	1.20730468	45865.315	0.00545097479	0.00263795052	0.00093979926
19.9338483	1.20730468	53509.5342	0.00535608097	0.00256418788	0.000939789507
19.9338483	1.20730468	61153.7534	0.00527051097	0.00249587868	0.000939782192
19.9338483	1.20730468	68797.9725	0.00519246989	0.00243243371	0.000939776502
19.9338	1.60974	0	0.00619811	0.00323186	0.0012222
19.933848	1.6097396	7644.2192	0.0060397896	0.0031209639	0.00094351677
19.9338483	1.60973957	15288.4383	0.00590537803	0.0030064966	0.000943309357
19.9338483	1.60973957	22932.6575	0.00577799737	0.00290251305	0.000943240221
19.9338483	1.60973957	30576.8767	0.00566943131	0.00280762298	0.000943205653
19.9338483	1.60973957	38221.0958	0.00557064392	0.00272067104	0.000943184912
19.9338483	1.60973957	45865.315	0.00547678434	0.00264068958	0.000943171085
19.9338483	1.60973957	53509.5342	0.00539252366	0.00256686239	0.000943161208
19.9338483	1.60973957	61153.7534	0.00531667874	0.00249849641	0.000943153801
19.9338483	1.60973957	68797.9725	0.00524762461	0.00243499959	0.00094314804
19.9338	2.01217	0	0.00618462	0.00323155	0.00123827
19.933848	2.0121745	7644.2192	0.0060348251	0.0031243361	0.00094688201
19.9338483	2.01217447	15288.4383	0.00589975782	0.00300967339	0.000946672013
19.9338483	2.01217447	22932.6575	0.0057778266	0.0029055393	0.000946602012
19.9338483	2.01217447	30576.8767	0.00567500603	0.00281053174	0.000946567011
19.9338483	2.01217447	38221.0958	0.00558272871	0.00272348629	0.000946546011
19.9338483	2.01217447	45865.315	0.00549632033	0.00264342838	0.000946532011
19.9338483	2.01217447	53509.5342	0.00541903247	0.00256953651	0.000946522011
19.9338483	2.01217447	61153.7534	0.00534960278	0.0025011137	0.00094651451
19.9338483	2.01217447	68797.9725	0.00528649995	0.00243756502	0.000946508677
19.9338	2.41461	0	0.00617486	0.00323123	0.00124959
19.933848	2.4146094	7644.2192	0.0060337828	0.0031277116	0.00095023374
19.9338483	2.41460936	15288.4383	0.0058980668	0.0030128522	0.000950021142
19.9338483	2.41460936	22932.6575	0.00577974939	0.0029085666	0.000949950276
19.9338483	2.41460936	30576.8767	0.00568086944	0.0028134409	0.000949914843
19.9338483	2.41460936	38221.0958	0.00559311127	0.00272630154	0.000949893584
19.9338483	2.41460936	45865.315	0.0055119074	0.00264616692	0.000949879411
19.9338483	2.41460936	53509.5342	0.00543954749	0.00257221024	0.000949869287
19.9338483	2.41460936	61153.7534	0.00537469814	0.00250373054	0.000949861694
19.9338483	2.41460936	68797.9725	0.00531587819	0.00244013001	0.000949855789
19.9338	2.81704	0	0.00616734	0.00323091	0.00125825
19.933848	2.8170443	7644.2192	0.006035039	0.0031310906	0.00095356937
19.9338483	2.81704425	15288.4383	0.00589864353	0.00301603305	0.000953354183
19.9338483	2.81704425	22932.6575	0.0057828362	0.00291159496	0.000953282453
19.9338483	2.81704425	30576.8767	0.00568676668	0.00281635046	0.000953246588
19.9338483	2.81704425	38221.0958	0.00560227345	0.00272911677	0.000953225069
19.9338483	2.81704425	45865.315	0.00552486717	0.0026489052	0.000953210723
19.9338483	2.81704425	53509.5342	0.00545614577	0.00257488357	0.000953200475
19.9338483	2.81704425	61153.7534	0.00539471569	0.00250634693	0.00095319279
19.9338483	2.81704425	68797.9725	0.00533912332	0.00244269454	0.000953186812
19.9338	3.21948	0	0.00616128	0.0032306	0.00126529
19.933848	3.2194791	7644.2192	0.0060377583	0.0031344731	0.00095688643
19.9338483	3.21947914	15288.4383	0.00590064349	0.00301921595	0.00095666865
19.9338483	3.21947914	22932.6575	0.00578663272	0.00291462439	0.000956596055
19.9338483	3.21947914	30576.8767	0.00569262233	0.00281926044	0.000956559757
19.9338483	3.21947914	38221.0958	0.00561055336	0.002731932	0.000956537979
19.9338483	3.21947914	45865.315	0.00553600145	0.00265164321	0.00095652346
19.9338483	3.21947914	53509.5342	0.00547004593	0.00257755649	0.000956513089
19.9338483	3.21947914	61153.7534	0.00541124349	0.00250896286	0.000956505311
19.9338483	3.21947914	68797.9725	0.00535815593	0.00244525861	0.000956499261
19.9338	3.62191	0	0.0061562	0.00323028	0.00107225
19.933848	3.621914	7644.2192	0.0060414681	0.0031378591	0.00076113367
19.9338483	3.62191404	15288.4383	0.00590359241	0.00302240094	0.00076091329
19.9338483	3.62191404	22932.6575	0.00579089131	0.00291765491	0.00076083983
19.9338483	3.62191404	30576.8767	0.00569841694	0.00282217084	0.0007608031
19.9338483	3.62191404	38221.0958	0.00561818199	0.00273474721	0.000760781062
19.9338483	3.62191404	45865.315	0.00554582056	0.00265438095	0.00076076637
19.9338483	3.62191404	53509.5342	0.00548201107	0.00258022901	0.000760755875
19.9338483	3.62191404	61153.7534	0.00542526939	0.00251157832	0.000760748005
19.9338483	3.62191404	68797.9725	0.00537416591	0.0024478222	0.000760741883
24.9173	0	0	0.00641737	0.00323311	0.00090997
24.91731	0	7644.2192	0.0057248042	0.0031316233	0.00093310464
24.9173104	0	15288.4383	0.00350066466	0.0030379678	0.000932858355
24.9173104	0	22932.6575	0.00316633582	0.00295129664	0.000932776259
24.9173104	0	30576.8767	0.00291270629	0.00287085461	0.00093273521
24.9173104	0	38221.0958	0.00271254842	0.00279599188	0.000932710581
24.9173104	0	45865.315	0.00254993729	0.00272614616	0.000932694162
24.9173104	0	53509.5342	0.00241484815	0.00266082841	0.000932682434
24.9173104	0	61153.7534	0.0023006138	0.00259961128	0.000932673638
24.9173104	0	68797.9725	0.00220260625	0.00254211966	0.000932666796
24.9173	0.402435	0	0.00637161	0.00323289	0.00107149
24.91731	0.40243489	7644.2192	0.0062329291	0.0031343456	0.00093641492
24.9173104	0.402434893	15288.4383	0.00612824217	0.00304055883	0.000936166034
24.9173104	0.402434893	22932.6575	0.00600961764	0.00295378114	0.000936083073
24.9173104	0.402434893	30576.8767	0.00584293759	0.0028732521	0.000936041592
24.9173104	0.402434893	38221.0958	0.00569985439	0.00279831761	0.000936016704
24.9173104	0.402434893	45865.315	0.00554411086	0.0027284119	0.000936000112
24.9173104	0.402434893	53509.5342	0.00537550941	0.00266304314	0.00093598826
24.9173104	0.402434893	61153.7534	0.00521668824	0.00260178172	0.000935979371
24.9173104	0.402434893	68797.9725	0.00507529852	0.00254425074	0.000935972458
24.9173	0.80487	0	0.00627863	0.00323263	0.00115486
24.91731	0.80486979	7644.2192	0.0061371012	0.0031370702	0.00093912878
24.9173104	0.804869786	15288.4383	0.00602247245	0.00304315139	0.000938877303
24.9173104	0.804869786	22932.6575	0.00591415229	0.00295626661	0.000938793477
24.9173104	0.804869786	30576.8767	0.00578120209	0.00287565014	0.000938751564
24.9173104	0.804869786	38221.0958	0.00567045475	0.00280064358	0.000938726416
24.9173104	0.804869786	45865.315	0.00556074648	0.00273067767	0.000938709651
24.9173104	0.804869786	53509.5342	0.0054477587	0.00266525776	0.000938697675
24.9173104	0.804869786	61153.7534	0.00534004569	0.00260395197	0.000938688694
24.9173104	0.804869786	68797.9725	0.00524118684	0.00254638158	0.000938681709
24.9173	1.2073	0	0.00623732	0.00323238	0.00119882
24.91731	1.2073047	7644.2192	0.0060997003	0.0031397971	0.00094183982
24.9173104	1.20730468	15288.4383	0.00598213095	0.0030457455	0.00094158575
24.9173104	1.20730468	22932.6575	0.00587890334	0.00295875305	0.000941501059
24.9173104	1.20730468	30576.8767	0.00576242652	0.00287804873	0.000941458714
24.9173104	1.20730468	38221.0958	0.00566426622	0.0028029698	0.000941433306
24.9173104	1.20730468	45865.315	0.00556993796	0.00273294348	0.000941416368
24.9173104	1.20730468	53509.5342	0.00547598434	0.00266747228	0.00094140427
24.9173104	1.20730468	61153.7534	0.00538745194	0.00260612201	0.000941395195
24.9173104	1.20730468	68797.9725	0.00530637229	0.00254851216	0.000941388138
24.9173	1.60974	0	0.00621366	0.00323212	0.00122342
24.91731	1.6097396	7644.2192	0.0060820876	0.0031425263	0.00094454664
24.9173104	1.60973957	15288.4383	0.00596322097	0.00304834117	0.000944289976
24.9173104	1.60973957	22932.6575	0.0058628562	0.00296124048	0.00094420442
24.9173104	1.60973957	30576.8767	0.00575608713	0.00288044787	0.000944161643
24.9173104	1.60973957	38221.0958	0.00566573311	0.00280529626	0.000944135976
24.9173104	1.60973957	45865.315	0.00558031601	0.00273520933	0.000944118865
24.9173104	1.60973957	53509.5342	0.00549680741	0.00266968668	0.000944106643
24.9173104	1.60973957	61153.7534	0.00541864547	0.00260829186	0.000944097476
24.9173104	1.60973957	68797.9725	0.00534716561	0.0025506425	0.000944090346
24.9173	2.01217	0	0.00619811	0.00323186	0.00123882
24.91731	2.0121745	7644.2192	0.0060733036	0.0031452579	0.00094724785
24.9173104	2.01217447	15288.4383	0.00595360473	0.00305093841	0.000946988594
24.9173104	2.01217447	22932.6575	0.00585499664	0.00296372889	0.000946902174
24.9173104	2.01217447	30576.8767	0.00575451065	0.00288284758	0.000946858964
24.9173104	2.01217447	38221.0958	0.00566943131	0.00280762298	0.000946833038
24.9173104	2.01217447	45865.315	0.00558997322	0.0027374752	0.000946815754
24.9173104	2.01217447	53509.5342	0.00551332123	0.00267190097	0.000946803408
24.9173104	2.01217447	61153.7534	0.00544194336	0.0026104615	0.000946794149
24.9173104	2.01217447	68797.9725	0.00537674081	0.00255277257	0.000946786947
24.9173	2.41461	0	0.00618695	0.00323161	0.00124949
24.91731	2.4146094	7644.2192	0.0060691962	0.0031479919	0.00094994209
24.9173104	2.41460936	15288.4383	0.00594881261	0.00305353725	0.000949680236
24.9173104	2.41460936	22932.6575	0.00585133558	0.0029662183	0.000949592951
24.9173104	2.41460936	30576.8767	0.00575518694	0.00288524785	0.000949549309
24.9173104	2.41460936	38221.0958	0.0056738537	0.00280994995	0.000949523123
24.9173104	2.41460936	45865.315	0.00559864093	0.00273974112	0.000949505666
24.9173104	2.41460936	53509.5342	0.0055268573	0.00267411515	0.000949493197
24.9173104	2.41460936	61153.7534	0.00546031594	0.00261263094	0.000949483845
24.9173104	2.41460936	68797.9725	0.00539961282	0.00255490239	0.000949476571
24.9173	2.81704	0	0.00617843	0.00323136	0.00125749
24.91731	2.8170443	7644.2192	0.0060678612	0.0031507282	0.000952628
24.9173104	2.81704425	15288.4383	0.0059468352	0.00305613768	0.000952363554
24.9173104	2.81704425	22932.6575	0.00585010197	0.00296870873	0.000952275404
24.9173104	2.81704425	30576.8767	0.00575708736	0.0028876487	0.000952231329
24.9173104	2.81704425	38221.0958	0.00567851211	0.00281227718	0.000952204884
24.9173104	2.81704425	45865.315	0.00560644598	0.00274200707	0.000952187254
24.9173104	2.81704425	53509.5342	0.00553828012	0.00267632922	0.000952174661
24.9173104	2.81704425	61153.7534	0.00547535635	0.00261480016	0.000952165217
24.9173104	2.81704425	68797.9725	0.00541804364	0.00255703195	0.000952157871
24.9173	3.21948	0	0.00617164	0.0032311	0.00126389
24.91731	3.2194791	7644.2192	0.0060683054	0.003153467	0.00095530427
24.9173104	3.21947914	15288.4383	0.00594663936	0.00305873974	0.000955037224
24.9173104	3.21947914	22932.6575	0.00585039385	0.00297120017	0.000954948209
24.9173104	3.21947914	30576.8767	0.00575972011	0.00289005012	0.000954903702
24.9173104	3.21947914	38221.0958	0.00568323053	0.00281460467	0.000954876998
24.9173104	3.21947914	45865.315	0.00561356297	0.00274427305	0.000954859195
24.9173104	3.21947914	53509.5342	0.00554816961	0.00267854318	0.000954846479
24.9173104	3.21947914	61153.7534	0.00548803811	0.00261696918	0.000954836941
24.9173104	3.21947914	68797.9725	0.00543336242	0.00255916124	0.000954829523
24.9173	3.62191	0	0.00616603	0.00323085	0.00126928
24.91731	3.621914	7644.2192	0.0060699611	0.0031562083	0.00095796959
24.9173104	3.62191404	15288.4383	0.00594764053	0.00306134343	0.000957699953
24.9173104	3.62191404	22932.6575	0.00585170463	0.00297369265	0.000957610074
24.9173104	3.62191404	30576.8767	0.00576282266	0.00289245213	0.000957565135
24.9173104	3.62191404	38221.0958	0.00568794221	0.00281693243	0.000957538171
24.9173104	3.62191404	45865.315	0.00562014113	0.00274653908	0.000957520195
24.9173104	3.62191404	53509.5342	0.00555692048	0.00268075702	0.000957507355
24.9173104	3.62191404	61153.7534	0.00549899317	0.00261913799	0.000957497725
24.9173104	3.62191404	68797.9725	0.0054464146	0.00256129027	0.000957490235
29.9008	0	0	0.00641737	0.00323312	0.000918093
29.900772	0	7644.2192	0.0058580961	0.0031479715	0.00093561086
29.9007725	0	15288.4383	0.00526507552	0.00306836954	0.000935315312
29.9007725	0	22932.6575	0.00332100623	0.00299380908	0.000935216797
29.9007725	0	30576.8767	0.00307449541	0.00292382457	0.000935167539
29.9007725	0	38221.0958	0.00287616331	0.00285800622	0.000935137984
29.9007725	0	45865.315	0.00271254842	0.00279599188	0.000935118281
29.9007725	0	53509.5342	0.00257490819	0.00273746028	0.000935104207
29.9007725	0	61153.7534	0.00245728273	0.00268212542	0.000935093652
29.9007725	0	68797.9725	0.00235545062	0.00262973184	0.000935085442
29.9008	0.402435	0	0.00639981	0.00323293	0.0010735
29.900772	0.40243489	7644.2192	0.0062826734	0.0031502605	0.00093834607
29.9007725	0.402434893	15288.4383	0.0061914891	0.00307056254	0.000938047935
29.9007725	0.402434893	22932.6575	0.00611662946	0.00299592152	0.000937948555
29.9007725	0.402434893	30576.8767	0.005976596	0.00292586915	0.000937898865
29.9007725	0.402434893	38221.0958	0.0058333406	0.00285999333	0.00093786905
29.9007725	0.402434893	45865.315	0.00570133046	0.00279792997	0.000937849174
29.9007725	0.402434893	53509.5342	0.00555781218	0.00273935615	0.000937834977
29.9007725	0.402434893	61153.7534	0.00540258307	0.0026839845	0.000937824329
29.9007725	0.402434893	68797.9725	0.00524971711	0.0026315584	0.000937816047
29.9008	0.80487	0	0.00630046	0.00323272	0.00115642
29.900772	0.80486979	7644.2192	0.0061810278	0.0031525512	0.00094060891
29.9007725	0.804869786	15288.4383	0.00608036392	0.00307275676	0.000940308178
29.9007725	0.804869786	22932.6575	0.00599887299	0.00299803481	0.000940207932
29.9007725	0.804869786	30576.8767	0.00588468722	0.00292791429	0.00094015781
29.9007725	0.804869786	38221.0958	0.00577310247	0.00286198078	0.000940127736
29.9007725	0.804869786	45865.315	0.00567689124	0.00279986823	0.000940107687
29.9007725	0.804869786	53509.5342	0.00557916215	0.00274125206	0.000940093366
29.9007725	0.804869786	61153.7534	0.00547644472	0.00268584353	0.000940082626
29.9007725	0.804869786	68797.9725	0.00537349939	0.00263338486	0.000940074272
29.9008	1.2073	0	0.00625468	0.0032325	0.00119993
29.900772	1.2073047	7644.2192	0.0061377786	0.0031548436	0.00094287011
29.9007725	1.20730468	15288.4383	0.00603343946	0.00307495221	0.000942566786
29.9007725	1.20730468	22932.6575	0.00595033653	0.00300014895	0.000942465676
29.9007725	1.20730468	30576.8767	0.00584899911	0.00292996	0.000942415121
29.9007725	1.20730468	38221.0958	0.00575083716	0.00286396858	0.000942384788
29.9007725	1.20730468	45865.315	0.0056657062	0.00280180666	0.000942364566
29.9007725	1.20730468	53509.5342	0.00558215016	0.00274314802	0.000942350122
29.9007725	1.20730468	61153.7534	0.00549741186	0.00268770251	0.000942339288
29.9007725	1.20730468	68797.9725	0.00541395569	0.00263521121	0.000942330863
29.9008	1.60974	0	0.00622814	0.00323229	0.00122408
29.900772	1.6097396	7644.2192	0.0061159316	0.0031571377	0.00094512887
29.9007725	1.60973957	15288.4383	0.00600992944	0.0030771489	0.000944822948
29.9007725	1.60973957	22932.6575	0.00592625677	0.00300226396	0.000944720973
29.9007725	1.60973957	30576.8767	0.00583233402	0.00293200627	0.000944669986
29.9007725	1.60973957	38221.0958	0.0057425622	0.00286595671	0.000944639393
29.9007725	1.60973957	45865.315	0.00566431806	0.00280374526	0.000944618998
29.9007725	1.60973957	53509.5342	0.00558873988	0.00274504402	0.000944604431
29.9007725	1.60973957	61153.7534	0.00551353722	0.00268956145	0.000944593505
29.9007725	1.60973957	68797.9725	0.00544028795	0.00263703745	0.000944585007
29.9008	2.01217	0	0.00621065	0.00323208	0.00123904
29.900772	2.0121745	7644.2192	0.0061039497	0.0031594335	0.00094738437
29.9007725	2.01217447	15288.4383	0.00599695646	0.00307934684	0.000947075856
29.9007725	2.01217447	22932.6575	0.00591299118	0.00300437984	0.000946973017
29.9007725	2.01217447	30576.8767	0.00582382077	0.00293405312	0.000946921597
29.9007725	2.01217447	38221.0958	0.00573970923	0.00286794519	0.000946890745
29.9007725	2.01217447	45865.315	0.00566625782	0.00280568403	0.000946870177
29.9007725	2.01217447	53509.5342	0.00559607884	0.00274694007	0.000946855486
29.9007725	2.01217447	61153.7534	0.00552713178	0.00269142033	0.000946844467
29.9007725	2.01217447	68797.9725	0.00546048806	0.00263886357	0.000946835897
29.9008	2.41461	0	0.00619811	0.00323186	0.00124926
29.900772	2.4146094	7644.2192	0.0060972865	0.0031617311	0.00094963582
29.9007725	2.41460936	15288.4383	0.00598955756	0.00308154605	0.000949324711
29.9007725	2.41460936	22932.6575	0.00590537803	0.0030064966	0.000949221007
29.9007725	2.41460936	30576.8767	0.00581947252	0.00293610055	0.000949169155
29.9007725	2.41460936	38221.0958	0.00573938621	0.00286993402	0.000949138043
29.9007725	2.41460936	45865.315	0.00566943131	0.00280762298	0.000949117302
29.9007725	2.41460936	53509.5342	0.00560316997	0.00274883616	0.000949102488
29.9007725	2.41460936	61153.7534	0.00553870962	0.00269327917	0.000949091376
29.9007725	2.41460936	68797.9725	0.00547678434	0.00264068958	0.000949082734
29.9008	2.81704	0	0.00618859	0.00323165	0.00125683
29.900772	2.8170443	7644.2192	0.0060938112	0.0031640305	0.00095188243
29.9007725	2.81704425	15288.4383	0.00598544973	0.00308374652	0.00095156872
29.9007725	2.81704425	22932.6575	0.00590107281	0.00300861424	0.000951464151
29.9007725	2.81704425	30576.8767	0.00581752056	0.00293814856	0.000951411867
29.9007725	2.81704425	38221.0958	0.00574041238	0.00287192321	0.000951380496
29.9007725	2.81704425	45865.315	0.00567309271	0.00280956211	0.000951359582
29.9007725	2.81704425	53509.5342	0.00560978885	0.0027507323	0.000951344644
29.9007725	2.81704425	61153.7534	0.00554870538	0.00269513797	0.00095133344
29.9007725	2.81704425	68797.9725	0.00549033433	0.00264251548	0.000951324726
29.9008	3.21948	0	0.00618104	0.00323144	0.00126279
29.900772	3.2194791	7644.2192	0.0060923971	0.0031663316	0.0009541234
29.9007725	3.21947914	15288.4383	0.00598344265	0.00308594827	0.000953807103
29.9007725	3.21947914	22932.6575	0.0058988646	0.00301073277	0.000953701669
29.9007725	3.21947914	30576.8767	0.0058170678	0.00294019716	0.000953648952
29.9007725	3.21947914	38221.0958	0.00574223067	0.00287391274	0.000953617322
29.9007725	3.21947914	45865.315	0.00567694724	0.00281150141	0.000953596235
29.9007725	3.21947914	53509.5342	0.00561593816	0.00275262848	0.000953581173
29.9007725	3.21947914	61153.7534	0.00555747738	0.00269699671	0.000953569877
29.9007725	3.21947914	68797.9725	0.00550187517	0.00264434126	0.000953561091
29.9008	3.62191	0	0.00617486	0.00323123	0.00126775
29.900772	3.621914	7644.2192	0.0060923935	0.0031686345	0.00095635798
29.9007725	3.62191404	15288.4383	0.00598285659	0.00308815131	0.00095603909
29.9007725	3.62191404	22932.6575	0.0058980668	0.0030128522	0.000955932791
29.9007725	3.62191404	30576.8767	0.00581761279	0.00294224636	0.000955879642
29.9007725	3.62191404	38221.0958	0.00574454844	0.00287590264	0.000955847753
29.9007725	3.62191404	45865.315	0.00568086944	0.0028134409	0.000955826493
29.9007725	3.62191404	53509.5342	0.00562167794	0.00275452471	0.000955811307
29.9007725	3.62191404	61153.7534	0.00556530083	0.0026988554	0.000955799918
29.9007725	3.62191404	68797.9725	0.0055119074	0.00264616692	0.00095579106
34.8842	0	0	0.00641737	0.00323312	0.000923605
34.884235	0	7644.2192	0.0059587522	0.0031597848	0.00093735348
34.8842346	0	15288.4383	0.00541729636	0.0030905766	0.000937008681
34.8842346	0	22932.6575	0.00344641003	0.00302517748	0.000936893746
34.8842346	0	30576.8767	0.00320830886	0.00296328047	0.000936836278
34.8842346	0	38221.0958	0.00301361863	0.00290461088	0.000936801797
34.8842346	0	45865.315	0.00285090742	0.00284892204	0.00093677881
34.8842346	0	53509.5342	0.00271254842	0.00279599188	0.000936762391
34.8842346	0	61153.7534	0.00259322909	0.0027456199	0.000936750077
34.8842346	0	68797.9725	0.00248911912	0.00269762461	0.000936740499
34.8842	0.402435	0	0.00641646	0.00323296	0.00107486
34.884235	0.40243489	7644.2192	0.0063224848	0.0031617597	0.00093968194
34.8842346	0.402434893	15288.4383	0.00624074705	0.00309247828	0.00093933454
34.8842346	0.402434893	22932.6575	0.00617516744	0.00302701621	0.00093921874
34.8842346	0.402434893	30576.8767	0.00609588154	0.00296506495	0.000939160841
34.8842346	0.402434893	38221.0958	0.00595263199	0.00290634844	0.000939126101
34.8842346	0.402434893	45865.315	0.00581840282	0.00285061885	0.000939102941
34.8842346	0.402434893	53509.5342	0.00569316552	0.00279765309	0.000939086398
34.8842346	0.402434893	61153.7534	0.00556067174	0.00274724979	0.000939073991
34.8842346	0.402434893	68797.9725	0.00541776847	0.0026992267	0.000939064341
34.8842	0.80487	0	0.00632046	0.00323278	0.00115746
34.884235	0.80486979	7644.2192	0.0062175232	0.0031637358	0.00094162247
34.8842346	0.804869786	15288.4383	0.00612814381	0.00309438095	0.000941272478
34.8842346	0.804869786	22932.6575	0.00605496394	0.00302885568	0.000941155814
34.8842346	0.804869786	30576.8767	0.00597972005	0.00296684996	0.000941097481
34.8842346	0.804869786	38221.0958	0.00586664712	0.00290808636	0.000941062482
34.8842346	0.804869786	45865.315	0.00576981956	0.00285231589	0.000941039149
34.8842346	0.804869786	53509.5342	0.00568384959	0.00279931442	0.000941022483
34.8842346	0.804869786	61153.7534	0.00559526154	0.00274887972	0.000941009983
34.8842346	0.804869786	68797.9725	0.00550035986	0.00270082877	0.000941000261
34.8842	1.2073	0	0.0062709	0.00323259	0.00120065
34.884235	1.2073047	7644.2192	0.0061696352	0.0031657133	0.00094356197
34.8842346	1.20730468	15288.4383	0.00607625127	0.00309628461	0.000943209387
34.8842346	1.20730468	22932.6575	0.00600027898	0.00303069588	0.000943091858
34.8842346	1.20730468	30576.8767	0.00592789067	0.00296863549	0.000943033093
34.8842346	1.20730468	38221.0958	0.00582967299	0.00290982465	0.000942997834
34.8842346	1.20730468	45865.315	0.00574424355	0.00285401315	0.000942974328
34.8842346	1.20730468	53509.5342	0.00566861602	0.00280097588	0.000942957538
34.8842346	1.20730468	61153.7534	0.00559352397	0.00275050969	0.000942944946
34.8842346	1.20730468	68797.9725	0.00551601648	0.00270243083	0.000942935152
34.8842	1.60974	0	0.00624177	0.00323241	0.00122448
34.884235	1.6097396	7644.2192	0.0061442162	0.0031676921	0.00094549993
34.8842346	1.60973957	15288.4383	0.00604891577	0.00309818927	0.000945144753
34.8842346	1.60973957	22932.6575	0.00597182679	0.00303253682	0.00094502636
34.8842346	1.60973957	30576.8767	0.00590115719	0.00297042156	0.000944967163
34.8842346	1.60973957	38221.0958	0.00581207773	0.0029115633	0.000944931644
34.8842346	1.60973957	45865.315	0.00573392717	0.00285571065	0.000944907965
34.8842346	1.60973957	53509.5342	0.00566445304	0.00280263746	0.000944891052
34.8842346	1.60973957	61153.7534	0.00559657161	0.00275213971	0.000944878367
34.8842346	1.60973957	68797.9725	0.00552792748	0.00270403287	0.000944868501
34.8842	2.01217	0	0.00622246	0.00323223	0.00123912
34.884235	2.0121745	7644.2192	0.0061294864	0.0031696723	0.00094743584
34.8842346	2.01217447	15288.4383	0.00603306614	0.00310009494	0.000947078068
34.8842346	2.01217447	22932.6575	0.00595541206	0.00303437852	0.000946958809
34.8842346	2.01217447	30576.8767	0.00588586131	0.00297220817	0.00094689918
34.8842346	2.01217447	38221.0958	0.00580286456	0.00291330232	0.000946863402
34.8842346	2.01217447	45865.315	0.00572979189	0.00285740839	0.000946839551
34.8842346	2.01217447	53509.5342	0.00566466664	0.00280429917	0.000946822514
34.8842346	2.01217447	61153.7534	0.00560166281	0.00275376977	0.000946809736
34.8842346	2.01217447	68797.9725	0.00553877529	0.00270563489	0.000946799798
34.8842	2.41461	0	0.00620861	0.00323205	0.00124902
34.884235	2.4146094	7644.2192	0.0061206205	0.0031716537	0.00094936919
34.8842346	2.41460936	15288.4383	0.00602341438	0.00310200162	0.000949008823
34.8842346	2.41460936	22932.6575	0.00594540264	0.00303622096	0.0009488887
34.8842346	2.41460936	30576.8767	0.00587661496	0.00297399532	0.000948828638
34.8842346	2.41460936	38221.0958	0.00579791431	0.00291504171	0.000948792601
34.8842346	2.41460936	45865.315	0.00572854754	0.00285910635	0.000948768576
34.8842346	2.41460936	53509.5342	0.00566666112	0.00280596101	0.000948751416
34.8842346	2.41460936	61153.7534	0.00560724074	0.00275539988	0.000948738546
34.8842346	2.41460936	68797.9725	0.00554850054	0.00270723689	0.000948728535
34.8842	2.81704	0	0.00619811	0.00323186	0.00125627
34.884235	2.8170443	7644.2192	0.0061153076	0.0031736366	0.00095129948
34.8842346	2.81704425	15288.4383	0.00601746701	0.00310390932	0.000950936517
34.8842346	2.81704425	22932.6575	0.0059391818	0.00303806417	0.000950815529
34.8842346	2.81704425	30576.8767	0.00587092853	0.00297578301	0.000950755035
34.8842346	2.81704425	38221.0958	0.00579539904	0.00291678147	0.000950718738
34.8842346	2.81704425	45865.315	0.00572883044	0.00286080456	0.000950694541
34.8842346	2.81704425	53509.5342	0.00566943131	0.00280762298	0.000950677256
34.8842346	2.81704425	61153.7534	0.00561275493	0.00275703003	0.000950664293
34.8842346	2.81704425	68797.9725	0.00555716399	0.00270883888	0.000950654211
34.8842	3.21948	0	0.00618981	0.00323168	0.00126192
34.884235	3.2194791	7644.2192	0.0061123087	0.0031756207	0.00095322621
34.8842346	3.21947914	15288.4383	0.00601390436	0.00310581805	0.00095286065
34.8842346	3.21947914	22932.6575	0.00593538002	0.00303990813	0.000952738798
34.8842346	3.21947914	30576.8767	0.00586750551	0.00297757125	0.000952677871
34.8842346	3.21947914	38221.0958	0.00579439633	0.00291852161	0.000952641315
34.8842346	3.21947914	45865.315	0.00572999812	0.002862503	0.000952616945
34.8842346	3.21947914	53509.5342	0.00567255349	0.00280928508	0.000952599537
34.8842346	3.21947914	61153.7534	0.0056180359	0.00275866023	0.000952586481
34.8842346	3.21947914	68797.9725	0.00556491543	0.00271044085	0.000952576327
34.8842	3.62191	0	0.00618304	0.0032315	0.00126656
34.884235	3.621914	7644.2192	0.0061109014	0.0031776062	0.00095514888
34.8842346	3.62191404	15288.4383	0.00601196508	0.00310772781	0.000954780731
34.8842346	3.62191404	22932.6575	0.00593321399	0.00304175287	0.000954658014
34.8842346	3.62191404	30576.8767	0.00586560758	0.00297936004	0.000954596655
34.8842346	3.62191404	38221.0958	0.00579439393	0.00292026212	0.00095455984
34.8842346	3.62191404	45865.315	0.00573171575	0.00286420168	0.000954535296
34.8842346	3.62191404	53509.5342	0.00567583537	0.00281094731	0.000954517765
34.8842346	3.62191404	61153.7534	0.0056230505	0.00276029048	0.000954504617
34.8842346	3.62191404	68797.9725	0.00557191293	0.0027120428	0.00095449439
39.8677	0	0	0.00641737	0.00323313	0.000927532
39.867697	0	7644.2192	0.0060374817	0.0031687203	0.00093863969
39.8676967	0	15288.4383	0.00553976413	0.00310750879	0.000938245636
39.8676967	0	22932.6575	0.00355027329	0.00304927601	0.000938114282
39.8676967	0	30576.8767	0.00332100623	0.00299380908	0.000938048604
39.8676967	0	38221.0958	0.0031309339	0.00294091499	0.000938009198
39.8676967	0	45865.315	0.00297029105	0.00289041829	0.000937982927
39.8676967	0	53509.5342	0.00283240767	0.00284215921	0.000937964162
39.8676967	0	61153.7534	0.00271254842	0.00279599188	0.000937950088
39.8676967	0	68797.9725	0.00260724476	0.00275178287	0.000937939142
39.8677	0.402435	0	0.00641657	0.00323298	0.00107584
39.867697	0.40243489	7644.2192	0.0063552687	0.003170457	0.00094066552
39.8676967	0.402434893	15288.4383	0.00628048921	0.00310918781	0.000940268873
39.8676967	0.402434893	22932.6575	0.0062200427	0.00305090455	0.000940136654
39.8676967	0.402434893	30576.8767	0.00616785257	0.00299539333	0.000940070544
39.8676967	0.402434893	38221.0958	0.006059834	0.00294246029	0.000940030879
39.8676967	0.402434893	45865.315	0.0059240806	0.00289192926	0.000940004435
39.8676967	0.402434893	53509.5342	0.00579389996	0.00284363979	0.000939985546
39.8676967	0.402434893	61153.7534	0.00567539227	0.00279744543	0.00093997138
39.8676967	0.402434893	68797.9725	0.00555418696	0.00275321226	0.000939960362
39.8677	0.80487	0	0.00633887	0.00323282	0.00115819
39.867697	0.80486979	7644.2192	0.0062486228	0.0031721947	0.00094236426
39.8676967	0.804869786	15288.4383	0.0061684192	0.00311086765	0.000941965016
39.8676967	0.804869786	22932.6575	0.00610210713	0.00305253372	0.000941831932
39.8676967	0.804869786	30576.8767	0.00604362159	0.00299697806	0.00094176539
39.8676967	0.804869786	38221.0958	0.00595319117	0.00294400595	0.000941725465
39.8676967	0.804869786	45865.315	0.0058553856	0.00289344047	0.000941698848
39.8676967	0.804869786	53509.5342	0.00576907012	0.00284512052	0.000941679836
39.8676967	0.804869786	61153.7534	0.00569043697	0.00279889908	0.000941665577
39.8676967	0.804869786	68797.9725	0.00560900302	0.0027546417	0.000941654487
39.8677	1.2073	0	0.00628613	0.00323266	0.00120114
39.867697	1.2073047	7644.2192	0.0061970515	0.0031739334	0.00094406231
39.8676967	1.20730468	15288.4383	0.00611280589	0.0031125483	0.000943660469
39.8676967	1.20730468	22932.6575	0.00604310589	0.00305416352	0.000943526521
39.8676967	1.20730468	30576.8767	0.00598296291	0.00299856326	0.000943459547
39.8676967	1.20730468	38221.0958	0.00590263502	0.00294555196	0.000943419362
39.8676967	1.20730468	45865.315	0.00581683756	0.00289495194	0.000943392572
39.8676967	1.20730468	53509.5342	0.00574085757	0.00284660142	0.000943373437
39.8676967	1.20730468	61153.7534	0.00567247735	0.00280035282	0.000943359085
39.8676967	1.20730468	68797.9725	0.00560425576	0.00275607117	0.000943347923
39.8677	1.60974	0	0.00625468	0.0032325	0.00122473
39.867697	1.6097396	7644.2192	0.0061685912	0.0031756732	0.00094575932
39.8676967	1.60973957	15288.4383	0.00608227085	0.00311422977	0.000945354889
39.8676967	1.60973957	22932.6575	0.00601106641	0.00305579396	0.000945220076
39.8676967	1.60973957	30576.8767	0.00595033653	0.00300014895	0.00094515267
39.8676967	1.60973957	38221.0958	0.00587604879	0.00294709833	0.000945112226
39.8676967	1.60973957	45865.315	0.00579805442	0.00289646365	0.000945085263
39.8676967	1.60973957	53509.5342	0.00572847003	0.00284808249	0.000945066004
39.8676967	1.60973957	61153.7534	0.0056657062	0.00280180666	0.000945051559
39.8676967	1.60973957	68797.9725	0.00560409621	0.00275750068	0.000945040325
39.8677	2.01217	0	0.00623369	0.00323234	0.00123912
39.867697	2.0121745	7644.2192	0.0061514651	0.003177414	0.00094745496
39.8676967	2.01217447	15288.4383	0.00606392653	0.00311591207	0.000947047933
39.8676967	2.01217447	22932.6575	0.00599193765	0.00305742503	0.000946912255
39.8676967	2.01217447	30576.8767	0.005930951	0.00300173513	0.000946844416
39.8676967	2.01217447	38221.0958	0.00586062618	0.00294864505	0.000946803713
39.8676967	2.01217447	45865.315	0.00578804002	0.00289797562	0.000946776577
39.8676967	2.01217447	53509.5342	0.00572301459	0.00284956372	0.000946757194
39.8676967	2.01217447	61153.7534	0.00566421448	0.00280326059	0.000946742657
39.8676967	2.01217447	68797.9725	0.00560701692	0.00275893024	0.000946731351
39.8677	2.41461	0	0.00621859	0.00323218	0.00124879
39.867697	2.4146094	7644.2192	0.0061406633	0.0031791558	0.00094914888
39.8676967	2.41460936	15288.4383	0.00605229414	0.00311759519	0.000948739259
39.8676967	2.41460936	22932.6575	0.00597982214	0.00305905676	0.000948602717
39.8676967	2.41460936	30576.8767	0.00591869455	0.00300332179	0.000948534446
39.8676967	2.41460936	38221.0958	0.00585114578	0.00295019214	0.000948493483
39.8676967	2.41460936	45865.315	0.00578248461	0.00289948784	0.000948466174
39.8676967	2.41460936	53509.5342	0.00572085962	0.00285104512	0.000948446668
39.8676967	2.41460936	61153.7534	0.00566505322	0.00280471462	0.000948432038
39.8676967	2.41460936	68797.9725	0.00561111844	0.00276035983	0.00094842066
39.8677	2.81704	0	0.00620714	0.00323202	0.0012558
39.867697	2.8170443	7644.2192	0.006133735	0.0031808988	0.00095084075
39.8676967	2.81704425	15288.4383	0.00604472342	0.00311927915	0.00095042853
39.8676967	2.81704425	22932.6575	0.0059719058	0.00306068912	0.000950291123
39.8676967	2.81704425	30576.8767	0.00591067849	0.00300490895	0.000950222419
39.8676967	2.81704425	38221.0958	0.00584516679	0.00295173959	0.000950181197
39.8676967	2.81704425	45865.315	0.00577946061	0.00290100032	0.000950153715
39.8676967	2.81704425	53509.5342	0.00572044949	0.00285252669	0.000950134086
39.8676967	2.81704425	61153.7534	0.00566697712	0.00280616875	0.000950119363
39.8676967	2.81704425	68797.9725	0.00561556856	0.00276178947	0.000950107913
39.8677	3.21948	0	0.00619811	0.00323186	0.00126121
39.867697	3.2194791	7644.2192	0.0061293477	0.0031826427	0.00095253022
39.8676967	3.21947914	15288.4383	0.00603978962	0.00312096395	0.000952115408
39.8676967	3.21947914	22932.6575	0.00596669262	0.00306232214	0.000951977136
39.8676967	3.21947914	30576.8767	0.00590537803	0.0030064966	0.000951908
39.8676967	3.21947914	38221.0958	0.005841413	0.0029532874	0.000951866519
39.8676967	3.21947914	45865.315	0.00577799737	0.00290251305	0.000951838864
39.8676967	3.21947914	53509.5342	0.00572104398	0.00285400843	0.000951819111
39.8676967	3.21947914	61153.7534	0.00566943131	0.00280762298	0.000951804296
39.8676967	3.21947914	68797.9725	0.00562003309	0.00276321915	0.000951792773
39.8677	3.62191	0	0.00619075	0.00323171	0.00126562
39.867697	3.621914	7644.2192	0.0061267172	0.0031843878	0.00095421697
39.8676967	3.62191404	15288.4383	0.00603666212	0.00312264959	0.000953799561
39.8676967	3.62191404	22932.6575	0.00596331818	0.00306395582	0.000953660424
39.8676967	3.62191404	30576.8767	0.00590191705	0.00300808475	0.000953590856
39.8676967	3.62191404	38221.0958	0.00583915698	0.00295483558	0.000953549115
39.8676967	3.62191404	45865.315	0.00577755879	0.00290402605	0.000953521287
39.8676967	3.62191404	53509.5342	0.00572225719	0.00285549034	0.000953501411
39.8676967	3.62191404	61153.7534	0.00567215183	0.00280907731	0.000953486503
39.8676967	3.62191404	68797.9725	0.00562438498	0.00276464887	0.000953474908
44.8512	0	0	0.00641737	0.00323313	0.00093044
44.851159	0	7644.2192	0.0061007607	0.0031757155	0.00093963259
44.8511587	0	15288.4383	0.00564048209	0.00312084601	0.000939189278
44.8511587	0	22932.6575	0.00526507552	0.00306836954	0.000939041505
44.8511587	0	30576.8767	0.00341732689	0.00301813237	0.000938967619
44.8511587	0	38221.0958	0.00323236164	0.00296999377	0.000938923286
44.8511587	0	45865.315	0.00307449541	0.00292382457	0.000938893732
44.8511587	0	53509.5342	0.00293787466	0.00287950602	0.000938872621
44.8511587	0	61153.7534	0.00281827246	0.00283692876	0.000938856788
44.8511587	0	68797.9725	0.00271254842	0.00279599188	0.000938844474
44.8512	0.402435	0	0.00641665	0.003233	0.00107656
44.851159	0.40243489	7644.2192	0.0063828791	0.0031772652	0.00094142465
44.8511587	0.402434893	15288.4383	0.0063135132	0.00312234924	0.000940978746
44.8511587	0.402434893	22932.6575	0.00625640103	0.0030698314	0.000940830108
44.8511587	0.402434893	30576.8767	0.00620801284	0.00301955744	0.000940755789
44.8511587	0.402434893	38221.0958	0.00615623698	0.00297138604	0.000940711197
44.8511587	0.402434893	45865.315	0.00601936802	0.00292518756	0.00094068147
44.8511587	0.402434893	53509.5342	0.005882743	0.0028808428	0.000940660235
44.8511587	0.402434893	61153.7534	0.00575911527	0.00283824201	0.00094064431
44.8511587	0.402434893	68797.9725	0.00564910668	0.00279728392	0.000940631923
44.8512	0.80487	0	0.00635587	0.00323286	0.00115873
44.851159	0.80486979	7644.2192	0.0062756203	0.0031788158	0.00094293529
44.8511587	0.804869786	15288.4383	0.00620293839	0.00312385314	0.000942486792
44.8511587	0.804869786	22932.6575	0.00614230388	0.00307129381	0.000942337289
44.8511587	0.804869786	30576.8767	0.00608923323	0.00302098293	0.000942262538
44.8511587	0.804869786	38221.0958	0.00603477197	0.00297277864	0.000942217687
44.8511587	0.804869786	45865.315	0.00593488996	0.0029265508	0.000942187786
44.8511587	0.804869786	53509.5342	0.00584812091	0.00288217976	0.000942166429
44.8511587	0.804869786	61153.7534	0.00576931539	0.00283955538	0.00094215041
44.8511587	0.804869786	68797.9725	0.00569595306	0.00279857604	0.000942137952
44.8512	1.2073	0	0.00630046	0.00323272	0.00120149
44.851159	1.2073047	7644.2192	0.0062211322	0.0031803673	0.00094444545
44.8511587	1.20730468	15288.4383	0.00614457341	0.00312535773	0.000943994354
44.8511587	1.20730468	22932.6575	0.00608036392	0.00307275676	0.000943843986
44.8511587	1.20730468	30576.8767	0.0060246223	0.00302240885	0.000943768803
44.8511587	1.20730468	38221.0958	0.00597117329	0.00297417158	0.000943723692
44.8511587	1.20730468	45865.315	0.00588468722	0.00292791429	0.000943693619
44.8511587	1.20730468	53509.5342	0.0058082915	0.00288351691	0.000943672137
44.8511587	1.20730468	61153.7534	0.00573959826	0.00284086887	0.000943656027
44.8511587	1.20730468	68797.9725	0.00567689124	0.00279986823	0.000943643496
44.8512	1.60974	0	0.00626695	0.00323257	0.00122489
44.851159	1.6097396	7644.2192	0.0061900697	0.0031819196	0.00094595488
44.8511587	1.60973957	15288.4383	0.00611135628	0.00312686299	0.000945501189
44.8511587	1.60973957	22932.6575	0.00604538658	0.00307422025	0.000945349957
44.8511587	1.60973957	30576.8767	0.00598853374	0.0030238352	0.000945274341
44.8511587	1.60973957	38221.0958	0.0059357635	0.00297556484	0.000945228971
44.8511587	1.60973957	45865.315	0.00585783606	0.00292927803	0.000945198725
44.8511587	1.60973957	53509.5342	0.00578817086	0.00288485423	0.00094517712
44.8511587	1.60973957	61153.7534	0.00572521983	0.00284218249	0.000945160916
44.8511587	1.60973957	68797.9725	0.00566778169	0.00280116049	0.000945148314
44.8512	2.01217	0	0.00624441	0.00323243	0.0012391
44.851159	2.0121745	7644.2192	0.0061708351	0.0031834727	0.00094746334
44.8511587	2.01217447	15288.4383	0.00609083319	0.00312836894	0.000947007057
44.8511587	2.01217447	22932.6575	0.00602390974	0.0030756843	0.000946854961
44.8511587	2.01217447	30576.8767	0.00596652025	0.00302526198	0.000946778912
44.8511587	2.01217447	38221.0958	0.00591421832	0.00297695845	0.000946733283
44.8511587	2.01217447	45865.315	0.00584210889	0.00293064202	0.000946702863
44.8511587	2.01217447	53509.5342	0.00577725471	0.00288619174	0.000946681135
44.8511587	2.01217447	61153.7534	0.00571841764	0.00284349623	0.000946664839
44.8511587	2.01217447	68797.9725	0.00566462507	0.00280245284	0.000946652164
44.8512	2.41461	0	0.00622814	0.00323229	0.00124858
44.851159	2.4146094	7644.2192	0.0061583109	0.0031850267	0.0009489706
44.8511587	2.41460936	15288.4383	0.00607744081	0.00312987558	0.000948511718
44.8511587	2.41460936	22932.6575	0.00600992944	0.0030771489	0.000948358757
44.8511587	2.41460936	30576.8767	0.00595223903	0.00302668921	0.000948282276
44.8511587	2.41460936	38221.0958	0.0059002713	0.00297835239	0.000948236387
44.8511587	2.41460936	45865.315	0.00583233402	0.00293200627	0.000948205795
44.8511587	2.41460936	53509.5342	0.00577105739	0.00288752943	0.000948183943
44.8511587	2.41460936	61153.7534	0.00571533947	0.0028448101	0.000948167554
44.8511587	2.41460936	68797.9725	0.00566431806	0.00280374526	0.000948154807
44.8512	2.81704	0	0.00621579	0.00323215	0.0012554
44.851159	2.8170443	7644.2192	0.0061499403	0.0031865815	0.00095047641
44.8511587	2.81704425	15288.4383	0.00606841738	0.00313138292	0.000950014933
44.8511587	2.81704425	22932.6575	0.00600049655	0.00307861406	0.000949861107
44.8511587	2.81704425	30576.8767	0.0059426104	0.00302811687	0.000949784193
44.8511587	2.81704425	38221.0958	0.00589088445	0.00297974666	0.000949738045
44.8511587	2.81704425	45865.315	0.00582606607	0.00293337077	0.00094970728
44.8511587	2.81704425	53509.5342	0.00576753249	0.00288886731	0.000949685305
44.8511587	2.81704425	61153.7534	0.00571424939	0.0028461241	0.000949668823
44.8511587	2.81704425	68797.9725	0.00566541334	0.00280503775	0.000949656004
44.8512	3.21948	0	0.00620604	0.00323201	0.00126063
44.851159	3.2194791	7644.2192	0.0061443145	0.0031881372	0.00095198053
44.8511587	3.21947914	15288.4383	0.00606225445	0.00313289095	0.000951516464
44.8511587	3.21947914	22932.6575	0.00599401649	0.00308007977	0.000951361773
44.8511587	3.21947914	30576.8767	0.00593598385	0.00302954497	0.000951284427
44.8511587	3.21947914	38221.0958	0.00588443285	0.00298114129	0.00095123802
44.8511587	3.21947914	45865.315	0.00582202252	0.00293473553	0.000951207082
44.8511587	3.21947914	53509.5342	0.00576564576	0.00289020537	0.000951184983
44.8511587	3.21947914	61153.7534	0.0057143048	0.00284743822	0.000951168409
44.8511587	3.21947914	68797.9725	0.00566723013	0.00280633033	0.000951155518
44.8512	3.62191	0	0.00619811	0.00323186	0.00126485
44.851159	3.621914	7644.2192	0.0061405961	0.0031896938	0.00095348274
44.8511587	3.62191404	15288.4383	0.00605806306	0.00313439968	0.000953016076
44.8511587	3.62191404	22932.6575	0.00598955756	0.00308154605	0.00095286052
44.8511587	3.62191404	30576.8767	0.00593140167	0.00303097351	0.000952782742
44.8511587	3.62191404	38221.0958	0.00587997571	0.00298253625	0.000952736075
44.8511587	3.62191404	45865.315	0.00581947252	0.00293610055	0.000952704963
44.8511587	3.62191404	53509.5342	0.00576482726	0.00289154362	0.000952682741
44.8511587	3.62191404	61153.7534	0.00571506304	0.00284875247	0.000952666074
44.8511587	3.62191404	68797.9725	0.00566943131	0.00280762298	0.000952653111
