# Supplementary material for: GEODE: an in silico tool that translates in vitro to in vivo predictions of tuberculosis antibiotic combination efficacy
Source: Front Pharmacol. 2025 Oct 17;16:1639673. doi: 10.3389/fphar.2025.1639673 (PMC12575316; doi:10.3389/fphar.2025.1639673)
Supplement: Supplementary file 1 [file Supplementaryfile5.zip › drug_int_data/HRZM-NNNH-min/INH-PZA-RIF-MXF.csv]

bliss INH-PZA-RIF-MXF nrDrugs 4 nrLines 9999
0	0	0	15.095	0.00633382	0.00265974	0.00157883
0	0	0	30.1901	0.00634099	0.00266026	0.00157883
0	0	0	45.2851	0.0063434	0.00266042	0.00157883
0	0	0	60.3801	0.00634462	0.0026605	0.00157883
0	0	0	75.4751	0.00634535	0.00266055	0.00157883
0	0	0	90.5702	0.00634584	0.00266058	0.00157883
0	0	0	105.6652	0.006346192	0.002660605	0.001578835
0	0	0	120.7602	0.006346457	0.002660621	0.001578835
0	0	0	135.8552	0.006346664	0.002660634	0.001578835
0	0	0.40243	0	0.0052676	0.0029125	0.00069098
0	0	0.402435	15.095	0.00661036	0.00267551	0.00159812
0	0	0.402435	30.1901	0.00649731	0.0026683	0.00158932
0	0	0.402435	45.2851	0.00645241	0.00266582	0.00158586
0	0	0.402435	60.3801	0.00642832	0.00266456	0.00158411
0	0	0.402435	75.4751	0.00641328	0.0026638	0.00158306
0	0	0.402435	90.5702	0.00640301	0.0026633	0.00158236
0	0	0.4024349	105.6652	0.006395543	0.002662932	0.00158186
0	0	0.4024349	120.7602	0.006389872	0.002662658	0.001581483
0	0	0.4024349	135.8552	0.006385419	0.002662445	0.00158119
0	0	0.80487	0	0.0052684	0.002954	0.0015477
0	0	0.80487	15.095	0.0067707	0.00268893	0.0016192
0	0	0.80487	30.1901	0.00661036	0.00267551	0.00159954
0	0	0.80487	45.2851	0.00653828	0.00267074	0.00159276
0	0	0.80487	60.3801	0.00649731	0.0026683	0.00158932
0	0	0.80487	75.4751	0.00647088	0.00266682	0.00158725
0	0	0.80487	90.5702	0.00645241	0.00266582	0.00158586
0	0	0.8048698	105.6652	0.006438786	0.002665102	0.001584863
0	0	0.8048698	120.7602	0.006428316	0.002664563	0.001584114
0	0	0.8048698	135.8552	0.006420019	0.002664141	0.001583531
0	0	1.2073	0	0.0052687	0.002968	0.0019577
0	0	1.2073	15.095	0.0066318	0.00270119	0.00163789
0	0	1.2073	30.1901	0.00669914	0.00268238	0.0016095
0	0	1.2073	45.2851	0.00661036	0.00267551	0.00159954
0	0	1.2073	60.3801	0.00655746	0.00267195	0.00159447
0	0	1.2073	75.4751	0.00652233	0.00266977	0.00159139
0	0	1.2073	90.5702	0.00649731	0.0026683	0.00158932
0	0	1.207305	105.6652	0.006478578	0.002667242	0.001587843
0	0	1.207305	120.7602	0.006464034	0.002666443	0.001586728
0	0	1.207305	135.8552	0.006452413	0.002665819	0.001585859
0	0	1.6097	0	0.0052688	0.0029751	0.0020732
0	0	1.60974	15.095	0.00633081	0.00271244	0.00165567
0	0	1.60974	30.1901	0.0067707	0.00268893	0.0016192
0	0	1.60974	45.2851	0.00667174	0.00268012	0.00160621
0	0	1.60974	60.3801	0.00661036	0.00267551	0.00159954
0	0	1.60974	75.4751	0.00656857	0.00267267	0.00159549
0	0	1.60974	90.5702	0.00653828	0.00267074	0.00159276
0	0	1.60974	105.6652	0.006515315	0.002669352	0.0015908
0	0	1.60974	120.7602	0.006497306	0.002668301	0.001589324
0	0	1.60974	135.8552	0.006482804	0.002667478	0.001588172
0	0	2.0122	0	0.0052689	0.0029794	0.0021337
0	0	2.01217	15.095	0.00613896	0.00272279	0.00167262
0	0	2.01217	30.1901	0.00682962	0.0026952	0.00162866
0	0	2.01217	45.2851	0.00672464	0.0026846	0.00161276
0	0	2.01217	60.3801	0.00665727	0.00267898	0.00160455
0	0	2.01217	75.4751	0.00661036	0.00267551	0.00159954
0	0	2.01217	90.5702	0.00657583	0.00267314	0.00159616
0	0	2.012174	105.6652	0.006549339	0.002671432	0.001593735
0	0	2.012174	120.7602	0.006528376	0.002670135	0.001591903
0	0	2.012174	135.8552	0.006511373	0.002669119	0.001590473
0	0	2.4146	0	0.005269	0.0029822	0.002171
0	0	2.41461	15.095	0.00600593	0.00273236	0.00168879
0	0	2.41461	30.1901	0.0066318	0.00270119	0.00163789
0	0	2.41461	45.2851	0.0067707	0.00268893	0.0016192
0	0	2.41461	60.3801	0.00669914	0.00268238	0.0016095
0	0	2.41461	75.4751	0.00664832	0.00267829	0.00160355
0	0	2.41461	90.5702	0.00661036	0.00267551	0.00159954
0	0	2.414609	105.6652	0.006580938	0.002673484	0.001596649
0	0	2.414609	120.7602	0.006557455	0.002671948	0.001594466
0	0	2.414609	135.8552	0.00653828	0.002670742	0.001592759
0	0	2.817	0	0.005269	0.0029843	0.0021961
0	0	2.81704	15.095	0.00590824	0.00274124	0.00170424
0	0	2.81704	30.1901	0.00646255	0.00270693	0.00164689
0	0	2.81704	45.2851	0.00681117	0.00269314	0.00162553
0	0	2.81704	60.3801	0.00673674	0.00268569	0.00161438
0	0	2.81704	75.4751	0.00668294	0.00268103	0.00160753
0	0	2.81704	90.5702	0.00664224	0.00267783	0.00160289
0	0	2.817044	105.6652	0.006610365	0.002675507	0.001599541
0	0	2.817044	120.7602	0.006584731	0.002673738	0.001597012
0	0	2.817044	135.8552	0.006563666	0.002672348	0.001595033
0	0	3.2195	0	0.0052691	0.0029858	0.002214
0	0	3.21948	15.095	0.00583344	0.0027495	0.001719
0	0	3.21948	30.1901	0.00633081	0.00271244	0.00165567
0	0	3.21948	45.2851	0.00677428	0.00269723	0.00163176
0	0	3.21948	60.3801	0.0067707	0.00268893	0.0016192
0	0	3.21948	75.4751	0.00671465	0.00268371	0.00161146
0	0	3.21948	90.5702	0.00667174	0.00268012	0.00160621
0	0	3.219479	105.6652	0.006637835	0.002677503	0.001602412
0	0	3.219479	120.7602	0.006610365	0.002675507	0.001599541
0	0	3.219479	135.8552	0.006587657	0.002673936	0.001597294
0	0	3.6219	0	0.0052691	0.002987	0.0022274
0	0	3.62191	15.095	0.00577434	0.00275721	0.00173314
0	0	3.62191	30.1901	0.00622533	0.00271772	0.00166425
0	0	3.62191	45.2851	0.0066318	0.00270119	0.00163789
0	0	3.62191	60.3801	0.00680152	0.0026921	0.00162396
0	0	3.62191	75.4751	0.00674381	0.00268635	0.00161535
0	0	3.62191	90.5702	0.00669914	0.00268238	0.0016095
0	0	3.621914	105.6652	0.006663539	0.002679473	0.001605261
0	0	3.621914	120.7602	0.006634502	0.002677255	0.001602054
0	0	3.621914	135.8552	0.006610365	0.002675507	0.001599541
0	7644.2192	0	0	0.00083755776	0.00070638619	0.00016412723
0	7644.2192	0	15.095027	0.0062113685	0.0015843869	0.0013045278
0	7644.2192	0	30.190054	0.0062787714	0.0019025837	0.0013050678
0	7644.2192	0	45.285081	0.0063017228	0.0020728282	0.0013056053
0	7644.2192	0	60.380108	0.0063132915	0.0021798502	0.0013061406
0	7644.2192	0	75.475136	0.0063202627	0.0022536164	0.0013066738
0	7644.2192	0	90.570163	0.0063249228	0.0023076327	0.001307205
0	7644.2192	0	105.66519	0.0063282577	0.0023489305	0.0013077341
0	7644.2192	0	120.76022	0.0063307622	0.0023815452	0.0013082611
0	7644.2192	0	135.85524	0.0063327122	0.0024079629	0.001308786
0	7644.2192	0.40243489	0	0.0048192852	0.00076594224	0.0008041614
0	7644.2192	0.40243489	15.095027	0.0064978561	0.0016060402	0.0013188833
0	7644.2192	0.40243489	30.190054	0.0064346031	0.0019149398	0.0013130732
0	7644.2192	0.40243489	45.285081	0.0064089589	0.0020811463	0.0013109737
0	7644.2192	0.40243489	60.380108	0.0063950705	0.0021859792	0.0013101817
0	7644.2192	0.40243489	75.475136	0.0063863619	0.0022584004	0.0013099158
0	7644.2192	0.40243489	90.570163	0.006380391	0.0023115195	0.0013099129
0	7644.2192	0.40243489	105.66519	0.0063760421	0.0023521826	0.0013100599
0	7644.2192	0.40243489	120.76022	0.0063727334	0.0023843282	0.0013103001
0	7644.2192	0.40243489	135.85524	0.0063701316	0.002410387	0.0013106018
0	7644.2192	0.80486979	0	0.0050286408	0.00082247983	0.0013006998
0	7644.2192	0.80486979	15.095027	0.0066755695	0.0016270175	0.0013352891
0	7644.2192	0.80486979	30.190054	0.0065533973	0.0019270042	0.0013208713
0	7644.2192	0.80486979	45.285081	0.0064976457	0.0020893056	0.0013162487
0	7644.2192	0.80486979	60.380108	0.0064657305	0.0021920099	0.00131417
0	7644.2192	0.80486979	75.475136	0.0064450581	0.0022631181	0.0013131237
0	7644.2192	0.80486979	90.570163	0.0064305777	0.0023153589	0.0013125972
0	7644.2192	0.80486979	105.66519	0.0064198697	0.0023553994	0.0013123684
0	7644.2192	0.80486979	120.76022	0.0064116299	0.0023870839	0.0013123258
0	7644.2192	0.80486979	135.85524	0.0064050931	0.0024127895	0.0013124069
0	7644.2192	1.2073047	0	0.005105043	0.00087622292	0.0014786106
0	7644.2192	1.2073047	15.095027	0.0064375736	0.0016473508	0.0013495323
0	7644.2192	1.2073047	30.190054	0.0066469857	0.0019387874	0.0013284701
0	7644.2192	1.2073047	45.285081	0.0065722251	0.0020973107	0.0013214329
0	7644.2192	1.2073047	60.380108	0.006527401	0.0021979447	0.0013181065
0	7644.2192	1.2073047	75.475136	0.0064975326	0.0022677711	0.0013162983
0	7644.2192	1.2073047	90.570163	0.0064762053	0.0023191519	0.0013152581
0	7644.2192	1.2073047	105.66519	0.0064602139	0.0023585815	0.0013146597
0	7644.2192	1.2073047	120.76022	0.0064477786	0.0023898127	0.0013143383
0	7644.2192	1.2073047	135.85524	0.0064378319	0.0024151706	0.0013142016
0	7644.2192	1.6097396	0	0.0051446378	0.00092737373	0.0015284222
0	7644.2192	1.6097396	15.095027	0.0061871011	0.0016670702	0.0013630904
0	7644.2192	1.6097396	30.190054	0.006722636	0.0019502995	0.0013358772
0	7644.2192	1.6097396	45.285081	0.0066358227	0.0021051663	0.0013265284
0	7644.2192	1.6097396	60.380108	0.0065816991	0.002203786	0.0013219921
0	7644.2192	1.6097396	75.475136	0.0065447274	0.0022723607	0.0013194399
0	7644.2192	1.6097396	90.570163	0.0065178696	0.0023228994	0.001317896
0	7644.2192	1.6097396	105.66519	0.0064974752	0.0023617294	0.001316934
0	7644.2192	1.6097396	120.76022	0.0064814615	0.0023925151	0.0013163377
0	7644.2192	1.6097396	135.85524	0.006468554	0.0024175306	0.001315986
0	7644.2192	2.0121745	0	0.005168863	0.00097611539	0.0015508993
0	7644.2192	2.0121745	15.095027	0.0060253395	0.0016862037	0.0013760118
0	7644.2192	2.0121745	30.190054	0.006737248	0.0019615503	0.0013430998
0	7644.2192	2.0121745	45.285081	0.0066907023	0.0021128767	0.0013315377
0	7644.2192	2.0121745	60.380108	0.006629875	0.0022095361	0.001325828
0	7644.2192	2.0121745	75.475136	0.0065874029	0.0022768882	0.0013225492
0	7644.2192	2.0121745	90.570163	0.0065560669	0.0023266022	0.0013205112
0	7644.2192	2.0121745	105.66519	0.0065319949	0.0023648437	0.0013191914
0	7644.2192	2.0121745	120.76022	0.0065129233	0.0023951914	0.0013183241
0	7644.2192	2.0121745	135.85524	0.0064974408	0.0024198699	0.00131776
0	7644.2192	2.4146094	0	0.0051852137	0.0010226142	0.0015642927
0	7644.2192	2.4146094	15.095027	0.005912162	0.0017047778	0.0013883403
0	7644.2192	2.4146094	30.190054	0.0065326542	0.0019725488	0.0013501447
0	7644.2192	2.4146094	45.285081	0.0067385446	0.002120446	0.0013364629
0	7644.2192	2.4146094	60.380108	0.0066729109	0.0022151972	0.001329615
0	7644.2192	2.4146094	75.475136	0.00662618	0.002281355	0.0013256266
0	7644.2192	2.4146094	90.570163	0.0065912135	0.0023302612	0.001323104
0	7644.2192	2.4146094	105.66519	0.0065640655	0.0023679251	0.0013214322
0	7644.2192	2.4146094	120.76022	0.0065423773	0.002397842	0.0013202977
0	7644.2192	2.4146094	135.85524	0.0065246523	0.0024221887	0.0013195239
0	7644.2192	2.8170443	0	0.0051969927	0.0010670215	0.0015734468
0	7644.2192	2.8170443	15.095027	0.0058285078	0.0017228172	0.0014001159
0	7644.2192	2.8170443	30.190054	0.0063783547	0.0019833038	0.0013570184
0	7644.2192	2.8170443	45.285081	0.0067806236	0.0021278783	0.001341306
0	7644.2192	2.8170443	60.380108	0.0067115892	0.0022207715	0.0013333541
0	7644.2192	2.8170443	75.475136	0.0066615707	0.0022857624	0.0013286726
0	7644.2192	2.8170443	90.570163	0.0066236617	0.0023338772	0.0013256746
0	7644.2192	2.8170443	105.66519	0.0065939394	0.0023709739	0.0013236566
0	7644.2192	2.8170443	120.76022	0.0065700101	0.0024004673	0.0013222586
0	7644.2192	2.8170443	135.85524	0.0065503306	0.0024244872	0.0013212776
0	7644.2192	3.2194791	0	0.0052058824	0.0011094753	0.0015801944
0	7644.2192	3.2194791	15.095027	0.0057641452	0.0017403453	0.0014113751
0	7644.2192	3.2194791	30.190054	0.0062577695	0.0019938236	0.001363727
0	7644.2192	3.2194791	45.285081	0.0066988534	0.0021351773	0.0013460692
0	7644.2192	3.2194791	60.380108	0.0067465408	0.002226261	0.0013370461
0	7644.2192	3.2194791	75.475136	0.0066940006	0.0022901115	0.0013316876
0	7644.2192	3.2194791	90.570163	0.0066537113	0.0023374509	0.0013282234
0	7644.2192	3.2194791	105.66519	0.0066218352	0.0023739909	0.0013258647
0	7644.2192	3.2194791	120.76022	0.006595986	0.0024030678	0.001324207
0	7644.2192	3.2194791	135.85524	0.0065746019	0.0024267658	0.0013230214
0	7644.2192	3.621914	0	0.0052128298	0.0011501017	0.0015854103
0	7644.2192	3.621914	15.095027	0.0057130852	0.0017573841	0.0014221512
0	7644.2192	3.621914	30.190054	0.0061609063	0.002004116	0.0013702766
0	7644.2192	3.621914	45.285081	0.0065652373	0.0021423469	0.0013507544
0	7644.2192	3.621914	60.380108	0.0067782803	0.0022316678	0.001340692
0	7644.2192	3.621914	75.475136	0.0067238271	0.0022944036	0.0013346723
0	7644.2192	3.621914	90.570163	0.0066816193	0.0023409831	0.0013307506
0	7644.2192	3.621914	105.66519	0.0066479435	0.0023769765	0.0013280567
0	7644.2192	3.621914	120.76022	0.0066204499	0.0024056437	0.0013261429
0	7644.2192	3.621914	135.85524	0.006597579	0.0024290248	0.0013247552
0	15288.4383	0	0	0.000837557764	0.000706386349	0.00016412723
0	15288.4383	0	15.0950271	0.00608274413	0.0012848099	0.00130425726
0	15288.4383	0	30.1900542	0.00621136851	0.00158438687	0.0013045283
0	15288.4383	0	45.2850813	0.00625606465	0.00177230274	0.00130479836
0	15288.4383	0	60.3801084	0.00627877144	0.00190258374	0.00130506787
0	15288.4383	0	75.4751355	0.00629251264	0.0019987333	0.00130533685
0	15288.4383	0	90.5701626	0.00630172278	0.00207282821	0.0013056053
0	15288.4383	0	105.66519	0.0063083258	0.00213177874	0.00130587322
0	15288.4383	0	120.760217	0.00631329145	0.00217985023	0.00130614061
0	15288.4383	0	135.855244	0.00631716159	0.00221982884	0.00130640749
0	15288.4383	0.402434893	0	0.0044710743	0.000736556509	0.000804143473
0	15288.4383	0.402434893	15.0950271	0.00639083251	0.00130120657	0.00131860049
0	15288.4383	0.402434893	30.1900542	0.00637365259	0.00159530011	0.00131252154
0	15288.4383	0.402434893	45.2850813	0.00636635615	0.00178030255	0.00131015466
0	15288.4383	0.402434893	60.3801084	0.00636232595	0.00190879894	0.00130909697
0	15288.4383	0.402434893	75.4751355	0.00635977091	0.00200375673	0.0013085668
0	15288.4383	0.402434893	90.5701626	0.00635800664	0.0020770074	0.0013083013
0	15288.4383	0.402434893	105.66519	0.00635671533	0.00213533339	0.00130818725
0	15288.4383	0.402434893	120.760217	0.0063557293	0.00218292718	0.00130816785
0	15288.4383	0.402434893	135.855244	0.00635495175	0.00222253051	0.00130821146
0	15288.4383	0.804869786	0	0.00481928523	0.000765942244	0.00130066396
0	15288.4383	0.804869786	15.0950271	0.00658429729	0.00131728717	0.00133499419
0	15288.4383	0.804869786	30.1900542	0.00649785614	0.00160604017	0.0013203075
0	15288.4383	0.804869786	45.2850813	0.00645774695	0.00178819346	0.00131541763
0	15288.4383	0.804869786	60.3801084	0.00643460312	0.00191493983	0.00131307322
0	15288.4383	0.804869786	75.4751355	0.00641954176	0.00200872655	0.0013117628
0	15288.4383	0.804869786	90.5701626	0.0064089589	0.00208114629	0.00131097367
0	15288.4383	0.804869786	105.66519	0.00640111576	0.00213885676	0.00131048388
0	15288.4383	0.804869786	120.760217	0.00639507046	0.00218597923	0.00131018173
0	15288.4383	0.804869786	135.855244	0.00639026843	0.00222521194	0.00131000487
0	15288.4383	1.20730468	0	0.00495571625	0.000794573795	0.0014785568
0	15288.4383	1.20730468	15.0950271	0.00625856149	0.00133306089	0.00134922518
0	15288.4383	1.20730468	30.1900542	0.00659601675	0.00161661127	0.00132789418
0	15288.4383	1.20730468	45.2850813	0.00653472795	0.00179597776	0.00132058969
0	15288.4383	1.20730468	60.3801084	0.00649774937	0.00192100779	0.00131699767
0	15288.4383	1.20730468	75.4751355	0.00647301378	0.00201364364	0.00131492538
0	15288.4383	1.20730468	90.5701626	0.00645530543	0.00208524548	0.00131362271
0	15288.4383	1.20730468	105.66519	0.00644200253	0.00214234929	0.00131276331
0	15288.4383	1.20730468	120.760217	0.00643164311	0.00218900669	0.00131218241
0	15288.4383	1.20730468	135.855244	0.00642334761	0.00222787337	0.00131178783
0	15288.4383	1.60973957	0	0.00502864079	0.000822479828	0.00152835051
0	15288.4383	1.60973957	15.0950271	0.00605238788	0.00134853655	0.00136277108
0	15288.4383	1.60973957	30.1900542	0.00667556946	0.00162701747	0.00133528915
0	15288.4383	1.60973957	45.2850813	0.00660046778	0.00180365767	0.0013256732
0	15288.4383	1.60973957	60.3801084	0.00655339733	0.00192700416	0.00132087132
0	15288.4383	1.60973957	75.4751355	0.00652113585	0.00201850887	0.00131805507
0	15288.4383	1.60973957	90.5701626	0.00649764568	0.00208930556	0.00131624872
0	15288.4383	1.60973957	105.66519	0.00647977816	0.0021458114	0.00131502572
0	15288.4383	1.60973957	120.760217	0.00646573049	0.00219200989	0.00131417001
0	15288.4383	1.60973957	135.855244	0.00645439609	0.00223051504	0.00131356042
0	15288.4383	2.01217447	0	0.00507404694	0.000849687575	0.0015508097
0	15288.4383	2.01217447	15.0950271	0.00591763952	0.00136372264	0.00137568025
0	15288.4383	2.01217447	30.1900542	0.0066227786	0.00163726271	0.00134249959
0	15288.4383	2.01217447	45.2850813	0.00665726727	0.00181123537	0.00133067041
0	15288.4383	2.01217447	60.3801084	0.00660281126	0.00193293026	0.00132469515
0	15288.4383	2.01217447	75.4751355	0.00656467486	0.00202332311	0.00132115237
0	15288.4383	2.01217447	90.5701626	0.00653647908	0.00209332712	0.001318852
0	15288.4383	2.01217447	105.66519	0.00651478579	0.00214924349	0.00131727132
0	15288.4383	2.01217447	120.760217	0.00649757836	0.00219498912	0.00131614466
0	15288.4383	2.01217447	135.855244	0.00648359585	0.00223313718	0.00131532272
0	15288.4383	2.41460936	0	0.00510504305	0.000876222924	0.00156418522
0	15288.4383	2.41460936	15.0950271	0.00582257973	0.00137862733	0.00138799657
0	15288.4383	2.41460936	30.1900542	0.00643757361	0.0016473508	0.00134953233
0	15288.4383	2.41460936	45.2850813	0.00670683807	0.00181871295	0.00133558349
0	15288.4383	2.41460936	60.3801084	0.00664698567	0.00193878737	0.00132847013
0	15288.4383	2.41460936	75.4751355	0.00660425745	0.00202808718	0.0013242178
0	15288.4383	2.41460936	90.5701626	0.00657222514	0.00209731074	0.00132143286
0	15288.4383	2.41460936	105.66519	0.00654731974	0.00215264598	0.00131950028
0	15288.4383	2.41460936	120.760217	0.00652740104	0.00219794468	0.00131810648
0	15288.4383	2.41460936	135.855244	0.00651110772	0.00223574001	0.00131707484
0	15288.4383	2.81704425	0	0.00512755087	0.000902110498	0.00157332136
0	15288.4383	2.81704425	15.0950271	0.00575188924	0.00139325848	0.00139976002
0	15288.4383	2.81704425	30.1900542	0.00629721408	0.00165728543	0.00135639388
0	15288.4383	2.81704425	45.2850813	0.00675048027	0.00182609244	0.00134041458
0	15288.4383	2.81704425	60.3801084	0.00668671376	0.00194457672	0.00133219719
0	15288.4383	2.81704425	75.4751355	0.0066404007	0.0020328019	0.00132725183
0	15288.4383	2.81704425	90.5701626	0.00660523887	0.00210125696	0.00132399158
0	15288.4383	2.81704425	105.66519	0.00657763391	0.00215601927	0.00132171279
0	15288.4383	2.81704425	120.760217	0.00655538623	0.00220087687	0.0013200556
0	15288.4383	2.81704425	135.855244	0.00653707433	0.00223832376	0.00131881686
0	15288.4383	3.21947914	0	0.00514463785	0.00092737373	0.00158005108
0	15288.4383	3.21947914	15.0950271	0.00569724719	0.00140762363	0.00141100703
0	15288.4383	3.21947914	30.1900542	0.00618710107	0.00166707017	0.00136309042
0	15288.4383	3.21947914	45.2850813	0.00662572814	0.00183337585	0.0013451657
0	15288.4383	3.21947914	60.3801084	0.00672263599	0.00195029954	0.00133587723
0	15288.4383	3.21947914	75.4751355	0.00667353519	0.00203746807	0.00133025495
0	15288.4383	3.21947914	90.5701626	0.00663582272	0.00210516634	0.00132652844
0	15288.4383	3.21947914	105.66519	0.00660594854	0.00215936375	0.00132390903
0	15288.4383	3.21947914	120.760217	0.00658169912	0.00220378598	0.00132199215
0	15288.4383	3.21947914	135.855244	0.00656162266	0.00224088864	0.00132054887
0	15288.4383	3.62191404	0	0.0051580521	0.000952034939	0.001585249
0	15288.4383	3.62191404	15.0950271	0.00565373881	0.00142173009	0.00142177092
0	15288.4383	3.62191404	30.1900542	0.00609837517	0.00167670847	0.00136962785
0	15288.4383	3.62191404	45.2850813	0.00650052265	0.0018405651	0.00134983883
0	15288.4383	3.62191404	60.3801084	0.00675527522	0.00195595702	0.00133951115
0	15288.4383	3.62191404	75.4751355	0.00670402233	0.00204208645	0.00133322764
0	15288.4383	3.62191404	90.5701626	0.00666423601	0.00210903942	0.00132904373
0	15288.4383	3.62191404	105.66519	0.00663245558	0.0021626798	0.00132608919
0	15288.4383	3.62191404	120.760217	0.0066064856	0.00220667229	0.00132391624
0	15288.4383	3.62191404	135.855244	0.00658486608	0.00224343487	0.00132227095
0	22932.6575	0	0	0.000837557764	0.000706386374	0.00016412723
0	22932.6575	0	15.0950271	0.00596172365	0.00113893093	0.00130416695
0	22932.6575	0	30.1900542	0.00614605957	0.00140308708	0.00130434798
0	22932.6575	0	45.2850813	0.00621136851	0.00158438687	0.00130452833
0	22932.6575	0	60.3801084	0.00624480168	0.00171779017	0.00130470841
0	22932.6575	0	75.4751355	0.00626511829	0.00182062185	0.00130488826
0	22932.6575	0	90.5701626	0.00627877144	0.00190258374	0.00130506787
0	22932.6575	0	105.66519	0.00628857755	0.00196958792	0.00130524725
0	22932.6575	0	120.760217	0.0062959618	0.00202546744	0.00130542639
0	22932.6575	0	135.855244	0.00630172278	0.00207282821	0.0013056053
0	22932.6575	0.402434893	0	0.00419084449	0.000726588493	0.000804137497
0	22932.6575	0.402434893	15.0950271	0.00628888251	0.00115194756	0.0013185061
0	22932.6575	0.402434893	30.1900542	0.00631437816	0.00141251965	0.00131233716
0	22932.6575	0.402434893	45.2850813	0.00632457845	0.00159168181	0.00130988057
0	22932.6575	0.402434893	60.3801084	0.00633007083	0.00172367347	0.00130873347
0	22932.6575	0.402434893	75.4751355	0.00633350344	0.00182550942	0.00130811418
0	22932.6575	0.402434893	90.5701626	0.00633585199	0.00190673553	0.00130775986
0	22932.6575	0.402434893	105.66519	0.00633755997	0.00197317678	0.00130755727
0	22932.6575	0.402434893	120.760217	0.00633885801	0.00202861374	0.00130744962
0	22932.6575	0.402434893	135.855244	0.00633987787	0.00207561885	0.00130740528
0	22932.6575	0.804869786	0	0.00463500363	0.000746437384	0.00130065201
0	22932.6575	0.804869786	15.0950271	0.00637705272	0.00116478139	0.00133489573
0	22932.6575	0.804869786	30.1900542	0.00644368544	0.00142183867	0.00132011906
0	22932.6575	0.804869786	45.2850813	0.00641856324	0.00159889916	0.00131513949
0	22932.6575	0.804869786	60.3801084	0.0064039137	0.00172950047	0.00131270568
0	22932.6575	0.804869786	75.4751355	0.00639432088	0.0018303544	0.00131130615
0	22932.6575	0.804869786	90.5701626	0.0063875528	0.00191085409	0.00131042821
0	22932.6575	0.804869786	105.66519	0.00638252222	0.00197673906	0.00130984989
0	22932.6575	0.804869786	120.760217	0.0063786363	0.00203173834	0.00130945951
0	22932.6575	0.804869786	135.855244	0.00637554434	0.00207839148	0.0013091947
0	22932.6575	1.20730468	0	0.00481928523	0.000765942244	0.00147853887
0	22932.6575	1.20730468	15.0950271	0.00609288929	0.00117743627	0.00134912265
0	22932.6575	1.20730468	30.1900542	0.0065461886	0.00143104622	0.00132770167
0	22932.6575	1.20730468	45.2850813	0.00649785614	0.00160604017	0.0013203075
0	22932.6575	1.20730468	60.3801084	0.00646849182	0.00173527201	0.00131662609
0	22932.6575	1.20730468	75.4751355	0.00644876582	0.00183515738	0.0013144647
0	22932.6575	1.20730468	90.5701626	0.00643460312	0.00191493983	0.00131307322
0	22932.6575	1.20730468	105.66519	0.0064239416	0.00198027506	0.00131212531
0	22932.6575	1.20730468	120.760217	0.006415626	0.00203484148	0.00131145619
0	22932.6575	1.20730468	135.855244	0.0064089589	0.00208114629	0.00131097367
0	22932.6575	1.60973957	0	0.00492047569	0.000785111943	0.00152832661
0	22932.6575	1.60973957	15.0950271	0.00592577245	0.00118991596	0.00136266448
0	22932.6575	1.60973957	30.1900542	0.00662946688	0.00144014433	0.00133509258
0	22932.6575	1.60973957	45.2850813	0.00656566431	0.00161310609	0.00132538696
0	22932.6575	1.60973957	60.3801084	0.00652545201	0.0017409889	0.00132049569
0	22932.6575	1.60973957	75.4751355	0.00649779353	0.00183991892	0.00131759036
0	22932.6575	1.60973957	90.5701626	0.00647760566	0.00191899316	0.00131569521
0	22932.6575	1.60973957	105.66519	0.00646222248	0.00198378508	0.00131438371
0	22932.6575	1.60973957	120.760217	0.00645011145	0.00203792338	0.00131343979
0	22932.6575	1.60973957	135.855244	0.00644032905	0.00208388346	0.00131274227
0	22932.6575	2.01217447	0	0.00498448603	0.000803955045	0.00155077983
0	22932.6575	2.01217447	15.0950271	0.00581536338	0.0012022241	0.00137556957
0	22932.6575	2.01217447	30.1900542	0.00651355237	0.00144913498	0.00134229895
0	22932.6575	2.01217447	45.2850813	0.00662432203	0.00162009813	0.00133038011
0	22932.6575	2.01217447	60.3801084	0.00657607143	0.00174665195	0.00132431549
0	22932.6575	2.01217447	75.4751355	0.00654217682	0.00184463957	0.00132068363
0	22932.6575	2.01217447	90.5701626	0.00651706293	0.00192301447	0.00131829448
0	22932.6575	2.01217447	105.66519	0.00649770975	0.00198726943	0.0013166253
0	22932.6575	2.01217447	120.760217	0.00648233948	0.00204098428	0.00131541044
0	22932.6575	2.01217447	135.855244	0.00646983749	0.00208660315	0.00131450059
0	22932.6575	2.41460936	0	0.00502864079	0.000822479828	0.00156414937
0	22932.6575	2.41460936	15.0950271	0.00573687881	0.00121436422	0.00138788183
0	22932.6575	2.41460936	30.1900542	0.00634629085	0.00145802009	0.00134932764
0	22932.6575	2.41460936	45.2850813	0.00667556946	0.00162701747	0.00133528915
0	22932.6575	2.41460936	60.3801084	0.00662135605	0.00175226193	0.00132808643
0	22932.6575	2.41460936	75.4751355	0.00658254775	0.00184931987	0.00132374503
0	22932.6575	2.41460936	90.5701626	0.00655339733	0.00192700416	0.00132087132
0	22932.6575	2.41460936	105.66519	0.00653069938	0.00199072839	0.00131885025
0	22932.6575	2.41460936	120.760217	0.00651252542	0.00204402439	0.00131736826
0	22932.6575	2.41460936	135.855244	0.00649764568	0.00208930556	0.00131624872
0	22932.6575	2.81704425	0	0.00506094256	0.000840694289	0.00157327954
0	22932.6575	2.81704425	15.0950271	0.00567818327	0.00122633979	0.0013996412
0	22932.6575	2.81704425	30.1900542	0.00621894631	0.00146680156	0.00135618513
0	22932.6575	2.81704425	45.2850813	0.00669845048	0.00163386528	0.00134011618
0	22932.6575	2.81704425	60.3801084	0.00666210919	0.00175781961	0.00133180944
0	22932.6575	2.81704425	75.4751355	0.00661942837	0.00185396037	0.00132677503
0	22932.6575	2.81704425	90.5701626	0.00658696653	0.00193096263	0.00132342602
0	22932.6575	2.81704425	105.66519	0.00656144686	0.00199416225	0.00132105875
0	22932.6575	2.81704425	120.760217	0.00654085797	0.00204704395	0.00131931338
0	22932.6575	2.81704425	135.855244	0.00652389691	0.00209199085	0.00131798675
0	22932.6575	3.21947914	0	0.00508560111	0.000858606161	0.00158000328
0	22932.6575	3.21947914	15.0950271	0.00563261432	0.00123815415	0.00141088414
0	22932.6575	3.21947914	30.1900542	0.00611867922	0.00147548121	0.00136287761
0	22932.6575	3.21947914	45.2850813	0.00655478894	0.00164064268	0.00134486325
0	22932.6575	3.21947914	60.3801084	0.00669898024	0.00176332575	0.00133548545
0	22932.6575	3.21947914	75.4751355	0.00665325369	0.00185856159	0.00132977413
0	22932.6575	3.21947914	90.5701626	0.00661807546	0.00193489023	0.00132595886
0	22932.6575	3.21947914	105.66519	0.00659017388	0.0019975713	0.00132325099
0	22932.6575	3.21947914	120.760217	0.00656750322	0.00205004316	0.00132124593
0	22932.6575	3.21947914	135.855244	0.00654871874	0.00209465918	0.00131971477
0	22932.6575	3.62191404	0	0.00510504305	0.000876222924	0.00158519524
0	22932.6575	3.62191404	15.0950271	0.0055962039	0.00124981055	0.00142164396
0	22932.6575	3.62191404	30.1900542	0.0060376476	0.00148406085	0.00136941097
0	22932.6575	3.62191404	45.2850813	0.00643757361	0.0016473508	0.00134953233
0	22932.6575	3.62191404	60.3801084	0.00673249987	0.00176878108	0.00133911532
0	22932.6575	3.62191404	75.4751355	0.00668438915	0.00186312405	0.00133274279
0	22932.6575	3.62191404	90.5701626	0.00664698567	0.00193878737	0.00132847013
0	22932.6575	3.62191404	105.66519	0.00661707375	0.00200095582	0.00132542714
0	22932.6575	3.62191404	120.760217	0.00659260792	0.00205302224	0.00132316603
0	22932.6575	3.62191404	135.855244	0.00657222514	0.00209731074	0.00132143286
0	30576.8767	0	0	0.000837557764	0.000706386381	0.00016412723
0	30576.8767	0	15.0950271	0.00584762335	0.0010521051	0.00130412178
0	30576.8767	0	30.1900542	0.00608274413	0.0012848099	0.00130425773
0	30576.8767	0	45.2850813	0.00616760289	0.00145434701	0.00130439311
0	30576.8767	0	60.3801084	0.00621136851	0.00158438687	0.00130452833
0	30576.8767	0	75.4751355	0.00623807255	0.00168780777	0.00130466342
0	30576.8767	0	90.5701626	0.00625606465	0.00177230274	0.00130479837
0	30576.8767	0	105.66519	0.00626901026	0.00184279075	0.00130493319
0	30576.8767	0	120.760217	0.00627877144	0.00190258374	0.00130506787
0	30576.8767	0	135.855244	0.00628639451	0.00195400386	0.00130520243
0	30576.8767	0.402434893	0	0.0039586496	0.000721571447	0.000804134509
0	30576.8767	0.402434893	15.0950271	0.00619163582	0.00106286697	0.00131845889
0	30576.8767	0.402434893	30.1900542	0.00625670826	0.00129304833	0.00131224487
0	30576.8767	0.402434893	45.2850813	0.00628360091	0.00146095839	0.00130974332
0	30576.8767	0.402434893	60.3801084	0.00629829368	0.0015898654	0.00130855136
0	30576.8767	0.402434893	75.4751355	0.00630755339	0.00169245508	0.00130788731
0	30576.8767	0.402434893	90.5701626	0.00631392334	0.0017763164	0.00130748833
0	30576.8767	0.402434893	105.66519	0.00631857368	0.00184630711	0.00130724119
0	30576.8767	0.402434893	120.760217	0.00632211793	0.00190570072	0.00130708909
0	30576.8767	0.402434893	135.855244	0.00632490878	0.001956794	0.0013070004
0	30576.8767	0.804869786	0	0.0044710743	0.000736556509	0.00130064603
0	30576.8767	0.804869786	15.0950271	0.00616101767	0.00107350967	0.00133484648
0	30576.8767	0.804869786	30.1900542	0.00639083251	0.00130120657	0.00132002474
0	30576.8767	0.804869786	45.2850813	0.00638007452	0.00146751184	0.00131500021
0	30576.8767	0.804869786	60.3801084	0.00637365259	0.00159530011	0.00131252154
0	30576.8767	0.804869786	75.4751355	0.00636939014	0.00169706809	0.00131107726
0	30576.8767	0.804869786	90.5701626	0.00636635615	0.00178030255	0.00131015466
0	30576.8767	0.804869786	105.66519	0.00636408696	0.00184980095	0.0013095318
0	30576.8767	0.804869786	120.760217	0.00636232595	0.00190879894	0.00130909697
0	30576.8767	0.804869786	135.855244	0.00636091972	0.00195956832	0.00130878782
0	30576.8767	1.20730468	0	0.00469396423	0.0007513455	0.00147852991
0	30576.8767	1.20730468	15.0950271	0.00593898758	0.00108403517	0.00134907136
0	30576.8767	1.20730468	30.1900542	0.00649746127	0.0013092858	0.00132760532
0	30576.8767	1.20730468	45.2850813	0.00646159337	0.00147400815	0.00132016619
0	30576.8767	1.20730468	60.3801084	0.00643962018	0.00160069152	0.00131643992
0	30576.8767	1.20730468	75.4751355	0.00642478406	0.00170164721	0.00131423379
0	30576.8767	1.20730468	90.5701626	0.00641409545	0.00178426147	0.00131279766
0	30576.8767	1.20730468	105.66519	0.00640602915	0.00185327248	0.0013118052
0	30576.8767	1.20730468	120.760217	0.00639972589	0.00191187859	0.00131109163
0	30576.8767	1.20730468	135.855244	0.00639466473	0.00196232695	0.00131056477
0	30576.8767	1.60973957	0	0.00481928523	0.000765942244	0.00152831466
0	30576.8767	1.60973957	15.0950271	0.00580647683	0.00109444542	0.00136261115
0	30576.8767	1.60973957	30.1900542	0.00658429729	0.00131728717	0.00133499419
0	30576.8767	1.60973957	45.2850813	0.00653139881	0.00148044807	0.00132524361
0	30576.8767	1.60973957	60.3801084	0.00649785614	0.00160604017	0.0013203075
0	30576.8767	1.60973957	75.4751355	0.00647469628	0.00170619281	0.00131735742
0	30576.8767	1.60973957	90.5701626	0.00645774695	0.00178819346	0.00131541763
0	30576.8767	1.60973957	105.66519	0.00644480635	0.00185672193	0.00131406159
0	30576.8767	1.60973957	120.760217	0.00643460312	0.00191493983	0.00131307322
0	30576.8767	1.60973957	135.855244	0.00642635199	0.00196507004	0.00131233136
0	30576.8767	2.01217447	0	0.0048997047	0.000780350466	0.00155076489
0	30576.8767	2.01217447	15.0950271	0.00571807088	0.0011047423	0.00137551421
0	30576.8767	2.01217447	30.1900542	0.00640918463	0.00132521183	0.00134219853
0	30576.8767	2.01217447	45.2850813	0.00659185534	0.00148683235	0.00133023474
0	30576.8767	2.01217447	60.3801084	0.00654964945	0.00161134658	0.00132412527
0	30576.8767	2.01217447	75.4751355	0.0065199051	0.00171070527	0.00132044867
0	30576.8767	2.01217447	90.5701626	0.00649781608	0.00179209879	0.00131801488
0	30576.8767	2.01217447	105.66519	0.0064807651	0.00186014951	0.00131630116
0	30576.8767	2.01217447	120.760217	0.00646720552	0.00191798284	0.00131504186
0	30576.8767	2.01217447	135.855244	0.00645616484	0.00196779771	0.00131408767
0	30576.8767	2.41460936	0	0.00495571625	0.000794573795	0.00156413145
0	30576.8767	2.41460936	15.0950271	0.00565478651	0.00111492767	0.00138782442
0	30576.8767	2.41460936	30.1900542	0.00625856149	0.00133306089	0.00134922518
0	30576.8767	2.41460936	45.2850813	0.00664472924	0.00149316172	0.00133514175
0	30576.8767	2.41460936	60.3801084	0.00659601675	0.00161661127	0.00132789418
0	30576.8767	2.41460936	75.4751355	0.0065610477	0.00171518497	0.00132350804
0	30576.8767	2.41460936	90.5701626	0.00653472795	0.00179597776	0.00132058969
0	30576.8767	2.41460936	105.66519	0.00651420295	0.00186355545	0.00131852409
0	30576.8767	2.41460936	120.760217	0.00649774937	0.00192100779	0.00131699767
0	30576.8767	2.41460936	135.855244	0.00648426539	0.0019705101	0.0013158338
0	30576.8767	2.81704425	0	0.0049969774	0.000808615766	0.00157325863
0	30576.8767	2.81704425	15.0950271	0.0056072095	0.00112500334	0.00139958176
0	30576.8767	2.81704425	30.1900542	0.00614338672	0.00134083544	0.00135608064
0	30576.8767	2.81704425	45.2850813	0.006619955	0.00149943692	0.00133996675
0	30576.8767	2.81704425	60.3801084	0.00663777084	0.00162183473	0.00133161517
0	30576.8767	2.81704425	75.4751355	0.00659865076	0.00171963228	0.00132653602
0	30576.8767	2.81704425	90.5701626	0.00656884276	0.00179983063	0.00132314237
0	30576.8767	2.81704425	105.66519	0.00654537689	0.00186693994	0.00132073058
0	30576.8767	2.81704425	120.760217	0.00652642432	0.00192401484	0.00131894078
0	30576.8767	2.81704425	135.855244	0.00651079753	0.00197320735	0.00131756982
0	30576.8767	3.21947914	0	0.00502864079	0.000822479828	0.00157997938
0	30576.8767	3.21947914	15.0950271	0.00557012122	0.00113497109	0.00141082266
0	30576.8767	3.21947914	30.1900542	0.00605238788	0.00134853655	0.00136277108
0	30576.8767	3.21947914	45.2850813	0.00648593006	0.00150565863	0.00134471179
0	30576.8767	3.21947914	60.3801084	0.00667556946	0.00162701747	0.00133528915
0	30576.8767	3.21947914	75.4751355	0.00663315351	0.00172404756	0.00132953309
0	30576.8767	3.21947914	90.5701626	0.00660046778	0.00180365767	0.0013256732
0	30576.8767	3.21947914	105.66519	0.00657450998	0.00187030321	0.0013229208
0	30576.8767	3.21947914	120.760217	0.00655339733	0.00192700416	0.00132087132
0	30576.8767	3.21947914	135.855244	0.00653588941	0.00197588959	0.00131929583
0	30576.8767	3.62191404	0	0.0050537081	0.000836169339	0.00158516835
0	30576.8767	3.62191404	15.0950271	0.00554038979	0.00114483265	0.00142158044
0	30576.8767	3.62191404	30.1900542	0.00597863875	0.00135616528	0.00136930242
0	30576.8767	3.62191404	45.2850813	0.006376312	0.00151182757	0.00134937884
0	30576.8767	3.62191404	60.3801084	0.00670995067	0.00163215997	0.001338917
0	30576.8767	3.62191404	75.4751355	0.00666492523	0.00172843115	0.00133249973
0	30576.8767	3.62191404	90.5701626	0.00662986674	0.00180745917	0.00132818245
0	30576.8767	3.62191404	105.66519	0.00660179686	0.00187364546	0.00132509494
0	30576.8767	3.62191404	120.760217	0.00657881598	0.00192997592	0.0013227894
0	30576.8767	3.62191404	135.855244	0.00655965555	0.00197855694	0.00132101192
0	38221.0958	0	0	0.000837557764	0.000706386385	0.00016412723
0	38221.0958	0	15.0950271	0.00573984062	0.000994404757	0.00130409466
0	38221.0958	0	30.1900542	0.00602132819	0.0012012355	0.00130420356
0	38221.0958	0	45.2850813	0.00612473769	0.00135853231	0.00130431191
0	38221.0958	0	60.3801084	0.00617845873	0.00148299764	0.00130442017
0	38221.0958	0	75.4751355	0.00621136851	0.00158438687	0.00130452833
0	38221.0958	0	90.5701626	0.00623359833	0.00166883371	0.00130463641
0	38221.0958	0	105.66519	0.00624962134	0.00174041601	0.0013047444
0	38221.0958	0	120.760217	0.00626171865	0.00180196564	0.00130485231
0	38221.0958	0	135.855244	0.00627117554	0.00185551916	0.00130496013
0	38221.0958	0.402434893	0	0.00376193724	0.000718550563	0.000804132716
0	38221.0958	0.402434893	15.0950271	0.00609875803	0.00100356899	0.00131843055
0	38221.0958	0.402434893	30.1900542	0.00620057542	0.00120852703	0.00131218947
0	38221.0958	0.402434893	45.2850813	0.00624339963	0.00136454568	0.00130966091
0	38221.0958	0.402434893	60.3801084	0.00626698344	0.00148808468	0.00130844198
0	38221.0958	0.402434893	75.4751355	0.00628191475	0.00158877322	0.00130775101
0	38221.0958	0.402434893	90.5701626	0.00629221708	0.00167267277	0.00130732516
0	38221.0958	0.402434893	105.66519	0.00629975411	0.00174381681	0.0013070512
0	38221.0958	0.402434893	120.760217	0.00630550747	0.0018050084	0.00130687232
0	38221.0958	0.402434893	135.855244	0.00631004333	0.00185826459	0.0013067569
0	38221.0958	0.804869786	0	0.00432393532	0.00073058623	0.00130064244
0	38221.0958	0.804869786	15.0950271	0.00596376731	0.00101264937	0.00133481692
0	38221.0958	0.804869786	30.1900542	0.00633924735	0.00121575887	0.00131996812
0	38221.0958	0.804869786	45.2850813	0.00634226153	0.00137051416	0.00131491657
0	38221.0958	0.804869786	60.3801084	0.00634381044	0.00149313669	0.00131241094
0	38221.0958	0.804869786	75.4751355	0.00634474432	0.00159313145	0.00131093974
0	38221.0958	0.804869786	90.5701626	0.00634536575	0.00167648878	0.00130999027
0	38221.0958	0.804869786	105.66519	0.00634580786	0.00174719839	0.00130934059
0	38221.0958	0.804869786	120.760217	0.00634613794	0.00180803491	0.00130887898
0	38221.0958	0.804869786	135.855244	0.00634639352	0.00186099612	0.00130854311
0	38221.0958	1.20730468	0	0.00457829504	0.000742495417	0.00147852453
0	38221.0958	1.20730468	15.0950271	0.00579553226	0.00102164704	0.00134904058
0	38221.0958	1.20730468	30.1900542	0.00644979672	0.00122293175	0.00132754748
0	38221.0958	1.20730468	45.2850813	0.0064259239	0.00137643826	0.00132008134
0	38221.0958	1.20730468	60.3801084	0.00641112647	0.00149815402	0.0013163281
0	38221.0958	1.20730468	75.4751355	0.00640106392	0.00159746183	0.00131409505
0	38221.0958	1.20730468	90.5701626	0.00639377955	0.00168028195	0.00131263205
0	38221.0958	1.20730468	105.66519	0.00638826327	0.00175056091	0.00131161278
0	38221.0958	1.20730468	120.760217	0.00638394142	0.0018110453	0.00131087244
0	38221.0958	1.20730468	135.855244	0.00638046414	0.00186371384	0.00131031885
0	38221.0958	1.60973957	0	0.0047243375	0.000754280108	0.00152830749
0	38221.0958	1.60973957	15.0950271	0.00569382309	0.00103056314	0.00136257915
0	38221.0958	1.60973957	30.1900542	0.00649306713	0.0012300464	0.00133493512
0	38221.0958	1.60973957	45.2850813	0.00649765822	0.00138231849	0.00132515754
0	38221.0958	1.60973957	60.3801084	0.00647060284	0.00150313705	0.00132019446
0	38221.0958	1.60973957	75.4751355	0.00645184005	0.00160176465	0.00131721747
0	38221.0958	1.60973957	90.5701626	0.00643806699	0.00168405249	0.00131525081
0	38221.0958	1.60973957	105.66519	0.00642752803	0.00175390454	0.00131386795
0	38221.0958	1.60973957	120.760217	0.00641920428	0.00181403971	0.00131285281
0	38221.0958	1.60973957	135.855244	0.006412464	0.00186641787	0.00131208423
0	38221.0958	2.01217447	0	0.00481928523	0.000765942244	0.00155075593
0	38221.0958	2.01217447	15.0950271	0.00562536985	0.00103939876	0.00137548097
0	38221.0958	2.01217447	30.1900542	0.00630932876	0.00123710354	0.00134213825
0	38221.0958	2.01217447	45.2850813	0.00655985627	0.00138815535	0.00133014744
0	38221.0958	2.01217447	60.3801084	0.00652353939	0.00150808613	0.00132401101
0	38221.0958	2.01217447	75.4751355	0.00649785614	0.00160604017	0.0013203075
0	38221.0958	2.01217447	90.5701626	0.00647873621	0.00168780061	0.00131784684
0	38221.0958	2.01217447	105.66519	0.00646395025	0.00175722945	0.00131610631
0	38221.0958	2.01217447	120.760217	0.00645217535	0.00181701825	0.00131482024
0	38221.0958	2.01217447	135.855244	0.00644257707	0.00186910832	0.00131383933
0	38221.0958	2.41460936	0	0.00488600907	0.000777483728	0.00156412069
0	38221.0958	2.41460936	15.0950271	0.00557605602	0.001048155	0.00138778997
0	38221.0958	2.41460936	30.1900542	0.00617416237	0.00124410386	0.00134916367
0	38221.0958	2.41460936	45.2850813	0.00661430818	0.00139394931	0.00133505323
0	38221.0958	2.41460936	60.3801084	0.00657096262	0.00151300161	0.00132777871
0	38221.0958	2.41460936	75.4751355	0.0065397541	0.00161028865	0.00132336566
0	38221.0958	2.41460936	90.5701626	0.0065162149	0.00169152652	0.00132042045
0	38221.0958	2.41460936	105.66519	0.006497829	0.0017605358	0.00131832803
0	38221.0958	2.41460936	120.760217	0.00648307185	0.00181998108	0.00131677484
0	38221.0958	2.41460936	135.855244	0.00647096607	0.00187178529	0.00131558425
0	38221.0958	2.81704425	0	0.00493548231	0.000788906422	0.00157324608
0	38221.0958	2.81704425	15.0950271	0.0055388027	0.00105683293	0.00139954608
0	38221.0958	2.81704425	30.1900542	0.00607038345	0.00125104806	0.00135601791
0	38221.0958	2.81704425	45.2850813	0.00654394767	0.00139970086	0.00133987701
0	38221.0958	2.81704425	60.3801084	0.00661369417	0.00151788385	0.00133149848
0	38221.0958	2.81704425	75.4751355	0.00657806501	0.00161451037	0.00132639242
0	38221.0958	2.81704425	90.5701626	0.00655086566	0.00169523041	0.00132297191
0	38221.0958	2.81704425	105.66519	0.00652942264	0.00176382376	0.0013205333
0	38221.0958	2.81704425	120.760217	0.00651208432	0.00182292831	0.00131871674
0	38221.0958	2.81704425	135.855244	0.00649777548	0.00187444888	0.00131731906
0	38221.0958	3.21947914	0	0.00497363607	0.000800212151	0.00157996504
0	38221.0958	3.21947914	15.0950271	0.00550965191	0.0010654336	0.00141078576
0	38221.0958	3.21947914	30.1900542	0.00598811912	0.00125793681	0.00136270713
0	38221.0958	3.21947914	45.2850813	0.00641905267	0.00140541047	0.00134462083
0	38221.0958	3.21947914	60.3801084	0.00665239964	0.00152273319	0.00133517124
0	38221.0958	3.21947914	75.4751355	0.0066132321	0.00161870557	0.00132938828
0	38221.0958	3.21947914	90.5701626	0.00658299797	0.00169891251	0.00132550152
0	38221.0958	3.21947914	105.66519	0.00655895562	0.00176709347	0.00132272231
0	38221.0958	3.21947914	120.760217	0.00653938055	0.00182586007	0.00132064607
0	38221.0958	3.21947914	135.855244	0.006523134	0.00187709921	0.00131904386
0	38221.0958	3.62191404	0	0.00500395964	0.000811402703	0.00158515222
0	38221.0958	3.62191404	15.0950271	0.00548621199	0.00107395805	0.00142154232
0	38221.0958	3.62191404	30.1900542	0.00592126925	0.00126477079	0.00136923724
0	38221.0958	3.62191404	45.2850813	0.00631666434	0.00141107861	0.00134928666
0	38221.0958	3.62191404	60.3801084	0.00667834814	0.00152754997	0.00133879787
0	38221.0958	3.62191404	75.4751355	0.00664562825	0.00162287452	0.0013323537
0	38221.0958	3.62191404	90.5701626	0.00661287761	0.00170257299	0.00132800956
0	38221.0958	3.62191404	105.66519	0.00658662379	0.00177034509	0.00132489523
0	38221.0958	3.62191404	120.760217	0.00656510895	0.00182877649	0.00132256294
0	38221.0958	3.62191404	135.855244	0.0065471567	0.00187973637	0.00132075874
0	45865.315	0	0	0.000837557764	0.000706386386	0.00016412723
0	45865.315	0	15.0950271	0.00563784216	0.000953248482	0.00130407658
0	45865.315	0	30.1900542	0.00596172365	0.00113893093	0.00130416743
0	45865.315	0	45.2850813	0.00608274413	0.0012848099	0.00130425776
0	45865.315	0	60.3801084	0.00614605957	0.00140308708	0.00130434801
0	45865.315	0	75.4751355	0.00618499943	0.00150129905	0.0013044382
0	45865.315	0	90.5701626	0.00621136851	0.00158438687	0.00130452833
0	45865.315	0	105.66519	0.00623040826	0.00165574416	0.0013046184
0	45865.315	0	120.760217	0.00624480168	0.00171779017	0.00130470842
0	45865.315	0	135.855244	0.00625606465	0.00177230274	0.00130479837
0	45865.315	0.402434893	0	0.00359236375	0.00071653218	0.000804131521
0	45865.315	0.402434893	15.0950271	0.00600994635	0.000961224833	0.00131841166
0	45865.315	0.402434893	30.1900542	0.00614591597	0.00114546235	0.00131215253
0	45865.315	0.402434893	45.2850813	0.00620395169	0.00129031116	0.00130960594
0	45865.315	0.402434893	60.3801084	0.00623612939	0.00140781769	0.00130836901
0	45865.315	0.402434893	75.4751355	0.00625658168	0.00150543225	0.00130766007
0	45865.315	0.402434893	90.5701626	0.00627072969	0.00158804412	0.00130721627
0	45865.315	0.402434893	105.66519	0.00628109899	0.00165901394	0.00130692439
0	45865.315	0.402434893	120.760217	0.00628902507	0.00172073891	0.00130672761
0	45865.315	0.402434893	135.855244	0.00629528041	0.00177498159	0.00130659432
0	45865.315	0.804869786	0	0.00419084449	0.000726588493	0.00130064005
0	45865.315	0.804869786	15.0950271	0.00578275666	0.00096913896	0.00133479721
0	45865.315	0.804869786	30.1900542	0.00628888251	0.00115194756	0.00131993036
0	45865.315	0.804869786	45.2850813	0.00630510572	0.0012957766	0.00131486079
0	45865.315	0.804869786	60.3801084	0.00631437816	0.00141251965	0.00131233716
0	45865.315	0.804869786	75.4751355	0.00632037832	0.001509542	0.00131084799
0	45865.315	0.804869786	90.5701626	0.00632457845	0.00159168181	0.00130988057
0	45865.315	0.804869786	105.66519	0.00632768287	0.00166226716	0.00130921297
0	45865.315	0.804869786	120.760217	0.00633007083	0.00172367347	0.00130873347
0	45865.315	0.804869786	135.855244	0.0063319647	0.00177764816	0.00130837972
0	45865.315	1.20730468	0	0.0044710743	0.000736556509	0.00147852094
0	45865.315	1.20730468	15.0950271	0.00566139774	0.000976991593	0.00134902005
0	45865.315	1.20730468	30.1900542	0.00640315867	0.00115838708	0.0013275089
0	45865.315	1.20730468	45.2850813	0.00639083251	0.00130120657	0.00132002474
0	45865.315	1.20730468	60.3801084	0.00638300293	0.00141719322	0.00131625351
0	45865.315	1.20730468	75.4751355	0.00637760092	0.00151362848	0.00131400249
0	45865.315	1.20730468	90.5701626	0.00637365259	0.00159530011	0.00131252154
0	45865.315	1.20730468	105.66519	0.00637064207	0.00166550397	0.00131148434
0	45865.315	1.20730468	120.760217	0.00636827128	0.00172659395	0.00131072611
0	45865.315	1.20730468	135.855244	0.00636635615	0.00178030255	0.00131015466
0	45865.315	1.60973957	0	0.00463500363	0.000746437384	0.00152830271
0	45865.315	1.60973957	15.0950271	0.00558721753	0.000984783446	0.0013625578
0	45865.315	1.60973957	30.1900542	0.00637705272	0.00116478139	0.00133489573
0	45865.315	1.60973957	45.2850813	0.00646442993	0.00130660143	0.00132510013
0	45865.315	1.60973957	60.3801084	0.00644368544	0.00142183867	0.00132011906
0	45865.315	1.60973957	75.4751355	0.0064292209	0.00151769192	0.00131712409
0	45865.315	1.60973957	90.5701626	0.00641856324	0.00159889916	0.00131513949
0	45865.315	1.60973957	105.66519	0.00641038581	0.00166872447	0.00131373871
0	45865.315	1.60973957	120.760217	0.0064039137	0.00172950047	0.00131270568
0	45865.315	1.60973957	135.855244	0.00639866418	0.00178294484	0.00131191923
0	45865.315	2.01217447	0	0.00474285914	0.000756232256	0.00155074995
0	45865.315	2.01217447	15.0950271	0.00553690974	0.000992515225	0.00137545882
0	45865.315	2.01217447	30.1900542	0.00621367152	0.00117113096	0.00134209804
0	45865.315	2.01217447	45.2850813	0.00652831423	0.00131196152	0.00133008922
0	45865.315	2.01217447	60.3801084	0.00649773546	0.00142645625	0.00132393479
0	45865.315	2.01217447	75.4751355	0.00647602641	0.0015217325	0.00132021331
0	45865.315	2.01217447	90.5701626	0.00645982106	0.00160247913	0.00131773471
0	45865.315	2.01217447	105.66519	0.00644726365	0.00167192881	0.00131597625
0	45865.315	2.01217447	120.760217	0.00643724785	0.00173239312	0.00131467229
0	45865.315	2.01217447	135.855244	0.00642907334	0.00178557511	0.00131367352
0	45865.315	2.41460936	0	0.00481928523	0.000765942244	0.00156411352
0	45865.315	2.41460936	15.0950271	0.00550046336	0.00100018762	0.00138776699
0	45865.315	2.41460936	30.1900542	0.00609288929	0.00117743627	0.00134912265
0	45865.315	2.41460936	45.2850813	0.00658429729	0.00131728717	0.00133499419
0	45865.315	2.41460936	60.3801084	0.0065461886	0.00143104622	0.00132770167
0	45865.315	2.41460936	75.4751355	0.00651866383	0.00152575043	0.00132327065
0	45865.315	2.41460936	90.5701626	0.00649785614	0.00160604017	0.0013203075
0	45865.315	2.41460936	105.66519	0.00648157608	0.00167511711	0.00131819717
0	45865.315	2.41460936	120.760217	0.00646849182	0.00173527201	0.00131662609
0	45865.315	2.41460936	135.855244	0.00645774695	0.00178819346	0.00131541763
0	45865.315	2.81704425	0	0.00487629959	0.000775568447	0.00157323772
0	45865.315	2.81704425	15.0950271	0.00547281117	0.00100780133	0.00139952229
0	45865.315	2.81704425	30.1900542	0.00599979616	0.00118369779	0.00135597607
0	45865.315	2.81704425	45.2850813	0.00647030111	0.00132257873	0.00133981716
0	45865.315	2.81704425	60.3801084	0.00658987474	0.00143560883	0.00133142063
0	45865.315	2.81704425	75.4751355	0.00655766834	0.00152974589	0.0013262966
0	45865.315	2.81704425	90.5701626	0.00653303335	0.00160958244	0.00132285816
0	45865.315	2.81704425	105.66519	0.00651358282	0.00167828948	0.00132040163
0	45865.315	2.81704425	120.760217	0.00649783701	0.00173813724	0.00131856718
0	45865.315	2.81704425	135.855244	0.00648483004	0.00179079996	0.00131715163
0	45865.315	3.21947914	0	0.00492047569	0.000785111943	0.00157995548
0	45865.315	3.21947914	15.0950271	0.00545109895	0.00101535701	0.00141076116
0	45865.315	3.21947914	30.1900542	0.00592577245	0.00118991596	0.00136266448
0	45865.315	3.21947914	45.2850813	0.00635406435	0.00132783653	0.00134456017
0	45865.315	3.21947914	60.3801084	0.00662946688	0.00144014433	0.00133509258
0	45865.315	3.21947914	75.4751355	0.00659348694	0.00153371909	0.00132929165
0	45865.315	3.21947914	90.5701626	0.00656566431	0.00161310609	0.00132538696
0	45865.315	3.21947914	105.66519	0.00654350958	0.00168144606	0.00132258983
0	45865.315	3.21947914	120.760217	0.00652545201	0.0017409889	0.00132049569
0	45865.315	3.21947914	135.855244	0.00651045185	0.0017933947	0.00131887563
0	45865.315	3.62191404	0	0.00495571625	0.000794573795	0.00158514146
0	45865.315	3.62191404	15.0950271	0.00543359163	0.00102285533	0.0014215169
0	45865.315	3.62191404	30.1900542	0.00586546471	0.00119609125	0.00136919378
0	45865.315	3.62191404	45.2850813	0.00625856149	0.00133306089	0.00134922518
0	45865.315	3.62191404	60.3801084	0.00661861268	0.00144465297	0.0013387184
0	45865.315	3.62191404	75.4751355	0.00662649596	0.00153767021	0.00133225626
0	45865.315	3.62191404	90.5701626	0.00659601675	0.00161661127	0.00132789418
0	45865.315	3.62191404	105.66519	0.00657155342	0.00168458697	0.00132476194
0	45865.315	3.62191404	120.760217	0.00655148601	0.00174382711	0.00132241176
0	45865.315	3.62191404	135.855244	0.00653472795	0.00179597776	0.00132058969
0	53509.5342	0	0	0.000837557764	0.000706386387	0.00016412723
0	53509.5342	0	15.0950271	0.00554115424	0.00092240159	0.00130406367
0	53509.5342	0	30.1900542	0.00590384789	0.00109064589	0.00130414161
0	53509.5342	0	45.2850813	0.00604159467	0.00122624147	0.00130421906
0	53509.5342	0	60.3801084	0.00611415868	0.00133836356	0.00130429645
0	53509.5342	0	75.4751355	0.00615895876	0.00143294193	0.00130437379
0	53509.5342	0	90.5701626	0.0061893713	0.00151400219	0.00130445108
0	53509.5342	0	105.66519	0.00621136851	0.00158438687	0.00130452833
0	53509.5342	0	120.760217	0.00622801886	0.00164616864	0.00130460554
0	53509.5342	0	135.855244	0.00624106063	0.00170089961	0.0013046827
0	53509.5342	0.402434893	0	0.00344413463	0.000715088287	0.000804130667
0	53509.5342	0.402434893	15.0950271	0.00577368238	0.000929461199	0.00131839816
0	53509.5342	0.402434893	30.1900542	0.00609266981	0.00109655676	0.00131212613
0	53509.5342	0.402434893	45.2850813	0.00616523509	0.00123130456	0.00130956666
0	53509.5342	0.402434893	60.3801084	0.00620572116	0.00134277581	0.00130831686
0	53509.5342	0.402434893	75.4751355	0.00623154848	0.00143683929	0.00130759507
0	53509.5342	0.402434893	90.5701626	0.00624945771	0.00151748247	0.00130713844
0	53509.5342	0.402434893	105.66519	0.00626260605	0.00158752286	0.00130683374
0	53509.5342	0.402434893	120.760217	0.00627266916	0.00164901594	0.00130662416
0	53509.5342	0.402434893	135.855244	0.00628061891	0.00170350167	0.00130647808
0	53509.5342	0.804869786	0	0.00406965281	0.000723724322	0.00130063835
0	53509.5342	0.804869786	15.0950271	0.00561589753	0.0009364728	0.00133478313
0	53509.5342	0.804869786	30.1900542	0.00623969294	0.0011024308	0.00131990338
0	53509.5342	0.804869786	45.2850813	0.00626858923	0.00123633839	0.00131482093
0	53509.5342	0.804869786	60.3801084	0.00628534695	0.00134716419	0.00131228443
0	53509.5342	0.804869786	75.4751355	0.00629628716	0.00144071678	0.00131078241
0	53509.5342	0.804869786	90.5701626	0.00630399118	0.00152094596	0.00130980216
0	53509.5342	0.804869786	105.66519	0.00630970993	0.00159064446	0.00130912174
0	53509.5342	0.804869786	120.760217	0.00631412321	0.00165185078	0.00130862943
0	53509.5342	0.804869786	135.855244	0.00631763225	0.00170609284	0.0013082629
0	53509.5342	1.20730468	0	0.00437129933	0.000732295239	0.00147851838
0	53509.5342	1.20730468	15.0950271	0.00553562065	0.000943436885	0.00134900539
0	53509.5342	1.20730468	30.1900542	0.00635751251	0.00110826838	0.00132748134
0	53509.5342	1.20730468	45.2850813	0.00635630452	0.00124134321	0.0013199843
0	53509.5342	1.20730468	60.3801084	0.00635524202	0.0013515289	0.0013162002
0	53509.5342	1.20730468	75.4751355	0.00635439069	0.00144457456	0.00131393633
0	53509.5342	1.20730468	90.5701626	0.00635371184	0.00152439278	0.00131244255
0	53509.5342	1.20730468	105.66519	0.00635316371	0.00159375177	0.00131139253
0	53509.5342	1.20730468	120.760217	0.00635271416	0.00165467325	0.0013106215
0	53509.5342	1.20730468	135.855244	0.00635233983	0.00170867319	0.00131003726
0	53509.5342	1.60973957	0	0.00455074006	0.000740801773	0.00152829929
0	53509.5342	1.60973957	15.0950271	0.00548613786	0.000950353934	0.00136254256
0	53509.5342	1.60973957	30.1900542	0.0062665068	0.00111406982	0.00133486759
0	53509.5342	1.60973957	45.2850813	0.00643170172	0.00124631928	0.0013250591
0	53509.5342	1.60973957	60.3801084	0.00641709744	0.00135587013	0.00132006517
0	53509.5342	1.60973957	75.4751355	0.00640683496	0.00144841278	0.00131705735
0	53509.5342	1.60973957	90.5701626	0.00639923323	0.00152782305	0.00131505992
0	53509.5342	1.60973957	105.66519	0.006393378	0.0015968449	0.00131364632
0	53509.5342	1.60973957	120.760217	0.0063887302	0.00165748342	0.00131260049
0	53509.5342	1.60973957	135.855244	0.00638495166	0.0017112428	0.00131180125
0	53509.5342	2.01217447	0	0.00467010003	0.000749244645	0.00155074568
0	53509.5342	2.01217447	15.0950271	0.00545237612	0.000957224424	0.00137544299
0	53509.5342	2.01217447	30.1900542	0.00612192905	0.00111983546	0.00134206932
0	53509.5342	2.01217447	45.2850813	0.00649721896	0.00125126686	0.00133004761
0	53509.5342	2.01217447	60.3801084	0.006472232	0.00136018807	0.00132388032
0	53509.5342	2.01217447	75.4751355	0.00645441251	0.0014522316	0.00132014599
0	53509.5342	2.01217447	90.5701626	0.00644106837	0.00153123689	0.00131765456
0	53509.5342	2.01217447	105.66519	0.00643070375	0.00159992395	0.00131588328
0	53509.5342	2.01217447	120.760217	0.00642242192	0.00166028139	0.00131456652
0	53509.5342	2.01217447	135.855244	0.00641565285	0.00171380173	0.00131355497
0	53509.5342	2.41460936	0	0.00475533383	0.000757624569	0.0015641084
0	53509.5342	2.41460936	15.0950271	0.00542780476	0.000964048825	0.00138775058
0	53509.5342	2.41460936	30.1900542	0.00601455502	0.00112556564	0.00134909335
0	53509.5342	2.41460936	45.2850813	0.00653303178	0.00125618617	0.001334952
0	53509.5342	2.41460936	60.3801084	0.00652168975	0.00136448292	0.00132764662
0	53509.5342	2.41460936	75.4751355	0.00649777384	0.00145603116	0.00132320275
0	53509.5342	2.41460936	90.5701626	0.00647964962	0.00153463442	0.00132022677
0	53509.5342	2.41460936	105.66519	0.00646544279	0.001602989	0.00131810362
0	53509.5342	2.41460936	120.760217	0.00645400827	0.00166306723	0.00131651974
0	53509.5342	2.41460936	135.855244	0.00644460727	0.00171635004	0.00131529849
0	53509.5342	2.81704425	0	0.00481928523	0.000765942244	0.00157323174
0	53509.5342	2.81704425	15.0950271	0.0054090954	0.000970827601	0.0013995053
0	53509.5342	2.81704425	30.1900542	0.00593149499	0.00113126069	0.00135594618
0	53509.5342	2.81704425	45.2850813	0.0063988968	0.00126107748	0.00133977439
0	53509.5342	2.81704425	60.3801084	0.00656630823	0.00136875486	0.001331365
0	53509.5342	2.81704425	75.4751355	0.00653745801	0.00145981161	0.00132622812
0	53509.5342	2.81704425	90.5701626	0.00651534401	0.00153801577	0.00132277684
0	53509.5342	2.81704425	105.66519	0.00649785614	0.00160604017	0.0013203075
0	53509.5342	2.81704425	120.760217	0.00648368144	0.00166584102	0.00131846025
0	53509.5342	2.81704425	135.855244	0.00647196049	0.00171888782	0.00131703192
0	53509.5342	3.21947914	0	0.00486905703	0.000774198364	0.00157994865
0	53509.5342	3.21947914	15.0950271	0.00539436266	0.000977561208	0.00141074358
0	53509.5342	3.21947914	30.1900542	0.00586525418	0.00113692093	0.00136263401
0	53509.5342	3.21947914	45.2850813	0.00629087855	0.00126594102	0.00134451681
0	53509.5342	3.21947914	60.3801084	0.00660676734	0.00137300408	0.00133503636
0	53509.5342	3.21947914	75.4751355	0.00657391558	0.00146357311	0.00132922259
0	53509.5342	3.21947914	90.5701626	0.00654846514	0.00154138105	0.00132530506
0	53509.5342	3.21947914	105.66519	0.00652817068	0.00160907754	0.00132249512
0	53509.5342	3.21947914	120.760217	0.00651161083	0.00166860286	0.00132038819
0	53509.5342	3.21947914	135.855244	0.00649784227	0.00172141512	0.00131875534
0	53509.5342	3.62191404	0	0.00490890226	0.000782393607	0.00158513378
0	53509.5342	3.62191404	15.0950271	0.00538245503	0.000984250097	0.00142149874
0	53509.5342	3.62191404	30.1900542	0.00581115535	0.00114254668	0.00136916272
0	53509.5342	3.62191404	45.2850813	0.00620193836	0.00127077703	0.00134918125
0	53509.5342	3.62191404	60.3801084	0.00656032491	0.00137723076	0.0013386616
0	53509.5342	3.62191404	75.4751355	0.00660752614	0.00146731579	0.00133218662
0	53509.5342	3.62191404	90.5701626	0.00657928263	0.00154473037	0.00132781171
0	53509.5342	3.62191404	105.66519	0.00655658465	0.00161210122	0.00132466666
0	53509.5342	3.62191404	120.760217	0.00653794633	0.0016713528	0.00132230367
0	53509.5342	3.62191404	135.855244	0.00652236868	0.00172393202	0.00132046882
0	61153.7534	0	0	0.000837557764	0.000706386388	0.00016412723
0	61153.7534	0	15.0950271	0.0054493545	0.000898416694	0.00130405398
0	61153.7534	0	30.1900542	0.00584762335	0.0010521051	0.00130412225
0	61153.7534	0	45.2850813	0.00600126293	0.00117854654	0.00130419003
0	61153.7534	0	60.3801084	0.00608274413	0.0012848099	0.00130425776
0	61153.7534	0	75.4751355	0.0061332401	0.00137563794	0.00130432545
0	61153.7534	0	90.5701626	0.00616760289	0.00145434701	0.00130439311
0	61153.7534	0	105.66519	0.00619249966	0.00152333544	0.00130446074
0	61153.7534	0	120.760217	0.00621136851	0.00158438687	0.00130452833
0	61153.7534	0	135.855244	0.00622616231	0.00163885933	0.00130459589
0	61153.7534	0.402434893	0	0.00331307902	0.000714004167	0.000804130027
0	61153.7534	0.402434893	15.0950271	0.00554784775	0.000904747825	0.00131838804
0	61153.7534	0.402434893	30.1900542	0.00604078009	0.00105750106	0.00131210633
0	61153.7534	0.402434893	45.2850813	0.00612722867	0.00118323267	0.00130953719
0	61153.7534	0.402434893	60.3801084	0.00617574868	0.00128893921	0.00130827774
0	61153.7534	0.402434893	75.4751355	0.00620680961	0.00137931911	0.00130754631
0	61153.7534	0.402434893	90.5701626	0.00622839776	0.00145765999	0.00130708004
0	61153.7534	0.402434893	105.66519	0.00624427309	0.00152634082	0.00130676571
0	61153.7534	0.402434893	120.760217	0.00625643824	0.00158713165	0.00130654652
0	61153.7534	0.402434893	135.855244	0.00626605774	0.00164138073	0.00130639083
0	61153.7534	0.804869786	0	0.0039586496	0.000721571447	0.00130063707
0	61153.7534	0.804869786	15.0950271	0.00546145881	0.000911040792	0.00133477257
0	61153.7534	0.804869786	30.1900542	0.00619163582	0.00106286697	0.00131988314
0	61153.7534	0.804869786	45.2850813	0.00623269488	0.00118789444	0.00131479103
0	61153.7534	0.804869786	60.3801084	0.00625670826	0.00129304833	0.00131224487
0	61153.7534	0.804869786	75.4751355	0.00627246599	0.00138298323	0.00131073321
0	61153.7534	0.804869786	90.5701626	0.00628360091	0.00146095839	0.00130974332
0	61153.7534	0.804869786	105.66519	0.00629188705	0.00152933358	0.00130905327
0	61153.7534	0.804869786	120.760217	0.00629829368	0.0015898654	0.00130855136
0	61153.7534	0.804869786	135.855244	0.00630339514	0.0016438924	0.00130817522
0	61153.7534	1.20730468	0	0.0042781274	0.000729088729	0.00147851646
0	61153.7534	1.20730468	15.0950271	0.00541737115	0.000917295938	0.00134899439
0	61153.7534	1.20730468	30.1900542	0.00631282519	0.00106820309	0.00132746067
0	61153.7534	1.20730468	45.2850813	0.00632232575	0.00119253204	0.00131995396
0	61153.7534	1.20730468	60.3801084	0.00632783641	0.0012971374	0.0013161602
0	61153.7534	1.20730468	75.4751355	0.00633142896	0.00138663043	0.00131388669
0	61153.7534	1.20730468	90.5701626	0.00633395458	0.00146424231	0.00131238328
0	61153.7534	1.20730468	105.66519	0.00633582637	0.0015323138	0.00131132364
0	61153.7534	1.20730468	120.760217	0.0063372688	0.0015925882	0.00131054299
0	61153.7534	1.20730468	135.855244	0.00633841424	0.00164639442	0.00130994914
0	61153.7534	1.60973957	0	0.0044710743	0.000736556509	0.00152829673
0	61153.7534	1.60973957	15.0950271	0.00539012259	0.000923513605	0.00136253112
0	61153.7534	1.60973957	30.1900542	0.00616101767	0.00107350967	0.00133484648
0	61153.7534	1.60973957	45.2850813	0.00639946177	0.00119714566	0.00132502833
0	61153.7534	1.60973957	60.3801084	0.00639083251	0.00130120657	0.00132002474
0	61153.7534	1.60973957	75.4751355	0.00638467847	0.00139026083	0.00131700728
0	61153.7534	1.60973957	90.5701626	0.00638007452	0.00146751184	0.00131500021
0	61153.7534	1.60973957	105.66519	0.00637650295	0.00153528157	0.00131357699
0	61153.7534	1.60973957	120.760217	0.00637365259	0.00159530011	0.00131252154
0	61153.7534	1.60973957	135.855244	0.00637132557	0.00164888685	0.0013117127
0	61153.7534	2.01217447	0	0.00460071769	0.000743975272	0.00155074248
0	61153.7534	2.01217447	15.0950271	0.00537148615	0.000929694129	0.00137543111
0	61153.7534	2.01217447	30.1900542	0.00603384352	0.00107878695	0.00134204777
0	61153.7534	2.01217447	45.2850813	0.00646656049	0.00120173548	0.0013300164
0	61153.7534	2.01217447	60.3801084	0.00644702353	0.00130525599	0.00132383946
0	61153.7534	2.01217447	75.4751355	0.00643301107	0.00139387455	0.00132009548
0	61153.7534	2.01217447	90.5701626	0.00642247595	0.00147076709	0.00131759441
0	61153.7534	2.01217447	105.66519	0.00641426905	0.00153823696	0.00131581352
0	61153.7534	2.01217447	120.760217	0.00640769647	0.00159800119	0.00131448714
0	61153.7534	2.01217447	135.855244	0.00640231479	0.00165136972	0.00131346598
0	61153.7534	2.41460936	0	0.00469396423	0.0007513455	0.00156410456
0	61153.7534	2.41460936	15.0950271	0.00535789443	0.000935837843	0.00138773827
0	61153.7534	2.41460936	30.1900542	0.00593898758	0.00108403517	0.00134907136
0	61153.7534	2.41460936	45.2850813	0.00645376074	0.0012063017	0.00133492035
0	61153.7534	2.41460936	60.3801084	0.00649746127	0.0013092858	0.00132760532
0	61153.7534	2.41460936	75.4751355	0.00647708114	0.0013974717	0.00132315181
0	61153.7534	2.41460936	90.5701626	0.00646159337	0.00147400815	0.00132016619
0	61153.7534	2.41460936	105.66519	0.00644942776	0.00154118005	0.00131803341
0	61153.7534	2.41460936	120.760217	0.00643962018	0.00160069152	0.00131643992
0	61153.7534	2.41460936	135.855244	0.00643154628	0.00165384311	0.00131520907
0	61153.7534	2.81704425	0	0.00476430743	0.000758667668	0.00157322726
0	61153.7534	2.81704425	15.0950271	0.00534752683	0.000941945074	0.00139949255
0	61153.7534	2.81704425	30.1900542	0.00586535959	0.00108925458	0.00135592376
0	61153.7534	2.81704425	45.2850813	0.00632962435	0.00121084449	0.00133974231
0	61153.7534	2.81704425	60.3801084	0.0065429904	0.00131329614	0.00133132326
0	61153.7534	2.81704425	75.4751355	0.00651743134	0.00140105241	0.00132617674
0	61153.7534	2.81704425	90.5701626	0.00649779582	0.00147723511	0.00132271583
0	61153.7534	2.81704425	105.66519	0.00648224131	0.00154411093	0.00132023686
0	61153.7534	2.81704425	120.760217	0.00646961669	0.00160337116	0.00131838
0	61153.7534	2.81704425	135.855244	0.00645916614	0.00165630708	0.00131694207
0	61153.7534	3.21947914	0	0.00481928523	0.000765942244	0.00157994353
0	61153.7534	3.21947914	15.0950271	0.00533935042	0.000948016149	0.00141073039
0	61153.7534	3.21947914	30.1900542	0.00580647683	0.00109444542	0.00136261115
0	61153.7534	3.21947914	45.2850813	0.0062294141	0.00121536405	0.00134448429
0	61153.7534	3.21947914	60.3801084	0.00658429729	0.00131728717	0.00133499419
0	61153.7534	3.21947914	75.4751355	0.00655451561	0.00140461677	0.00132917077
0	61153.7534	3.21947914	90.5701626	0.00653139881	0.00148044807	0.00132524361
0	61153.7534	3.21947914	105.66519	0.00651293776	0.00154702967	0.00132242405
0	61153.7534	3.21947914	120.760217	0.00649785614	0.00160604017	0.0013203075
0	61153.7534	3.21947914	135.855244	0.00648530463	0.00165876166	0.00131866505
0	61153.7534	3.62191404	0	0.00486344717	0.000773169692	0.00158512802
0	61153.7534	3.62191404	15.0950271	0.00533273329	0.000954051387	0.00142148512
0	61153.7534	3.62191404	30.1900542	0.00575827563	0.00109960791	0.00136913943
0	61153.7534	3.62191404	45.2850813	0.00614673358	0.00121986054	0.00134914829
0	61153.7534	3.62191404	60.3801084	0.00650342793	0.00132125902	0.00133861899
0	61153.7534	3.62191404	75.4751355	0.00658871662	0.00140816492	0.00133213437
0	61153.7534	3.62191404	90.5701626	0.00656267373	0.00148364712	0.00132774983
0	61153.7534	3.62191404	105.66519	0.00654171642	0.00154993635	0.00132459515
0	61153.7534	3.62191404	120.760217	0.00652448912	0.00160869862	0.00132222255
0	61153.7534	3.62191404	135.855244	0.00651007827	0.00166120693	0.0013203781
0	68797.9725	0	0	0.000837557764	0.000706386388	0.00016412723
0	68797.9725	0	15.0950271	0.00536206515	0.000879230941	0.00130404645
0	68797.9725	0	30.1900542	0.00579297712	0.00102061812	0.00130410719
0	68797.9725	0	45.2850813	0.00596172365	0.00113893093	0.00130416745
0	68797.9725	0	60.3801084	0.00605180437	0.00123972863	0.00130422766
0	68797.9725	0	75.4751355	0.00610783724	0.00132686046	0.00130428785
0	68797.9725	0	90.5701626	0.00614605957	0.00140308708	0.00130434801
0	68797.9725	0	105.66519	0.00617379931	0.001470447	0.00130440814
0	68797.9725	0	120.760217	0.00619484901	0.00153048291	0.00130446825
0	68797.9725	0	135.855244	0.00621136851	0.00158438687	0.00130452833
0	68797.9725	0.402434893	0	0.00319610415	0.00071316025	0.000804129529
0	68797.9725	0.402434893	15.0950271	0.00534321164	0.000884969469	0.00131838016
0	68797.9725	0.402434893	30.1900542	0.00599019307	0.00102558054	0.00131209093
0	68797.9725	0.402434893	45.2850813	0.00608991212	0.00114329036	0.00130951427
0	68797.9725	0.402434893	60.3801084	0.0061462022	0.00124360633	0.0013082473
0	68797.9725	0.402434893	75.4751355	0.00618235966	0.00133034467	0.00130750837
0	68797.9725	0.402434893	90.5701626	0.00620754654	0.00140624401	0.0013070346
0	68797.9725	0.402434893	105.66519	0.00622609795	0.00147332765	0.00130671277
0	68797.9725	0.402434893	120.760217	0.0062403308	0.00153312735	0.0013064861
0	68797.9725	0.402434893	135.855244	0.00625159581	0.00158682722	0.00130632293
0	68797.9725	0.804869786	0	0.00385645394	0.000719894167	0.00130063607
0	68797.9725	0.804869786	15.0950271	0.00531799197	0.000890676929	0.00133476435
0	68797.9725	0.804869786	30.1900542	0.00614467043	0.00103051797	0.0013198674
0	68797.9725	0.804869786	45.2850813	0.00619740606	0.00114762919	0.00131476776
0	68797.9725	0.804869786	60.3801084	0.00622845377	0.00124746672	0.0013122141
0	68797.9725	0.804869786	75.4751355	0.00624891006	0.0013338141	0.00131069493
0	68797.9725	0.804869786	90.5701626	0.00626340469	0.00140938818	0.00130969754
0	68797.9725	0.804869786	105.66519	0.00627421227	0.00147619714	0.001309
0	68797.9725	0.804869786	120.760217	0.00628258088	0.00153576197	0.0013084906
0	68797.9725	0.804869786	135.855244	0.00628925239	0.00158925885	0.00130810698
0	68797.9725	1.20730468	0	0.00419084449	0.000726588493	0.00147851497
0	68797.9725	1.20730468	15.0950271	0.00530593023	0.000896353571	0.00134898584
0	68797.9725	1.20730468	30.1900542	0.00621692668	0.0010354306	0.00132744459
0	68797.9725	1.20730468	45.2850813	0.00628888251	0.00115194756	0.00131993036
0	68797.9725	1.20730468	60.3801084	0.00630077898	0.00125130991	0.00131612909
0	68797.9725	1.20730468	75.4751355	0.00630871155	0.00133726885	0.00131384807
0	68797.9725	1.20730468	90.5701626	0.00631437816	0.00141251965	0.00131233716
0	68797.9725	1.20730468	105.66519	0.00631862826	0.00147905554	0.00131127003
0	68797.9725	1.20730468	120.760217	0.00632193393	0.00153838682	0.00131048189
0	68797.9725	1.20730468	135.855244	0.00632457845	0.00159168181	0.00130988057
0	68797.9725	1.60973957	0	0.00439559353	0.000733243576	0.00152829474
0	68797.9725	1.60973957	15.0950271	0.00529876233	0.000901999646	0.00136252223
0	68797.9725	1.60973957	30.1900542	0.00606021555	0.00104031863	0.00133483006
0	68797.9725	1.60973957	45.2850813	0.00636769865	0.00115624563	0.00132500439
0	68797.9725	1.60973957	60.3801084	0.00636488448	0.00125513601	0.00131999328
0	68797.9725	1.60973957	75.4751355	0.00636274771	0.001340709	0.00131696832
0	68797.9725	1.60973957	90.5701626	0.00636108473	0.0014156385	0.00131495375
0	68797.9725	1.60973957	105.66519	0.00635975903	0.00148190292	0.00131352304
0	68797.9725	1.60973957	120.760217	0.00635867972	0.00154100196	0.00131246011
0	68797.9725	1.60973957	135.855244	0.00635778505	0.00159409615	0.00131164379
0	68797.9725	2.01217447	0	0.00453445309	0.000739859759	0.00155073999
0	68797.9725	2.01217447	15.0950271	0.0052939846	0.000907615401	0.00137542188
0	68797.9725	2.01217447	30.1900542	0.00594918012	0.00104518223	0.00134203101
0	68797.9725	2.01217447	45.2850813	0.00643632919	0.00116052352	0.00132999212
0	68797.9725	2.01217447	60.3801084	0.00642210468	0.00125894514	0.00132380766
0	68797.9725	2.01217447	75.4751355	0.00641181881	0.00134413466	0.00132005618
0	68797.9725	2.01217447	90.5701626	0.00640404166	0.00141874482	0.00131754762
0	68797.9725	2.01217447	105.66519	0.00639795805	0.00148473935	0.00131575923
0	68797.9725	2.01217447	120.760217	0.00639307043	0.00154360744	0.00131442537
0	68797.9725	2.01217447	135.855244	0.00638905835	0.00159650192	0.00131339673
0	68797.9725	2.41460936	0	0.00463500363	0.000746437384	0.00156410157
0	68797.9725	2.41460936	15.0950271	0.00529056255	0.000913201078	0.0013877287
0	68797.9725	2.41460936	30.1900542	0.00586602866	0.00105002158	0.00134905426
0	68797.9725	2.41460936	45.2850813	0.00637705272	0.00116478139	0.00133489573
0	68797.9725	2.41460936	60.3801084	0.00647349845	0.00126273741	0.00132757319
0	68797.9725	2.41460936	75.4751355	0.00645658278	0.00134754591	0.00132311217
0	68797.9725	2.41460936	90.5701626	0.00644368544	0.00142183867	0.00132011906
0	68797.9725	2.41460936	105.66519	0.00643352961	0.00148756488	0.00131797879
0	68797.9725	2.41460936	120.760217	0.00642532657	0.00154620332	0.00131637781
0	68797.9725	2.41460936	135.855244	0.00641856324	0.00159889916	0.00131513949
0	68797.9725	2.81704425	0	0.00471124534	0.000752976785	0.00157322377
0	68797.9725	2.81704425	15.0950271	0.0052879868	0.00091875692	0.00139948263
0	68797.9725	2.81704425	30.1900542	0.00580127821	0.00105483688	0.00135590632
0	68797.9725	2.81704425	45.2850813	0.00626238073	0.00116901938	0.00133971735
0	68797.9725	2.81704425	60.3801084	0.00651991711	0.00126651295	0.00133129079
0	68797.9725	2.81704425	75.4751355	0.0064975857	0.00135094285	0.00132613677
0	68797.9725	2.81704425	90.5701626	0.00648038701	0.00142492014	0.00132266836
0	68797.9725	2.81704425	105.66519	0.00646673708	0.00149037959	0.0013201819
0	68797.9725	2.81704425	120.760217	0.00645564184	0.00154878966	0.00131831755
0	68797.9725	2.81704425	135.855244	0.0064464463	0.00160128791	0.00131687214
0	68797.9725	3.21947914	0	0.00477107251	0.000759478296	0.00157993955
0	68797.9725	3.21947914	15.0950271	0.00528597606	0.000924283165	0.00141072014
0	68797.9725	3.21947914	30.1900542	0.00574935864	0.0010596283	0.00136259337
0	68797.9725	3.21947914	45.2850813	0.00616959485	0.00117323763	0.00134445899
0	68797.9725	3.21947914	60.3801084	0.00655326665	0.00127027185	0.00133496138
0	68797.9725	3.21947914	75.4751355	0.00653528466	0.00135432557	0.00132913046
0	68797.9725	3.21947914	90.5701626	0.0065144637	0.0014279893	0.0013251958
0	68797.9725	3.21947914	105.66519	0.00649780964	0.00149318353	0.00132236875
0	68797.9725	3.21947914	120.760217	0.00648418709	0.0015513665	0.00132024471
0	68797.9725	3.21947914	135.855244	0.00647283826	0.00160366824	0.00131859478
0	68797.9725	3.62191404	0	0.00481928523	0.000765942244	0.00158512354
0	68797.9725	3.62191404	15.0950271	0.00528436184	0.00092978005	0.00142147452
0	68797.9725	3.62191404	30.1900542	0.00570676392	0.00106439601	0.00136912131
0	68797.9725	3.62191404	45.2850813	0.00609288929	0.00117743627	0.00134912265
0	68797.9725	3.62191404	60.3801084	0.00644786788	0.00127401423	0.00133858584
0	68797.9725	3.62191404	75.4751355	0.00657006525	0.00135769416	0.00133209371
0	68797.9725	3.62191404	90.5701626	0.0065461886	0.00143104622	0.00132770167
0	68797.9725	3.62191404	105.66519	0.00652694764	0.00149597677	0.00132453951
0	68797.9725	3.62191404	120.760217	0.00651111359	0.0015539339	0.00132215943
0	68797.9725	3.62191404	135.855244	0.00649785614	0.00160604017	0.0013203075
4.9835	0	0	0	0.0062318	0.0032329	0.0014524
4.98346	0	0	15.095	0.00626752	0.00315301	0.00156192
4.98346	0	0	30.1901	0.00628764	0.00309424	0.00156918
4.98346	0	0	45.2851	0.00630028	0.00304888	0.00157208
4.98346	0	0	60.3801	0.00630885	0.0030126	0.00157364
4.98346	0	0	75.4751	0.00631499	0.00298282	0.00157461
4.98346	0	0	90.5702	0.00631958	0.00295787	0.00157528
4.983462	0	0	105.6652	0.006323118	0.002936629	0.001575765
4.983462	0	0	120.7602	0.006325923	0.002918305	0.001576134
4.983462	0	0	135.8552	0.006328194	0.002902321	0.001576423
4.9835	0	0.40243	0	0.0055444	0.0032319	0.001544
4.98346	0	0.402435	15.095	0.00633336	0.00315231	0.00158206
4.98346	0	0.402435	30.1901	0.00634223	0.00309388	0.00157913
4.98346	0	0.402435	45.2851	0.00634706	0.00304873	0.00157859
4.98346	0	0.402435	60.3801	0.00634985	0.0030126	0.00157846
4.98346	0	0.402435	75.4751	0.00635151	0.00298291	0.00157843
4.98346	0	0.402435	90.5702	0.00635253	0.00295803	0.00157844
4.983462	0	0.4024349	105.6652	0.006353143	0.002936842	0.00157846
4.983462	0	0.4024349	120.7602	0.006353508	0.002918554	0.001578482
4.983462	0	0.4024349	135.8552	0.006353712	0.002902595	0.001578504
4.9835	0	0.80487	0	0.0054123	0.0032306	0.0015971
4.98346	0	0.80487	15.095	0.00639218	0.00315162	0.0016019
4.98346	0	0.80487	30.1901	0.00639188	0.00309352	0.00158897
4.98346	0	0.80487	45.2851	0.00639015	0.00304859	0.00158504
4.98346	0	0.80487	60.3801	0.00638797	0.00301259	0.00158324
4.98346	0	0.80487	75.4751	0.00638574	0.00298301	0.00158223
4.98346	0	0.80487	90.5702	0.00638359	0.0029582	0.00158158
4.983462	0	0.8048698	105.6652	0.006381592	0.002937054	0.001581142
4.983462	0	0.8048698	120.7602	0.006379757	0.002918801	0.00158082
4.983462	0	0.8048698	135.8552	0.006378081	0.002902867	0.001580576
4.9835	0	1.2073	0	0.005366	0.0032293	0.0016432
4.98346	0	1.2073	15.095	0.00644506	0.00315093	0.00162139
4.98346	0	1.2073	30.1901	0.00643723	0.00309316	0.00159869
4.98346	0	1.2073	45.2851	0.00642997	0.00304844	0.00159143
4.98346	0	1.2073	60.3801	0.00642352	0.00301259	0.00158799
4.98346	0	1.2073	75.4751	0.00641787	0.0029831	0.001586
4.98346	0	1.2073	90.5702	0.00641292	0.00295836	0.00158471
4.983462	0	1.207305	105.6652	0.006408585	0.002937264	0.001583812
4.983462	0	1.207305	120.7602	0.006404763	0.002919046	0.001583149
4.983462	0	1.207305	135.8552	0.006401377	0.002903138	0.001582641
4.9835	0	1.6097	0	0.0053423	0.0032281	0.0016838
4.98346	0	1.60974	15.095	0.00637657	0.00315024	0.00124027
4.98346	0	1.60974	30.1901	0.00647881	0.00309281	0.00160828
4.98346	0	1.60974	45.2851	0.00646687	0.00304829	0.00159776
4.98346	0	1.60974	60.3801	0.00645673	0.00301258	0.0015927
4.98346	0	1.60974	75.4751	0.00644809	0.00298319	0.00158975
4.98346	0	1.60974	90.5702	0.00644067	0.00295852	0.00158782
4.983462	0	1.60974	105.6652	0.006434232	0.002937473	0.001586468
4.983462	0	1.60974	120.7602	0.006428614	0.00291929	0.001585467
4.983462	0	1.60974	135.8552	0.00642367	0.002903408	0.001584697
4.9835	0	2.0122	0	0.005328	0.0032269	0.0017196
4.98346	0	2.01217	15.095	0.00617928	0.00314957	0.00124387
4.98346	0	2.01217	30.1901	0.00651707	0.00309246	0.00161775
4.98346	0	2.01217	45.2851	0.00650116	0.00304815	0.00160403
4.98346	0	2.01217	60.3801	0.00648784	0.00301258	0.00159737
4.98346	0	2.01217	75.4751	0.00647657	0.00298328	0.00159347
4.98346	0	2.01217	90.5702	0.00646695	0.00295868	0.00159091
4.983462	0	2.012174	105.6652	0.006458631	0.002937681	0.001589111
4.983462	0	2.012174	120.7602	0.006451387	0.002919533	0.001587775
4.983462	0	2.012174	135.8552	0.006445024	0.002903676	0.001586746
4.9835	0	2.4146	0	0.0053184	0.0032257	0.0017516
4.98346	0	2.41461	15.095	0.00604176	0.00314889	0.00124748
4.98346	0	2.41461	30.1901	0.0065524	0.00309211	0.00162708
4.98346	0	2.41461	45.2851	0.00653311	0.00304801	0.00161023
4.98346	0	2.41461	60.3801	0.00651703	0.00301257	0.001602
4.98346	0	2.41461	75.4751	0.00650346	0.00298337	0.00159716
4.98346	0	2.41461	90.5702	0.00649188	0.00295883	0.00159399
4.983462	0	2.414609	105.6652	0.006481872	0.002937887	0.001591741
4.983462	0	2.414609	120.7602	0.006473155	0.002919774	0.001590073
4.983462	0	2.414609	135.8552	0.006465495	0.002903942	0.001588786
4.9835	0	2.817	0	0.0053115	0.0032245	0.0017803
4.98346	0	2.81704	15.095	0.00594039	0.00314823	0.00125113
4.98346	0	2.81704	30.1901	0.00648719	0.00309176	0.00163627
4.98346	0	2.81704	45.2851	0.00656296	0.00304787	0.00161637
4.98346	0	2.81704	60.3801	0.00654449	0.00301257	0.0016066
4.98346	0	2.81704	75.4751	0.00652889	0.00298346	0.00160084
4.98346	0	2.81704	90.5702	0.00651556	0.00295899	0.00159704
4.983462	0	2.817044	105.6652	0.006504034	0.002938091	0.001594357
4.983462	0	2.817044	120.7602	0.006493982	0.002920013	0.001592361
4.983462	0	2.817044	135.8552	0.006485139	0.002904207	0.001590818
4.9835	0	3.2195	0	0.0053063	0.0032233	0.0011949
4.98346	0	3.21948	15.095	0.00586257	0.00314757	0.00125481
4.98346	0	3.21948	30.1901	0.00635389	0.00309142	0.00164531
4.98346	0	3.21948	45.2851	0.0065909	0.00304772	0.00162243
4.98346	0	3.21948	60.3801	0.00657035	0.00301256	0.00161115
4.98346	0	3.21948	75.4751	0.00655297	0.00298355	0.00160448
4.98346	0	3.21948	90.5702	0.00653808	0.00295915	0.00160008
4.983462	0	3.219479	105.6652	0.006525191	0.002938295	0.00159696
4.983462	0	3.219479	120.7602	0.006513928	0.002920251	0.001594638
4.983462	0	3.219479	135.8552	0.006504005	0.00290447	0.001592841
4.9835	0	3.6219	0	0.0053022	0.0032221	0.0012074
4.98346	0	3.62191	15.095	0.00580093	0.00314692	0.00125856
4.98346	0	3.62191	30.1901	0.00624696	0.00309108	0.0016542
4.98346	0	3.62191	45.2851	0.00661711	0.00304758	0.00162842
4.98346	0	3.62191	60.3801	0.00659476	0.00301256	0.00161567
4.98346	0	3.62191	75.4751	0.00657581	0.00298364	0.0016081
4.98346	0	3.62191	90.5702	0.00655953	0.0029593	0.0016031
4.983462	0	3.621914	105.6652	0.00654541	0.002938496	0.001599549
4.983462	0	3.621914	120.7602	0.006533048	0.002920488	0.001596904
4.983462	0	3.621914	135.8552	0.006522137	0.002904732	0.001594856
4.9834621	7644.2192	0	0	0.0017051845	0.0027959919	0.0011767659
4.9834621	7644.2192	0	15.095027	0.0062379588	0.00278209	0.0013659665
4.9834621	7644.2192	0	30.190054	0.0062631533	0.0027710357	0.0013401274
4.9834621	7644.2192	0	45.285081	0.0062793936	0.0027619696	0.0013301284
4.9834621	7644.2192	0	60.380108	0.0062906441	0.0027543652	0.0013249937
4.9834621	7644.2192	0	75.475136	0.0062988556	0.0027478763	0.0013219844
4.9834621	7644.2192	0	90.570163	0.0063050908	0.0027422631	0.0013200921
4.9834621	7644.2192	0	105.66519	0.0063099742	0.0027373526	0.0013188589
4.9834621	7644.2192	0	120.76022	0.0063138951	0.0027330163	0.0013180467
4.9834621	7644.2192	0	135.85524	0.0063171081	0.0027291562	0.0013175195
4.9834621	7644.2192	0.40243489	0	0.0051023558	0.002796943	0.0012196267
4.9834621	7644.2192	0.40243489	15.095027	0.0063047549	0.0027913975	0.0013808243
4.9834621	7644.2192	0.40243489	30.190054	0.0063163183	0.0027795182	0.0013474156
4.9834621	7644.2192	0.40243489	45.285081	0.0063243053	0.0027697572	0.0013348744
4.9834621	7644.2192	0.40243489	60.380108	0.0063300755	0.0027615524	0.0013284965
4.9834621	7644.2192	0.40243489	75.475136	0.0063342934	0.0027545389	0.0013247552
4.9834621	7644.2192	0.40243489	90.570163	0.0063374091	0.0027484636	0.0013223822
4.9834621	7644.2192	0.40243489	105.66519	0.0063397416	0.0027431436	0.0013208095
4.9834621	7644.2192	0.40243489	120.76022	0.0063415138	0.0027384422	0.0013197451
4.9834621	7644.2192	0.40243489	135.85524	0.0063428806	0.0027342551	0.0013190232
4.9834621	7644.2192	0.80486979	0	0.005174172	0.0027978852	0.0012479397
4.9834621	7644.2192	0.80486979	15.095027	0.0063639292	0.0028007386	0.0013955706
4.9834621	7644.2192	0.80486979	30.190054	0.0063661161	0.0027880169	0.0013546484
4.9834621	7644.2192	0.80486979	45.285081	0.0063674613	0.0027775531	0.0013395896
4.9834621	7644.2192	0.80486979	60.380108	0.006368236	0.0027687442	0.0013319798
4.9834621	7644.2192	0.80486979	75.475136	0.0063685381	0.0027612043	0.0013275127
4.9834621	7644.2192	0.80486979	90.570163	0.0063684903	0.0027546662	0.0013246626
4.9834621	7644.2192	0.80486979	105.66519	0.0063682077	0.0027489364	0.0013227529
4.9834621	7644.2192	0.80486979	120.76022	0.0063677789	0.0027438699	0.0013214378
4.9834621	7644.2192	0.80486979	135.85524	0.0063672655	0.0027393558	0.0013205223
4.9834621	7644.2192	1.2073047	0	0.0052028561	0.0027988185	0.0012725762
4.9834621	7644.2192	1.2073047	15.095027	0.0064171923	0.0028101151	0.0014019747
4.9834621	7644.2192	1.2073047	30.190054	0.0064116683	0.0027965329	0.0013618195
4.9834621	7644.2192	1.2073047	45.285081	0.0064073875	0.0027853578	0.0013442717
4.9834621	7644.2192	1.2073047	60.380108	0.0064038434	0.0027759407	0.0013354427
4.9834621	7644.2192	1.2073047	75.475136	0.0064007091	0.0027678726	0.0013302564
4.9834621	7644.2192	1.2073047	90.570163	0.006397852	0.0027608709	0.001326933
4.9834621	7644.2192	1.2073047	105.66519	0.0063952244	0.002754731	0.0013246886
4.9834621	7644.2192	1.2073047	120.76022	0.0063928052	0.0027492992	0.0013231246
4.9834621	7644.2192	1.2073047	135.85524	0.0063905795	0.0027444583	0.0013220166
4.9834621	7644.2192	1.6097396	0	0.0052182746	0.0027997431	0.0012942096
4.9834621	7644.2192	1.6097396	15.095027	0.0061799853	0.0028195293	0.0014055593
4.9834621	7644.2192	1.6097396	30.190054	0.0064535264	0.0028050673	0.001368922
4.9834621	7644.2192	1.6097396	45.285081	0.0064444528	0.0027931717	0.0013489185
4.9834621	7644.2192	1.6097396	60.380108	0.0064371578	0.0027831424	0.0013388841
4.9834621	7644.2192	1.6097396	75.475136	0.0064309968	0.002774544	0.0013329857
4.9834621	7644.2192	1.6097396	90.570163	0.006425638	0.0027670779	0.0013291931
4.9834621	7644.2192	1.6097396	105.66519	0.0064209028	0.0027605274	0.0013266167
4.9834621	7644.2192	1.6097396	120.76022	0.0064166806	0.0027547305	0.0013248053
4.9834621	7644.2192	1.6097396	135.85524	0.0064128931	0.0027495627	0.0013235061
4.9834621	7644.2192	2.0121745	0	0.0052278993	0.0028006591	0.0013133582
4.9834621	7644.2192	2.0121745	15.095027	0.0060159744	0.0028289832	0.0014091534
4.9834621	7644.2192	2.0121745	30.190054	0.0064921462	0.002813621	0.001375949
4.9834621	7644.2192	2.0121745	45.285081	0.0064789701	0.0028009955	0.0013535275
4.9834621	7644.2192	2.0121745	60.380108	0.0064684042	0.0027903494	0.001342303
4.9834621	7644.2192	2.0121745	75.475136	0.0064595688	0.0027812187	0.0013357001
4.9834621	7644.2192	2.0121745	90.570163	0.0064519764	0.0027732872	0.0013314426
4.9834621	7644.2192	2.0121745	105.66519	0.006445343	0.0027663259	0.0013285367
4.9834621	7644.2192	2.0121745	120.76022	0.0064394848	0.0027601636	0.0013264799
4.9834621	7644.2192	2.0121745	135.85524	0.0064342709	0.002754669	0.0013249907
4.9834621	7644.2192	2.4146094	0	0.0052344788	0.0028015667	0.0013304274
4.9834621	7644.2192	2.4146094	15.095027	0.0059019833	0.0028384794	0.0014127649
4.9834621	7644.2192	2.4146094	30.190054	0.0065279072	0.0028221954	0.0013828932
4.9834621	7644.2192	2.4146094	45.285081	0.0065112062	0.0028088299	0.0013580963
4.9834621	7644.2192	2.4146094	60.380108	0.0064977781	0.0027975621	0.0013456982
4.9834621	7644.2192	2.4146094	75.475136	0.0064865726	0.0027878969	0.0013383988
4.9834621	7644.2192	2.4146094	90.570163	0.0064769813	0.0027794991	0.001333681
4.9834621	7644.2192	2.4146094	105.66519	0.0064686352	0.0027721265	0.0013304486
4.9834621	7644.2192	2.4146094	120.76022	0.0064612903	0.0027655987	0.0013281481
4.9834621	7644.2192	2.4146094	135.85524	0.0064547719	0.0027597773	0.0013264703
4.9834621	7644.2192	2.8170443	0	0.0052392608	0.0028024658	0.001345739
4.9834621	7644.2192	2.8170443	15.095027	0.0058181719	0.0028480204	0.001416405
4.9834621	7644.2192	2.8170443	30.190054	0.006376635	0.0028307917	0.0013897467
4.9834621	7644.2192	2.8170443	45.285081	0.0065413889	0.0028166754	0.0013626223
4.9834621	7644.2192	2.8170443	60.380108	0.0065254497	0.002804781	0.0013490686
4.9834621	7644.2192	2.8170443	75.475136	0.006512139	0.0027945789	0.0013410814
4.9834621	7644.2192	2.8170443	90.570163	0.0065007552	0.0027857136	0.0013359081
4.9834621	7644.2192	2.8170443	105.66519	0.0064908611	0.0027779294	0.001332352
4.9834621	7644.2192	2.8170443	120.76022	0.0064821631	0.002771036	0.0013298098
4.9834621	7644.2192	2.8170443	135.85524	0.0064744504	0.0027648877	0.0013279447
4.9834621	7644.2192	3.2194791	0	0.0052428932	0.0028033568	0.0013595518
4.9834621	7644.2192	3.2194791	15.095027	0.0057539621	0.002857609	0.0014200891
4.9834621	7644.2192	3.2194791	30.190054	0.006254804	0.0028394113	0.0013965014
4.9834621	7644.2192	3.2194791	45.285081	0.0065697146	0.0028245329	0.0013671028
4.9834621	7644.2192	3.2194791	60.380108	0.0065515681	0.0028120065	0.001352413
4.9834621	7644.2192	3.2194791	75.475136	0.0065363838	0.0028012649	0.0013437472
4.9834621	7644.2192	3.2194791	90.570163	0.0065233897	0.0027919309	0.0013381235
4.9834621	7644.2192	3.2194791	105.66519	0.0065120942	0.0027837345	0.0013342468
4.9834621	7644.2192	3.2194791	120.76022	0.0065021635	0.0027764754	0.0013314649
4.9834621	7644.2192	3.2194791	135.85524	0.006493356	0.0027700003	0.0013294138
4.9834621	7644.2192	3.621914	0	0.0052457461	0.0028042395	0.0011095085
4.9834621	7644.2192	3.621914	15.095027	0.0057032002	0.0028672482	0.0014238379
4.9834621	7644.2192	3.621914	30.190054	0.0061571366	0.0028480558	0.0014031486
4.9834621	7644.2192	3.621914	45.285081	0.0065656179	0.0028324032	0.0013715352
4.9834621	7644.2192	3.621914	60.380108	0.0065762641	0.002819239	0.0013557303
4.9834621	7644.2192	3.621914	75.475136	0.0065594099	0.0028079553	0.0013463957
4.9834621	7644.2192	3.621914	90.570163	0.0065449673	0.0027981513	0.0013403268
4.9834621	7644.2192	3.621914	105.66519	0.0065324018	0.0027895422	0.0013361327
4.9834621	7644.2192	3.621914	120.76022	0.0065213463	0.0027819171	0.0013331132
4.9834621	7644.2192	3.621914	135.85524	0.0065115345	0.0027751152	0.0013308775
4.98346208	15288.4383	0	0	0.00120039929	0.00248802292	0.00117666962
4.98346208	15288.4383	0	15.0950271	0.00620882554	0.00250953229	0.00136570951
4.98346208	15288.4383	0	30.1900542	0.00623896119	0.00252598374	0.00133960168
4.98346208	15288.4383	0	45.2850813	0.00625871761	0.00253902321	0.00132933549
4.98346208	15288.4383	0	60.3801084	0.00627259539	0.00254964233	0.0013239352
4.98346208	15288.4383	0	75.4751355	0.00628284354	0.00255847655	0.0013206618
4.98346208	15288.4383	0	90.5701626	0.00629070328	0.00256595319	0.00131850706
4.98346208	15288.4383	0	105.66519	0.00629691244	0.00257237101	0.00131701293
4.98346208	15288.4383	0	120.760217	0.00630193575	0.00257794565	0.00131594131
4.98346208	15288.4383	0	135.855244	0.00630607977	0.00258283694	0.00131515618
4.98346208	15288.4383	0.402434893	0	0.00475332151	0.00249004034	0.0012195125
4.98346208	15288.4383	0.402434893	15.0950271	0.00627621287	0.00251743392	0.00138056837
4.98346208	15288.4383	0.402434893	30.1900542	0.00629045421	0.00253348815	0.00134689083
4.98346208	15288.4383	0.402434893	45.2850813	0.00630158509	0.00254608213	0.00133408245
4.98346208	15288.4383	0.402434893	60.3801084	0.0063103315	0.00255625427	0.00132743883
4.98346208	15288.4383	0.402434893	75.4751355	0.00631709692	0.00256466438	0.00132343347
4.98346208	15288.4383	0.402434893	90.5701626	0.00632231157	0.00257174886	0.00132079792
4.98346208	15288.4383	0.402434893	105.66519	0.0063263578	0.00257780802	0.00131896431
4.98346208	15288.4383	0.402434893	120.760217	0.00632953441	0.00258305608	0.00131764042
4.98346208	15288.4383	0.402434893	135.855244	0.0063320622	0.00258765046	0.00131666055
4.98346208	15288.4383	0.804869786	0	0.00496581974	0.00249204181	0.00124780752
4.98346208	15288.4383	0.804869786	15.0950271	0.00633574542	0.00252533583	0.00139531567
4.98346208	15288.4383	0.804869786	30.1900542	0.00634039679	0.00254099027	0.00135412463
4.98346208	15288.4383	0.804869786	45.2850813	0.00634480535	0.00255313796	0.00133879857
4.98346208	15288.4383	0.804869786	60.3801084	0.00634852579	0.00256286313	0.00133092305
4.98346208	15288.4383	0.804869786	75.4751355	0.00635136412	0.00257084951	0.00132619185
4.98346208	15288.4383	0.804869786	90.5701626	0.00635341122	0.00257754228	0.00132307913
4.98346208	15288.4383	0.804869786	105.66519	0.00635484094	0.00258324324	0.00132090837
4.98346208	15288.4383	0.804869786	120.760217	0.00635581577	0.00258816514	0.00131933378
4.98346208	15288.4383	0.804869786	135.855244	0.00635646297	0.00259246297	0.00131816029
4.98346208	15288.4383	1.20730468	0	0.0050542631	0.00249402751	0.0012724262
4.98346208	15288.4383	1.20730468	15.0950271	0.00623521844	0.00253323808	0.00140139524
4.98346208	15288.4383	1.20730468	30.1900542	0.00638614983	0.00254848998	0.00136129665
4.98346208	15288.4383	1.20730468	45.2850813	0.00638483942	0.00256019053	0.00134348163
4.98346208	15288.4383	1.20730468	60.3801084	0.00638419501	0.00256946876	0.00133438684
4.98346208	15288.4383	1.20730468	75.4751355	0.00638357445	0.00257703178	0.00132893639
4.98346208	15288.4383	1.20730468	90.5701626	0.00638280125	0.00258333334	0.00132535036
4.98346208	15288.4383	1.20730468	105.66519	0.00638188021	0.00258867657	0.00132284489
4.98346208	15288.4383	1.20730468	120.760217	0.00638086151	0.00259327273	0.00132102126
4.98346208	15288.4383	1.20730468	135.855244	0.0063797944	0.00259727438	0.0013196553
4.98346208	15288.4383	1.60973957	0	0.00510278823	0.00249599763	0.00129404172
4.98346208	15288.4383	1.60973957	15.0950271	0.00602856025	0.00254114078	0.00140498074
4.98346208	15288.4383	1.60973957	30.1900542	0.00642828078	0.00255598719	0.00136840018
4.98346208	15288.4383	1.60973957	45.2850813	0.00642206617	0.00256723969	0.00134812931
4.98346208	15288.4383	1.60973957	60.3801084	0.00641760582	0.00257607099	0.00133782915
4.98346208	15288.4383	1.60973957	75.4751355	0.0064139229	0.00258321104	0.00133166653
4.98346208	15288.4383	1.60973957	90.5701626	0.00641062856	0.00258912189	0.00132761127
4.98346208	15288.4383	1.60973957	105.66519	0.00640758909	0.0025941079	0.00132477367
4.98346208	15288.4383	1.60973957	120.760217	0.0064047611	0.00259837878	0.00132270271
4.98346208	15288.4383	1.60973957	135.855244	0.0064021283	0.00260208463	0.00132114548
4.98346208	15288.4383	2.01217447	0	0.00513345181	0.00249795234	0.00131317237
4.98346208	15288.4383	2.01217447	15.0950271	0.00589471725	0.00254904404	0.00140857574
4.98346208	15288.4383	2.01217447	30.1900542	0.00646725187	0.00256348182	0.00137542821
4.98346208	15288.4383	2.01217447	45.2850813	0.00645680316	0.00257428527	0.00135273926
4.98346208	15288.4383	2.01217447	60.3801084	0.00644898711	0.00258266965	0.00134124891
4.98346208	15288.4383	2.01217447	75.4751355	0.00644257995	0.00258938715	0.0013343817
4.98346208	15288.4383	2.01217447	90.5701626	0.0064370235	0.00259490782	0.00132986153
4.98346208	15288.4383	2.01217447	105.66519	0.00643206939	0.00259953712	0.00132669447
4.98346208	15288.4383	2.01217447	120.760217	0.00642759556	0.00260348319	0.00132437797
4.98346208	15288.4383	2.01217447	135.855244	0.00642353019	0.00260689366	0.00132263073
4.98346208	15288.4383	2.41460936	0	0.00515458477	0.00249989184	0.00133022366
4.98346208	15288.4383	2.41460936	15.0950271	0.00580098306	0.00255694804	0.00141218821
4.98346208	15288.4383	2.41460936	30.1900542	0.00642726147	0.00257097382	0.00138237336
4.98346208	15288.4383	2.41460936	45.2850813	0.00648931715	0.00258132715	0.00135730898
4.98346208	15288.4383	2.41460936	60.3801084	0.00647853567	0.0025892646	0.00134464501
4.98346208	15288.4383	2.41460936	75.4751355	0.00646969494	0.00259555996	0.00133708131
4.98346208	15288.4383	2.41460936	90.5701626	0.00646210187	0.00260069099	0.00133210078
4.98346208	15288.4383	2.41460936	105.66519	0.00645541259	0.00260496413	0.00132860708
4.98346208	15288.4383	2.41460936	120.760217	0.00644943839	0.00260858588	0.0013260469
4.98346208	15288.4383	2.41460936	135.855244	0.00644405995	0.00261170139	0.00132411093
4.98346208	15288.4383	2.81704425	0	0.00517003342	0.00250181629	0.00134551741
4.98346208	15288.4383	2.81704425	15.0950271	0.0057316829	0.00256485298	0.00141582929
4.98346208	15288.4383	2.81704425	30.1900542	0.0062862987	0.00257846313	0.00138922787
4.98346208	15288.4383	2.81704425	45.2850813	0.00651983302	0.0025883652	0.00136183592
4.98346208	15288.4383	2.81704425	60.3801084	0.00650642116	0.00259585569	0.00134801632
4.98346208	15288.4383	2.81704425	75.4751355	0.00649539893	0.00260172934	0.00133976477
4.98346208	15288.4383	2.81704425	90.5701626	0.00648596675	0.0026064713	0.00133432867
4.98346208	15288.4383	2.81704425	105.66519	0.00647770108	0.00261038884	0.00133051128
4.98346208	15288.4383	2.81704425	120.760217	0.00647035632	0.00261368678	0.00132770934
4.98346208	15288.4383	2.81704425	135.855244	0.00646377239	0.00261650776	0.00132558598
4.98346208	15288.4383	3.21947914	0	0.00518181958	0.00250372587	0.0013593123
4.98346208	15288.4383	3.21947914	15.0950271	0.00567836649	0.00257275909	0.00141951429
4.98346208	15288.4383	3.21947914	30.1900542	0.00617597296	0.00258594975	0.00139598356
4.98346208	15288.4383	3.21947914	45.2850813	0.00654854137	0.00259539931	0.00136631743
4.98346208	15288.4383	3.21947914	60.3801084	0.00653279028	0.00260244279	0.00135136165
4.98346208	15288.4383	3.21947914	75.4751355	0.0065198072	0.00260789516	0.00134243144
4.98346208	15288.4383	3.21947914	90.5701626	0.00650871007	0.00261224862	0.00133654484
4.98346208	15288.4383	3.21947914	105.66519	0.00649900909	0.00261581114	0.00133240682
4.98346208	15288.4383	3.21947914	120.760217	0.00649041007	0.00261878579	0.00132936513
4.98346208	15288.4383	3.21947914	135.855244	0.00648271771	0.00262131272	0.00132705577
4.98346208	15288.4383	3.62191404	0	0.00519110775	0.00250562076	0.00110941178
4.98346208	15288.4383	3.62191404	15.0950271	0.00563607664	0.00258066667	0.001423264
4.98346208	15288.4383	3.62191404	30.1900542	0.00608726486	0.00259343368	0.00140263174
4.98346208	15288.4383	3.62191404	45.2850813	0.00649402632	0.00260242937	0.00137075071
4.98346208	15288.4383	3.62191404	60.3801084	0.00655777044	0.00260902575	0.00135467981
4.98346208	15288.4383	3.62191404	75.4751355	0.00654302145	0.00261405728	0.00134508071
4.98346208	15288.4383	3.62191404	90.5701626	0.00653041397	0.00261802284	0.00133874892
4.98346208	15288.4383	3.62191404	105.66519	0.0065194037	0.00262123095	0.00133429348
4.98346208	15288.4383	3.62191404	120.760217	0.00650965496	0.00262388286	0.00133101412
4.98346208	15288.4383	3.62191404	135.855244	0.00650094198	0.0026261162	0.00132852018
4.98346208	22932.6575	0	0	0.000980126604	0.0022592791	0.00117663749
4.98346208	22932.6575	0	15.0950271	0.00618011042	0.00230060182	0.00136562369
4.98346208	22932.6575	0	30.1900542	0.00621505391	0.0023335206	0.00133942589
4.98346208	22932.6575	0	45.2850813	0.00623824799	0.00236047663	0.00132907003
4.98346208	22932.6575	0	60.3801084	0.006254703	0.00238302713	0.00132358036
4.98346208	22932.6575	0	75.4751355	0.00626695392	0.00240221708	0.00132021787
4.98346208	22932.6575	0	90.5701626	0.00627641425	0.00241877671	0.00131797433
4.98346208	22932.6575	0	105.66519	0.00628393166	0.00243323349	0.00131639169
4.98346208	22932.6575	0	120.760217	0.00629004412	0.00244597901	0.00131523186
4.98346208	22932.6575	0	135.855244	0.00629510891	0.00245731086	0.00131435881
4.98346208	22932.6575	0.402434893	0	0.00446824829	0.00226181808	0.00121947441
4.98346208	22932.6575	0.402434893	15.0950271	0.00624773142	0.00230763147	0.0013804829
4.98346208	22932.6575	0.402434893	30.1900542	0.00626464495	0.00234036869	0.00134671539
4.98346208	22932.6575	0.402434893	45.2850813	0.00627890632	0.00236702066	0.00133381732
4.98346208	22932.6575	0.402434893	60.3801084	0.00629061994	0.00238921921	0.00132708431
4.98346208	22932.6575	0.402434893	75.4751355	0.00629992678	0.00240805167	0.00132298985
4.98346208	22932.6575	0.402434893	90.5701626	0.0063072359	0.00242426808	0.0013202655
4.98346208	22932.6575	0.402434893	105.66519	0.00631299237	0.0024384036	0.00131834337
4.98346208	22932.6575	0.402434893	120.760217	0.0063175705	0.00245085196	0.00131693126
4.98346208	22932.6575	0.402434893	135.855244	0.00632125705	0.00246191047	0.00131586345
4.98346208	22932.6575	0.804869786	0	0.00478145499	0.00226433961	0.00124776346
4.98346208	22932.6575	0.804869786	15.0950271	0.00630763191	0.0023146539	0.00139523056
4.98346208	22932.6575	0.804869786	30.1900542	0.00631473033	0.00234721171	0.00135394953
4.98346208	22932.6575	0.804869786	45.2850813	0.00632218766	0.00237356087	0.00133853377
4.98346208	22932.6575	0.804869786	60.3801084	0.00632884573	0.00239540828	0.00133056886
4.98346208	22932.6575	0.804869786	75.4751355	0.00633421514	0.00241388384	0.00132574855
4.98346208	22932.6575	0.804869786	90.5701626	0.00633835328	0.00242975748	0.00132254701
4.98346208	22932.6575	0.804869786	105.66519	0.00634149214	0.00244357211	0.00132028773
4.98346208	22932.6575	0.804869786	120.760217	0.00634386807	0.00245572358	0.00131862491
4.98346208	22932.6575	0.804869786	135.855244	0.00634567369	0.00246650897	0.00131736347
4.98346208	22932.6575	1.20730468	0	0.00491813999	0.00226684388	0.00127237616
4.98346208	22932.6575	1.20730468	15.0950271	0.00606971398	0.00232166874	0.00140120181
4.98346208	22932.6575	1.20730468	30.1900542	0.00636067898	0.00235404934	0.00136112189
4.98346208	22932.6575	1.20730468	45.2850813	0.00636232502	0.00238009697	0.00134321716
4.98346208	22932.6575	1.20730468	60.3801084	0.00636457364	0.00240159409	0.00133403297
4.98346208	22932.6575	1.20730468	75.4751355	0.00636646289	0.00241971339	0.0013284934
4.98346208	22932.6575	1.20730468	90.5701626	0.00636777046	0.00243524476	0.00132481855
4.98346208	22932.6575	1.20730468	105.66519	0.00636855336	0.00244873887	0.00132222455
4.98346208	22932.6575	1.20730468	120.760217	0.00636893288	0.00246059375	0.00132031268
4.98346208	22932.6575	1.20730468	135.855244	0.00636902241	0.00247110625	0.00131885876
4.98346208	22932.6575	1.60973957	0	0.004994926	0.00226933107	0.00129398572
4.98346208	22932.6575	1.60973957	15.0950271	0.00590217692	0.00232867562	0.00140478764
4.98346208	22932.6575	1.60973957	30.1900542	0.00640307625	0.00236088127	0.00136822577
4.98346208	22932.6575	1.60973957	45.2850813	0.00639970797	0.0023866287	0.00134786519
4.98346208	22932.6575	1.60973957	60.3801084	0.00639807734	0.00240777643	0.00133747561
4.98346208	22932.6575	1.60973957	75.4751355	0.00639686979	0.00242554013	0.00133122386
4.98346208	22932.6575	1.60973957	90.5701626	0.00639563765	0.00244072976	0.00132707977
4.98346208	22932.6575	1.60973957	105.66519	0.00639429184	0.00245390377	0.00132415362
4.98346208	22932.6575	1.60973957	120.760217	0.00639285611	0.00246546237	0.00132199442
4.98346208	22932.6575	1.60973957	135.855244	0.00639137627	0.00247570223	0.00132034923
4.98346208	22932.6575	2.01217447	0	0.00504414313	0.00227180134	0.00131311039
4.98346208	22932.6575	2.01217447	15.0950271	0.00579267366	0.00233567418	0.00140838297
4.98346208	22932.6575	2.01217447	30.1900542	0.00644239179	0.00236770717	0.00137525414
4.98346208	22932.6575	2.01217447	45.2850813	0.00643465928	0.00239315579	0.00135247546
4.98346208	22932.6575	2.01217447	60.3801084	0.00642958983	0.00241395506	0.00134089569
4.98346208	22932.6575	2.01217447	75.4751355	0.0064256095	0.00243136388	0.00133393935
4.98346208	22932.6575	2.01217447	90.5701626	0.00642208759	0.00244621232	0.00132933033
4.98346208	22932.6575	2.01217447	105.66519	0.0064188112	0.00245906666	0.00132607473
4.98346208	22932.6575	2.01217447	120.760217	0.00641572015	0.00247032934	0.00132366997
4.98346208	22932.6575	2.01217447	135.855244	0.00641280182	0.00248029681	0.00132183475
4.98346208	22932.6575	2.41460936	0	0.00507838756	0.00227425487	0.00133015571
4.98346208	22932.6575	2.41460936	15.0950271	0.00571549507	0.00234266407	0.00141199576
4.98346208	22932.6575	2.41460936	30.1900542	0.00633571523	0.00237452673	0.00138219963
4.98346208	22932.6575	2.41460936	45.2850813	0.00646744631	0.00239967796	0.00135704552
4.98346208	22932.6575	2.41460936	60.3801084	0.00645930953	0.00242012975	0.00134429212
4.98346208	22932.6575	2.41460936	75.4751355	0.00645283315	0.00243718445	0.00133663928
4.98346208	22932.6575	2.41460936	90.5701626	0.0064472377	0.00245169229	0.00133156989
4.98346208	22932.6575	2.41460936	105.66519	0.00644220425	0.00246422743	0.00132798764
4.98346208	22932.6575	2.41460936	120.760217	0.00643759952	0.00247519453	0.00132533918
4.98346208	22932.6575	2.41460936	135.855244	0.0064333598	0.00248488991	0.00132331524
4.98346208	22932.6575	2.81704425	0	0.00510359259	0.00227669183	0.0013454435
4.98346208	22932.6575	2.81704425	15.0950271	0.00565816599	0.00234964493	0.00141563718
4.98346208	22932.6575	2.81704425	30.1900542	0.00620787571	0.00238133964	0.00138905449
4.98346208	22932.6575	2.81704425	45.2850813	0.006498291	0.00240619494	0.0013615728
4.98346208	22932.6575	2.81704425	60.3801084	0.00648740556	0.00242630028	0.00134766375
4.98346208	22932.6575	2.81704425	75.4751355	0.00647867235	0.00244300164	0.00133932305
4.98346208	22932.6575	2.81704425	90.5701626	0.00647119192	0.00245716951	0.00133379809
4.98346208	22932.6575	2.81704425	105.66519	0.00646455424	0.00246938594	0.00132989213
4.98346208	22932.6575	2.81704425	120.760217	0.00645856178	0.00248005784	0.00132700191
4.98346208	22932.6575	2.81704425	135.855244	0.00645310566	0.00248948144	0.00132479057
4.98346208	22932.6575	3.21947914	0	0.00512292124	0.00227911239	0.00135923242
4.98346208	22932.6575	3.21947914	15.0950271	0.00561389984	0.00235661639	0.00141932251
4.98346208	22932.6575	3.21947914	30.1900542	0.00610746093	0.00238814558	0.00139581052
4.98346208	22932.6575	3.21947914	45.2850813	0.00652737843	0.00241270647	0.00136605464
4.98346208	22932.6575	3.21947914	60.3801084	0.00651402251	0.00243246643	0.00135100941
4.98346208	22932.6575	3.21947914	75.4751355	0.00650324193	0.00244881527	0.00134199004
4.98346208	22932.6575	3.21947914	90.5701626	0.00649404244	0.00246264382	0.00133601457
4.98346208	22932.6575	3.21947914	105.66519	0.00648593592	0.00247454205	0.00133178798
4.98346208	22932.6575	3.21947914	120.760217	0.00647866816	0.00248491918	0.001328658
4.98346208	22932.6575	3.21947914	135.855244	0.0064720901	0.0024940713	0.00132626064
4.98346208	22932.6575	3.62191404	0	0.00513821455	0.00228151671	0.00110937949
4.98346208	22932.6575	3.62191404	15.0950271	0.00557868771	0.00236357813	0.00142307255
4.98346208	22932.6575	3.62191404	30.1900542	0.00602648741	0.00239494425	0.00140245904
4.98346208	22932.6575	3.62191404	45.2850813	0.0064309012	0.00241921229	0.00137048826
4.98346208	22932.6575	3.62191404	60.3801084	0.00653928443	0.00243862796	0.00135432789
4.98346208	22932.6575	3.62191404	75.4751355	0.0065266423	0.00245462515	0.00134463963
4.98346208	22932.6575	3.62191404	90.5701626	0.00651587111	0.00246811507	0.00133821896
4.98346208	22932.6575	3.62191404	105.66519	0.00650641648	0.00247969566	0.00133367494
4.98346208	22932.6575	3.62191404	120.760217	0.00649797425	0.00248977842	0.00133030728
4.98346208	22932.6575	3.62191404	135.855244	0.00649035951	0.00249865941	0.00132772533
4.98346208	30576.8767	0	0	0.000856710672	0.00208264447	0.00117662143
4.98346208	30576.8767	0	15.0950271	0.00615180404	0.0021352577	0.00136558075
4.98346208	30576.8767	0	30.1900542	0.00619142619	0.00217821963	0.0013393379
4.98346208	30576.8767	0	45.2850813	0.00621798147	0.00221409772	0.00132893708
4.98346208	30576.8767	0	60.3801084	0.00623696478	0.00224459886	0.00132340256
4.98346208	30576.8767	0	75.4751355	0.00625118528	0.00227090693	0.00131999532
4.98346208	30576.8767	0	90.5701626	0.00626222268	0.00229387192	0.00131770713
4.98346208	30576.8767	0	105.66519	0.00627103106	0.00231412187	0.00131607996
4.98346208	30576.8767	0	120.760217	0.00627821962	0.00233213212	0.00131487568
4.98346208	30576.8767	0	135.855244	0.00628419507	0.00234826995	0.00131395829
4.98346208	30576.8767	0.402434893	0	0.00422941641	0.00208542868	0.00121945535
4.98346208	30576.8767	0.402434893	15.0950271	0.00621931226	0.00214154696	0.00138044014
4.98346208	30576.8767	0.402434893	30.1900542	0.00623889413	0.00218446011	0.00134662756
4.98346208	30576.8767	0.402434893	45.2850813	0.00625627171	0.00222014047	0.00133368454
4.98346208	30576.8767	0.402434893	60.3801084	0.00627094267	0.00225037185	0.00132690668
4.98346208	30576.8767	0.402434893	75.4751355	0.00628278423	0.00227638568	0.00132276747
4.98346208	30576.8767	0.402434893	90.5701626	0.00629218292	0.00229905699	0.00131999846
4.98346208	30576.8767	0.402434893	105.66519	0.00629964587	0.00231902537	0.00131803179
4.98346208	30576.8767	0.402434893	120.760217	0.00630562256	0.00233677082	0.00131657523
4.98346208	30576.8767	0.402434893	135.855244	0.0063104655	0.00235266201	0.00131546309
4.98346208	30576.8767	0.804869786	0	0.0046167252	0.00208819596	0.00124774142
4.98346208	30576.8767	0.804869786	15.0950271	0.00614333536	0.0021478275	0.00139518797
4.98346208	30576.8767	0.804869786	30.1900542	0.00628912076	0.00219069564	0.00135386188
4.98346208	30576.8767	0.804869786	45.2850813	0.00629961116	0.0022261802	0.00133840117
4.98346208	30576.8767	0.804869786	60.3801084	0.00630919782	0.00225614284	0.00133039139
4.98346208	30576.8767	0.804869786	75.4751355	0.00631709248	0.002281863	0.00132552633
4.98346208	30576.8767	0.804869786	90.5701626	0.00632331736	0.00230424097	0.00132228014
4.98346208	30576.8767	0.804869786	105.66519	0.00632816196	0.002323928	0.00131997631
4.98346208	30576.8767	0.804869786	120.760217	0.00633193622	0.00234140881	0.00131826905
4.98346208	30576.8767	0.804869786	135.855244	0.00633489802	0.00235705344	0.00131696326
4.98346208	30576.8767	1.20730468	0	0.00479280661	0.00209094647	0.00127235114
4.98346208	30576.8767	1.20730468	15.0950271	0.00591658236	0.0021540989	0.00140110505
4.98346208	30576.8767	1.20730468	30.1900542	0.00633525998	0.00219692591	0.00136103442
4.98346208	30576.8767	1.20730468	45.2850813	0.00633984719	0.00223221666	0.00134308473
4.98346208	30576.8767	1.20730468	60.3801084	0.00634498131	0.00226191162	0.00133385567
4.98346208	30576.8767	1.20730468	75.4751355	0.00634937576	0.00228733873	0.00132827135
4.98346208	30576.8767	1.20730468	90.5701626	0.00635276058	0.00230942373	0.00132455184
4.98346208	30576.8767	1.20730468	105.66519	0.0063552445	0.00232882967	0.00132191329
4.98346208	30576.8767	1.20730468	120.760217	0.00635701978	0.00234604597	0.00131995697
4.98346208	30576.8767	1.20730468	135.855244	0.00635826386	0.00236144414	0.0013184587
4.98346208	30576.8767	1.60973957	0	0.00489387125	0.00209368036	0.00129395771
4.98346208	30576.8767	1.60973957	15.0950271	0.00578343667	0.00216036073	0.00140469105
4.98346208	30576.8767	1.60973957	30.1900542	0.0063779169	0.00220315057	0.00136813847
4.98346208	30576.8767	1.60973957	45.2850813	0.00637738096	0.0022382496	0.00134773292
4.98346208	30576.8767	1.60973957	60.3801084	0.00637857428	0.00226767799	0.00133729848
4.98346208	30576.8767	1.60973957	75.4751355	0.00637983881	0.00229281268	0.00133100197
4.98346208	30576.8767	1.60973957	90.5701626	0.00638066623	0.00231460513	0.00132681322
4.98346208	30576.8767	1.60973957	105.66519	0.00638101171	0.00233373024	0.00132384252
4.98346208	30576.8767	1.60973957	120.760217	0.00638096612	0.00235068222	0.00132163886
4.98346208	30576.8767	1.60973957	135.855244	0.00638063737	0.00236583405	0.00131994932
4.98346208	30576.8767	2.01217447	0	0.00495951648	0.00209639778	0.0013130794
4.98346208	30576.8767	2.01217447	15.0950271	0.00569580392	0.00216661254	0.00140828654
4.98346208	30576.8767	2.01217447	30.1900542	0.00639946045	0.0022093693	0.00137516701
4.98346208	30576.8767	2.01217447	45.2850813	0.00641254111	0.00224427876	0.00135234337
4.98346208	30576.8767	2.01217447	60.3801084	0.00641021419	0.00227344173	0.00134071873
4.98346208	30576.8767	2.01217447	75.4751355	0.0064086587	0.0022982847	0.00133371762
4.98346208	30576.8767	2.01217447	90.5701626	0.00640716957	0.00231978504	0.00132906395
4.98346208	30576.8767	2.01217447	105.66519	0.0064055691	0.0023386296	0.00132576378
4.98346208	30576.8767	2.01217447	120.760217	0.00640385907	0.00235531746	0.00132331457
4.98346208	30576.8767	2.01217447	135.855244	0.00640208617	0.00237022307	0.001321435
4.98346208	30576.8767	2.41460936	0	0.00500560642	0.00209909887	0.00133012173
4.98346208	30576.8767	2.41460936	15.0950271	0.0056337361	0.00217285389	0.0014118995
4.98346208	30576.8767	2.41460936	30.1900542	0.00624786256	0.00221558177	0.00138211268
4.98346208	30576.8767	2.41460936	45.2850813	0.00644559605	0.00225030387	0.0013569136
4.98346208	30576.8767	2.41460936	60.3801084	0.00644010132	0.00227920265	0.00134411533
4.98346208	30576.8767	2.41460936	75.4751355	0.00643598847	0.00230375461	0.00133641772
4.98346208	30576.8767	2.41460936	90.5701626	0.00643238972	0.0023249633	0.00133130367
4.98346208	30576.8767	2.41460936	105.66519	0.00642901087	0.00234352765	0.00132767685
4.98346208	30576.8767	2.41460936	120.760217	0.00642577425	0.00235995159	0.00132498394
4.98346208	30576.8767	2.41460936	135.855244	0.00642267187	0.00237461112	0.00132291564
4.98346208	30576.8767	2.81704425	0	0.00503975352	0.0021017838	0.00134540653
4.98346208	30576.8767	2.81704425	15.0950271	0.00558746196	0.00217908432	0.00141554108
4.98346208	30576.8767	2.81704425	30.1900542	0.00613225425	0.00222178764	0.00138896771
4.98346208	30576.8767	2.81704425	45.2850813	0.00647676505	0.00225632469	0.00136144105
4.98346208	30576.8767	2.81704425	60.3801084	0.00646840451	0.00228496053	0.00134748713
4.98346208	30576.8767	2.81704425	75.4751355	0.00646196045	0.00230922224	0.00133910165
4.98346208	30576.8767	2.81704425	90.5701626	0.00645643158	0.00233013979	0.00133353203
4.98346208	30576.8767	2.81704425	105.66519	0.0064514212	0.00234842425	0.00132958151
4.98346208	30576.8767	2.81704425	120.760217	0.00644678002	0.00236458451	0.00132664682
4.98346208	30576.8767	2.81704425	135.855244	0.00644245059	0.00237899811	0.00132439112
4.98346208	30576.8767	3.21947914	0	0.00506607022	0.0021044527	0.00135919247
4.98346208	30576.8767	3.21947914	15.0950271	0.00555162952	0.00218530338	0.00141922659
4.98346208	30576.8767	3.21947914	30.1900542	0.00604114448	0.00222798658	0.00139572392
4.98346208	30576.8767	3.21947914	45.2850813	0.00647960402	0.00226234094	0.00136592306
4.98346208	30576.8767	3.21947914	60.3801084	0.00649526628	0.00229071515	0.00135083296
4.98346208	30576.8767	3.21947914	75.4751355	0.00648668906	0.00231468743	0.00134176881
4.98346208	30576.8767	3.21947914	90.5701626	0.00647938764	0.00233531436	0.00133574868
4.98346208	30576.8767	3.21947914	105.66519	0.00647287535	0.0023533193	0.00133147751
4.98346208	30576.8767	3.21947914	120.760217	0.00646693818	0.00236921613	0.00132830307
4.98346208	30576.8767	3.21947914	135.855244	0.00646147354	0.00238338398	0.00132586134
4.98346208	30576.8767	3.62191404	0	0.00508697424	0.00210710571	0.00110936335
4.98346208	30576.8767	3.62191404	15.0950271	0.00552306069	0.00219151061	0.0014229768
4.98346208	30576.8767	3.62191404	30.1900542	0.00596747575	0.00223417825	0.00140237262
4.98346208	30576.8767	3.62191404	45.2850813	0.006369513	0.00226835236	0.00137035686
4.98346208	30576.8767	3.62191404	60.3801084	0.00652080742	0.00229646633	0.00135415161
4.98346208	30576.8767	3.62191404	75.4751355	0.00651027351	0.00232015	0.00134441856
4.98346208	30576.8767	3.62191404	90.5701626	0.00650133951	0.00234048688	0.00133795323
4.98346208	30576.8767	3.62191404	105.66519	0.0064934407	0.00235821269	0.00133336463
4.98346208	30576.8767	3.62191404	120.760217	0.00648630463	0.00237384634	0.00132995251
4.98346208	30576.8767	3.62191404	135.855244	0.00647978749	0.00238776863	0.00132732619
4.98346208	38221.0958	0	0	0.0007777816	0.00194211988	0.00117661179
4.98346208	38221.0958	0	15.0950271	0.00612389724	0.00200110335	0.00136555498
4.98346208	38221.0958	0	30.1900542	0.00616807288	0.00205019033	0.00133928507
4.98346208	38221.0958	0	45.2850813	0.00619791487	0.00209181547	0.00132885724
4.98346208	38221.0958	0	60.3801084	0.00621937863	0.00212765268	0.00132329575
4.98346208	38221.0958	0	75.4751355	0.00623553619	0.00215889496	0.0013198616
4.98346208	38221.0958	0	90.5701626	0.00624812753	0.00218641833	0.00131754655
4.98346208	38221.0958	0	105.66519	0.00625820987	0.00221088239	0.00131589255
4.98346208	38221.0958	0	120.760217	0.00626646165	0.00223279452	0.00131466151
4.98346208	38221.0958	0	135.855244	0.00627333777	0.00225255223	0.00131371739
4.98346208	38221.0958	0.402434893	0	0.00402534347	0.00194500121	0.00121944392
4.98346208	38221.0958	0.402434893	15.0950271	0.00619095635	0.00200669819	0.00138041448
4.98346208	38221.0958	0.402434893	30.1900542	0.00621320516	0.00205582649	0.00134657484
4.98346208	38221.0958	0.402434893	45.2850813	0.00623368395	0.00209734093	0.00133360481
4.98346208	38221.0958	0.402434893	60.3801084	0.00625130153	0.00213298408	0.00132679998
4.98346208	38221.0958	0.402434893	75.4751355	0.00626567053	0.0021639948	0.00132263385
4.98346208	38221.0958	0.402434893	90.5701626	0.00627715349	0.00219127581	0.00131983798
4.98346208	38221.0958	0.402434893	105.66519	0.0062863189	0.00221550067	0.00131784449
4.98346208	38221.0958	0.402434893	120.760217	0.00629369104	0.00223718335	0.00131636116
4.98346208	38221.0958	0.402434893	135.855244	0.00629968787	0.00225672419	0.00131522228
4.98346208	38221.0958	0.804869786	0	0.00446831071	0.00194786684	0.0012477282
4.98346208	38221.0958	0.804869786	15.0950271	0.00594768938	0.0020122837	0.00139516242
4.98346208	38221.0958	0.804869786	30.1900542	0.00626357209	0.0020614576	0.00135380926
4.98346208	38221.0958	0.804869786	45.2850813	0.00627707874	0.00210286361	0.00133832153
4.98346208	38221.0958	0.804869786	60.3801084	0.00628958401	0.00213831389	0.00133028479
4.98346208	38221.0958	0.804869786	75.4751355	0.00629999748	0.00216909366	0.00132539281
4.98346208	38221.0958	0.804869786	90.5701626	0.00630830438	0.00219613266	0.00132211976
4.98346208	38221.0958	0.804869786	105.66519	0.00631485104	0.00222011849	0.0013197891
4.98346208	38221.0958	0.804869786	120.760217	0.0063200207	0.00224157184	0.00131805507
4.98346208	38221.0958	0.804869786	135.855244	0.00632413629	0.00226089586	0.00131672255
4.98346208	38221.0958	1.20730468	0	0.00467688311	0.00195071688	0.00127233612
4.98346208	38221.0958	1.20730468	15.0950271	0.0057742258	0.00201785946	0.00140104697
4.98346208	38221.0958	1.20730468	30.1900542	0.00630989704	0.00206708337	0.0013609819
4.98346208	38221.0958	1.20730468	45.2850813	0.00631740883	0.00210838329	0.0013430052
4.98346208	38221.0958	1.20730468	60.3801084	0.00632541998	0.00214364191	0.00133374918
4.98346208	38221.0958	1.20730468	75.4751355	0.00633231441	0.0021741914	0.00132813793
4.98346208	38221.0958	1.20730468	90.5701626	0.00633777255	0.00220098874	0.00132439155
4.98346208	38221.0958	1.20730468	105.66519	0.00634195428	0.00222473577	0.00132172618
4.98346208	38221.0958	1.20730468	120.760217	0.00634512267	0.0022459599	0.00131974309
4.98346208	38221.0958	1.20730468	135.855244	0.0063475191	0.00226506715	0.00131821809
4.98346208	38221.0958	1.60973957	0	0.00479892431	0.00195355145	0.0012939409
4.98346208	38221.0958	1.60973957	15.0950271	0.00567154919	0.00202342506	0.00140463307
4.98346208	38221.0958	1.60973957	30.1900542	0.00635280681	0.00207270348	0.00136808606
4.98346208	38221.0958	1.60973957	45.2850813	0.00635508795	0.00211389973	0.0013476535
4.98346208	38221.0958	1.60973957	60.3801084	0.00635909854	0.00214896796	0.00133719209
4.98346208	38221.0958	1.60973957	75.4751355	0.0063628313	0.00217928786	0.00133086866
4.98346208	38221.0958	1.60973957	90.5701626	0.00636571523	0.00220584395	0.00132665304
4.98346208	38221.0958	1.60973957	105.66519	0.00636774937	0.00222935239	0.00132365551
4.98346208	38221.0958	1.60973957	120.760217	0.00636909162	0.00225034744	0.00132142507
4.98346208	38221.0958	1.60973957	135.855244	0.00636991196	0.00226923799	0.0013197088
4.98346208	38221.0958	2.01217447	0	0.00487916973	0.0019563707	0.0013130608
4.98346208	38221.0958	2.01217447	15.0950271	0.00560366208	0.00202898007	0.00140822867
4.98346208	38221.0958	2.01217447	30.1900542	0.00629955119	0.00207831764	0.00137511471
4.98346208	38221.0958	2.01217447	45.2850813	0.00639045128	0.00211941271	0.00135226405
4.98346208	38221.0958	2.01217447	60.3801084	0.006390862	0.00215429188	0.00134061244
4.98346208	38221.0958	2.01217447	75.4751355	0.00639172883	0.0021843829	0.00133358441
4.98346208	38221.0958	2.01217447	90.5701626	0.00639227036	0.00221069815	0.00132890386
4.98346208	38221.0958	2.01217447	105.66519	0.00639234377	0.00223396827	0.00132557687
4.98346208	38221.0958	2.01217447	120.760217	0.00639201282	0.00225473438	0.00132310088
4.98346208	38221.0958	2.01217447	135.855244	0.00639138361	0.00227340832	0.00132119458
4.98346208	38221.0958	2.41460936	0	0.00493598936	0.00195917474	0.00133010134
4.98346208	38221.0958	2.41460936	15.0950271	0.00555543056	0.00203452406	0.00141184173
4.98346208	38221.0958	2.41460936	30.1900542	0.00616345373	0.00208392553	0.00138206049
4.98346208	38221.0958	2.41460936	45.2850813	0.00642376879	0.002124922	0.00135683438
4.98346208	38221.0958	2.41460936	60.3801084	0.00642091277	0.00215961347	0.00134400914
4.98346208	38221.0958	2.41460936	75.4751355	0.00641916215	0.00218947637	0.00133628461
4.98346208	38221.0958	2.41460936	90.5701626	0.00641755883	0.00221555123	0.00133114368
4.98346208	38221.0958	2.41460936	105.66519	0.00641583311	0.0022385833	0.00132749004
4.98346208	38221.0958	2.41460936	120.760217	0.00641396307	0.00225912064	0.00132477035
4.98346208	38221.0958	2.41460936	135.855244	0.00641199652	0.00227757806	0.00132267531
4.98346208	38221.0958	2.81704425	0	0.00497834804	0.00196196369	0.00134538435
4.98346208	38221.0958	2.81704425	15.0950271	0.00551938884	0.00204005658	0.00141548342
4.98346208	38221.0958	2.81704425	30.1900542	0.00605926678	0.00208952685	0.00138891562
4.98346208	38221.0958	2.81704425	45.2850813	0.00645525737	0.00213042736	0.00136136194
4.98346208	38221.0958	2.81704425	60.3801084	0.00644941958	0.00216493255	0.00134738104
4.98346208	38221.0958	2.81704425	75.4751355	0.00644526438	0.00219456813	0.00133896865
4.98346208	38221.0958	2.81704425	90.5701626	0.00644168659	0.00222040306	0.00133337215
4.98346208	38221.0958	2.81704425	105.66519	0.00643830258	0.00224319737	0.00132939479
4.98346208	38221.0958	2.81704425	120.760217	0.00643501154	0.00226350612	0.00132643333
4.98346208	38221.0958	2.81704425	135.855244	0.00643180755	0.00228174713	0.00132415089
4.98346208	38221.0958	3.21947914	0	0.00501114876	0.00196473767	0.0013591685
4.98346208	38221.0958	3.21947914	15.0950271	0.00549142917	0.0020455772	0.00141916902
4.98346208	38221.0958	3.21947914	30.1900542	0.00597690588	0.00209512127	0.00139567194
4.98346208	38221.0958	3.21947914	45.2850813	0.00641260608	0.00213592854	0.00136584405
4.98346208	38221.0958	3.21947914	60.3801084	0.00647652305	0.00217024894	0.00135072698
4.98346208	38221.0958	3.21947914	75.4751355	0.00647014968	0.00219965802	0.00134163591
4.98346208	38221.0958	3.21947914	90.5701626	0.00646474649	0.00222525353	0.00133558889
4.98346208	38221.0958	3.21947914	105.66519	0.00645982801	0.00224781039	0.00133129089
4.98346208	38221.0958	3.21947914	120.760217	0.00645522062	0.00226789075	0.00132808967
4.98346208	38221.0958	3.21947914	135.855244	0.00645086843	0.00228591547	0.00132562121
4.98346208	38221.0958	3.62191404	0	0.00503730118	0.00196749681	0.00110935366
4.98346208	38221.0958	3.62191404	15.0950271	0.00546910433	0.00205108546	0.00142291933
4.98346208	38221.0958	3.62191404	30.1900542	0.00591014405	0.00210070848	0.00140232074
4.98346208	38221.0958	3.62191404	45.2850813	0.00630978222	0.00214142532	0.00137027795
4.98346208	38221.0958	3.62191404	60.3801084	0.00650234076	0.00217556244	0.00135404573
4.98346208	38221.0958	3.62191404	75.4751355	0.00649391609	0.00220474589	0.00134428576
4.98346208	38221.0958	3.62191404	90.5701626	0.00648681995	0.00223010251	0.00133779354
4.98346208	38221.0958	3.62191404	105.66519	0.00648047696	0.00225242226	0.00133317811
4.98346208	38221.0958	3.62191404	120.760217	0.00647464657	0.00227227444	0.0013297392
4.98346208	38221.0958	3.62191404	135.855244	0.00646922628	0.002290083	0.00132708615
4.98346208	45865.315	0	0	0.000722958816	0.00182765193	0.00117660536
4.98346208	45865.315	0	15.0950271	0.00609638112	0.00189004921	0.0013655378
4.98346208	45865.315	0	30.1900542	0.00614498896	0.00194278612	0.00133924983
4.98346208	45865.315	0	45.2850813	0.00617804508	0.00198807499	0.00132880398
4.98346208	45865.315	0	60.3801084	0.00620194251	0.0020274804	0.0013232245
4.98346208	45865.315	0	75.4751355	0.0062200052	0.00206214359	0.00131977238
4.98346208	45865.315	0	90.5701626	0.00623412777	0.00209291895	0.00131743938
4.98346208	45865.315	0	105.66519	0.00624546732	0.00212046047	0.00131576747
4.98346208	45865.315	0	120.760217	0.00625476961	0.00214527832	0.00131451853
4.98346208	45865.315	0	135.855244	0.00626253655	0.00216777717	0.00131355655
4.98346208	45865.315	0.402434893	0	0.00384822092	0.00183054826	0.0012194363
4.98346208	45865.315	0.402434893	15.0950271	0.00602523779	0.00189499758	0.00138039736
4.98346208	45865.315	0.402434893	30.1900542	0.00618758129	0.00194783759	0.00134653968
4.98346208	45865.315	0.402434893	45.2850813	0.00621114569	0.00199308565	0.00133355162
4.98346208	45865.315	0.402434893	60.3801084	0.00623169836	0.00203236375	0.0013267288
4.98346208	45865.315	0.402434893	75.4751355	0.00624858691	0.00206685402	0.0013225447
4.98346208	45865.315	0.402434893	90.5701626	0.00626214849	0.00209743686	0.00131973088
4.98346208	45865.315	0.402434893	105.66519	0.00627301209	0.00212478123	0.00131771947
4.98346208	45865.315	0.402434893	120.760217	0.00628177635	0.00214940532	0.00131621825
4.98346208	45865.315	0.402434893	135.855244	0.0062889245	0.0021717178	0.0013150615
4.98346208	45865.315	0.804869786	0	0.00433363154	0.00183343027	0.00124771938
4.98346208	45865.315	0.804869786	15.0950271	0.00576821559	0.00189993598	0.00139514537
4.98346208	45865.315	0.804869786	30.1900542	0.00623808825	0.00195288345	0.00135377417
4.98346208	45865.315	0.804869786	45.2850813	0.00625459326	0.00199809315	0.00133826842
4.98346208	45865.315	0.804869786	60.3801084	0.00627000623	0.00203724527	0.00133021368
4.98346208	45865.315	0.804869786	75.4751355	0.00628293144	0.00207156337	0.00132530373
4.98346208	45865.315	0.804869786	90.5701626	0.00629331524	0.00210195409	0.00132201273
4.98346208	45865.315	0.804869786	105.66519	0.00630156002	0.00212910154	0.00131966415
4.98346208	45865.315	0.804869786	120.760217	0.00630812197	0.00215353202	0.00131791222
4.98346208	45865.315	0.804869786	135.855244	0.00631338885	0.00217565819	0.00131656184
4.98346208	45865.315	1.20730468	0	0.00456922493	0.00183629806	0.00127232611
4.98346208	45865.315	1.20730468	15.0950271	0.00564132189	0.00190486403	0.00140100825
4.98346208	45865.315	1.20730468	30.1900542	0.00628459429	0.00195792342	0.00136094688
4.98346208	45865.315	1.20730468	45.2850813	0.00629501285	0.00200309728	0.00134295215
4.98346208	45865.315	1.20730468	60.3801084	0.00630589162	0.00204212481	0.00133367813
4.98346208	45865.315	1.20730468	75.4751355	0.00631528017	0.0020762715	0.00132804892
4.98346208	45865.315	1.20730468	90.5701626	0.0063228073	0.00210647053	0.00132428459
4.98346208	45865.315	1.20730468	105.66519	0.00632868339	0.00213342133	0.0013216013
4.98346208	45865.315	1.20730468	120.760217	0.00633324204	0.00215765834	0.00131960031
4.98346208	45865.315	1.20730468	135.855244	0.00633678849	0.00217959829	0.00131805744
4.98346208	45865.315	1.60973957	0	0.00470948209	0.00183915173	0.00129392969
4.98346208	45865.315	1.60973957	15.0950271	0.00556583242	0.00190978137	0.00140459442
4.98346208	45865.315	1.60973957	30.1900542	0.0063277501	0.00196295722	0.00136805111
4.98346208	45865.315	1.60973957	45.2850813	0.00633283174	0.00200809784	0.00134760052
4.98346208	45865.315	1.60973957	60.3801084	0.00633965205	0.00204700221	0.00133712111
4.98346208	45865.315	1.60973957	75.4751355	0.00634584859	0.00208097828	0.00133077971
4.98346208	45865.315	1.60973957	90.5701626	0.00635078562	0.00211098609	0.00132654614
4.98346208	45865.315	1.60973957	105.66519	0.00635450551	0.0021377405	0.00132353069
4.98346208	45865.315	1.60973957	120.760217	0.00635723311	0.00216178419	0.00132128236
4.98346208	45865.315	1.60973957	135.855244	0.00635920042	0.00218353802	0.00131954822
4.98346208	45865.315	2.01217447	0	0.00480274731	0.0018419914	0.0013130484
4.98346208	45865.315	2.01217447	15.0950271	0.00551585309	0.00191468758	0.00140819008
4.98346208	45865.315	2.01217447	30.1900542	0.00620397372	0.00196798458	0.00137507983
4.98346208	45865.315	2.01217447	45.2850813	0.00636839242	0.00201309461	0.00135221114
4.98346208	45865.315	2.01217447	60.3801084	0.00637153509	0.00205187731	0.00134054154
4.98346208	45865.315	2.01217447	75.4751355	0.00637482119	0.00208568358	0.00133349553
4.98346208	45865.315	2.01217447	90.5701626	0.0063773909	0.00211550065	0.00132879703
4.98346208	45865.315	2.01217447	105.66519	0.00637913588	0.00214205895	0.00132545212
4.98346208	45865.315	2.01217447	120.760217	0.00638018192	0.00216590951	0.00132295823
4.98346208	45865.315	2.01217447	135.855244	0.00638069451	0.00218747731	0.00132103406
4.98346208	45865.315	2.41460936	0	0.00486930954	0.00184481716	0.00133008775
4.98346208	45865.315	2.41460936	15.0950271	0.00548032991	0.00191958228	0.00141180321
4.98346208	45865.315	2.41460936	30.1900542	0.0060822614	0.00197300521	0.00138202568
4.98346208	45865.315	2.41460936	45.2850813	0.00640196696	0.00201808739	0.00135678155
4.98346208	45865.315	2.41460936	60.3801084	0.00640174559	0.00205674993	0.0013439383
4.98346208	45865.315	2.41460936	75.4751355	0.00640235542	0.00209038728	0.0013361958
4.98346208	45865.315	2.41460936	90.5701626	0.00640274595	0.0021200141	0.00133103692
4.98346208	45865.315	2.41460936	105.66519	0.00640267166	0.00214637661	0.00132736536
4.98346208	45865.315	2.41460936	120.760217	0.00640216647	0.00217003423	0.00132462776
4.98346208	45865.315	2.41460936	135.855244	0.00640133415	0.00219141611	0.00132251486
4.98346208	45865.315	2.81704425	0	0.00491922273	0.00184762911	0.00134536956
4.98346208	45865.315	2.81704425	15.0950271	0.00545378034	0.00192446505	0.00141544497
4.98346208	45865.315	2.81704425	30.1900542	0.00598875906	0.00197801883	0.00138888089
4.98346208	45865.315	2.81704425	45.2850813	0.00643377019	0.00202307596	0.00136130917
4.98346208	45865.315	2.81704425	60.3801084	0.00643045237	0.00206161992	0.00134731028
4.98346208	45865.315	2.81704425	75.4751355	0.00642858533	0.00209508922	0.0013388799
4.98346208	45865.315	2.81704425	90.5701626	0.00642695783	0.00212452633	0.00133326545
4.98346208	45865.315	2.81704425	105.66519	0.00642519906	0.00215069337	0.00132927017
4.98346208	45865.315	2.81704425	120.760217	0.00642325682	0.00217415825	0.00132629081
4.98346208	45865.315	2.81704425	135.855244	0.00642117693	0.00219535434	0.0013239905
4.98346208	45865.315	3.21947914	0	0.00495804832	0.00185042736	0.00135915251
4.98346208	45865.315	3.21947914	15.0950271	0.00543318216	0.00192933548	0.00141913064
4.98346208	45865.315	3.21947914	30.1900542	0.00591463578	0.00198302514	0.00139563727
4.98346208	45865.315	3.21947914	45.2850813	0.00634754815	0.0020280601	0.00136579136
4.98346208	45865.315	3.21947914	60.3801084	0.00645779429	0.0020664871	0.00135065628
4.98346208	45865.315	3.21947914	75.4751355	0.0064536249	0.00209978929	0.00134154723
4.98346208	45865.315	3.21947914	90.5701626	0.00645011983	0.00212903723	0.00133548226
4.98346208	45865.315	3.21947914	105.66519	0.00644679453	0.00215500915	0.00133116634
4.98346208	45865.315	3.21947914	120.760217	0.00644351596	0.00217828151	0.00132794722
4.98346208	45865.315	3.21947914	135.855244	0.00644027512	0.00219929195	0.00132546088
4.98346208	45865.315	3.62191404	0	0.00498911579	0.001853212	0.0011093472
4.98346208	45865.315	3.62191404	15.0950271	0.00541673369	0.00193419316	0.00142288102
4.98346208	45865.315	3.62191404	30.1900542	0.00585441205	0.00198802384	0.00140228615
4.98346208	45865.315	3.62191404	45.2850813	0.00625163426	0.0020330396	0.00137022533
4.98346208	45865.315	3.62191404	60.3801084	0.00648388578	0.0020713513	0.0013539751
4.98346208	45865.315	3.62191404	75.4751355	0.00647757107	0.00210448734	0.00134419715
4.98346208	45865.315	3.62191404	90.5701626	0.00647231323	0.00213354669	0.00133768698
4.98346208	45865.315	3.62191404	105.66519	0.00646752588	0.00215932386	0.00133305363
4.98346208	45865.315	3.62191404	120.760217	0.00646300055	0.00218240392	0.00132959682
4.98346208	45865.315	3.62191404	135.855244	0.00645867625	0.00220322886	0.00132692589
4.98346208	53509.5342	0	0	0.000682661659	0.0017326043	0.00117660077
4.98346208	53509.5342	0	15.0950271	0.00606924707	0.00179658734	0.00136552552
4.98346208	53509.5342	0	30.1900542	0.00612216953	0.00185136885	0.00133922466
4.98346208	53509.5342	0	45.2850813	0.00615836908	0.00189892069	0.00132876593
4.98346208	53509.5342	0	60.3801084	0.00618465439	0.00194067142	0.00132317358
4.98346208	53509.5342	0	75.4751355	0.00620459092	0.00197768426	0.00131970861
4.98346208	53509.5342	0	90.5701626	0.00622022238	0.0020107688	0.00131736278
4.98346208	53509.5342	0	105.66519	0.00623280265	0.00204055381	0.00131567805
4.98346208	53509.5342	0	120.760217	0.00624314294	0.002067536	0.00131441631
4.98346208	53509.5342	0	135.855244	0.00625179097	0.00209211369	0.00131344154
4.98346208	53509.5342	0.402434893	0	0.0036925266	0.00173546934	0.00121943086
4.98346208	53509.5342	0.402434893	15.0950271	0.00577369242	0.00180094961	0.00138038514
4.98346208	53509.5342	0.402434893	30.1900542	0.00616202554	0.00185587539	0.00134651455
4.98346208	53509.5342	0.402434893	45.2850813	0.00618865951	0.0019034403	0.00133351362
4.98346208	53509.5342	0.402434893	60.3801084	0.00621213495	0.00194511951	0.00132667793
4.98346208	53509.5342	0.402434893	75.4751355	0.00623153461	0.00198201119	0.00132248098
4.98346208	53509.5342	0.402434893	90.5701626	0.00624716874	0.00201494878	0.00131965433
4.98346208	53509.5342	0.402434893	105.66519	0.006259726	0.00204457598	0.0013176301
4.98346208	53509.5342	0.402434893	120.760217	0.00626987893	0.0020713983	0.00131611607
4.98346208	53509.5342	0.402434893	135.855244	0.00627817568	0.0020958189	0.00131494654
4.98346208	53509.5342	0.804869786	0	0.00421064906	0.00173832142	0.00124771308
4.98346208	53509.5342	0.804869786	15.0950271	0.00560258366	0.00180530132	0.0013951332
4.98346208	53509.5342	0.804869786	30.1900542	0.00621267305	0.00186037556	0.0013537491
4.98346208	53509.5342	0.804869786	45.2850813	0.00623215756	0.00190795607	0.00133823046
4.98346208	53509.5342	0.804869786	60.3801084	0.00625046642	0.00194956524	0.00133016286
4.98346208	53509.5342	0.804869786	75.4751355	0.00626589569	0.00198633662	0.00132524006
4.98346208	53509.5342	0.804869786	90.5701626	0.00627835086	0.00201912776	0.00132193622
4.98346208	53509.5342	0.804869786	105.66519	0.00628828955	0.00204859747	0.00131957483
4.98346208	53509.5342	0.804869786	120.760217	0.00629624049	0.0020752601	0.00131781009
4.98346208	53509.5342	0.804869786	135.855244	0.00630265605	0.00209952375	0.00131644692
4.98346208	53509.5342	1.20730468	0	0.00446887397	0.00174116063	0.00127231896
4.98346208	53509.5342	1.20730468	15.0950271	0.00551677181	0.00180964213	0.00140098058
4.98346208	53509.5342	1.20730468	30.1900542	0.00625935588	0.00186486912	0.00136092186
4.98346208	53509.5342	1.20730468	45.2850813	0.00627266215	0.0019124678	0.00134291425
4.98346208	53509.5342	1.20730468	60.3801084	0.00628639819	0.00195400845	0.00133362736
4.98346208	53509.5342	1.20730468	75.4751355	0.00629827439	0.00199066042	0.0013279853
4.98346208	53509.5342	1.20730468	90.5701626	0.00630786577	0.00202330564	0.00132420813
4.98346208	53509.5342	1.20730468	105.66519	0.00631543248	0.00205261818	0.00132151202
4.98346208	53509.5342	1.20730468	120.760217	0.00632137839	0.00207912133	0.00131949823
4.98346208	53509.5342	1.20730468	135.855244	0.00632607241	0.00210322815	0.00131794258
4.98346208	53509.5342	1.60973957	0	0.00462502174	0.00174398704	0.00129392169
4.98346208	53509.5342	1.60973957	15.0950271	0.00546569585	0.00181397169	0.0014045668
4.98346208	53509.5342	1.60973957	30.1900542	0.00625883	0.00186935581	0.00136802614
4.98346208	53509.5342	1.60973957	45.2850813	0.00631061515	0.00191697532	0.00134756267
4.98346208	53509.5342	1.60973957	60.3801084	0.00632023674	0.00195844899	0.00133707039
4.98346208	53509.5342	1.60973957	75.4751355	0.00632889202	0.00199498247	0.00133071614
4.98346208	53509.5342	1.60973957	90.5701626	0.00633587833	0.00202748232	0.00132646973
4.98346208	53509.5342	1.60973957	105.66519	0.0063412808	0.00205663803	0.00132344147
4.98346208	53509.5342	1.60973957	120.760217	0.00634539107	0.00208298192	0.00132118033
4.98346208	53509.5342	1.60973957	135.855244	0.00634850313	0.00210693206	0.0013194334
4.98346208	53509.5342	2.01217447	0	0.00472993365	0.00174680075	0.00131303954
4.98346208	53509.5342	2.01217447	15.0950271	0.00543202615	0.00181828964	0.00140816252
4.98346208	53509.5342	2.01217447	30.1900542	0.00611240921	0.00187383538	0.00137505491
4.98346208	53509.5342	2.01217447	45.2850813	0.00634636719	0.00192147841	0.00135217334
4.98346208	53509.5342	2.01217447	60.3801084	0.0063522353	0.00196288672	0.00134049087
4.98346208	53509.5342	2.01217447	75.4751355	0.0063579371	0.00199930265	0.00133343201
4.98346208	53509.5342	2.01217447	90.5701626	0.00636253212	0.0020316577	0.00132872068
4.98346208	53509.5342	2.01217447	105.66519	0.00636594612	0.00206065695	0.00132536294
4.98346208	53509.5342	2.01217447	120.760217	0.00636836686	0.00208684181	0.00132285624
4.98346208	53509.5342	2.01217447	135.855244	0.00637001925	0.00211063541	0.00132091929
4.98346208	53509.5342	2.41460936	0	0.00480536222	0.00174960185	0.00133007803
4.98346208	53509.5342	2.41460936	15.0950271	0.00540820952	0.00182259561	0.0014117757
4.98346208	53509.5342	2.41460936	30.1900542	0.00600407824	0.00187830757	0.00138200081
4.98346208	53509.5342	2.41460936	45.2850813	0.00638019299	0.0019259769	0.0013567438
4.98346208	53509.5342	2.41460936	60.3801084	0.00638260149	0.00196732148	0.00134388768
4.98346208	53509.5342	2.41460936	75.4751355	0.00638556953	0.00200362084	0.00133613232
4.98346208	53509.5342	2.41460936	90.5701626	0.00638795197	0.00203583168	0.00133096061
4.98346208	53509.5342	2.41460936	105.66519	0.00638952718	0.00206467484	0.00132727623
4.98346208	53509.5342	2.41460936	120.760217	0.00639038496	0.00209070092	0.00132452583
4.98346208	53509.5342	2.41460936	135.855244	0.00639068513	0.00211433814	0.00132240013
4.98346208	53509.5342	2.81704425	0	0.00486223734	0.00175239041	0.00134535899
4.98346208	53509.5342	2.81704425	15.0950271	0.00539048424	0.00182688925	0.0014154175
4.98346208	53509.5342	2.81704425	30.1900542	0.00592058893	0.0018827721	0.00138885607
4.98346208	53509.5342	2.81704425	45.2850813	0.00639297651	0.00193047057	0.00136127147
4.98346208	53509.5342	2.81704425	60.3801084	0.00641150447	0.00197175311	0.00134725971
4.98346208	53509.5342	2.81704425	75.4751355	0.00641192447	0.0020079369	0.00133881648
4.98346208	53509.5342	2.81704425	90.5701626	0.00641224617	0.00204000416	0.00133318919
4.98346208	53509.5342	2.81704425	105.66519	0.00641211128	0.00206869162	0.00132918109
4.98346208	53509.5342	2.81704425	120.760217	0.00641151635	0.00209455917	0.00132618892
4.98346208	53509.5342	2.81704425	135.855244	0.0064105591	0.00211804018	0.00132387582
4.98346208	53509.5342	3.21947914	0	0.00490666867	0.00175516652	0.00135914109
4.98346208	53509.5342	3.21947914	15.0950271	0.00537678068	0.00183117017	0.00141910323
4.98346208	53509.5342	3.21947914	30.1900542	0.00585423258	0.00188722872	0.0013956125
4.98346208	53509.5342	3.21947914	45.2850813	0.00628433625	0.00193495924	0.00136575371
4.98346208	53509.5342	3.21947914	60.3801084	0.00643908146	0.00197618147	0.00135060576
4.98346208	53509.5342	3.21947914	75.4751355	0.00643711581	0.00201225072	0.00134148386
4.98346208	53509.5342	3.21947914	90.5701626	0.0064355085	0.00204417504	0.00133540605
4.98346208	53509.5342	3.21947914	105.66519	0.00643377554	0.0020727072	0.00133107731
4.98346208	53509.5342	3.21947914	120.760217	0.0064318247	0.0020984165	0.00132784538
4.98346208	53509.5342	3.21947914	135.855244	0.006429694	0.00212174148	0.00132534625
4.98346208	53509.5342	3.62191404	0	0.00494234398	0.00175793026	0.00110934259
4.98346208	53509.5342	3.62191404	15.0950271	0.00536586966	0.00183543799	0.00142285365
4.98346208	53509.5342	3.62191404	30.1900542	0.00580020462	0.00189167714	0.00140226143
4.98346208	53509.5342	3.62191404	45.2850813	0.00619499899	0.00193944268	0.00137018773
4.98346208	53509.5342	3.62191404	60.3801084	0.00646544383	0.00198060638	0.00135392463
4.98346208	53509.5342	3.62191404	75.4751355	0.00646123948	0.00201656218	0.00134413383
4.98346208	53509.5342	3.62191404	90.5701626	0.00645782013	0.0020483442	0.00133761082
4.98346208	53509.5342	3.62191404	105.66519	0.00645458805	0.0020767215	0.00133296464
4.98346208	53509.5342	3.62191404	120.760217	0.00645136702	0.00210227283	0.00132949503
4.98346208	53509.5342	3.62191404	135.855244	0.00644813777	0.00212544198	0.00132681131
4.98346208	61153.7534	0	0	0.000651792479	0.00165241895	0.00117659733
4.98346208	61153.7534	0	15.0950271	0.00604248672	0.00171683558	0.00136551631
4.98346208	61153.7534	0	30.1900542	0.00609960983	0.00177260026	0.00133920578
4.98346208	61153.7534	0	45.2850813	0.00613888387	0.0018214555	0.00132873738
4.98346208	61153.7534	0	60.3801084	0.00616751229	0.00186469042	0.00132313538
4.98346208	61153.7534	0	75.4751355	0.00618929197	0.00190328151	0.00131966076
4.98346208	61153.7534	0	90.5701626	0.00620641036	0.00193798364	0.0013173053
4.98346208	61153.7534	0	105.66519	0.0062202151	0.00196939069	0.00131561094
4.98346208	61153.7534	0	120.760217	0.00623158104	0.00199797717	0.00131433959
4.98346208	61153.7534	0	135.855244	0.00624110056	0.00202412738	0.00131335521
4.98346208	61153.7534	0.402434893	0	0.00355422684	0.00165522674	0.00121942677
4.98346208	61153.7534	0.402434893	15.0950271	0.00554614863	0.00172067774	0.00138037597
4.98346208	61153.7534	0.402434893	30.1900542	0.00613676101	0.00177661275	0.00134649571
4.98346208	61153.7534	0.402434893	45.2850813	0.00616648685	0.00182552105	0.00133348511
4.98346208	61153.7534	0.402434893	60.3801084	0.00619262293	0.00186872919	0.00132663976
4.98346208	61153.7534	0.402434893	75.4751355	0.00621423661	0.00190724282	0.00132243317
4.98346208	61153.7534	0.402434893	90.5701626	0.00623169454	0.00194183788	0.00131959688
4.98346208	61153.7534	0.402434893	105.66519	0.0062457584	0.00197312242	0.00131756303
4.98346208	61153.7534	0.402434893	120.760217	0.00625716652	0.0020015799	0.00131603939
4.98346208	61153.7534	0.402434893	135.855244	0.00626652005	0.00202760003	0.00131486025
4.98346208	61153.7534	0.804869786	0	0.00409772867	0.00165802283	0.00124770836
4.98346208	61153.7534	0.804869786	15.0950271	0.00544897421	0.0017245089	0.00139512407
4.98346208	61153.7534	0.804869786	30.1900542	0.00618733022	0.00178061816	0.00135373029
4.98346208	61153.7534	0.804869786	45.2850813	0.00620977446	0.00182958203	0.00133820199
4.98346208	61153.7534	0.804869786	60.3801084	0.00623096651	0.00187276494	0.00133012473
4.98346208	61153.7534	0.804869786	75.4751355	0.00624889153	0.00191120208	0.00132519228
4.98346208	61153.7534	0.804869786	90.5701626	0.00626341213	0.00194569068	0.00132187881
4.98346208	61153.7534	0.804869786	105.66519	0.00627504026	0.00197685309	0.00131950779
4.98346208	61153.7534	0.804869786	120.760217	0.00628437672	0.00200518182	0.00131773345
4.98346208	61153.7534	0.804869786	135.855244	0.00629193823	0.00203107206	0.00131636067
4.98346208	61153.7534	1.20730468	0	0.00437502153	0.00166080727	0.0012723136
4.98346208	61153.7534	1.20730468	15.0950271	0.00539965828	0.00172832873	0.00140095983
4.98346208	61153.7534	1.20730468	30.1900542	0.00623418586	0.00178461628	0.00136090309
4.98346208	61153.7534	1.20730468	45.2850813	0.0062503596	0.00183363827	0.00134288581
4.98346208	61153.7534	1.20730468	60.3801084	0.00626694165	0.00187679754	0.00133358927
4.98346208	61153.7534	1.20730468	75.4751355	0.00628129843	0.00191515917	0.00132793756
4.98346208	61153.7534	1.20730468	90.5701626	0.00629294891	0.00194954193	0.00132415076
4.98346208	61153.7534	1.20730468	105.66519	0.00630220222	0.00198058262	0.00132144503
4.98346208	61153.7534	1.20730468	120.760217	0.00630953219	0.00200878288	0.00131942162
4.98346208	61153.7534	1.20730468	135.855244	0.00631537119	0.0020345434	0.00131785636
4.98346208	61153.7534	1.60973957	0	0.00454508753	0.00166358016	0.00129391568
4.98346208	61153.7534	1.60973957	15.0950271	0.00537062674	0.00173213693	0.00140454609
4.98346208	61153.7534	1.60973957	30.1900542	0.00615364516	0.00178860686	0.00136800741
4.98346208	61153.7534	1.60973957	45.2850813	0.00628844098	0.00183768958	0.00134753427
4.98346208	61153.7534	1.60973957	60.3801084	0.00630085452	0.00188082684	0.00133703234
4.98346208	61153.7534	1.60973957	75.4751355	0.00631196293	0.00191911398	0.00133066844
4.98346208	61153.7534	1.60973957	90.5701626	0.0063209943	0.00195339155	0.0013264124
4.98346208	61153.7534	1.60973957	105.66519	0.00632807592	0.00198431093	0.00132337451
4.98346208	61153.7534	1.60973957	120.760217	0.00633356602	0.00201238301	0.00132110375
4.98346208	61153.7534	1.60973957	135.855244	0.00633782045	0.002038014	0.00131934722
4.98346208	61153.7534	2.01217447	0	0.0046604476	0.00166634155	0.0013130329
4.98346208	61153.7534	2.01217447	15.0950271	0.00535186903	0.00173593318	0.00140814184
4.98346208	61153.7534	2.01217447	30.1900542	0.00602457054	0.00179258968	0.00137503622
4.98346208	61153.7534	2.01217447	45.2850813	0.00632437823	0.00184173579	0.00135214498
4.98346208	61153.7534	2.01217447	60.3801084	0.00633296447	0.00188485271	0.00134045285
4.98346208	61153.7534	2.01217447	75.4751355	0.00634107784	0.0019230664	0.00133338435
4.98346208	61153.7534	2.01217447	90.5701626	0.00634769495	0.00195723944	0.00132866338
4.98346208	61153.7534	2.01217447	105.66519	0.00635277516	0.00198803795	0.00132529602
4.98346208	61153.7534	2.01217447	120.760217	0.00635656815	0.00201598213	0.00132277971
4.98346208	61153.7534	2.01217447	135.855244	0.00635935822	0.0020414838	0.00132083314
4.98346208	61153.7534	2.41460936	0	0.00474396205	0.00166909152	0.00133007075
4.98346208	61153.7534	2.41460936	15.0950271	0.00533886607	0.00173971713	0.00141175506
4.98346208	61153.7534	2.41460936	30.1900542	0.00592871495	0.00179656449	0.00138198215
4.98346208	61153.7534	2.41460936	45.2850813	0.00635844933	0.00184577671	0.00135671547
4.98346208	61153.7534	2.41460936	60.3801084	0.00636348222	0.001888875	0.00134384971
4.98346208	61153.7534	2.41460936	75.4751355	0.00636880573	0.00192701631	0.0013360847
4.98346208	61153.7534	2.41460936	90.5701626	0.00637317782	0.0019610855	0.00133090335
4.98346208	61153.7534	2.41460936	105.66519	0.00637640034	0.00199176359	0.00132720934
4.98346208	61153.7534	2.41460936	120.760217	0.00637861904	0.00201958018	0.00132444933
4.98346208	61153.7534	2.41460936	135.855244	0.00638004985	0.00204495274	0.00132231402
4.98346208	61153.7534	2.81704425	0	0.00480726336	0.00167183014	0.00134535107
4.98346208	61153.7534	2.81704425	15.0950271	0.00532936102	0.00174348847	0.0014153969
4.98346208	61153.7534	2.81704425	30.1900542	0.00585462521	0.00180053104	0.00138883745
4.98346208	61153.7534	2.81704425	45.2850813	0.00632370708	0.00184981216	0.00136124319
4.98346208	61153.7534	2.81704425	60.3801084	0.00639257748	0.00189289357	0.00134722176
4.98346208	61153.7534	2.81704425	75.4751355	0.00639528298	0.0019309636	0.00133876889
4.98346208	61153.7534	2.81704425	90.5701626	0.00639755248	0.00196492963	0.00133313197
4.98346208	61153.7534	2.81704425	105.66519	0.00639903991	0.00199548777	0.00132911424
4.98346208	61153.7534	2.81704425	120.760217	0.00639979065	0.00202317708	0.00132611246
4.98346208	61153.7534	2.81704425	135.855244	0.00639995444	0.00204842076	0.00132378975
4.98346208	61153.7534	3.21947914	0	0.00485691712	0.00167455748	0.00135913253
4.98346208	61153.7534	3.21947914	15.0950271	0.00532212491	0.00174724685	0.00141908266
4.98346208	61153.7534	3.21947914	30.1900542	0.00579560171	0.00180448909	0.00139559392
4.98346208	61153.7534	3.21947914	45.2850813	0.00622288255	0.00185384195	0.00136572546
4.98346208	61153.7534	3.21947914	60.3801084	0.00642038603	0.00189690826	0.00135056785
4.98346208	61153.7534	3.21947914	75.4751355	0.00642062353	0.00193490814	0.00134143631
4.98346208	61153.7534	3.21947914	90.5701626	0.00642091332	0.00196877175	0.00133534887
4.98346208	61153.7534	3.21947914	105.66519	0.00642077169	0.00199921042	0.0013310105
4.98346208	61153.7534	3.21947914	120.760217	0.00642014731	0.00202677278	0.00132776895
4.98346208	61153.7534	3.21947914	135.855244	0.00641912544	0.0020518878	0.00132526022
4.98346208	61153.7534	3.62191404	0	0.00489691673	0.00167727361	0.00110933913
4.98346208	61153.7534	3.62191404	15.0950271	0.00531643843	0.00175099193	0.00142283313
4.98346208	61153.7534	3.62191404	30.1900542	0.00574745143	0.00180843839	0.00140224289
4.98346208	61153.7534	3.62191404	45.2850813	0.00613981048	0.00185786589	0.00137015952
4.98346208	61153.7534	3.62191404	60.3801084	0.00644701626	0.00190091894	0.00135388677
4.98346208	61153.7534	3.62191404	75.4751355	0.00644492234	0.00193884982	0.00134408632
4.98346208	61153.7534	3.62191404	90.5701626	0.00644334146	0.00197261175	0.00133755367
4.98346208	61153.7534	3.62191404	105.66519	0.00644166411	0.00200293143	0.00133289787
4.98346208	61153.7534	3.62191404	120.760217	0.00643974647	0.0020303672	0.00132941863
4.98346208	61153.7534	3.62191404	135.855244	0.00643761121	0.00205535381	0.00132672531
4.98346208	68797.9725	0	0	0.00162347519	0.00158386131	0.00117659465
4.98346208	68797.9725	0	15.0950271	0.00571752403	0.00164797782	0.00136550915
4.98346208	68797.9725	0	30.1900542	0.00607730519	0.00170401465	0.00133919109
4.98346208	68797.9725	0	45.2850813	0.00611958656	0.00175350686	0.00132871517
4.98346208	68797.9725	0	60.3801084	0.00615051429	0.00179761113	0.00132310566
4.98346208	68797.9725	0	75.4751355	0.00617410698	0.00183721745	0.00131962354
4.98346208	68797.9725	0	90.5701626	0.00619269073	0.0018730231	0.00131726057
4.98346208	68797.9725	0	105.66519	0.00620770395	0.00190558314	0.00131555872
4.98346208	68797.9725	0	120.760217	0.00622008337	0.00193534559	0.00131427989
4.98346208	68797.9725	0	135.855244	0.00623046488	0.00196267663	0.00131328803
4.98346208	68797.9725	0.402434893	0	0.0034302942	0.00158659776	0.0012194236
4.98346208	68797.9725	0.402434893	15.0950271	0.00533922783	0.00165136463	0.00138036883
4.98346208	68797.9725	0.402434893	30.1900542	0.00611208868	0.00170758699	0.00134648105
4.98346208	68797.9725	0.402434893	45.2850813	0.00614521648	0.00175716095	0.00133346293
4.98346208	68797.9725	0.402434893	60.3801084	0.00617392296	0.00180127319	0.00132661007
4.98346208	68797.9725	0.402434893	75.4751355	0.00619757035	0.0018408378	0.00132239597
4.98346208	68797.9725	0.402434893	90.5701626	0.00621668016	0.00187657025	0.00131955219
4.98346208	68797.9725	0.402434893	105.66519	0.00623211006	0.00190903852	0.00131751084
4.98346208	68797.9725	0.402434893	120.760217	0.0062446642	0.00193869937	0.00131597971
4.98346208	68797.9725	0.402434893	135.855244	0.00625499116	0.00196592459	0.0013147931
4.98346208	68797.9725	0.804869786	0	0.00399354246	0.00158932363	0.00124770468
4.98346208	68797.9725	0.804869786	15.0950271	0.00530594083	0.00165474015	0.00139511697
4.98346208	68797.9725	0.804869786	30.1900542	0.00616206334	0.00171115169	0.00135371566
4.98346208	68797.9725	0.804869786	45.2850813	0.00618744672	0.00176080982	0.00133817984
4.98346208	68797.9725	0.804869786	60.3801084	0.00621150841	0.00180493162	0.00133009507
4.98346208	68797.9725	0.804869786	75.4751355	0.00623192026	0.00184445555	0.00132515511
4.98346208	68797.9725	0.804869786	90.5701626	0.00624849996	0.00188011548	0.00132183415
4.98346208	68797.9725	0.804869786	105.66519	0.00626181278	0.00191249244	0.00131945563
4.98346208	68797.9725	0.804869786	120.760217	0.00627253112	0.001942052	0.0013176738
4.98346208	68797.9725	0.804869786	135.855244	0.00628123571	0.00196917162	0.00131629355
4.98346208	68797.9725	1.20730468	0	0.00428697982	0.00159203898	0.00127230943
4.98346208	68797.9725	1.20730468	15.0950271	0.00528921131	0.00165810413	0.00140094369
4.98346208	68797.9725	1.20730468	30.1900542	0.00620908827	0.00171470855	0.00136088849
4.98346208	68797.9725	1.20730468	45.2850813	0.00622810809	0.00176445331	0.00134286369
4.98346208	68797.9725	1.20730468	60.3801084	0.00624752398	0.00180858629	0.00133355964
4.98346208	68797.9725	1.20730468	75.4751355	0.00626435362	0.00184807059	0.00132790042
4.98346208	68797.9725	1.20730468	90.5701626	0.00627805764	0.00188365869	0.00132410612
4.98346208	68797.9725	1.20730468	105.66519	0.00628899328	0.00191594483	0.00132139289
4.98346208	68797.9725	1.20730468	120.760217	0.00629770392	0.00194540343	0.001319362
4.98346208	68797.9725	1.20730468	135.855244	0.0063046852	0.00197241768	0.00131778927
4.98346208	68797.9725	1.60973957	0	0.00446928028	0.00159474387	0.00129391101
4.98346208	68797.9725	1.60973957	15.0950271	0.00528017852	0.00166145627	0.00140452998
4.98346208	68797.9725	1.60973957	30.1900542	0.00605319182	0.00171825735	0.00136799284
4.98346208	68797.9725	1.60973957	45.2850813	0.00626631206	0.00176809126	0.00134751218
4.98346208	68797.9725	1.60973957	60.3801084	0.00628150735	0.00181223706	0.00133700273
4.98346208	68797.9725	1.60973957	75.4751355	0.00629506266	0.00185168282	0.00133063133
4.98346208	68797.9725	1.60973957	90.5701626	0.00630613449	0.00188719981	0.00132636779
4.98346208	68797.9725	1.60973957	105.66519	0.00631489156	0.0019193956	0.0013233224
4.98346208	68797.9725	1.60973957	120.760217	0.00632175845	0.00194875358	0.00132104416
4.98346208	68797.9725	1.60973957	135.855244	0.00632715274	0.00197566271	0.00131928015
4.98346208	68797.9725	2.01217447	0	0.00459403778	0.00159743835	0.00131302773
4.98346208	68797.9725	2.01217447	15.0950271	0.00527510316	0.00166479629	0.00140812576
4.98346208	68797.9725	2.01217447	30.1900542	0.00594019868	0.00172179788	0.00137502168
4.98346208	68797.9725	2.01217447	45.2850813	0.00630242819	0.00177172349	0.00135212292
4.98346208	68797.9725	2.01217447	60.3801084	0.00631372446	0.0018158838	0.00134042328
4.98346208	68797.9725	2.01217447	75.4751355	0.00632424473	0.00185529212	0.00133334727
4.98346208	68797.9725	2.01217447	90.5701626	0.00633288034	0.00189073874	0.0013286188
4.98346208	68797.9725	2.01217447	105.66519	0.00633962369	0.00192284469	0.00132524394
4.98346208	68797.9725	2.01217447	120.760217	0.00634478628	0.00195210239	0.00132272015
4.98346208	68797.9725	2.01217447	135.855244	0.00634871178	0.00197890665	0.00132076611
4.98346208	68797.9725	2.41460936	0	0.00468494082	0.0016001225	0.00133006508
4.98346208	68797.9725	2.41460936	15.0950271	0.00527211511	0.00166812388	0.00141173901
4.98346208	68797.9725	2.41460936	30.1900542	0.00585599837	0.00172532991	0.00138196764
4.98346208	68797.9725	2.41460936	45.2850813	0.00633673842	0.00177534984	0.00135669344
4.98346208	68797.9725	2.41460936	60.3801084	0.00634438951	0.00181952638	0.00134382016
4.98346208	68797.9725	2.41460936	75.4751355	0.00635206528	0.0018588984	0.00133604765
4.98346208	68797.9725	2.41460936	90.5701626	0.00635842441	0.00189427539	0.0013308588
4.98346208	68797.9725	2.41460936	105.66519	0.00636329181	0.001926292	0.00132715729
4.98346208	68797.9725	2.41460936	120.760217	0.00636686921	0.0019554498	0.00132438979
4.98346208	68797.9725	2.41460936	135.855244	0.00636942868	0.00198214944	0.00132224701
4.98346208	68797.9725	2.81704425	0	0.00475418283	0.00160279636	0.00134534491
4.98346208	68797.9725	2.81704425	15.0950271	0.00527028255	0.00167143875	0.00141538087
4.98346208	68797.9725	2.81704425	30.1900542	0.00579074667	0.00172885323	0.00138882297
4.98346208	68797.9725	2.81704425	45.2850813	0.00625650623	0.00177897014	0.00136122119
4.98346208	68797.9725	2.81704425	60.3801084	0.00637367302	0.00182316466	0.00134719225
4.98346208	68797.9725	2.81704425	75.4751355	0.00637866206	0.00186250153	0.00133873187
4.98346208	68797.9725	2.81704425	90.5701626	0.00638287767	0.00189780968	0.00133308745
4.98346208	68797.9725	2.81704425	105.66519	0.00638598559	0.00192973748	0.00132906223
4.98346208	68797.9725	2.81704425	120.760217	0.00638808021	0.00195879573	0.00132605296
4.98346208	68797.9725	2.81704425	135.855244	0.00638936333	0.00198539104	0.00132372277
4.98346208	68797.9725	3.21947914	0	0.00480870781	0.00160546	0.00135912587
4.98346208	68797.9725	3.21947914	15.0950271	0.00526912237	0.00167474059	0.00141906667
4.98346208	68797.9725	3.21947914	30.1900542	0.0057386551	0.00173236759	0.00139557947
4.98346208	68797.9725	3.21947914	45.2850813	0.00616310485	0.00178258421	0.00136570349
4.98346208	68797.9725	3.21947914	60.3801084	0.00640170949	0.00182679851	0.00135053837
4.98346208	68797.9725	3.21947914	75.4751355	0.00640414917	0.0018661014	0.00134139931
4.98346208	68797.9725	3.21947914	90.5701626	0.00640633515	0.00190134149	0.00133530437
4.98346208	68797.9725	3.21947914	105.66519	0.00640778362	0.00193318103	0.00133095851
4.98346208	68797.9725	3.21947914	120.760217	0.00640848429	0.00196214013	0.00132770947
4.98346208	68797.9725	3.21947914	135.855244	0.00640856982	0.00198863138	0.00132519326
4.98346208	68797.9725	3.62191404	0	0.00485276962	0.00160811347	0.00110933643
4.98346208	68797.9725	3.62191404	15.0950271	0.0052683711	0.0016780291	0.00142281716
4.98346208	68797.9725	3.62191404	30.1900542	0.00569608649	0.00173587278	0.00140222847
4.98346208	68797.9725	3.62191404	45.2850813	0.00608600666	0.00178619187	0.00137013758
4.98346208	68797.9725	3.62191404	60.3801084	0.0064286044	0.00183042777	0.00135385731
4.98346208	68797.9725	3.62191404	75.4751355	0.0064286207	0.00186969791	0.00134404935
4.98346208	68797.9725	3.62191404	90.5701626	0.00642887801	0.00190487076	0.00133750921
4.98346208	68797.9725	3.62191404	105.66519	0.00642875466	0.00193662259	0.00133284591
4.98346208	68797.9725	3.62191404	120.760217	0.00642813938	0.00196548293	0.00132935919
4.98346208	68797.9725	3.62191404	135.855244	0.00642709693	0.0019918704	0.00132665838
[truncated: 8,000 more rows]
