# Supplementary material for: GEODE: an in silico tool that translates in vitro to in vivo predictions of tuberculosis antibiotic combination efficacy
Source: Front Pharmacol. 2025 Oct 17;16:1639673. doi: 10.3389/fphar.2025.1639673 (PMC12575316; doi:10.3389/fphar.2025.1639673)
Supplement: Supplementary file 1 [file Supplementaryfile5.zip › drug_int_data/HRZM-NNNH-min/MXF.csv]

bliss MXF nrDrugs 1 nrLines 10
0	0	0	0
15.095	0.00601369	0.00325271	0.00180333
30.1901	0.006017	0.00325696	0.00180797
45.2851	0.00601807	0.0032585	0.00180863
60.3801	0.0060186	0.00325932	0.00180883
75.4751	0.00601892	0.00325982	0.00180891
90.5702	0.00601913	0.00326018	0.00180896
105.6652	0.006019278	0.003260434	0.00180898
120.7602	0.00601939	0.003260633	0.001808994
135.8552	0.006019476	0.003260792	0.001809004
