# Supplementary material for: GEODE: an in silico tool that translates in vitro to in vivo predictions of tuberculosis antibiotic combination efficacy
Source: Front Pharmacol. 2025 Oct 17;16:1639673. doi: 10.3389/fphar.2025.1639673 (PMC12575316; doi:10.3389/fphar.2025.1639673)
Supplement: Supplementary file 1 [file Supplementaryfile5.zip › drug_int_data/HRZM-NNNH-min/RIF-MXF.csv]

bliss RIF-MXF nrDrugs 2 nrLines 99
0	15.095	0.00596034	0.00277003	0.0019319
0	30.1901	0.00599085	0.0027945	0.00193614
0	45.2851	0.00600079	0.00280396	0.00193757
0	60.3801	0.0060057	0.00280915	0.00193829
0	75.4751	0.00600862	0.00281248	0.00193873
0	90.5702	0.00601056	0.00281482	0.00193902
0	105.6652	0.006011942	0.002816574	0.001939232
0	120.7602	0.006012975	0.002817939	0.001939393
0	135.8552	0.006013777	0.002819037	0.001939518
0.40243	0	0.0055734	0.002153	0.00086217
0.402435	15.095	0.00623277	0.00287528	0.00194828
0.402435	30.1901	0.00612719	0.00285331	0.00194474
0.402435	45.2851	0.0060916	0.00284599	0.00194391
0.402435	60.3801	0.00607377	0.00284232	0.00194358
0.402435	75.4751	0.00606306	0.00284012	0.00194319
0.402435	90.5702	0.00605591	0.00283866	0.00194295
0.4024349	105.6652	0.006050807	0.002837612	0.001942681
0.4024349	120.7602	0.006046978	0.002836827	0.001942423
0.4024349	135.8552	0.006043999	0.002836216	0.001942223
0.80487	0	0.0058575	0.0025125	0.001697
0.80487	15.095	0.00643459	0.00291907	0.00196315
0.80487	30.1901	0.00623277	0.00287528	0.00195504
0.80487	45.2851	0.00616261	0.00286064	0.00195023
0.80487	60.3801	0.00612719	0.00285331	0.00194783
0.80487	75.4751	0.00610585	0.00284892	0.00194639
0.80487	90.5702	0.0060916	0.00284599	0.00194543
0.8048698	105.6652	0.006081414	0.002843893	0.001944741
0.8048698	120.7602	0.006073768	0.002842323	0.001944226
0.8048698	135.8552	0.006067818	0.002841102	0.001943825
1.2073	0	0.0058731	0.002668	0.002059
1.2073	15.095	0.00549459	0.00296255	0.00196893
1.2073	30.1901	0.0063356	0.0028972	0.00196026
1.2073	45.2851	0.00623277	0.00287528	0.00195504
1.2073	60.3801	0.00618024	0.0028643	0.00195143
1.2073	75.4751	0.00614846	0.00285771	0.00194927
1.2073	90.5702	0.00612719	0.00285331	0.00194783
1.207305	105.6652	0.006111954	0.002850174	0.0019468
1.207305	120.7602	0.006100512	0.002847819	0.001946028
1.207305	135.8552	0.006091603	0.002845987	0.001945427
1.6097	0	0.0058798	0.0027564	0.0021448
1.60974	15.095	0.00562547	0.00300556	0.00197467
1.60974	30.1901	0.00643459	0.00291907	0.00196315
1.60974	45.2851	0.0063017	0.0028899	0.0019593
1.60974	60.3801	0.00623277	0.00287528	0.00195504
1.60974	75.4751	0.0061908	0.0028665	0.00195215
1.60974	90.5702	0.00616261	0.00286064	0.00195023
1.60974	105.6652	0.006142391	0.002856454	0.00194886
1.60974	120.7602	0.006127187	0.002853314	0.00194783
1.60974	135.8552	0.006115341	0.002850872	0.001947029
2.0122	0	0.0058833	0.0028139	0.0021866
2.01217	15.095	0.00573244	0.00304797	0.00198039
2.01217	30.1901	0.0054222	0.00294086	0.00196604
2.01217	45.2851	0.00636907	0.0029045	0.00196123
2.01217	60.3801	0.0062846	0.00288625	0.00195864
2.01217	75.4751	0.00623277	0.00287528	0.00195504
2.01217	90.5702	0.00619782	0.00286796	0.00195264
2.012174	105.6652	0.006172693	0.002862731	0.001950919
2.012174	120.7602	0.006153772	0.002858808	0.001949632
2.012174	135.8552	0.006139015	0.002855756	0.001948631
2.4146	0	0.0058855	0.0028546	0.0022116
2.41461	15.095	0.00580902	0.00308965	0.00178717
2.41461	30.1901	0.00549459	0.00296255	0.00196893
2.41461	45.2851	0.00643459	0.00291907	0.00196315
2.41461	60.3801	0.0063356	0.0028972	0.00196026
2.41461	75.4751	0.0062743	0.00288405	0.00195792
2.41461	90.5702	0.00623277	0.00287528	0.00195504
2.414609	105.6652	0.00620283	0.002869006	0.001952978
2.414609	120.7602	0.006180244	0.0028643	0.001951434
2.414609	135.8552	0.00616261	0.002860639	0.001950233
2.817	0	0.005887	0.0028851	0.0022282
2.81704	15.095	0.00584345	0.00313049	0.00179679
2.81704	30.1901	0.00556236	0.00298412	0.0019718
2.81704	45.2851	0.00539707	0.0029336	0.00196508
2.81704	60.3801	0.00638563	0.00290815	0.00196171
2.81704	75.4751	0.00631531	0.00289282	0.00195968
2.81704	90.5702	0.00626741	0.00288259	0.00195744
2.817044	105.6652	0.006232769	0.002875279	0.001955037
2.817044	120.7602	0.006206583	0.002869791	0.001953236
2.817044	135.8552	0.00618611	0.002865521	0.001951834
3.2195	0	0.005888	0.0029089	0.0022401
3.21948	15.095	0.00584078	0.00317039	0.00180633
3.21948	30.1901	0.00562547	0.00300556	0.00197467
3.21948	45.2851	0.00544684	0.0029481	0.001967
3.21948	60.3801	0.00643459	0.00291907	0.00196315
3.21948	75.4751	0.00635573	0.00290158	0.00196084
3.21948	90.5702	0.0063017	0.0028899	0.0019593
3.219479	105.6652	0.006262482	0.002881548	0.001957095
3.219479	120.7602	0.006232769	0.002875279	0.001955037
3.219479	135.8552	0.006209501	0.002870401	0.001953436
3.6219	0	0.0058888	0.0029279	0.002249
3.62191	15.095	0.0058169	0.00320926	0.00181576
3.62191	30.1901	0.00568404	0.00302685	0.00197754
3.62191	45.2851	0.00549459	0.00296255	0.00196893
3.62191	60.3801	0.00648238	0.00292997	0.0019646
3.62191	75.4751	0.00639551	0.00291033	0.001962
3.62191	90.5702	0.0063356	0.0028972	0.00196026
3.621914	105.6652	0.006291941	0.002887814	0.001959021
3.621914	120.7602	0.006258781	0.002880765	0.001956838
3.621914	135.8552	0.006232769	0.002875279	0.001955037
