# Supplementary material for: GEODE: an in silico tool that translates in vitro to in vivo predictions of tuberculosis antibiotic combination efficacy
Source: Front Pharmacol. 2025 Oct 17;16:1639673. doi: 10.3389/fphar.2025.1639673 (PMC12575316; doi:10.3389/fphar.2025.1639673)
Supplement: Supplementary file 1 [file Supplementaryfile5.zip › drug_int_data/HRZM-NNNH-min/INH-RIF-MXF.csv]

bliss INH-RIF-MXF nrDrugs 3 nrLines 999
0	0	15.095	0.00598928	0.00263013	0.00117024
0	0	30.1901	0.00600503	0.00264616	0.00117166
0	0	45.2851	0.00601015	0.00265126	0.00117213
0	0	60.3801	0.00601269	0.00265375	0.00117237
0	0	75.4751	0.0060142	0.00265521	0.00117252
0	0	90.5702	0.0060152	0.00265618	0.00117262
0	0	105.6652	0.006015911	0.002656857	0.001172689
0	0	120.7602	0.006016445	0.002657364	0.001172742
0	0	135.8552	0.006016859	0.002657755	0.001172784
0	0.40243	0	0.0059245	0.001604	0.00048965
0	0.402435	15.095	0.0060978	0.00266821	0.00137797
0	0.402435	30.1901	0.00606248	0.00266451	0.00137679
0	0.402435	45.2851	0.00604925	0.00266326	0.00137651
0	0.402435	60.3801	0.00604232	0.00266263	0.0013764
0	0.402435	75.4751	0.00603806	0.00266225	0.00137627
0	0.402435	90.5702	0.00603517	0.002662	0.00137619
0	0.4024349	105.6652	0.006033088	0.002661821	0.001376102
0	0.4024349	120.7602	0.006031512	0.002661685	0.001376016
0	0.4024349	135.8552	0.006030279	0.002661579	0.00137595
0	0.80487	0	0.0059959	0.0020903	0.0010565
0	0.80487	15.095	0.00615344	0.00267535	0.00167359
0	0.80487	30.1901	0.0060978	0.00266821	0.0016688
0	0.80487	45.2851	0.00607494	0.00266576	0.00166719
0	0.80487	60.3801	0.00606248	0.00266451	0.00166639
0	0.80487	75.4751	0.00605464	0.00266377	0.00166591
0	0.80487	90.5702	0.00604925	0.00266326	0.00166559
0	0.8048698	105.6652	0.006045318	0.002662904	0.001665364
0	0.8048698	120.7602	0.006042322	0.002662634	0.001665192
0	0.8048698	135.8552	0.006039965	0.002662423	0.001665059
0	1.2073	0	0.0060149	0.0023211	0.0013727
0	1.2073	15.095	0.00619531	0.00268218	0.00185432
0	1.2073	30.1901	0.00612773	0.00267182	0.00184714
0	1.2073	45.2851	0.0060978	0.00266821	0.00184474
0	1.2073	60.3801	0.0060809	0.00266637	0.00184354
0	1.2073	75.4751	0.00607004	0.00266526	0.00184282
0	1.2073	90.5702	0.00606248	0.00266451	0.00184234
0	1.207305	105.6652	0.006056909	0.00266398	0.001841993
0	1.207305	120.7602	0.006052634	0.002663577	0.001841735
0	1.207305	135.8552	0.00604925	0.002663263	0.001841535
0	1.6097	0	0.006023	0.0024562	0.0014299
0	1.60974	15.095	0.00622798	0.00268871	0.00190687
0	1.60974	30.1901	0.00615344	0.00267535	0.00189732
0	1.60974	45.2851	0.00611827	0.00267063	0.00189413
0	1.60974	60.3801	0.0060978	0.00266821	0.00189252
0	1.60974	75.4751	0.00608439	0.00266674	0.00189156
0	1.60974	90.5702	0.00607494	0.00266576	0.00189092
0	1.60974	105.6652	0.00606791	0.002665048	0.001890466
0	1.60974	120.7602	0.00606248	0.002664515	0.001890122
0	1.60974	135.8552	0.006058159	0.002664099	0.001889856
0	2.0122	0	0.0060274	0.0025451	0.0014578
0	2.01217	15.095	0.00625419	0.00269496	0.0019354
0	2.01217	30.1901	0.00617575	0.0026788	0.00192351
0	2.01217	45.2851	0.00613672	0.00267301	0.00191951
0	2.01217	60.3801	0.00611336	0.00267003	0.00191751
0	2.01217	75.4751	0.0060978	0.00266821	0.00191631
0	2.01217	90.5702	0.00608669	0.00266699	0.00191551
0	2.012174	105.6652	0.006078366	0.00266611	0.001914941
0	2.012174	120.7602	0.006071892	0.002665447	0.001914512
0	2.012174	135.8552	0.006066715	0.00266493	0.001914178
0	2.4146	0	0.0060301	0.0026082	0.0014744
0	2.41461	15.095	0.00627569	0.00270096	0.00187455
0	2.41461	30.1901	0.00619531	0.00268218	0.00194009
0	2.41461	45.2851	0.00615344	0.00267535	0.0019353
0	2.41461	60.3801	0.00612773	0.00267182	0.0019329
0	2.41461	75.4751	0.00611034	0.00266967	0.00193146
0	2.41461	90.5702	0.0060978	0.00266821	0.0019305
0	2.414609	105.6652	0.006088316	0.002667164	0.001929816
0	2.414609	120.7602	0.006080899	0.002666374	0.001929301
0	2.414609	135.8552	0.006074938	0.002665757	0.001928901
0	2.817	0	0.006032	0.0026553	0.0014855
0	2.81704	15.095	0.00629364	0.00270671	0.00188694
0	2.81704	30.1901	0.00621259	0.00268548	0.00195166
0	2.81704	45.2851	0.00616865	0.00267766	0.00194608
0	2.81704	60.3801	0.00614105	0.0026736	0.00194329
0	2.81704	75.4751	0.00612212	0.00267111	0.00194161
0	2.81704	90.5702	0.00610831	0.00266942	0.00194049
0	2.817044	105.6652	0.006097797	0.002668212	0.001939688
0	2.817044	120.7602	0.006089526	0.002667296	0.001939087
0	2.817044	135.8552	0.006082848	0.002666579	0.00193862
0	3.2195	0	0.0060332	0.002692	0.0014934
0	3.21948	15.095	0.00630887	0.00271224	0.00189641
0	3.21948	30.1901	0.00622798	0.00268871	0.00196033
0	3.21948	45.2851	0.00618255	0.00267994	0.00195397
0	3.21948	60.3801	0.00615344	0.00267535	0.00195078
0	3.21948	75.4751	0.00613318	0.00267254	0.00194886
0	3.21948	90.5702	0.00611827	0.00267063	0.00194758
0	3.219479	105.6652	0.006106842	0.002669252	0.001946664
0	3.219479	120.7602	0.006097797	0.002668212	0.001945977
0	3.219479	135.8552	0.006090462	0.002667398	0.001945444
0	3.6219	0	0.0060342	0.0027213	0.0014994
0	3.62191	15.095	0.00630793	0.00271755	0.00190405
0	3.62191	30.1901	0.00624177	0.00269187	0.0019672
0	3.62191	45.2851	0.00619531	0.00268218	0.00196006
0	3.62191	60.3801	0.00616497	0.00267709	0.00195647
0	3.62191	75.4751	0.0061436	0.00267395	0.00195431
0	3.62191	90.5702	0.00612773	0.00267182	0.00195287
0	3.621914	105.6652	0.00611548	0.002670286	0.001951846
0	3.621914	120.7602	0.006105734	0.002669122	0.001951074
0	3.621914	135.8552	0.006097797	0.002668212	0.001950474
4.9835	0	0	0.0064173	0.0032275	0.00093849
4.98346	0	15.095	0.00528166	0.0031574	0.0016475
4.98346	0	30.1901	0.00521619	0.00309941	0.00163037
4.98346	0	45.2851	0.00516443	0.00305358	0.00162439
4.98346	0	60.3801	0.00512246	0.00301644	0.00162138
4.98346	0	75.4751	0.00508773	0.00298573	0.00161956
4.98346	0	90.5702	0.00505852	0.0029599	0.00161835
4.983462	0	105.6652	0.005033588	0.002937885	0.001617482
4.983462	0	120.7602	0.005012068	0.00291889	0.001616833
4.983462	0	135.8552	0.004993301	0.002902333	0.001616328
4.9835	0.40243	0	0.0064168	0.0032322	0.0012528
4.98346	0.402435	15.095	0.00642663	0.00315726	0.00167988
4.98346	0.402435	30.1901	0.00528273	0.00309912	0.00166015
4.98346	0.402435	45.2851	0.00522889	0.00305324	0.00165342
4.98346	0.402435	60.3801	0.00518423	0.0030161	0.00165006
4.98346	0.402435	75.4751	0.00514633	0.0029854	0.00164797
4.98346	0.402435	90.5702	0.00511369	0.00295961	0.00164657
4.983462	0.4024349	105.6652	0.005085279	0.002937617	0.001645549
4.983462	0.4024349	120.7602	0.005060378	0.002918645	0.001644761
4.983462	0.4024349	135.8552	0.005038416	0.002902109	0.001644147
4.9835	0.80487	0	0.0064164	0.0032313	0.0015795
4.98346	0.80487	15.095	0.00648755	0.00315713	0.00173538
4.98346	0.80487	30.1901	0.00534885	0.00309882	0.00171203
4.98346	0.80487	45.2851	0.00529302	0.00305289	0.00170398
4.98346	0.80487	60.3801	0.0052458	0.00301575	0.00169992
4.98346	0.80487	75.4751	0.00520482	0.00298508	0.00169748
4.98346	0.80487	90.5702	0.00516879	0.00295931	0.00169585
4.983462	0.8048698	105.6652	0.005136931	0.002937349	0.001694681
4.983462	0.8048698	120.7602	0.005108658	0.002918401	0.001693806
4.983462	0.8048698	135.8552	0.005083502	0.002901885	0.001693125
4.9835	1.2073	0	0.0064162	0.0032303	0.0015096
4.98346	1.2073	15.095	0.00654448	0.003157	0.00165155
4.98346	1.2073	30.1901	0.00541444	0.00309853	0.00164335
4.98346	1.2073	45.2851	0.00535674	0.00305254	0.00164053
4.98346	1.2073	60.3801	0.00530708	0.00301541	0.00163912
4.98346	1.2073	75.4751	0.00526312	0.00298476	0.00163827
4.98346	1.2073	90.5702	0.00522378	0.00295902	0.0016377
4.983462	1.207305	105.6652	0.005188502	0.002937081	0.001637291
4.983462	1.207305	120.7602	0.005156874	0.002918157	0.001636986
4.983462	1.207305	135.8552	0.005128531	0.002901661	0.001636749
4.9835	1.6097	0	0.006405	0.0032294	0.0015493
4.98346	1.60974	15.095	0.00647677	0.00315688	0.00166451
4.98346	1.60974	30.1901	0.00547942	0.00309823	0.00165536
4.98346	1.60974	45.2851	0.00541994	0.0030522	0.00165223
4.98346	1.60974	60.3801	0.005368	0.00301506	0.00165065
4.98346	1.60974	75.4751	0.00532118	0.00298444	0.0016497
4.98346	1.60974	90.5702	0.0052786	0.00295872	0.00164907
4.983462	1.60974	105.6652	0.005239948	0.002936813	0.001648618
4.983462	1.60974	120.7602	0.00520499	0.002917912	0.001648279
4.983462	1.60974	135.8552	0.005173473	0.002901437	0.001648015
4.9835	2.0122	0	0.0063754	0.0032285	0.0015738
4.98346	2.01217	15.095	0.00560941	0.00315676	0.00167696
4.98346	2.01217	30.1901	0.00554371	0.00309794	0.00166687
4.98346	2.01217	45.2851	0.00548254	0.00305185	0.00166341
4.98346	2.01217	60.3801	0.00542847	0.00301472	0.00166168
4.98346	2.01217	75.4751	0.00537892	0.00298411	0.00166063
4.98346	2.01217	90.5702	0.0053332	0.00295843	0.00165994
4.983462	2.012174	105.6652	0.00529123	0.002936545	0.001659437
4.983462	2.012174	120.7602	0.005252973	0.002917668	0.001659063
4.983462	2.012174	135.8552	0.0052183	0.002901213	0.001658772
4.9835	2.4146	0	0.0053414	0.0032276	0.001592
4.98346	2.41461	15.095	0.00560443	0.00315665	0.00168882
4.98346	2.41461	30.1901	0.00560725	0.00309765	0.0016778
4.98346	2.41461	45.2851	0.00554444	0.00305151	0.00167403
4.98346	2.41461	60.3801	0.00548842	0.00301437	0.00167213
4.98346	2.41461	75.4751	0.00543629	0.00298379	0.00167099
4.98346	2.41461	90.5702	0.00538753	0.00295813	0.00167023
4.983462	2.414609	105.6652	0.005342306	0.002936277	0.001669682
4.983462	2.414609	120.7602	0.005300789	0.002917424	0.001669274
4.983462	2.414609	135.8552	0.005262983	0.002900989	0.001668956
4.9835	2.817	0	0.0053382	0.0032267	0.001607
4.98346	2.81704	15.095	0.00560111	0.00315654	0.00170006
4.98346	2.81704	30.1901	0.00567002	0.00309736	0.00168812
4.98346	2.81704	45.2851	0.00560556	0.00305116	0.00168403
4.98346	2.81704	60.3801	0.00554776	0.00301403	0.00168197
4.98346	2.81704	75.4751	0.00549322	0.00298347	0.00168073
4.98346	2.81704	90.5702	0.00544154	0.00295784	0.00167991
4.983462	2.817044	105.6652	0.005393137	0.002936009	0.001679317
4.983462	2.817044	120.7602	0.005348406	0.002917181	0.001678874
4.983462	2.817044	135.8552	0.005307494	0.002900765	0.00167853
4.9835	3.2195	0	0.0053352	0.0032258	0.0016196
4.98346	3.21948	15.095	0.00559793	0.00315644	0.00171065
4.98346	3.21948	30.1901	0.00573202	0.00309708	0.00169781
4.98346	3.21948	45.2851	0.00566583	0.00305082	0.0016934
4.98346	3.21948	60.3801	0.00560641	0.00301368	0.00169119
4.98346	3.21948	75.4751	0.00554965	0.00298314	0.00168985
4.98346	3.21948	90.5702	0.00549518	0.00295754	0.00168896
4.983462	3.219479	105.6652	0.005443685	0.002935741	0.001688327
4.983462	3.219479	120.7602	0.00539579	0.002916937	0.00168785
4.983462	3.219479	135.8552	0.005351805	0.002900542	0.001687479
4.9835	3.6219	0	0.0053325	0.0032249	0.0016307
4.98346	3.62191	15.095	0.00559484	0.00315635	0.00172061
4.98346	3.62191	30.1901	0.00579329	0.0030968	0.00170688
4.98346	3.62191	45.2851	0.00572517	0.00305048	0.00170216
4.98346	3.62191	60.3801	0.00566432	0.00301334	0.00169978
4.98346	3.62191	75.4751	0.00560553	0.00298282	0.00169835
4.98346	3.62191	90.5702	0.00554841	0.00295725	0.0016974
4.983462	3.621914	105.6652	0.005493912	0.002935474	0.001696719
4.983462	3.621914	120.7602	0.00544291	0.002916693	0.001696207
4.983462	3.621914	135.8552	0.005395888	0.002900319	0.001695809
9.9669	0	0	0.0064174	0.0032306	0.00094317
9.96692	0	15.095	0.00638945	0.00319258	0.00168109
9.96692	0	30.1901	0.00528166	0.0031574	0.00165088
9.96692	0	45.2851	0.00524689	0.0031266	0.00163914
9.96692	0	60.3801	0.00521619	0.00309941	0.00163305
9.96692	0	75.4751	0.00518888	0.00307523	0.00162933
9.96692	0	90.5702	0.00516443	0.00305358	0.00162684
9.966924	0	105.6652	0.005142406	0.003034088	0.001625052
9.966924	0	120.7602	0.005122462	0.003016441	0.001623708
9.966924	0	135.8552	0.005104316	0.003000389	0.001622661
9.9669	0.40243	0	0.0064171	0.0032327	0.0012453
9.96692	0.402435	15.095	0.00642043	0.00319258	0.00170132
9.96692	0.402435	30.1901	0.006396	0.00315733	0.00166852
9.96692	0.402435	45.2851	0.00528065	0.00312648	0.00165603
9.96692	0.402435	60.3801	0.00524951	0.00309926	0.00164958
9.96692	0.402435	75.4751	0.00522171	0.00307507	0.00164559
9.96692	0.402435	90.5702	0.00519669	0.00305341	0.00164292
9.966924	0.4024349	105.6652	0.005174026	0.003033913	0.001640971
9.966924	0.4024349	120.7602	0.005153368	0.003016268	0.001639488
9.966924	0.4024349	135.8552	0.005134447	0.003000222	0.001638332
9.9669	0.80487	0	0.0064168	0.0032322	0.0015463
9.96692	0.80487	15.095	0.00645132	0.00319259	0.00173108
9.96692	0.80487	30.1901	0.00642663	0.00315726	0.00169466
9.96692	0.80487	45.2851	0.00531431	0.00312637	0.00168085
9.96692	0.80487	60.3801	0.00528273	0.00309912	0.00167371
9.96692	0.80487	75.4751	0.00525446	0.0030749	0.00166937
9.96692	0.80487	90.5702	0.00522889	0.00305324	0.00166646
9.966924	0.8048698	105.6652	0.005205593	0.003033739	0.001664374
9.966924	0.8048698	120.7602	0.005184233	0.003016096	0.001662804
9.966924	0.8048698	135.8552	0.005164548	0.003000055	0.001661582
9.9669	1.2073	0	0.0064166	0.0032317	0.0016929
9.96692	1.2073	15.095	0.00648212	0.0031926	0.00175391
9.96692	1.2073	30.1901	0.00645715	0.00315719	0.00171511
9.96692	1.2073	45.2851	0.00534786	0.00312625	0.00170049
9.96692	1.2073	60.3801	0.00531585	0.00309897	0.00169296
9.96692	1.2073	75.4751	0.0052871	0.00307473	0.00168838
9.96692	1.2073	90.5702	0.005261	0.00305306	0.0016853
9.966924	1.207305	105.6652	0.005237095	0.003033564	0.001683103
9.966924	1.207305	120.7602	0.005215048	0.003015924	0.001681448
9.966924	1.207305	135.8552	0.005194611	0.002999887	0.001680158
9.9669	1.6097	0	0.0064164	0.0032313	0.0017282
9.96692	1.60974	15.095	0.00651282	0.00319262	0.00177655
9.96692	1.60974	30.1901	0.00648755	0.00315713	0.00173538
9.96692	1.60974	45.2851	0.00538128	0.00312613	0.00171996
9.96692	1.60974	60.3801	0.00534885	0.00309882	0.00171203
9.96692	1.60974	75.4751	0.00531965	0.00307457	0.00170721
9.96692	1.60974	90.5702	0.00529302	0.00305289	0.00170398
9.966924	1.60974	105.6652	0.00526852	0.003033389	0.001701659
9.966924	1.60974	120.7602	0.005245801	0.003015752	0.001699918
9.966924	1.60974	135.8552	0.005224626	0.00299972	0.001698562
9.9669	2.0122	0	0.0064163	0.0032308	0.0015492
9.96692	2.01217	15.095	0.00653841	0.00319263	0.00165874
9.96692	2.01217	30.1901	0.00651782	0.00315706	0.0016449
9.96692	2.01217	45.2851	0.00541458	0.00312602	0.00163979
9.96692	2.01217	60.3801	0.00538172	0.00309867	0.00163718
9.96692	2.01217	75.4751	0.00535207	0.0030744	0.00163559
9.96692	2.01217	90.5702	0.00532494	0.00305272	0.00163452
9.966924	2.012174	105.6652	0.005299859	0.003033215	0.001633761
9.966924	2.012174	120.7602	0.005276484	0.003015579	0.001633188
9.966924	2.012174	135.8552	0.005254584	0.002999552	0.001632742
9.9669	2.4146	0	0.0064162	0.0032303	0.0015632
9.96692	2.41461	15.095	0.0064977	0.00319265	0.00166632
9.96692	2.41461	30.1901	0.00654448	0.003157	0.00165155
9.96692	2.41461	45.2851	0.00544774	0.0031259	0.00164612
9.96692	2.41461	60.3801	0.00541444	0.00309853	0.00164335
9.96692	2.41461	75.4751	0.00538435	0.00307424	0.00164166
9.96692	2.41461	90.5702	0.00535674	0.00305254	0.00164053
9.966924	2.414609	105.6652	0.005331098	0.00303304	0.001639725
9.966924	2.414609	120.7602	0.005307085	0.003015407	0.001639117
9.966924	2.414609	135.8552	0.005284476	0.002999384	0.001638645
9.9669	2.817	0	0.0064161	0.0032299	0.0015743
9.96692	2.81704	15.095	0.00646648	0.00319267	0.00167378
9.96692	2.81704	30.1901	0.00650649	0.00315694	0.00165809
9.96692	2.81704	45.2851	0.00548076	0.00312579	0.00165235
9.96692	2.81704	60.3801	0.00544701	0.00309838	0.00164941
9.96692	2.81704	75.4751	0.0054165	0.00307408	0.00164763
9.96692	2.81704	90.5702	0.00538841	0.00305237	0.00164644
9.966924	2.817044	105.6652	0.005362228	0.003032865	0.001645584
9.966924	2.817044	120.7602	0.005337594	0.003015234	0.001644943
9.966924	2.817044	135.8552	0.005314292	0.002999217	0.001644443
9.9669	3.2195	0	0.006405	0.0032294	0.0015838
9.96692	3.21948	15.095	0.00644175	0.00319269	0.0016811
9.96692	3.21948	30.1901	0.00647677	0.00315688	0.00166451
9.96692	3.21948	45.2851	0.00551362	0.00312567	0.00165846
9.96692	3.21948	60.3801	0.00547942	0.00309823	0.00165536
9.96692	3.21948	75.4751	0.00544848	0.00307391	0.00165348
9.96692	3.21948	90.5702	0.00541994	0.0030522	0.00165223
9.966924	3.219479	105.6652	0.005393237	0.003032691	0.001651327
9.966924	3.219479	120.7602	0.005368002	0.003015062	0.001650651
9.966924	3.219479	135.8552	0.005344024	0.002999049	0.001650125
9.9669	3.6219	0	0.006389	0.0032289	0.0015921
9.96692	3.62191	15.095	0.00642163	0.00319272	0.00168828
9.96692	3.62191	30.1901	0.00558576	0.00315682	0.00167081
9.96692	3.62191	45.2851	0.00554633	0.00312556	0.00166444
9.96692	3.62191	60.3801	0.00551165	0.00309809	0.00166118
9.96692	3.62191	75.4751	0.0054803	0.00307375	0.00165921
9.96692	3.62191	90.5702	0.00545132	0.00305203	0.00165789
9.966924	3.621914	105.6652	0.005424114	0.003032516	0.001656943
9.966924	3.621914	120.7602	0.005398298	0.00301489	0.001656232
9.966924	3.621914	135.8552	0.005373662	0.002998882	0.001655679
14.9504	0	0	0.00641737	0.0032315	0.000944353
14.9504	0	15.095	0.0063983	0.00320544	0.00170512
14.9504	0	30.1901	0.00638101	0.00318031	0.00166821
14.9504	0	45.2851	0.00528166	0.0031574	0.00165185
14.9504	0	60.3801	0.00525799	0.00313643	0.001643
14.9504	0	75.4751	0.00523624	0.00311717	0.00163751
14.9504	0	90.5702	0.00521619	0.00309941	0.00163379
14.95039	0	105.6652	0.005197645	0.003082989	0.001631105
14.95039	0	120.7602	0.005180438	0.003067754	0.001629082
14.95039	0	135.8552	0.005164431	0.003053583	0.001627503
14.9504	0.402435	0	0.00641717	0.00323283	0.00124201
14.9504	0.402435	15.095	0.00641903	0.00320547	0.00172084
14.9504	0.402435	30.1901	0.00640162	0.00318029	0.00168134
14.9504	0.402435	45.2851	0.00638576	0.00315735	0.00166423
14.9504	0.402435	60.3801	0.0052806	0.00313636	0.00165502
14.9504	0.402435	75.4751	0.00525866	0.00311708	0.00164926
14.9504	0.402435	90.5702	0.00523841	0.00309931	0.00164536
14.95039	0.4024349	105.6652	0.005219653	0.003082882	0.001642517
14.95039	0.4024349	120.7602	0.005202212	0.003067641	0.001640355
14.95039	0.4024349	135.8552	0.005185946	0.003053467	0.001638667
14.9504	0.80487	0	0.00641698	0.00323251	0.0015349
14.9504	0.80487	15.095	0.00643972	0.0032055	0.00174252
14.9504	0.80487	30.1901	0.00642219	0.00318028	0.0016994
14.9504	0.80487	45.2851	0.00640622	0.00315731	0.00168097
14.9504	0.80487	60.3801	0.00530317	0.00313629	0.00167107
14.9504	0.80487	75.4751	0.00528104	0.003117	0.00166495
14.9504	0.80487	90.5702	0.0052606	0.00309921	0.00166081
14.95039	0.8048698	105.6652	0.005241624	0.003082774	0.001657833
14.95039	0.8048698	120.7602	0.005223952	0.003067529	0.001655585
14.95039	0.8048698	135.8552	0.005207433	0.003053352	0.00165383
14.9504	1.2073	0	0.00641682	0.0032322	0.00168697
14.9504	1.2073	15.095	0.00646037	0.00320553	0.00175941
14.9504	1.2073	30.1901	0.00644271	0.00318027	0.0017139
14.9504	1.2073	45.2851	0.00642663	0.00315726	0.00169466
14.9504	1.2073	60.3801	0.00532569	0.00313622	0.00168437
14.9504	1.2073	75.4751	0.00530337	0.00311691	0.00167801
14.9504	1.2073	90.5702	0.00528273	0.00309912	0.00167371
14.95039	1.207305	105.6652	0.005263555	0.003082667	0.001670616
14.95039	1.207305	120.7602	0.005245656	0.003067416	0.001668283
14.95039	1.207305	135.8552	0.005228888	0.003053236	0.001666461
14.9504	1.60974	0	0.00641667	0.00323188	0.00172005
14.9504	1.60974	15.095	0.00648099	0.00320556	0.00177622
14.9504	1.60974	30.1901	0.00646319	0.00318025	0.00172834
14.9504	1.60974	45.2851	0.00644699	0.00315722	0.00170831
14.9504	1.60974	60.3801	0.00534817	0.00313616	0.00169761
14.9504	1.60974	75.4751	0.00532566	0.00311682	0.00169102
14.9504	1.60974	90.5702	0.00530482	0.00309902	0.00168656
14.95039	1.60974	105.6652	0.005285441	0.00308256	0.001683348
14.95039	1.60974	120.7602	0.005267319	0.003067304	0.001680928
14.95039	1.60974	135.8552	0.005250307	0.003053121	0.00167904
14.9504	2.01217	0	0.00641654	0.00323157	0.00173844
14.9504	2.01217	15.095	0.00649818	0.00320559	0.00179293
14.9504	2.01217	30.1901	0.00648362	0.00318024	0.00174272
14.9504	2.01217	45.2851	0.0064673	0.00315717	0.00172189
14.9504	2.01217	60.3801	0.00537059	0.00313609	0.00171079
14.9504	2.01217	75.4751	0.00534789	0.00311674	0.00170395
14.9504	2.01217	90.5702	0.00532686	0.00309892	0.00169933
14.95039	2.012174	105.6652	0.005307279	0.003082453	0.00169601
14.95039	2.012174	120.7602	0.005288939	0.003067191	0.001693505
14.95039	2.012174	135.8552	0.005271687	0.003053005	0.00169155
14.9504	2.41461	0	0.00641643	0.00323126	0.00175118
14.9504	2.41461	15.095	0.00649744	0.00320562	0.00172978
14.9504	2.41461	30.1901	0.006504	0.00318023	0.001757
14.9504	2.41461	45.2851	0.00648755	0.00315713	0.00173538
14.9504	2.41461	60.3801	0.00539296	0.00313602	0.00172388
14.9504	2.41461	75.4751	0.00537006	0.00311665	0.0017168
14.9504	2.41461	90.5702	0.00534885	0.00309882	0.00171203
14.95039	2.414609	105.6652	0.005329065	0.003082346	0.001708588
14.95039	2.414609	120.7602	0.005310511	0.003067079	0.001705997
14.95039	2.414609	135.8552	0.005293024	0.00305289	0.001703975
14.9504	2.81704	0	0.00641634	0.00323095	0.00156193
14.9504	2.81704	15.095	0.00649744	0.00320565	0.00166733
14.9504	2.81704	30.1901	0.00652433	0.00318022	0.00164972
14.9504	2.81704	45.2851	0.00650775	0.00315709	0.00164266
14.9504	2.81704	60.3801	0.00541528	0.00313595	0.00163893
14.9504	2.81704	75.4751	0.00539218	0.00311657	0.00163664
14.9504	2.81704	90.5702	0.00537078	0.00309872	0.0016351
14.95039	2.817044	105.6652	0.005350796	0.003082239	0.001633987
14.95039	2.817044	120.7602	0.005332031	0.003066966	0.001633151
14.95039	2.817044	135.8552	0.005314314	0.003052775	0.001632499
14.9504	3.21948	0	0.00641627	0.00323064	0.00156972
14.9504	3.21948	15.095	0.00649746	0.00320569	0.00167301
14.9504	3.21948	30.1901	0.00654152	0.00318021	0.0016545
14.9504	3.21948	45.2851	0.00652788	0.00315704	0.00164713
14.9504	3.21948	60.3801	0.00543753	0.00313588	0.00164324
14.9504	3.21948	75.4751	0.00541424	0.00311648	0.00164085
14.9504	3.21948	90.5702	0.00539264	0.00309862	0.00163924
14.95039	3.219479	105.6652	0.005372467	0.003082132	0.001638087
14.95039	3.219479	120.7602	0.005353497	0.003066854	0.001637216
14.95039	3.219479	135.8552	0.005335555	0.003052659	0.001636537
14.9504	3.62191	0	0.0064162	0.00323033	0.00157647
14.9504	3.62191	15.095	0.00648154	0.00320572	0.00167863
14.9504	3.62191	30.1901	0.00651361	0.0031802	0.00165924
14.9504	3.62191	45.2851	0.00654448	0.003157	0.00165155
14.9504	3.62191	60.3801	0.00545973	0.00313582	0.0016475
14.9504	3.62191	75.4751	0.00543623	0.0031164	0.00164502
14.9504	3.62191	90.5702	0.00541444	0.00309853	0.00164335
14.95039	3.621914	105.6652	0.005394076	0.003082025	0.001642144
14.95039	3.621914	120.7602	0.005374903	0.003066742	0.001641239
14.95039	3.621914	135.8552	0.005356741	0.003052544	0.001640533
19.9338	0	0	0.00641737	0.00323196	0.000944851
19.9338	0	15.095	0.00640289	0.00321211	0.00168554
19.9338	0	30.1901	0.00638945	0.00319258	0.00168321
19.9338	0	45.2851	0.00637694	0.00317438	0.00166351
19.9338	0	60.3801	0.00528166	0.0031574	0.0016523
19.9338	0	75.4751	0.00526372	0.00314151	0.0016452
19.9338	0	90.5702	0.00524689	0.0031266	0.00164033
19.93385	0	105.6652	0.005231077	0.003112598	0.001636799
19.93385	0	120.7602	0.005216191	0.003099413	0.001634121
19.93385	0	135.8552	0.005202149	0.003086979	0.001632024
19.9338	0.402435	0	0.00641721	0.00323291	0.00124019
19.9338	0.402435	15.095	0.00641846	0.00321214	0.00169895
19.9338	0.402435	30.1901	0.00640495	0.00319258	0.00169403
19.9338	0.402435	45.2851	0.00639238	0.00317437	0.00167357
19.9338	0.402435	60.3801	0.00638064	0.00315736	0.00166202
19.9338	0.402435	75.4751	0.00528071	0.00314146	0.00165464
19.9338	0.402435	90.5702	0.00526378	0.00312654	0.00164959
19.93385	0.4024349	105.6652	0.00524786	0.00311253	0.001645901
19.93385	0.4024349	120.7602	0.005232861	0.003099339	0.001643083
19.93385	0.4024349	135.8552	0.005218701	0.003086899	0.001640877
19.9338	0.80487	0	0.00641707	0.00323267	0.00152912
19.9338	0.80487	15.095	0.00643402	0.00321217	0.00171667
19.9338	0.80487	30.1901	0.00642043	0.00319258	0.00170813
19.9338	0.80487	45.2851	0.0064078	0.00317435	0.00168635
19.9338	0.80487	60.3801	0.006396	0.00315733	0.0016741
19.9338	0.80487	75.4751	0.00529769	0.00314141	0.00166638
19.9338	0.80487	90.5702	0.00528065	0.00312648	0.00166109
19.93385	0.8048698	105.6652	0.005264621	0.003112462	0.001657254
19.93385	0.8048698	120.7602	0.00524951	0.003099264	0.001654351
19.93385	0.8048698	135.8552	0.005235231	0.00308682	0.001652078
19.9338	1.2073	0	0.00641694	0.00323243	0.00168395
19.9338	1.2073	15.095	0.00644955	0.0032122	0.00173054
19.9338	1.2073	30.1901	0.00643589	0.00319259	0.00171962
19.9338	1.2073	45.2851	0.00642319	0.00317433	0.00169704
19.9338	1.2073	60.3801	0.00641133	0.0031573	0.00168439
19.9338	1.2073	75.4751	0.00531464	0.00314136	0.00167643
19.9338	1.2073	90.5702	0.00529749	0.00312642	0.00167098
19.93385	1.207305	105.6652	0.005281356	0.003112394	0.001667031
19.93385	1.207305	120.7602	0.005266135	0.00309919	0.001664042
19.93385	1.207305	135.8552	0.005251739	0.003086741	0.001661703
19.9338	1.60974	0	0.00641682	0.0032322	0.00171593
19.9338	1.60974	15.095	0.00646507	0.00321223	0.00174438
19.9338	1.60974	30.1901	0.00645132	0.00319259	0.00173108
19.9338	1.60974	45.2851	0.00643855	0.00317432	0.00170771
19.9338	1.60974	60.3801	0.00642663	0.00315726	0.00169466
19.9338	1.60974	75.4751	0.00533156	0.00314131	0.00168646
19.9338	1.60974	90.5702	0.00531431	0.00312637	0.00168085
19.93385	1.60974	105.6652	0.005298066	0.003112327	0.001676787
19.93385	1.60974	120.7602	0.005282734	0.003099116	0.001673712
19.93385	1.60974	135.8552	0.005268223	0.003086661	0.001671306
19.9338	2.01217	0	0.0064167	0.00323196	0.00173322
19.9338	2.01217	15.095	0.00647801	0.00321227	0.00175815
19.9338	2.01217	30.1901	0.00646673	0.0031926	0.00174252
19.9338	2.01217	45.2851	0.00645389	0.0031743	0.00171835
19.9338	2.01217	60.3801	0.00644191	0.00315723	0.0017049
19.9338	2.01217	75.4751	0.00534846	0.00314127	0.00169646
19.9338	2.01217	90.5702	0.0053311	0.00312631	0.00169069
19.93385	2.012174	105.6652	0.005314748	0.003112259	0.001686513
19.93385	2.012174	120.7602	0.005299307	0.003099042	0.001683352
19.93385	2.012174	135.8552	0.005284682	0.003086582	0.001680879
19.9338	2.41461	0	0.0064166	0.00323173	0.00174488
19.9338	2.41461	15.095	0.00647741	0.0032123	0.00169211
19.9338	2.41461	30.1901	0.00648212	0.0031926	0.00175391
19.9338	2.41461	45.2851	0.0064692	0.00317428	0.00172895
19.9338	2.41461	60.3801	0.00645715	0.00315719	0.00171511
19.9338	2.41461	75.4751	0.00536533	0.00314122	0.00170642
19.9338	2.41461	90.5702	0.00534786	0.00312625	0.00170049
19.93385	2.414609	105.6652	0.0053314	0.003112192	0.001696202
19.93385	2.414609	120.7602	0.005315851	0.003098968	0.001692956
19.93385	2.414609	135.8552	0.005301113	0.003086503	0.001690416
19.9338	2.81704	0	0.00641651	0.00323149	0.00175377
19.9338	2.81704	15.095	0.00647738	0.00321233	0.00170428
19.9338	2.81704	30.1901	0.00649749	0.00319261	0.00176526
19.9338	2.81704	45.2851	0.00648449	0.00317427	0.00173951
19.9338	2.81704	60.3801	0.00647237	0.00315716	0.00172527
19.9338	2.81704	75.4751	0.00538217	0.00314117	0.00171634
19.9338	2.81704	90.5702	0.00536459	0.00312619	0.00171025
19.93385	2.817044	105.6652	0.005348023	0.003112125	0.001705848
19.93385	2.817044	120.7602	0.005332366	0.003098894	0.001702516
19.93385	2.817044	135.8552	0.005317516	0.003086424	0.00169991
19.9338	3.21948	0	0.00641643	0.00323126	0.00176104
19.9338	3.21948	15.095	0.00647736	0.00321236	0.00171637
19.9338	3.21948	30.1901	0.00651282	0.00319262	0.00177655
19.9338	3.21948	45.2851	0.00649974	0.00317425	0.00175001
19.9338	3.21948	60.3801	0.00648755	0.00315713	0.00173538
19.9338	3.21948	75.4751	0.00539898	0.00314112	0.00172621
19.9338	3.21948	90.5702	0.00538128	0.00312613	0.00171996
19.93385	3.219479	105.6652	0.005364613	0.003112058	0.001715444
19.93385	3.219479	120.7602	0.005348849	0.00309882	0.001712026
19.93385	3.219479	135.8552	0.005333889	0.003086345	0.001709354
19.9338	3.62191	0	0.00641636	0.00323103	0.00156825
19.9338	3.62191	15.095	0.00647734	0.0032124	0.0016382
19.9338	3.62191	30.1901	0.00652814	0.00319263	0.00165491
19.9338	3.62191	45.2851	0.00651497	0.00317424	0.00164626
19.9338	3.62191	60.3801	0.0065027	0.0031571	0.00164154
19.9338	3.62191	75.4751	0.00541577	0.00314108	0.0016386
19.9338	3.62191	90.5702	0.00539795	0.00312607	0.00163659
19.93385	3.621914	105.6652	0.005381171	0.003111991	0.001635148
19.93385	3.621914	120.7602	0.005365299	0.003098746	0.001634055
19.93385	3.621914	135.8552	0.00535023	0.003086267	0.001633201
24.9173	0	0	0.00641737	0.00323222	0.000945115
24.9173	0	15.095	0.0064057	0.00321619	0.0016703
24.9173	0	30.1901	0.00639471	0.00320022	0.00169604
24.9173	0	45.2851	0.00638434	0.00318515	0.00167417
24.9173	0	60.3801	0.00637454	0.00317089	0.00166108
24.9173	0	75.4751	0.00528166	0.0031574	0.00165256
24.9173	0	90.5702	0.00526721	0.0031446	0.00164664
24.91731	0	105.6652	0.005253492	0.003132451	0.001642302
24.91731	0	120.7602	0.005240448	0.003120897	0.001638998
24.91731	0	135.8552	0.005228028	0.003109898	0.001636401
24.9173	0.402435	0	0.00641725	0.00323296	0.00123906
24.9173	0.402435	15.095	0.00641817	0.00321622	0.00168231
24.9173	0.402435	30.1901	0.00640713	0.00320023	0.00170545
24.9173	0.402435	45.2851	0.00639672	0.00318514	0.00168284
24.9173	0.402435	60.3801	0.00638688	0.00317088	0.00166939
24.9173	0.402435	75.4751	0.00637757	0.00315737	0.0016606
24.9173	0.402435	90.5702	0.00528083	0.00314457	0.0016545
24.91731	0.4024349	105.6652	0.005267041	0.003132407	0.001650003
24.91731	0.4024349	120.7602	0.005253928	0.003120847	0.00164656
24.91731	0.4024349	135.8552	0.005241439	0.003109842	0.001643854
24.9173	0.80487	0	0.00641713	0.00323277	0.00152563
24.9173	0.80487	15.095	0.00643063	0.00321625	0.00169767
24.9173	0.80487	30.1901	0.00641955	0.00320024	0.0017172
24.9173	0.80487	45.2851	0.00640909	0.00318514	0.00169326
24.9173	0.80487	60.3801	0.00639921	0.00317086	0.00167912
24.9173	0.80487	75.4751	0.00638986	0.00315734	0.00166998
24.9173	0.80487	90.5702	0.00529443	0.00314453	0.00166364
24.91731	0.8048698	105.6652	0.005280575	0.003132363	0.001659004
24.91731	0.8048698	120.7602	0.005267394	0.003120796	0.001655475
24.91731	0.8048698	135.8552	0.005254836	0.003109787	0.001652703
24.9173	1.2073	0	0.00641702	0.00323258	0.00168212
24.9173	1.2073	15.095	0.00644308	0.00321628	0.00170974
24.9173	1.2073	30.1901	0.00643194	0.00320025	0.00172688
24.9173	1.2073	45.2851	0.00642145	0.00318513	0.00170214
24.9173	1.2073	60.3801	0.00641153	0.00317084	0.0016876
24.9173	1.2073	75.4751	0.00640213	0.00315732	0.00167822
24.9173	1.2073	90.5702	0.00530802	0.00314449	0.00167172
24.91731	1.207305	105.6652	0.005294094	0.003132319	0.00166697
24.91731	1.207305	120.7602	0.005280844	0.003120746	0.001663355
24.91731	1.207305	135.8552	0.005268217	0.003109731	0.001660516
24.9173	1.60974	0	0.00641691	0.00323239	0.00171343
24.9173	1.60974	15.095	0.00645552	0.00321631	0.00172177
24.9173	1.60974	30.1901	0.00644433	0.00320027	0.00173655
24.9173	1.60974	45.2851	0.00643378	0.00318513	0.00171101
24.9173	1.60974	60.3801	0.00642382	0.00317083	0.00169607
24.9173	1.60974	75.4751	0.00641439	0.00315729	0.00168645
24.9173	1.60974	90.5702	0.00532159	0.00314446	0.00167979
24.91731	1.60974	105.6652	0.005307596	0.003132275	0.001674924
24.91731	1.60974	120.7602	0.005294278	0.003120696	0.001671224
24.91731	1.60974	135.8552	0.005281582	0.003109676	0.001668318
24.9173	2.01217	0	0.00641682	0.0032322	0.00173005
24.9173	2.01217	15.095	0.00646589	0.00321634	0.00173376
24.9173	2.01217	30.1901	0.0064567	0.00320028	0.0017462
24.9173	2.01217	45.2851	0.00644611	0.00318513	0.00171986
24.9173	2.01217	60.3801	0.0064361	0.00317081	0.00170453
24.9173	2.01217	75.4751	0.00642663	0.00315726	0.00169466
24.9173	2.01217	90.5702	0.00533515	0.00314442	0.00168784
24.91731	2.012174	105.6652	0.005321082	0.003132231	0.001682864
24.91731	2.012174	120.7602	0.005307695	0.003120646	0.001679078
24.91731	2.012174	135.8552	0.00529493	0.003109621	0.001676105
24.9173	2.41461	0	0.00641673	0.00323201	0.00174106
24.9173	2.41461	15.095	0.00646539	0.00321637	0.00166596
24.9173	2.41461	30.1901	0.00646905	0.00320029	0.00175582
24.9173	2.41461	45.2851	0.00645841	0.00318512	0.0017287
24.9173	2.41461	60.3801	0.00644837	0.00317079	0.00171296
24.9173	2.41461	75.4751	0.00643885	0.00315723	0.00170286
24.9173	2.41461	90.5702	0.00534868	0.00314438	0.00169588
24.91731	2.414609	105.6652	0.00533455	0.003132187	0.001690784
24.91731	2.414609	120.7602	0.005321095	0.003120596	0.001686913
24.91731	2.414609	135.8552	0.00530826	0.003109565	0.001683874
24.9173	2.81704	0	0.00641664	0.00323182	0.00174929
24.9173	2.81704	15.095	0.00646535	0.0032164	0.00167638
24.9173	2.81704	30.1901	0.0064814	0.0032003	0.00176542
24.9173	2.81704	45.2851	0.0064707	0.00318512	0.00173751
24.9173	2.81704	60.3801	0.00646061	0.00317078	0.00172137
24.9173	2.81704	75.4751	0.00645106	0.00315721	0.00171103
24.9173	2.81704	90.5702	0.00536221	0.00314435	0.00170389
24.91731	2.817044	105.6652	0.005347999	0.003132143	0.001698683
24.91731	2.817044	120.7602	0.005334475	0.003120546	0.001694725
24.91731	2.817044	135.8552	0.005321572	0.00310951	0.001691619
24.9173	3.21948	0	0.00641657	0.00323163	0.00175593
24.9173	3.21948	15.095	0.00646531	0.00321643	0.00168674
24.9173	3.21948	30.1901	0.00649372	0.00320032	0.00177498
24.9173	3.21948	45.2851	0.00648298	0.00318512	0.00174629
24.9173	3.21948	60.3801	0.00647284	0.00317076	0.00172976
24.9173	3.21948	75.4751	0.00646324	0.00315718	0.00171918
24.9173	3.21948	90.5702	0.00537571	0.00314431	0.00171188
24.91731	3.219479	105.6652	0.00536143	0.0031321	0.001706555
24.91731	3.219479	120.7602	0.005347837	0.003120496	0.001702511
24.91731	3.219479	135.8552	0.005334865	0.003109455	0.001699339
24.9173	3.62191	0	0.0064165	0.00323145	0.00176156
24.9173	3.62191	15.095	0.00646528	0.00321646	0.00169704
24.9173	3.62191	30.1901	0.00650604	0.00320033	0.00178451
24.9173	3.62191	45.2851	0.00649523	0.00318512	0.00175504
24.9173	3.62191	60.3801	0.00648505	0.00317075	0.00173811
24.9173	3.62191	75.4751	0.00647541	0.00315716	0.00172729
24.9173	3.62191	90.5702	0.00538919	0.00314428	0.00171983
24.91731	3.621914	105.6652	0.005374842	0.003132057	0.001714397
24.91731	3.621914	120.7602	0.005361179	0.003120446	0.001710268
24.91731	3.621914	135.8552	0.005348139	0.0031094	0.001707029
29.9008	0	0	0.00641737	0.00323239	0.000945274
29.9008	0	15.095	0.0064076	0.00321895	0.00165891
29.9008	0	30.1901	0.0063983	0.00320544	0.00170693
29.9008	0	45.2851	0.00638945	0.00319258	0.00168386
29.9008	0	60.3801	0.00638101	0.00318031	0.00166932
29.9008	0	75.4751	0.00637296	0.00316859	0.0016596
29.9008	0	90.5702	0.00528166	0.0031574	0.00165273
29.90077	0	105.6652	0.005269567	0.003146689	0.001647648
29.90077	0	120.7602	0.005257987	0.003136433	0.001643753
29.90077	0	135.8552	0.005246889	0.003126602	0.001640679
29.9008	0.402435	0	0.00641727	0.00323299	0.00123828
29.9008	0.402435	15.095	0.006418	0.00321897	0.00166999
29.9008	0.402435	30.1901	0.00640867	0.00320546	0.0017154
29.9008	0.402435	45.2851	0.00639979	0.00319258	0.00169159
29.9008	0.402435	60.3801	0.00639132	0.0031803	0.0016767
29.9008	0.402435	75.4751	0.00638324	0.00316858	0.0016667
29.9008	0.402435	90.5702	0.00637552	0.00315738	0.00165965
29.90077	0.4024349	105.6652	0.005280925	0.00314666	0.001654411
29.90077	0.4024349	120.7602	0.005269298	0.003136398	0.001650377
29.90077	0.4024349	135.8552	0.005258152	0.003126563	0.001647194
29.9008	0.80487	0	0.00641717	0.00323283	0.0015233
29.9008	0.80487	15.095	0.00642839	0.003219	0.0016838
29.9008	0.80487	30.1901	0.00641903	0.00320547	0.00172559
29.9008	0.80487	45.2851	0.00641012	0.00319258	0.00170046
29.9008	0.80487	60.3801	0.00640162	0.00318029	0.00168487
29.9008	0.80487	75.4751	0.00639351	0.00316856	0.00167452
29.9008	0.80487	90.5702	0.00638576	0.00315735	0.00166723
29.90077	0.8048698	105.6652	0.005292273	0.00314663	0.001661854
29.90077	0.8048698	120.7602	0.005280599	0.003136363	0.001657734
29.90077	0.8048698	135.8552	0.005269405	0.003126523	0.001654485
29.9008	1.2073	0	0.00641707	0.00323267	0.00168089
29.9008	1.2073	15.095	0.00643877	0.00321903	0.00169465
29.9008	1.2073	30.1901	0.00642938	0.00320548	0.00173406
29.9008	1.2073	45.2851	0.00642043	0.00319258	0.00170813
29.9008	1.2073	60.3801	0.00641191	0.00318029	0.00169214
29.9008	1.2073	75.4751	0.00640377	0.00316855	0.00168155
29.9008	1.2073	90.5702	0.006396	0.00315733	0.0016741
29.90077	1.207305	105.6652	0.005303611	0.003146601	0.00166861
29.90077	1.207305	120.7602	0.005291889	0.003136328	0.001664405
29.90077	1.207305	135.8552	0.005280648	0.003126484	0.001661088
29.9008	1.60974	0	0.00641698	0.00323251	0.00171175
29.9008	1.60974	15.095	0.00644915	0.00321905	0.00170548
29.9008	1.60974	30.1901	0.00643972	0.0032055	0.00174252
29.9008	1.60974	45.2851	0.00643074	0.00319259	0.00171579
29.9008	1.60974	60.3801	0.00642219	0.00318028	0.0016994
29.9008	1.60974	75.4751	0.00641402	0.00316853	0.00168857
29.9008	1.60974	90.5702	0.00640622	0.00315731	0.00168097
29.90077	1.60974	105.6652	0.005314938	0.003146572	0.001675359
29.90077	1.60974	120.7602	0.005303168	0.003136294	0.001671068
29.90077	1.60974	135.8552	0.005291879	0.003126444	0.001667685
29.9008	2.01217	0	0.0064169	0.00323236	0.00172793
29.9008	2.01217	15.095	0.00645781	0.00321908	0.00171627
29.9008	2.01217	30.1901	0.00645005	0.00320551	0.00175097
29.9008	2.01217	45.2851	0.00644104	0.00319259	0.00172344
29.9008	2.01217	60.3801	0.00643245	0.00318027	0.00170666
29.9008	2.01217	75.4751	0.00642426	0.00316852	0.00169559
29.9008	2.01217	90.5702	0.00641643	0.00315728	0.00168782
29.90077	2.012174	105.6652	0.005326255	0.003146543	0.001682099
29.90077	2.012174	120.7602	0.005314435	0.003136259	0.001677723
29.90077	2.012174	135.8552	0.005303099	0.003126405	0.001674273
29.9008	2.41461	0	0.00641682	0.0032322	0.0017385
29.9008	2.41461	15.095	0.00645738	0.00321911	0.00164727
29.9008	2.41461	30.1901	0.00646037	0.00320553	0.00175941
29.9008	2.41461	45.2851	0.00645132	0.00319259	0.00173108
29.9008	2.41461	60.3801	0.00644271	0.00318027	0.0017139
29.9008	2.41461	75.4751	0.00643449	0.0031685	0.00170259
29.9008	2.41461	90.5702	0.00642663	0.00315726	0.00169466
29.90077	2.414609	105.6652	0.00533756	0.003146514	0.001688829
29.90077	2.414609	120.7602	0.005325691	0.003136224	0.001684366
29.90077	2.414609	135.8552	0.005314307	0.003126366	0.00168085
29.9008	2.81704	0	0.00641674	0.00323204	0.00174629
29.9008	2.81704	15.095	0.00645733	0.00321914	0.00165651
29.9008	2.81704	30.1901	0.00647068	0.00320554	0.00176782
29.9008	2.81704	45.2851	0.0064616	0.0031926	0.00173871
29.9008	2.81704	60.3801	0.00645295	0.00318026	0.00172113
29.9008	2.81704	75.4751	0.0064447	0.00316849	0.00170958
29.9008	2.81704	90.5702	0.00643682	0.00315724	0.00170149
29.90077	2.817044	105.6652	0.005348854	0.003146485	0.001695545
29.90077	2.817044	120.7602	0.005336935	0.00313619	0.001690997
29.90077	2.817044	135.8552	0.005325503	0.003126326	0.001687414
29.9008	3.21948	0	0.00641667	0.00323188	0.00175249
29.9008	3.21948	15.095	0.00645729	0.00321917	0.0016657
29.9008	3.21948	30.1901	0.00648099	0.00320556	0.00177622
29.9008	3.21948	45.2851	0.00647187	0.0031926	0.00174632
29.9008	3.21948	60.3801	0.00646319	0.00318025	0.00172834
29.9008	3.21948	75.4751	0.00645491	0.00316847	0.00171656
29.9008	3.21948	90.5702	0.00644699	0.00315722	0.00170831
29.90077	3.219479	105.6652	0.005360135	0.003146456	0.001702246
29.90077	3.219479	120.7602	0.005348167	0.003136156	0.001697612
29.90077	3.219479	135.8552	0.005336686	0.003126287	0.001693962
29.9008	3.62191	0	0.0064166	0.00323173	0.00175769
29.9008	3.62191	15.095	0.00645725	0.00321919	0.00167484
29.9008	3.62191	30.1901	0.00649128	0.00320557	0.00178459
29.9008	3.62191	45.2851	0.00648212	0.0031926	0.00175391
29.9008	3.62191	60.3801	0.00647341	0.00318025	0.00173554
29.9008	3.62191	75.4751	0.00646509	0.00316846	0.00172351
29.9008	3.62191	90.5702	0.00645715	0.00315719	0.00171511
29.90077	3.621914	105.6652	0.005371405	0.003146427	0.001708929
29.90077	3.621914	120.7602	0.005359385	0.003136121	0.00170421
29.90077	3.621914	135.8552	0.005347856	0.003126248	0.001700494
34.8842	0	0	0.00641737	0.00323251	0.00094538
34.8842	0	15.095	0.00640896	0.00322093	0.00165018
34.8842	0	30.1901	0.00640091	0.00320923	0.00169686
34.8842	0	45.2851	0.00639319	0.00319801	0.00169261
34.8842	0	60.3801	0.00638579	0.00318725	0.00167702
34.8842	0	75.4751	0.00637867	0.00317691	0.0016663
34.8842	0	90.5702	0.00637184	0.00316696	0.0016586
34.88423	0	105.6652	0.005281658	0.003157399	0.001652842
34.88423	0	120.7602	0.005271262	0.003148191	0.001648397
34.88423	0	135.8552	0.005261245	0.003139319	0.00164487
34.8842	0.402435	0	0.00641728	0.00323301	0.00123771
34.8842	0.402435	15.095	0.00641788	0.00322096	0.00166059
34.8842	0.402435	30.1901	0.00640981	0.00320925	0.00170467
34.8842	0.402435	45.2851	0.00640206	0.00319802	0.00169966
34.8842	0.402435	60.3801	0.00639464	0.00318725	0.00168373
34.8842	0.402435	75.4751	0.0063875	0.0031769	0.00167273
34.8842	0.402435	90.5702	0.00638065	0.00316695	0.00166485
34.88423	0.4024349	105.6652	0.006374054	0.003157379	0.001658933
34.88423	0.4024349	120.7602	0.005281004	0.003148166	0.001654349
34.88423	0.4024349	135.8552	0.005270952	0.00313929	0.001650713
34.8842	0.80487	0	0.00641719	0.00323287	0.00152162
34.8842	0.80487	15.095	0.0064268	0.00322098	0.00167329
34.8842	0.80487	30.1901	0.00641869	0.00320926	0.00171375
34.8842	0.80487	45.2851	0.00641093	0.00319803	0.00170742
34.8842	0.80487	60.3801	0.00640348	0.00318724	0.00169079
34.8842	0.80487	75.4751	0.00639633	0.00317689	0.00167945
34.8842	0.80487	90.5702	0.00638945	0.00316693	0.00167132
34.88423	0.8048698	105.6652	0.006382838	0.00315736	0.001665268
34.88423	0.8048698	120.7602	0.005290739	0.003148142	0.001660598
34.88423	0.8048698	135.8552	0.005280652	0.003139261	0.001656896
34.8842	1.2073	0	0.00641711	0.00323274	0.00167866
34.8842	1.2073	15.095	0.0064357	0.00322101	0.00168328
34.8842	1.2073	30.1901	0.00642757	0.00320928	0.00172135
34.8842	1.2073	45.2851	0.00641979	0.00319803	0.00171422
34.8842	1.2073	60.3801	0.00641232	0.00318724	0.0016972
34.8842	1.2073	75.4751	0.00640514	0.00317688	0.00168561
34.8842	1.2073	90.5702	0.00639825	0.00316692	0.00167733
34.88423	1.207305	105.6652	0.006391614	0.00315734	0.001671159
34.88423	1.207305	120.7602	0.005300466	0.003148117	0.001666403
34.88423	1.207305	135.8552	0.005290344	0.003139233	0.001662634
34.8842	1.60974	0	0.00641703	0.0032326	0.00171055
34.8842	1.60974	15.095	0.00644461	0.00322103	0.00169324
34.8842	1.60974	30.1901	0.00643645	0.00320929	0.00172895
34.8842	1.60974	45.2851	0.00642864	0.00319804	0.00172103
34.8842	1.60974	60.3801	0.00642114	0.00318724	0.0017036
34.8842	1.60974	75.4751	0.00641395	0.00317687	0.00169177
34.8842	1.60974	90.5702	0.00640704	0.00316691	0.00168333
34.88423	1.60974	105.6652	0.006400382	0.00315732	0.001677045
34.88423	1.60974	120.7602	0.005310186	0.003148093	0.001672203
34.88423	1.60974	135.8552	0.005300028	0.003139204	0.001668368
34.8842	2.01217	0	0.00641696	0.00323247	0.00172641
34.8842	2.01217	15.095	0.00645203	0.00322106	0.00170317
34.8842	2.01217	30.1901	0.00644532	0.00320931	0.00173654
34.8842	2.01217	45.2851	0.00643748	0.00319805	0.00172782
34.8842	2.01217	60.3801	0.00642996	0.00318724	0.00170999
34.8842	2.01217	75.4751	0.00642275	0.00317686	0.00169793
34.8842	2.01217	90.5702	0.00641581	0.00316689	0.00168932
34.88423	2.012174	105.6652	0.00640914	0.003157301	0.001682926
34.88423	2.012174	120.7602	0.005319898	0.003148069	0.001677998
34.88423	2.012174	135.8552	0.005309704	0.003139176	0.001674096
34.8842	2.41461	0	0.00641688	0.00323233	0.00173666
34.8842	2.41461	15.095	0.00645166	0.00322108	0.00163332
34.8842	2.41461	30.1901	0.00645418	0.00320932	0.00174412
34.8842	2.41461	45.2851	0.00644632	0.00319805	0.0017346
34.8842	2.41461	60.3801	0.00643878	0.00318724	0.00171638
34.8842	2.41461	75.4751	0.00643154	0.00317686	0.00170407
34.8842	2.41461	90.5702	0.00642458	0.00316688	0.00169531
34.88423	2.414609	105.6652	0.006417891	0.003157281	0.001688799
34.88423	2.414609	120.7602	0.005329602	0.003148044	0.001683786
34.88423	2.414609	135.8552	0.005319372	0.003139147	0.001679817
34.8842	2.81704	0	0.00641682	0.0032322	0.00174413
34.8842	2.81704	15.095	0.00645161	0.00322111	0.00164171
34.8842	2.81704	30.1901	0.00646304	0.00320934	0.00175168
34.8842	2.81704	45.2851	0.00645515	0.00319806	0.00174138
34.8842	2.81704	60.3801	0.00644758	0.00318724	0.00172276
34.8842	2.81704	75.4751	0.00644032	0.00317685	0.00171021
34.8842	2.81704	90.5702	0.00643335	0.00316686	0.00170129
34.88423	2.817044	105.6652	0.006426632	0.003157262	0.001694664
34.88423	2.817044	120.7602	0.005339297	0.00314802	0.001689565
34.88423	2.817044	135.8552	0.005329031	0.003139119	0.00168553
34.8842	3.21948	0	0.00641675	0.00323206	0.00175002
34.8842	3.21948	15.095	0.00645157	0.00322113	0.00165005
34.8842	3.21948	30.1901	0.00647189	0.00320935	0.00175923
34.8842	3.21948	45.2851	0.00646397	0.00319807	0.00174814
34.8842	3.21948	60.3801	0.00645638	0.00318724	0.00172913
34.8842	3.21948	75.4751	0.0064491	0.00317684	0.00171634
34.8842	3.21948	90.5702	0.0064421	0.00316685	0.00170726
34.88423	3.219479	105.6652	0.006435364	0.003157243	0.00170052
34.88423	3.219479	120.7602	0.005348984	0.003147996	0.001695335
34.88423	3.219479	135.8552	0.005338682	0.003139091	0.001691233
34.8842	3.62191	0	0.00641669	0.00323193	0.0017549
34.8842	3.62191	15.095	0.00645153	0.00322116	0.00165835
34.8842	3.62191	30.1901	0.00648073	0.00320937	0.00176676
34.8842	3.62191	45.2851	0.00647278	0.00319807	0.0017549
34.8842	3.62191	60.3801	0.00646517	0.00318724	0.00173548
34.8842	3.62191	75.4751	0.00645786	0.00317683	0.00172246
34.8842	3.62191	90.5702	0.00645084	0.00316684	0.00171322
34.88423	3.621914	105.6652	0.006444086	0.003157223	0.001706365
34.88423	3.621914	120.7602	0.005358663	0.003147972	0.001701094
34.88423	3.621914	135.8552	0.005348323	0.003139063	0.001696925
39.8677	0	0	0.00641737	0.0032326	0.000945453
39.8677	0	15.095	0.00640999	0.00322243	0.00164332
39.8677	0	30.1901	0.00640289	0.00321211	0.00168721
39.8677	0	45.2851	0.00639605	0.00320217	0.00170046
39.8677	0	60.3801	0.00638945	0.00319258	0.00168418
39.8677	0	75.4751	0.00638309	0.00318332	0.00167267
39.8677	0	90.5702	0.00637694	0.00317438	0.00166425
39.8677	0	105.6652	0.006371003	0.003165748	0.00165788
39.8677	0	120.7602	0.005281658	0.003157399	0.001652927
39.8677	0	135.8552	0.00527254	0.003149323	0.001648975
39.8677	0.402435	0	0.00641729	0.00323303	0.00123728
39.8677	0.402435	15.095	0.0064178	0.00322245	0.00165322
39.8677	0.402435	30.1901	0.00641068	0.00321213	0.00169451
39.8677	0.402435	45.2851	0.00640382	0.00320218	0.00170701
39.8677	0.402435	60.3801	0.00639721	0.00319258	0.00169038
39.8677	0.402435	75.4751	0.00639082	0.00318332	0.00167859
39.8677	0.402435	90.5702	0.00638466	0.00317437	0.00166999
39.8677	0.4024349	105.6652	0.006378711	0.003165735	0.001663467
39.8677	0.4024349	120.7602	0.006372956	0.003157382	0.001658374
39.8677	0.4024349	135.8552	0.005281069	0.003149302	0.001654314
39.8677	0.80487	0	0.00641721	0.00323291	0.00152036
39.8677	0.80487	15.095	0.0064256	0.00322248	0.00166509
39.8677	0.80487	30.1901	0.00641846	0.00321214	0.00170276
39.8677	0.80487	45.2851	0.00641158	0.00320218	0.00171394
39.8677	0.80487	60.3801	0.00640495	0.00319258	0.00169662
39.8677	0.80487	75.4751	0.00639856	0.00318331	0.00168448
39.8677	0.80487	90.5702	0.00639238	0.00317437	0.00167564
39.8677	0.8048698	105.6652	0.006386413	0.003165722	0.001668974
39.8677	0.8048698	120.7602	0.006380643	0.003157365	0.001663795
39.8677	0.8048698	135.8552	0.005289592	0.003149281	0.001659668
39.8677	1.2073	0	0.00641714	0.00323279	0.00167675
39.8677	1.2073	15.095	0.0064334	0.0032225	0.00167443
39.8677	1.2073	30.1901	0.00642624	0.00321216	0.00170972
39.8677	1.2073	45.2851	0.00641934	0.00320219	0.0017201
39.8677	1.2073	60.3801	0.0064127	0.00319258	0.00170237
39.8677	1.2073	75.4751	0.00640628	0.00318331	0.00168999
39.8677	1.2073	90.5702	0.00640009	0.00317436	0.00168099
39.8677	1.207305	105.6652	0.006394109	0.003165708	0.001674215
39.8677	1.207305	120.7602	0.006388324	0.003157347	0.00166895
39.8677	1.207305	135.8552	0.005298109	0.00314926	0.001664756
39.8677	1.60974	0	0.00641707	0.00323267	0.00170964
39.8677	1.60974	15.095	0.0064412	0.00322252	0.00168375
39.8677	1.60974	30.1901	0.00643402	0.00321217	0.00171667
39.8677	1.60974	45.2851	0.0064271	0.0032022	0.00172625
39.8677	1.60974	60.3801	0.00642043	0.00319258	0.00170813
39.8677	1.60974	75.4751	0.006414	0.00318331	0.00169551
39.8677	1.60974	90.5702	0.0064078	0.00317435	0.00168635
39.8677	1.60974	105.6652	0.006401798	0.003165695	0.001679453
39.8677	1.60974	120.7602	0.006395999	0.00315733	0.001674103
39.8677	1.60974	135.8552	0.005306621	0.003149239	0.001669842
39.8677	2.01217	0	0.006417	0.00323255	0.00172526
39.8677	2.01217	15.095	0.0064477	0.00322254	0.00169304
39.8677	2.01217	30.1901	0.00644178	0.00321219	0.00172361
39.8677	2.01217	45.2851	0.00643485	0.00320221	0.0017324
39.8677	2.01217	60.3801	0.00642816	0.00319259	0.00171387
39.8677	2.01217	75.4751	0.00642172	0.0031833	0.00170101
39.8677	2.01217	90.5702	0.00641549	0.00317434	0.0016917
39.8677	2.012174	105.6652	0.006409482	0.003165682	0.001684687
39.8677	2.012174	120.7602	0.006403667	0.003157313	0.001679251
39.8677	2.012174	135.8552	0.005315127	0.003149218	0.001674924
39.8677	2.41461	0	0.00641694	0.00323243	0.00173527
39.8677	2.41461	15.095	0.00644737	0.00322257	0.00162254
39.8677	2.41461	30.1901	0.00644955	0.0032122	0.00173054
39.8677	2.41461	45.2851	0.00644259	0.00320222	0.00173854
39.8677	2.41461	60.3801	0.00643589	0.00319259	0.00171962
39.8677	2.41461	75.4751	0.00642943	0.0031833	0.00170652
39.8677	2.41461	90.5702	0.00642319	0.00317433	0.00169704
39.8677	2.414609	105.6652	0.006417158	0.003165669	0.001689917
39.8677	2.414609	120.7602	0.006411329	0.003157296	0.001684395
39.8677	2.414609	135.8552	0.005323627	0.003149198	0.001680001
39.8677	2.81704	0	0.00641687	0.00323232	0.00174251
39.8677	2.81704	15.095	0.00644733	0.00322259	0.00163028
39.8677	2.81704	30.1901	0.00645731	0.00321222	0.00173747
39.8677	2.81704	45.2851	0.00645033	0.00320223	0.00174467
39.8677	2.81704	60.3801	0.00644361	0.00319259	0.00172535
39.8677	2.81704	75.4751	0.00643713	0.0031833	0.00171202
39.8677	2.81704	90.5702	0.00643087	0.00317432	0.00170238
39.8677	2.817044	105.6652	0.006424829	0.003165656	0.001695141
39.8677	2.817044	120.7602	0.006418984	0.003157279	0.001689533
39.8677	2.817044	135.8552	0.00533212	0.003149177	0.001685072
39.8677	3.21948	0	0.00641682	0.0032322	0.00174816
39.8677	3.21948	15.095	0.00644728	0.00322261	0.00163799
39.8677	3.21948	30.1901	0.00646507	0.00321223	0.00174438
39.8677	3.21948	45.2851	0.00645807	0.00320223	0.0017508
39.8677	3.21948	60.3801	0.00645132	0.00319259	0.00173108
39.8677	3.21948	75.4751	0.00644482	0.00318329	0.00171751
39.8677	3.21948	90.5702	0.00643855	0.00317432	0.00170771
39.8677	3.219479	105.6652	0.006432492	0.003165643	0.001700358
39.8677	3.219479	120.7602	0.006426632	0.003157262	0.001694664
39.8677	3.219479	135.8552	0.005340607	0.003149156	0.001690137
39.8677	3.62191	0	0.00641676	0.00323208	0.00175281
39.8677	3.62191	15.095	0.00644724	0.00322264	0.00164566
39.8677	3.62191	30.1901	0.00647282	0.00321225	0.00175127
39.8677	3.62191	45.2851	0.00646579	0.00320224	0.00175692
39.8677	3.62191	60.3801	0.00645903	0.0031926	0.00173681
39.8677	3.62191	75.4751	0.00645251	0.00318329	0.00172299
39.8677	3.62191	90.5702	0.00644622	0.00317431	0.00171303
39.8677	3.621914	105.6652	0.006440149	0.003165631	0.001705568
39.8677	3.621914	120.7602	0.006434273	0.003157245	0.001699789
39.8677	3.621914	135.8552	0.005349088	0.003149136	0.001695195
44.8512	0	0	0.00641737	0.00323267	0.000945507
44.8512	0	15.095	0.0064108	0.0032236	0.00163781
44.8512	0	30.1901	0.00640445	0.00321437	0.00167897
44.8512	0	45.2851	0.0063983	0.00320544	0.0017075
44.8512	0	60.3801	0.00639236	0.0031968	0.00169081
44.8512	0	75.4751	0.0063866	0.00318842	0.00167869
44.8512	0	90.5702	0.00638101	0.00318031	0.00166966
44.85116	0	105.6652	0.006375603	0.003172439	0.001662757
44.85116	0	120.7602	0.006370355	0.003164807	0.001657339
44.85116	0	135.8552	0.005281658	0.003157399	0.001652991
44.8512	0.402435	0	0.0064173	0.00323304	0.00123694
44.8512	0.402435	15.095	0.00641774	0.00322362	0.00164731
44.8512	0.402435	30.1901	0.00641137	0.00321439	0.00168587
44.8512	0.402435	45.2851	0.00640521	0.00320545	0.00171365
44.8512	0.402435	60.3801	0.00639925	0.0031968	0.00169661
44.8512	0.402435	75.4751	0.00639348	0.00318842	0.00168422
44.8512	0.402435	90.5702	0.00638789	0.0031803	0.00167501
44.85116	0.4024349	105.6652	0.006382465	0.00317243	0.001667945
44.85116	0.4024349	120.7602	0.006377206	0.003164794	0.001662388
44.85116	0.4024349	135.8552	0.006372101	0.003157384	0.001657932
44.8512	0.80487	0	0.00641723	0.00323293	0.00151938
44.8512	0.80487	15.095	0.00642468	0.00322364	0.00165855
44.8512	0.80487	30.1901	0.0064183	0.0032144	0.00169349
44.8512	0.80487	45.2851	0.00641212	0.00320546	0.00171994
44.8512	0.80487	60.3801	0.00640615	0.0031968	0.00170221
44.8512	0.80487	75.4751	0.00640036	0.00318842	0.00168946
44.8512	0.80487	90.5702	0.00639476	0.0031803	0.00168002
44.85116	0.8048698	105.6652	0.006389323	0.003172422	0.001672816
44.85116	0.8048698	120.7602	0.006384051	0.003164782	0.001667173
44.85116	0.8048698	135.8552	0.006378935	0.003157368	0.001662649
44.8512	1.2073	0	0.00641717	0.00323283	0.00167527
44.8512	1.2073	15.095	0.00643162	0.00322366	0.00166738
44.8512	1.2073	30.1901	0.00642522	0.00321442	0.00169994
44.8512	1.2073	45.2851	0.00641903	0.00320547	0.00172559
44.8512	1.2073	60.3801	0.00641304	0.00319681	0.00170746
44.8512	1.2073	75.4751	0.00640724	0.00318842	0.00169447
44.8512	1.2073	90.5702	0.00640162	0.00318029	0.00168487
44.85116	1.207305	105.6652	0.006396175	0.003172413	0.001677551
44.85116	1.207305	120.7602	0.006390892	0.00316477	0.001671822
44.85116	1.207305	135.8552	0.006385764	0.003157353	0.001667232
44.8512	1.60974	0	0.0064171	0.00323272	0.00170894
44.8512	1.60974	15.095	0.00643855	0.00322368	0.00167619
44.8512	1.60974	30.1901	0.00643213	0.00321443	0.00170638
44.8512	1.60974	45.2851	0.00642593	0.00320548	0.00173124
44.8512	1.60974	60.3801	0.00641992	0.00319681	0.00171271
44.8512	1.60974	75.4751	0.00641411	0.00318842	0.00169948
44.8512	1.60974	90.5702	0.00640848	0.00318029	0.00168972
44.85116	1.60974	105.6652	0.006403023	0.003172404	0.001682284
44.85116	1.60974	120.7602	0.006397728	0.003164758	0.00167647
44.85116	1.60974	135.8552	0.006392589	0.003157338	0.001671813
44.8512	2.01217	0	0.00641704	0.00323262	0.00172437
44.8512	2.01217	15.095	0.00644433	0.00322371	0.00168498
44.8512	2.01217	30.1901	0.00643904	0.00321445	0.00171282
44.8512	2.01217	45.2851	0.00643282	0.00320549	0.00173688
44.8512	2.01217	60.3801	0.00642681	0.00319682	0.00171796
44.8512	2.01217	75.4751	0.00642098	0.00318842	0.00170449
44.8512	2.01217	90.5702	0.00641534	0.00318028	0.00169456
44.85116	2.012174	105.6652	0.006409866	0.003172396	0.001687015
44.85116	2.012174	120.7602	0.006404559	0.003164746	0.001681115
44.85116	2.012174	135.8552	0.006399408	0.003157322	0.001676391
44.8512	2.41461	0	0.00641698	0.00323251	0.00173419
44.8512	2.41461	15.095	0.00644404	0.00322373	0.00161397
44.8512	2.41461	30.1901	0.00644595	0.00321446	0.00171925
44.8512	2.41461	45.2851	0.00643972	0.0032055	0.00174252
44.8512	2.41461	60.3801	0.00643368	0.00319682	0.0017232
44.8512	2.41461	75.4751	0.00642784	0.00318842	0.00170949
44.8512	2.41461	90.5702	0.00642219	0.00318028	0.0016994
44.85116	2.414609	105.6652	0.006416704	0.003172387	0.001691742
44.85116	2.414609	120.7602	0.006411385	0.003164734	0.001685756
44.85116	2.414609	135.8552	0.006406222	0.003157307	0.001680966
44.8512	2.81704	0	0.00641692	0.00323241	0.00174124
44.8512	2.81704	15.095	0.00644399	0.00322375	0.00162122
44.8512	2.81704	30.1901	0.00645286	0.00321448	0.00172568
44.8512	2.81704	45.2851	0.0064466	0.00320551	0.00174816
44.8512	2.81704	60.3801	0.00644056	0.00319683	0.00172843
44.8512	2.81704	75.4751	0.0064347	0.00318842	0.00171449
44.8512	2.81704	90.5702	0.00642903	0.00318027	0.00170424
44.85116	2.817044	105.6652	0.006423537	0.003172379	0.001696466
44.85116	2.817044	120.7602	0.006418206	0.003164722	0.001690394
44.85116	2.817044	135.8552	0.006413031	0.003157292	0.001685537
44.8512	3.21948	0	0.00641687	0.0032323	0.00174671
44.8512	3.21948	15.095	0.00644395	0.00322377	0.00162843
44.8512	3.21948	30.1901	0.00645976	0.00321449	0.00173209
44.8512	3.21948	45.2851	0.00645349	0.00320552	0.00175379
44.8512	3.21948	60.3801	0.00644743	0.00319683	0.00173367
44.8512	3.21948	75.4751	0.00644156	0.00318842	0.00171948
44.8512	3.21948	90.5702	0.00643587	0.00318027	0.00170907
44.85116	3.219479	105.6652	0.006430365	0.003172371	0.001701184
44.85116	3.219479	120.7602	0.006425021	0.00316471	0.001695027
44.85116	3.219479	135.8552	0.006419834	0.003157277	0.001690103
44.8512	3.62191	0	0.00641682	0.0032322	0.00175117
44.8512	3.62191	15.095	0.00644391	0.00322379	0.0016356
44.8512	3.62191	30.1901	0.00646666	0.00321451	0.00173849
44.8512	3.62191	45.2851	0.00646037	0.00320553	0.00175941
44.8512	3.62191	60.3801	0.00645429	0.00319684	0.00173889
44.8512	3.62191	75.4751	0.00644841	0.00318842	0.00172446
44.8512	3.62191	90.5702	0.00644271	0.00318027	0.0017139
44.85116	3.621914	105.6652	0.006437187	0.003172362	0.001705898
44.85116	3.621914	120.7602	0.006431831	0.003164698	0.001699654
44.85116	3.621914	135.8552	0.006426632	0.003157262	0.001694664
