# Supplementary material for: GEODE: an in silico tool that translates in vitro to in vivo predictions of tuberculosis antibiotic combination efficacy
Source: Front Pharmacol. 2025 Oct 17;16:1639673. doi: 10.3389/fphar.2025.1639673 (PMC12575316; doi:10.3389/fphar.2025.1639673)
Supplement: Supplementary file 1 [file Supplementaryfile5.zip › drug_int_data/HRZM-NNNH-min/INH-MXF.csv]

bliss INH-MXF nrDrugs 2 nrLines 99
0	15.095	0.00598928	0.00325675	0.00157883
0	30.1901	0.00600503	0.00326882	0.00157883
0	45.2851	0.00601015	0.00327277	0.00157883
0	60.3801	0.00601269	0.00327473	0.00157883
0	75.4751	0.0060142	0.00327589	0.00157883
0	90.5702	0.0060152	0.00327666	0.00157883
0	105.6652	0.006015911	0.003277204	0.001578835
0	120.7602	0.006016445	0.003277612	0.001578835
0	135.8552	0.006016859	0.003277929	0.001578835
4.9835	0	0.0063588	0.0032124	0.0014684
4.98346	15.095	0.00498991	0.00320545	0.00169312
4.98346	30.1901	0.00532873	0.00319391	0.00163747
4.98346	45.2851	0.00526589	0.00318146	0.00161812
4.98346	60.3801	0.00520971	0.00317878	0.00160835
4.98346	75.4751	0.00516045	0.00319536	0.00160246
4.98346	90.5702	0.00511591	0.00320638	0.00159854
4.983462	105.6652	0.005086039	0.00320943	0.001595725
4.983462	120.7602	0.005088566	0.003216938	0.001593616
4.983462	135.8552	0.005092785	0.003224197	0.001591976
9.9669	0	0.0063788	0.0032142	0.0014766
9.96692	15.095	0.00520432	0.00321082	0.00178798
9.96692	30.1901	0.00498991	0.00320545	0.00169312
9.96692	45.2851	0.0053623	0.00319982	0.00165648
9.96692	60.3801	0.00532873	0.00319391	0.00163747
9.96692	75.4751	0.00529653	0.00318776	0.00162589
9.96692	90.5702	0.00526589	0.00318146	0.00161812
9.966924	105.6652	0.005236932	0.003175117	0.001612541
9.966924	120.7602	0.00520971	0.003178783	0.001608348
9.966924	135.8552	0.005184228	0.003187918	0.001605081
14.9504	0	0.00638854	0.00321485	0.00147895
14.9504	15.095	0.00535041	0.00321257	0.00185859
14.9504	30.1901	0.00507466	0.00320905	0.00174363
14.9504	45.2851	0.00498991	0.00320545	0.00169312
14.9504	60.3801	0.00530444	0.00320173	0.00166583
14.9504	75.4751	0.00535097	0.00319788	0.00164892
14.9504	90.5702	0.00532873	0.00319391	0.00163747
14.95039	105.6652	0.005307096	0.003189834	0.001629209
14.95039	120.7602	0.005286135	0.003185675	0.00162298
14.95039	135.8552	0.00526589	0.003181463	0.001618117
19.9338	0	0.00639472	0.00321515	0.00148
19.9338	15.095	0.00542892	0.00321344	0.00179921
19.9338	30.1901	0.00520432	0.00321082	0.00178798
19.9338	45.2851	0.00501612	0.00320816	0.00172745
19.9338	60.3801	0.00498991	0.00320545	0.00169312
19.9338	75.4751	0.00520541	0.00320267	0.00167138
19.9338	90.5702	0.0053623	0.00319982	0.00165648
19.93385	105.6652	0.005345357	0.003196901	0.001645661
19.93385	120.7602	0.005328727	0.003193912	0.001637466
19.93385	135.8552	0.005312443	0.003190863	0.001631049
24.9173	0	0.00639912	0.00321533	0.00148059
24.9173	15.095	0.00547745	0.00321396	0.00175315
24.9173	30.1901	0.0052901	0.00321187	0.00182613
24.9173	45.2851	0.0051245	0.00320976	0.00175911
24.9173	60.3801	0.00498294	0.00320763	0.0017191
24.9173	75.4751	0.00498991	0.00320545	0.00169312
24.9173	90.5702	0.00515484	0.00320323	0.00167505
24.91731	105.6652	0.005369158	0.003200971	0.001661833
24.91731	120.7602	0.005355487	0.003198662	0.001651761
24.91731	135.8552	0.005342005	0.003196309	0.001643846
29.9008	0	0.00640249	0.00321544	0.00148096
29.9008	15.095	0.0055103	0.00321431	0.0017188
29.9008	30.1901	0.00535041	0.00321257	0.00185859
29.9008	45.2851	0.00520432	0.00321082	0.00178798
29.9008	60.3801	0.00507466	0.00320905	0.00174363
29.9008	75.4751	0.00496162	0.00320727	0.00171402
29.9008	90.5702	0.00498991	0.00320545	0.00169312
29.90077	105.6652	0.005129883	0.003203605	0.001677668
29.90077	120.7602	0.005304439	0.00320173	0.001665825
29.90077	135.8552	0.0053623	0.003199822	0.001656477
34.8842	0	0.00640517	0.00321553	0.00148121
34.8842	15.095	0.00553397	0.00321456	0.00169248
34.8842	30.1901	0.00539488	0.00321307	0.00182826
34.8842	45.2851	0.005265	0.00321157	0.00181408
34.8842	60.3801	0.00514668	0.00321007	0.0017666
34.8842	75.4751	0.00504071	0.00320855	0.001734
34.8842	90.5702	0.00494676	0.00320701	0.0017106
34.88423	105.6652	0.00498991	0.00320545	0.001693117
34.88423	120.7602	0.005111531	0.003203871	0.001679621
34.88423	135.8552	0.005239706	0.003202269	0.001668915
39.8677	0	0.00640739	0.00321559	0.0014814
39.8677	15.095	0.00555182	0.00321474	0.00167181
39.8677	30.1901	0.00542892	0.00321344	0.00179921
39.8677	45.2851	0.00531244	0.00321214	0.00183755
39.8677	60.3801	0.00520432	0.00321082	0.00178798
39.8677	75.4751	0.00510549	0.0032095	0.001753
39.8677	90.5702	0.00501612	0.00320816	0.00172745
39.8677	105.6652	0.004935818	0.003206814	0.001708139
39.8677	120.7602	0.00498991	0.00320545	0.001693117
39.8677	135.8552	0.005097428	0.003204069	0.001681136
44.8512	0	0.00640927	0.00321564	0.00148153
44.8512	15.095	0.00556575	0.00321489	0.0016552
44.8512	30.1901	0.00545576	0.00321373	0.00177442
44.8512	45.2851	0.00535041	0.00321257	0.00185859
44.8512	60.3801	0.00525126	0.00321141	0.00180781
44.8512	75.4751	0.00515922	0.00321023	0.001771
44.8512	90.5702	0.00507466	0.00320905	0.00174363
44.85116	105.6652	0.004997513	0.003207864	0.0017227
44.85116	120.7602	0.004927428	0.003206663	0.001706286
44.85116	135.8552	0.00498991	0.00320545	0.001693117
