# Supplementary material for: GEODE: an in silico tool that translates in vitro to in vivo predictions of tuberculosis antibiotic combination efficacy
Source: Front Pharmacol. 2025 Oct 17;16:1639673. doi: 10.3389/fphar.2025.1639673 (PMC12575316; doi:10.3389/fphar.2025.1639673)
Supplement: Supplementary file 1 [file Supplementaryfile5.zip › drug_int_data/HRZM-NNNH-min/PZA-MXF.csv]

bliss PZA-MXF nrDrugs 2 nrLines 99
0	15.095	0	0.00282698	0
0	30.1901	0	0.00282875	0
0	45.2851	0	0.00282943	0
0	60.3801	0	0.00282979	0
0	75.4751	0	0.00283002	0
0	90.5702	0	0.00283019	0
0	105.6652	0	0.002830311	0
0	120.7602	0	0.002830406	0
0	135.8552	0	0.002830482	0
7644.2192	0	0	0.00070294653	0
7644.2192	15.095027	0	0.0024681205	0
7644.2192	30.190054	0	0.003009034	0
7644.2192	45.285081	0	0.0032567233	0
7644.2192	60.380108	0	0.0032498402	0
7644.2192	75.475136	0	0.0032083104	0
7644.2192	90.570163	0	0.0031478551	0
7644.2192	105.66519	0	0.0031039124	0
7644.2192	120.76022	0	0.0030705817	0
7644.2192	135.85524	0	0.003044458	0
15288.4383	0	0	0.000702946636	0
15288.4383	15.0950271	0	0.001898659	0
15288.4383	30.1900542	0	0.00246994067	0
15288.4383	45.2850813	0	0.00291279442	0
15288.4383	60.3801084	0	0.0030104672	0
15288.4383	75.4751355	0	0.00316513788	0
15288.4383	90.5701626	0	0.00325766728	0
15288.4383	105.66519	0	0.00326220906	0
15288.4383	120.760217	0	0.00325048007	0
15288.4383	135.855244	0	0.00323567904	0
22932.6575	0	0	0.000702946653	0
22932.6575	15.0950271	0	0.00210173691	0
22932.6575	30.1900542	0	0.00202497718	0
22932.6575	45.2850813	0	0.00247066052	0
22932.6575	60.3801084	0	0.00278302059	0
22932.6575	75.4751355	0	0.00302804501	0
22932.6575	90.5701626	0	0.00301102423	0
22932.6575	105.66519	0	0.00311262933	0
22932.6575	120.760217	0	0.0032072781	0
22932.6575	135.855244	0	0.00325803788	0
30576.8767	0	0	0.000702946658	0
30576.8767	15.0950271	0	0.00202495747	0
30576.8767	30.1900542	0	0.00190065043	0
30576.8767	45.2850813	0	0.00215268549	0
30576.8767	60.3801084	0	0.00247106023	0
30576.8767	75.4751355	0	0.00271183893	0
30576.8767	90.5701626	0	0.00291380354	0
30576.8767	105.66519	0	0.00307976263	0
30576.8767	120.760217	0	0.00301133131	0
30576.8767	135.855244	0	0.00308216951	0
38221.0958	0	0	0.00070294666	0
38221.0958	15.0950271	0	0.00177352571	0
38221.0958	30.1900542	0	0.00193770038	0
38221.0958	45.2850813	0	0.00196401564	0
38221.0958	60.3801084	0	0.00223851704	0
38221.0958	75.4751355	0	0.00247131913	0
38221.0958	90.5701626	0	0.00266706061	0
38221.0958	105.66519	0	0.00283779421	0
38221.0958	120.760217	0	0.00298457522	0
38221.0958	135.855244	0	0.00308787447	0
45865.315	0	0	0.000702946661	0
45865.315	15.0950271	0	0.0016011919	0
45865.315	30.1900542	0	0.00210568097	0
45865.315	45.2850813	0	0.00190143851	0
45865.315	60.3801084	0	0.00202586505	0
45865.315	75.4751355	0	0.00229085771	0
45865.315	90.5701626	0	0.00247150248	0
45865.315	105.66519	0	0.00263634407	0
45865.315	120.760217	0	0.00278381559	0
45865.315	135.855244	0	0.0029142019	0
53509.5342	0	0	0.000702946662	0
53509.5342	15.0950271	0	0.00147609104	0
53509.5342	30.1900542	0	0.00219873429	0
53509.5342	45.2850813	0	0.00190991507	0
53509.5342	60.3801084	0	0.00194156353	0
53509.5342	75.4751355	0	0.00209064385	0
53509.5342	90.5701626	0	0.002317636	0
53509.5342	105.66519	0	0.00247164016	0
53509.5342	120.760217	0	0.00261398246	0
53509.5342	135.855244	0	0.00274359264	0
61153.7534	0	0	0.000702946662	0
61153.7534	15.0950271	0	0.00138130182	0
61153.7534	30.1900542	0	0.00202495747	0
61153.7534	45.2850813	0	0.00198312629	0
61153.7534	60.3801084	0	0.00190187623	0
61153.7534	75.4751355	0	0.00198654312	0
61153.7534	90.5701626	0	0.00215337439	0
61153.7534	105.66519	0	0.00233755896	0
61153.7534	120.760217	0	0.00247174792	0
61153.7534	135.855244	0	0.00259698261	0
68797.9725	0	0	0.000702946663	0
68797.9725	15.0950271	0	0.0013070692	0
68797.9725	30.1900542	0	0.00188638476	0
68797.9725	45.2850813	0	0.00210723965	0
68797.9725	60.3801084	0	0.00190203048	0
68797.9725	75.4751355	0	0.00193050591	0
68797.9725	90.5701626	0	0.0020262158	0
68797.9725	105.66519	0	0.00220131231	0
68797.9725	120.760217	0	0.00235295473	0
68797.9725	135.855244	0	0.00247183492	0
