# Supplementary material for: GEODE: an in silico tool that translates in vitro to in vivo predictions of tuberculosis antibiotic combination efficacy
Source: Front Pharmacol. 2025 Oct 17;16:1639673. doi: 10.3389/fphar.2025.1639673 (PMC12575316; doi:10.3389/fphar.2025.1639673)
Supplement: Supplementary file 1 [file Supplementaryfile5.zip › drug_int_data/HRZM-NNNH-min/INH-PZA-MXF.csv]

bliss INH-PZA-MXF nrDrugs 3 nrLines 999
0	0	15.095	0	0.00265974	0.000526278
0	0	30.1901	0	0.00266026	0.000526278
0	0	45.2851	0	0.00266042	0.000526278
0	0	60.3801	0	0.0026605	0.000526278
0	0	75.4751	0	0.00266055	0.000526278
0	0	90.5702	0	0.00266058	0.000526278
0	0	105.6652	0	0.002660605	0.0005262783
0	0	120.7602	0	0.002660621	0.0005262783
0	0	135.8552	0	0.002660634	0.0005262783
0	7644.2192	0	0	0.00070638619	0.00010941815
0	7644.2192	15.095027	0	0.0015843869	0.00065895253
0	7644.2192	30.190054	0	0.0019025837	0.00065895269
0	7644.2192	45.285081	0	0.0020728282	0.0006589527
0	7644.2192	60.380108	0	0.0021798502	0.0006589527
0	7644.2192	75.475136	0	0.0022536164	0.0006589527
0	7644.2192	90.570163	0	0.0023076327	0.0006589527
0	7644.2192	105.66519	0	0.0023489305	0.0006589527
0	7644.2192	120.76022	0	0.0023815452	0.0006589527
0	7644.2192	135.85524	0	0.0024079629	0.0006589527
0	15288.4383	0	0	0.000706386349	0.000109418153
0	15288.4383	15.0950271	0	0.0012848099	0.000658952534
0	15288.4383	30.1900542	0	0.00158438687	0.000658952692
0	15288.4383	45.2850813	0	0.00177230274	0.0006589527
0	15288.4383	60.3801084	0	0.00190258374	0.000658952701
0	15288.4383	75.4751355	0	0.0019987333	0.000658952701
0	15288.4383	90.5701626	0	0.00207282821	0.000658952701
0	15288.4383	105.66519	0	0.00213177874	0.000658952701
0	15288.4383	120.760217	0	0.00217985023	0.000658952701
0	15288.4383	135.855244	0	0.00221982884	0.000658952701
0	22932.6575	0	0	0.000706386374	0.000109418153
0	22932.6575	15.0950271	0	0.00113893093	0.000658952534
0	22932.6575	30.1900542	0	0.00140308708	0.000658952692
0	22932.6575	45.2850813	0	0.00158438687	0.0006589527
0	22932.6575	60.3801084	0	0.00171779017	0.000658952701
0	22932.6575	75.4751355	0	0.00182062185	0.000658952701
0	22932.6575	90.5701626	0	0.00190258374	0.000658952701
0	22932.6575	105.66519	0	0.00196958792	0.000658952701
0	22932.6575	120.760217	0	0.00202546744	0.000658952701
0	22932.6575	135.855244	0	0.00207282821	0.000658952701
0	30576.8767	0	0	0.000706386381	0.000109418153
0	30576.8767	15.0950271	0	0.0010521051	0.000658952534
0	30576.8767	30.1900542	0	0.0012848099	0.000658952692
0	30576.8767	45.2850813	0	0.00145434701	0.0006589527
0	30576.8767	60.3801084	0	0.00158438687	0.000658952701
0	30576.8767	75.4751355	0	0.00168780777	0.000658952701
0	30576.8767	90.5701626	0	0.00177230274	0.000658952701
0	30576.8767	105.66519	0	0.00184279075	0.000658952701
0	30576.8767	120.760217	0	0.00190258374	0.000658952701
0	30576.8767	135.855244	0	0.00195400386	0.000658952701
0	38221.0958	0	0	0.000706386385	0.000109418153
0	38221.0958	15.0950271	0	0.000994404757	0.000658952534
0	38221.0958	30.1900542	0	0.0012012355	0.000658952692
0	38221.0958	45.2850813	0	0.00135853231	0.0006589527
0	38221.0958	60.3801084	0	0.00148299764	0.000658952701
0	38221.0958	75.4751355	0	0.00158438687	0.000658952701
0	38221.0958	90.5701626	0	0.00166883371	0.000658952701
0	38221.0958	105.66519	0	0.00174041601	0.000658952701
0	38221.0958	120.760217	0	0.00180196564	0.000658952701
0	38221.0958	135.855244	0	0.00185551916	0.000658952701
0	45865.315	0	0	0.000706386386	0.000109418153
0	45865.315	15.0950271	0	0.000953248482	0.000658952534
0	45865.315	30.1900542	0	0.00113893093	0.000658952692
0	45865.315	45.2850813	0	0.0012848099	0.0006589527
0	45865.315	60.3801084	0	0.00140308708	0.000658952701
0	45865.315	75.4751355	0	0.00150129905	0.000658952701
0	45865.315	90.5701626	0	0.00158438687	0.000658952701
0	45865.315	105.66519	0	0.00165574416	0.000658952701
0	45865.315	120.760217	0	0.00171779017	0.000658952701
0	45865.315	135.855244	0	0.00177230274	0.000658952701
0	53509.5342	0	0	0.000706386387	0.000109418153
0	53509.5342	15.0950271	0	0.00092240159	0.000658952534
0	53509.5342	30.1900542	0	0.00109064589	0.000658952692
0	53509.5342	45.2850813	0	0.00122624147	0.0006589527
0	53509.5342	60.3801084	0	0.00133836356	0.000658952701
0	53509.5342	75.4751355	0	0.00143294193	0.000658952701
0	53509.5342	90.5701626	0	0.00151400219	0.000658952701
0	53509.5342	105.66519	0	0.00158438687	0.000658952701
0	53509.5342	120.760217	0	0.00164616864	0.000658952701
0	53509.5342	135.855244	0	0.00170089961	0.000658952701
0	61153.7534	0	0	0.000706386388	0.000109418153
0	61153.7534	15.0950271	0	0.000898416694	0.000658952534
0	61153.7534	30.1900542	0	0.0010521051	0.000658952692
0	61153.7534	45.2850813	0	0.00117854654	0.0006589527
0	61153.7534	60.3801084	0	0.0012848099	0.000658952701
0	61153.7534	75.4751355	0	0.00137563794	0.000658952701
0	61153.7534	90.5701626	0	0.00145434701	0.000658952701
0	61153.7534	105.66519	0	0.00152333544	0.000658952701
0	61153.7534	120.760217	0	0.00158438687	0.000658952701
0	61153.7534	135.855244	0	0.00163885933	0.000658952701
0	68797.9725	0	0	0.000706386388	0.000109418153
0	68797.9725	15.0950271	0	0.000879230941	0.000658952534
0	68797.9725	30.1900542	0	0.00102061812	0.000658952692
0	68797.9725	45.2850813	0	0.00113893093	0.0006589527
0	68797.9725	60.3801084	0	0.00123972863	0.000658952701
0	68797.9725	75.4751355	0	0.00132686046	0.000658952701
0	68797.9725	90.5701626	0	0.00140308708	0.000658952701
0	68797.9725	105.66519	0	0.001470447	0.000658952701
0	68797.9725	120.760217	0	0.00153048291	0.000658952701
0	68797.9725	135.855244	0	0.00158438687	0.000658952701
4.9835	0	0	0	0.0032329	0.00080077
4.98346	0	15.095	0	0.00315301	0.000865819
4.98346	0	30.1901	0	0.00309424	0.000847269
4.98346	0	45.2851	0	0.00304888	0.000840819
4.98346	0	60.3801	0	0.0030126	0.000837563
4.98346	0	75.4751	0	0.00298282	0.000835602
4.98346	0	90.5702	0	0.00295787	0.000834292
4.983462	0	105.6652	0	0.002936629	0.0008333553
4.983462	0	120.7602	0	0.002918305	0.0008326524
4.983462	0	135.8552	0	0.002902321	0.0008321054
4.9834621	7644.2192	0	0	0.0027959919	0.00081444162
4.9834621	7644.2192	15.095027	0	0.0030393749	0.00087948887
4.9834621	7644.2192	30.190054	0	0.0030938779	0.00086093854
4.9834621	7644.2192	45.285081	0	0.0030490842	0.00085448876
4.9834621	7644.2192	60.380108	0	0.0030123688	0.00085123249
4.9834621	7644.2192	75.475136	0	0.0029833957	0.00084927135
4.9834621	7644.2192	90.570163	0	0.0029595019	0.0008479615
4.9834621	7644.2192	105.66519	0	0.0029392009	0.0008470249
4.9834621	7644.2192	120.76022	0	0.0029215918	0.00084632199
4.9834621	7644.2192	135.85524	0	0.0029060911	0.00084577504
4.98346208	15288.4383	0	0	0.00248802292	0.000814432497
4.98346208	15288.4383	15.0950271	0	0.00272641376	0.000879479743
4.98346208	15288.4383	30.1900542	0	0.00289897406	0.000860929415
4.98346208	15288.4383	45.2850813	0	0.00294688213	0.000854479634
4.98346208	15288.4383	60.3801084	0	0.00300864831	0.000851223358
4.98346208	15288.4383	75.4751355	0	0.00298485192	0.000849262223
4.98346208	15288.4383	90.5701626	0	0.00296076183	0.000847952368
4.98346208	15288.4383	105.66519	0	0.00294115084	0.000847015771
4.98346208	15288.4383	120.760217	0	0.00292432267	0.000846312861
4.98346208	15288.4383	135.855244	0	0.00290942447	0.000845765916
4.98346208	22932.6575	0	0	0.0022592791	0.000814429454
4.98346208	22932.6575	15.0950271	0	0.00247725117	0.0008794767
4.98346208	22932.6575	30.1900542	0	0.00268297624	0.000860926373
4.98346208	22932.6575	45.2850813	0	0.00280407511	0.000854476592
4.98346208	22932.6575	60.3801084	0	0.0028519563	0.000851220316
4.98346208	22932.6575	75.4751355	0	0.00290203354	0.000849259181
4.98346208	22932.6575	90.5701626	0	0.0029555931	0.000847949326
4.98346208	22932.6575	105.66519	0	0.00294282494	0.000847012728
4.98346208	22932.6575	120.760217	0	0.00292610512	0.000846309819
4.98346208	22932.6575	135.855244	0	0.00291184633	0.000845762873
4.98346208	30576.8767	0	0	0.00208264447	0.000814427933
4.98346208	30576.8767	15.0950271	0	0.00228615385	0.000879475179
4.98346208	30576.8767	30.1900542	0	0.00247811682	0.000860924851
4.98346208	30576.8767	45.2850813	0	0.00265410829	0.00085447507
4.98346208	30576.8767	60.3801084	0	0.00273974152	0.000851218794
4.98346208	30576.8767	75.4751355	0	0.00278788255	0.000849257659
4.98346208	30576.8767	90.5701626	0	0.0028335626	0.000847947805
4.98346208	30576.8767	105.66519	0	0.00287642319	0.000847011207
4.98346208	30576.8767	120.760217	0	0.0029180951	0.000846308298
4.98346208	30576.8767	135.855244	0	0.00291284831	0.000845761352
4.98346208	38221.0958	0	0	0.00194211988	0.00081442702
4.98346208	38221.0958	15.0950271	0	0.00213078904	0.000879474266
4.98346208	38221.0958	30.1900542	0	0.00231183949	0.000860923939
4.98346208	38221.0958	45.2850813	0	0.00247970401	0.000854474158
4.98346208	38221.0958	60.3801084	0	0.0026315905	0.000851217882
4.98346208	38221.0958	75.4751355	0	0.00268989459	0.000849256747
4.98346208	38221.0958	90.5701626	0	0.00273326321	0.000847946892
4.98346208	38221.0958	105.66519	0	0.00277482646	0.000847010294
4.98346208	38221.0958	120.760217	0	0.00281380805	0.000846307385
4.98346208	38221.0958	135.855244	0	0.0028457337	0.000845760439
4.98346208	45865.315	0	0	0.00182765193	0.000814426412
4.98346208	45865.315	15.0950271	0	0.00200093883	0.000879473658
4.98346208	45865.315	30.1900542	0	0.00216881975	0.00086092333
4.98346208	45865.315	45.2850813	0	0.00232587643	0.000854473549
4.98346208	45865.315	60.3801084	0	0.00246251746	0.000851217273
4.98346208	45865.315	75.4751355	0	0.00254042338	0.000849256138
4.98346208	45865.315	90.5701626	0	0.00258221743	0.000847946283
4.98346208	45865.315	105.66519	0	0.00262152754	0.000847009686
4.98346208	45865.315	120.760217	0	0.00265755145	0.000846306776
4.98346208	45865.315	135.855244	0	0.00268427429	0.000845759831
4.98346208	53509.5342	0	0	0.0017326043	0.000814425977
4.98346208	53509.5342	15.0950271	0	0.001890845	0.000879473223
4.98346208	53509.5342	30.1900542	0	0.00204459046	0.000860922896
4.98346208	53509.5342	45.2850813	0	0.00218803798	0.000854473114
4.98346208	53509.5342	60.3801084	0	0.00230779959	0.000851216838
4.98346208	53509.5342	75.4751355	0	0.00239846898	0.000849255703
4.98346208	53509.5342	90.5701626	0	0.00244895384	0.000847945849
4.98346208	53509.5342	105.66519	0	0.00248787319	0.000847009251
4.98346208	53509.5342	120.760217	0	0.00252118645	0.000846306342
4.98346208	53509.5342	135.855244	0	0.00254591134	0.000845759396
4.98346208	61153.7534	0	0	0.00165241895	0.000814425651
4.98346208	61153.7534	15.0950271	0	0.00179659921	0.000879472897
4.98346208	61153.7534	30.1900542	0	0.00193658376	0.00086092257
4.98346208	61153.7534	45.2850813	0	0.00206647436	0.000854472788
4.98346208	61153.7534	60.3801084	0	0.00217279898	0.000851216512
4.98346208	61153.7534	75.4751355	0	0.00226746695	0.000849255378
4.98346208	61153.7534	90.5701626	0	0.00232680922	0.000847945523
4.98346208	61153.7534	105.66519	0	0.00236880428	0.000847008925
4.98346208	61153.7534	120.760217	0	0.00240211588	0.000846306016
4.98346208	61153.7534	135.855244	0	0.00242684296	0.00084575907
4.98346208	68797.9725	0	0	0.00158386131	0.000814425397
4.98346208	68797.9725	15.0950271	0	0.00171526773	0.000879472644
4.98346208	68797.9725	30.1900542	0	0.00184254924	0.000860922316
4.98346208	68797.9725	45.2850813	0	0.00196003362	0.000854472535
4.98346208	68797.9725	60.3801084	0	0.00205549798	0.000851216259
4.98346208	68797.9725	75.4751355	0	0.00215011534	0.000849255124
4.98346208	68797.9725	90.5701626	0	0.00221531972	0.000847945269
4.98346208	68797.9725	105.66519	0	0.00226113835	0.000847008672
4.98346208	68797.9725	120.760217	0	0.00229610885	0.000846305762
4.98346208	68797.9725	135.855244	0	0.00232209857	0.000845758816
9.9669	0	0	0	0.0032331	0.00089438
9.96692	0	15.095	0	0.00318967	0.000988326
9.96692	0	30.1901	0	0.00315301	0.000956704
9.96692	0	45.2851	0	0.00312158	0.000944491
9.96692	0	60.3801	0	0.00309424	0.000938154
9.96692	0	75.4751	0	0.00307021	0.000934296
9.96692	0	90.5702	0	0.00304888	0.000931704
9.966924	0	105.6652	0	0.003029794	0.0009298457
9.966924	0	120.7602	0	0.003012601	0.000928448
9.966924	0	135.8552	0	0.002997017	0.0009273591
9.9669242	7644.2192	0	0	0.0029938091	0.00090638612
9.9669242	7644.2192	15.095027	0	0.0031297046	0.0010020139
9.9669242	7644.2192	30.190054	0	0.0031561577	0.00097039229
9.9669242	7644.2192	45.285081	0	0.0031241622	0.00095817891
9.9669242	7644.2192	60.380108	0	0.003095078	0.00095184197
9.9669242	7644.2192	75.475136	0	0.0030701863	0.00094798345
9.9669242	7644.2192	90.570163	0	0.0030485333	0.00094539219
9.9669242	7644.2192	105.66519	0	0.0030294381	0.00094353354
9.9669242	7644.2192	120.76022	0	0.0030124057	0.00094213591
9.9669242	7644.2192	135.85524	0	0.0029970692	0.00094104698
9.96692417	15288.4383	0	0	0.00279599188	0.000906287602
9.96692417	15288.4383	15.0950271	0	0.00293604413	0.00100199561
9.96692417	15288.4383	30.1900542	0	0.00303937492	0.00097037404
9.96692417	15288.4383	45.2850813	0	0.00306287146	0.000958160652
9.96692417	15288.4383	60.3801084	0	0.00309387788	0.000951823712
9.96692417	15288.4383	75.4751355	0	0.00307181261	0.000947965194
9.96692417	15288.4383	90.5701626	0	0.00304908424	0.000945373931
9.96692417	15288.4383	105.66519	0	0.00302951725	0.000943515281
9.96692417	15288.4383	120.760217	0	0.00301236884	0.000942117655
9.96692417	15288.4383	135.855244	0	0.00299711915	0.000941028723
9.96692417	22932.6575	0	0	0.00262973184	0.000906254763
9.96692417	22932.6575	15.0950271	0	0.00275719381	0.00100198952
9.96692417	22932.6575	30.1900542	0	0.00288761722	0.000970367955
9.96692417	22932.6575	45.2850813	0	0.00296268353	0.000958154567
9.96692417	22932.6575	60.3801084	0	0.00298482088	0.000951817627
9.96692417	22932.6575	75.4751355	0	0.00301267084	0.000947959109
9.96692417	22932.6575	90.5701626	0	0.00304570073	0.000945367846
9.96692417	22932.6575	105.66519	0	0.00303121642	0.000943509196
9.96692417	22932.6575	120.760217	0	0.00301318908	0.00094211157
9.96692417	22932.6575	135.855244	0	0.00299755979	0.000941022638
9.96692417	30576.8767	0	0	0.00248802292	0.000906238344
9.96692417	30576.8767	15.0950271	0	0.00260779398	0.00100198648
9.96692417	30576.8767	30.1900542	0	0.00272641376	0.000970364912
9.96692417	30576.8767	45.2850813	0	0.00284782334	0.000958151524
9.96692417	30576.8767	60.3801084	0	0.00289897406	0.000951814584
9.96692417	30576.8767	75.4751355	0	0.00292087215	0.000947956067
9.96692417	30576.8767	90.5701626	0	0.00294688213	0.000945364803
9.96692417	30576.8767	105.66519	0	0.00297596317	0.000943506153
9.96692417	30576.8767	120.760217	0	0.00300864831	0.000942108527
9.96692417	30576.8767	135.855244	0	0.0029995568	0.000941019596
9.96692417	38221.0958	0	0	0.00236579306	0.000906228492
9.96692417	38221.0958	15.0950271	0	0.00248030418	0.00100198466
9.96692417	38221.0958	30.1900542	0	0.0025922884	0.000970363087
9.96692417	38221.0958	45.2850813	0	0.00270218688	0.000958149699
9.96692417	38221.0958	60.3801084	0	0.00281557739	0.000951812759
9.96692417	38221.0958	75.4751355	0	0.00284674258	0.000947954241
9.96692417	38221.0958	90.5701626	0	0.00286910925	0.000945362978
9.96692417	38221.0958	105.66519	0	0.00289419706	0.000943504328
9.96692417	38221.0958	120.760217	0	0.00292073915	0.000942106702
9.96692417	38221.0958	135.855244	0	0.00294871923	0.00094101777
9.96692417	45865.315	0	0	0.0022592791	0.000906221925
9.96692417	45865.315	15.0950271	0	0.00236958791	0.00100198344
9.96692417	45865.315	30.1900542	0	0.00247725117	0.00097036187
9.96692417	45865.315	45.2850813	0	0.00258143566	0.000958148482
9.96692417	45865.315	60.3801084	0	0.00268297624	0.000951811542
9.96692417	45865.315	75.4751355	0	0.0027856743	0.000947953024
9.96692417	45865.315	90.5701626	0	0.00280407511	0.000945361761
9.96692417	45865.315	105.66519	0	0.00282725914	0.000943503111
9.96692417	45865.315	120.760217	0	0.0028519563	0.000942105485
9.96692417	45865.315	135.855244	0	0.00287696038	0.000941016553
9.96692417	53509.5342	0	0	0.00216562965	0.000906217233
9.96692417	53509.5342	15.0950271	0	0.00227208975	0.00100198257
9.96692417	53509.5342	30.1900542	0	0.00237627362	0.000970361
9.96692417	53509.5342	45.2850813	0	0.00247701112	0.000958147612
9.96692417	53509.5342	60.3801084	0	0.00257369124	0.000951810673
9.96692417	53509.5342	75.4751355	0	0.00266735415	0.000947952155
9.96692417	53509.5342	90.5701626	0	0.00274842615	0.000945360891
9.96692417	53509.5342	105.66519	0	0.00276901176	0.000943502241
9.96692417	53509.5342	120.760217	0	0.00279298779	0.000942104615
9.96692417	53509.5342	135.855244	0	0.00281741828	0.000941015684
9.96692417	61153.7534	0	0	0.00208264447	0.000906213715
9.96692417	61153.7534	15.0950271	0	0.00218529505	0.00100198192
9.96692417	61153.7534	30.1900542	0	0.00228615385	0.000970360348
9.96692417	61153.7534	45.2850813	0	0.00238406259	0.000958146961
9.96692417	61153.7534	60.3801084	0	0.00247811682	0.000951810021
9.96692417	61153.7534	75.4751355	0	0.00256782476	0.000947951503
9.96692417	61153.7534	90.5701626	0	0.00265410829	0.000945360239
9.96692417	61153.7534	105.66519	0	0.00271706604	0.000943501589
9.96692417	61153.7534	120.760217	0	0.00273974152	0.000942103963
9.96692417	61153.7534	135.855244	0	0.00276400233	0.000941015032
9.96692417	68797.9725	0	0	0.00200859847	0.000906210978
9.96692417	68797.9725	15.0950271	0	0.00210737527	0.00100198141
9.96692417	68797.9725	30.1900542	0	0.0022048005	0.000970359841
9.96692417	68797.9725	45.2850813	0	0.0022998261	0.000958146453
9.96692417	68797.9725	60.3801084	0	0.00239158046	0.000951809514
9.96692417	68797.9725	75.4751355	0	0.00247940544	0.000947950996
9.96692417	68797.9725	90.5701626	0	0.00256287464	0.000945359732
9.96692417	68797.9725	105.66519	0	0.00264231924	0.000943501082
9.96692417	68797.9725	120.760217	0	0.00269057477	0.000942103456
9.96692417	68797.9725	135.855244	0	0.00271442294	0.000941014525
14.9504	0	0	0	0.00323309	0.000936478
14.9504	0	15.095	0	0.00320331	0.00105328
14.9504	0	30.1901	0	0.00317679	0.00101496
14.9504	0	45.2851	0	0.00315301	0.000998122
14.9504	0	60.3801	0	0.00313155	0.000989025
14.9504	0	75.4751	0	0.00311205	0.00098339
14.9504	0	90.5702	0	0.00309424	0.000979572
14.95039	0	105.6652	0	0.003077894	0.0009768196
14.95039	0	120.7602	0	0.003062824	0.0009747433
14.95039	0	135.8552	0	0.003048879	0.0009731221
14.950386	7644.2192	0	0	0.0030683695	0.00092218788
14.950386	7644.2192	15.095027	0	0.0031627908	0.0010669865
14.950386	7644.2192	30.190054	0	0.0031802673	0.001028665
14.950386	7644.2192	45.285081	0	0.0031563025	0.0010118284
14.950386	7644.2192	60.380108	0	0.0031334586	0.0010027311
14.950386	7644.2192	75.475136	0	0.0031130272	0.00099709587
14.950386	7644.2192	90.570163	0	0.0030946111	0.00099327804
14.950386	7644.2192	105.66519	0	0.0030778946	0.00099052568
14.950386	7644.2192	120.76022	0	0.0030626255	0.00098844941
14.950386	7644.2192	135.85524	0	0.0030486001	0.00098682826
14.9503862	15288.4383	0	0	0.00292382457	0.000922040108
14.9503862	15288.4383	15.0950271	0	0.00302438004	0.00106695914
14.9503862	15288.4383	30.1900542	0	0.00309808559	0.00102863765
14.9503862	15288.4383	45.2850813	0	0.00311393278	0.00101180099
14.9503862	15288.4383	60.3801084	0	0.00313371854	0.00100270371
14.9503862	15288.4383	75.4751355	0	0.00311525275	0.000997068483
14.9503862	15288.4383	90.5701626	0	0.00309584238	0.000993250661
14.9503862	15288.4383	105.66519	0	0.00307847754	0.0009904983
14.9503862	15288.4383	120.760217	0	0.00306280789	0.000988422025
14.9503862	15288.4383	135.855244	0	0.00304855789	0.00098680088
14.9503862	22932.6575	0	0	0.00279599188	0.00092199085
14.9503862	22932.6575	15.0950271	0	0.00288861691	0.00106695001
14.9503862	22932.6575	30.1900542	0	0.00298472025	0.00102862853
14.9503862	22932.6575	45.2850813	0	0.00303937492	0.00101179186
14.9503862	22932.6575	60.3801084	0	0.00305416048	0.00100269458
14.9503862	22932.6575	75.4751355	0	0.00307240108	0.000997059356
14.9503862	22932.6575	90.5701626	0	0.00309387788	0.000993241533
14.9503862	22932.6575	105.66519	0	0.00308026556	0.000990489172
14.9503862	22932.6575	120.760217	0	0.00306382703	0.000988412898
14.9503862	22932.6575	135.855244	0	0.00304908424	0.000986791752
14.9503862	30576.8767	0	0	0.00268212542	0.000921966221
14.9503862	30576.8767	15.0950271	0	0.00276916997	0.00106694544
14.9503862	30576.8767	30.1900542	0	0.00285749143	0.00102862396
14.9503862	30576.8767	45.2850813	0	0.00294939035	0.0010117873
14.9503862	30576.8767	60.3801084	0	0.00298675091	0.00100269001
14.9503862	30576.8767	75.4751355	0	0.00300094587	0.000997054792
14.9503862	30576.8767	90.5701626	0	0.00301812662	0.000993236969
14.9503862	30576.8767	105.66519	0	0.00303792941	0.000990484608
14.9503862	30576.8767	120.760217	0	0.00306035438	0.000988408334
14.9503862	30576.8767	135.855244	0	0.00305081018	0.000986787188
14.9503862	38221.0958	0	0	0.00258005064	0.000921951443
14.9503862	38221.0958	15.0950271	0	0.00266307825	0.00106694271
14.9503862	38221.0958	30.1900542	0	0.0027461112	0.00102862123
14.9503862	38221.0958	45.2850813	0	0.00283021043	0.00101178456
14.9503862	38221.0958	60.3801084	0	0.00291827565	0.00100268728
14.9503862	38221.0958	75.4751355	0	0.00294006566	0.000997052054
14.9503862	38221.0958	90.5701626	0	0.00295404301	0.000993234231
14.9503862	38221.0958	105.66519	0	0.00297055628	0.00099048187
14.9503862	38221.0958	120.760217	0	0.00298913146	0.000988405596
14.9503862	38221.0958	135.855244	0	0.00300963638	0.00098678445
14.9503862	45865.315	0	0	0.00248802292	0.000921941592
14.9503862	45865.315	15.0950271	0	0.00256804121	0.00106694088
14.9503862	45865.315	30.1900542	0	0.00264739178	0.0010286194
14.9503862	45865.315	45.2850813	0	0.00272641376	0.00101178273
14.9503862	45865.315	60.3801084	0	0.00280644414	0.00100268545
14.9503862	45865.315	75.4751355	0	0.00288801605	0.000997050228
14.9503862	45865.315	90.5701626	0	0.00289897406	0.000993232406
14.9503862	45865.315	105.66519	0	0.00291301681	0.000990480045
14.9503862	45865.315	120.760217	0	0.00292916949	0.00098840377
14.9503862	45865.315	135.855244	0	0.00294688213	0.000986782625
14.9503862	53509.5342	0	0	0.00240462615	0.000921934555
14.9503862	53509.5342	15.0950271	0	0.00248225694	0.00106693958
14.9503862	53509.5342	30.1900542	0	0.00255892152	0.0010286181
14.9503862	53509.5342	45.2850813	0	0.00263455613	0.00101178143
14.9503862	53509.5342	60.3801084	0	0.00270963012	0.00100268415
14.9503862	53509.5342	75.4751355	0	0.00278580233	0.000997048924
14.9503862	53509.5342	90.5701626	0	0.00285142568	0.000993231102
14.9503862	53509.5342	105.66519	0	0.00286299201	0.000990478741
14.9503862	53509.5342	120.760217	0	0.00287730418	0.000988402466
14.9503862	53509.5342	135.855244	0	0.00289332529	0.000986781321
14.9503862	61153.7534	0	0	0.00232869881	0.000921929277
14.9503862	61153.7534	15.0950271	0	0.0024043033	0.0010669386
14.9503862	61153.7534	30.1900542	0	0.00247886726	0.00102861712
14.9503862	61153.7534	45.2850813	0	0.00255211789	0.00101178045
14.9503862	61153.7534	60.3801084	0	0.00262406389	0.00100268317
14.9503862	61153.7534	75.4751355	0	0.00269530002	0.000997047946
14.9503862	61153.7534	90.5701626	0	0.00276786702	0.000993230124
14.9503862	61153.7534	105.66519	0	0.00281923955	0.000990477763
14.9503862	61153.7534	120.760217	0	0.00283155602	0.000988401488
14.9503862	61153.7534	135.855244	0	0.00284627153	0.000986780343
14.9503862	68797.9725	0	0	0.0022592791	0.000921925173
14.9503862	68797.9725	15.0950271	0	0.00233304877	0.00106693784
14.9503862	68797.9725	30.1900542	0	0.00240582856	0.00102861636
14.9503862	68797.9725	45.2850813	0	0.00247725117	0.00101177969
14.9503862	68797.9725	60.3801084	0	0.00254709914	0.00100268241
14.9503862	68797.9725	75.4751355	0	0.00261543936	0.000997047186
14.9503862	68797.9725	90.5701626	0	0.00268297624	0.000993229363
14.9503862	68797.9725	105.66519	0	0.00275222421	0.000990477002
14.9503862	68797.9725	120.760217	0	0.00279092058	0.000988400728
14.9503862	68797.9725	135.855244	0	0.00280407511	0.000986779582
19.9338	0	0	0	0.0032331	0.00095839
19.9338	0	15.095	0	0.00321043	0.00105511
19.9338	0	30.1901	0	0.00318967	0.00105137
19.9338	0	45.2851	0	0.00317061	0.00103119
19.9338	0	60.3801	0	0.00315301	0.00101975
19.9338	0	75.4751	0	0.00313672	0.0010125
19.9338	0	90.5702	0	0.00312158	0.00100753
19.93385	0	105.6652	0	0.003107452	0.001003928
19.93385	0	120.7602	0	0.003094242	0.001001197
19.93385	0	135.8552	0	0.003081854	0.0009990574
19.933848	7644.2192	0	0	0.0031075088	0.00092918287
19.933848	7644.2192	15.095027	0	0.0031798688	0.0010688348
19.933848	7644.2192	30.190054	0	0.0031929273	0.0010650928
19.933848	7644.2192	45.285081	0	0.0031739039	0.0010449147
19.933848	7644.2192	60.380108	0	0.0031552996	0.0010334712
19.933848	7644.2192	75.475136	0	0.0031382367	0.0010262247
19.933848	7644.2192	90.570163	0	0.0031225158	0.0010212578
19.933848	7644.2192	105.66519	0	0.0031079706	0.0010176525
19.933848	7644.2192	120.76022	0	0.0030944609	0.0010149209
19.933848	7644.2192	135.85524	0	0.0030818684	0.0010127818
19.9338483	15288.4383	0	0	0.00299380908	0.000928985839
19.9338483	15288.4383	15.0950271	0	0.00307244477	0.00106879833
19.9338483	15288.4383	30.1900542	0	0.00312970463	0.00106505627
19.9338483	15288.4383	45.2850813	0	0.00314174466	0.00104487814
19.9338483	15288.4383	60.3801084	0	0.00315615773	0.0010334347
19.9338483	15288.4383	75.4751355	0	0.00314068016	0.00102618823
19.9338483	15288.4383	90.5701626	0	0.00312416223	0.00102122131
19.9338483	15288.4383	105.66519	0	0.00310902259	0.00101761596
19.9338483	15288.4383	120.760217	0	0.00309507796	0.00101488437
19.9338483	15288.4383	135.855244	0	0.00308217531	0.00101274531
19.9338483	22932.6575	0	0	0.00289041829	0.000928920162
19.9338483	22932.6575	15.0950271	0	0.00296373684	0.00106878616
19.9338483	22932.6575	30.1900542	0	0.00303982923	0.0010650441
19.9338483	22932.6575	45.2850813	0	0.00308283799	0.00104486597
19.9338483	22932.6575	60.3801084	0	0.00309411729	0.00103342253
19.9338483	22932.6575	75.4751355	0	0.00310758216	0.00102617606
19.9338483	22932.6575	90.5701626	0	0.0031231334	0.00102120914
19.9338483	22932.6575	105.66519	0	0.00311095791	0.00101760379
19.9338483	22932.6575	120.760217	0	0.00309637169	0.0010148722
19.9338483	22932.6575	135.855244	0	0.00308299668	0.00101273314
19.9338483	30576.8767	0	0	0.00279599188	0.000928887323
19.9338483	30576.8767	15.0950271	0	0.00286523547	0.00106878007
19.9338483	30576.8767	30.1900542	0	0.00293604413	0.00106503802
19.9338483	30576.8767	45.2850813	0	0.003009713	0.00104485989
19.9338483	30576.8767	60.3801084	0	0.00303937492	0.00103341645
19.9338483	30576.8767	75.4751355	0	0.00305012326	0.00102616997
19.9338483	30576.8767	90.5701626	0	0.00306287146	0.00102120306
19.9338483	30576.8767	105.66519	0	0.00307746709	0.00101759771
19.9338483	30576.8767	120.760217	0	0.00309387788	0.00101486612
19.9338483	30576.8767	135.855244	0	0.00308468299	0.00101272705
19.9338483	38221.0958	0	0	0.00270940989	0.00092886762
19.9338483	38221.0958	15.0950271	0	0.00277550849	0.00106877642
19.9338483	38221.0958	30.1900542	0	0.0028423417	0.00106503437
19.9338483	38221.0958	45.2850813	0	0.00291069545	0.00104485623
19.9338483	38221.0958	60.3801084	0	0.00298210827	0.0010334128
19.9338483	38221.0958	75.4751355	0	0.0029993406	0.00102616632
19.9338483	38221.0958	90.5701626	0	0.0030097566	0.00102119941
19.9338483	38221.0958	105.66519	0	0.00302198884	0.00101759406
19.9338483	38221.0958	120.760217	0	0.00303583905	0.00101486247
19.9338483	38221.0958	135.855244	0	0.00305122604	0.0010127234
19.9338483	45865.315	0	0	0.00262973184	0.000928854485
19.9338483	45865.315	15.0950271	0	0.00269337239	0.00106877399
19.9338483	45865.315	30.1900542	0	0.00275719381	0.00106503193
19.9338483	45865.315	45.2850813	0	0.00282163244	0.0010448538
19.9338483	45865.315	60.3801084	0	0.00288761722	0.00103341036
19.9338483	45865.315	75.4751355	0	0.00295443899	0.00102616389
19.9338483	45865.315	90.5701626	0	0.00296268353	0.00102119697
19.9338483	45865.315	105.66519	0	0.00297293432	0.00101759162
19.9338483	45865.315	120.760217	0	0.00298482088	0.00101486003
19.9338483	45865.315	135.855244	0	0.00299810684	0.00101272097
19.9338483	53509.5342	0	0	0.00255616208	0.000928845102
19.9338483	53509.5342	15.0950271	0	0.00261784341	0.00106877225
19.9338483	53509.5342	30.1900542	0	0.00267935239	0.00106503019
19.9338483	53509.5342	45.2850813	0	0.00274088869	0.00104485206
19.9338483	53509.5342	60.3801084	0	0.00280297233	0.00103340862
19.9338483	53509.5342	75.4751355	0	0.00286670342	0.00102616215
19.9338483	53509.5342	90.5701626	0	0.00292092766	0.00102119524
19.9338483	53509.5342	105.66519	0	0.00292928536	0.00101758988
19.9338483	53509.5342	120.760217	0	0.00293950812	0.0010148583
19.9338483	53509.5342	135.855244	0	0.00295119059	0.00101271923
19.9338483	61153.7534	0	0	0.00248802292	0.000928838065
19.9338483	61153.7534	15.0950271	0	0.00254809958	0.00106877095
19.9338483	61153.7534	30.1900542	0	0.00260779398	0.00106502889
19.9338483	61153.7534	45.2850813	0	0.0026671489	0.00104485076
19.9338483	61153.7534	60.3801084	0	0.00272641376	0.00103340732
19.9338483	61153.7534	75.4751355	0	0.00278620272	0.00102616084
19.9338483	61153.7534	90.5701626	0	0.00284782334	0.00102119393
19.9338483	61153.7534	105.66519	0	0.00289039193	0.00101758858
19.9338483	61153.7534	120.760217	0	0.00289897406	0.00101485699
19.9338483	61153.7534	135.855244	0	0.00290927865	0.00101271792
19.9338483	68797.9725	0	0	0.00242473349	0.000928832592
19.9338483	68797.9725	15.0950271	0	0.00248345085	0.00106876993
19.9338483	68797.9725	30.1900542	0	0.00254167637	0.00106502788
19.9338483	68797.9725	45.2850813	0	0.00259935207	0.00104484974
19.9338483	68797.9725	60.3801084	0	0.00265655218	0.00103340631
19.9338483	68797.9725	75.4751355	0	0.00271357808	0.00102615983
19.9338483	68797.9725	90.5701626	0	0.00277114937	0.00102119292
19.9338483	68797.9725	105.66519	0	0.00283083115	0.00101758757
19.9338483	68797.9725	120.760217	0	0.00286264547	0.00101485598
19.9338483	68797.9725	135.855244	0	0.00287153849	0.00101271691
24.9173	0	0	0	0.00323311	0.000971192
24.9173	0	15.095	0	0.00321481	0.00105241
24.9173	0	30.1901	0	0.00319776	0.00107673
24.9173	0	45.2851	0	0.00318186	0.0010544
24.9173	0	60.3801	0	0.00316698	0.00104106
24.9173	0	75.4751	0	0.00315301	0.0010324
24.9173	0	90.5702	0	0.00313988	0.00102638
24.91731	0	105.6652	0	0.003127505	0.001021968
24.91731	0	120.7602	0	0.00311581	0.001018611
24.91731	0	135.8552	0	0.00310474	0.001015972
24.91731	7644.2192	0	0	0.0031316233	0.00093310464
24.91731	7644.2192	15.095027	0	0.0031902823	0.0010610063
24.91731	7644.2192	30.190054	0	0.0032007093	0.0010904763
24.91731	7644.2192	45.285081	0	0.003184972	0.0010681381
24.91731	7644.2192	60.380108	0	0.0031693351	0.0010548014
24.91731	7644.2192	75.475136	0	0.0031547628	0.0010461389
24.91731	7644.2192	90.570163	0	0.0031411415	0.001040118
24.91731	7644.2192	105.66519	0	0.0031283733	0.0010357108
24.91731	7644.2192	120.76022	0	0.0031163734	0.0010323536
24.91731	7644.2192	135.85524	0	0.0031050679	0.0010297151
24.9173104	15288.4383	0	0	0.0030379678	0.000932858355
24.9173104	15288.4383	15.0950271	0	0.00310257735	0.00106065618
24.9173104	15288.4383	30.1900542	0	0.00314938323	0.00109043066
24.9173104	15288.4383	45.2850813	0	0.00315911673	0.00106809247
24.9173104	15288.4383	60.3801084	0	0.00317042652	0.00105475578
24.9173104	15288.4383	75.4751355	0	0.00315721487	0.00104609325
24.9173104	15288.4383	90.5701626	0	0.00314296629	0.00104007234
24.9173104	15288.4383	105.66519	0	0.00312969668	0.00103566516
24.9173104	15288.4383	120.760217	0	0.0031172997	0.00103230801
24.9173104	15288.4383	135.855244	0	0.00310568347	0.00102966942
24.9173104	22932.6575	0	0	0.00295129664	0.000932776259
24.9173104	22932.6575	15.0950271	0	0.00301212573	0.00106053946
24.9173104	22932.6575	30.1900542	0	0.00307509532	0.00109041545
24.9173104	22932.6575	45.2850813	0	0.00311055452	0.00106807725
24.9173104	22932.6575	60.3801084	0	0.00311973147	0.00105474057
24.9173104	22932.6575	75.4751355	0	0.00313039439	0.00104607804
24.9173104	22932.6575	90.5701626	0	0.00314249134	0.00104005713
24.9173104	22932.6575	105.66519	0	0.00313168876	0.00103564995
24.9173104	22932.6575	120.760217	0	0.00311876707	0.0010322928
24.9173104	22932.6575	135.855244	0	0.00310673517	0.00102965421
24.9173104	30576.8767	0	0	0.00287085461	0.00093273521
24.9173104	30576.8767	15.0950271	0	0.00292862856	0.0010604811
24.9173104	30576.8767	30.1900542	0	0.00298782339	0.00109040784
24.9173104	30576.8767	45.2850813	0	0.00304921918	0.00106806965
24.9173104	30576.8767	60.3801084	0	0.00307387112	0.00105473296
24.9173104	30576.8767	75.4751355	0	0.00308261812	0.00104607043
24.9173104	30576.8767	90.5701626	0	0.00309276124	0.00104004953
24.9173104	30576.8767	105.66519	0	0.00310422509	0.00103564234
24.9173104	30576.8767	120.760217	0	0.00311698452	0.00103228519
24.9173104	30576.8767	135.855244	0	0.00310843558	0.0010296466
24.9173104	38221.0958	0	0	0.00279599188	0.000932710581
24.9173104	38221.0958	15.0950271	0	0.00285128976	0.00106044608
24.9173104	38221.0958	30.1900542	0	0.00290746839	0.00109040328
24.9173104	38221.0958	45.2850813	0	0.00296506541	0.00106806508
24.9173104	38221.0958	60.3801084	0	0.00302497532	0.0010547284
24.9173104	38221.0958	75.4751355	0	0.00303937492	0.00104606587
24.9173104	38221.0958	90.5701626	0	0.00304780657	0.00104004496
24.9173104	38221.0958	105.66519	0	0.00305754467	0.00103563778
24.9173104	38221.0958	120.760217	0	0.00306849252	0.00103228063
24.9173104	38221.0958	135.855244	0	0.00308060293	0.00102964204
24.9173104	45865.315	0	0	0.00272614616	0.000932694162
24.9173104	45865.315	15.0950271	0	0.00277942704	0.00106042274
24.9173104	45865.315	30.1900542	0	0.00283318913	0.00109040024
24.9173104	45865.315	45.2850813	0	0.00288778875	0.00106806204
24.9173104	45865.315	60.3801084	0	0.00294383976	0.00105472535
24.9173104	45865.315	75.4751355	0	0.00300024391	0.00104606283
24.9173104	45865.315	90.5701626	0	0.0030070746	0.00104004192
24.9173104	45865.315	105.66519	0	0.00301529262	0.00103563473
24.9173104	45865.315	120.760217	0	0.00302472773	0.00103227758
24.9173104	45865.315	135.855244	0	0.00303526418	0.001029639
24.9173104	53509.5342	0	0	0.00266082841	0.000932682434
24.9173104	53509.5342	15.0950271	0	0.00271245302	0.00106040606
24.9173104	53509.5342	30.1900542	0	0.00276426907	0.00109039806
24.9173104	53509.5342	45.2850813	0	0.00281649803	0.00106805987
24.9173104	53509.5342	60.3801084	0	0.00286954672	0.00105472318
24.9173104	53509.5342	75.4751355	0	0.00292411886	0.00104606065
24.9173104	53509.5342	90.5701626	0	0.00297017076	0.00104003975
24.9173104	53509.5342	105.66519	0	0.00297694731	0.00103563256
24.9173104	53509.5342	120.760217	0	0.00298504045	0.00103227541
24.9173104	53509.5342	135.855244	0	0.00299426188	0.00102963682
24.9173104	61153.7534	0	0	0.00259961128	0.000932673638
24.9173104	61153.7534	15.0950271	0	0.00264986011	0.00106039356
24.9173104	61153.7534	30.1900542	0	0.00270009575	0.00109039643
24.9173104	61153.7534	45.2850813	0	0.00275044031	0.00106805824
24.9173104	61153.7534	60.3801084	0	0.00280114873	0.00105472155
24.9173104	61153.7534	75.4751355	0	0.00285268568	0.00104605902
24.9173104	61153.7534	90.5701626	0	0.0029058615	0.00104003812
24.9173104	61153.7534	105.66519	0	0.00294214205	0.00103563093
24.9173104	61153.7534	120.760217	0	0.00294894178	0.00103227378
24.9173104	61153.7534	135.855244	0	0.00295698619	0.00102963519
24.9173104	68797.9725	0	0	0.00254211966	0.000932666796
24.9173104	68797.9725	15.0950271	0	0.00259120803	0.00106038383
24.9173104	68797.9725	30.1900542	0	0.00264014411	0.00109039517
24.9173104	68797.9725	45.2850813	0	0.00268897769	0.00106805697
24.9173104	68797.9725	60.3801084	0	0.00273785329	0.00105472028
24.9173104	68797.9725	75.4751355	0	0.00278706293	0.00104605775
24.9173104	68797.9725	90.5701626	0	0.00283713753	0.00104003685
24.9173104	68797.9725	105.66519	0	0.00288901567	0.00103562966
24.9173104	68797.9725	120.760217	0	0.00291609438	0.00103227251
24.9173104	68797.9725	135.855244	0	0.00292298244	0.00102963393
29.9008	0	0	0	0.00323312	0.000978243
29.9008	0	15.095	0	0.00321777	0.00104901
29.9008	0	30.1901	0	0.00320331	0.00109561
29.9008	0	45.2851	0	0.00318967	0.00107207
29.9008	0	60.3801	0	0.00317679	0.00105729
29.9008	0	75.4751	0	0.00316459	0.00104742
29.9008	0	90.5702	0	0.00315301	0.00104045
29.90077	0	105.6652	0	0.003142018	0.001035302
29.90077	0	120.7602	0	0.003131552	0.001031354
29.90077	0	135.8552	0	0.003121576	0.001028238
29.900772	7644.2192	0	0	0.0031479715	0.00093561086
29.900772	7644.2192	15.095027	0	0.0031972931	0.0010453824
29.900772	7644.2192	30.190054	0	0.0032059727	0.0011093707
29.900772	7644.2192	45.285081	0	0.0031925653	0.0010858341
29.900772	7644.2192	60.380108	0	0.003179099	0.0010710492
29.900772	7644.2192	75.475136	0	0.0031664107	0.0010611803
29.900772	7644.2192	90.570163	0	0.0031544295	0.0010542125
29.900772	7644.2192	105.66519	0	0.0031430931	0.0010490628
29.900772	7644.2192	120.76022	0	0.0031323464	0.0010451152
29.900772	7644.2192	135.85524	0	0.0031221406	0.0010419991
29.9007725	15288.4383	0	0	0.00306836954	0.000935315312
29.9007725	15288.4383	15.0950271	0	0.00312321461	0.00104498302
29.9007725	15288.4383	30.1900542	0	0.00316279085	0.00110931591
29.9007725	15288.4383	45.2850813	0	0.00317096886	0.00108577933
29.9007725	15288.4383	60.3801084	0	0.00318026726	0.00107099443
29.9007725	15288.4383	75.4751355	0	0.00316878224	0.0010611255
29.9007725	15288.4383	90.5701626	0	0.00315630248	0.00105415776
29.9007725	15288.4383	105.66519	0	0.00314455023	0.00104900806
29.9007725	15288.4383	120.760217	0	0.00313345855	0.00104506048
29.9007725	15288.4383	135.855244	0	0.00312296836	0.00104194438
29.9007725	22932.6575	0	0	0.00299380908	0.000935216797
29.9007725	22932.6575	15.0950271	0	0.00304583853	0.00104484988
29.9007725	22932.6575	30.1900542	0	0.00309954001	0.00110929766
29.9007725	22932.6575	45.2850813	0	0.00312970463	0.00108576108
29.9007725	22932.6575	60.3801084	0	0.00313746207	0.00107097617
29.9007725	22932.6575	75.4751355	0	0.00314628989	0.00106110725
29.9007725	22932.6575	90.5701626	0	0.00315615773	0.00105413951
29.9007725	22932.6575	105.66519	0	0.0031465293	0.00104898981
29.9007725	22932.6575	120.760217	0	0.00313500828	0.00104504223
29.9007725	22932.6575	135.855244	0	0.00312416223	0.00104192612
29.9007725	30576.8767	0	0	0.00292382457	0.000935167539
29.9007725	30576.8767	15.0950271	0	0.00297349595	0.00104478331
29.9007725	30576.8767	30.1900542	0	0.00302438004	0.00110928853
29.9007725	30576.8767	45.2850813	0	0.0030769781	0.00108575195
29.9007725	30576.8767	60.3801084	0	0.00309808559	0.00107096705
29.9007725	30576.8767	75.4751355	0	0.00310549889	0.00106109812
29.9007725	30576.8767	90.5701626	0	0.00311393278	0.00105413038
29.9007725	30576.8767	105.66519	0	0.00312334518	0.00104898068
29.9007725	30576.8767	120.760217	0	0.00313371854	0.0010450331
29.9007725	30576.8767	135.855244	0	0.00312586049	0.00104191699
29.9007725	38221.0958	0	0	0.00285800622	0.000935137984
29.9007725	38221.0958	15.0950271	0	0.00290569997	0.00104474337
29.9007725	38221.0958	30.1900542	0	0.00295424247	0.00110928305
29.9007725	38221.0958	45.2850813	0	0.00300400599	0.00108574647
29.9007725	38221.0958	60.3801084	0	0.00305555201	0.00107096157
29.9007725	38221.0958	75.4751355	0	0.00306796923	0.00106109264
29.9007725	38221.0958	90.5701626	0	0.00307510945	0.0010541249
29.9007725	38221.0958	105.66519	0	0.0030832205	0.0010489752
29.9007725	38221.0958	120.760217	0	0.00309224928	0.00104502762
29.9007725	38221.0958	135.855244	0	0.00310216701	0.00104191152
29.9007725	45865.315	0	0	0.00279599188	0.000935118281
29.9007725	45865.315	15.0950271	0	0.002842023	0.00104471674
29.9007725	45865.315	30.1900542	0	0.00288861691	0.0011092794
29.9007725	45865.315	45.2850813	0	0.00293604413	0.00108574282
29.9007725	45865.315	60.3801084	0	0.00298472025	0.00107095792
29.9007725	45865.315	75.4751355	0	0.00303345307	0.00106108899
29.9007725	45865.315	90.5701626	0	0.00303937492	0.00105412125
29.9007725	45865.315	105.66519	0	0.0030463072	0.00104897155
29.9007725	45865.315	120.760217	0	0.00305416048	0.00104502397
29.9007725	45865.315	135.855244	0	0.00306287146	0.00104190787
29.9007725	53509.5342	0	0	0.00273746028	0.000935104207
29.9007725	53509.5342	15.0950271	0	0.00278208822	0.00104469772
29.9007725	53509.5342	30.1900542	0	0.00282705672	0.00110927679
29.9007725	53509.5342	45.2850813	0	0.00287255625	0.00108574022
29.9007725	53509.5342	60.3801084	0	0.00291888837	0.00107095531
29.9007725	53509.5342	75.4751355	0	0.00296651882	0.00106108638
29.9007725	53509.5342	90.5701626	0	0.00300649325	0.00105411865
29.9007725	53509.5342	105.66519	0	0.00301230609	0.00104896894
29.9007725	53509.5342	120.760217	0	0.00301908934	0.00104502136
29.9007725	53509.5342	135.855244	0	0.00302674371	0.00104190526
29.9007725	61153.7534	0	0	0.00268212542	0.000935093652
29.9007725	61153.7534	15.0950271	0	0.00272556257	0.00104468345
29.9007725	61153.7534	30.1900542	0	0.00276916997	0.00110927484
29.9007725	61153.7534	45.2850813	0	0.00281307537	0.00108573826
29.9007725	61153.7534	60.3801084	0	0.00285749143	0.00107095336
29.9007725	61153.7534	75.4751355	0	0.00290275507	0.00106108443
29.9007725	61153.7534	90.5701626	0	0.00294939035	0.00105411669
29.9007725	61153.7534	105.66519	0	0.00298099371	0.00104896699
29.9007725	61153.7534	120.760217	0	0.00298675091	0.00104501941
29.9007725	61153.7534	135.855244	0	0.00299343773	0.0010419033
29.9007725	68797.9725	0	0	0.00262973184	0.000935085442
29.9007725	68797.9725	15.0950271	0	0.00267215083	0.00104467236
29.9007725	68797.9725	30.1900542	0	0.00271461183	0.00110927332
29.9007725	68797.9725	45.2850813	0	0.00275719381	0.00108573674
29.9007725	68797.9725	60.3801084	0	0.00280004044	0.00107095183
29.9007725	68797.9725	75.4751355	0	0.00284338918	0.00106108291
29.9007725	68797.9725	90.5701626	0	0.00288761722	0.00105411517
29.9007725	68797.9725	105.66519	0	0.00293331698	0.00104896547
29.9007725	68797.9725	120.760217	0	0.0029569349	0.00104501789
29.9007725	68797.9725	135.855244	0	0.00296268353	0.00104190178
34.8842	0	0	0	0.00323312	0.000980009
34.8842	0	15.095	0	0.00321991	0.00104571
34.8842	0	30.1901	0	0.00320735	0.00109097
34.8842	0	45.2851	0	0.00319542	0.00108624
34.8842	0	60.3801	0	0.00318406	0.00107041
34.8842	0	75.4751	0	0.00317323	0.00105955
34.8842	0	90.5702	0	0.0031629	0.00105175
34.88423	0	105.6652	0	0.003153015	0.001045919
34.88423	0	120.7602	0	0.003143556	0.00104142
34.88423	0	135.8552	0	0.003134491	0.001037851
34.884235	7644.2192	0	0	0.0031597848	0.00093735348
34.884235	7644.2192	15.095027	0	0.003202334	0.0010332453
34.884235	7644.2192	30.190054	0	0.0032097683	0.0011046235
34.884235	7644.2192	45.285081	0	0.0031980949	0.0011000182
34.884235	7644.2192	60.380108	0	0.0031862784	0.0010841905
34.884235	7644.2192	75.475136	0	0.0031750547	0.0010733258
34.884235	7644.2192	90.570163	0	0.0031643768	0.0010655249
34.884235	7644.2192	105.66519	0	0.0031542025	0.0010596978
34.884235	7644.2192	120.76022	0	0.0031444941	0.0010551991
34.884235	7644.2192	135.85524	0	0.0031352175	0.0010516305
34.8842346	15288.4383	0	0	0.0030905766	0.000937008681
34.8842346	15288.4383	15.0950271	0	0.00313822725	0.0010327966
34.8842346	15288.4383	30.1900542	0	0.00317250676	0.00110407092
34.8842346	15288.4383	45.2850813	0	0.00317956195	0.00109995433
34.8842346	15288.4383	60.3801084	0	0.00318745346	0.00108412659
34.8842346	15288.4383	75.4751355	0	0.00317731274	0.00107326188
34.8842346	15288.4383	90.5701626	0	0.00316623205	0.00106546101
34.8842346	15288.4383	105.66519	0	0.00315571195	0.00105963386
34.8842346	15288.4383	120.760217	0	0.00314570764	0.00105513522
34.8842346	15288.4383	135.855244	0	0.00313617894	0.00105156662
34.8842346	22932.6575	0	0	0.00302517748	0.000936893746
34.8842346	22932.6575	15.0950271	0	0.00307065367	0.00103264704
34.8842346	22932.6575	30.1900542	0	0.00311746202	0.00110388673
34.8842346	22932.6575	45.2850813	0	0.00314370742	0.00109993303
34.8842346	22932.6575	60.3801084	0	0.00315043514	0.00108410529
34.8842346	22932.6575	75.4751355	0	0.00315796871	0.00107324058
34.8842346	22932.6575	90.5701626	0	0.00316628892	0.00106543971
34.8842346	22932.6575	105.66519	0	0.00315763923	0.00105961256
34.8842346	22932.6575	120.760217	0	0.00314728046	0.00105511392
34.8842346	22932.6575	135.855244	0	0.00313744886	0.00105154532
34.8842346	30576.8767	0	0	0.00296328047	0.000936836278
34.8842346	30576.8767	15.0950271	0	0.00300688849	0.00103257226
34.8842346	30576.8767	30.1900542	0	0.00305151877	0.00110379464
34.8842346	30576.8767	45.2850813	0	0.00309751097	0.00109992239
34.8842346	30576.8767	60.3801084	0	0.00311597152	0.00108409464
34.8842346	30576.8767	75.4751355	0	0.00312242121	0.00107322993
34.8842346	30576.8767	90.5701626	0	0.00312964641	0.00106542907
34.8842346	30576.8767	105.66519	0	0.00313762146	0.00105960191
34.8842346	30576.8767	120.760217	0	0.00314633404	0.00105510327
34.8842346	30576.8767	135.855244	0	0.00313912222	0.00105153467
34.8842346	38221.0958	0	0	0.00290461088	0.000936801797
34.8842346	38221.0958	15.0950271	0	0.0029466126	0.00103252739
34.8842346	38221.0958	30.1900542	0	0.00298938186	0.00110373939
34.8842346	38221.0958	45.2850813	0	0.00303318366	0.001099916
34.8842346	38221.0958	60.3801084	0	0.0030783922	0.00108408825
34.8842346	38221.0958	75.4751355	0	0.00308932643	0.00107322354
34.8842346	38221.0958	90.5701626	0	0.00309554483	0.00106542268
34.8842346	38221.0958	105.66519	0	0.00310250844	0.00105959552
34.8842346	38221.0958	120.760217	0	0.00311018542	0.00105509688
34.8842346	38221.0958	135.855244	0	0.00311855715	0.00105152828
34.8842346	45865.315	0	0	0.00284892204	0.00093677881
34.8842346	45865.315	15.0950271	0	0.00288954083	0.00103249748
34.8842346	45865.315	30.1900542	0	0.00293071888	0.00110370255
34.8842346	45865.315	45.2850813	0	0.00297266016	0.00109991174
34.8842346	45865.315	60.3801084	0	0.00301565585	0.00108408399
34.8842346	45865.315	75.4751355	0	0.00305852669	0.00107321928
34.8842346	45865.315	90.5701626	0	0.00306379089	0.00106541842
34.8842346	45865.315	105.66519	0	0.00306982173	0.00105959126
34.8842346	45865.315	120.760217	0	0.00307656743	0.00105509262
34.8842346	45865.315	135.855244	0	0.00308399026	0.00105152402
34.8842346	53509.5342	0	0	0.00279599188	0.000936762391
34.8842346	53509.5342	15.0950271	0	0.00283541756	0.00103247611
34.8842346	53509.5342	30.1900542	0	0.00287523341	0.00110367624
34.8842346	53509.5342	45.2850813	0	0.00291559349	0.00109990869
34.8842346	53509.5342	60.3801084	0	0.00295672152	0.00108408095
34.8842346	53509.5342	75.4751355	0	0.00299893854	0.00107321624
34.8842346	53509.5342	90.5701626	0	0.00303423303	0.00106541537
34.8842346	53509.5342	105.66519	0	0.00303937492	0.00105958822
34.8842346	53509.5342	120.760217	0	0.0030452587	0.00105508958
34.8842346	53509.5342	135.855244	0	0.00305182687	0.00105152098
34.8842346	61153.7534	0	0	0.0027456199	0.000936750077
34.8842346	61153.7534	15.0950271	0	0.00278401319	0.00103246009
34.8842346	61153.7534	30.1900542	0	0.00282266049	0.0011036565
34.8842346	61153.7534	45.2850813	0	0.00286167518	0.00109990641
34.8842346	61153.7534	60.3801084	0	0.00290122626	0.00108407867
34.8842346	61153.7534	75.4751355	0	0.00294155976	0.00107321396
34.8842346	61153.7534	90.5701626	0	0.00298303081	0.00106541309
34.8842346	61153.7534	105.66519	0	0.00301102283	0.00105958594
34.8842346	61153.7534	120.760217	0	0.00301607996	0.0010550873
34.8842346	61153.7534	135.855244	0	0.00302185378	0.0010515187
34.8842346	68797.9725	0	0	0.00269762461	0.000936740499
34.8842346	68797.9725	15.0950271	0	0.00273512094	0.00103244762
34.8842346	68797.9725	30.1900542	0	0.00277276277	0.00110364115
34.8842346	68797.9725	45.2850813	0	0.00281063047	0.00109990464
34.8842346	68797.9725	60.3801084	0	0.00284884867	0.0010840769
34.8842346	68797.9725	75.4751355	0	0.002887603	0.00107321219
34.8842346	68797.9725	90.5701626	0	0.00292716464	0.00106541132
34.8842346	68797.9725	105.66519	0	0.00296792789	0.00105958416
34.8842346	68797.9725	120.760217	0	0.00298889272	0.00105508552
34.8842346	68797.9725	135.855244	0	0.0029938992	0.00105151692
39.8677	0	0	0	0.00323313	0.000981285
39.8677	0	15.095	0	0.00322153	0.00104271
39.8677	0	30.1901	0	0.00321043	0.00108518
39.8677	0	45.2851	0	0.00319983	0.00109796
39.8677	0	60.3801	0	0.00318967	0.00108144
39.8677	0	75.4751	0	0.00317994	0.00106978
39.8677	0	90.5702	0	0.00317061	0.00106126
39.8677	0	105.6652	0	0.003161638	0.001054822
39.8677	0	120.7602	0	0.003153015	0.001049814
39.8677	0	135.8552	0	0.003144716	0.001045821
39.867697	7644.2192	0	0	0.0031687203	0.00093863969
39.867697	7644.2192	15.095027	0	0.0032061326	0.0010236337
39.867697	7644.2192	30.190054	0	0.0032126344	0.0010906212
39.867697	7644.2192	45.285081	0	0.0032023003	0.001111755
39.867697	7644.2192	60.380108	0	0.0031917775	0.0010952334
39.867697	7644.2192	75.475136	0	0.0031817213	0.001083574
39.867697	7644.2192	90.570163	0	0.0031720987	0.0010750553
39.867697	7644.2192	105.66519	0	0.00316288	0.0010686191
39.867697	7644.2192	120.76022	0	0.0031540382	0.0010636118
39.867697	7644.2192	135.85524	0	0.0031455487	0.0010596181
39.8676967	15288.4383	0	0	0.00310750879	0.000938245636
39.8676967	15288.4383	15.0950271	0	0.0031496364	0.00102313581
39.8676967	15288.4383	30.1900542	0	0.00317986876	0.00109001935
39.8676967	15288.4383	45.2850813	0	0.00318607415	0.00111168198
39.8676967	15288.4383	60.3801084	0	0.0031929273	0.00109516036
39.8676967	15288.4383	75.4751355	0	0.00318385728	0.00108350098
39.8676967	15288.4383	90.5701626	0	0.00317390386	0.00107498223
39.8676967	15288.4383	105.66519	0	0.0031643951	0.00106854606
39.8676967	15288.4383	120.760217	0	0.00315529958	0.00106353879
39.8676967	15288.4383	135.855244	0	0.00314658876	0.00105954512
39.8676967	22932.6575	0	0	0.00304927601	0.000938114282
39.8676967	22932.6575	15.0950271	0	0.00308967543	0.00102296983
39.8676967	22932.6575	30.1900542	0	0.00313115713	0.00108981874
39.8676967	22932.6575	45.2850813	0	0.00315438428	0.00111165764
39.8676967	22932.6575	60.3801084	0	0.00316032812	0.00109513602
39.8676967	22932.6575	75.4751355	0	0.0031668998	0.00108347664
39.8676967	22932.6575	90.5701626	0	0.0031740864	0.00107495789
39.8676967	22932.6575	105.66519	0	0.00316625191	0.00106852172
39.8676967	22932.6575	120.760217	0	0.00315686037	0.00106351445
39.8676967	22932.6575	135.855244	0	0.00314789096	0.00105952078
39.8676967	30576.8767	0	0	0.00299380908	0.000938048604
39.8676967	30576.8767	15.0950271	0	0.00303269503	0.00102288684
39.8676967	30576.8767	30.1900542	0	0.00307244477	0.00108971844
39.8676967	30576.8767	45.2850813	0	0.00311329849	0.00111164547
39.8676967	30576.8767	60.3801084	0	0.00312970463	0.00109512385
39.8676967	30576.8767	75.4751355	0	0.00313542063	0.00108346447
39.8676967	30576.8767	90.5701626	0	0.00314174466	0.00107494572
39.8676967	30576.8767	105.66519	0	0.00314865999	0.00106850955
39.8676967	30576.8767	120.760217	0	0.00315615773	0.00106350228
39.8676967	30576.8767	135.855244	0	0.00314952321	0.00105950861
39.8676967	38221.0958	0	0	0.00294091499	0.000938009198
39.8676967	38221.0958	15.0950271	0	0.0029784749	0.00102283705
39.8676967	38221.0958	30.1900542	0	0.00301671414	0.00108965826
39.8676967	38221.0958	45.2850813	0	0.00305582684	0.00111163817
39.8676967	38221.0958	60.3801084	0	0.00309607436	0.00109511655
39.8676967	38221.0958	75.4751355	0	0.00310585059	0.00108345717
39.8676967	38221.0958	90.5701626	0	0.003111371	0.00107493842
39.8676967	38221.0958	105.66519	0	0.00311747968	0.00106850225
39.8676967	38221.0958	120.760217	0	0.00312415616	0.00106349498
39.8676967	38221.0958	135.855244	0	0.00313138782	0.00105950131
39.8676967	45865.315	0	0	0.00289041829	0.000937982927
39.8676967	45865.315	15.0950271	0	0.00292681547	0.00102280385
39.8676967	45865.315	30.1900542	0	0.00296373684	0.00108961814
39.8676967	45865.315	45.2850813	0	0.00300133783	0.0011116333
39.8676967	45865.315	60.3801084	0	0.00303982923	0.00109511168
39.8676967	45865.315	75.4751355	0	0.00307808331	0.0010834523
39.8676967	45865.315	90.5701626	0	0.00308283799	0.00107493355
39.8676967	45865.315	105.66519	0	0.0030881934	0.00106849738
39.8676967	45865.315	120.760217	0	0.00309411729	0.00106349011
39.8676967	45865.315	135.855244	0	0.00310058562	0.00105949644
39.8676967	53509.5342	0	0	0.00284215921	0.000937964162
39.8676967	53509.5342	15.0950271	0	0.0028775356	0.00102278014
39.8676967	53509.5342	30.1900542	0	0.00291330634	0.00108958948
39.8676967	53509.5342	45.2850813	0	0.00294959432	0.00111162983
39.8676967	53509.5342	60.3801084	0	0.00298656805	0.00109510821
39.8676967	53509.5342	75.4751355	0	0.00302445706	0.00108344883
39.8676967	53509.5342	90.5701626	0	0.00305604273	0.00107493008
39.8676967	53509.5342	105.66519	0	0.00306067755	0.0010684939
39.8676967	53509.5342	120.760217	0	0.00306589676	0.00106348664
39.8676967	53509.5342	135.855244	0	0.00307166457	0.00105949296
39.8676967	61153.7534	0	0	0.00279599188	0.000937950088
39.8676967	61153.7534	15.0950271	0	0.00283047056	0.00102276236
39.8676967	61153.7534	30.1900542	0	0.00286523547	0.00108956798
39.8676967	61153.7534	45.2850813	0	0.00290038227	0.00111162722
39.8676967	61153.7534	60.3801084	0	0.00293604413	0.0010951056
39.8676967	61153.7534	75.4751355	0	0.00297240415	0.00108344622
39.8676967	61153.7534	90.5701626	0	0.003009713	0.00107492747
39.8676967	61153.7534	105.66519	0	0.00303483285	0.0010684913
39.8676967	61153.7534	120.760217	0	0.00303937492	0.00106348403
39.8676967	61153.7534	135.855244	0	0.00304448476	0.00105949036
39.8676967	68797.9725	0	0	0.00275178287	0.000937939142
39.8676967	68797.9725	15.0950271	0	0.00278547019	0.00102274852
39.8676967	68797.9725	30.1900542	0	0.00281935434	0.00108955127
39.8676967	68797.9725	45.2850813	0	0.00285350818	0.00111162519
39.8676967	68797.9725	60.3801084	0	0.00288803541	0.00109510357
39.8676967	68797.9725	75.4751355	0	0.00292308054	0.00108344419
39.8676967	68797.9725	90.5701626	0	0.00295884301	0.00107492544
39.8676967	68797.9725	105.66519	0	0.00299559736	0.00106848927
39.8676967	68797.9725	120.760217	0	0.00301445623	0.001063482
39.8676967	68797.9725	135.855244	0	0.00301893068	0.00105948833
44.8512	0	0	0	0.00323313	0.000982245
44.8512	0	15.095	0	0.00322279	0.00104006
44.8512	0	30.1901	0	0.00321285	0.0010798
44.8512	0	45.2851	0	0.00320331	0.00110786
44.8512	0	60.3801	0	0.00319413	0.00109093
44.8512	0	75.4751	0	0.0031853	0.00107866
44.8512	0	90.5702	0	0.00317679	0.00106954
44.85116	0	105.6652	0	0.003168582	0.00106256
44.85116	0	120.7602	0	0.003160663	0.001057089
44.85116	0	135.8552	0	0.003153015	0.001052699
44.851159	7644.2192	0	0	0.0031757155	0.00093963259
44.851159	7644.2192	15.095027	0	0.0032090976	0.0010158778
44.851159	7644.2192	30.190054	0	0.0032148751	0.001078577
44.851159	7644.2192	45.285081	0	0.0032056057	0.0011216729
44.851159	7644.2192	60.380108	0	0.0031961235	0.0011047449
44.851159	7644.2192	75.475136	0	0.0031870178	0.0010924754
44.851159	7644.2192	90.570163	0	0.003178265	0.0010833514
44.851159	7644.2192	105.66519	0	0.0031698431	0.0010763758
44.851159	7644.2192	120.76022	0	0.0031617321	0.0010709043
44.851159	7644.2192	135.85524	0	0.0031539138	0.0010665147
44.8511587	15288.4383	0	0	0.00312084601	0.000939189278
44.8511587	15288.4383	15.0950271	0	0.00315859934	0.00101533062
44.8511587	15288.4383	30.1900542	0	0.0031856388	0.00107792598
44.8511587	15288.4383	45.2850813	0	0.00319117812	0.00112159074
44.8511587	15288.4383	60.3801084	0	0.00319723375	0.0011046628
44.8511587	15288.4383	75.4751355	0	0.00318903423	0.00109239324
44.8511587	15288.4383	90.5701626	0	0.00318000539	0.00108326925
44.8511587	15288.4383	105.66519	0	0.00317133765	0.00107629369
44.8511587	15288.4383	120.760217	0	0.00316300811	0.00107082214
44.8511587	15288.4383	135.855244	0	0.00315499577	0.00106643259
44.8511587	22932.6575	0	0	0.00306836954	0.000939041505
44.8511587	22932.6575	15.0950271	0	0.00310471717	0.00101514822
44.8511587	22932.6575	30.1900542	0	0.00314195959	0.00107770895
44.8511587	22932.6575	45.2850813	0	0.00316279085	0.00112156335
44.8511587	22932.6575	60.3801084	0	0.00316811675	0.00110463541
44.8511587	22932.6575	75.4751355	0	0.00317394525	0.00109236586
44.8511587	22932.6575	90.5701626	0	0.00318026726	0.00108324187
44.8511587	22932.6575	105.66519	0	0.00317311667	0.00107626631
44.8511587	22932.6575	120.760217	0	0.003164537	0.00107079476
44.8511587	22932.6575	135.855244	0	0.00315630248	0.00106640521
44.8511587	30576.8767	0	0	0.00301813237	0.000938967619
44.8511587	30576.8767	15.0950271	0	0.00305323052	0.00101505702
44.8511587	30576.8767	30.1900542	0	0.00308906383	0.00107760044
44.8511587	30576.8767	45.2850813	0	0.00312580817	0.00112154966
44.8511587	30576.8767	60.3801084	0	0.00314057256	0.00110462172
44.8511587	30576.8767	75.4751355	0	0.00314570903	0.00109235217
44.8511587	30576.8767	90.5701626	0	0.00315133446	0.00108322818
44.8511587	30576.8767	105.66519	0	0.00315743736	0.00107625262
44.8511587	30576.8767	120.760217	0	0.00316401117	0.00107078107
44.8511587	30576.8767	135.855244	0	0.00315788423	0.00106639152
44.8511587	38221.0958	0	0	0.00296999377	0.000938923286
44.8511587	38221.0958	15.0950271	0	0.00300398095	0.0010150023
44.8511587	38221.0958	30.1900542	0	0.00303856578	0.00107753533
44.8511587	38221.0958	45.2850813	0	0.0030738942	0.00112154145
44.8511587	38221.0958	60.3801084	0	0.00311015576	0.00110461351
44.8511587	38221.0958	75.4751355	0	0.00311899985	0.00109234396
44.8511587	38221.0958	90.5701626	0	0.00312397001	0.00108321997
44.8511587	38221.0958	105.66519	0	0.00312941554	0.0010762444
44.8511587	38221.0958	120.760217	0	0.00313532259	0.00107077285
44.8511587	38221.0958	135.855244	0	0.00314168221	0.0010663833
44.8511587	45865.315	0	0	0.00292382457	0.000938893732
44.8511587	45865.315	15.0950271	0	0.00295682345	0.00101496582
44.8511587	45865.315	30.1900542	0	0.00299030185	0.00107749193
44.8511587	45865.315	45.2850813	0	0.00302438004	0.00112153597
44.8511587	45865.315	60.3801084	0	0.00305921503	0.00110460803
44.8511587	45865.315	75.4751355	0	0.00309374266	0.00109233848
44.8511587	45865.315	90.5701626	0	0.00309808559	0.00108321449
44.8511587	45865.315	105.66519	0	0.00310291159	0.00107623893
44.8511587	45865.315	120.760217	0	0.00310819938	0.00107076737
44.8511587	45865.315	135.855244	0	0.00311393278	0.00106637782
44.8511587	53509.5342	0	0	0.00287950602	0.000938872621
44.8511587	53509.5342	15.0950271	0	0.00291162506	0.00101493977
44.8511587	53509.5342	30.1900542	0	0.00294412248	0.00107746092
44.8511587	53509.5342	45.2850813	0	0.00297709653	0.00112153206
44.8511587	53509.5342	60.3801084	0	0.00301067644	0.00110460412
44.8511587	53509.5342	75.4751355	0	0.00304503156	0.00109233457
44.8511587	53509.5342	90.5701626	0	0.00307360828	0.00108321058
44.8511587	53509.5342	105.66519	0	0.00307783952	0.00107623501
44.8511587	53509.5342	120.760217	0	0.00308254245	0.00107076346
44.8511587	53509.5342	135.855244	0	0.00308769352	0.00106637391
44.8511587	61153.7534	0	0	0.00283692876	0.000938856788
44.8511587	61153.7534	15.0950271	0	0.00286826366	0.00101492022
44.8511587	61153.7534	30.1900542	0	0.00289989067	0.00107743767
44.8511587	61153.7534	45.2850813	0	0.00293188922	0.00112152913
44.8511587	61153.7534	60.3801084	0	0.00296436479	0.00110460119
44.8511587	61153.7534	75.4751355	0	0.00299745652	0.00109233163
44.8511587	61153.7534	90.5701626	0	0.0030313475	0.00108320764
44.8511587	61153.7534	105.66519	0	0.00305412857	0.00107623208
44.8511587	61153.7534	120.760217	0	0.00305826818	0.00107076053
44.8511587	61153.7534	135.855244	0	0.00306286796	0.00106637098
44.8511587	68797.9725	0	0	0.00279599188	0.000938844474
44.8511587	68797.9725	15.0950271	0	0.0028266269	0.00101490502
44.8511587	68797.9725	30.1900542	0	0.00285748081	0.00107741959
44.8511587	68797.9725	45.2850813	0	0.00288861691	0.00112152684
44.8511587	68797.9725	60.3801084	0	0.00292012043	0.00110459891
44.8511587	68797.9725	75.4751355	0	0.00295210485	0.00109232935
44.8511587	68797.9725	90.5701626	0	0.00298472025	0.00108320536
44.8511587	68797.9725	105.66519	0	0.00301816505	0.0010762298
44.8511587	68797.9725	120.760217	0	0.00303530807	0.00107075825
44.8511587	68797.9725	135.855244	0	0.00303937492	0.0010663687
