# Supplementary material for: GEODE: an in silico tool that translates in vitro to in vivo predictions of tuberculosis antibiotic combination efficacy
Source: Front Pharmacol. 2025 Oct 17;16:1639673. doi: 10.3389/fphar.2025.1639673 (PMC12575316; doi:10.3389/fphar.2025.1639673)
Supplement: Supplementary file 1 [file Supplementaryfile5.zip › drug_int_data/BPaL-AN/LZD.csv]

bliss LZD nrDrugs 1 nrLines 10
0	0	0	0
4.113	0.0070298	0.0052937	3.4824e-05
8.2261	0.007073	0.0053466	0.00017284
12.3391	0.00709081	0.00536817	0.000244841
16.4522	0.00710113	0.00538042	0.000268635
20.5652	0.00710806	0.00538851	0.000280008
24.6782	0.00711313	0.00539433	0.000285482
28.7913	0.00711704	0.00539876	0.000288249
32.9043	0.00712018	0.00540227	0.000289743
37.0174	0.00712277	0.00540513	0.000290602
