# Supplementary material for: GEODE: an in silico tool that translates in vitro to in vivo predictions of tuberculosis antibiotic combination efficacy
Source: Front Pharmacol. 2025 Oct 17;16:1639673. doi: 10.3389/fphar.2025.1639673 (PMC12575316; doi:10.3389/fphar.2025.1639673)
Supplement: Supplementary file 1 [file Supplementaryfile5.zip › drug_int_data/BPaL-AN/PTM-LZD.csv]

bliss PTM-LZD nrDrugs 2 nrLines 99
0	4.113	0.0067105	0.0046688	0
0	8.2261	0.0069131	0.0049279	0
0	12.3391	0.00700104	0.00504587	0
0	16.4522	0.00705319	0.00511708	0
0	20.5652	0.00708878	0.00516604	0
0	24.6782	0.00711512	0.00520233	0
0	28.7913	0.00713566	0.00523063	0
0	32.9043	0.00715229	0.00525348	0
0	37.0174	0.00716611	0.00527243	0
0.83999	0	0.0055957	0.0046009	0
0.83999	4.113	0.0066562	0.0049797	0
0.83999	8.2261	0.0070535	0.0050563	0
0.839991	12.3391	0.00717984	0.00509078	0
0.839991	16.4522	0.00724365	0.00512719	0
0.839991	20.5652	0.00728203	0.00516213	0
0.839991	24.6782	0.00730765	0.00519519	0
0.839991	28.7913	0.00732595	0.0052103	0
0.839991	32.9043	0.00733968	0.00521152	0
0.839991	37.0174	0.00735035	0.0052413	0
1.68	0	0.0057584	0.0046875	0
1.68	4.113	0.0062386	0.0048702	0
1.68	8.2261	0.0066562	0.0049797	0
1.67998	12.3391	0.00693066	0.00504115	0
1.67998	16.4522	0.00705354	0.00505627	0
1.67998	20.5652	0.00712904	0.00507298	0
1.67998	24.6782	0.00717984	0.00509078	0
1.67998	28.7913	0.00721627	0.00510902	0
1.67998	32.9043	0.00724365	0.00512719	0
1.67998	37.0174	0.00726497	0.00514497	0
2.52	0	0.0058226	0.0047166	0
2.52	4.113	0.0062053	0.0048404	0
2.52	8.2261	0.0063404	0.0048986	0
2.51997	12.3391	0.00665625	0.00497967	0
2.51997	16.4522	0.00687115	0.00503636	0
2.51997	20.5652	0.00697927	0.00504601	0
2.51997	24.6782	0.00705354	0.00505627	0
2.51997	28.7913	0.00710737	0.00506725	0
2.51997	32.9043	0.00714806	0.00507883	0
2.51997	37.0174	0.00717984	0.00509078	0
3.36	0	0.0058585	0.0047313	0
3.36	4.113	0.0061757	0.0048251	0
3.36	8.2261	0.0062386	0.0048702	0
3.35996	12.3391	0.0064226	0.0049144	0
3.35996	16.4522	0.00665625	0.00497967	0
3.35996	20.5652	0.0068362	0.00503395	0
3.35996	24.6782	0.00693066	0.00504115	0
3.35996	28.7913	0.00700034	0.00504851	0
3.35996	32.9043	0.00705354	0.00505627	0
3.35996	37.0174	0.00709536	0.00506444	0
4.2	0	0.005882	0.0047402	0
4.2	4.113	0.0061559	0.0048158	0
4.2	8.2261	0.0062261	0.0048525	0
4.19995	12.3391	0.00626818	0.00488741	0
4.19995	16.4522	0.00646821	0.0049248	0
4.19995	20.5652	0.00665625	0.00497967	0
4.19995	24.6782	0.00681323	0.00503249	0
4.19995	28.7913	0.00689647	0.00503827	0
4.19995	32.9043	0.00696094	0.00504405	0
4.19995	37.0174	0.0070121	0.00505002	0
5.0399	0	0.0058988	0.0047462	0
5.0399	4.113	0.0061419	0.0048096	0
5.0399	8.2261	0.0062053	0.0048404	0
5.03994	12.3391	0.00623856	0.00487019	0
5.03994	16.4522	0.00634038	0.00489857	0
5.03994	20.5652	0.00649671	0.00493155	0
5.03994	24.6782	0.00665625	0.00497967	0
5.03994	28.7913	0.006797	0.0050315	0
5.03994	32.9043	0.00687115	0.00503636	0
5.03994	37.0174	0.00693066	0.00504115	0
5.8799	0	0.0059116	0.0047505	0
5.8799	4.113	0.0061315	0.0048052	0
5.8799	8.2261	0.0061889	0.0048317	0
5.87994	12.3391	0.00622974	0.00485757	0
5.87994	16.4522	0.00624681	0.00488255	0
5.87994	20.5652	0.00638775	0.00490676	0
5.87994	24.6782	0.0065162	0.00493628	0
5.87994	28.7913	0.00665625	0.00497967	0
5.87994	32.9043	0.00678493	0.00503078	0
5.87994	37.0174	0.00685166	0.00503499	0
6.7199	0	0.0059217	0.0047537	0
6.7199	4.113	0.0061235	0.0048018	0
6.7199	8.2261	0.0061757	0.0048251	0
6.71993	12.3391	0.00621857	0.00484795	0
6.71993	16.4522	0.00623856	0.00487019	0
6.71993	20.5652	0.00629618	0.00489163	0
6.71993	24.6782	0.0064226	0.0049144	0
6.71993	28.7913	0.00653251	0.00493978	0
6.71993	32.9043	0.00665625	0.00497967	0
6.71993	37.0174	0.0067738	0.00502844	0
7.5599	0	0.0059299	0.0047563	0
7.5599	4.113	0.0061171	0.0047992	0
7.5599	8.2261	0.0061649	0.00482	0
7.55992	12.3391	0.0062053	0.00484039	0
7.55992	16.4522	0.00623175	0.00486039	0
7.55992	20.5652	0.00624503	0.00487983	0
7.55992	24.6782	0.00634038	0.00489857	0
7.55992	28.7913	0.00644838	0.00492022	0
7.55992	32.9043	0.00654539	0.00494247	0
7.55992	37.0174	0.00665625	0.00497967	0
