# Supplementary material for: GEODE: an in silico tool that translates in vitro to in vivo predictions of tuberculosis antibiotic combination efficacy
Source: Front Pharmacol. 2025 Oct 17;16:1639673. doi: 10.3389/fphar.2025.1639673 (PMC12575316; doi:10.3389/fphar.2025.1639673)
Supplement: Supplementary file 1 [file Supplementaryfile5.zip › drug_int_data/BPaL-AN/BDQ-PTM.csv]

bliss BDQ-PTM nrDrugs 2 nrLines 99
0	0.83999	0.0051043	0.0044726	0.0011549
0	1.68	0.0053804	0.004618	0.0016664
0	2.52	0.0054904	0.0046684	0.0016692
0	3.36	0.0055517	0.0046942	0.0016693
0	4.2	0.0055915	0.0047098	0.0016693
0	5.0399	0.0056198	0.0047204	0.0016693
0	5.8799	0.0056412	0.004728	0.0016693
0	6.7199	0.0056579	0.0047338	0.0016693
0	7.5599	0.0056715	0.0047383	0.0016693
1.0259	0	0.0052167	0.0045463	0.0019305
1.0259	0.83999	0.0059764	0.0047033	0.0022922
1.0259	1.68	0.005888	0.0047283	0.0021107
1.0259	2.52	0.0058227	0.0046948	0.0019806
1.0259	3.36	0.0057821	0.0046698	0.0019079
1.0259	4.2	0.0057567	0.0046538	0.0018622
1.0259	5.0399	0.0057396	0.0046428	0.001831
1.0259	5.8799	0.0057275	0.0046351	0.0018084
1.0259	6.7199	0.0057186	0.0046295	0.0017913
1.0259	7.5599	0.0057119	0.0046254	0.0017779
2.0517	0	0.005433	0.0045768	0.0021631
2.0517	0.83999	0.0060677	0.004654	0.0022638
2.0517	1.68	0.0059764	0.0047033	0.0022922
2.0517	2.52	0.0059248	0.0047331	0.0022195
2.0517	3.36	0.005888	0.0047283	0.0021107
2.0517	4.2	0.0058532	0.0047127	0.0020352
2.0517	5.0399	0.0058227	0.0046948	0.0019806
2.0517	5.8799	0.0057998	0.0046809	0.0019396
2.0517	6.7199	0.0057821	0.0046698	0.0019079
2.0517	7.5599	0.0057681	0.004661	0.0018827
3.0776	0	0.0055256	0.0045858	0.0021913
3.0776	0.83999	0.0061433	0.0046366	0.0022521
3.0776	1.68	0.0060379	0.0046704	0.0022744
3.0776	2.52	0.0059764	0.0047033	0.0022922
3.0776	3.36	0.0059408	0.0047281	0.0022664
3.0776	4.2	0.0059122	0.0047333	0.0021785
3.0776	5.0399	0.005888	0.0047283	0.0021107
3.0776	5.8799	0.0058658	0.0047198	0.0020576
3.0776	6.7199	0.005842	0.0047062	0.0020151
3.0776	7.5599	0.0058227	0.0046948	0.0019806
4.1035	0	0.0055795	0.0045899	0.0022027
4.1035	0.83999	0.0061792	0.0046276	0.0022459
4.1035	1.68	0.0060677	0.004654	0.0022638
4.1035	2.52	0.0060207	0.0046782	0.0022793
4.1035	3.36	0.0059764	0.0047033	0.0022922
4.1035	4.2	0.0059503	0.0047242	0.0022924
4.1035	5.0399	0.0059248	0.0047331	0.0022195
4.1035	5.8799	0.0059069	0.0047335	0.0021599
4.1035	6.7199	0.005888	0.0047283	0.0021107
4.1035	7.5599	0.0058725	0.0047235	0.0020697
5.1293	0	0.0056158	0.0045922	0.0022088
5.1293	0.83999	0.0062002	0.0046221	0.0022421
5.1293	1.68	0.0061041	0.0046437	0.0022569
5.1293	2.52	0.0060473	0.004664	0.0022703
5.1293	3.36	0.0060094	0.0046827	0.0022821
5.1293	4.2	0.0059764	0.0047033	0.0022922
5.1293	5.0399	0.0059545	0.0047217	0.0023009
5.1293	5.8799	0.0059339	0.0047312	0.0022469
5.1293	6.7199	0.0059169	0.0047332	0.0021943
5.1293	7.5599	0.0059028	0.0047324	0.0021493
6.1552	0	0.0056424	0.0045937	0.0022127
6.1552	0.83999	0.0061897	0.0046185	0.0022396
6.1552	1.68	0.0061433	0.0046366	0.0022521
6.1552	2.52	0.0060677	0.004654	0.0022638
6.1552	3.36	0.0060379	0.0046704	0.0022744
6.1552	4.2	0.0060026	0.0046857	0.0022839
6.1552	5.0399	0.0059764	0.0047033	0.0022922
6.1552	5.8799	0.0059574	0.0047201	0.0022995
6.1552	6.7199	0.0059408	0.0047281	0.0022664
6.1552	7.5599	0.0059248	0.0047331	0.0022195
7.1811	0	0.0056629	0.0045948	0.0022152
7.1811	0.83999	0.0061767	0.0046158	0.0022377
7.1811	1.68	0.0061826	0.0046315	0.0022486
7.1811	2.52	0.0060914	0.0046467	0.0022589
7.1811	3.36	0.0060519	0.0046612	0.0022685
7.1811	4.2	0.0060283	0.0046749	0.0022772
7.1811	5.0399	0.0059982	0.0046878	0.0022851
7.1811	5.8799	0.0059764	0.0047033	0.0022922
7.1811	6.7199	0.0059596	0.0047189	0.0022985
7.1811	7.5599	0.0059461	0.0047259	0.002281
8.207	0	0.0056794	0.0045955	0.0022171
8.207	0.83999	0.0061672	0.0046139	0.0022364
8.207	1.68	0.0062095	0.0046276	0.0022459
8.207	2.52	0.006117	0.004641	0.0022551
8.207	3.36	0.0060677	0.004654	0.0022638
8.207	4.2	0.0060438	0.0046664	0.0022718
8.207	5.0399	0.0060207	0.0046782	0.0022793
8.207	5.8799	0.005995	0.0046893	0.0022861
8.207	6.7199	0.0059764	0.0047033	0.0022922
8.207	7.5599	0.0059614	0.0047179	0.0022978
9.2328	0	0.005693	0.0045961	0.0022185
9.2328	0.83999	0.0061608	0.0046123	0.0022353
9.2328	1.68	0.0062171	0.0046246	0.0022438
9.2328	2.52	0.0061433	0.0046366	0.0022521
9.2328	3.36	0.0060853	0.0046483	0.00226
9.2328	4.2	0.0060549	0.0046596	0.0022674
9.2328	5.0399	0.0060379	0.0046704	0.0022744
9.2328	5.8799	0.0060142	0.0046807	0.0022808
9.2328	6.7199	0.0059926	0.0046905	0.0022868
9.2328	7.5599	0.0059764	0.0047033	0.0022922
