# Supplementary material for: GEODE: an in silico tool that translates in vitro to in vivo predictions of tuberculosis antibiotic combination efficacy
Source: Front Pharmacol. 2025 Oct 17;16:1639673. doi: 10.3389/fphar.2025.1639673 (PMC12575316; doi:10.3389/fphar.2025.1639673)
Supplement: Supplementary file 1 [file Supplementaryfile5.zip › drug_int_data/BPaL-AN/BDQ-PTM-LZD.csv]

bliss BDQ-PTM-LZD nrDrugs 3 nrLines 999
0	0	4.113	0.0061562	0.0040013	0
0	0	8.2261	0.0063801	0.0042669	0
0	0	12.3391	0.00647197	0.00438281	0
0	0	16.4522	0.00652438	0.00445123	0
0	0	20.5652	0.00655914	0.00449756	0
0	0	24.6782	0.00658428	0.00453155	0
0	0	28.7913	0.00660354	0.00455782	0
0	0	32.9043	0.00661887	0.0045789	0
0	0	37.0174	0.00663146	0.00459629	0
0	0.83999	0	0.0054761	0.0044581	0.0011549
0	0.83999	4.113	0.0065187	0.0048115	0.0011549
0	0.83999	8.2261	0.0066441	0.0048291	0.0011549
0	0.839991	12.3391	0.00669975	0.00483736	0.00115491
0	0.839991	16.4522	0.00673115	0.00484221	0.00115491
0	0.839991	20.5652	0.00675129	0.00484544	0.00115491
0	0.839991	24.6782	0.0067653	0.00484776	0.00115491
0	0.839991	28.7913	0.0067756	0.00484951	0.00115491
0	0.839991	32.9043	0.0067835	0.00485087	0.00115491
0	0.839991	37.0174	0.00678975	0.00485195	0.00115491
0	1.68	0	0.0056948	0.0045932	0.0016664
0	1.68	4.113	0.0063719	0.0047916	0.0016664
0	1.68	8.2261	0.0065187	0.0048115	0.0016664
0	1.67998	12.3391	0.00659625	0.00482233	0.00166636
0	1.67998	16.4522	0.00664406	0.00482914	0.00166636
0	1.67998	20.5652	0.00667641	0.00483387	0.00166636
0	1.67998	24.6782	0.00669975	0.00483736	0.00166636
0	1.67998	28.7913	0.00671738	0.00484005	0.00166636
0	1.67998	32.9043	0.00673115	0.00484221	0.00166636
0	1.67998	37.0174	0.00674221	0.00484397	0.00166636
0	2.52	0	0.0057757	0.0046399	0.0016692
0	2.52	4.113	0.0062896	0.0047806	0.0016692
0	2.52	8.2261	0.0064333	0.0047999	0.0016692
0	2.51997	12.3391	0.00651866	0.00481154	0.00166916
0	2.51997	16.4522	0.00657483	0.00481933	0.00166916
0	2.51997	20.5652	0.00661453	0.00482492	0.00166916
0	2.51997	24.6782	0.00664406	0.00482914	0.00166916
0	2.51997	28.7913	0.00666686	0.00483246	0.00166916
0	2.51997	32.9043	0.00668499	0.00483514	0.00166916
0	2.51997	37.0174	0.00669975	0.00483736	0.00166916
0	3.36	0	0.0058191	0.0046637	0.0016693
0	3.36	4.113	0.0062375	0.0047736	0.0016693
0	3.36	8.2261	0.0063719	0.0047916	0.0016693
0	3.35996	12.3391	0.00645855	0.00480333	0.00166927
0	3.35996	16.4522	0.00651866	0.00481154	0.00166927
0	3.35996	20.5652	0.00656267	0.00481763	0.00166927
0	3.35996	24.6782	0.00659625	0.00482233	0.00166927
0	3.35996	28.7913	0.0066227	0.00482608	0.00166927
0	3.35996	32.9043	0.00664406	0.00482914	0.00166927
0	3.35996	37.0174	0.00666166	0.0048317	0.00166927
0	4.2	0	0.0058465	0.0046783	0.0016693
0	4.2	4.113	0.0062016	0.0047687	0.0016693
0	4.2	8.2261	0.0063256	0.0047854	0.0016693
0	4.19995	12.3391	0.00641073	0.00479685	0.00166928
0	4.19995	16.4522	0.00647226	0.00480519	0.00166928
0	4.19995	20.5652	0.00651866	0.00481154	0.00166928
0	4.19995	24.6782	0.00655484	0.00481654	0.00166928
0	4.19995	28.7913	0.00658383	0.00482059	0.00166928
0	4.19995	32.9043	0.00660755	0.00482393	0.00166928
0	4.19995	37.0174	0.00662733	0.00482674	0.00166928
0	5.0399	0	0.0058657	0.0046881	0.0016693
0	5.0399	4.113	0.0061756	0.0047652	0.0016693
0	5.0399	8.2261	0.0062896	0.0047806	0.0016693
0	5.03994	12.3391	0.00637186	0.00479161	0.00166928
0	5.03994	16.4522	0.00643335	0.00479991	0.00166928
0	5.03994	20.5652	0.00648088	0.00480637	0.00166928
0	5.03994	24.6782	0.00651866	0.00481154	0.00166928
0	5.03994	28.7913	0.00654938	0.00481579	0.00166928
0	5.03994	32.9043	0.00657483	0.00481933	0.00166928
0	5.03994	37.0174	0.00659625	0.00482233	0.00166928
0	5.8799	0	0.0058799	0.0046952	0.0016693
0	5.8799	4.113	0.0061559	0.0047625	0.0016693
0	5.8799	8.2261	0.0062609	0.0047767	0.0016693
0	5.87994	12.3391	0.00633968	0.00478729	0.00166928
0	5.87994	16.4522	0.00640028	0.00479544	0.00166928
0	5.87994	20.5652	0.00644813	0.00480191	0.00166928
0	5.87994	24.6782	0.0064868	0.00480718	0.00166928
0	5.87994	28.7913	0.00651866	0.00481154	0.00166928
0	5.87994	32.9043	0.00654534	0.00481523	0.00166928
0	5.87994	37.0174	0.00656801	0.00481838	0.00166928
0	6.7199	0	0.005891	0.0047005	0.0016693
0	6.7199	4.113	0.0061405	0.0047604	0.0016693
0	6.7199	8.2261	0.0062375	0.0047736	0.0016693
0	6.71993	12.3391	0.00631264	0.00478366	0.00166928
0	6.71993	16.4522	0.00637186	0.00479161	0.00166928
0	6.71993	20.5652	0.00641949	0.00479803	0.00166928
0	6.71993	24.6782	0.00645855	0.00480333	0.00166928
0	6.71993	28.7913	0.00649111	0.00480777	0.00166928
0	6.71993	32.9043	0.00651866	0.00481154	0.00166928
0	6.71993	37.0174	0.00654225	0.0048148	0.00166928
0	7.5599	0	0.0058999	0.0047048	0.0016693
0	7.5599	4.113	0.0061281	0.0047587	0.0016693
0	7.5599	8.2261	0.006218	0.004771	0.0016693
0	7.55992	12.3391	0.00628962	0.00478057	0.00166928
0	7.55992	16.4522	0.0063472	0.00478829	0.00166928
0	7.55992	20.5652	0.00639426	0.00479462	0.00166928
0	7.55992	24.6782	0.00643335	0.00479991	0.00166928
0	7.55992	28.7913	0.00646629	0.00480438	0.00166928
0	7.55992	32.9043	0.0064944	0.00480822	0.00166928
0	7.55992	37.0174	0.00651866	0.00481154	0.00166928
1.0259	0	0	0.0059598	0.0044924	0.0019305
1.0259	0	4.113	0.006599	0.0046471	0.0019305
1.0259	0	8.2261	0.006667	0.0046926	0.0019305
1.02587	0	12.3391	0.00670314	0.00472036	0.00193046
1.02587	0	16.4522	0.00672599	0.00473918	0.00193046
1.02587	0	20.5652	0.00674188	0.00475291	0.00193046
1.02587	0	24.6782	0.00675362	0.00476342	0.00193046
1.02587	0	28.7913	0.00676267	0.00477177	0.00193046
1.02587	0	32.9043	0.00676987	0.00477857	0.00193046
1.02587	0	37.0174	0.00677575	0.00478425	0.00193046
1.0259	0.83999	0	0.006115	0.0045623	0.0014677
1.0259	0.83999	4.113	0.0067366	0.0050176	0.0014677
1.0259	0.83999	8.2261	0.006684	0.005574	0.0014677
1.02587	0.839991	12.3391	0.00669881	0.00610558	0.00146772
1.02587	0.839991	16.4522	0.00671831	0.00645965	0.00146772
1.02587	0.839991	20.5652	0.00673463	0.00685326	0.00146772
1.02587	0.839991	24.6782	0.00674753	0.00722319	0.00146772
1.02587	0.839991	28.7913	0.00675775	0.00756641	0.00146772
1.02587	0.839991	32.9043	0.00676596	0.00788251	0.00146772
1.02587	0.839991	37.0174	0.00677268	0.00817141	0.00146772
1.0259	1.68	0	0.006027	0.0045622	0.0013818
1.0259	1.68	4.113	0.0066101	0.0048263	0.0013818
1.0259	1.68	8.2261	0.0065002	0.0051115	0.0013818
1.02587	1.67998	12.3391	0.00654323	0.00547162	0.00138179
1.02587	1.67998	16.4522	0.00658869	0.00581174	0.00138179
1.02587	1.67998	20.5652	0.00662474	0.00613177	0.00138179
1.02587	1.67998	24.6782	0.00665267	0.00632474	0.00138179
1.02587	1.67998	28.7913	0.00667458	0.00655673	0.00138179
1.02587	1.67998	32.9043	0.00669207	0.0067813	0.00138179
1.02587	1.67998	37.0174	0.00670631	0.00699381	0.00138179
1.0259	2.52	0	0.0059822	0.0045627	0.0013203
1.0259	2.52	4.113	0.0064782	0.0047427	0.0013203
1.0259	2.52	8.2261	0.0064272	0.0049344	0.0013203
1.02587	2.51997	12.3391	0.00645648	0.00517853	0.00132025
1.02587	2.51997	16.4522	0.00650082	0.00542186	0.00132025
1.02587	2.51997	20.5652	0.00654208	0.00565566	0.00132025
1.02587	2.51997	24.6782	0.00657644	0.00587869	0.00132025
1.02587	2.51997	28.7913	0.00660463	0.00609203	0.00132025
1.02587	2.51997	32.9043	0.00662784	0.00623336	0.00132025
1.02587	2.51997	37.0174	0.00664714	0.00637445	0.00132025
1.0259	3.36	0	0.0059558	0.004564	0.0019085
1.0259	3.36	4.113	0.0063707	0.004699	0.0019085
1.0259	3.36	8.2261	0.0063698	0.004844	0.0019085
1.02587	3.35996	12.3391	0.00640525	0.00503237	0.00190851
1.02587	3.35996	16.4522	0.00644455	0.00521687	0.00190851
1.02587	3.35996	20.5652	0.00648277	0.00539646	0.00190851
1.02587	3.35996	24.6782	0.0065181	0.00557136	0.00190851
1.02587	3.35996	28.7913	0.00654853	0.00574007	0.00190851
1.02587	3.35996	32.9043	0.0065745	0.00590294	0.00190851
1.02587	3.35996	37.0174	0.0065967	0.00606035	0.00190851
1.0259	4.2	0	0.0059389	0.0045658	0.0018627
1.0259	4.2	4.113	0.0062894	0.0046733	0.0018627
1.0259	4.2	8.2261	0.0063188	0.0047895	0.0018627
1.02587	4.19995	12.3391	0.00636316	0.0049444	0.00186268
1.02587	4.19995	16.4522	0.00640287	0.00509436	0.00186268
1.02587	4.19995	20.5652	0.00643927	0.00523966	0.00186268
1.02587	4.19995	24.6782	0.00647236	0.00538111	0.00186268
1.02587	4.19995	28.7913	0.00650334	0.00552027	0.00186268
1.02587	4.19995	32.9043	0.00653051	0.00565538	0.00186268
1.02587	4.19995	37.0174	0.00655425	0.00578664	0.00186268
1.0259	5.0399	0	0.0059275	0.0045679	0.0018314
1.0259	5.0399	4.113	0.0062282	0.004657	0.0018314
1.0259	5.0399	8.2261	0.0062742	0.0047538	0.0018314
1.02587	5.03994	12.3391	0.00632614	0.00488578	0.00183139
1.02587	5.03994	16.4522	0.00636796	0.00501298	0.00183139
1.02587	5.03994	20.5652	0.00640433	0.00513566	0.00183139
1.02587	5.03994	24.6782	0.00643685	0.00525499	0.00183139
1.02587	5.03994	28.7913	0.00646591	0.00537136	0.00183139
1.02587	5.03994	32.9043	0.00649334	0.00548653	0.00183139
1.02587	5.03994	37.0174	0.00651788	0.00559903	0.00183139
1.0259	5.8799	0	0.0059196	0.0045701	0.0018087
1.0259	5.8799	4.113	0.0061816	0.0046461	0.0018087
1.0259	5.8799	8.2261	0.006236	0.004729	0.0018087
1.02587	5.87994	12.3391	0.00629317	0.00484416	0.00180872
1.02587	5.87994	16.4522	0.00633739	0.0049551	0.00180872
1.02587	5.87994	20.5652	0.00637437	0.00506166	0.00180872
1.02587	5.87994	24.6782	0.00640693	0.00516523	0.00180872
1.02587	5.87994	28.7913	0.0064359	0.00526623	0.00180872
1.02587	5.87994	32.9043	0.00646171	0.0053649	0.00180872
1.02587	5.87994	37.0174	0.00648621	0.00546289	0.00180872
1.0259	6.7199	0	0.005914	0.0045725	0.0017916
1.0259	6.7199	4.113	0.0061453	0.0046386	0.0017916
1.0259	6.7199	8.2261	0.0062034	0.0047111	0.0017916
1.02587	6.71993	12.3391	0.00626381	0.00481327	0.00179158
1.02587	6.71993	16.4522	0.00631009	0.00491192	0.00179158
1.02587	6.71993	20.5652	0.00634793	0.00500642	0.00179158
1.02587	6.71993	24.6782	0.00638075	0.00509812	0.00179158
1.02587	6.71993	28.7913	0.00640985	0.00518757	0.00179158
1.02587	6.71993	32.9043	0.0064358	0.005275	0.00179158
1.02587	6.71993	37.0174	0.00645901	0.00536059	0.00179158
1.0259	7.5599	0	0.00591	0.0045749	0.0017782
1.0259	7.5599	4.113	0.0061167	0.0046334	0.0017782
1.0259	7.5599	8.2261	0.0061756	0.0046977	0.0017782
1.02587	7.55992	12.3391	0.0062377	0.0047896	0.00177816
1.02587	7.55992	16.4522	0.00628553	0.00487856	0.00177816
1.02587	7.55992	20.5652	0.00632421	0.00496366	0.00177816
1.02587	7.55992	24.6782	0.0063574	0.00504612	0.00177816
1.02587	7.55992	28.7913	0.00638668	0.00512652	0.00177816
1.02587	7.55992	32.9043	0.00641281	0.00520516	0.00177816
1.02587	7.55992	37.0174	0.00643623	0.00528217	0.00177816
2.0517	0	0	0.0061142	0.0045288	0.0021631
2.0517	0	4.113	0.0065311	0.0046107	0.0021631
2.0517	0	8.2261	0.006599	0.0046471	0.0021631
2.05174	0	12.3391	0.0066394	0.00467307	0.00216313
2.05174	0	16.4522	0.00666703	0.00469265	0.00216313
2.05174	0	20.5652	0.0066874	0.00470798	0.00216313
2.05174	0	24.6782	0.00670314	0.00472036	0.00216313
2.05174	0	28.7913	0.0067157	0.00473058	0.00216313
2.05174	0	32.9043	0.00672599	0.00473918	0.00216313
2.05174	0	37.0174	0.00673459	0.00474654	0.00216313
2.0517	0.83999	0	0.0061984	0.0045617	0.0014546
2.0517	0.83999	4.113	0.0067421	0.004855	0.0014546
2.0517	0.83999	8.2261	0.0067148	0.0052088	0.0014546
2.05174	0.839991	12.3391	0.00670796	0.00554771	0.00145458
2.05174	0.839991	16.4522	0.00671241	0.00587582	0.00145458
2.05174	0.839991	20.5652	0.00672039	0.00619322	0.00145458
2.05174	0.839991	24.6782	0.00672895	0.00637807	0.00145458
2.05174	0.839991	28.7913	0.00673706	0.00660776	0.00145458
2.05174	0.839991	32.9043	0.00674438	0.00683251	0.00145458
2.05174	0.839991	37.0174	0.00675089	0.00704655	0.00145458
2.0517	1.68	0	0.006115	0.0045623	0.0014677
2.0517	1.68	4.113	0.0069739	0.0047851	0.0014677
2.0517	1.68	8.2261	0.0067366	0.0050176	0.0014677
2.05174	1.67998	12.3391	0.00669127	0.00529907	0.00146772
2.05174	1.67998	16.4522	0.00668396	0.00557402	0.00146772
2.05174	1.67998	20.5652	0.00668944	0.00584308	0.00146772
2.05174	1.67998	24.6782	0.00669881	0.00610558	0.00146772
2.05174	1.67998	28.7913	0.00670882	0.00627453	0.00146772
2.05174	1.67998	32.9043	0.00671831	0.00646945	0.00146772
2.05174	1.67998	37.0174	0.00672693	0.00666733	0.00146772
2.0517	2.52	0	0.0060626	0.0045622	0.0014332
2.0517	2.52	4.113	0.0068552	0.0047306	0.0014332
2.0517	2.52	8.2261	0.0066778	0.0048999	0.0014332
2.05174	2.51997	12.3391	0.00658559	0.00507896	0.00143324
2.05174	2.51997	16.4522	0.00658307	0.00530096	0.00143324
2.05174	2.51997	20.5652	0.00659705	0.00551995	0.00143324
2.05174	2.51997	24.6782	0.00661522	0.00573347	0.00143324
2.05174	2.51997	28.7913	0.00663321	0.00594096	0.00143324
2.05174	2.51997	32.9043	0.00664965	0.00614264	0.00143324
2.05174	2.51997	37.0174	0.00666426	0.00626094	0.00143324
2.0517	3.36	0	0.006027	0.0045622	0.0013818
2.0517	3.36	4.113	0.0066899	0.004694	0.0013818
2.0517	3.36	8.2261	0.0066101	0.0048263	0.0013818
2.05174	3.35996	12.3391	0.00652808	0.00495881	0.00138179
2.05174	3.35996	16.4522	0.00650016	0.00511154	0.00138179
2.05174	3.35996	20.5652	0.00651858	0.00529294	0.00138179
2.05174	3.35996	24.6782	0.00654323	0.00547162	0.00138179
2.05174	3.35996	28.7913	0.00656707	0.00564446	0.00138179
2.05174	3.35996	32.9043	0.00658869	0.00581174	0.00138179
2.05174	3.35996	37.0174	0.00660786	0.00597402	0.00138179
2.0517	4.2	0	0.0060014	0.0045623	0.0013461
2.0517	4.2	4.113	0.0065616	0.0046696	0.0013461
2.0517	4.2	8.2261	0.0065421	0.0047771	0.0013461
2.05174	4.19995	12.3391	0.00648613	0.00488537	0.00134607
2.05174	4.19995	16.4522	0.00645904	0.00500507	0.00134607
2.05174	4.19995	20.5652	0.00646843	0.00514758	0.00134607
2.05174	4.19995	24.6782	0.0064916	0.00529609	0.00134607
2.05174	4.19995	28.7913	0.00651661	0.00544201	0.00134607
2.05174	4.19995	32.9043	0.00654009	0.00558364	0.00134607
2.05174	4.19995	37.0174	0.00656139	0.00572117	0.00134607
2.0517	5.0399	0	0.0059822	0.0045627	0.0013203
2.0517	5.0399	4.113	0.0064631	0.0046526	0.0013203
2.0517	5.0399	8.2261	0.0064782	0.0047427	0.0013203
2.05174	5.03994	12.3391	0.00644526	0.00483311	0.00132025
2.05174	5.03994	16.4522	0.00642721	0.00493439	0.00132025
2.05174	5.03994	20.5652	0.00643717	0.00505485	0.00132025
2.05174	5.03994	24.6782	0.00645648	0.00517853	0.00132025
2.05174	5.03994	28.7913	0.00647821	0.00530091	0.00132025
2.05174	5.03994	32.9043	0.00650082	0.00542186	0.00132025
2.05174	5.03994	37.0174	0.00652229	0.00554016	0.00132025
2.0517	5.8799	0	0.0059674	0.0045633	0.0013009
2.0517	5.8799	4.113	0.0063865	0.0046404	0.0013009
2.0517	5.8799	8.2261	0.0064209	0.0047177	0.0013009
2.05174	5.87994	12.3391	0.00640657	0.0047951	0.00130088
2.05174	5.87994	16.4522	0.0063977	0.00488292	0.00130088
2.05174	5.87994	20.5652	0.0064104	0.0049881	0.00130088
2.05174	5.87994	24.6782	0.00642912	0.00509506	0.00130088
2.05174	5.87994	28.7913	0.00644923	0.00520052	0.00130088
2.05174	5.87994	32.9043	0.00646972	0.00530448	0.00130088
2.05174	5.87994	37.0174	0.00649038	0.00540742	0.00130088
2.0517	6.7199	0	0.0059558	0.004564	0.0019085
2.0517	6.7199	4.113	0.0063259	0.0046315	0.0019085
2.0517	6.7199	8.2261	0.0063707	0.004699	0.0019085
2.05174	6.71993	12.3391	0.00637042	0.00476651	0.00190851
2.05174	6.71993	16.4522	0.00636981	0.00484397	0.00190851
2.05174	6.71993	20.5652	0.00638575	0.00493756	0.00190851
2.05174	6.71993	24.6782	0.00640525	0.00503237	0.00190851
2.05174	6.71993	28.7913	0.00642486	0.00512528	0.00190851
2.05174	6.71993	32.9043	0.00644455	0.00521687	0.00190851
2.05174	6.71993	37.0174	0.00646379	0.00530709	0.00190851
2.0517	7.5599	0	0.0059464	0.0045648	0.0018832
2.0517	7.5599	4.113	0.006277	0.0046247	0.0018832
2.0517	7.5599	8.2261	0.0063271	0.0046846	0.0018832
2.05174	7.55992	12.3391	0.00633708	0.0047444	0.00188323
2.05174	7.55992	16.4522	0.00634349	0.00481364	0.00188323
2.05174	7.55992	20.5652	0.00636264	0.00489807	0.00188323
2.05174	7.55992	24.6782	0.00638345	0.00498352	0.00188323
2.05174	7.55992	28.7913	0.00640324	0.00506681	0.00188323
2.05174	7.55992	32.9043	0.0064226	0.00514876	0.00188323
2.05174	7.55992	37.0174	0.00644141	0.00522953	0.00188323
3.0776	0	0	0.0061737	0.0045394	0.0021913
3.0776	0	4.113	0.0064946	0.0045951	0.0021913
3.0776	0	8.2261	0.0065587	0.0046244	0.0021913
3.07761	0	12.3391	0.00659904	0.0046471	0.00219128
3.07761	0	16.4522	0.00662778	0.00466527	0.00219128
3.07761	0	20.5652	0.00664966	0.00468018	0.00219128
3.07761	0	24.6782	0.00666703	0.00469265	0.00219128
3.07761	0	28.7913	0.00668122	0.00470325	0.00219128
3.07761	0	32.9043	0.00669307	0.00471239	0.00219128
3.07761	0	37.0174	0.00670314	0.00472036	0.00219128
3.0776	0.83999	0	0.0062382	0.0045608	0.0022526
3.0776	0.83999	4.113	0.0066517	0.0047667	0.0022526
3.0776	0.83999	8.2261	0.0066674	0.005017	0.0022526
3.07761	0.839991	12.3391	0.00667159	0.00525734	0.00225263
3.07761	0.839991	16.4522	0.00667841	0.00549049	0.00225263
3.07761	0.839991	20.5652	0.00668684	0.00571735	0.00225263
3.07761	0.839991	24.6782	0.00669564	0.00593806	0.00225263
3.07761	0.839991	28.7913	0.00670417	0.00615248	0.00225263
3.07761	0.839991	32.9043	0.00671215	0.00629936	0.00225263
3.07761	0.839991	37.0174	0.00671948	0.00643089	0.00225263
3.0776	1.68	0	0.0061656	0.0045621	0.0014595
3.0776	1.68	4.113	0.0068664	0.0047403	0.0014595
3.0776	1.68	8.2261	0.006755	0.0049254	0.0014595
3.07761	1.67998	12.3391	0.00671757	0.00514766	0.00145948
3.07761	1.67998	16.4522	0.00670357	0.00536365	0.00145948
3.07761	1.67998	20.5652	0.00670064	0.00557556	0.00145948
3.07761	1.67998	24.6782	0.006703	0.00578383	0.00145948
3.07761	1.67998	28.7913	0.00670781	0.00598838	0.00145948
3.07761	1.67998	32.9043	0.00671362	0.0061891	0.00145948
3.07761	1.67998	37.0174	0.00671968	0.00630158	0.00145948
3.0776	2.52	0	0.006115	0.0045623	0.0014677
3.0776	2.52	4.113	0.0069019	0.0047107	0.0014677
3.0776	2.52	8.2261	0.0068648	0.00486	0.0014677
3.07761	2.51997	12.3391	0.00673665	0.00501756	0.00146772
3.07761	2.51997	16.4522	0.0067	0.00520619	0.00146772
3.07761	2.51997	20.5652	0.00668641	0.00539132	0.00146772
3.07761	2.51997	24.6782	0.00668396	0.00557402	0.00146772
3.07761	2.51997	28.7913	0.00668691	0.0057541	0.00146772
3.07761	2.51997	32.9043	0.00669236	0.00593132	0.00146772
3.07761	2.51997	37.0174	0.00669881	0.00610558	0.00146772
3.0776	3.36	0	0.0060777	0.0045623	0.0014554
3.0776	3.36	4.113	0.0067643	0.0046851	0.0014554
3.0776	3.36	8.2261	0.006834	0.0048082	0.0014554
3.07761	3.35996	12.3391	0.00670023	0.00493219	0.00145541
3.07761	3.35996	16.4522	0.00663122	0.0050651	0.00145541
3.07761	3.35996	20.5652	0.0066177	0.00522479	0.00145541
3.07761	3.35996	24.6782	0.00661769	0.00538317	0.00145541
3.07761	3.35996	28.7913	0.00662422	0.0055397	0.00145541
3.07761	3.35996	32.9043	0.00663358	0.00569382	0.00145541
3.07761	3.35996	37.0174	0.00664387	0.00584526	0.00145541
3.0776	4.2	0	0.0060493	0.0045622	0.0014138
3.0776	4.2	4.113	0.0066425	0.0046652	0.0014138
3.0776	4.2	8.2261	0.0067583	0.0047683	0.0014138
3.07761	4.19995	12.3391	0.00665543	0.0048718	0.00141384
3.07761	4.19995	16.4522	0.00658421	0.00497522	0.00141384
3.07761	4.19995	20.5652	0.00654803	0.005089	0.00141384
3.07761	4.19995	24.6782	0.0065509	0.00522761	0.00141384
3.07761	4.19995	28.7913	0.0065611	0.00536533	0.00141384
3.07761	4.19995	32.9043	0.00657432	0.00550098	0.00141384
3.07761	4.19995	37.0174	0.00658833	0.00563407	0.00141384
3.0776	5.0399	0	0.006027	0.0045622	0.0013818
3.0776	5.0399	4.113	0.0065412	0.0046501	0.0013818
3.0776	5.0399	8.2261	0.0066789	0.0047381	0.0013818
3.07761	5.03994	12.3391	0.00661011	0.00482631	0.00138179
3.07761	5.03994	16.4522	0.00655105	0.00491494	0.00138179
3.07761	5.03994	20.5652	0.00651041	0.00500418	0.00138179
3.07761	5.03994	24.6782	0.00650016	0.00511154	0.00138179
3.07761	5.03994	28.7913	0.00651101	0.00523232	0.00138179
3.07761	5.03994	32.9043	0.00652669	0.00535313	0.00138179
3.07761	5.03994	37.0174	0.00654323	0.00547162	0.00138179
3.0776	5.8799	0	0.0060091	0.0045622	0.0013567
3.0776	5.8799	4.113	0.0064593	0.0046385	0.0013567
3.0776	5.8799	8.2261	0.006605	0.0047149	0.0013567
3.07761	5.87994	12.3391	0.00656455	0.00479148	0.00135665
3.07761	5.87994	16.4522	0.00651895	0.00486851	0.00135665
3.07761	5.87994	20.5652	0.00648497	0.00494668	0.00135665
3.07761	5.87994	24.6782	0.00647073	0.005035	0.00135665
3.07761	5.87994	28.7913	0.00647436	0.00513452	0.00135665
3.07761	5.87994	32.9043	0.00648996	0.0052416	0.00135665
3.07761	5.87994	37.0174	0.00650717	0.00534736	0.00135665
3.0776	6.7199	0	0.0059944	0.0045624	0.0013366
3.0776	6.7199	4.113	0.0063929	0.0046296	0.0013366
3.0776	6.7199	8.2261	0.0065394	0.0046969	0.0013366
3.07761	6.71993	12.3391	0.00652021	0.0047643	0.00133657
3.07761	6.71993	16.4522	0.00648739	0.00483204	0.00133657
3.07761	6.71993	20.5652	0.00646003	0.00490104	0.00133657
3.07761	6.71993	24.6782	0.00644804	0.00497875	0.00133657
3.07761	6.71993	28.7913	0.00645139	0.0050664	0.00133657
3.07761	6.71993	32.9043	0.00646369	0.00515918	0.00133657
3.07761	6.71993	37.0174	0.00647845	0.00525177	0.00133657
3.0776	7.5599	0	0.0059822	0.0045627	0.0013203
3.0776	7.5599	4.113	0.0063386	0.0046226	0.0013203
3.0776	7.5599	8.2261	0.0064819	0.0046826	0.0013203
3.07761	7.55992	12.3391	0.00647822	0.00474269	0.00132025
3.07761	7.55992	16.4522	0.0064567	0.00480298	0.00132025
3.07761	7.55992	20.5652	0.00643598	0.00486465	0.00132025
3.07761	7.55992	24.6782	0.00642721	0.00493439	0.00132025
3.07761	7.55992	28.7913	0.00643162	0.00501329	0.00132025
3.07761	7.55992	32.9043	0.00644317	0.00509618	0.00132025
3.07761	7.55992	37.0174	0.00645648	0.00517853	0.00132025
4.1035	0	0	0.0062062	0.0045442	0.0022027
4.1035	0	4.113	0.006471	0.0045864	0.0022027
4.1035	0	8.2261	0.0065311	0.0046107	0.0022027
4.10348	0	12.3391	0.00657033	0.00463059	0.00220265
4.10348	0	16.4522	0.00659904	0.0046471	0.00220265
4.10348	0	20.5652	0.00662136	0.00466108	0.00220265
4.10348	0	24.6782	0.0066394	0.00467307	0.00220265
4.10348	0	28.7913	0.00665437	0.0046835	0.00220265
4.10348	0	32.9043	0.00666703	0.00469265	0.00220265
4.10348	0	37.0174	0.00667792	0.00470075	0.00220265
4.1035	0.83999	0	0.0062616	0.0045601	0.0022463
4.1035	0.83999	4.113	0.0065977	0.0047168	0.0022463
4.1035	0.83999	8.2261	0.0066298	0.0049087	0.0022463
4.10348	0.839991	12.3391	0.00664261	0.00509389	0.00224632
4.10348	0.839991	16.4522	0.00665243	0.00527387	0.00224632
4.10348	0.839991	20.5652	0.00666188	0.00544946	0.00224632
4.10348	0.839991	24.6782	0.00667106	0.00562102	0.00224632
4.10348	0.839991	28.7913	0.00667981	0.00578864	0.00224632
4.10348	0.839991	32.9043	0.00668802	0.0059523	0.00224632
4.10348	0.839991	37.0174	0.00669565	0.00611191	0.00224632
4.1035	1.68	0	0.0061984	0.0045617	0.0014546
4.1035	1.68	4.113	0.0067702	0.0047058	0.0014546
4.1035	1.68	8.2261	0.0067421	0.004855	0.0014546
4.10348	1.67998	12.3391	0.00672694	0.00503441	0.00145458
4.10348	1.67998	16.4522	0.00671477	0.00520881	0.00145458
4.10348	1.67998	20.5652	0.00670916	0.00537969	0.00145458
4.10348	1.67998	24.6782	0.00670796	0.00554771	0.00145458
4.10348	1.67998	28.7913	0.00670943	0.00571308	0.00145458
4.10348	1.67998	32.9043	0.00671241	0.00587582	0.00145458
4.10348	1.67998	37.0174	0.00671621	0.00603589	0.00145458
4.1035	2.52	0	0.0061513	0.0045622	0.0014617
4.1035	2.52	4.113	0.0068204	0.0046901	0.0014617
4.1035	2.52	8.2261	0.0068497	0.0048187	0.0014617
4.10348	2.51997	12.3391	0.00675476	0.00495401	0.00146174
4.10348	2.51997	16.4522	0.00672167	0.00511502	0.00146174
4.10348	2.51997	20.5652	0.00670549	0.00527246	0.00146174
4.10348	2.51997	24.6782	0.0066986	0.00542759	0.00146174
4.10348	2.51997	28.7913	0.006697	0.00558084	0.00146174
4.10348	2.51997	32.9043	0.00669844	0.00573224	0.00146174
4.10348	2.51997	37.0174	0.0067016	0.00588176	0.00146174
4.1035	3.36	0	0.006115	0.0045623	0.0014677
4.1035	3.36	4.113	0.0067288	0.0046735	0.0014677
4.1035	3.36	8.2261	0.0069739	0.0047851	0.0014677
4.10348	3.35996	12.3391	0.00682188	0.00489759	0.00146772
4.10348	3.35996	16.4522	0.00673665	0.00501756	0.00146772
4.10348	3.35996	20.5652	0.00670629	0.00515945	0.00146772
4.10348	3.35996	24.6782	0.00669127	0.00529907	0.00146772
4.10348	3.35996	28.7913	0.00668504	0.00543723	0.00146772
4.10348	3.35996	32.9043	0.00668396	0.00557402	0.00146772
4.10348	3.35996	37.0174	0.00668586	0.00570934	0.00146772
4.1035	4.2	0	0.0060861	0.0045623	0.0014677
4.1035	4.2	4.113	0.0066465	0.0046587	0.0014677
4.1035	4.2	8.2261	0.0069458	0.0047554	0.0014677
4.10348	4.19995	12.3391	0.00680741	0.00485241	0.00146768
4.10348	4.19995	16.4522	0.00671157	0.00495005	0.00146768
4.10348	4.19995	20.5652	0.00665761	0.00505612	0.00146768
4.10348	4.19995	24.6782	0.00664155	0.00518097	0.00146768
4.10348	4.19995	28.7913	0.00663572	0.0053048	0.00146768
4.10348	4.19995	32.9043	0.00663594	0.00542768	0.00146768
4.10348	4.19995	37.0174	0.00663966	0.0055494	0.00146768
4.1035	5.0399	0	0.0060626	0.0045622	0.0014332
4.1035	5.0399	4.113	0.0065705	0.0046464	0.0014332
4.1035	5.0399	8.2261	0.0068552	0.0047306	0.0014332
4.10348	5.03994	12.3391	0.00676345	0.00481506	0.00143324
4.10348	5.03994	16.4522	0.00667782	0.00489986	0.00143324
4.10348	5.03994	20.5652	0.00661808	0.00498461	0.00143324
4.10348	5.03994	24.6782	0.00658559	0.00507896	0.00143324
4.10348	5.03994	28.7913	0.00658095	0.00519009	0.00143324
4.10348	5.03994	32.9043	0.00658307	0.00530096	0.00143324
4.10348	5.03994	37.0174	0.00658904	0.00541104	0.00143324
4.1035	5.8799	0	0.0060433	0.0045622	0.001405
4.1035	5.8799	4.113	0.0064963	0.0046363	0.001405
4.1035	5.8799	8.2261	0.0067679	0.0047104	0.001405
4.10348	5.87994	12.3391	0.00671413	0.00478473	0.00140505
4.10348	5.87994	16.4522	0.00664419	0.00485921	0.00140505
4.10348	5.87994	20.5652	0.00659035	0.00493383	0.00140505
4.10348	5.87994	24.6782	0.00655041	0.00500782	0.00140505
4.10348	5.87994	28.7913	0.0065324	0.00509366	0.00140505
4.10348	5.87994	32.9043	0.006536	0.00519437	0.00140505
4.10348	5.87994	37.0174	0.00654363	0.00529461	0.00140505
4.1035	6.7199	0	0.006027	0.0045622	0.0013818
4.1035	6.7199	4.113	0.0064332	0.0046281	0.0013818
4.1035	6.7199	8.2261	0.0066899	0.004694	0.0013818
4.10348	6.71993	12.3391	0.00666336	0.00476009	0.00138179
4.10348	6.71993	16.4522	0.00661011	0.00482631	0.00138179
4.10348	6.71993	20.5652	0.00656396	0.00489275	0.00138179
4.10348	6.71993	24.6782	0.00652808	0.00495881	0.00138179
4.10348	6.71993	28.7913	0.00650542	0.00502953	0.00138179
4.10348	6.71993	32.9043	0.00650016	0.00511154	0.00138179
4.10348	6.71993	37.0174	0.00650764	0.00520201	0.00138179
4.1035	7.5599	0	0.0060132	0.0045622	0.0013624
4.1035	7.5599	4.113	0.0063799	0.0046214	0.0013624
4.1035	7.5599	8.2261	0.0066215	0.0046806	0.0013624
4.10348	7.55992	12.3391	0.00661394	0.00473992	0.0013624
4.10348	7.55992	16.4522	0.00657588	0.00479938	0.0013624
4.10348	7.55992	20.5652	0.00653802	0.00485909	0.0013624
4.10348	7.55992	24.6782	0.00650735	0.00491919	0.0013624
4.10348	7.55992	28.7913	0.00648698	0.00498285	0.0013624
4.10348	7.55992	32.9043	0.00647683	0.00505144	0.0013624
4.10348	7.55992	37.0174	0.00647806	0.00512752	0.0013624
5.1293	0	0	0.006227	0.0045469	0.0022088
5.1293	0	4.113	0.0064543	0.0045808	0.0022088
5.1293	0	8.2261	0.0065106	0.0046016	0.0022088
5.12935	0	12.3391	0.00654847	0.00461915	0.00220882
5.12935	0	16.4522	0.00657673	0.00463413	0.00220882
5.12935	0	20.5652	0.00659904	0.0046471	0.00220882
5.12935	0	24.6782	0.00661729	0.00465846	0.00220882
5.12935	0	28.7913	0.00663261	0.00466848	0.00220882
5.12935	0	32.9043	0.0066457	0.00467741	0.00220882
5.12935	0	37.0174	0.00665706	0.00468542	0.00220882
5.1293	0.83999	0	0.0062769	0.0045595	0.0022425
5.1293	0.83999	4.113	0.006558	0.0046854	0.0022425
5.1293	0.83999	8.2261	0.0065991	0.0048406	0.0022425
5.12935	0.839991	12.3391	0.00661796	0.004991	0.00224246
5.12935	0.839991	16.4522	0.00663066	0.00513748	0.00224246
5.12935	0.839991	20.5652	0.00664137	0.00528068	0.00224246
5.12935	0.839991	24.6782	0.00665113	0.00542092	0.00224246
5.12935	0.839991	28.7913	0.00666018	0.00555837	0.00224246
5.12935	0.839991	32.9043	0.00666858	0.0056931	0.00224246
5.12935	0.839991	37.0174	0.00667639	0.00582512	0.00224246
5.1293	1.68	0	0.0062213	0.0045613	0.0014514
5.1293	1.68	4.113	0.006701	0.0046806	0.0014514
5.1293	1.68	8.2261	0.0066885	0.004804	0.0014514
5.12935	1.67998	12.3391	0.00669243	0.00495297	0.00145139
5.12935	1.67998	16.4522	0.00668945	0.00509799	0.00145139
5.12935	1.67998	20.5652	0.00668788	0.00524005	0.00145139
5.12935	1.67998	24.6782	0.00668847	0.00537972	0.00145139
5.12935	1.67998	28.7913	0.00669068	0.00551727	0.00145139
5.12935	1.67998	32.9043	0.00669395	0.00565282	0.00145139
5.12935	1.67998	37.0174	0.00669784	0.00578638	0.00145139
5.1293	2.52	0	0.006178	0.004562	0.0014576
5.1293	2.52	4.113	0.0067629	0.0046723	0.0014576
5.1293	2.52	8.2261	0.006804	0.0047831	0.0014576
5.12935	2.51997	12.3391	0.00675288	0.00489938	0.00145758
5.12935	2.51997	16.4522	0.00673039	0.00503775	0.00145758
5.12935	2.51997	20.5652	0.00671629	0.00517305	0.00145758
5.12935	2.51997	24.6782	0.00670848	0.00530616	0.00145758
5.12935	2.51997	28.7913	0.0067049	0.00543758	0.00145758
5.12935	2.51997	32.9043	0.00670408	0.00556749	0.00145758
5.12935	2.51997	37.0174	0.00670506	0.00569597	0.00145758
5.1293	3.36	0	0.0061433	0.0045623	0.001463
5.1293	3.36	4.113	0.0066941	0.0046618	0.001463
5.1293	3.36	8.2261	0.0069293	0.0047617	0.001463
5.12935	3.35996	12.3391	0.00682461	0.00486229	0.00146303
5.12935	3.35996	16.4522	0.00675233	0.00496925	0.00146303
5.12935	3.35996	20.5652	0.00672377	0.00509525	0.00146303
5.12935	3.35996	24.6782	0.00670759	0.00521895	0.00146303
5.12935	3.35996	28.7913	0.0066989	0.00534108	0.00146303
5.12935	3.35996	32.9043	0.00669495	0.00546201	0.00146303
5.12935	3.35996	37.0174	0.00669405	0.00558183	0.00146303
5.1293	4.2	0	0.006115	0.0045623	0.0014677
5.1293	4.2	4.113	0.0066285	0.0046513	0.0014677
5.1293	4.2	8.2261	0.007039	0.0047404	0.0014677
5.12935	4.19995	12.3391	0.00690412	0.00482996	0.00146772
5.12935	4.19995	16.4522	0.00679954	0.00492015	0.00146772
5.12935	4.19995	20.5652	0.00673665	0.00501756	0.00146772
5.12935	4.19995	24.6782	0.00671083	0.00513128	0.00146772
5.12935	4.19995	28.7913	0.00669595	0.00524342	0.00146772
5.12935	4.19995	32.9043	0.00668797	0.00535449	0.00146772
5.12935	4.19995	37.0174	0.0066845	0.0054647	0.00146772
5.1293	5.0399	0	0.0060914	0.0045623	0.0014717
5.1293	5.0399	4.113	0.0065713	0.0046417	0.0014717
5.1293	5.0399	8.2261	0.0069484	0.0047211	0.0014717
5.12935	5.03994	12.3391	0.00689819	0.0048008	0.00147171
5.12935	5.03994	16.4522	0.00679211	0.0048809	0.00147171
5.12935	5.03994	20.5652	0.00671851	0.00496134	0.00147171
5.12935	5.03994	24.6782	0.00667476	0.00504992	0.00147171
5.12935	5.03994	28.7913	0.00665858	0.00515249	0.00147171
5.12935	5.03994	32.9043	0.0066502	0.00525413	0.00147171
5.12935	5.03994	37.0174	0.006647	0.00535513	0.00147171
5.1293	5.8799	0	0.0060715	0.0045622	0.0014462
5.1293	5.8799	4.113	0.0065092	0.0046333	0.0014462
5.1293	5.8799	8.2261	0.0068596	0.0047043	0.0014462
5.12935	5.87994	12.3391	0.00685109	0.00477555	0.00144618
5.12935	5.87994	16.4522	0.00676085	0.00484697	0.00144618
5.12935	5.87994	20.5652	0.00669126	0.00491875	0.00144618
5.12935	5.87994	24.6782	0.00664052	0.00499043	0.00144618
5.12935	5.87994	28.7913	0.0066119	0.00507123	0.00144618
5.12935	5.87994	32.9043	0.00660418	0.00516425	0.00144618
5.12935	5.87994	37.0174	0.006602	0.00525691	0.00144618
5.1293	6.7199	0	0.0060545	0.0045622	0.0014213
5.1293	6.7199	4.113	0.0064535	0.0046261	0.0014213
5.1293	6.7199	8.2261	0.0067786	0.00469	0.0014213
5.12935	6.71993	12.3391	0.00679627	0.00475406	0.00142129
5.12935	6.71993	16.4522	0.0067265	0.00481821	0.00142129
5.12935	6.71993	20.5652	0.0066644	0.00488254	0.00142129
5.12935	6.71993	24.6782	0.00661673	0.0049469	0.00142129
5.12935	6.71993	28.7913	0.00658031	0.00501105	0.00142129
5.12935	6.71993	32.9043	0.00656214	0.00508529	0.00142129
5.12935	6.71993	37.0174	0.00656089	0.00517071	0.00142129
5.1293	7.5599	0	0.0060398	0.0045622	0.0014
5.1293	7.5599	4.113	0.0064045	0.00462	0.0014
5.1293	7.5599	8.2261	0.0067064	0.0046779	0.0014
5.12935	7.55992	12.3391	0.00674061	0.00473587	0.00140004
5.12935	7.55992	16.4522	0.00669007	0.00479391	0.00140004
5.12935	7.55992	20.5652	0.00663741	0.00485208	0.00140004
5.12935	7.55992	24.6782	0.00659429	0.00491038	0.00140004
5.12935	7.55992	28.7913	0.00656004	0.00496822	0.00140004
5.12935	7.55992	32.9043	0.00653316	0.00502617	0.00140004
5.12935	7.55992	37.0174	0.00652501	0.00509749	0.00140004
6.1552	0	0	0.0062416	0.0045487	0.0022127
6.1552	0	4.113	0.0064418	0.004577	0.0022127
6.1552	0	8.2261	0.0064946	0.0045951	0.0022127
6.15521	0	12.3391	0.00653108	0.00461075	0.00221265
6.15521	0	16.4522	0.00655872	0.0046244	0.00221265
6.15521	0	20.5652	0.0065808	0.00463642	0.00221265
6.15521	0	24.6782	0.00659904	0.0046471	0.00221265
6.15521	0	28.7913	0.00661448	0.00465666	0.00221265
6.15521	0	32.9043	0.00662778	0.00466527	0.00221265
6.15521	0	37.0174	0.0066394	0.00467307	0.00221265
6.1552	0.83999	0	0.0062877	0.0045591	0.0022398
6.1552	0.83999	4.113	0.0065278	0.0046641	0.0022398
6.1552	0.83999	8.2261	0.0065738	0.0047942	0.0022398
6.15521	0.839991	12.3391	0.00659661	0.00492072	0.00223985
6.15521	0.839991	16.4522	0.00661176	0.00504423	0.00223985
6.15521	0.839991	20.5652	0.00662373	0.00516517	0.00223985
6.15521	0.839991	24.6782	0.00663414	0.00528382	0.00223985
6.15521	0.839991	28.7913	0.00664355	0.00540034	0.00223985
6.15521	0.839991	32.9043	0.00665218	0.00551482	0.00223985
6.15521	0.839991	37.0174	0.00666015	0.00562732	0.00223985
6.1552	1.68	0	0.0062382	0.0045608	0.0022526
6.1552	1.68	4.113	0.0066486	0.0046621	0.0022526
6.1552	1.68	8.2261	0.0066517	0.0047667	0.0022526
6.15521	1.67998	12.3391	0.0066639	0.00489337	0.00225263
6.15521	1.67998	16.4522	0.00666737	0.005017	0.00225263
6.15521	1.67998	20.5652	0.00666924	0.00513818	0.00225263
6.15521	1.67998	24.6782	0.00667159	0.00525734	0.00225263
6.15521	1.67998	28.7913	0.0066747	0.00537473	0.00225263
6.15521	1.67998	32.9043	0.00667841	0.00549049	0.00225263
6.15521	1.67998	37.0174	0.00668252	0.00560469	0.00225263
6.1552	2.52	0	0.0061984	0.0045617	0.0014546
6.1552	2.52	4.113	0.0067144	0.0046577	0.0014546
6.1552	2.52	8.2261	0.0067569	0.004754	0.0014546
6.15521	2.51997	12.3391	0.00674206	0.00485496	0.00145458
6.15521	2.51997	16.4522	0.00673244	0.00497525	0.00145458
6.15521	2.51997	20.5652	0.00672207	0.00509301	0.00145458
6.15521	2.51997	24.6782	0.00671477	0.00520881	0.00145458
6.15521	2.51997	28.7913	0.00671043	0.00532306	0.00145458
6.15521	2.51997	32.9043	0.00670837	0.00543599	0.00145458
6.15521	2.51997	37.0174	0.00670796	0.00554771	0.00145458
6.1552	3.36	0	0.0061656	0.0045621	0.0014595
6.1552	3.36	4.113	0.006661	0.0046511	0.0014595
6.1552	3.36	8.2261	0.0068664	0.0047403	0.0014595
6.15521	3.35996	12.3391	0.00680709	0.00483011	0.00145948
6.15521	3.35996	16.4522	0.00675498	0.00492538	0.00145948
6.15521	3.35996	20.5652	0.0067321	0.00503754	0.00145948
6.15521	3.35996	24.6782	0.00671757	0.00514766	0.00145948
6.15521	3.35996	28.7913	0.00670864	0.00525623	0.00145948
6.15521	3.35996	32.9043	0.00670357	0.00536365	0.00145948
6.15521	3.35996	37.0174	0.00670118	0.00547007	0.00145948
6.1552	4.2	0	0.0061382	0.0045623	0.0014639
6.1552	4.2	4.113	0.0066068	0.0046437	0.0014639
6.1552	4.2	8.2261	0.0069618	0.0047253	0.0014639
6.15521	4.19995	12.3391	0.00689302	0.0048073	0.00146386
6.15521	4.19995	16.4522	0.00680706	0.00488981	0.00146386
6.15521	4.19995	20.5652	0.0067503	0.00497865	0.00146386
6.15521	4.19995	24.6782	0.0067255	0.00508207	0.00146386
6.15521	4.19995	28.7913	0.00671003	0.00518391	0.00146386
6.15521	4.19995	32.9043	0.00670059	0.00528457	0.00146386
6.15521	4.19995	37.0174	0.00669525	0.00538437	0.00146386
6.1552	5.0399	0	0.006115	0.0045623	0.0014677
6.1552	5.0399	4.113	0.0065597	0.0046364	0.0014677
6.1552	5.0399	8.2261	0.0069019	0.0047107	0.0014677
6.15521	5.03994	12.3391	0.00697387	0.00478512	0.00146772
6.15521	5.03994	16.4522	0.00686478	0.00485996	0.00146772
6.15521	5.03994	20.5652	0.0067859	0.0049352	0.00146772
6.15521	5.03994	24.6782	0.00673665	0.00501756	0.00146772
6.15521	5.03994	28.7913	0.00671425	0.00511248	0.00146772
6.15521	5.03994	32.9043	0.0067	0.00520619	0.00146772
6.15521	5.03994	37.0174	0.00669127	0.00529907	0.00146772
6.1552	5.8799	0	0.006095	0.0045623	0.0014711
6.1552	5.8799	4.113	0.0065064	0.0046297	0.0014711
6.1552	5.8799	8.2261	0.006831	0.0046971	0.0014711
6.15521	5.87994	12.3391	0.00697198	0.00476473	0.00147109
6.15521	5.87994	16.4522	0.00686471	0.00483256	0.00147109
6.15521	5.87994	20.5652	0.00678272	0.00490079	0.00147109
6.15521	5.87994	24.6782	0.00672322	0.00496912	0.00147109
6.15521	5.87994	28.7913	0.0066868	0.00504541	0.00147109
6.15521	5.87994	32.9043	0.00667125	0.00513247	0.00147109
6.15521	5.87994	37.0174	0.00666178	0.00521868	0.00147109
6.1552	6.7199	0	0.0060777	0.0045623	0.0014554
6.1552	6.7199	4.113	0.0064578	0.0046236	0.0014554
6.1552	6.7199	8.2261	0.0067643	0.0046851	0.0014554
6.15521	6.71993	12.3391	0.00691631	0.00474656	0.00145541
6.15521	6.71993	16.4522	0.006834	0.00480821	0.00145541
6.15521	6.71993	20.5652	0.00675798	0.00487007	0.00145541
6.15521	6.71993	24.6782	0.00670023	0.00493219	0.00145541
6.15521	6.71993	28.7913	0.00665644	0.0049943	0.00145541
6.15521	6.71993	32.9043	0.00663122	0.0050651	0.00145541
6.15521	6.71993	37.0174	0.00662223	0.00514519	0.00145541
6.1552	7.5599	0	0.0060626	0.0045622	0.0014332
6.1552	7.5599	4.113	0.0064141	0.0046183	0.0014332
6.1552	7.5599	8.2261	0.0067011	0.0046744	0.0014332
6.15521	7.55992	12.3391	0.00685516	0.00473062	0.00143324
6.15521	7.55992	16.4522	0.00679764	0.00478688	0.00143324
6.15521	7.55992	20.5652	0.00673167	0.00484327	0.00143324
6.15521	7.55992	24.6782	0.00667782	0.00489986	0.00143324
6.15521	7.55992	28.7913	0.00663564	0.00495639	0.00143324
6.15521	7.55992	32.9043	0.00660261	0.00501299	0.00143324
6.15521	7.55992	37.0174	0.00658559	0.00507896	0.00143324
7.1811	0	0	0.0062526	0.0045499	0.0022152
7.1811	0	4.113	0.006432	0.0045742	0.0022152
7.1811	0	8.2261	0.0064817	0.0045902	0.0022152
7.18108	0	12.3391	0.0065168	0.00460432	0.00221524
7.18108	0	16.4522	0.00654377	0.00461682	0.00221524
7.18108	0	20.5652	0.00656551	0.00462798	0.00221524
7.18108	0	24.6782	0.00658361	0.00463802	0.00221524
7.18108	0	28.7913	0.00659904	0.0046471	0.00221524
7.18108	0	32.9043	0.00661242	0.00465536	0.00221524
7.18108	0	37.0174	0.00662417	0.0046629	0.00221524
7.1811	0.83999	0	0.0062957	0.0045587	0.002238
7.1811	0.83999	4.113	0.0065045	0.0046488	0.002238
7.1811	0.83999	8.2261	0.0065527	0.0047607	0.002238
7.18108	0.839991	12.3391	0.006578	0.0048698	0.00223797
7.18108	0.839991	16.4522	0.00659505	0.00497658	0.00223797
7.18108	0.839991	20.5652	0.00660818	0.0050813	0.00223797
7.18108	0.839991	24.6782	0.00661925	0.00518417	0.00223797
7.18108	0.839991	28.7913	0.00662903	0.00528534	0.00223797
7.18108	0.839991	32.9043	0.0066379	0.00538491	0.00223797
7.18108	0.839991	37.0174	0.00664604	0.00548294	0.00223797
7.1811	1.68	0	0.0062512	0.0045604	0.0022491
7.1811	1.68	4.113	0.0066086	0.0046481	0.0022491
7.1811	1.68	8.2261	0.0066224	0.0047386	0.0022491
7.18108	1.67998	12.3391	0.00663955	0.00484849	0.00224905
7.18108	1.67998	16.4522	0.00664763	0.00495601	0.00224905
7.18108	1.67998	20.5652	0.00665242	0.00506149	0.00224905
7.18108	1.67998	24.6782	0.00665645	0.00516526	0.00224905
7.18108	1.67998	28.7913	0.00666051	0.00526753	0.00224905
7.18108	1.67998	32.9043	0.00666475	0.00536844	0.00224905
7.18108	1.67998	37.0174	0.00666915	0.00546807	0.00224905
7.1811	2.52	0	0.0062145	0.0045614	0.0014523
7.1811	2.52	4.113	0.0066741	0.0046459	0.0014523
7.1811	2.52	8.2261	0.0067135	0.0047305	0.0014523
7.18108	2.51997	12.3391	0.00670373	0.00481922	0.00145232
7.18108	2.51997	16.4522	0.00670488	0.0049251	0.00145232
7.18108	2.51997	20.5652	0.00670108	0.00502891	0.00145232
7.18108	2.51997	24.6782	0.00669746	0.005131	0.00145232
7.18108	2.51997	28.7913	0.00669521	0.00523171	0.00145232
7.18108	2.51997	32.9043	0.00669434	0.00533123	0.00145232
7.18108	2.51997	37.0174	0.00669461	0.00542969	0.00145232
7.1811	3.36	0	0.0061836	0.0045619	0.0014567
7.1811	3.36	4.113	0.0066318	0.0046417	0.0014567
7.1811	3.36	8.2261	0.0068101	0.0047217	0.0014567
7.18108	3.35996	12.3391	0.00678127	0.00480213	0.00145674
7.18108	3.35996	16.4522	0.00675121	0.00488736	0.00145674
7.18108	3.35996	20.5652	0.00673638	0.00498775	0.00145674
7.18108	3.35996	24.6782	0.00672462	0.00508639	0.00145674
7.18108	3.35996	28.7913	0.00671633	0.00518361	0.00145674
7.18108	3.35996	32.9043	0.0067109	0.00527972	0.00145674
7.18108	3.35996	37.0174	0.00670767	0.00537491	0.00145674
7.1811	4.2	0	0.0061573	0.0045622	0.0014608
7.1811	4.2	4.113	0.006586	0.0046366	0.0014608
7.1811	4.2	8.2261	0.0068962	0.0047112	0.0014608
7.18108	4.19995	12.3391	0.00686346	0.00478604	0.00146079
7.18108	4.19995	16.4522	0.00680101	0.00486134	0.00146079
7.18108	4.19995	20.5652	0.00675514	0.00494225	0.00146079
7.18108	4.19995	24.6782	0.00673392	0.00503639	0.00146079
7.18108	4.19995	28.7913	0.00671969	0.00512909	0.00146079
7.18108	4.19995	32.9043	0.00671023	0.00522062	0.00146079
7.18108	4.19995	37.0174	0.00670421	0.00531128	0.00146079
7.1811	5.0399	0	0.0061347	0.0045623	0.0014644
7.1811	5.0399	4.113	0.0065463	0.0046312	0.0014644
7.1811	5.0399	8.2261	0.006852	0.0047002	0.0014644
7.18108	5.03994	12.3391	0.00694867	0.00476935	0.00146444
7.18108	5.03994	16.4522	0.00686343	0.00483887	0.00146444
7.18108	5.03994	20.5652	0.00679438	0.00490876	0.00146444
7.18108	5.03994	24.6782	0.00674867	0.00498501	0.00146444
7.18108	5.03994	28.7913	0.0067269	0.00507271	0.00146444
7.18108	5.03994	32.9043	0.00671232	0.00515922	0.00146444
7.18108	5.03994	37.0174	0.00670267	0.00524483	0.00146444
7.1811	5.8799	0	0.006115	0.0045623	0.0014677
7.1811	5.8799	4.113	0.0064997	0.0046259	0.0014677
7.1811	5.8799	8.2261	0.0067971	0.0046894	0.0014677
7.18108	5.87994	12.3391	0.00702768	0.00475318	0.00146772
7.18108	5.87994	16.4522	0.00692265	0.00481713	0.00146772
7.18108	5.87994	20.5652	0.00683934	0.00488147	0.00146772
7.18108	5.87994	24.6782	0.00677671	0.00494596	0.00146772
7.18108	5.87994	28.7913	0.00673665	0.00501756	0.00146772
7.18108	5.87994	32.9043	0.00671689	0.00509902	0.00146772
7.18108	5.87994	37.0174	0.00670341	0.00517951	0.00146772
7.1811	6.7199	0	0.0060977	0.0045623	0.0014706
7.1811	6.7199	4.113	0.0064568	0.0046209	0.0014706
7.1811	6.7199	8.2261	0.0067438	0.0046794	0.0014706
7.18108	6.71993	12.3391	0.00701984	0.00473812	0.00147064
7.18108	6.71993	16.4522	0.00692766	0.00479695	0.00147064
7.18108	6.71993	20.5652	0.00684209	0.00485601	0.00147064
7.18108	6.71993	24.6782	0.00677645	0.00491538	0.00147064
7.18108	6.71993	28.7913	0.00672664	0.0049748	0.00147064
7.18108	6.71993	32.9043	0.0066957	0.00504199	0.00147064
7.18108	6.71993	37.0174	0.00668102	0.00511762	0.00147064
7.1811	7.5599	0	0.0060824	0.0045623	0.0014623
7.1811	7.5599	4.113	0.0064178	0.0046163	0.0014623
7.1811	7.5599	8.2261	0.0066941	0.0046703	0.0014623
7.18108	7.55992	12.3391	0.00695312	0.00472444	0.00146232
7.18108	7.55992	16.4522	0.00689543	0.00477864	0.00146232
7.18108	7.55992	20.5652	0.00681887	0.00483298	0.00146232
7.18108	7.55992	24.6782	0.00675575	0.00488755	0.00146232
7.18108	7.55992	28.7913	0.00670668	0.00494225	0.00146232
7.18108	7.55992	32.9043	0.00666828	0.00499703	0.00146232
7.18108	7.55992	37.0174	0.00664597	0.00506016	0.00146232
8.207	0	0	0.0062611	0.0045507	0.0022171
8.207	0	4.113	0.0064242	0.004572	0.0022171
8.207	0	8.2261	0.006471	0.0045864	0.0022171
8.20695	0	12.3391	0.00650481	0.00459923	0.00221709
8.20695	0	16.4522	0.00653108	0.00461075	0.00221709
8.20695	0	20.5652	0.00655243	0.00462115	0.00221709
8.20695	0	24.6782	0.00657033	0.00463059	0.00221709
8.20695	0	28.7913	0.00658567	0.00463921	0.00221709
8.20695	0	32.9043	0.00659904	0.0046471	0.00221709
8.20695	0	37.0174	0.00661084	0.00465437	0.00221709
8.207	0.83999	0	0.0063019	0.0045584	0.0022366
8.207	0.83999	4.113	0.006486	0.0046372	0.0022366
8.207	0.83999	8.2261	0.0065349	0.0047353	0.0022366
8.20695	0.839991	12.3391	0.00656172	0.00483127	0.00223656
8.20695	0.839991	16.4522	0.00658017	0.00492532	0.00223656
8.20695	0.839991	20.5652	0.00659427	0.00501767	0.00223656
8.20695	0.839991	24.6782	0.00660595	0.00510852	0.00223656
8.20695	0.839991	28.7913	0.00661612	0.00519796	0.00223656
8.20695	0.839991	32.9043	0.00662523	0.00528609	0.00223656
8.20695	0.839991	37.0174	0.00663353	0.00537297	0.00223656
8.207	1.68	0	0.0062616	0.0045601	0.0022463
8.207	1.68	4.113	0.0065774	0.0046372	0.0022463
8.207	1.68	8.2261	0.0065977	0.0047168	0.0022463
8.20695	1.67998	12.3391	0.00661845	0.00481372	0.00224632
8.20695	1.67998	16.4522	0.00662982	0.00490873	0.00224632
8.20695	1.67998	20.5652	0.00663704	0.00500204	0.00224632
8.20695	1.67998	24.6782	0.00664261	0.00509389	0.00224632
8.20695	1.67998	28.7913	0.00664761	0.00518446	0.00224632
8.20695	1.67998	32.9043	0.00665243	0.00527387	0.00224632
8.20695	1.67998	37.0174	0.00665718	0.00536218	0.00224632
8.207	2.52	0	0.0062275	0.0045611	0.0022557
8.207	2.52	4.113	0.0066408	0.0046362	0.0022557
8.207	2.52	8.2261	0.0066798	0.0047115	0.0022557
8.20695	2.51997	12.3391	0.00667506	0.00479032	0.00225571
8.20695	2.51997	16.4522	0.00668158	0.0048846	0.00225571
8.20695	2.51997	20.5652	0.00668242	0.00497717	0.00225571
8.20695	2.51997	24.6782	0.00668179	0.00506826	0.00225571
8.20695	2.51997	28.7913	0.00668139	0.00515812	0.00225571
8.20695	2.51997	32.9043	0.00668165	0.00524691	0.00225571
8.20695	2.51997	37.0174	0.00668261	0.00533476	0.00225571
8.207	3.36	0	0.0061984	0.0045617	0.0014546
8.207	3.36	4.113	0.0066064	0.0046337	0.0014546
8.207	3.36	8.2261	0.0067702	0.0047058	0.0014546
8.20695	3.35996	12.3391	0.00675491	0.00477823	0.00145458
8.20695	3.35996	16.4522	0.00674206	0.00485496	0.00145458
8.20695	3.35996	20.5652	0.00673528	0.00494542	0.00145458
8.20695	3.35996	24.6782	0.00672694	0.00503441	0.00145458
8.20695	3.35996	28.7913	0.00671994	0.00512212	0.00145458
8.20695	3.35996	32.9043	0.00671477	0.00520881	0.00145458
8.20695	3.35996	37.0174	0.00671127	0.00529463	0.00145458
8.207	4.2	0	0.0061733	0.0045621	0.0014583
8.207	4.2	4.113	0.0065672	0.0046301	0.0014583
8.207	4.2	8.2261	0.0068542	0.0046984	0.0014583
8.20695	4.19995	12.3391	0.00682707	0.00476681	0.0014583
8.20695	4.19995	16.4522	0.00678696	0.00483562	0.0014583
8.20695	4.19995	20.5652	0.00675395	0.00490947	0.0014583
8.20695	4.19995	24.6782	0.00673746	0.00499539	0.0014583
8.20695	4.19995	28.7913	0.00672527	0.00508006	0.0014583
8.20695	4.19995	32.9043	0.00671653	0.00516364	0.0014583
8.20695	4.19995	37.0174	0.00671048	0.00524637	0.0014583
8.207	5.0399	0	0.0061513	0.0045622	0.0014617
8.207	5.0399	4.113	0.0065329	0.0046261	0.0014617
8.207	5.0399	8.2261	0.0068204	0.0046901	0.0014617
8.20695	5.03994	12.3391	0.00690853	0.00475429	0.00146174
8.20695	5.03994	16.4522	0.00684966	0.00481874	0.00146174
8.20695	5.03994	20.5652	0.00679397	0.0048835	0.00146174
8.20695	5.03994	24.6782	0.00675476	0.00495401	0.00146174
8.20695	5.03994	28.7913	0.00673535	0.00503506	0.00146174
8.20695	5.03994	32.9043	0.00672167	0.00511502	0.00146174
8.20695	5.03994	37.0174	0.00671207	0.00519409	0.00146174
8.207	5.8799	0	0.006132	0.0045623	0.0014649
8.207	5.8799	4.113	0.0064917	0.004622	0.0014649
8.207	5.8799	8.2261	0.0067762	0.0046817	0.0014649
8.20695	5.87994	12.3391	0.00698211	0.00474157	0.00146487
8.20695	5.87994	16.4522	0.00691433	0.00480164	0.00146487
8.20695	5.87994	20.5652	0.00684251	0.00486204	0.00146487
8.20695	5.87994	24.6782	0.00678521	0.00492259	0.00146487
8.20695	5.87994	28.7913	0.00674736	0.00498959	0.00146487
8.20695	5.87994	32.9043	0.00672801	0.00506572	0.00146487
8.20695	5.87994	37.0174	0.00671434	0.0051409	0.00146487
8.207	6.7199	0	0.006115	0.0045623	0.0014677
8.207	6.7199	4.113	0.0064534	0.0046179	0.0014677
8.207	6.7199	8.2261	0.0067288	0.0046735	0.0014677
8.20695	6.71993	12.3391	0.00699237	0.00472926	0.00146772
8.20695	6.71993	16.4522	0.00697387	0.00478512	0.00146772
8.20695	6.71993	20.5652	0.0068889	0.0048412	0.00146772
8.20695	6.71993	24.6782	0.00682188	0.00489759	0.00146772
8.20695	6.71993	28.7913	0.00677011	0.00495404	0.00146772
8.20695	6.71993	32.9043	0.00673665	0.00501756	0.00146772
8.20695	6.71993	37.0174	0.00671899	0.00508892	0.00146772
8.207	7.5599	0	0.0060997	0.0045623	0.0014703
8.207	7.5599	4.113	0.0064182	0.0046141	0.0014703
8.207	7.5599	8.2261	0.0066863	0.0046658	0.0014703
8.20695	7.55992	12.3391	0.00693376	0.00471769	0.00147029
8.20695	7.55992	16.4522	0.00698269	0.00476963	0.00147029
8.20695	7.55992	20.5652	0.00689626	0.00482172	0.00147029
8.20695	7.55992	24.6782	0.00682648	0.00487404	0.00147029
8.20695	7.55992	28.7913	0.00677201	0.00492654	0.00147029
8.20695	7.55992	32.9043	0.00672924	0.00497912	0.00147029
8.20695	7.55992	37.0174	0.00670256	0.00503932	0.00147029
9.2328	0	0	0.006268	0.0045514	0.0022185
9.2328	0	4.113	0.0064177	0.0045703	0.0022185
9.2328	0	8.2261	0.006462	0.0045833	0.0022185
9.23282	0	12.3391	0.00649457	0.00459511	0.00221847
9.23282	0	16.4522	0.00652013	0.00460578	0.00221847
9.23282	0	20.5652	0.00654107	0.0046155	0.00221847
9.23282	0	24.6782	0.00655872	0.0046244	0.00221847
9.23282	0	28.7913	0.00657393	0.00463257	0.00221847
9.23282	0	32.9043	0.00658725	0.00464012	0.00221847
9.23282	0	37.0174	0.00659904	0.0046471	0.00221847
9.2328	0.83999	0	0.0063069	0.0045582	0.0022355
9.2328	0.83999	4.113	0.0064712	0.0046281	0.0022355
9.2328	0.83999	8.2261	0.0065198	0.0047155	0.0022355
9.23282	0.839991	12.3391	0.00654743	0.00480111	0.00223546
9.23282	0.839991	16.4522	0.00656684	0.00488515	0.00223546
9.23282	0.839991	20.5652	0.00658172	0.00496777	0.00223546
9.23282	0.839991	24.6782	0.00659394	0.00504913	0.00223546
9.23282	0.839991	28.7913	0.00660446	0.00512931	0.00223546
9.23282	0.839991	32.9043	0.00661381	0.0052084	0.00223546
9.23282	0.839991	37.0174	0.00662228	0.00528644	0.00223546
9.2328	1.68	0	0.0062699	0.0045598	0.0022442
9.2328	1.68	4.113	0.0065525	0.0046285	0.0022442
9.2328	1.68	8.2261	0.0065764	0.0046995	0.0022442
9.23282	1.67998	12.3391	0.00659996	0.00478611	0.00224418
9.23282	1.67998	16.4522	0.0066137	0.00487115	0.00224418
9.23282	1.67998	20.5652	0.00662288	0.00495476	0.00224418
9.23282	1.67998	24.6782	0.00662983	0.00503713	0.00224418
9.23282	1.67998	28.7913	0.00663573	0.00511839	0.00224418
9.23282	1.67998	32.9043	0.00664113	0.00519864	0.00224418
9.23282	1.67998	37.0174	0.00664625	0.00527796	0.00224418
9.2328	2.52	0	0.0062382	0.0045608	0.0022526
9.2328	2.52	4.113	0.0066131	0.0046283	0.0022526
9.2328	2.52	8.2261	0.0066499	0.0046959	0.0022526
9.23282	2.51997	12.3391	0.00665166	0.00476669	0.00225263
9.23282	2.51997	16.4522	0.00666134	0.0048515	0.00225263
9.23282	2.51997	20.5652	0.00666553	0.00493489	0.00225263
9.23282	2.51997	24.6782	0.00666737	0.005017	0.00225263
9.23282	2.51997	28.7913	0.00666861	0.00509803	0.00225263
9.23282	2.51997	32.9043	0.00666994	0.00517811	0.00225263
9.23282	2.51997	37.0174	0.00667159	0.00525734	0.00225263
9.2328	3.36	0	0.0062108	0.0045615	0.0014528
9.2328	3.36	4.113	0.0065845	0.0046268	0.0014528
9.2328	3.36	8.2261	0.0067333	0.0046922	0.0014528
9.23282	3.35996	12.3391	0.00671894	0.0047579	0.00145283
9.23282	3.35996	16.4522	0.00671215	0.00482744	0.00145283
9.23282	3.35996	20.5652	0.00671231	0.00490954	0.00145283
9.23282	3.35996	24.6782	0.00670876	0.00499039	0.00145283
9.23282	3.35996	28.7913	0.00670482	0.0050701	0.00145283
9.23282	3.35996	32.9043	0.00670161	0.00514888	0.00145283
9.23282	3.35996	37.0174	0.00669939	0.00522686	0.00145283
9.2328	4.2	0	0.0061868	0.0045619	0.0014563
9.2328	4.2	4.113	0.0065505	0.0046244	0.0014563
9.2328	4.2	8.2261	0.0068164	0.004687	0.0014563
9.23282	4.19995	12.3391	0.00679043	0.00474975	0.00145627
9.23282	4.19995	16.4522	0.0067702	0.00481282	0.00145627
9.23282	4.19995	20.5652	0.00675007	0.00488045	0.00145627
9.23282	4.19995	24.6782	0.0067395	0.00495919	0.00145627
9.23282	4.19995	28.7913	0.00672991	0.00503685	0.00145627
9.23282	4.19995	32.9043	0.00672223	0.00511351	0.00145627
9.23282	4.19995	37.0174	0.00671644	0.00518937	0.00145627
9.2328	5.0399	0	0.0061656	0.0045621	0.0014595
9.2328	5.0399	4.113	0.0065205	0.0046214	0.0014595
9.2328	5.0399	8.2261	0.0067906	0.0046808	0.0014595
9.23282	5.03994	12.3391	0.00686641	0.00474033	0.00145948
9.23282	5.03994	16.4522	0.00682848	0.00480009	0.00145948
9.23282	5.03994	20.5652	0.00678652	0.00486012	0.00145948
9.23282	5.03994	24.6782	0.00675498	0.00492538	0.00145948
9.23282	5.03994	28.7913	0.00673862	0.0050004	0.00145948
9.23282	5.03994	32.9043	0.0067265	0.00507446	0.00145948
9.23282	5.03994	37.0174	0.00671757	0.00514766	0.00145948
9.2328	5.8799	0	0.0061468	0.0045623	0.0014625
9.2328	5.8799	4.113	0.0064834	0.0046182	0.0014625
9.2328	5.8799	8.2261	0.006754	0.0046742	0.0014625
9.23282	5.87994	12.3391	0.00693352	0.00473036	0.00146246
9.23282	5.87994	16.4522	0.00689361	0.00478667	0.00146246
9.23282	5.87994	20.5652	0.00683613	0.00484328	0.00146246
9.23282	5.87994	24.6782	0.00678737	0.00490001	0.00146246
9.23282	5.87994	28.7913	0.0067535	0.00496265	0.00146246
9.23282	5.87994	32.9043	0.00673575	0.00503378	0.00146246
9.23282	5.87994	37.0174	0.00672275	0.00510404	0.00146246
9.2328	6.7199	0	0.00613	0.0045623	0.0014652
9.2328	6.7199	4.113	0.0064488	0.0046149	0.0014652
9.2328	6.7199	8.2261	0.0067116	0.0046676	0.0014652
9.23282	6.71993	12.3391	0.00694531	0.00472036	0.0014652
9.23282	6.71993	16.4522	0.00695724	0.00477325	0.0014652
9.23282	6.71993	20.5652	0.00688657	0.00482633	0.0014652
9.23282	6.71993	24.6782	0.00682685	0.0048797	0.0014652
9.23282	6.71993	28.7913	0.00677829	0.00493312	0.0014652
9.23282	6.71993	32.9043	0.0067463	0.00499305	0.0014652
9.23282	6.71993	37.0174	0.00672892	0.0050603	0.0014652
9.2328	7.5599	0	0.006115	0.0045623	0.0014677
9.2328	7.5599	4.113	0.0064169	0.0046117	0.0014677
9.2328	7.5599	8.2261	0.0066738	0.0046612	0.0014677
9.23282	7.55992	12.3391	0.00690192	0.00471067	0.00146772
9.23282	7.55992	16.4522	0.00701653	0.00476027	0.00146772
9.23282	7.55992	20.5652	0.00693345	0.00481001	0.00146772
9.23282	7.55992	24.6782	0.00686478	0.00485996	0.00146772
9.23282	7.55992	28.7913	0.00680918	0.00491012	0.00146772
9.23282	7.55992	32.9043	0.00676514	0.00496033	0.00146772
9.23282	7.55992	37.0174	0.00673665	0.00501756	0.00146772
