# Supplementary material for: GEODE: an in silico tool that translates in vitro to in vivo predictions of tuberculosis antibiotic combination efficacy
Source: Front Pharmacol. 2025 Oct 17;16:1639673. doi: 10.3389/fphar.2025.1639673 (PMC12575316; doi:10.3389/fphar.2025.1639673)
Supplement: Supplementary file 1 [file Supplementaryfile5.zip › drug_int_data/BPaL-AN/BDQ-LZD.csv]

bliss BDQ-LZD nrDrugs 2 nrLines 99
0	4.113	0.0069304	0.0045253	0
0	8.2261	0.0072223	0.0048458	0
0	12.3391	0.00734843	0.00498726	0
0	16.4522	0.00742283	0.00507106	0
0	20.5652	0.00747339	0.00512791	0
0	24.6782	0.00751065	0.00516966	0
0	28.7913	0.00753963	0.00520196	0
0	32.9043	0.00756301	0.00522788	0
0	37.0174	0.00758241	0.00524927	0
1.0259	0	0.0053513	0.0045463	0.00029929
1.0259	4.113	0.0072891	0.0045945	0.00029929
1.0259	8.2261	0.0074743	0.0046179	0.00029929
1.02587	12.3391	0.00760434	0.00470245	0.000299287
1.02587	16.4522	0.00768374	0.00476655	0.000299287
1.02587	20.5652	0.00773538	0.00481459	0.000299287
1.02587	24.6782	0.00777177	0.00485279	0.000299287
1.02587	28.7913	0.00779895	0.00488446	0.000299287
1.02587	32.9043	0.00782017	0.0049115	0.000299287
1.02587	37.0174	0.00783732	0.00493509	0.000299287
2.0517	0	0.005477	0.0045768	0.00085435
2.0517	4.113	0.0069599	0.0045963	0.00085435
2.0517	8.2261	0.0072891	0.0045945	0.00085435
2.05174	12.3391	0.00739892	0.00459508	0.000854349
2.05174	16.4522	0.00747429	0.00461786	0.000854349
2.05174	20.5652	0.00754613	0.00466093	0.000854349
2.05174	24.6782	0.00760434	0.00470245	0.000854349
2.05174	28.7913	0.00764875	0.00473708	0.000854349
2.05174	32.9043	0.00768374	0.00476655	0.000854349
2.05174	37.0174	0.00771202	0.00479209	0.000854349
3.0776	0	0.0055237	0.0045858	0.0012144
3.0776	4.113	0.0065364	0.0045974	0.0012144
3.0776	8.2261	0.0071331	0.0045954	0.0012144
3.07761	12.3391	0.00728905	0.00459446	0.00121441
3.07761	16.4522	0.00737125	0.00459461	0.00121441
3.07761	20.5652	0.0074248	0.00459951	0.00121441
3.07761	24.6782	0.00747429	0.00461786	0.00121441
3.07761	28.7913	0.0075225	0.00464517	0.00121441
3.07761	32.9043	0.00756744	0.00467567	0.00121441
3.07761	37.0174	0.00760434	0.00470245	0.00121441
4.1035	0	0.0055486	0.0045899	0.0015997
4.1035	4.113	0.0063037	0.004598	0.0015997
4.1035	8.2261	0.0069599	0.0045963	0.0015997
4.10348	12.3391	0.00718348	0.00459508	0.0015997
4.10348	16.4522	0.00728905	0.00459446	0.0015997
4.10348	20.5652	0.00735469	0.00459447	0.0015997
4.10348	24.6782	0.00739892	0.00459508	0.0015997
4.10348	28.7913	0.00743868	0.00460434	0.0015997
4.10348	32.9043	0.00747429	0.00461786	0.0015997
4.10348	37.0174	0.00750969	0.00463687	0.0015997
5.1293	0	0.0055643	0.0045922	0.0018618
5.1293	4.113	0.0061884	0.0045984	0.0018618
5.1293	8.2261	0.0067242	0.0045969	0.0018618
5.12935	12.3391	0.00707732	0.00459575	0.0018618
5.12935	16.4522	0.00720931	0.00459491	0.0018618
5.12935	20.5652	0.00728905	0.00459446	0.0018618
5.12935	24.6782	0.00734367	0.00459442	0.0018618
5.12935	28.7913	0.0073831	0.00459477	0.0018618
5.12935	32.9043	0.0074142	0.00459691	0.0018618
5.12935	37.0174	0.00744648	0.00460716	0.0018618
6.1552	0	0.0055752	0.0045937	0.0019856
6.1552	4.113	0.0061062	0.0045986	0.0019856
6.1552	8.2261	0.0065364	0.0045974	0.0019856
6.15521	12.3391	0.00695988	0.0045963	0.00198558
6.15521	16.4522	0.00713313	0.00459543	0.00198558
6.15521	20.5652	0.007225	0.00459481	0.00198558
6.15521	24.6782	0.00728905	0.00459446	0.00198558
6.15521	28.7913	0.00733582	0.0045944	0.00198558
6.15521	32.9043	0.00737125	0.00459461	0.00198558
6.15521	37.0174	0.00739892	0.00459508	0.00198558
7.1811	0	0.0055833	0.0045948	0.0020461
7.1811	4.113	0.0060452	0.0045988	0.0020461
7.1811	8.2261	0.0063802	0.0045977	0.0020461
7.18108	12.3391	0.00679569	0.00459674	0.0020461
7.18108	16.4522	0.00704827	0.0045959	0.0020461
7.18108	20.5652	0.00716313	0.00459522	0.0020461
7.18108	24.6782	0.00723554	0.00459474	0.0020461
7.18108	28.7913	0.00728905	0.00459446	0.0020461
7.18108	32.9043	0.00732994	0.00459439	0.0020461
7.18108	37.0174	0.00736204	0.00459452	0.0020461
8.207	0	0.0055895	0.0045955	0.0020807
8.207	4.113	0.0059982	0.004599	0.0020807
8.207	8.2261	0.0063037	0.004598	0.0020807
8.20695	12.3391	0.00665747	0.0045971	0.00208069
8.20695	16.4522	0.00695988	0.0045963	0.00208069
8.20695	20.5652	0.00710113	0.00459562	0.00208069
8.20695	24.6782	0.00718348	0.00459508	0.00208069
8.20695	28.7913	0.0072431	0.0045947	0.00208069
8.20695	32.9043	0.00728905	0.00459446	0.00208069
8.20695	37.0174	0.00732537	0.00459439	0.00208069
9.2328	0	0.0055945	0.0045961	0.0021034
9.2328	4.113	0.005961	0.0045991	0.0021034
9.2328	8.2261	0.0062408	0.0045982	0.0021034
9.23282	12.3391	0.00653644	0.00459738	0.00210338
9.23282	16.4522	0.00683468	0.00459664	0.00210338
9.23282	20.5652	0.00703122	0.00459598	0.00210338
9.23282	24.6782	0.00713313	0.00459543	0.00210338
9.23282	28.7913	0.00719819	0.00459498	0.00210338
9.23282	32.9043	0.00724879	0.00459466	0.00210338
9.23282	37.0174	0.00728905	0.00459446	0.00210338
