# Supplementary material for: GEODE: an in silico tool that translates in vitro to in vivo predictions of tuberculosis antibiotic combination efficacy
Source: Front Pharmacol. 2025 Oct 17;16:1639673. doi: 10.3389/fphar.2025.1639673 (PMC12575316; doi:10.3389/fphar.2025.1639673)
Supplement: Supplementary file 1 [file Supplementaryfile5.zip › drug_int_data/HRZE-ANNNNH-max/INH-PZA-EMB.csv]

bliss INH-PZA-EMB nrDrugs 3 nrLines 999
0	0	458.2318	0.001424441	2.526702	9.052248e-05
0	0	916.4636	0.001424441	2.526702	9.052248e-05
0	0	1374.6954	0.0014244409	2.526702	9.0522478e-05
0	0	1832.9272	0.0014244409	2.526702	9.0522478e-05
0	0	2291.159	0.0014244409	2.526702	9.0522478e-05
0	0	2749.3908	0.0014244409	2.526702	9.0522478e-05
0	0	3207.6227	0.0014244409	2.526702	9.0522478e-05
0	0	3665.8545	0.0014244409	2.526702	9.0522478e-05
0	0	4124.0863	0.0014244409	2.526702	9.0522478e-05
0	7644.2192	0	0.0015954117	0.0015954117	0.00013267441
0	7644.2192	458.23181	0.0014328912	0.37548054	0.00014523155
0	7644.2192	916.46361	0.001428775	0.653491	0.00014523155
0	7644.2192	1374.6954	0.0014273554	0.86786526	0.00014523155
0	7644.2192	1832.9272	0.0014266363	1.0382096	0.00014523155
0	7644.2192	2291.159	0.0014262018	0.88520019	0.00014523155
0	7644.2192	2749.3908	0.0014259109	0.97199011	0.00014523155
0	7644.2192	3207.6227	0.0014257025	1.04519	0.00014523155
0	7644.2192	3665.8545	0.0014255458	1.1077602	0.00014523155
0	7644.2192	4124.0863	0.0014254238	1.1618593	0.00014523155
0	15288.4383	0	0.00159732055	0.00159732055	0.000132674407
0	15288.4383	458.231807	0.00144053423	0.203046241	0.000145231554
0	15288.4383	916.463615	0.00143289116	0.375480537	0.000145231554
0	15288.4383	1374.69542	0.00143017039	0.52408902	0.000145231554
0	15288.4383	1832.92723	0.00142877497	0.653491001	0.000145231554
0	15288.4383	2291.15904	0.00142792614	0.767184103	0.000145231554
0	15288.4383	2749.39084	0.00142735535	0.867865258	0.000145231554
0	15288.4383	3207.62265	0.00142694522	0.957647439	0.000145231554
0	15288.4383	3665.85446	0.00142663627	1.0382096	0.000145231554
0	15288.4383	4124.08627	0.00142639518	1.11090267	0.000145231554
0	22932.6575	0	0.00159775879	0.00159775879	0.000132674407
0	22932.6575	458.231807	0.00144748334	0.13925588	0.000145231554
0	22932.6575	916.463615	0.00143680597	0.263516173	0.000145231554
0	22932.6575	1374.69542	0.00143289116	0.375480537	0.000145231554
0	22932.6575	1832.92723	0.00143085922	0.476888139	0.000145231554
0	22932.6575	2291.15904	0.00142961508	0.569164904	0.000145231554
0	22932.6575	2749.39084	0.00142877497	0.653491001	0.000145231554
0	22932.6575	3207.62265	0.00142816956	0.730851603	0.000145231554
0	22932.6575	3665.85446	0.00142771256	0.802075568	0.000145231554
0	22932.6575	4124.08627	0.00142735535	0.867865258	0.000145231554
0	30576.8767	0	0.00159793525	0.00159793525	0.000132674407
0	30576.8767	458.231807	0.00145383103	0.106028874	0.000145231554
0	30576.8767	916.463615	0.00144053423	0.203046241	0.000145231554
0	30576.8767	1374.69542	0.00143552246	0.292585961	0.000145231554
0	30576.8767	1832.92723	0.00143289116	0.375480537	0.000145231554
0	30576.8767	2291.15904	0.00143126973	0.452443304	0.000145231554
0	30576.8767	2749.39084	0.00143017039	0.52408902	0.000145231554
0	30576.8767	3207.62265	0.00142937593	0.590950322	0.000145231554
0	30576.8767	3665.85446	0.00142877497	0.653491001	0.000145231554
0	30576.8767	4124.08627	0.00142830448	0.712116774	0.000145231554
0	38221.0958	0	0.00159802605	0.00159802605	0.000132674407
0	38221.0958	458.231807	0.0014596538	0.0856449499	0.000145231554
0	38221.0958	916.463615	0.00144408932	0.16518779	0.000145231554
0	38221.0958	1374.69542	0.00143806876	0.239709883	0.000145231554
0	38221.0958	1832.92723	0.00143487277	0.309672089	0.000145231554
0	38221.0958	2291.15904	0.00143289116	0.375480537	0.000145231554
0	38221.0958	2749.39084	0.00143154225	0.437494511	0.000145231554
0	38221.0958	3207.62265	0.00143056472	0.496033019	0.000145231554
0	38221.0958	3665.85446	0.00142982376	0.551380282	0.000145231554
0	38221.0958	4124.08627	0.00142924276	0.603790349	0.000145231554
0	45865.315	0	0.0015980798	0.0015980798	0.000132674407
0	45865.315	458.231807	0.00146501546	0.0718638495	0.000145231554
0	45865.315	916.463615	0.00144748334	0.13925588	0.000145231554
0	45865.315	1374.69542	0.00144053423	0.203046241	0.000145231554
0	45865.315	1832.92723	0.00143680597	0.263516173	0.000145231554
0	45865.315	2291.15904	0.00143448038	0.320918375	0.000145231554
0	45865.315	2749.39084	0.00143289116	0.375480537	0.000145231554
0	45865.315	3207.62265	0.00143173634	0.427408358	0.000145231554
0	45865.315	3665.85446	0.00143085922	0.476888139	0.000145231554
0	45865.315	4124.08627	0.00143017039	0.52408902	0.000145231554
0	53509.5342	0	0.00159811463	0.00159811463	0.000132674407
0	53509.5342	458.231807	0.00146996969	0.0619245428	0.000145231554
0	53509.5342	916.463615	0.00145072725	0.120381608	0.000145231554
0	53509.5342	1374.69542	0.00144292276	0.1761298	0.000145231554
0	53509.5342	1832.92723	0.00143869255	0.229353163	0.000145231554
0	53509.5342	2291.15904	0.00143603838	0.280219437	0.000145231554
0	53509.5342	2749.39084	0.0014342177	0.328881827	0.000145231554
0	53509.5342	3207.62265	0.00143289116	0.375480537	0.000145231554
0	53509.5342	3665.85446	0.0014318816	0.420144127	0.000145231554
0	53509.5342	4124.08627	0.00143108754	0.462990696	0.000145231554
0	61153.7534	0	0.00159813869	0.00159813869	0.000132674407
0	61153.7534	458.231807	0.00147456205	0.0544170773	0.000145231554
0	61153.7534	916.463615	0.00145383103	0.106028874	0.000145231554
0	61153.7534	1374.69542	0.001445238	0.155529616	0.000145231554
0	61153.7534	1832.92723	0.00144053423	0.203046241	0.000145231554
0	61153.7534	2291.15904	0.0014375661	0.248695708	0.000145231554
0	61153.7534	2749.39084	0.00143552246	0.292585961	0.000145231554
0	61153.7534	3207.62265	0.00143402954	0.33481678	0.000145231554
0	61153.7534	3665.85446	0.00143289116	0.375480537	0.000145231554
0	61153.7534	4124.08627	0.0014319944	0.414662874	0.000145231554
0	68797.9725	0	0.00159815613	0.00159815613	0.000132674407
0	68797.9725	458.231807	0.00147883142	0.0485462404	0.000145231554
0	68797.9725	916.463615	0.00145680378	0.0947467005	0.000145231554
0	68797.9725	1374.69542	0.00144748334	0.13925588	0.000145231554
0	68797.9725	1832.92723	0.00144233264	0.182164988	0.000145231554
0	68797.9725	2291.15904	0.00143906443	0.223558791	0.000145231554
0	68797.9725	2749.39084	0.00143680597	0.263516173	0.000145231554
0	68797.9725	3207.62265	0.00143515186	0.302110632	0.000145231554
0	68797.9725	3665.85446	0.00143388813	0.339410738	0.000145231554
0	68797.9725	4124.08627	0.00143289116	0.375480537	0.000145231554
4.9835	0	0	0.0064174	0.0064174	0.00057941
4.983462	0	458.2318	0.005239393	0.1851032	0.0004839167
4.983462	0	916.4636	0.00452497	0.3402353	0.0004838523
4.9834621	0	1374.6954	0.0040408253	0.47434309	0.00048383085
4.9834621	0	1832.9272	0.0036895721	0.59158284	0.00048382012
4.9834621	0	2291.159	0.0034225066	0.695067	0.00048381368
4.9834621	0	2749.3908	0.0032123343	0.78717444	0.00048380939
4.9834621	0	3207.6227	0.0030424925	0.86975605	0.00048380632
4.9834621	0	3665.8545	0.0029023177	0.94427462	0.00048380402
4.9834621	0	4124.0863	0.0027846205	1.0119024	0.00048380224
4.9834621	7644.2192	0	0.0063364164	0.0063364164	0.00048757016
4.9834621	7644.2192	458.23181	0.0052721722	0.010923481	0.00039207507
4.9834621	7644.2192	916.46361	0.0045521797	0.019084106	0.00039201069
4.9834621	7644.2192	1374.6954	0.00406449	0.026953573	0.00039198923
4.9834621	7644.2192	1832.9272	0.0037101078	0.034411137	0.0003919785
4.9834621	7644.2192	2291.159	0.0034402903	0.04132546	0.00039197206
4.9834621	7644.2192	2749.3908	0.0032277671	0.079323441	0.00039196777
4.9834621	7644.2192	3207.6227	0.0030559495	0.19359636	0.0003919647
4.9834621	7644.2192	3665.8545	0.0029141236	0.28804695	0.0003919624
4.9834621	7644.2192	4124.0863	0.0027950459	0.37278774	0.00039196062
4.98346208	15288.4383	0	0.00625832255	0.00625832255	0.000487520902
4.98346208	15288.4383	458.231807	0.00530500527	0.0088984851	0.000392025812
4.98346208	15288.4383	916.463615	0.00457933282	0.0155300719	0.000391961433
4.98346208	15288.4383	1374.69542	0.00408813787	0.0220612047	0.000391939972
4.98346208	15288.4383	1832.92723	0.00373064307	0.028448675	0.000391929242
4.98346208	15288.4383	2291.15904	0.00345807308	0.0346548735	0.000391922803
4.98346208	15288.4383	2749.39084	0.00324319303	0.0406485834	0.000391918511
4.98346208	15288.4383	3207.62265	0.00306939341	0.0464049478	0.000391915445
4.98346208	15288.4383	3665.85446	0.00292591137	0.0519041618	0.000391913146
4.98346208	15288.4383	4124.08627	0.00280544965	0.0571266363	0.000391911357
4.98346208	22932.6575	0	0.00618293465	0.00618293465	0.000487504482
4.98346208	22932.6575	458.231807	0.00533790841	0.00721775932	0.000392009392
4.98346208	22932.6575	916.463615	0.00460641972	0.0124353406	0.000391945013
4.98346208	22932.6575	1374.69542	0.00411176087	0.0175908534	0.000391923553
4.98346208	22932.6575	1832.92723	0.00375117199	0.0226593261	0.000391912822
4.98346208	22932.6575	2291.15904	0.00347585038	0.0276162774	0.000391906384
4.98346208	22932.6575	2749.39084	0.00325860852	0.0324374568	0.000391902092
4.98346208	22932.6575	3207.62265	0.0030828212	0.0370980359	0.000391899026
4.98346208	22932.6575	3665.85446	0.0029376785	0.0415709343	0.000391896727
4.98346208	22932.6575	4124.08627	0.00281582962	0.045823719	0.000391894938
4.98346208	30576.8767	0	0.0061101083	0.0061101083	0.000487496273
4.98346208	30576.8767	458.231807	0.00537090398	0.00603028449	0.000392001183
4.98346208	30576.8767	916.463615	0.00463343101	0.0102484561	0.000391936804
4.98346208	30576.8767	1374.69542	0.00413535094	0.0144226235	0.000391915343
4.98346208	30576.8767	1832.92723	0.00377168873	0.0185380427	0.000391904613
4.98346208	30576.8767	2291.15904	0.00349361767	0.0225798596	0.000391898174
4.98346208	30576.8767	2749.39084	0.00327400977	0.0265330374	0.000391893882
4.98346208	30576.8767	3207.62265	0.00309622971	0.0303821706	0.000391890816
4.98346208	30576.8767	3665.85446	0.00294942228	0.0341111603	0.000391888517
4.98346208	30576.8767	4124.08627	0.00282618345	0.0377027166	0.000391886728
4.98346208	38221.0958	0	0.0060397095	0.0060397095	0.000487491347
4.98346208	38221.0958	458.231807	0.00540402115	0.00540402115	0.000391996257
4.98346208	38221.0958	916.463615	0.00466035785	0.00869808969	0.000391931878
4.98346208	38221.0958	1374.69542	0.00415890009	0.0121802379	0.000391910417
4.98346208	38221.0958	1832.92723	0.00379218739	0.0156207653	0.000391899687
4.98346208	38221.0958	2291.15904	0.00351137028	0.0190105182	0.000391893249
4.98346208	38221.0958	2749.39084	0.00328939294	0.0223402281	0.000391888956
4.98346208	38221.0958	3207.62265	0.00310961569	0.0256004762	0.00039188589
4.98346208	38221.0958	3665.85446	0.00296113994	0.0287816285	0.000391883591
4.98346208	38221.0958	4124.08627	0.00283650879	0.0318737369	0.000391881803
4.98346208	45865.315	0	0.00597161368	0.00597161368	0.000487488063
4.98346208	45865.315	458.231807	0.00543729733	0.00543729733	0.000391992973
4.98346208	45865.315	916.463615	0.00468719204	0.00755814606	0.000391928594
4.98346208	45865.315	1374.69542	0.00418240041	0.0105346211	0.000391907133
4.98346208	45865.315	1832.92723	0.00381266205	0.0134802852	0.000391896403
4.98346208	45865.315	2291.15904	0.0035291035	0.0163892208	0.000391889965
4.98346208	45865.315	2749.39084	0.0033047541	0.0192554465	0.000391885672
4.98346208	45865.315	3207.62265	0.00312297582	0.0220729127	0.000391882607
4.98346208	45865.315	3665.85446	0.00297282864	0.0248354886	0.000391880307
4.98346208	45865.315	4124.08627	0.0028468032	0.0275369405	0.000391878519
4.98346208	53509.5342	0	0.00590570488	0.00590570488	0.000487485717
4.98346208	53509.5342	458.231807	0.00547077971	0.00547077971	0.000391990627
4.98346208	53509.5342	916.463615	0.00471392615	0.00668947795	0.000391926248
4.98346208	53509.5342	1374.69542	0.00420584409	0.00928282615	0.000391904788
4.98346208	53509.5342	1832.92723	0.00383310675	0.0118524843	0.000391894057
4.98346208	53509.5342	2291.15904	0.00354681253	0.0143944379	0.000391887619
4.98346208	53509.5342	2749.39084	0.00332008923	0.0169046347	0.000391883327
4.98346208	53509.5342	3207.62265	0.00313630668	0.0193789858	0.000391880261
4.98346208	53509.5342	3665.85446	0.00298448546	0.0218133643	0.000391877962
4.98346208	53509.5342	4124.08627	0.00285706419	0.0242036005	0.000391876173
4.98346208	61153.7534	0	0.00584187499	0.00584187499	0.000487483958
4.98346208	61153.7534	458.231807	0.00550452732	0.00550452732	0.000391988868
4.98346208	61153.7534	916.463615	0.00474055358	0.00600745864	0.000391924489
4.98346208	61153.7534	1374.69542	0.0042292234	0.00830159178	0.000391903029
4.98346208	61153.7534	1832.92723	0.00385351552	0.0105769349	0.000391892298
4.98346208	61153.7534	2291.15904	0.00356449249	0.0128306493	0.00039188586
4.98346208	61153.7534	2749.39084	0.00333539422	0.0150598718	0.000391881568
4.98346208	61153.7534	3207.62265	0.00314960475	0.0172617168	0.000391878502
4.98346208	61153.7534	3665.85446	0.0029961074	0.0194332773	0.000391876202
4.98346208	61153.7534	4124.08627	0.00286728917	0.0215716241	0.000391874414
4.98346208	68797.9725	0	0.00578002311	0.00578002311	0.00048748259
4.98346208	68797.9725	458.231807	0.00553861359	0.00553861359	0.0003919875
4.98346208	68797.9725	916.463615	0.00476706872	0.00545875166	0.000391923121
4.98346208	68797.9725	1374.69542	0.00425253075	0.00751334046	0.00039190166
4.98346208	68797.9725	1832.92723	0.00387388238	0.00955264722	0.00039189093
4.98346208	68797.9725	2291.15904	0.00358213843	0.0115745941	0.000391884492
4.98346208	68797.9725	2749.39084	0.00335066483	0.0135770867	0.000391880199
4.98346208	68797.9725	3207.62265	0.00316286643	0.0155580155	0.000391877133
4.98346208	68797.9725	3665.85446	0.00300769136	0.017515257	0.000391874834
4.98346208	68797.9725	4124.08627	0.00287747551	0.0194466745	0.000391873046
9.9669	0	0	0.0064174	0.0064174	0.00064657
9.966924	0	458.2318	0.005744754	0.09795496	0.0005458784
9.966924	0	916.4636	0.005239393	0.1851032	0.0005457496
9.9669242	0	1374.6954	0.0048438807	0.26560944	0.0005457067
9.9669242	0	1832.9272	0.0045249703	0.34023531	0.00054568524
9.9669242	0	2291.159	0.0042618708	0.40962841	0.00054567236
9.9669242	0	2749.3908	0.0040408253	0.47434309	0.00054566378
9.9669242	0	3207.6227	0.0038523264	0.53485675	0.00054565765
9.9669242	0	3665.8545	0.0036895721	0.59158284	0.00054565305
9.9669242	0	4124.0863	0.0035475564	0.6448813	0.00054564947
9.9669242	7644.2192	0	0.0063765262	0.0063765262	0.00055094282
9.9669242	7644.2192	458.23181	0.0057644096	0.0072895545	0.00045024684
9.9669242	7644.2192	916.46361	0.0052557766	0.011643586	0.00045011811
9.9669242	7644.2192	1374.6954	0.0048586022	0.015908744	0.00045007519
9.9669242	7644.2192	1832.9272	0.0045385814	0.020061373	0.00045005373
9.9669242	7644.2192	2291.159	0.0042745567	0.024077788	0.00045004085
9.9669242	7644.2192	2749.3908	0.0040526592	0.047374942	0.00045003227
9.9669242	7644.2192	3207.6227	0.0038633548	0.12538066	0.00045002614
9.9669242	7644.2192	3665.8545	0.0036998397	0.19555905	0.00045002154
9.9669242	7644.2192	4124.0863	0.0035571109	0.25941872	0.00045001796
9.96692417	15288.4383	0	0.00633641639	0.00633641639	0.000550844305
9.96692417	15288.4383	458.231807	0.00578419051	0.00677144322	0.000450148323
9.96692417	15288.4383	916.463615	0.00527217223	0.0109234813	0.000450019592
9.96692417	15288.4383	1374.69542	0.00487331058	0.0150327127	0.000449976673
9.96692417	15288.4383	1832.92723	0.00455217971	0.019084106	0.000449955213
9.96692417	15288.4383	2291.15904	0.00428723501	0.0230627046	0.000449942336
9.96692417	15288.4383	2749.39084	0.00406448998	0.0269535731	0.000449933752
9.96692417	15288.4383	3207.62265	0.00387438271	0.0307416027	0.00044992762
9.96692417	15288.4383	3665.85446	0.00371010784	0.0344111365	0.000449923022
9.96692417	15288.4383	4124.08627	0.00356666614	0.0379453655	0.000449919445
9.96692417	22932.6575	0	0.00629702178	0.00629702178	0.000550811466
9.96692417	22932.6575	458.231807	0.00580410686	0.00615533824	0.000450115484
9.96692417	22932.6575	916.463615	0.00528858114	0.00991817153	0.000449986753
9.96692417	22932.6575	1374.69542	0.00488800496	0.0136599625	0.000449943834
9.96692417	22932.6575	1832.92723	0.00456576394	0.0173716558	0.000449922374
9.96692417	22932.6575	2291.15904	0.00429990451	0.0210445341	0.000449909498
9.96692417	22932.6575	2749.39084	0.00407631653	0.0246703047	0.000449900913
9.96692417	22932.6575	3207.62265	0.00388540921	0.028241156	0.000449894782
9.96692417	22932.6575	3665.85446	0.00372037588	0.0317497774	0.000449890183
9.96692417	22932.6575	4124.08627	0.00357622152	0.0351893289	0.000449886606
9.96692417	30576.8767	0	0.00625832255	0.00625832255	0.000550795047
9.96692417	30576.8767	458.231807	0.0058241702	0.0058241702	0.000450099065
9.96692417	30576.8767	916.463615	0.00530500527	0.0088984851	0.000449970334
9.96692417	30576.8767	1374.69542	0.0049026846	0.012223952	0.000449927415
9.96692417	30576.8767	1832.92723	0.00457933282	0.0155300719	0.000449905955
9.96692417	30576.8767	2291.15904	0.00431256402	0.0188110126	0.000449893078
9.96692417	30576.8767	2749.39084	0.00408813787	0.0220612047	0.000449884494
9.96692417	30576.8767	3207.62265	0.00389643346	0.0252753924	0.000449878362
9.96692417	30576.8767	3665.85446	0.00373064307	0.028448675	0.000449873764
9.96692417	30576.8767	4124.08627	0.00358577639	0.0315765383	0.000449870187
9.96692417	38221.0958	0	0.00622029964	0.00622029964	0.000550785195
9.96692417	38221.0958	458.231807	0.00584439331	0.00584439331	0.000450089213
9.96692417	38221.0958	916.463615	0.00532144683	0.00798941916	0.000449960482
9.96692417	38221.0958	1374.69542	0.00491734886	0.0109317765	0.000449917563
9.96692417	38221.0958	1832.92723	0.00459288515	0.0138592788	0.000449896103
9.96692417	38221.0958	2291.15904	0.00432521238	0.0167676876	0.000449883227
9.96692417	38221.0958	2749.39084	0.00409995299	0.0196528643	0.000449874643
9.96692417	38221.0958	3207.62265	0.00390745461	0.0225107887	0.000449868511
9.96692417	38221.0958	3665.85446	0.00374090869	0.02533757	0.000449863912
9.96692417	38221.0958	4124.08627	0.00359533011	0.0281294486	0.000449860335
9.96692417	45865.315	0	0.00618293465	0.00618293465	0.000550778627
9.96692417	45865.315	458.231807	0.00586479026	0.00586479026	0.000450082645
9.96692417	45865.315	916.463615	0.00533790841	0.00721775932	0.000449953914
9.96692417	45865.315	1374.69542	0.00493199718	0.00983272944	0.000449910996
9.96692417	45865.315	1832.92723	0.00460641972	0.0124353406	0.000449889535
9.96692417	45865.315	2291.15904	0.0043378484	0.015022428	0.000449876659
9.96692417	45865.315	2749.39084	0.00411176087	0.0175908534	0.000449868075
9.96692417	45865.315	3207.62265	0.00391847181	0.0201375104	0.000449861943
9.96692417	45865.315	3665.85446	0.00375117199	0.0226593261	0.000449857344
9.96692417	45865.315	4124.08627	0.00360488206	0.0251532568	0.000449853768
9.96692417	53509.5342	0	0.00614620989	0.00614620989	0.000550773936
9.96692417	53509.5342	458.231807	0.00588537652	0.00588537652	0.000450077954
9.96692417	53509.5342	916.463615	0.00535439299	0.00657176172	0.000449949223
9.96692417	53509.5342	1374.69542	0.00494662913	0.00891330526	0.000449906304
9.96692417	53509.5342	1832.92723	0.00461993538	0.0112442664	0.000449884844
9.96692417	53509.5342	2291.15904	0.00435047095	0.0135622518	0.000449871968
9.96692417	53509.5342	2749.39084	0.00412356052	0.0158648679	0.000449863384
9.96692417	53509.5342	3207.62265	0.00392948419	0.018149724	0.000449857252
9.96692417	53509.5342	3665.85446	0.00376143225	0.020414431	0.000449852653
9.96692417	53509.5342	4124.08627	0.00361443157	0.0226565993	0.000449849076
9.96692417	61153.7534	0	0.0061101083	0.0061101083	0.000550770418
9.96692417	61153.7534	458.231807	0.00590616913	0.00590616913	0.000450074436
9.96692417	61153.7534	916.463615	0.00537090398	0.00603028449	0.000449945705
9.96692417	61153.7534	1374.69542	0.0049612444	0.00814395353	0.000449902786
9.96692417	61153.7534	1832.92723	0.00463343101	0.0102484561	0.000449881326
9.96692417	61153.7534	2291.15904	0.00436307886	0.0123419595	0.000449868449
9.96692417	61153.7534	2749.39084	0.00413535094	0.0144226235	0.000449859865
9.96692417	61153.7534	3207.62265	0.00394049091	0.016488602	0.000449853733
9.96692417	61153.7534	3665.85446	0.00377168873	0.0185380427	0.000449849135
9.96692417	61153.7534	4124.08627	0.00362397801	0.0205690854	0.000449845558
9.96692417	68797.9725	0	0.00607461345	0.00607461345	0.000550767681
9.96692417	68797.9725	458.231807	0.00592718688	0.00592718688	0.000450071699
9.96692417	68797.9725	916.463615	0.00538744524	0.00557307095	0.000449942968
9.96692417	68797.9725	1374.69542	0.0049758428	0.00749565136	0.000449900049
9.96692417	68797.9725	1832.92723	0.00464690551	0.009410235	0.000449878589
9.96692417	68797.9725	2291.15904	0.00437567101	0.011315399	0.000449865713
9.96692417	68797.9725	2749.39084	0.00414713113	0.0132097122	0.000449857129
9.96692417	68797.9725	3207.62265	0.00395149112	0.0150917362	0.000449850997
9.96692417	68797.9725	3665.85446	0.00378194069	0.0169600251	0.000449846398
9.96692417	68797.9725	4124.08627	0.00363352072	0.0188131253	0.000449842821
14.9504	0	0	0.00641737	0.00641737	0.00066421
14.95039	0	458.2318	0.00594645	0.06727835	0.0005620631
14.95039	0	916.4636	0.00556125	0.1277948	0.0005618701
14.950386	0	1374.6954	0.0052393928	0.18510316	0.0005618057
14.950386	0	1832.9272	0.0049658952	0.23946243	0.00056177351
14.950386	0	2291.159	0.0047302807	0.291104	0.00056175419
14.950386	0	2749.3908	0.0045249703	0.34023531	0.00056174132
14.950386	0	3207.6227	0.0043443257	0.38704286	0.00056173212
14.950386	0	3665.8545	0.0041840548	0.43169478	0.00056172522
14.950386	0	4124.0863	0.0040408253	0.47434309	0.00056171986
14.950386	7644.2192	0	0.0063900587	0.0063900587	0.00056755026
14.950386	7644.2192	458.23181	0.005960761	0.005960761	0.00046540372
14.950386	7644.2192	916.46361	0.0055734209	0.008877635	0.00046521069
14.950386	7644.2192	1374.6954	0.0052503141	0.011767223	0.00046514632
14.950386	7644.2192	1832.9272	0.004976018	0.014608822	0.00046511413
14.950386	7644.2192	2291.159	0.0047398266	0.017394872	0.00046509481
14.950386	7644.2192	2749.3908	0.0045340457	0.033878883	0.00046508194
14.950386	7644.2192	3207.6227	0.0043529823	0.090761124	0.00046507274
14.950386	7644.2192	3665.8545	0.0041923194	0.14391936	0.00046506584
14.950386	7644.2192	4124.0863	0.0040487149	0.19378351	0.00046506048
14.9503862	15288.4383	0	0.00636307557	0.00636307557	0.000567402491
14.9503862	15288.4383	458.231807	0.00597516169	0.00597516169	0.000465255944
14.9503862	15288.4383	916.463615	0.00558562246	0.00858301347	0.000465062914
14.9503862	15288.4383	1374.69542	0.00526124046	0.0114556983	0.000464998543
14.9503862	15288.4383	1832.92723	0.00498613669	0.0142968781	0.000464966354
14.9503862	15288.4383	2291.15904	0.00474936634	0.0171003674	0.00046494704
14.9503862	15288.4383	2749.39084	0.00454311566	0.0198599387	0.000464934164
14.9503862	15288.4383	3207.62265	0.00436163482	0.022569321	0.000464924967
14.9503862	15288.4383	3665.85446	0.00420058152	0.0252221909	0.000464918068
14.9503862	15288.4383	4124.08627	0.00405660321	0.0278121576	0.000464912703
14.9503862	22932.6575	0	0.00633641639	0.00633641639	0.000567353233
14.9503862	22932.6575	458.231807	0.00598965683	0.00598965683	0.000465206686
14.9503862	22932.6575	916.463615	0.00559785602	0.00815928212	0.000465013656
14.9503862	22932.6575	1374.69542	0.00527217223	0.0109234813	0.000464949285
14.9503862	22932.6575	1832.92723	0.0049962511	0.0136686545	0.000464917096
14.9503862	22932.6575	2291.15904	0.00475889951	0.0163903437	0.000464897782
14.9503862	22932.6575	2749.39084	0.00455217971	0.019084106	0.000464884906
14.9503862	22932.6575	3207.62265	0.00437028303	0.0217455143	0.000464875709
14.9503862	22932.6575	3665.85446	0.00420884084	0.0243701484	0.00046486881
14.9503862	22932.6575	4124.08627	0.00406448998	0.0269535731	0.000464863445
14.9503862	30576.8767	0	0.00631007509	0.00631007509	0.000567328604
14.9503862	30576.8767	458.231807	0.0060042515	0.0060042515	0.000465182057
14.9503862	30576.8767	916.463615	0.00561012348	0.00766596051	0.000464989027
14.9503862	30576.8767	1374.69542	0.00528310992	0.010265311	0.000464924656
14.9503862	30576.8767	1832.92723	0.00500636113	0.012853056	0.000464892467
14.9503862	30576.8767	2291.15904	0.00476842581	0.0154260338	0.000464873153
14.9503862	30576.8767	2749.39084	0.00456123751	0.0179811407	0.000464860277
14.9503862	30576.8767	3207.62265	0.00437892651	0.0205153427	0.00046485108
14.9503862	30576.8767	3665.85446	0.00421709702	0.0230256834	0.000464844181
14.9503862	30576.8767	4124.08627	0.00407237488	0.025509287	0.000464838816
14.9503862	38221.0958	0	0.00628404573	0.00628404573	0.000567313826
14.9503862	38221.0958	458.231807	0.00601895109	0.00601895109	0.00046516728
14.9503862	38221.0958	916.463615	0.00562242688	0.00715883729	0.00046497425
14.9503862	38221.0958	1374.69542	0.00529405406	0.00957084105	0.000464909878
14.9503862	38221.0958	1832.92723	0.0050164667	0.0119750648	0.00046487769
14.9503862	38221.0958	2291.15904	0.00477794493	0.0143691763	0.000464858376
14.9503862	38221.0958	2749.39084	0.00457028866	0.0167508984	0.0004648455
14.9503862	38221.0958	3207.62265	0.0043875649	0.0191180212	0.000464836302
14.9503862	38221.0958	3665.85446	0.0042253497	0.021468413	0.000464829404
14.9503862	38221.0958	4124.08627	0.00408025761	0.0238000301	0.000464824039
14.9503862	45865.315	0	0.00625832255	0.00625832255	0.000567303975
14.9503862	45865.315	458.231807	0.00603376134	0.00603376134	0.000465157428
14.9503862	45865.315	916.463615	0.00563476839	0.00667373306	0.000464964398
14.9503862	45865.315	1374.69542	0.00530500527	0.0088984851	0.000464900027
14.9503862	45865.315	1832.92723	0.00502656775	0.0111173182	0.000464867838
14.9503862	45865.315	2291.15904	0.00478745659	0.0133284344	0.000464848524
14.9503862	45865.315	2749.39084	0.00457933282	0.0155300719	0.000464835648
14.9503862	45865.315	3207.62265	0.00439619785	0.0177205131	0.000464826451
14.9503862	45865.315	3665.85446	0.00423359857	0.0198980929	0.000464819552
14.9503862	45865.315	4124.08627	0.00408813787	0.0220612047	0.000464814187
14.9503862	53509.5342	0	0.00623289995	0.00623289995	0.000567296938
14.9503862	53509.5342	458.231807	0.00604868838	0.00604868838	0.000465150391
14.9503862	53509.5342	916.463615	0.00564715035	0.00622792982	0.000464957361
14.9503862	53509.5342	1374.69542	0.00531596422	0.008277271	0.00046489299
14.9503862	53509.5342	1832.92723	0.00503666428	0.0103216282	0.000464860801
14.9503862	53509.5342	2291.15904	0.00479696048	0.0123595734	0.000464841487
14.9503862	53509.5342	2749.39084	0.00458836962	0.0143896977	0.000464828611
14.9503862	53509.5342	3207.62265	0.00440482498	0.0164106164	0.000464819414
14.9503862	53509.5342	3665.85446	0.00424184329	0.0184209732	0.000464812516
14.9503862	53509.5342	4124.08627	0.00409601537	0.0204194439	0.00046480715
14.9503862	61153.7534	0	0.00620777243	0.00620777243	0.00056729166
14.9503862	61153.7534	458.231807	0.00606373869	0.00606373869	0.000465145113
14.9503862	61153.7534	916.463615	0.00565957526	0.00582673656	0.000464952084
14.9503862	61153.7534	1374.69542	0.00532693166	0.0077171138	0.000464887712
14.9503862	61153.7534	1832.92723	0.00504675628	0.00960304211	0.000464855524
14.9503862	61153.7534	2291.15904	0.00480645635	0.0114833671	0.00046483621
14.9503862	61153.7534	2749.39084	0.0045973987	0.0133569429	0.000464823333
14.9503862	61153.7534	3207.62265	0.00441344594	0.0152226349	0.000464814136
14.9503862	61153.7534	3665.85446	0.00425008353	0.0170793219	0.000464807238
14.9503862	61153.7534	4124.08627	0.0041038898	0.0189258978	0.000464801873
14.9503862	68797.9725	0	0.00618293465	0.00618293465	0.000567287555
14.9503862	68797.9725	458.231807	0.0060789192	0.0060789192	0.000465141009
14.9503862	68797.9725	916.463615	0.00567204579	0.00567204579	0.000464947979
14.9503862	68797.9725	1374.69542	0.00533790841	0.00721775932	0.000464883607
14.9503862	68797.9725	1832.92723	0.0050568438	0.00896228908	0.000464851419
14.9503862	68797.9725	2291.15904	0.00481594394	0.0107017964	0.000464832105
14.9503862	68797.9725	2749.39084	0.00460641972	0.0124353406	0.000464819229
14.9503862	68797.9725	3207.62265	0.00442206038	0.0141619847	0.000464810031
14.9503862	68797.9725	3665.85446	0.00425831896	0.0158807975	0.000464803133
14.9503862	68797.9725	4124.08627	0.00411176087	0.0175908534	0.000464797768
19.9338	0	0	0.00641737	0.00641737	0.000671995
19.93385	0	458.2318	0.006055045	0.05161465	0.0005692494
19.93385	0	916.4636	0.005744754	0.09795496	0.0005689921
19.933848	0	1374.6954	0.0054755302	0.14241203	0.00056890631
19.933848	0	1832.9272	0.0052393928	0.18510316	0.0005688634
19.933848	0	2291.159	0.0050303677	0.226136	0.00056883765
19.933848	0	2749.3908	0.0048438807	0.26560944	0.00056882048
19.933848	0	3207.6227	0.00467636	0.30361454	0.00056880822
19.933848	0	3665.8545	0.0045249703	0.34023531	0.00056879902
19.933848	0	4124.0863	0.004387428	0.37554934	0.00056879187
19.933848	7644.2192	0	0.0063968558	0.0063968558	0.00057492182
19.933848	7644.2192	458.23181	0.0060663357	0.0060663357	0.00047217669
19.933848	7644.2192	916.46361	0.0057545666	0.0074713799	0.00047191944
19.933848	7644.2192	1374.6954	0.0054843762	0.0096507496	0.00047183363
19.933848	7644.2192	1832.9272	0.0052475833	0.011804064	0.00047179071
19.933848	7644.2192	2291.159	0.0050380894	0.013928047	0.00047176496
19.933848	7644.2192	2749.3908	0.004851243	0.026631464	0.00047174779
19.933848	7644.2192	3207.6227	0.0046834264	0.071085187	0.00047173553
19.933848	7644.2192	3665.8545	0.0045317774	0.11340103	0.00047172633
19.933848	7644.2192	4124.0863	0.004393997	0.15375376	0.00047171918
19.9338483	15288.4383	0	0.00637652624	0.00637652624	0.000574724794
19.9338483	15288.4383	458.231807	0.00607768937	0.00607768937	0.000471979659
19.9338483	15288.4383	916.463615	0.00576440957	0.00728955454	0.00047172241
19.9338483	15288.4383	1374.69542	0.00549323415	0.0094762074	0.000471636594
19.9338483	15288.4383	1832.92723	0.00525577664	0.0116435864	0.000471593679
19.9338483	15288.4383	2291.15904	0.00504580952	0.0137887501	0.000471567928
19.9338483	15288.4383	2749.39084	0.0048586022	0.0159087441	0.00047155076
19.9338483	15288.4383	3207.62265	0.00469048948	0.0180006063	0.000471538497
19.9338483	15288.4383	3665.85446	0.0045385814	0.020061373	0.0004715293
19.9338483	15288.4383	4124.08627	0.00440056354	0.0220880837	0.000471522147
19.9338483	22932.6575	0	0.00635638064	0.00635638064	0.000574659116
19.9338483	22932.6575	458.231807	0.00608910856	0.00608910856	0.000471913982
19.9338483	22932.6575	916.463615	0.0057742838	0.00705196447	0.000471656733
19.9338483	22932.6575	1374.69542	0.00550210466	0.00920264334	0.000471570917
19.9338483	22932.6575	1832.92723	0.00526397288	0.0113400387	0.000471528002
19.9338483	22932.6575	2291.15904	0.00505352807	0.0134617435	0.000471502251
19.9338483	22932.6575	2749.39084	0.00486595809	0.0155653388	0.000471485083
19.9338483	22932.6575	3207.62265	0.00469754894	0.0176483944	0.00047147282
19.9338483	22932.6575	3665.85446	0.00454538224	0.0197084695	0.000471463623
19.9338483	22932.6575	4124.08627	0.00440712754	0.0217431098	0.000471456469
19.9338483	30576.8767	0	0.00633641639	0.00633641639	0.000574626278
19.9338483	30576.8767	458.231807	0.00610059582	0.00610059582	0.000471881143
19.9338483	30576.8767	916.463615	0.00578419051	0.00677144322	0.000471623894
19.9338483	30576.8767	1374.69542	0.00551098829	0.00885187139	0.000471538078
19.9338483	30576.8767	1832.92723	0.00527217223	0.0109234813	0.000471495163
19.9338483	30576.8767	2291.15904	0.00506124504	0.0129843889	0.000471469412
19.9338483	30576.8767	2749.39084	0.00487331058	0.0150327127	0.000471452245
19.9338483	30576.8767	3207.62265	0.00470460466	0.0170665756	0.000471439982
19.9338483	30576.8767	3665.85446	0.00455217971	0.019084106	0.000471430784
19.9338483	30576.8767	4124.08627	0.00441368881	0.0210834371	0.000471423631
19.9338483	38221.0958	0	0.00631663094	0.00631663094	0.000574606575
19.9338483	38221.0958	458.231807	0.00611215385	0.00611215385	0.00047186144
19.9338483	38221.0958	916.463615	0.00579413106	0.00646673671	0.000471604191
19.9338483	38221.0958	1374.69542	0.00551988564	0.00845445213	0.000471518375
19.9338483	38221.0958	1832.92723	0.00528037491	0.0104362899	0.00047147546
19.9338483	38221.0958	2291.15904	0.00506896042	0.0124107853	0.000471449709
19.9338483	38221.0958	2749.39084	0.00488065957	0.014376486	0.000471432541
19.9338483	38221.0958	3207.62265	0.0047116565	0.0163319552	0.000471420278
19.9338483	38221.0958	3665.85446	0.00455897367	0.0182757746	0.000471411081
19.9338483	38221.0958	4124.08627	0.00442024719	0.0202065462	0.000471403928
19.9338483	45865.315	0	0.00629702178	0.00629702178	0.000574593439
19.9338483	45865.315	458.231807	0.00612378548	0.00612378548	0.000471848305
19.9338483	45865.315	916.463615	0.00580410686	0.00615533824	0.000471591055
19.9338483	45865.315	1374.69542	0.00552879735	0.00803880887	0.00047150524
19.9338483	45865.315	1832.92723	0.00528858114	0.00991817153	0.000471462324
19.9338483	45865.315	2291.15904	0.00507667424	0.01179227	0.000471436574
19.9338483	45865.315	2749.39084	0.00488800496	0.0136599625	0.000471419406
19.9338483	45865.315	3207.62265	0.00471870433	0.0155201252	0.000471407143
19.9338483	45865.315	3665.85446	0.00456576394	0.0173716558	0.000471397946
19.9338483	45865.315	4124.08627	0.00442680252	0.0192134759	0.000471390792
19.9338483	53509.5342	0	0.00627758645	0.00627758645	0.000574584057
19.9338483	53509.5342	458.231807	0.00613549367	0.00613549367	0.000471838922
19.9338483	53509.5342	916.463615	0.00581411938	0.00585026881	0.000471581673
19.9338483	53509.5342	1374.69542	0.00553772411	0.00762624627	0.000471495857
19.9338483	53509.5342	1832.92723	0.00529679118	0.00939911652	0.000471452942
19.9338483	53509.5342	2291.15904	0.0050843865	0.0111679461	0.000471427191
19.9338483	53509.5342	2749.39084	0.00489534667	0.0129318139	0.000471410023
19.9338483	53509.5342	3207.62265	0.00472574801	0.0146898137	0.00047139776
19.9338483	53509.5342	3665.85446	0.00457255037	0.0164410576	0.000471388563
19.9338483	53509.5342	4124.08627	0.00443335466	0.0181846779	0.00047138141
19.9338483	61153.7534	0	0.00625832255	0.00625832255	0.00057457702
19.9338483	61153.7534	458.231807	0.00614728152	0.00614728152	0.000471831885
19.9338483	61153.7534	916.463615	0.0058241702	0.0058241702	0.000471574636
19.9338483	61153.7534	1374.69542	0.00554666663	0.00723037653	0.00047148882
19.9338483	61153.7534	1832.92723	0.00530500527	0.0088984851	0.000471445905
19.9338483	61153.7534	2291.15904	0.00509209724	0.0105632637	0.000471420154
19.9338483	61153.7534	2749.39084	0.0049026846	0.012223952	0.000471402987
19.9338483	61153.7534	3207.62265	0.00473278739	0.0138798003	0.000471390724
19.9338483	61153.7534	3665.85446	0.00457933282	0.0155300719	0.000471381526
19.9338483	61153.7534	4124.08627	0.00443990344	0.0171740445	0.000471374373
19.9338483	68797.9725	0	0.00623922772	0.00623922772	0.000574571547
19.9338483	68797.9725	458.231807	0.00615915228	0.00615915228	0.000471826412
19.9338483	68797.9725	916.463615	0.00583426094	0.00583426094	0.000471569163
19.9338483	68797.9725	1374.69542	0.00555562566	0.00685859936	0.000471483347
19.9338483	68797.9725	1832.92723	0.00531322372	0.0084270071	0.000471440432
19.9338483	68797.9725	2291.15904	0.00509980651	0.00999250851	0.000471414681
19.9338483	68797.9725	2749.39084	0.00491001869	0.0115544655	0.000471397513
19.9338483	68797.9725	3207.62265	0.00473982234	0.0131122468	0.00047138525
19.9338483	68797.9725	3665.85446	0.00458611113	0.0146652294	0.000471376053
19.9338483	68797.9725	4124.08627	0.00444644872	0.0162127995	0.0004713689
24.9173	0	0	0.00641737	0.00641737	0.000676317
24.91731	0	458.2318	0.006122929	0.04210953	0.0005732909
24.91731	0	916.4636	0.005863408	0.07965175	0.0005729695
24.91731	0	1374.6954	0.0056326372	0.11595698	0.00057286225
24.91731	0	1832.9272	0.0054258713	0.15108795	0.00057280861
24.91731	0	2291.159	0.0052393928	0.18510316	0.00057277642
24.91731	0	2749.3908	0.0050702398	0.21805723	0.00057275496
24.91731	0	3207.6227	0.0049160184	0.25000119	0.00057273963
24.91731	0	3665.8545	0.0047747694	0.28098282	0.00057272814
24.91731	0	4124.0863	0.0046448716	0.31104687	0.0005727192
24.91731	7644.2192	0	0.006400944	0.006400944	0.00057905739
24.91731	7644.2192	458.23181	0.0061322609	0.0061322609	0.00048176651
24.91731	7644.2192	916.46361	0.0058716677	0.0066250437	0.00048176651
24.91731	7644.2192	1374.6954	0.005640138	0.0083729684	0.00048176651
24.91731	7644.2192	1832.9272	0.0054328264	0.010104646	0.00048176651
24.91731	7644.2192	2291.159	0.005245945	0.011818378	0.00048176651
24.91731	7644.2192	2749.3908	0.0050764837	0.022138072	0.00048176651
24.91731	7644.2192	3207.6227	0.0049220158	0.05854128	0.00048176651
24.91731	7644.2192	3665.8545	0.0047805603	0.093565536	0.00048176651
24.91731	7644.2192	4124.0863	0.0046504817	0.12729786	0.00048176651
24.9173104	15288.4383	0	0.00638463584	0.00638463584	0.0005788111
24.9173104	15288.4383	458.231807	0.00614163902	0.00614163902	0.000481720872
24.9173104	15288.4383	916.463615	0.00587995323	0.00648812681	0.000481720872
24.9173104	15288.4383	1374.69542	0.00564765237	0.00824740088	0.000481720872
24.9173104	15288.4383	1832.92723	0.00543978756	0.00999381136	0.000481720872
24.9173104	15288.4383	2291.15904	0.00525249898	0.0117257671	0.000481720872
24.9173104	15288.4383	2749.39084	0.00508272694	0.0134416729	0.000481720872
24.9173104	15288.4383	3207.62265	0.00492801137	0.0151399323	0.000481720872
24.9173104	15288.4383	3665.85446	0.00478634897	0.0168189515	0.000481720872
24.9173104	15288.4383	4124.08627	0.00465608967	0.0184771423	0.000481720872
24.9173104	22932.6575	0	0.00636844607	0.00636844607	0.000578729003
24.9173104	22932.6575	458.231807	0.00615106444	0.00615106444	0.00048170566
24.9173104	22932.6575	916.463615	0.00588826553	0.00632583391	0.00048170566
24.9173104	22932.6575	1374.69542	0.0056551808	0.00807339444	0.00048170566
24.9173104	22932.6575	1832.92723	0.00544675507	0.00981129862	0.00048170566
24.9173104	22932.6575	2291.15904	0.00525905477	0.011538152	0.00048170566
24.9173104	22932.6575	2749.39084	0.0050889696	0.0132525521	0.00048170566
24.9173104	22932.6575	3207.62265	0.00493400518	0.01495309	0.00048170566
24.9173104	22932.6575	3665.85446	0.00479213544	0.0166383507	0.00048170566
24.9173104	22932.6575	4124.08627	0.00466169539	0.0183069147	0.00048170566
24.9173104	30576.8767	0	0.00635237337	0.00635237337	0.000578687955
24.9173104	30576.8767	458.231807	0.00616053865	0.00616053865	0.000481698053
24.9173104	30576.8767	916.463615	0.0058966055	0.00614020012	0.000481698053
24.9173104	30576.8767	1374.69542	0.00566272376	0.00785564926	0.000481698053
24.9173104	30576.8767	1832.92723	0.00545372913	0.00956413043	0.000481698053
24.9173104	30576.8767	2291.15904	0.00526561249	0.0112644719	0.000481698053
24.9173104	30576.8767	2749.39084	0.00509521165	0.0129554971	0.000481698053
24.9173104	30576.8767	3207.62265	0.00493999716	0.0146360256	0.000481698053
24.9173104	30576.8767	3665.85446	0.00479791962	0.0163048735	0.000481698053
24.9173104	30576.8767	4124.08627	0.0046672988	0.0179608538	0.000481698053
24.9173104	38221.0958	0	0.00633641639	0.00633641639	0.000578663326
24.9173104	38221.0958	458.231807	0.00617006319	0.00617006319	0.00048169349
24.9173104	38221.0958	916.463615	0.00590497402	0.00593722466	0.00048169349
24.9173104	38221.0958	1374.69542	0.00567028172	0.00760455212	0.00048169349
24.9173104	38221.0958	1832.92723	0.00546071	0.00926695912	0.00048169349
24.9173104	38221.0958	2291.15904	0.00527217223	0.0109234813	0.00048169349
24.9173104	38221.0958	2749.39084	0.0051014531	0.0125731539	0.00048169349
24.9173104	38221.0958	3207.62265	0.00494598727	0.0142150135	0.00048169349
24.9173104	38221.0958	3665.85446	0.00480370145	0.0158480981	0.00048169349
24.9173104	38221.0958	4124.08627	0.00467289983	0.0174714481	0.00048169349
24.9173104	45865.315	0	0.00632057385	0.00632057385	0.000578646907
24.9173104	45865.315	458.231807	0.00617963964	0.00617963964	0.000481690447
24.9173104	45865.315	916.463615	0.00591337201	0.00591337201	0.000481690447
24.9173104	45865.315	1374.69542	0.0056778552	0.00733238176	0.000481690447
24.9173104	45865.315	1832.92723	0.00546769792	0.00893700198	0.000481690447
24.9173104	45865.315	2291.15904	0.0052787341	0.010537355	0.000481690447
24.9173104	45865.315	2749.39084	0.00510769398	0.0121326533	0.000481690447
24.9173104	45865.315	3207.62265	0.00495197547	0.0137221136	0.000481690447
24.9173104	45865.315	3665.85446	0.00480948086	0.0153049584	0.000481690447
24.9173104	45865.315	4124.08627	0.0046784984	0.0168804166	0.000481690447
24.9173104	53509.5342	0	0.00630484444	0.00630484444	0.000578635178
24.9173104	53509.5342	458.231807	0.00618926966	0.00618926966	0.000481688274
24.9173104	53509.5342	916.463615	0.00592180044	0.00592180044	0.000481688274
24.9173104	53509.5342	1374.69542	0.00568544473	0.00705061836	0.000481688274
24.9173104	53509.5342	1832.92723	0.00547469318	0.00859037644	0.000481688274
24.9173104	53509.5342	2291.15904	0.00528529821	0.010126962	0.000481688274
24.9173104	53509.5342	2749.39084	0.00511393431	0.0116597264	0.000481688274
24.9173104	53509.5342	3207.62265	0.00495796172	0.0131880272	0.000481688274
24.9173104	53509.5342	3665.85446	0.00481525779	0.0147112289	0.000481688274
24.9173104	53509.5342	4124.08627	0.00468409443	0.0162287039	0.000481688274
24.9173104	61153.7534	0	0.00628922692	0.00628922692	0.000578626382
24.9173104	61153.7534	458.231807	0.00619895494	0.00619895494	0.000481686644
24.9173104	61153.7534	916.463615	0.00593026029	0.00593026029	0.000481686644
24.9173104	61153.7534	1374.69542	0.00569305087	0.00676855921	0.000481686644
24.9173104	61153.7534	1832.92723	0.00548169606	0.00824018822	0.000481686644
24.9173104	61153.7534	2291.15904	0.00529186469	0.00970935417	0.000481686644
24.9173104	61153.7534	2749.39084	0.0051201741	0.0111755157	0.000481686644
24.9173104	61153.7534	3207.62265	0.00496394601	0.012638137	0.000481686644
24.9173104	61153.7534	3665.85446	0.00482103218	0.0140966893	0.000481686644
24.9173104	61153.7534	4124.08627	0.00468968785	0.0155506515	0.000481686644
24.9173104	68797.9725	0	0.00627372003	0.00627372003	0.000578619541
24.9173104	68797.9725	458.231807	0.00620869726	0.00620869726	0.000481685376
24.9173104	68797.9725	916.463615	0.0059387526	0.0059387526	0.000481685376
24.9173104	68797.9725	1374.69542	0.00570067421	0.00649295413	0.000481685376
24.9173104	68797.9725	1832.92723	0.00548870686	0.00789601789	0.000481685376
24.9173104	68797.9725	2291.15904	0.00529843366	0.00929706562	0.000481685376
24.9173104	68797.9725	2749.39084	0.00512641339	0.0106956387	0.000481685376
24.9173104	68797.9725	3207.62265	0.0049699283	0.0120912832	0.000481685376
24.9173104	68797.9725	3665.85446	0.00482680397	0.013483551	0.000481685376
24.9173104	68797.9725	4124.08627	0.00469527859	0.0148720003	0.000481685376
29.9008	0	0	0.00641737	0.00641737	0.000679041
29.90077	0	458.2318	0.006169385	0.03572757	0.0005758831
29.90077	0	916.4636	0.00594645	0.06727835	0.0005754977
29.900772	0	1374.6954	0.0057447535	0.097954963	0.00057536905
29.900772	0	1832.9272	0.0055612497	0.1277948	0.00057530469
29.900772	0	2291.159	0.0053934708	0.15683312	0.00057526607
29.900772	0	2749.3908	0.0052393928	0.18510316	0.00057524032
29.900772	0	3207.6227	0.0050973364	0.21263637	0.00057522193
29.900772	0	3665.8545	0.0049658952	0.23946243	0.00057520813
29.900772	0	4124.0863	0.0048438807	0.26560944	0.0005751974
29.900772	7644.2192	0	0.0064036736	0.0064036736	0.0005816997
29.900772	7644.2192	458.23181	0.0061773405	0.0061773405	0.00048984015
29.900772	7644.2192	916.46361	0.0059535946	0.0060609206	0.00048984015
29.900772	7644.2192	1374.6954	0.0057512923	0.0075194778	0.00048984015
29.900772	7644.2192	1832.9272	0.0055673316	0.0089669688	0.00048984015
29.900772	7644.2192	2291.159	0.0053992035	0.010402404	0.00048984015
29.900772	7644.2192	2749.3908	0.0052448529	0.0190867	0.00048984015
29.900772	7644.2192	3207.6227	0.0051025783	0.049880436	0.00048984015
29.900772	7644.2192	3665.8545	0.0049709571	0.079713357	0.00048984015
29.900772	7644.2192	4124.0863	0.0048487892	0.10863479	0.00048984015
29.9007725	15288.4383	0	0.00639005867	0.00639005867	0.000581404158
29.9007725	15288.4383	458.231807	0.00618533079	0.00618533079	0.000489785385
29.9007725	15288.4383	916.463615	0.00596076101	0.00596076101	0.000489785385
29.9007725	15288.4383	1374.69542	0.00575784417	0.00741721837	0.000489785385
29.9007725	15288.4383	1832.92723	0.00557342093	0.00887763497	0.000489785385
29.9007725	15288.4383	2291.15904	0.00540493966	0.010327953	0.000489785385
29.9007725	15288.4383	2749.39084	0.00525031412	0.0117672229	0.000489785385
29.9007725	15288.4383	3207.62265	0.00510781995	0.0131944951	0.000489785385
29.9007725	15288.4383	3665.85446	0.004976018	0.0146088221	0.000489785385
29.9007725	15288.4383	4124.08627	0.00485369644	0.0160092604	0.000489785385
29.9007725	22932.6575	0	0.00637652624	0.00637652624	0.000581305642
29.9007725	22932.6575	458.231807	0.00619335666	0.00619335666	0.00048976713
29.9007725	22932.6575	916.463615	0.00596794985	0.00596794985	0.00048976713
29.9007725	22932.6575	1374.69542	0.00576440957	0.00728955454	0.00048976713
29.9007725	22932.6575	1832.92723	0.00557951781	0.00874931989	0.00048976713
29.9007725	22932.6575	2291.15904	0.00541067955	0.0102009535	0.00048976713
29.9007725	22932.6575	2749.39084	0.00525577664	0.0116435864	0.00048976713
29.9007725	22932.6575	3207.62265	0.00511306141	0.0130763461	0.00048976713
29.9007725	22932.6575	3665.85446	0.00498107787	0.0144983576	0.00048976713
29.9007725	22932.6575	4124.08627	0.0048586022	0.0159087441	0.00048976713
29.9007725	30576.8767	0	0.00636307557	0.00636307557	0.000581256384
29.9007725	30576.8767	458.231807	0.00620141903	0.00620141903	0.000489758002
29.9007725	30576.8767	916.463615	0.00597516169	0.00597516169	0.000489758002
29.9007725	30576.8767	1374.69542	0.00577098884	0.00713677642	0.000489758002
29.9007725	30576.8767	1832.92723	0.00558562246	0.00858301347	0.000489758002
29.9007725	30576.8767	2291.15904	0.00541642326	0.0100229092	0.000489758002
29.9007725	30576.8767	2749.39084	0.00526124046	0.0114556983	0.000489758002
29.9007725	30576.8767	3207.62265	0.00511830265	0.0128806119	0.000489758002
29.9007725	30576.8767	3665.85446	0.00498613669	0.0142968781	0.000489758002
29.9007725	30576.8767	4124.08627	0.0048635065	0.0157037223	0.000489758002
29.9007725	38221.0958	0	0.00634970587	0.00634970587	0.00058122683
29.9007725	38221.0958	458.231807	0.00620951885	0.00620951885	0.000489752526
29.9007725	38221.0958	916.463615	0.00598239715	0.00598239715	0.000489752526
29.9007725	38221.0958	1374.69542	0.00577758236	0.00696233737	0.000489752526
29.9007725	38221.0958	1832.92723	0.00559173512	0.00838385281	0.000489752526
29.9007725	38221.0958	2291.15904	0.00542217089	0.00980053527	0.000489752526
29.9007725	38221.0958	2749.39084	0.00526670564	0.011211727	0.000489752526
29.9007725	38221.0958	3207.62265	0.0051235437	0.0126167685	0.000489752526
29.9007725	38221.0958	3665.85446	0.00499119444	0.0140149988	0.000489752526
29.9007725	38221.0958	4124.08627	0.00486840931	0.0154057554	0.000489752526
29.9007725	45865.315	0	0.00633641639	0.00633641639	0.000581207126
29.9007725	45865.315	458.231807	0.00621765708	0.00621765708	0.000489748875
29.9007725	45865.315	916.463615	0.00598965683	0.00598965683	0.000489748875
29.9007725	45865.315	1374.69542	0.00578419051	0.00677144322	0.000489748875
29.9007725	45865.315	1832.92723	0.00559785602	0.00815928212	0.000489748875
29.9007725	45865.315	2291.15904	0.00542792258	0.00954348087	0.000489748875
29.9007725	45865.315	2749.39084	0.00527217223	0.0109234813	0.000489748875
29.9007725	45865.315	3207.62265	0.00512878457	0.0122987251	0.000489748875
29.9007725	45865.315	3665.85446	0.0049962511	0.0136686545	0.000489748875
29.9007725	45865.315	4124.08627	0.00487331058	0.0150327127	0.000489748875
29.9007725	53509.5342	0	0.00632320638	0.00632320638	0.000581193053
29.9007725	53509.5342	458.231807	0.00622583474	0.00622583474	0.000489746267
29.9007725	53509.5342	916.463615	0.00599694139	0.00599694139	0.000489746267
29.9007725	53509.5342	1374.69542	0.0057908137	0.00656983634	0.000489746267
29.9007725	53509.5342	1832.92723	0.00560398539	0.00791743274	0.000489746267
29.9007725	53509.5342	2291.15904	0.00543367846	0.0092622845	0.000489746267
29.9007725	53509.5342	2749.39084	0.0052776403	0.010603919	0.000489746267
29.9007725	53509.5342	3207.62265	0.00513402526	0.0119418652	0.000489746267
29.9007725	53509.5342	3665.85446	0.00500130667	0.0132756537	0.000489746267
29.9007725	53509.5342	4124.08627	0.0048782103	0.0146048177	0.000489746267
29.9007725	61153.7534	0	0.00631007509	0.00631007509	0.000581182497
29.9007725	61153.7534	458.231807	0.00623405286	0.00623405286	0.000489744311
29.9007725	61153.7534	916.463615	0.0060042515	0.0060042515	0.000489744311
29.9007725	61153.7534	1374.69542	0.00579745234	0.00636293341	0.000489744311
29.9007725	61153.7534	1832.92723	0.00561012348	0.00766596051	0.000489744311
29.9007725	61153.7534	2291.15904	0.00543943867	0.00896688699	0.000489744311
29.9007725	61153.7534	2749.39084	0.00528310992	0.010265311	0.000489744311
29.9007725	61153.7534	3207.62265	0.00513926581	0.011560833	0.000489744311
29.9007725	61153.7534	3665.85446	0.00500636113	0.012853056	0.000489744311
29.9007725	61153.7534	4124.08627	0.00488310844	0.0141415863	0.000489744311
29.9007725	68797.9725	0	0.00629702178	0.00629702178	0.000581174288
29.9007725	68797.9725	458.231807	0.00624231252	0.00624231252	0.00048974279
29.9007725	68797.9725	916.463615	0.00601158783	0.00601158783	0.00048974279
29.9007725	68797.9725	1374.69542	0.00580410686	0.00615533824	0.00048974279
29.9007725	68797.9725	1832.92723	0.00561627056	0.00741138433	0.00048974279
29.9007725	68797.9725	2291.15904	0.00544520336	0.00866577689	0.00048974279
29.9007725	68797.9725	2749.39084	0.00528858114	0.00991817153	0.00048974279
29.9007725	68797.9725	3207.62265	0.00514450623	0.0111682262	0.00048974279
29.9007725	68797.9725	3665.85446	0.00501141447	0.0124156018	0.00048974279
29.9007725	68797.9725	4124.08627	0.00488800496	0.0136599625	0.00048974279
34.8842	0	0	0.00641737	0.00641737	0.0006809
34.88423	0	458.2318	0.006203177	0.03114667	0.0005776933
34.88423	0	916.4636	0.006007828	0.05835473	0.0005772442
34.884235	0	1374.6954	0.0058288047	0.084912433	0.0005770941
34.884235	0	1832.9272	0.0056640367	0.11084383	0.00057701902
34.884235	0	2291.159	0.0055118041	0.13617176	0.00057697397
34.884235	0	2749.3908	0.0053706634	0.16091798	0.00057694393
34.884235	0	3207.6227	0.0052393928	0.18510316	0.00057692247
34.884235	0	3665.8545	0.00511695	0.20874702	0.00057690637
34.884235	0	4124.0863	0.0050024395	0.23186833	0.00057689386
34.884235	7644.2192	0	0.0064056254	0.0064056254	0.00058353579
34.884235	7644.2192	458.23181	0.0062101114	0.0062101114	0.00049532537
34.884235	7644.2192	916.46361	0.0060141287	0.0060141287	0.00049532537
34.884235	7644.2192	1374.6954	0.0058346127	0.0069095719	0.00049532537
34.884235	7644.2192	1832.9272	0.0056694596	0.0081527327	0.00049532537
34.884235	7644.2192	2291.159	0.0055169232	0.009387257	0.00049532537
34.884235	7644.2192	2749.3908	0.00537554	0.016881486	0.00049532537
34.884235	7644.2192	3207.6227	0.0052440728	0.043551971	0.00049532537
34.884235	7644.2192	3665.8545	0.0051214675	0.069515504	0.00049532537
34.884235	7644.2192	4124.0863	0.0050068198	0.094802658	0.00049532537
34.8842346	15288.4383	0	0.00639394021	0.00639394021	0.000583190985
34.8842346	15288.4383	458.231807	0.00621707254	0.00621707254	0.000495261481
34.8842346	15288.4383	916.463615	0.00602044758	0.00602044758	0.000495261481
34.8842346	15288.4383	1374.69542	0.00584043284	0.00682100774	0.000495261481
34.8842346	15288.4383	1832.92723	0.00567489013	0.00807508628	0.000495261481
34.8842346	15288.4383	2291.15904	0.00552204677	0.0093217319	0.000495261481
34.8842346	15288.4383	2749.39084	0.00538041889	0.0105603365	0.000495261481
34.8842346	15288.4383	3207.62265	0.00524875363	0.0117902924	0.000495261481
34.8842346	15288.4383	3665.85446	0.00512598496	0.0130109933	0.000495261481
34.8842346	15288.4383	4124.08627	0.00501119936	0.0142218351	0.000495261481
34.8842346	22932.6575	0	0.0063823158	0.0063823158	0.00058307605
34.8842346	22932.6575	458.231807	0.00622406129	0.00622406129	0.000495240183
34.8842346	22932.6575	916.463615	0.00602678522	0.00602678522	0.000495240183
34.8842346	22932.6575	1374.69542	0.00584626528	0.00671849068	0.000495240183
34.8842346	22932.6575	1832.92723	0.00568032838	0.00797492561	0.000495240183
34.8842346	22932.6575	2291.15904	0.00552717491	0.0092251562	0.000495240183
34.8842346	22932.6575	2749.39084	0.00538530018	0.0104686121	0.000495240183
34.8842346	22932.6575	3207.62265	0.0052534354	0.0117047214	0.000495240183
34.8842346	22932.6575	3665.85446	0.00513050237	0.0129329107	0.000495240183
34.8842346	22932.6575	4124.08627	0.00501557833	0.0141526062	0.000495240183
34.8842346	30576.8767	0	0.0063707517	0.0063707517	0.000583018582
34.8842346	30576.8767	458.231807	0.0062310783	0.0062310783	0.000495229535
34.8842346	30576.8767	916.463615	0.00603314201	0.00603314201	0.000495229535
34.8842346	30576.8767	1374.69542	0.00585211032	0.00660119666	0.000495229535
34.8842346	30576.8767	1832.92723	0.00568577459	0.00785162409	0.000495229535
34.8842346	30576.8767	2291.15904	0.00553230773	0.0090970082	0.000495229535
34.8842346	30576.8767	2749.39084	0.00539018392	0.0103368304	0.000495229535
34.8842346	30576.8767	3207.62265	0.00525811812	0.01157057	0.000495229535
34.8842346	30576.8767	3665.85446	0.00513501973	0.012797704	0.000495229535
34.8842346	30576.8767	4124.08627	0.00501995668	0.014017708	0.000495229535
34.8842346	38221.0958	0	0.00635924742	0.00635924742	0.000582984102
34.8842346	38221.0958	458.231807	0.00623812419	0.00623812419	0.000495223145
34.8842346	38221.0958	916.463615	0.00603951836	0.00603951836	0.000495223145
34.8842346	38221.0958	1374.69542	0.00585796825	0.00647008302	0.000495223145
34.8842346	38221.0958	1832.92723	0.00569122892	0.00770685264	0.000495223145
34.8842346	38221.0958	2291.15904	0.00553744535	0.00893961027	0.000495223145
34.8842346	38221.0958	2749.39084	0.00539507017	0.0101678949	0.000495223145
34.8842346	38221.0958	3207.62265	0.0052628018	0.0113912435	0.000495223145
34.8842346	38221.0958	3665.85446	0.00513953708	0.0126091917	0.000495223145
34.8842346	38221.0958	4124.08627	0.00502433438	0.0138212735	0.000495223145
34.8842346	45865.315	0	0.00634780248	0.00634780248	0.000582961115
34.8842346	45865.315	458.231807	0.00624519961	0.00624519961	0.000495218886
34.8842346	45865.315	916.463615	0.00604591472	0.00604591472	0.000495218886
34.8842346	45865.315	1374.69542	0.00586383936	0.00632730856	0.000495218886
34.8842346	45865.315	1832.92723	0.00569669159	0.0075438388	0.000495218886
34.8842346	45865.315	2291.15904	0.00554258791	0.00875722692	0.000495218886
34.8842346	45865.315	2749.39084	0.005399959	0.00996706891	0.000495218886
34.8842346	45865.315	3207.62265	0.00526748649	0.0111729597	0.000495218886
34.8842346	45865.315	3665.85446	0.0051440544	0.0123744935	0.000495218886
34.8842346	45865.315	4124.08627	0.00502871144	0.0135712638	0.000495218886
34.8842346	53509.5342	0	0.00633641639	0.00633641639	0.000582944695
34.8842346	53509.5342	458.231807	0.0062523052	0.0062523052	0.000495215843
34.8842346	53509.5342	916.463615	0.00605233154	0.00605233154	0.000495215843
34.8842346	53509.5342	1374.69542	0.00586972395	0.00617567903	0.000495215843
34.8842346	53509.5342	1832.92723	0.00570216279	0.00736664126	0.000495215843
34.8842346	53509.5342	2291.15904	0.00554773551	0.00855516332	0.000495215843
34.8842346	53509.5342	2749.39084	0.00540485049	0.00974089385	0.000495215843
34.8842346	53509.5342	3207.62265	0.00527217223	0.0109234813	0.000495215843
34.8842346	53509.5342	3665.85446	0.00514857173	0.012102574	0.000495215843
34.8842346	53509.5342	4124.08627	0.00503308786	0.0132778209	0.000495215843
34.8842346	61153.7534	0	0.00632508869	0.00632508869	0.000582932381
34.8842346	61153.7534	458.231807	0.00625944165	0.00625944165	0.000495213561
34.8842346	61153.7534	916.463615	0.00605876928	0.00605876928	0.000495213561
34.8842346	61153.7534	1374.69542	0.00587562234	0.00601818663	0.000495213561
34.8842346	61153.7534	1832.92723	0.00570764273	0.00717953901	0.000495213561
34.8842346	61153.7534	2291.15904	0.0055528883	0.00833899656	0.000495213561
34.8842346	61153.7534	2749.39084	0.00540974471	0.00949625421	0.000495213561
34.8842346	61153.7534	3207.62265	0.00527685906	0.0106510073	0.000495213561
34.8842346	61153.7534	3665.85446	0.00515308907	0.0118029521	0.000495213561
34.8842346	61153.7534	4124.08627	0.00503746362	0.0129517856	0.000495213561
34.8842346	68797.9725	0	0.00631381889	0.00631381889	0.000582922803
34.8842346	68797.9725	458.231807	0.00626660965	0.00626660965	0.000495211787
34.8842346	68797.9725	916.463615	0.00606522842	0.00606522842	0.000495211787
34.8842346	68797.9725	1374.69542	0.00588153485	0.00588153485	0.000495211787
34.8842346	68797.9725	1832.92723	0.00571313161	0.00698658836	0.000495211787
34.8842346	68797.9725	2291.15904	0.00555804641	0.00811401328	0.000495211787
34.8842346	68797.9725	2749.39084	0.00541464175	0.00923968779	0.000495211787
34.8842346	68797.9725	3207.62265	0.00528154701	0.0103633473	0.000495211787
34.8842346	68797.9725	3665.85446	0.00515760644	0.0114847282	0.000495211787
34.8842346	68797.9725	4124.08627	0.00504183872	0.0126035686	0.000495211787
39.8677	0	0	0.00641737	0.00641737	0.000682244
39.8677	0	458.2318	0.006228864	0.02769869	0.0005790362
39.8677	0	916.4636	0.006055045	0.05161465	0.0005785234
39.867697	0	1374.6954	0.0058941652	0.075027955	0.0005783519
39.867697	0	1832.9272	0.0057447535	0.097954963	0.00057826611
39.867697	0	2291.159	0.0056055635	0.12041133	0.00057821463
39.867697	0	2749.3908	0.0054755302	0.14241203	0.0005781803
39.867697	0	3207.6227	0.0053537377	0.16397139	0.00057815578
39.867697	0	3665.8545	0.0052393928	0.18510316	0.00057813738
39.867697	0	4124.0863	0.0051318045	0.20582049	0.00057812308
39.867697	7644.2192	0	0.0064070904	0.0064070904	0.00058488973
39.867697	7644.2192	458.23181	0.0062350092	0.0062350092	0.00049923943
39.867697	7644.2192	916.46361	0.0060606826	0.0060606826	0.00049923943
39.867697	7644.2192	1374.6954	0.0058993957	0.0064522	0.00049923943
39.867697	7644.2192	1832.9272	0.0057496564	0.0075414516	0.00049923943
39.867697	7644.2192	2291.159	0.0056102012	0.0086242206	0.00049923943
39.867697	7644.2192	2749.3908	0.0054799517	0.015214223	0.00049923943
39.867697	7644.2192	3207.6227	0.0053579812	0.038729633	0.00049923943
39.867697	7644.2192	3665.8545	0.0052434877	0.061703448	0.00049923943
39.867697	7644.2192	4124.0863	0.0051357737	0.084155897	0.00049923943
39.8676967	15288.4383	0	0.00639685579	0.00639685579	0.000584495668
39.8676967	15288.4383	458.231807	0.00624117636	0.00624117636	0.000499166416
39.8676967	15288.4383	916.463615	0.00606633568	0.00606633568	0.000499166416
39.8676967	15288.4383	1374.69542	0.00590463696	0.00637295268	0.000499166416
39.8676967	15288.4383	1832.92723	0.00575456655	0.00747137986	0.000499166416
39.8676967	15288.4383	2291.15904	0.00561484367	0.00856411607	0.000499166416
39.8676967	15288.4383	2749.39084	0.00548437618	0.00965074961	0.000499166416
39.8676967	15288.4383	3207.62265	0.00536222623	0.0107308691	0.000499166416
39.8676967	15288.4383	3665.85446	0.00524758333	0.0118040642	0.000499166416
39.8676967	15288.4383	4124.08627	0.00513974296	0.0128699258	0.000499166416
39.8676967	22932.6575	0	0.00638666786	0.00638666786	0.000584364314
39.8676967	22932.6575	458.231807	0.00624736558	0.00624736558	0.000499142076
39.8676967	22932.6575	916.463615	0.0060720045	0.0060720045	0.000499142076
39.8676967	22932.6575	1374.69542	0.00590988927	0.00628586069	0.000499142076
39.8676967	22932.6575	1832.92723	0.00575948424	0.00738774018	0.000499142076
39.8676967	22932.6575	2291.15904	0.00561949107	0.00848474358	0.000499142076
39.8676967	22932.6575	2749.39084	0.00548880363	0.00957647853	0.000499142076
39.8676967	22932.6575	3207.62265	0.00536647293	0.0106625518	0.000499142076
39.8676967	22932.6575	3665.85446	0.00525167963	0.0117425694	0.000499142076
39.8676967	22932.6575	4124.08627	0.00514371227	0.0128161373	0.000499142076
39.8676967	30576.8767	0	0.00637652624	0.00637652624	0.000584298637
39.8676967	30576.8767	458.231807	0.00625357729	0.00625357729	0.000499129906
39.8676967	30576.8767	916.463615	0.00607768937	0.00607768937	0.000499129906
39.8676967	30576.8767	1374.69542	0.00591515282	0.00618991449	0.000499129906
39.8676967	30576.8767	1832.92723	0.00576440957	0.00728955454	0.000499129906
39.8676967	30576.8767	2291.15904	0.00562414347	0.00838510704	0.000499129906
39.8676967	30576.8767	2749.39084	0.00549323415	0.0094762074	0.000499129906
39.8676967	30576.8767	3207.62265	0.0053707213	0.0105624896	0.000499129906
39.8676967	30576.8767	3665.85446	0.00525577664	0.0116435864	0.000499129906
39.8676967	30576.8767	4124.08627	0.00514768162	0.0127191296	0.000499129906
39.8676967	38221.0958	0	0.00636643061	0.00636643061	0.00058425923
39.8676967	38221.0958	458.231807	0.00625981193	0.00625981193	0.000499122604
39.8676967	38221.0958	916.463615	0.00608339062	0.00608339062	0.000499122604
39.8676967	38221.0958	1374.69542	0.00592042783	0.00608515127	0.000499122604
39.8676967	38221.0958	1832.92723	0.0057693427	0.00717717706	0.000499122604
39.8676967	38221.0958	2291.15904	0.00562880097	0.00826584078	0.000499122604
39.8676967	38221.0958	2749.39084	0.0054976678	0.00935081022	0.000499122604
39.8676967	38221.0958	3207.62265	0.0053749714	0.0104317517	0.000499122604
39.8676967	38221.0958	3665.85446	0.00525987438	0.0115083305	0.000499122604
39.8676967	38221.0958	4124.08627	0.00515165102	0.0125802104	0.000499122604
39.8676967	45865.315	0	0.00635638064	0.00635638064	0.00058423296
39.8676967	45865.315	458.231807	0.00626606994	0.00626606994	0.000499117736
39.8676967	45865.315	916.463615	0.00608910856	0.00608910856	0.000499117736
39.8676967	45865.315	1374.69542	0.00592571452	0.00597239181	0.000499117736
39.8676967	45865.315	1832.92723	0.0057742838	0.00705196447	0.000499117736
39.8676967	45865.315	2291.15904	0.00563346368	0.00812881447	0.000499117736
39.8676967	45865.315	2749.39084	0.00550210466	0.00920264334	0.000499117736
39.8676967	45865.315	3207.62265	0.00537922327	0.0102731516	0.000499117736
39.8676967	45865.315	3665.85446	0.00526397288	0.0113400387	0.000499117736
39.8676967	45865.315	4124.08627	0.00515562048	0.0124030033	0.000499117736
39.8676967	53509.5342	0	0.00634637601	0.00634637601	0.000584214195
39.8676967	53509.5342	458.231807	0.00627235177	0.00627235177	0.000499114259
39.8676967	53509.5342	916.463615	0.00609484352	0.00609484352	0.000499114259
39.8676967	53509.5342	1374.69542	0.00593101312	0.00593101312	0.000499114259
39.8676967	53509.5342	1832.92723	0.00577923301	0.00691593334	0.000499114259
39.8676967	53509.5342	2291.15904	0.00563813171	0.00797671282	0.000499114259
39.8676967	53509.5342	2749.39084	0.0055065448	0.00903504684	0.000499114259
39.8676967	53509.5342	3207.62265	0.00538347695	0.0100906691	0.000499114259
39.8676967	53509.5342	3665.85446	0.00526807215	0.0111433129	0.000499114259
39.8676967	53509.5342	4124.08627	0.00515959002	0.0121927111	0.000499114259
39.8676967	61153.7534	0	0.00633641639	0.00633641639	0.000584200121
39.8676967	61153.7534	458.231807	0.00627865789	0.00627865789	0.000499111651
39.8676967	61153.7534	916.463615	0.00610059582	0.00610059582	0.000499111651
39.8676967	61153.7534	1374.69542	0.00593632388	0.00593632388	0.000499111651
39.8676967	61153.7534	1832.92723	0.00578419051	0.00677144322	0.000499111651
39.8676967	61153.7534	2291.15904	0.00564280517	0.00781264186	0.000499111651
39.8676967	61153.7534	2749.39084	0.00551098829	0.00885187139	0.000499111651
39.8676967	61153.7534	3207.62265	0.00538773249	0.00988889637	0.000499111651
39.8676967	61153.7534	3665.85446	0.00527217223	0.0109234813	0.000499111651
39.8676967	61153.7534	4124.08627	0.00516355964	0.0119553905	0.000499111651
39.8676967	68797.9725	0	0.00632650147	0.00632650147	0.000584189175
39.8676967	68797.9725	458.231807	0.00628498877	0.00628498877	0.000499109623
39.8676967	68797.9725	916.463615	0.00610636582	0.00610636582	0.000499109623
39.8676967	68797.9725	1374.69542	0.00594164704	0.00594164704	0.000499109623
39.8676967	68797.9725	1832.92723	0.00578915647	0.00662093478	0.000499109623
39.8676967	68797.9725	2291.15904	0.00564748419	0.00763980054	0.000499109623
39.8676967	68797.9725	2749.39084	0.00551543521	0.00865708025	0.000499109623
39.8676967	68797.9725	3207.62265	0.00539198993	0.00967256598	0.000499109623
39.8676967	68797.9725	3665.85446	0.00527627314	0.01068605	0.000499109623
39.8676967	68797.9725	4124.08627	0.00516752935	0.0116973252	0.000499109623
44.8512	0	0	0.00641737	0.00641737	0.000683255
44.85116	0	458.2318	0.006249049	0.0250096	0.0005800785
44.85116	0	916.4636	0.006092496	0.04634402	0.0005795023
44.851159	0	1374.6954	0.00594645	0.067278346	0.00057930947
44.851159	0	1832.9272	0.0058098273	0.0878242	0.00057921298
44.851159	0	2291.159	0.0056816964	0.10799277	0.00057915506
44.851159	0	2749.3908	0.0055612497	0.1277948	0.00057911644
44.851159	0	3207.6227	0.0054477828	0.14724064	0.00057908886
44.851159	0	3665.8545	0.0053406784	0.16634024	0.00057906817
44.851159	0	4124.0863	0.0052393928	0.18510316	0.00057905207
44.851159	7644.2192	0	0.0064082304	0.0064082304	0.00058593372
44.851159	7644.2192	458.23181	0.0062545668	0.0062545668	0.00050214236
44.851159	7644.2192	916.46361	0.0060975986	0.0060975986	0.00050214236
44.851159	7644.2192	1374.6954	0.0059512107	0.0060965908	0.00050214236
44.851159	7644.2192	1832.9272	0.0058143067	0.0070657751	0.00050214236
44.851159	7644.2192	2291.159	0.0056859434	0.0080299185	0.00050214236
44.851159	7644.2192	2749.3908	0.0055653035	0.013909864	0.00050214236
44.851159	7644.2192	3207.6227	0.0054516751	0.034934738	0.00050214236
44.851159	7644.2192	3665.8545	0.0053444345	0.055531605	0.00050214236
44.851159	7644.2192	4124.0863	0.0052430327	0.075714529	0.00050214236
44.8511587	15288.4383	0	0.0063991261	0.0063991261	0.000585490412
44.8511587	15288.4383	458.231807	0.00626010271	0.00626010271	0.00050206021
44.8511587	15288.4383	916.463615	0.00610271399	0.00610271399	0.00050206021
44.8511587	15288.4383	1374.69542	0.00595598094	0.00602432316	0.00050206021
44.8511587	15288.4383	1832.92723	0.00581879304	0.00700125862	0.00050206021
44.8511587	15288.4383	2291.15904	0.00569019516	0.00797370097	0.00050206021
44.8511587	15288.4383	2749.39084	0.00556936056	0.00894135902	0.00050206021
44.8511587	15288.4383	3207.62265	0.0054555694	0.00990394186	0.00050206021
44.8511587	15288.4383	3665.85446	0.00534819166	0.0108611592	0.00050206021
44.8511587	15288.4383	4124.08627	0.00524667314	0.0118127215	0.00050206021
44.8511587	22932.6575	0	0.00639005867	0.00639005867	0.000585342638
44.8511587	22932.6575	458.231807	0.00626565666	0.00626565666	0.000502032828
44.8511587	22932.6575	916.463615	0.00610784275	0.00610784275	0.000502032828
44.8511587	22932.6575	1374.69542	0.00596076101	0.00596076101	0.000502032828
44.8511587	22932.6575	1832.92723	0.00582328639	0.00692833267	0.000502032828
44.8511587	22932.6575	2291.15904	0.00569445185	0.00790508738	0.000502032828
44.8511587	22932.6575	2749.39084	0.00557342093	0.00887763497	0.000502032828
44.8511587	22932.6575	3207.62265	0.00545946584	0.00984569435	0.000502032828
44.8511587	22932.6575	3665.85446	0.00535195006	0.0108089841	0.000502032828
44.8511587	22932.6575	4124.08627	0.00525031412	0.0117672229	0.000502032828
44.8511587	30576.8767	0	0.00638102793	0.00638102793	0.000585268752
44.8511587	30576.8767	458.231807	0.00627122892	0.00627122892	0.000502019137
44.8511587	30576.8767	916.463615	0.00611298511	0.00611298511	0.000502019137
44.8511587	30576.8767	1374.69542	0.00596555104	0.00596555104	0.000502019137
44.8511587	30576.8767	1832.92723	0.00582778688	0.00684604039	0.000502019137
44.8511587	30576.8767	2291.15904	0.00569871354	0.00782306974	0.000502019137
44.8511587	30576.8767	2749.39084	0.00557748466	0.00879646471	0.000502019137
44.8511587	30576.8767	3207.62265	0.00546336441	0.00976595963	0.000502019137
44.8511587	30576.8767	3665.85446	0.00535570968	0.0107312881	0.000502019137
44.8511587	30576.8767	4124.08627	0.00525395566	0.0116921831	0.000502019137
44.8511587	38221.0958	0	0.00637203364	0.00637203364	0.000585224419
44.8511587	38221.0958	458.231807	0.0062768198	0.0062768198	0.000502010922
44.8511587	38221.0958	916.463615	0.00611814132	0.00611814132	0.000502010922
44.8511587	38221.0958	1374.69542	0.00597035121	0.00597035121	0.000502010922
44.8511587	38221.0958	1832.92723	0.00583229465	0.00675423508	0.000502010922
44.8511587	38221.0958	2291.15904	0.00570298031	0.00772762247	0.000502010922
44.8511587	38221.0958	2749.39084	0.00558155182	0.0086979195	0.000502010922
44.8511587	38221.0958	3207.62265	0.00546726515	0.00966487954	0.000502010922
44.8511587	38221.0958	3665.85446	0.00535947054	0.0106282551	0.000502010922
44.8511587	38221.0958	4124.08627	0.00525759777	0.0115877978	0.000502010922
44.8511587	45865.315	0	0.00636307557	0.00636307557	0.000585194865
44.8511587	45865.315	458.231807	0.00628242964	0.00628242964	0.000502005446
44.8511587	45865.315	916.463615	0.00612331161	0.00612331161	0.000502005446
44.8511587	45865.315	1374.69542	0.00597516169	0.00597516169	0.000502005446
44.8511587	45865.315	1832.92723	0.00583680983	0.00665341995	0.000502005446
44.8511587	45865.315	2291.15904	0.00570725227	0.00761951294	0.000502005446
44.8511587	45865.315	2749.39084	0.00558562246	0.00858301347	0.000502005446
44.8511587	45865.315	3207.62265	0.00547116812	0.00954369572	0.000502005446
44.8511587	45865.315	3665.85446	0.00536323268	0.0105013331	0.000502005446
44.8511587	45865.315	4124.08627	0.00526124046	0.0114556983	0.000502005446
44.8511587	53509.5342	0	0.00635415348	0.00635415348	0.000585173754
44.8511587	53509.5342	458.231807	0.00628805875	0.00628805875	0.000502001534
44.8511587	53509.5342	916.463615	0.00612849622	0.00612849622	0.000502001534
44.8511587	53509.5342	1374.69542	0.00597998267	0.00597998267	0.000502001534
44.8511587	53509.5342	1832.92723	0.00584133255	0.00654457586	0.000502001534
44.8511587	53509.5342	2291.15904	0.0057115295	0.00750009292	0.000502001534
44.8511587	53509.5342	2749.39084	0.00558969667	0.00845345868	0.000502001534
44.8511587	53509.5342	3207.62265	0.00547507334	0.00940446848	0.000502001534
44.8511587	53509.5342	3665.85446	0.00536699613	0.0103529171	0.000502001534
44.8511587	53509.5342	4124.08627	0.00526488376	0.0112985987	0.000502001534
44.8511587	61153.7534	0	0.00634526717	0.00634526717	0.000585157921
44.8511587	61153.7534	458.231807	0.00629370746	0.00629370746	0.0005019986
44.8511587	61153.7534	916.463615	0.00613369541	0.00613369541	0.0005019986
44.8511587	61153.7534	1374.69542	0.00598481432	0.00598481432	0.0005019986
44.8511587	61153.7534	1832.92723	0.00584586294	0.00642899259	0.0005019986
44.8511587	61153.7534	2291.15904	0.0057158121	0.00737109125	0.0005019986
44.8511587	61153.7534	2749.39084	0.0055937745	0.00831141847	0.0005019986
44.8511587	61153.7534	3207.62265	0.00547898088	0.00924979	0.0005019986
44.8511587	61153.7534	3665.85446	0.00537076091	0.0101860212	0.0005019986
44.8511587	61153.7534	4124.08627	0.00526852768	0.0111199273	0.0005019986
44.8511587	68797.9725	0	0.00633641639	0.00633641639	0.000585145607
44.8511587	68797.9725	458.231807	0.00629937612	0.00629937612	0.000501996318
44.8511587	68797.9725	916.463615	0.00613890942	0.00613890942	0.000501996318
44.8511587	68797.9725	1374.69542	0.00598965683	0.00598965683	0.000501996318
44.8511587	68797.9725	1832.92723	0.00585040115	0.00630811776	0.000501996318
44.8511587	68797.9725	2291.15904	0.00572010017	0.0072344262	0.000501996318
44.8511587	68797.9725	2749.39084	0.00559785602	0.00815928212	0.000501996318
44.8511587	68797.9725	3207.62265	0.00548289077	0.0090825202	0.000501996318
44.8511587	68797.9725	3665.85446	0.00537452705	0.0100039751	0.000501996318
44.8511587	68797.9725	4124.08627	0.00527217223	0.0109234813	0.000501996318
