# Supplementary material for: GEODE: an in silico tool that translates in vitro to in vivo predictions of tuberculosis antibiotic combination efficacy
Source: Front Pharmacol. 2025 Oct 17;16:1639673. doi: 10.3389/fphar.2025.1639673 (PMC12575316; doi:10.3389/fphar.2025.1639673)
Supplement: Supplementary file 1 [file Supplementaryfile5.zip › drug_int_data/HRZE-ANNNNH-max/INH-RIF.csv]

bliss INH-RIF nrDrugs 2 nrLines 99
0	0.40243	0.0060721	0.0055734	0.0010895
0	0.80487	0.006213	0.005902	0.0018021
0	1.2073	0.0062751	0.0060411	0.002059
0	1.6097	0.0063118	0.0061207	0.0021448
0	2.0122	0.0063367	0.0061732	0.0022151
0	2.4146	0.0063549	0.0062107	0.0022576
0	2.817	0.006369	0.0062392	0.0022852
0	3.2195	0.0063803	0.0062616	0.0023041
0	3.6219	0.0063896	0.0062797	0.0023175
4.9835	0	0.0070366	0.0064173	0.0014684
4.9835	0.40243	0.0078044	0.0064134	0.0015229
4.9835	0.80487	0.0075854	0.0064095	0.001563
4.9835	1.2073	0.0074977	0.0064056	0.0016486
4.9835	1.6097	0.0074484	0.0064016	0.0017499
4.9835	2.0122	0.0074151	0.0063977	0.0018465
4.9835	2.4146	0.0073899	0.0063938	0.0019378
4.9835	2.817	0.0073695	0.0063899	0.0020235
4.9835	3.2195	0.0073521	0.006386	0.0021036
4.9835	3.6219	0.0073367	0.0063822	0.0021779
9.9669	0	0.0070405	0.0064174	0.0014766
9.9669	0.40243	0.0081175	0.0064154	0.0015027
9.9669	0.80487	0.0078044	0.0064134	0.0015229
9.9669	1.2073	0.0076647	0.0064115	0.0015431
9.9669	1.6097	0.0075854	0.0064095	0.001563
9.9669	2.0122	0.007534	0.0064075	0.0015965
9.9669	2.4146	0.0074977	0.0064056	0.0016486
9.9669	2.817	0.0074702	0.0064036	0.0016998
9.9669	3.2195	0.0074484	0.0064016	0.0017499
9.9669	3.6219	0.0074304	0.0063997	0.0017988
14.9504	0	0.00704178	0.00641736	0.00147895
14.9504	0.402435	0.00799916	0.00641606	0.00149592
14.9504	0.80487	0.0079767	0.00641474	0.00150945
14.9504	1.2073	0.00780442	0.00641343	0.00152294
14.9504	1.60974	0.00770189	0.00641211	0.00153637
14.9504	2.01217	0.00763378	0.0064108	0.00154973
14.9504	2.41461	0.00758535	0.00640949	0.00156299
14.9504	2.81704	0.00754903	0.00640818	0.00157895
14.9504	3.21948	0.00752064	0.00640686	0.00161398
14.9504	3.62191	0.00749768	0.00640555	0.00164862
19.9338	0	0.00704241	0.00641737	0.00148
19.9338	0.402435	0.00780567	0.00641639	0.00149254
19.9338	0.80487	0.00811754	0.0064154	0.00150269
19.9338	1.2073	0.00792122	0.00641441	0.00151283
19.9338	1.60974	0.00780442	0.00641343	0.00152294
19.9338	2.01217	0.00772347	0.00641244	0.00153302
19.9338	2.41461	0.00766469	0.00641146	0.00154306
19.9338	2.81704	0.00762021	0.00641047	0.00155305
19.9338	3.21948	0.00758535	0.00640949	0.00156299
19.9338	3.62191	0.00755725	0.0064085	0.00157014
24.9173	0	0.00704278	0.00641737	0.00148059
24.9173	0.402435	0.00767814	0.00641658	0.00149051
24.9173	0.80487	0.00812718	0.00641579	0.00149863
24.9173	1.2073	0.00803247	0.00641501	0.00150675
24.9173	1.60974	0.00789404	0.00641422	0.00151485
24.9173	2.01217	0.00780442	0.00641343	0.00152294
24.9173	2.41461	0.00773755	0.00641264	0.00153101
24.9173	2.81704	0.00768614	0.00641185	0.00153905
24.9173	3.21948	0.0076455	0.00641106	0.00154706
24.9173	3.62191	0.00761258	0.00641028	0.00155505
29.9008	0	0.00704303	0.00641737	0.00148096
29.9008	0.402435	0.00758495	0.00641671	0.00148915
29.9008	0.80487	0.00799916	0.00641606	0.00149592
29.9008	1.2073	0.00811754	0.0064154	0.00150269
29.9008	1.60974	0.0079767	0.00641474	0.00150945
29.9008	2.01217	0.0078771	0.00641409	0.0015162
29.9008	2.41461	0.00780442	0.00641343	0.00152294
29.9008	2.81704	0.00774747	0.00641277	0.00152967
29.9008	3.21948	0.00770189	0.00641211	0.00153637
29.9008	3.62191	0.00766469	0.00641146	0.00154306
34.8842	0	0.00704321	0.00641737	0.00148121
34.8842	0.402435	0.00751458	0.00641681	0.00148818
34.8842	0.80487	0.00788771	0.00641625	0.00149399
34.8842	1.2073	0.00816549	0.00641568	0.00149979
34.8842	1.60974	0.0080583	0.00641512	0.00150559
34.8842	2.01217	0.00794204	0.00641456	0.00151138
34.8842	2.41461	0.00786554	0.00641399	0.00151717
34.8842	2.81704	0.00780442	0.00641343	0.00152294
34.8842	3.21948	0.00775482	0.00641287	0.00152871
34.8842	3.62191	0.00771395	0.0064123	0.00153446
39.8677	0	0.00704335	0.00641737	0.0014814
39.8677	0.402435	0.00745985	0.00641688	0.00148746
39.8677	0.80487	0.00780567	0.00641639	0.00149254
39.8677	1.2073	0.00808525	0.00641589	0.00149762
39.8677	1.60974	0.00811754	0.0064154	0.00150269
39.8677	2.01217	0.00801084	0.00641491	0.00150776
39.8677	2.41461	0.00792122	0.00641441	0.00151283
39.8677	2.81704	0.00785715	0.00641392	0.00151789
39.8677	3.21948	0.00780442	0.00641343	0.00152294
39.8677	3.62191	0.00776049	0.00641294	0.00152799
44.8512	0	0.00704345	0.00641737	0.00148153
44.8512	0.402435	0.00741623	0.00641693	0.00148689
44.8512	0.80487	0.00773666	0.0064165	0.00149141
44.8512	1.2073	0.00799916	0.00641606	0.00149592
44.8512	1.60974	0.00815489	0.00641562	0.00150044
44.8512	2.01217	0.00807317	0.00641518	0.00150495
44.8512	2.41461	0.0079767	0.00641474	0.00150945
44.8512	2.81704	0.00790585	0.0064143	0.00151395
44.8512	3.21948	0.00785078	0.00641387	0.00151845
44.8512	3.62191	0.00780442	0.00641343	0.00152294
