# Supplementary material for: GEODE: an in silico tool that translates in vitro to in vivo predictions of tuberculosis antibiotic combination efficacy
Source: Front Pharmacol. 2025 Oct 17;16:1639673. doi: 10.3389/fphar.2025.1639673 (PMC12575316; doi:10.3389/fphar.2025.1639673)
Supplement: Supplementary file 1 [file Supplementaryfile5.zip › drug_int_data/HRZE-ANNNNH-max/PZA-EMB.csv]

bliss PZA-EMB nrDrugs 2 nrLines 99
0	458.2318	0.001424441	2.526702	0
0	916.4636	0.001424441	2.526702	0
0	1374.6954	0.0014244409	2.526702	0
0	1832.9272	0.0014244409	2.526702	0
0	2291.159	0.0014244409	2.526702	0
0	2749.3908	0.0014244409	2.526702	0
0	3207.6227	0.0014244409	2.526702	0
0	3665.8545	0.0014244409	2.526702	0
0	4124.0863	0.0014244409	2.526702	0
7644.2192	0	0.0015954117	0.0015954117	0
7644.2192	458.23181	0.0014300292	0.025064116	0
7644.2192	916.46361	0.0014272368	0.048197283	0
7644.2192	1374.6954	0.0014263051	0.068994134	0
7644.2192	1832.9272	0.0014258391	0.08705094	0
7644.2192	2291.159	0.0014255595	0.10240608	0
7644.2192	2749.3908	0.001425373	0.18098396	0
7644.2192	3207.6227	0.0014252399	0.41593999	0
7644.2192	3665.8545	0.00142514	0.61401633	0
7644.2192	4124.0863	0.0014250623	0.78195335	0
15288.4383	0	0.00159732055	0.00159732055	0
15288.4383	458.231807	0.00119436513	0.0129018204	0
15288.4383	916.463615	0.00143002915	0.0250641159	0
15288.4383	1374.69542	0.00142816815	0.036875633	0
15288.4383	1832.92723	0.0014272368	0.0481972825	0
15288.4383	2291.15904	0.00142667779	0.0589255737	0
15288.4383	2749.39084	0.00142630505	0.068994134	0
15288.4383	3207.62265	0.00142603879	0.0783706379	0
15288.4383	3665.85446	0.00142583908	0.0870509398	0
15288.4383	4124.08627	0.00142568374	0.0950521696	0
22932.6575	0	0.00159775879	0.00159775879	0
22932.6575	458.231807	0.00119871065	0.00879811762	0
22932.6575	916.463615	0.00143281445	0.0169850223	0
22932.6575	1374.69542	0.00143002915	0.0250641159	0
22932.6575	1832.92723	0.00142863364	0.0329867102	0
22932.6575	2291.15904	0.00142779567	0.0407098267	0
22932.6575	2749.39084	0.0014272368	0.0481972825	0
22932.6575	3207.62265	0.00142683752	0.0554202483	0
22932.6575	3665.85446	0.00142653802	0.0623573125	0
22932.6575	4124.08627	0.00142630505	0.068994134	0
30576.8767	0	0.00159793525	0.00159793525	0
30576.8767	458.231807	0.0012029984	0.00674067185	0
30576.8767	916.463615	0.00119436513	0.0129018204	0
30576.8767	1374.69542	0.00143188701	0.0190168892	0
30576.8767	1832.92723	0.00143002915	0.0250641159	0
30576.8767	2291.15904	0.00142891286	0.0310231934	0
30576.8767	2749.39084	0.00142816815	0.036875633	0
30576.8767	3207.62265	0.00142763601	0.0426050378	0
30576.8767	3665.85446	0.0014272368	0.0481972825	0
30576.8767	4124.08627	0.00142692626	0.0536405985	0
38221.0958	0	0.00159802605	0.00159802605	0
38221.0958	458.231807	0.00120721167	0.00550490461	0
38221.0958	916.463615	0.001196544	0.0104416326	0
38221.0958	1374.69542	0.00119290691	0.015354624	0
38221.0958	1832.92723	0.0014314229	0.0202324352	0
38221.0958	2291.15904	0.00143002915	0.0250641159	0
38221.0958	2749.39084	0.00142909898	0.029839346	0
38221.0958	3207.62265	0.00142843416	0.0345485525	0
38221.0958	3665.85446	0.00142793536	0.0391830023	0
38221.0958	4124.08627	0.0014275473	0.0437348704	0
45865.315	0	0.0015980798	0.0015980798	0
45865.315	458.231807	0.00121133573	0.00468063272	0
45865.315	916.463615	0.00119871065	0.00879811762	0
45865.315	1374.69542	0.00119436513	0.0129018204	0
45865.315	1832.92723	0.00143281445	0.0169850223	0
45865.315	2291.15904	0.00143114431	0.021041206	0
45865.315	2749.39084	0.00143002915	0.0250641159	0
45865.315	3207.62265	0.00142923191	0.0290478107	0
45865.315	3665.85446	0.00142863364	0.0329867102	0
45865.315	4124.08627	0.00142816815	0.036875633	0
53509.5342	0	0.00159811463	0.00159811463	0
53509.5342	458.231807	0.00121535799	0.00409169412	0
53509.5342	916.463615	0.00120086283	0.00762280187	0
53509.5342	1374.69542	0.00119581895	0.0111452131	0
53509.5342	1832.92723	0.00119327184	0.0146546597	0
53509.5342	2291.15904	0.00143225812	0.0181469678	0
53509.5342	2749.39084	0.00143095854	0.0216180868	0
53509.5342	3207.62265	0.00143002915	0.0250641159	0
53509.5342	3665.85446	0.00142933159	0.028481328	0
53509.5342	4124.08627	0.00142878877	0.0318661912	0
61153.7534	0	0.00159813869	0.00159813869	0
61153.7534	458.231807	0.0012192681	0.00364990945	0
61153.7534	916.463615	0.0012029984	0.00674067185	0
61153.7534	1374.69542	0.00119726769	0.00982560071	0
61153.7534	1832.92723	0.00119436513	0.0129018204	0
61153.7534	2291.15904	0.0011926148	0.0159665042	0
61153.7534	2749.39084	0.00143188701	0.0190168892	0
61153.7534	3207.62265	0.00143082582	0.0220502907	0
61153.7534	3665.85446	0.00143002915	0.0250641159	0
61153.7534	4124.08627	0.00142940912	0.0280558751	0
68797.9725	0	0.00159815613	0.00159815613	0
68797.9725	458.231807	0.00122305799	0.00330625744	0
68797.9725	916.463615	0.00120511531	0.0060542379	0
68797.9725	1374.69542	0.00119871065	0.00879811762	0
68797.9725	1832.92723	0.00119545595	0.0115358691	0
68797.9725	2291.15904	0.00119349068	0.0142654922	0
68797.9725	2749.39084	0.00143281445	0.0169850223	0
68797.9725	3207.62265	0.00143162184	0.0196925389	0
68797.9725	3665.85446	0.00143072627	0.0223861734	0
68797.9725	4124.08627	0.00143002915	0.0250641159	0
