# Supplementary material for: GEODE: an in silico tool that translates in vitro to in vivo predictions of tuberculosis antibiotic combination efficacy
Source: Front Pharmacol. 2025 Oct 17;16:1639673. doi: 10.3389/fphar.2025.1639673 (PMC12575316; doi:10.3389/fphar.2025.1639673)
Supplement: Supplementary file 1 [file Supplementaryfile5.zip › drug_int_data/HRZE-ANNNNH-max/INH-EMB.csv]

bliss INH-EMB nrDrugs 2 nrLines 99
0	458.2318	0.001424441	2.526702	0.0002715674
0	916.4636	0.001424441	2.526702	0.0002715674
0	1374.6954	0.0014244409	2.526702	0.00027156743
0	1832.9272	0.0014244409	2.526702	0.00027156743
0	2291.159	0.0014244409	2.526702	0.00027156743
0	2749.3908	0.0014244409	2.526702	0.00027156743
0	3207.6227	0.0014244409	2.526702	0.00027156743
0	3665.8545	0.0014244409	2.526702	0.00027156743
0	4124.0863	0.0014244409	2.526702	0.00027156743
4.9835	0	0.0064174	0.0064174	0.00055844
4.983462	458.2318	0.006518375	0.006518375	0.0002719537
4.983462	916.4636	0.006592744	0.006592744	0.0002717606
4.9834621	1374.6954	0.0063000867	0.0063000867	0.0002716962
4.9834621	1832.9272	0.005845063	0.005845063	0.00027166401
4.9834621	2291.159	0.0052976107	0.0052976107	0.00027164469
4.9834621	2749.3908	0.0047797667	0.0047797667	0.00027163182
4.9834621	3207.6227	0.0046452708	0.16750718	0.00027162262
4.9834621	3665.8545	0.0045293868	0.3260687	0.00027161572
4.9834621	4124.0863	0.0044347984	0.46148218	0.00027161035
9.9669	0	0.0064174	0.0064174	0.00057443
9.966924	458.2318	0.006470232	0.006470232	0.0002723399
9.966924	916.4636	0.006518375	0.006518375	0.0002719537
9.9669242	1374.6954	0.0065592788	0.0065592788	0.00027182496
9.9669242	1832.9272	0.006592744	0.006592744	0.00027176058
9.9669242	2291.159	0.0064953032	0.0064953032	0.00027172195
9.9669242	2749.3908	0.0063000867	0.0063000867	0.0002716962
9.9669242	3207.6227	0.0061002384	0.0061002384	0.0002716778
9.9669242	3665.8545	0.005845063	0.005845063	0.00027166401
9.9669242	4124.0863	0.0055733416	0.0055733416	0.00027165328
14.9504	0	0.00641737	0.00641737	0.000579166
14.95039	458.2318	0.006452935	0.006452935	0.0002727259
14.95039	916.4636	0.006486985	0.006486985	0.0002721468
14.950386	1374.6954	0.0065183753	0.0065183753	0.00027195372
14.950386	1832.9272	0.0065464976	0.0065464976	0.00027185715
14.950386	2291.159	0.0065712241	0.0065712241	0.00027179921
14.950386	2749.3908	0.006592744	0.006592744	0.00027176058
14.950386	3207.6227	0.0065625349	0.0065625349	0.00027173299
14.950386	3665.8545	0.0064254362	0.0064254362	0.00027171229
14.950386	4124.0863	0.0063000867	0.0063000867	0.0002716962
19.9338	0	0.00641737	0.00641737	0.000581347
19.93385	458.2318	0.006444131	0.006444131	0.0002731117
19.93385	916.4636	0.006470232	0.006470232	0.0002723399
19.933848	1374.6954	0.0064951148	0.0064951148	0.00027208246
19.933848	1832.9272	0.0065183753	0.0065183753	0.00027195372
19.933848	2291.159	0.0065397872	0.0065397872	0.00027187646
19.933848	2749.3908	0.0065592788	0.0065592788	0.00027182496
19.933848	3207.6227	0.0065768928	0.0065768928	0.00027178817
19.933848	3665.8545	0.006592744	0.006592744	0.00027176058
19.933848	4124.0863	0.0065819249	0.0065819249	0.00027173912
24.9173	0	0.00641737	0.00641737	0.000582576
24.91731	458.2318	0.006438811	0.006438811	0.000273497
24.91731	916.4636	0.00645991	0.00645991	0.0002725329
24.91731	1374.6954	0.0064803581	0.0064803581	0.0002722112
24.91731	1832.9272	0.0064999064	0.0064999064	0.00027205028
24.91731	2291.159	0.0065183753	0.0065183753	0.00027195372
24.91731	2749.3908	0.0065356581	0.0065356581	0.00027188934
24.91731	3207.6227	0.0065517119	0.0065517119	0.00027184336
24.91731	3665.8545	0.0065665445	0.0065665445	0.00027180887
24.91731	4124.0863	0.0065801996	0.0065801996	0.00027178204
29.9008	0	0.00641737	0.00641737	0.000583355
29.90077	458.2318	0.006435253	0.006435253	0.0002738819
29.90077	916.4636	0.006452935	0.006452935	0.0002727259
29.900772	1374.6954	0.0064702324	0.0064702324	0.00027233991
29.900772	1832.9272	0.0064869846	0.0064869846	0.00027214683
29.900772	2291.159	0.0065030632	0.0065030632	0.00027203097
29.900772	2749.3908	0.0065183753	0.0065183753	0.00027195372
29.900772	3207.6227	0.0065328625	0.0065328625	0.00027189854
29.900772	3665.8545	0.0065464976	0.0065464976	0.00027185715
29.900772	4124.0863	0.0065592788	0.0065592788	0.00027182496
34.8842	0	0.00641737	0.00641737	0.000583888
34.88423	458.2318	0.006432706	0.006432706	0.0002742663
34.88423	916.4636	0.006447914	0.006447914	0.0002729188
34.884235	1374.6954	0.0064628773	0.0064628773	0.00027246861
34.884235	1832.9272	0.006477487	0.006477487	0.00027224338
34.884235	2291.159	0.006491652	0.006491652	0.00027210821
34.884235	2749.3908	0.0065052993	0.0065052993	0.00027201809
34.884235	3207.6227	0.0065183753	0.0065183753	0.00027195372
34.884235	3665.8545	0.0065308447	0.0065308447	0.00027190543
34.884235	4124.0863	0.0065426893	0.0065426893	0.00027186788
39.8677	0	0.00641737	0.00641737	0.000584273
39.8677	458.2318	0.006430794	0.006430794	0.0002746501
39.8677	916.4636	0.006444131	0.006444131	0.0002731117
39.867697	1374.6954	0.0064573021	0.0064573021	0.00027259728
39.867697	1832.9272	0.0064702324	0.0064702324	0.00027233991
39.867697	2291.159	0.0064828553	0.0064828553	0.00027218545
39.867697	2749.3908	0.0064951148	0.0064951148	0.00027208246
39.867697	3207.6227	0.0065069659	0.0065069659	0.0002720089
39.867697	3665.8545	0.0065183753	0.0065183753	0.00027195372
39.867697	4124.0863	0.00652932	0.00652932	0.0002719108
44.8512	0	0.00641737	0.00641737	0.000584563
44.85116	458.2318	0.006429305	0.006429305	0.0002750331
44.85116	916.4636	0.006441179	0.006441179	0.0002733044
44.851159	1374.6954	0.0064529349	0.0064529349	0.00027272592
44.851159	1832.9272	0.0064645198	0.0064645198	0.00027243643
44.851159	2291.159	0.0064758841	0.0064758841	0.00027226268
44.851159	2749.3908	0.0064869846	0.0064869846	0.00027214683
44.851159	3207.6227	0.006497785	0.006497785	0.00027206407
44.851159	3665.8545	0.006508256	0.006508256	0.000272002
44.851159	4124.0863	0.0065183753	0.0065183753	0.00027195372
