# Supplementary material for: GEODE: an in silico tool that translates in vitro to in vivo predictions of tuberculosis antibiotic combination efficacy
Source: Front Pharmacol. 2025 Oct 17;16:1639673. doi: 10.3389/fphar.2025.1639673 (PMC12575316; doi:10.3389/fphar.2025.1639673)
Supplement: Supplementary file 1 [file Supplementaryfile5.zip › drug_int_data/HRZE-ANNNNH-max/PZA.csv]

bliss PZA nrDrugs 1 nrLines 10
0	0	0	0
7644.2192	0.0015897117	0.0015897117	0.00045141256
15288.4383	0.00159543809	0.00159543809	0.000451412562
22932.6575	0.00159676523	0.00159676523	0.000451412562
30576.8767	0.00159730161	0.00159730161	0.000451412562
38221.0958	0.00159757822	0.00159757822	0.000451412562
45865.315	0.00159774216	0.00159774216	0.000451412562
53509.5342	0.00159784853	0.00159784853	0.000451412562
61153.7534	0.00159792207	0.00159792207	0.000451412562
68797.9725	0.00159797539	0.00159797539	0.000451412562
