# Supplementary material for: GEODE: an in silico tool that translates in vitro to in vivo predictions of tuberculosis antibiotic combination efficacy
Source: Front Pharmacol. 2025 Oct 17;16:1639673. doi: 10.3389/fphar.2025.1639673 (PMC12575316; doi:10.3389/fphar.2025.1639673)
Supplement: Supplementary file 1 [file Supplementaryfile5.zip › drug_int_data/HRZE-ANNNNH-max/RIF-PZA.csv]

bliss RIF-PZA nrDrugs 2 nrLines 99
0	7644.2192	0.0015834273	0.0015834273	0.00038201158
0	15288.4383	0.00159341167	0.00159341167	0.000382011577
0	22932.6575	0.00159570936	0.00159570936	0.000382011577
0	30576.8767	0.00159663385	0.00159663385	0.000382011577
0	38221.0958	0.0015971091	0.0015971091	0.000382011577
0	45865.315	0.00159739011	0.00159739011	0.000382011577
0	53509.5342	0.0015975721	0.0015975721	0.000382011577
0	61153.7534	0.00159769774	0.00159769774	0.000382011577
0	68797.9725	0.00159778871	0.00159778871	0.000382011577
0.40243	0	0.0063372	0.0063372	0.00047923
0.40243489	7644.2192	0.0063988938	0.0063988938	0.00038203425
0.402434893	15288.4383	0.00630613812	0.00630613812	0.000382022912
0.402434893	22932.6575	0.00621772751	0.00621772751	0.000382019134
0.402434893	30576.8767	0.00613480106	0.00613480106	0.000382017245
0.402434893	38221.0958	0.00605775805	0.00605775805	0.000382016111
0.402434893	45865.315	0.00598646946	0.00598646946	0.000382015356
0.402434893	53509.5342	0.0059205138	0.0059205138	0.000382014816
0.402434893	61153.7534	0.00584331379	0.00584331379	0.000382014411
0.402434893	68797.9725	0.00568891768	0.00568891768	0.000382014096
0.80487	0	0.006398	0.006398	0.00086155
0.80486979	7644.2192	0.0064463277	0.0064463277	0.00038205692
0.804869786	15288.4383	0.00639889382	0.00639889382	0.000382034247
0.804869786	22932.6575	0.00635207586	0.00635207586	0.000382026691
0.804869786	30576.8767	0.00630613812	0.00630613812	0.000382022912
0.804869786	38221.0958	0.00626129944	0.00626129944	0.000382020645
0.804869786	45865.315	0.00621772751	0.00621772751	0.000382019134
0.804869786	53509.5342	0.00617553851	0.00617553851	0.000382018054
0.804869786	61153.7534	0.00613480106	0.00613480106	0.000382017245
0.804869786	68797.9725	0.00609554274	0.00609554274	0.000382016615
1.2073	0	0.006422	0.006422	0.0010412
1.2073047	7644.2192	0.0064622249	0.0064622249	0.00038207959
1.20730468	15288.4383	0.00643046585	0.00643046585	0.000382045582
1.20730468	22932.6575	0.00639889382	0.00639889382	0.000382034247
1.20730468	30576.8767	0.00636759624	0.00636759624	0.00038202858
1.20730468	38221.0958	0.00633665365	0.00633665365	0.000382025179
1.20730468	45865.315	0.00630613812	0.00630613812	0.000382022912
1.20730468	53509.5342	0.00627611212	0.00627611212	0.000382021293
1.20730468	61153.7534	0.00624662794	0.00624662794	0.000382020079
1.20730468	68797.9725	0.00621772751	0.00621772751	0.000382019134
1.6097	0	0.0064354	0.0064354	0.001131
1.6097396	7644.2192	0.0064701832	0.0064701832	0.00038210226
1.60973957	15288.4383	0.00644632768	0.00644632768	0.000382056917
1.60973957	22932.6575	0.00642255179	0.00642255179	0.000382041804
1.60973957	30576.8767	0.00639889382	0.00639889382	0.000382034247
1.60973957	38221.0958	0.00637539037	0.00637539037	0.000382029713
1.60973957	45865.315	0.00635207586	0.00635207586	0.000382026691
1.60973957	53509.5342	0.00632898212	0.00632898212	0.000382024532
1.60973957	61153.7534	0.00630613812	0.00630613812	0.000382022912
1.60973957	68797.9725	0.00628356969	0.00628356969	0.000382021653
2.0122	0	0.006444	0.006444	0.0011808
2.0121745	7644.2192	0.0064749603	0.0064749603	0.00038212493
2.01217447	15288.4383	0.00645586251	0.00645586251	0.000382068252
2.01217447	22932.6575	0.00643680559	0.00643680559	0.000382049361
2.01217447	30576.8767	0.00641780957	0.00641780957	0.000382039915
2.01217447	38221.0958	0.00639889382	0.00639889382	0.000382034247
2.01217447	45865.315	0.00638007701	0.00638007701	0.000382030469
2.01217447	53509.5342	0.00636137689	0.00636137689	0.00038202777
2.01217447	61153.7534	0.00634281018	0.00634281018	0.000382025746
2.01217447	68797.9725	0.00632439247	0.00632439247	0.000382024172
2.4146	0	0.0064501	0.0064501	0.001211
2.4146094	7644.2192	0.0064781459	0.0064781459	0.0003821476
2.41460936	15288.4383	0.0064622249	0.0064622249	0.000382079587
2.41460936	22932.6575	0.00644632768	0.00644632768	0.000382056917
2.41460936	30576.8767	0.00643046585	0.00643046585	0.000382045582
2.41460936	38221.0958	0.00641465085	0.00641465085	0.000382038781
2.41460936	45865.315	0.00639889382	0.00639889382	0.000382034247
2.41460936	53509.5342	0.00638320551	0.00638320551	0.000382031009
2.41460936	61153.7534	0.00636759624	0.00636759624	0.00038202858
2.41460936	68797.9725	0.00635207586	0.00635207586	0.000382026691
2.817	0	0.0064547	0.0064547	0.0012306
2.8170443	7644.2192	0.0064804215	0.0064804215	0.00038217027
2.81704425	15288.4383	0.00646677184	0.00646677184	0.000382090922
2.81704425	22932.6575	0.00645313711	0.00645313711	0.000382064474
2.81704425	30576.8767	0.00643952474	0.00643952474	0.00038205125
2.81704425	38221.0958	0.00642594201	0.00642594201	0.000382043315
2.81704425	45865.315	0.00641239604	0.00641239604	0.000382038026
2.81704425	53509.5342	0.00639889382	0.00639889382	0.000382034247
2.81704425	61153.7534	0.00638544209	0.00638544209	0.000382031414
2.81704425	68797.9725	0.00637204738	0.00637204738	0.00038202921
3.2195	0	0.0064582	0.0064582	0.0012441
3.2194791	7644.2192	0.0064821284	0.0064821284	0.00038219294
3.21947914	15288.4383	0.00647018315	0.00647018315	0.000382102257
3.21947914	22932.6575	0.00645824791	0.00645824791	0.000382072031
3.21947914	30576.8767	0.00644632768	0.00644632768	0.000382056917
3.21947914	38221.0958	0.00643442736	0.00643442736	0.000382047849
3.21947914	45865.315	0.00642255179	0.00642255179	0.000382041804
3.21947914	53509.5342	0.00641070573	0.00641070573	0.000382037486
3.21947914	61153.7534	0.00639889382	0.00639889382	0.000382034247
3.21947914	68797.9725	0.00638712057	0.00638712057	0.000382031728
3.6219	0	0.0064611	0.0064611	0.0012537
3.621914	7644.2192	0.0064834561	0.0064834561	0.00038221561
3.62191404	15288.4383	0.00647283697	0.00647283697	0.000382113592
3.62191404	22932.6575	0.0064622249	0.0064622249	0.000382079587
3.62191404	30576.8767	0.00645162339	0.00645162339	0.000382062585
3.62191404	38221.0958	0.0064410359	0.0064410359	0.000382052383
3.62191404	45865.315	0.00643046585	0.00643046585	0.000382045582
3.62191404	53509.5342	0.00641991662	0.00641991662	0.000382040724
3.62191404	61153.7534	0.00640939153	0.00640939153	0.000382037081
3.62191404	68797.9725	0.00639889382	0.00639889382	0.000382034247
