# Supplementary material for: GEODE: an in silico tool that translates in vitro to in vivo predictions of tuberculosis antibiotic combination efficacy
Source: Front Pharmacol. 2025 Oct 17;16:1639673. doi: 10.3389/fphar.2025.1639673 (PMC12575316; doi:10.3389/fphar.2025.1639673)
Supplement: Supplementary file 1 [file Supplementaryfile5.zip › drug_int_data/HRZE-ANNNNH-max/INH-RIF-EMB.csv]

bliss INH-RIF-EMB nrDrugs 3 nrLines 999
0	0	458.2318	0.001424441	2.526702	0.000181045
0	0	916.4636	0.001424441	2.526702	0.000181045
0	0	1374.6954	0.0014244409	2.526702	0.00018104496
0	0	1832.9272	0.0014244409	2.526702	0.00018104496
0	0	2291.159	0.0014244409	2.526702	0.00018104496
0	0	2749.3908	0.0014244409	2.526702	0.00018104496
0	0	3207.6227	0.0014244409	2.526702	0.00018104496
0	0	3665.8545	0.0014244409	2.526702	0.00018104496
0	0	4124.0863	0.0014244409	2.526702	0.00018104496
0	0.40243	0	0.0072328	0.0064563	0.00037041
0	0.4024349	458.2318	0.007220878	2.42724	0.0005442986
0	0.4024349	916.4636	0.007204186	2.475956	0.0005442603
0	0.40243489	1374.6954	0.0071875905	2.4926395	0.00054424749
0	0.40243489	1832.9272	0.0071710914	2.5010673	0.0005442411
0	0.40243489	2291.159	0.0071546876	2.5061518	0.00054423726
0	0.40243489	2749.3908	0.0071383781	2.5095532	0.00054423471
0	0.40243489	3207.6227	0.0071221622	2.5119885	0.00054423288
0	0.40243489	3665.8545	0.0071060392	2.5138182	0.00054423151
0	0.40243489	4124.0863	0.007090008	2.5152431	0.00054423045
0	0.80487	0	0.0072346	0.0064711	0.00069757
0	0.8048698	458.2318	0.00722926	2.335423	0.0007819142
0	0.8048698	916.4636	0.007220878	2.42724	0.0007818375
0	0.80486979	1374.6954	0.0072125196	2.4594981	0.00078181193
0	0.80486979	1832.9272	0.0072041857	2.4759561	0.00078179914
0	0.80486979	2291.159	0.007195876	2.4859388	0.00078179147
0	0.80486979	2749.3908	0.0071875905	2.4926395	0.00078178636
0	0.80486979	3207.6227	0.007179329	2.4974483	0.0007817827
0	0.80486979	3665.8545	0.0071710914	2.5010673	0.00078177996
0	0.80486979	4124.0863	0.0071628776	2.5038894	0.00078177783
0	1.2073	0	0.0072353	0.0064769	0.00085808
0	1.207305	458.2318	0.00723206	2.250391	0.0008676159
0	1.207305	916.4636	0.007226464	2.380433	0.0008675008
0	1.2073047	1374.6954	0.0072208778	2.4272402	0.00086746248
0	1.2073047	1832.9272	0.0072153029	2.4513522	0.0008674433
0	1.2073047	2291.159	0.0072097389	2.4660545	0.0008674318
0	1.2073047	2749.3908	0.0072041857	2.4759561	0.00086742413
0	1.2073047	3207.6227	0.0071986432	2.4830783	0.00086741865
0	1.2073047	3665.8545	0.0071931115	2.4884473	0.00086741454
0	1.2073047	4124.0863	0.0071875905	2.4926395	0.00086741134
0	1.6097	0	0.0072357	0.0064801	0.00090621
0	1.60974	458.2318	0.007233461	2.171408	0.0008962974
0	1.60974	916.4636	0.00722926	2.335423	0.000896144
0	1.6097396	1374.6954	0.0072250661	2.3958305	0.00089609284
0	1.6097396	1832.9272	0.0072208778	2.4272402	0.00089606727
0	1.6097396	2291.159	0.0072166956	2.446491	0.00089605193
0	1.6097396	2749.3908	0.0072125196	2.4594981	0.0008960417
0	1.6097396	3207.6227	0.0072083496	2.4688753	0.0008960344
0	1.6097396	3665.8545	0.0072041857	2.4759561	0.00089602892
0	1.6097396	4124.0863	0.0072000278	2.481492	0.00089602465
0	2.0122	0	0.0072359	0.0064822	0.00092527
0	2.012174	458.2318	0.007234302	2.097845	0.0009103038
0	2.012174	916.4636	0.00723094	2.292107	0.000910112
0	2.0121745	1374.6954	0.007227582	2.3652354	0.00091004809
0	2.0121745	1832.9272	0.0072242279	2.4036053	0.00091001612
0	2.0121745	2291.159	0.0072208778	2.4272402	0.00090999694
0	2.0121745	2749.3908	0.0072175316	2.443261	0.00090998416
0	2.0121745	3207.6227	0.0072141893	2.4548366	0.00090997503
0	2.0121745	3665.8545	0.0072108509	2.4635917	0.00090996818
0	2.0121745	4124.0863	0.0072075163	2.4704453	0.00090996285
0	2.4146	0	0.0072361	0.0064836	0.00093526
0	2.414609	458.2318	0.007234863	2.029157	0.0009187018
0	2.414609	916.4636	0.00723206	2.250391	0.0009184717
0	2.4146094	1374.6954	0.0072292605	2.3354232	0.00091839498
0	2.4146094	1832.9272	0.0072264635	2.3804332	0.00091835662
0	2.4146094	2291.159	0.0072236693	2.4082948	0.00091833361
0	2.4146094	2749.3908	0.0072208778	2.4272402	0.00091831827
0	2.4146094	3207.6227	0.007218089	2.4409592	0.00091830731
0	2.4146094	3665.8545	0.0072153029	2.4513522	0.00091829909
0	2.4146094	4124.0863	0.0072125196	2.4594981	0.00091829269
0	2.817	0	0.0072363	0.0064847	0.00094145
0	2.817044	458.2318	0.007235263	1.964869	0.0008332692
0	2.817044	916.4636	0.007232861	2.210185	0.0009240602
0	2.8170443	1374.6954	0.00723046	2.3063638	0.00092397071
0	2.8170443	1832.9272	0.0072280615	2.3577102	0.00092392596
0	2.8170443	2291.159	0.0072256649	2.3896474	0.00092389911
0	2.8170443	2749.3908	0.0072232704	2.4114315	0.00092388121
0	2.8170443	3207.6227	0.0072208778	2.4272402	0.00092386843
0	2.8170443	3665.8545	0.0072184872	2.4392357	0.00092385884
0	2.8170443	4124.0863	0.0072160987	2.4486491	0.00092385138
0	3.2195	0	0.0072364	0.0064856	0.0009457
0	3.219479	458.2318	0.007235564	1.904569	0.0008372336
0	3.219479	916.4636	0.007233461	2.171408	0.0009280629
0	3.2194791	1374.6954	0.00723136	2.2780286	0.00092796061
0	3.2194791	1832.9272	0.0072292605	2.3354232	0.00092790947
0	3.2194791	2291.159	0.0072271625	2.3712908	0.00092787878
0	3.2194791	2749.3908	0.0072250661	2.3958305	0.00092785833
0	3.2194791	3207.6227	0.0072229712	2.4136771	0.00092784371
0	3.2194791	3665.8545	0.0072208778	2.4272402	0.00092783275
0	3.2194791	4124.0863	0.007218786	2.4378969	0.00092782423
0	3.6219	0	0.0072365	0.0064863	0.00094881
0	3.621914	458.2318	0.007235797	1.847893	0.0008402024
0	3.621914	916.4636	0.007233928	2.133985	0.0009310701
0	3.621914	1374.6954	0.0072320602	2.2503906	0.00093095507
0	3.621914	1832.9272	0.0072301934	2.3135596	0.00093089753
0	3.621914	2291.159	0.0072283279	2.3532183	0.00093086301
0	3.621914	2749.3908	0.0072264635	2.3804332	0.00093083999
0	3.621914	3207.6227	0.0072246004	2.400267	0.00093082356
0	3.621914	3665.8545	0.0072227385	2.415364	0.00093081123
0	3.621914	4124.0863	0.0072208778	2.4272402	0.00093080164
4.9835	0	0	0.0064174	0.0064174	0.00067562
4.983462	0	458.2318	0.005239393	0.3156855	0.0006706503
4.983462	0	916.4636	0.00452497	0.5560743	0.0006705859
4.9834621	0	1374.6954	0.0043061147	0.74730603	0.00067056443
4.9834621	0	1832.9272	0.0041722422	0.90338708	0.0006705537
4.9834621	0	2291.159	0.0040509732	1.0333995	0.00067054727
4.9834621	0	2749.3908	0.0039405195	1.1435053	0.00067054297
4.9834621	0	3207.6227	0.0038394286	1.2380414	0.00067053991
4.9834621	0	3665.8545	0.0037465061	1.3201543	0.00067053761
4.9834621	0	4124.0863	0.0036607594	1.3921853	0.00067053582
4.9835	0.40243	0	0.0071239	0.0064212	0.00070103
4.983462	0.4024349	458.2318	0.007124604	0.3036403	0.0006888979
4.983462	0.4024349	916.4636	0.007125317	0.5451505	0.0006887952
4.9834621	0.40243489	1374.6954	0.0071260534	0.73707382	0.00068876091
4.9834621	0.40243489	1832.9272	0.0071268144	0.89372147	0.00068874379
4.9834621	0.40243489	2291.159	0.0071276003	1.0242777	0.00068873352
4.9834621	0.40243489	2749.3908	0.0071284117	1.1349233	0.00068872667
4.9834621	0.40243489	3207.6227	0.0071292493	1.2299882	0.00068872177
4.9834621	0.40243489	3665.8545	0.0071301136	1.3126079	0.0006887181
4.9834621	0.40243489	4124.0863	0.0071310054	1.3851162	0.00068871525
4.9835	0.80487	0	0.0071794	0.0064272	0.00080399
4.983462	0.8048698	458.2318	0.007179833	0.2915754	0.0007023235
4.983462	0.8048698	916.4636	0.007180303	0.5342288	0.0007021824
4.9834621	0.80486979	1374.6954	0.0071807804	0.72684766	0.0007021354
4.9834621	0.80486979	1832.9272	0.0071812643	0.88406053	0.00070211188
4.9834621	0.80486979	2291.159	0.0071817551	1.0151584	0.00070209777
4.9834621	0.80486979	2749.3908	0.0071822529	1.1263425	0.00070208837
4.9834621	0.80486979	3207.6227	0.0071827578	1.2219353	0.00070208165
4.9834621	0.80486979	3665.8545	0.0071832699	1.3050616	0.00070207661
4.9834621	0.80486979	4124.0863	0.0071837893	1.3780472	0.00070207269
4.9835	1.2073	0	0.0071985	0.0064331	0.00069169
4.983462	1.207305	458.2318	0.007198813	0.2794897	0.0005495395
4.983462	1.207305	916.4636	0.007199154	0.5233094	0.0005495395
4.9834621	1.2073047	1374.6954	0.0071994978	0.71662795	0.00054953953
4.9834621	1.2073047	1832.9272	0.007199845	0.87440469	0.00054953953
4.9834621	1.2073047	2291.159	0.0072001953	1.0060422	0.00054953953
4.9834621	1.2073047	2749.3908	0.0072005488	1.1177632	0.00054953953
4.9834621	1.2073047	3207.6227	0.0072009056	1.2138832	0.00054953953
4.9834621	1.2073047	3665.8545	0.0072012657	1.2975157	0.00054953953
4.9834621	1.2073047	4124.0863	0.007201629	1.3709785	0.00054953953
4.9835	1.6097	0	0.0072081	0.0064384	0.00072227
4.983462	1.60974	458.2318	0.007208414	0.2673821	0.000583288
4.983462	1.60974	916.4636	0.00720868	0.5123923	0.000583288
4.9834621	1.6097396	1374.6954	0.0072089477	0.70641513	0.00058328805
4.9834621	1.6097396	1832.9272	0.0072092175	0.86475439	0.00058328805
4.9834621	1.6097396	2291.159	0.0072094891	0.99692937	0.00058328805
4.9834621	1.6097396	2749.3908	0.0072097626	1.1091856	0.00058328805
4.9834621	1.6097396	3207.6227	0.0072100379	1.2058319	0.00058328805
4.9834621	1.6097396	3665.8545	0.007210315	1.2899703	0.00058328805
4.9834621	1.6097396	4124.0863	0.0072105941	1.3639104	0.00058328805
4.9835	2.0122	0	0.007214	0.006443	0.00073794
4.983462	2.012174	458.2318	0.00721421	0.2552514	0.0006154845
4.983462	2.012174	916.4636	0.007214428	0.5014778	0.0006154845
4.9834621	2.0121745	1374.6954	0.0072146471	0.69620962	0.00061548446
4.9834621	2.0121745	1832.9272	0.0072148675	0.85511004	0.00061548446
4.9834621	2.0121745	2291.159	0.0072150891	0.98782026	0.00061548446
4.9834621	2.0121745	2749.3908	0.0072153119	1.1006102	0.00061548446
4.9834621	2.0121745	3207.6227	0.0072155359	1.1977819	0.00061548446
4.9834621	2.0121745	3665.8545	0.007215761	1.2824257	0.00061548446
4.9834621	2.0121745	4124.0863	0.0072159874	1.3568428	0.00061548446
4.9835	2.4146	0	0.0072179	0.006447	0.00074957
4.983462	2.414609	458.2318	0.007218089	0.2430963	0.0006459303
4.983462	2.414609	916.4636	0.007218274	0.4905658	0.0006459303
4.9834621	2.4146094	1374.6954	0.007218459	0.68601181	0.00064593028
4.9834621	2.4146094	1832.9272	0.0072186452	0.84547209	0.00064593028
4.9834621	2.4146094	2291.159	0.0072188323	0.97871528	0.00064593028
4.9834621	2.4146094	2749.3908	0.0072190202	1.0920372	0.00064593028
4.9834621	2.4146094	3207.6227	0.007219209	1.1897332	0.00064593028
4.9834621	2.4146094	3665.8545	0.0072193986	1.2748821	0.00064593028
4.9834621	2.4146094	4124.0863	0.007219589	1.3497762	0.00064593028
4.9835	2.817	0	0.0072207	0.0064505	0.00075958
4.983462	2.817044	458.2318	0.007220867	0.2309155	0.000674511
4.983462	2.817044	916.4636	0.007221027	0.4796563	0.000674511
4.9834621	2.8170443	1374.6954	0.0072211878	0.67582212	0.00067451099
4.9834621	2.8170443	1832.9272	0.0072213491	0.83584094	0.00067451099
4.9834621	2.8170443	2291.159	0.0072215109	0.96961477	0.00067451099
4.9834621	2.8170443	2749.3908	0.0072216734	1.0834669	0.00067451099
4.9834621	2.8170443	3207.6227	0.0072218364	1.1816863	0.00067451099
4.9834621	2.8170443	3665.8545	0.0072220001	1.2673397	0.00067451099
4.9834621	2.8170443	4124.0863	0.0072221644	1.3427106	0.00067451099
4.9835	3.2195	0	0.0072228	0.0064535	0.0007686
4.983462	3.219479	458.2318	0.007222955	0.2187075	0.000701185
4.983462	3.219479	916.4636	0.007223096	0.4687495	0.000701185
4.9834621	3.2194791	1374.6954	0.0072232378	0.66564091	0.00070118497
4.9834621	3.2194791	1832.9272	0.0072233799	0.82621704	0.00070118497
4.9834621	3.2194791	2291.159	0.0072235225	0.9605191	0.00070118497
4.9834621	3.2194791	2749.3908	0.0072236656	1.0748997	0.00070118497
4.9834621	3.2194791	3207.6227	0.0072238091	1.1736413	0.00070118497
4.9834621	3.2194791	3665.8545	0.0072239531	1.2597987	0.00070118497
4.9834621	3.2194791	4124.0863	0.0072240976	1.3356462	0.00070118497
4.9835	3.6219	0	0.0072245	0.0064562	0.00077686
4.983462	3.621914	458.2318	0.007224581	0.2064706	0.000725969
4.983462	3.621914	916.4636	0.007224708	0.4578452	0.000725969
4.9834621	3.621914	1374.6954	0.0072248342	0.65546858	0.00072596898
4.9834621	3.621914	1832.9272	0.0072249612	0.81660078	0.00072596898
4.9834621	3.621914	2291.159	0.0072250887	0.95142865	0.00072596898
4.9834621	3.621914	2749.3908	0.0072252165	1.0663357	0.00072596898
4.9834621	3.621914	3207.6227	0.0072253446	1.1655985	0.00072596898
4.9834621	3.621914	3665.8545	0.0072254732	1.2522593	0.00072596898
4.9834621	3.621914	4124.0863	0.0072256021	1.3285832	0.00072596898
9.9669	0	0	0.0064174	0.0064174	0.00068369
9.966924	0	458.2318	0.005744754	0.1704353	0.0006735126
9.966924	0	916.4636	0.005239393	0.3156855	0.0006733839
9.9669242	0	1374.6954	0.0048438807	0.44317912	0.00067334097
9.9669242	0	1832.9272	0.0045249703	0.55607432	0.00067331951
9.9669242	0	2291.159	0.0043784534	0.65681107	0.00067330663
9.9669242	0	2749.3908	0.0043061147	0.74730603	0.00067329805
9.9669242	0	3207.6227	0.0042374755	0.82908688	0.00067329192
9.9669242	0	3665.8545	0.0041722422	0.90338708	0.00067328732
9.9669242	0	4124.0863	0.0041101529	0.97121414	0.00067328374
9.9669	0.40243	0	0.0070207	0.0064187	0.00069961
9.966924	0.4024349	458.2318	0.007021	0.1639563	0.0006822765
9.966924	0.4024349	916.4636	0.007021304	0.3096653	0.0006821094
9.9669242	0.40243489	1374.6954	0.0070216263	0.43748041	0.00068205369
9.9669242	0.40243489	1832.9272	0.0070219659	0.55061215	0.00068202584
9.9669242	0.40243489	2291.159	0.0070223238	0.6515354	0.00068200913
9.9669242	0.40243489	2749.3908	0.0070227004	0.7421892	0.00068199798
9.9669242	0.40243489	3207.6227	0.0070230962	0.82411489	0.00068199003
9.9669242	0.40243489	3665.8545	0.0070235116	0.89855372	0.00068198406
9.9669242	0.40243489	4124.0863	0.0070239471	0.96651715	0.00068197942
9.9669	0.80487	0	0.0071239	0.0064212	0.00079598
9.966924	0.8048698	458.2318	0.007124256	0.157466	0.0006891033
9.966924	0.8048698	916.4636	0.007124604	0.3036403	0.0006888979
9.9669242	0.80486979	1374.6954	0.0071249574	0.43178041	0.0006888294
9.9669242	0.80486979	1832.9272	0.0071253168	0.54515049	0.00068879516
9.9669242	0.80486979	2291.159	0.0071256821	0.646261	0.00068877461
9.9669242	0.80486979	2749.3908	0.0071260534	0.73707382	0.00068876091
9.9669242	0.80486979	3207.6227	0.0071264308	0.81914425	0.00068875113
9.9669242	0.80486979	3665.8545	0.0071268144	0.89372147	0.00068874379
9.9669242	0.80486979	4124.0863	0.0071272042	0.96182102	0.00068873808
9.9669	1.2073	0	0.0071606	0.0064241	0.00087757
9.966924	1.207305	458.2318	0.00716086	0.1509643	0.0006958867
9.966924	1.207305	916.4636	0.007161142	0.2976104	0.0006956428
9.9669242	1.2073047	1374.6954	0.0071614283	0.42607911	0.00069556157
9.9669242	1.2073047	1832.9272	0.0071617169	0.53968937	0.00069552093
9.9669242	1.2073047	2291.159	0.0071620085	0.64098793	0.00069549655
9.9669242	1.2073047	2749.3908	0.0071623029	0.73195996	0.00069548029
9.9669242	1.2073047	3207.6227	0.0071626003	0.81417501	0.00069546868
9.9669242	1.2073047	3665.8545	0.0071629006	0.88889039	0.00069545997
9.9669242	1.2073047	4124.0863	0.0071632039	0.95712579	0.0006954532
9.9669	1.6097	0	0.0071794	0.0064272	0.00090374
9.966924	1.60974	458.2318	0.0071796	0.1444508	0.0007026057
9.966924	1.60974	916.4636	0.007179833	0.2915754	0.0007023235
9.9669242	1.6097396	1374.6954	0.0071800674	0.42037646	0.00070222946
9.9669242	1.6097396	1832.9272	0.0071803033	0.53422879	0.00070218243
9.9669242	1.6097396	2291.159	0.007180541	0.63571621	0.00070215421
9.9669242	1.6097396	2749.3908	0.0071807804	0.72684766	0.0007021354
9.9669242	1.6097396	3207.6227	0.0071810215	0.80920722	0.00070212196
9.9669242	1.6097396	3665.8545	0.0071812643	0.88406053	0.00070211188
9.9669242	1.6097396	4124.0863	0.0071815088	0.95243151	0.00070210404
9.9669	2.0122	0	0.0071908	0.0064302	0.00071599
9.966924	2.012174	458.2318	0.00719099	0.1379251	0.0005321694
9.966924	2.012174	916.4636	0.007191186	0.2855352	0.0005321694
9.9669242	2.0121745	1374.6954	0.0071913832	0.41467243	0.00053216937
9.9669242	2.0121745	1832.9272	0.0071915816	0.52876878	0.00053216937
9.9669242	2.0121745	2291.159	0.0071917812	0.63044589	0.00053216937
9.9669242	2.0121745	2749.3908	0.0071919818	0.72173697	0.00053216937
9.9669242	2.0121745	3207.6227	0.0071921836	0.80424095	0.00053216937
9.9669242	2.0121745	3665.8545	0.0071923865	0.87923195	0.00053216937
9.9669242	2.0121745	4124.0863	0.0071925905	0.94773824	0.00053216937
9.9669	2.4146	0	0.0071985	0.0064331	0.00072334
9.966924	2.414609	458.2318	0.007198644	0.1313871	0.0005495395
9.966924	2.414609	916.4636	0.007198813	0.2794897	0.0005495395
9.9669242	2.4146094	1374.6954	0.007198983	0.40896698	0.00054953953
9.9669242	2.4146094	1832.9272	0.0071991538	0.52330936	0.00054953953
9.9669242	2.4146094	2291.159	0.0071993254	0.62517702	0.00054953953
9.9669242	2.4146094	2749.3908	0.0071994978	0.71662795	0.00054953953
9.9669242	2.4146094	3207.6227	0.007199671	0.79927625	0.00054953953
9.9669242	2.4146094	3665.8545	0.007199845	0.87440469	0.00054953953
9.9669242	2.4146094	4124.0863	0.0072000197	0.94304602	0.00054953953
9.9669	2.817	0	0.007204	0.0064358	0.00072957
9.966924	2.817044	458.2318	0.007204141	0.1248364	0.0005665919
9.966924	2.817044	916.4636	0.00720429	0.2734387	0.0005665919
9.9669242	2.8170443	1374.6954	0.0072044391	0.40326009	0.00056659195
9.9669242	2.8170443	1832.9272	0.0072045889	0.51785053	0.00056659195
9.9669242	2.8170443	2291.159	0.0072047393	0.61990963	0.00056659195
9.9669242	2.8170443	2749.3908	0.0072048903	0.71152066	0.00056659195
9.9669242	2.8170443	3207.6227	0.0072050418	0.79431317	0.00056659195
9.9669242	2.8170443	3665.8545	0.0072051939	0.86957882	0.00056659195
9.9669242	2.8170443	4124.0863	0.0072053467	0.93835491	0.00056659195
9.9669	3.2195	0	0.0072081	0.0064384	0.00073533
9.966924	3.219479	458.2318	0.007208281	0.1182727	0.000583288
9.966924	3.219479	916.4636	0.007208414	0.2673821	0.000583288
9.9669242	3.2194791	1374.6954	0.0072085464	0.3975517	0.00058328805
9.9669242	3.2194791	1832.9272	0.0072086797	0.51239232	0.00058328805
9.9669242	3.2194791	2291.159	0.0072088135	0.61464377	0.00058328805
9.9669242	3.2194791	2749.3908	0.0072089477	0.70641513	0.00058328805
9.9669242	3.2194791	3207.6227	0.0072090824	0.78935178	0.00058328805
9.9669242	3.2194791	3665.8545	0.0072092175	0.86475439	0.00058328805
9.9669242	3.2194791	4124.0863	0.0072093531	0.93366495	0.00058328805
9.9669	3.6219	0	0.0072114	0.0064408	0.00074081
9.966924	3.621914	458.2318	0.007211511	0.1116956	0.0005995947
9.966924	3.621914	916.4636	0.00721163	0.2613197	0.0005995947
9.9669242	3.621914	1374.6954	0.00721175	0.39184176	0.00059959473
9.9669242	3.621914	1832.9272	0.0072118701	0.50693473	0.00059959473
9.9669242	3.621914	2291.159	0.0072119905	0.60937948	0.00059959473
9.9669242	3.621914	2749.3908	0.0072121113	0.70131144	0.00059959473
9.9669242	3.621914	3207.6227	0.0072122324	0.78439211	0.00059959473
9.9669242	3.621914	3665.8545	0.0072123539	0.85993144	0.00059959473
9.9669242	3.621914	4124.0863	0.0072124758	0.9289762	0.00059959473
14.9504	0	0	0.00641737	0.00641737	0.000686039
14.95039	0	458.2318	0.00594645	0.1173891	0.0006744148
14.95039	0	916.4636	0.00556125	0.2210573	0.0006742218
14.950386	0	1374.6954	0.0052393928	0.31568546	0.00067415744
14.950386	0	1832.9272	0.0049658952	0.40244218	0.00067412526
14.950386	0	2291.159	0.0047302807	0.48229982	0.00067410594
14.950386	0	2749.3908	0.0045249703	0.55607432	0.00067409307
14.950386	0	3207.6227	0.0044034443	0.62445569	0.00067408387
14.950386	0	3665.8545	0.0043539099	0.68803163	0.00067407697
14.950386	0	4124.0863	0.0043061147	0.74730603	0.0006740716
14.9504	0.402435	0	0.00692661	0.00641809	0.000698931
14.95039	0.4024349	458.2318	0.006926595	0.1129407	0.0006801491
14.95039	0.4024349	916.4636	0.006926587	0.2168539	0.0006799178
14.950386	0.40243489	1374.6954	0.0069265923	0.31167256	0.0006798406
14.950386	0.40243489	1832.9272	0.0069266102	0.39857959	0.00067980201
14.950386	0.40243489	2291.159	0.0069266413	0.47855824	0.00067977886
14.950386	0.40243489	2749.3908	0.0069266859	0.55243282	0.00067976343
14.950386	0.40243489	3207.6227	0.0069267445	0.62089965	0.00067975241
14.950386	0.40243489	3665.8545	0.0069268173	0.68455117	0.00067974414
14.950386	0.40243489	4124.0863	0.0069269048	0.74389465	0.00067973771
14.9504	0.80487	0	0.00707109	0.00641946	0.000793058
14.95039	0.8048698	458.2318	0.007071327	0.1084859	0.0006847354
14.95039	0.8048698	916.4636	0.007071567	0.2126466	0.0006844657
14.950386	0.80486979	1374.6954	0.0070718121	0.30765753	0.00068437575
14.950386	0.80486979	1832.9272	0.0070720622	0.39471602	0.00068433077
14.950386	0.80486979	2291.159	0.0070723174	0.47481643	0.00068430379
14.950386	0.80486979	2749.3908	0.0070725777	0.54879154	0.0006842858
14.950386	0.80486979	3207.6227	0.0070728433	0.61734411	0.00068427295
14.950386	0.80486979	3665.8545	0.0070731141	0.68107131	0.00068426331
14.950386	0.80486979	4124.0863	0.0070733902	0.74048391	0.00068425581
14.9504	1.2073	0	0.00712391	0.00642119	0.000872445
14.95039	1.207305	458.2318	0.007124142	0.1040248	0.0006893087
14.95039	1.207305	916.4636	0.007124371	0.2084354	0.0006890006
14.950386	1.2073047	1374.6954	0.0071246039	0.30364034	0.00068889789
14.950386	1.2073047	1832.9272	0.0071248389	0.39085145	0.00068884653
14.950386	1.2073047	2291.159	0.0071250765	0.47107437	0.00068881571
14.950386	1.2073047	2749.3908	0.0071253168	0.54515049	0.00068879516
14.950386	1.2073047	3207.6227	0.0071255596	0.61378905	0.00068878048
14.950386	1.2073047	3665.8545	0.0071258052	0.67759207	0.00068876947
14.950386	1.2073047	4124.0863	0.0071260534	0.73707382	0.00068876091
14.9504	1.60974	0	0.0071513	0.00642311	0.000896444
14.95039	1.60974	458.2318	0.0071515	0.09955719	0.0006938626
14.95039	1.60974	916.4636	0.007151701	0.2042203	0.0006935162
14.950386	1.6097396	1374.6954	0.0071519037	0.29962094	0.00069340067
14.950386	1.6097396	1832.9272	0.0071521079	0.38698586	0.00069334291
14.950386	1.6097396	2291.159	0.0071523138	0.46733208	0.00069330825
14.950386	1.6097396	2749.3908	0.0071525212	0.54150968	0.00069328515
14.950386	1.6097396	3207.6227	0.0071527302	0.61023451	0.00069326864
14.950386	1.6097396	3665.8545	0.0071529408	0.67411347	0.00069325627
14.950386	1.6097396	4124.0863	0.007153153	0.73366441	0.00069324664
14.9504	2.01217	0	0.00716806	0.00642513	0.000906025
14.95039	2.012174	458.2318	0.007168232	0.09508296	0.000698391
14.95039	2.012174	916.4636	0.007168408	0.2000011	0.0006980062
14.950386	2.0121745	1374.6954	0.0071685844	0.29559931	0.00069787787
14.950386	2.0121745	1832.9272	0.0071687619	0.38311925	0.00069781372
14.950386	2.0121745	2291.159	0.0071689405	0.46358954	0.00069777523
14.950386	2.0121745	2749.3908	0.0071691201	0.53786911	0.00069774957
14.950386	2.0121745	3207.6227	0.0071693008	0.60668048	0.00069773124
14.950386	2.0121745	3665.8545	0.0071694825	0.67063551	0.00069771749
14.950386	2.0121745	4124.0863	0.0071696653	0.73025568	0.0006977068
14.9504	2.41461	0	0.00717937	0.00642717	0.000912112
14.95039	2.414609	458.2318	0.007179523	0.09060202	0.0007028878
14.95039	2.414609	916.4636	0.007179678	0.1957779	0.0007024646
14.950386	2.4146094	1374.6954	0.0071798331	0.29157541	0.00070232352
14.950386	2.4146094	1832.9272	0.0071799891	0.37925159	0.00070225298
14.950386	2.4146094	2291.159	0.0071801458	0.45984675	0.00070221065
14.950386	2.4146094	2749.3908	0.0071803033	0.53422879	0.00070218243
14.950386	2.4146094	3207.6227	0.0071804616	0.60312698	0.00070216228
14.950386	2.4146094	3665.8545	0.0071806206	0.66715822	0.00070214716
14.950386	2.4146094	4124.0863	0.0071807804	0.72684766	0.0007021354
14.9504	2.81704	0	0.00718752	0.00642919	0.000717962
14.95039	2.817044	458.2318	0.007187656	0.08611426	0.0005263161
14.95039	2.817044	916.4636	0.007187793	0.1915505	0.0005263161
14.950386	2.8170443	1374.6954	0.0071879315	0.28754919	0.00052631613
14.950386	2.8170443	1832.9272	0.0071880703	0.37538287	0.00052631613
14.950386	2.8170443	2291.159	0.0071882096	0.45610372	0.00052631613
14.950386	2.8170443	2749.3908	0.0071883495	0.53058872	0.00052631613
14.950386	2.8170443	3207.6227	0.0071884899	0.59957402	0.00052631613
14.950386	2.8170443	3665.8545	0.007188631	0.66368161	0.00052631613
14.950386	2.8170443	4124.0863	0.0071887725	0.72344035	0.00052631613
14.9504	3.21948	0	0.00719367	0.00643117	0.000722072
14.95039	3.219479	458.2318	0.007193792	0.08161956	0.0005379921
14.95039	3.219479	916.4636	0.007193916	0.1873189	0.0005379921
14.950386	3.2194791	1374.6954	0.0071940405	0.28352063	0.00053799213
14.950386	3.2194791	1832.9272	0.0071941653	0.37151306	0.00053799213
14.950386	3.2194791	2291.159	0.0071942905	0.45236043	0.00053799213
14.950386	3.2194791	2749.3908	0.0071944162	0.52694891	0.00053799213
14.950386	3.2194791	3207.6227	0.0071945423	0.5960216	0.00053799213
14.950386	3.2194791	3665.8545	0.0071946688	0.66020569	0.00053799213
14.950386	3.2194791	4124.0863	0.0071947958	0.72003377	0.00053799213
14.9504	3.62191	0	0.00719848	0.00643308	0.000725995
14.95039	3.621914	458.2318	0.007198588	0.07711781	0.0005495395
14.95039	3.621914	916.4636	0.0071987	0.1830829	0.0005495395
14.950386	3.621914	1374.6954	0.007198813	0.27948968	0.00054953953
14.950386	3.621914	1832.9272	0.0071989263	0.36764215	0.00054953953
14.950386	3.621914	2291.159	0.0071990399	0.44861687	0.00054953953
14.950386	3.621914	2749.3908	0.0071991538	0.52330936	0.00054953953
14.950386	3.621914	3207.6227	0.0071992682	0.59246975	0.00054953953
14.950386	3.621914	3665.8545	0.0071993828	0.65673047	0.00054953953
14.950386	3.621914	4124.0863	0.0071994978	0.71662795	0.00054953953
19.9338	0	0	0.00641737	0.00641737	0.000687117
19.93385	0	458.2318	0.006055045	0.0898998	0.000674894
19.93385	0	916.4636	0.005744754	0.1704353	0.0006746368
19.933848	0	1374.6954	0.0054755302	0.24551243	0.00067455095
19.933848	0	1832.9272	0.0052393928	0.31568546	0.00067450804
19.933848	0	2291.159	0.0050303677	0.38143483	0.00067448229
19.933848	0	2749.3908	0.0048438807	0.44317912	0.00067446512
19.933848	0	3207.6227	0.00467636	0.50128484	0.00067445286
19.933848	0	3665.8545	0.0045249703	0.55607432	0.00067444366
19.933848	0	4124.0863	0.0044161117	0.60783225	0.00067443651
19.9338	0.402435	0	0.00684043	0.00641784	0.00069853
19.93385	0.4024349	458.2318	0.006840181	0.08651027	0.000679149
19.93385	0.4024349	916.4636	0.006839938	0.1671972	0.0006788534
19.933848	0.40243489	1374.6954	0.0068397032	0.24239924	0.00067875484
19.933848	0.40243489	1832.9272	0.0068394778	0.31267599	0.00067870553
19.933848	0.40243489	2291.159	0.0068392618	0.37851216	0.00067867595
19.933848	0.40243489	2749.3908	0.0068390556	0.44032992	0.00067865622
19.933848	0.40243489	3207.6227	0.0068388594	0.49849869	0.00067864213
19.933848	0.40243489	3665.8545	0.0068386733	0.55334317	0.00067863156
19.933848	0.40243489	4124.0863	0.0068384978	0.60514998	0.00067862334
19.9338	0.80487	0	0.00702071	0.00641871	0.000791532
19.93385	0.8048698	458.2318	0.007020854	0.08311679	0.0006826104
19.93385	0.8048698	916.4636	0.007021	0.1639563	0.0006822765
19.933848	0.80486979	1374.6954	0.00702115	0.23928418	0.0006821651
19.933848	0.80486979	1832.9272	0.0070213044	0.30966532	0.0006821094
19.933848	0.80486979	2291.159	0.0070214631	0.37558881	0.00068207597
19.933848	0.80486979	2749.3908	0.0070216263	0.43748041	0.00068205369
19.933848	0.80486979	3207.6227	0.0070217938	0.49571249	0.00068203778
19.933848	0.80486979	3665.8545	0.0070219659	0.55061215	0.00068202584
19.933848	0.80486979	4124.0863	0.0070221426	0.60246795	0.00068201655
19.9338	1.2073	0	0.00708842	0.00641986	0.000869801
19.93385	1.207305	458.2318	0.007088598	0.07971931	0.0006860663
19.93385	1.207305	916.4636	0.007088779	0.1607126	0.000685694
19.933848	1.2073047	1374.6954	0.0070889624	0.23616723	0.00068556985
19.933848	1.2073047	1832.9272	0.0070891483	0.30665344	0.00068550776
19.933848	1.2073047	2291.159	0.0070893365	0.37266476	0.0006854705
19.933848	1.2073047	2749.3908	0.007089527	0.43463057	0.00068544566
19.933848	1.2073047	3207.6227	0.00708972	0.49292623	0.00068542792
19.933848	1.2073047	3665.8545	0.0070899153	0.54788126	0.00068541461
19.933848	1.2073047	4124.0863	0.007090113	0.59978616	0.00068540426
19.9338	1.60974	0	0.00712391	0.00642119	0.000892693
19.93385	1.60974	458.2318	0.007124084	0.07631779	0.000689514
19.93385	1.60974	916.4636	0.007124256	0.157466	0.0006891033
19.933848	1.6097396	1374.6954	0.0071244293	0.23304835	0.00068896638
19.933848	1.6097396	1832.9272	0.0071246039	0.30364034	0.00068889789
19.933848	1.6097396	2291.159	0.0071247799	0.36974	0.0006888568
19.933848	1.6097396	2749.3908	0.0071249574	0.43178041	0.0006888294
19.933848	1.6097396	3207.6227	0.0071251363	0.49013992	0.00068880984
19.933848	1.6097396	3665.8545	0.0071253168	0.54515049	0.00068879516
19.933848	1.6097396	4124.0863	0.0071254987	0.59710463	0.00068878374
19.9338	2.01217	0	0.00714577	0.00642262	0.000901184
19.93385	2.012174	458.2318	0.007145924	0.07291216	0.0006929508
19.93385	2.012174	916.4636	0.00714608	0.1542166	0.0006925018
19.933848	2.0121745	1374.6954	0.0071462363	0.22992753	0.00069235201
19.933848	2.0121745	1832.9272	0.007146394	0.300626	0.00069227713
19.933848	2.0121745	2291.159	0.0071465527	0.36681454	0.00069223221
19.933848	2.0121745	2749.3908	0.0071467123	0.42892993	0.00069220225
19.933848	2.0121745	3207.6227	0.007146873	0.48735355	0.00069218086
19.933848	2.0121745	3665.8545	0.0071470346	0.54241986	0.00069216481
19.933848	2.0121745	4124.0863	0.0071471973	0.59442335	0.00069215233
19.9338	2.41461	0	0.00716058	0.00642412	0.000906197
19.93385	2.414609	458.2318	0.007160719	0.06950239	0.000696374
19.93385	2.414609	916.4636	0.00716086	0.1509643	0.0006958867
19.933848	2.4146094	1374.6954	0.0071610006	0.22680475	0.00069572412
19.933848	2.4146094	1832.9272	0.0071611425	0.29761041	0.00069564285
19.933848	2.4146094	2291.159	0.007161285	0.36388835	0.00069559408
19.933848	2.4146094	2749.3908	0.0071614283	0.42607911	0.00069556157
19.933848	2.4146094	3207.6227	0.0071615722	0.48456713	0.00069553835
19.933848	2.4146094	3665.8545	0.0071617169	0.53968937	0.00069552093
19.933848	2.4146094	4124.0863	0.0071618623	0.59174233	0.00069550739
19.9338	2.81704	0	0.00717128	0.00642564	0.000910174
19.93385	2.817044	458.2318	0.007171405	0.06608841	0.0006087217
19.93385	2.817044	916.4636	0.007171532	0.147709	0.0006992555
19.933848	2.8170443	1374.6954	0.0071716596	0.22367998	0.00069908014
19.933848	2.8170443	1832.9272	0.0071717878	0.29459355	0.00069899247
19.933848	2.8170443	2291.159	0.0071719164	0.36096144	0.00069893987
19.933848	2.8170443	2749.3908	0.0071720456	0.42322795	0.00069890481
19.933848	2.8170443	3207.6227	0.0071721754	0.48178065	0.00069887976
19.933848	2.8170443	3665.8545	0.0071723057	0.53695901	0.00069886097
19.933848	2.8170443	4124.0863	0.0071724365	0.58906158	0.00069884636
19.9338	3.21948	0	0.00717937	0.00642717	0.000913772
19.93385	3.219479	458.2318	0.007179485	0.06267019	0.0006120336
19.93385	3.219479	916.4636	0.0071796	0.1444508	0.0007026057
19.933848	3.2194791	1374.6954	0.0071797165	0.22055319	0.00070241758
19.933848	3.2194791	1832.9272	0.0071798331	0.29157541	0.00070232352
19.933848	3.2194791	2291.159	0.00717995	0.35803378	0.00070226709
19.933848	3.2194791	2749.3908	0.0071800674	0.42037646	0.00070222946
19.933848	3.2194791	3207.6227	0.0071801851	0.47899411	0.00070220259
19.933848	3.2194791	3665.8545	0.0071803033	0.53422879	0.00070218243
19.933848	3.2194791	4124.0863	0.007180422	0.58638109	0.00070216675
19.9338	3.62191	0	0.0071857	0.00642869	0.000718155
19.93385	3.621914	458.2318	0.007185808	0.05924766	0.0005233786
19.93385	3.621914	916.4636	0.007185914	0.1411895	0.0005233786
19.933848	3.621914	1374.6954	0.0071860206	0.21742436	0.00052337863
19.933848	3.621914	1832.9272	0.0071861272	0.28855597	0.00052337863
19.933848	3.621914	2291.159	0.0071862342	0.35510538	0.00052337863
19.933848	3.621914	2749.3908	0.0071863416	0.41752462	0.00052337863
19.933848	3.621914	3207.6227	0.0071864492	0.47620752	0.00052337863
19.933848	3.621914	3665.8545	0.0071865572	0.53149871	0.00052337863
19.933848	3.621914	4124.0863	0.0071866656	0.58370088	0.00052337863
24.9173	0	0	0.00641737	0.00641737	0.000687722
24.91731	0	458.2318	0.006122929	0.07308287	0.0006752184
24.91731	0	916.4636	0.005863408	0.1389099	0.000674897
24.91731	0	1374.6954	0.0056326372	0.2010883	0.00067478974
24.91731	0	1832.9272	0.0054258713	0.25992301	0.0006747361
24.91731	0	2291.159	0.0052393928	0.31568546	0.00067470391
24.91731	0	2749.3908	0.0050702398	0.36861795	0.00067468245
24.91731	0	3207.6227	0.0049160184	0.41893749	0.00067466712
24.91731	0	3665.8545	0.0047747694	0.46683907	0.00067465563
24.91731	0	4124.0863	0.0046448716	0.51249842	0.00067464669
24.9173	0.402435	0	0.00676118	0.00641771	0.000698262
24.91731	0.4024349	458.2318	0.006760758	0.07034439	0.0006786001
24.91731	0.4024349	916.4636	0.006760339	0.136274	0.0006782404
24.91731	0.40243489	1374.6954	0.0067599257	0.19854026	0.00067812039
24.91731	0.40243489	1832.9272	0.0067595189	0.25745043	0.00067806036
24.91731	0.40243489	2291.159	0.0067591188	0.31327798	0.00067802434
24.91731	0.40243489	2749.3908	0.0067587255	0.36626692	0.00067800032
24.91731	0.40243489	3207.6227	0.0067583392	0.41663578	0.00067798317
24.91731	0.40243489	3665.8545	0.0067579602	0.46458079	0.0006779703
24.91731	0.40243489	4124.0863	0.0067575886	0.51027876	0.0006779603
24.9173	0.80487	0	0.0069726	0.00641833	0.000790588
24.91731	0.8048698	458.2318	0.006972665	0.06760321	0.0006813855
24.91731	0.8048698	916.4636	0.006972728	0.1336361	0.0006809875
24.91731	0.80486979	1374.6954	0.0069727955	0.1959907	0.00068085464
24.91731	0.80486979	1832.9272	0.0069728662	0.25497675	0.00068078822
24.91731	0.80486979	2291.159	0.0069729407	0.31086973	0.00068074836
24.91731	0.80486979	2749.3908	0.0069730188	0.3639154	0.00068072178
24.91731	0.80486979	3207.6227	0.0069731008	0.41433378	0.0006807028
24.91731	0.80486979	3665.8545	0.0069731866	0.46232238	0.00068068857
24.91731	0.80486979	4124.0863	0.0069732763	0.5080591	0.00068067749
24.9173	1.2073	0	0.00705404	0.00641915	0.000868184
24.91731	1.207305	458.2318	0.00705417	0.0648593	0.0006841681
24.91731	1.207305	916.4636	0.007054307	0.1309961	0.0006837317
24.91731	1.2073047	1374.6954	0.0070544458	0.1934396	0.00068358606
24.91731	1.2073047	1832.9272	0.0070545866	0.25250196	0.00068351325
24.91731	1.2073047	2291.159	0.0070547296	0.30846071	0.00068346955
24.91731	1.2073047	2749.3908	0.0070548746	0.36156338	0.00068344042
24.91731	1.2073047	3207.6227	0.0070550218	0.41203149	0.00068341961
24.91731	1.2073047	3665.8545	0.0070551712	0.46006384	0.00068340401
24.91731	1.2073047	4124.0863	0.0070553227	0.50583942	0.00068339187
24.9173	1.60974	0	0.00709719	0.00642012	0.000890407
24.91731	1.60974	458.2318	0.007097329	0.06211264	0.0006869465
24.91731	1.60974	916.4636	0.007097473	0.128354	0.0006864717
24.91731	1.6097396	1374.6954	0.0070976184	0.19088695	0.00068631327
24.91731	1.6097396	1832.9272	0.0070977651	0.25002605	0.00068623406
24.91731	1.6097396	2291.159	0.0070979132	0.30605091	0.00068618653
24.91731	1.6097396	2749.3908	0.0070980626	0.35921086	0.00068615484
24.91731	1.6097396	3207.6227	0.0070982134	0.4097289	0.00068613221
24.91731	1.6097396	3665.8545	0.0070983656	0.45780517	0.00068611523
24.91731	1.6097396	4124.0863	0.0070985191	0.50361974	0.00068610203
24.9173	2.01217	0	0.00712391	0.00642119	0.000898233
24.91731	2.012174	458.2318	0.00712405	0.05936321	0.0006897192
24.91731	2.012174	916.4636	0.007124187	0.1257098	0.000689206
24.91731	2.0121745	1374.6954	0.0071243253	0.18833274	0.00068903486
24.91731	2.0121745	1832.9272	0.0071244641	0.24754901	0.00068894926
24.91731	2.0121745	2291.159	0.0071246039	0.30364034	0.00068889789
24.91731	2.0121745	2749.3908	0.0071247446	0.35685782	0.00068886365
24.91731	2.0121745	3207.6227	0.0071248862	0.40742603	0.00068883919
24.91731	2.0121745	3665.8545	0.0071250288	0.45554637	0.00068882084
24.91731	2.0121745	4124.0863	0.0071251723	0.50140006	0.00068880657
24.9173	2.41461	0	0.0071421	0.00642233	0.000902589
24.91731	2.414609	458.2318	0.007142223	0.05661096	0.0006924849
24.91731	2.414609	916.4636	0.00714235	0.1230635	0.0006919334
24.91731	2.4146094	1374.6954	0.0071424776	0.18577694	0.00069174948
24.91731	2.4146094	1832.9272	0.0071426059	0.24507083	0.00069165749
24.91731	2.4146094	2291.159	0.0071427348	0.30122896	0.00069160229
24.91731	2.4146094	2749.3908	0.0071428644	0.35450427	0.00069156548
24.91731	2.4146094	3207.6227	0.0071429947	0.40512285	0.0006915392
24.91731	2.4146094	3665.8545	0.0071431257	0.45328744	0.00069151948
24.91731	2.4146094	4124.0863	0.0071432573	0.49918036	0.00069150415
24.9173	2.81704	0	0.00715527	0.00642351	0.000905916
24.91731	2.817044	458.2318	0.007155384	0.05385589	0.0006041829
24.91731	2.817044	916.4636	0.007155501	0.120415	0.0006946525
24.91731	2.8170443	1374.6954	0.0071556182	0.18321954	0.00069445578
24.91731	2.8170443	1832.9272	0.0071557361	0.24259149	0.00069435739
24.91731	2.8170443	2291.159	0.0071558545	0.29881679	0.00069429835
24.91731	2.8170443	2749.3908	0.0071559735	0.3521502	0.00069425899
24.91731	2.8170443	3207.6227	0.0071560929	0.40281937	0.00069423088
24.91731	2.8170443	3665.8545	0.0071562129	0.45102837	0.00069420979
24.91731	2.8170443	4124.0863	0.0071563333	0.49696066	0.00069419339
24.9173	3.21948	0	0.00716525	0.00642472	0.000908874
24.91731	3.219479	458.2318	0.007165355	0.05109795	0.000606854
24.91731	3.219479	916.4636	0.007165463	0.1177644	0.000697362
24.91731	3.2194791	1374.6954	0.0071655709	0.18066054	0.00069715242
24.91731	3.2194791	1832.9272	0.0071656794	0.24011099	0.00069704764
24.91731	3.2194791	2291.159	0.0071657883	0.29640382	0.00069698477
24.91731	3.2194791	2749.3908	0.0071658977	0.3497956	0.00069694285
24.91731	3.2194791	3207.6227	0.0071660074	0.40051558	0.00069691291
24.91731	3.2194791	3665.8545	0.0071661175	0.44876917	0.00069689046
24.91731	3.2194791	4124.0863	0.0071662281	0.49474095	0.00069687299
24.9173	3.62191	0	0.00717307	0.00642595	0.000911675
24.91731	3.621914	458.2318	0.007173171	0.04833713	0.0006095141
24.91731	3.621914	916.4636	0.00717327	0.1151115	0.0007000605
24.91731	3.621914	1374.6954	0.0071733702	0.1780999	0.00069983813
24.91731	3.621914	1832.9272	0.0071734705	0.23762931	0.00069972696
24.91731	3.621914	2291.159	0.007173571	0.29399002	0.00069966025
24.91731	3.621914	2749.3908	0.0071736719	0.34744048	0.00069961578
24.91731	3.621914	3207.6227	0.0071737731	0.39821149	0.00069958401
24.91731	3.621914	3665.8545	0.0071738747	0.44650984	0.00069956018
24.91731	3.621914	4124.0863	0.0071739766	0.49252123	0.00069954165
29.9008	0	0	0.00641737	0.00641737	0.000688105
29.90077	0	458.2318	0.006169385	0.06173342	0.0006754701
29.90077	0	916.4636	0.00594645	0.1173891	0.0006750847
29.900772	0	1374.6954	0.0057447535	0.17043529	0.00067495608
29.900772	0	1832.9272	0.0055612497	0.22105734	0.00067489172
29.900772	0	2291.159	0.0053934708	0.26942322	0.0006748531
29.900772	0	2749.3908	0.0052393928	0.31568546	0.00067482735
29.900772	0	3207.6227	0.0050973364	0.35998289	0.00067480895
29.900772	0	3665.8545	0.0049658952	0.40244218	0.00067479516
29.900772	0	4124.0863	0.0048438807	0.44317912	0.00067478443
29.9008	0.402435	0	0.00668804	0.00641763	0.00069807
29.90077	0.4024349	458.2318	0.006687489	0.05943595	0.0006782768
29.90077	0.4024349	916.4636	0.006686941	0.1151657	0.0006778531
29.900772	0.40243489	1374.6954	0.006686397	0.16827685	0.00067771168
29.900772	0.40243489	1832.9272	0.0066858575	0.21895608	0.00067764093
29.900772	0.40243489	2291.159	0.0066853225	0.26737241	0.00067759847
29.900772	0.40243489	2749.3908	0.0066847922	0.31367928	0.00067757016
29.900772	0.40243489	3207.6227	0.0066842667	0.35801635	0.00067754994
29.900772	0.40243489	3665.8545	0.0066837463	0.400511	0.00067753478
29.900772	0.40243489	4124.0863	0.0066832311	0.44127969	0.00067752298
29.9008	0.80487	0	0.00692661	0.00641809	0.000789945
29.90077	0.8048698	458.2318	0.006926603	0.05713652	0.0006806112
29.90077	0.8048698	916.4636	0.006926595	0.1129407	0.0006801491
29.900772	0.80486979	1374.6954	0.0069265895	0.16611718	0.0006799949
29.900772	0.80486979	1832.9272	0.0069265873	0.21685388	0.00067991775
29.900772	0.80486979	2291.159	0.0069265882	0.26532088	0.00067987146
29.900772	0.80486979	2749.3908	0.0069265923	0.31167256	0.0006798406
29.900772	0.80486979	3207.6227	0.0069265996	0.35604943	0.00067981855
29.900772	0.80486979	3665.8545	0.0069266102	0.39857959	0.00067980201
29.900772	0.80486979	4124.0863	0.0069266241	0.43938012	0.00067978915
29.9008	1.2073	0	0.00702071	0.00641871	0.000867091
29.90077	1.207305	458.2318	0.007020806	0.05483512	0.0006829439
29.90077	1.207305	916.4636	0.007020902	0.1107141	0.0006824435
29.900772	1.2073047	1374.6954	0.0070209999	0.16395628	0.00068227648
29.900772	1.2073047	1832.9272	0.0070210995	0.21475072	0.00068219295
29.900772	1.2073047	2291.159	0.007021201	0.26326862	0.00068214282
29.900772	1.2073047	2749.3908	0.0070213044	0.30966532	0.0006821094
29.900772	1.2073047	3207.6227	0.0070214097	0.35408214	0.00068208552
29.900772	1.2073047	3665.8545	0.007021517	0.39664792	0.00068206762
29.900772	1.2073047	4124.0863	0.0070216263	0.43748041	0.00068205369
29.9008	1.60974	0	0.00707109	0.00641946	0.000888866
29.90077	1.60974	458.2318	0.007071209	0.05253173	0.0006852742
29.90077	1.60974	916.4636	0.007071327	0.1084859	0.0006847354
29.900772	1.6097396	1374.6954	0.0070714463	0.16179413	0.00068455562
29.900772	1.6097396	1832.9272	0.007071567	0.2126466	0.00068446569
29.900772	1.6097396	2291.159	0.0070716889	0.26121563	0.00068441173
29.900772	1.6097396	2749.3908	0.0070718121	0.30765753	0.00068437575
29.900772	1.6097396	3207.6227	0.0070719365	0.35211446	0.00068435005
29.900772	1.6097396	3665.8545	0.0070720622	0.39471602	0.00068433077
29.900772	1.6097396	4124.0863	0.0070721891	0.43558055	0.00068431578
29.9008	2.01217	0	0.00710248	0.00642029	0.000896247
29.90077	2.012174	458.2318	0.007102599	0.05022633	0.0006876012
29.90077	2.012174	916.4636	0.007102718	0.1062562	0.0006870241
29.900772	2.0121745	1374.6954	0.0071028381	0.15963071	0.00068683151
29.900772	2.0121745	1832.9272	0.007102959	0.2105415	0.00068673518
29.900772	2.0121745	2291.159	0.0071030809	0.2591619	0.00068667738
29.900772	2.0121745	2749.3908	0.0071032036	0.30564921	0.00068663885
29.900772	2.0121745	3207.6227	0.0071033272	0.35014641	0.00068661132
29.900772	2.0121745	3665.8545	0.0071034516	0.39278386	0.00068659068
29.900772	2.0121745	4124.0863	0.007103577	0.43368056	0.00068657462
29.9008	2.41461	0	0.00712391	0.00642119	0.000900159
29.90077	2.414609	458.2318	0.007124028	0.04791892	0.0006899242
29.90077	2.414609	916.4636	0.007124142	0.1040248	0.0006893087
29.900772	2.4146094	1374.6954	0.0071242562	0.15746604	0.00068910334
29.900772	2.4146094	1832.9272	0.0071243714	0.20843542	0.00068900062
29.900772	2.4146094	2291.159	0.0071244873	0.25710744	0.00068893899
29.900772	2.4146094	2749.3908	0.0071246039	0.30364034	0.00068889789
29.900772	2.4146094	3207.6227	0.0071247211	0.34817798	0.00068886854
29.900772	2.4146094	3665.8545	0.0071248389	0.39085145	0.00068884653
29.900772	2.4146094	4124.0863	0.0071249574	0.43178041	0.0006888294
29.9008	2.81704	0	0.00713948	0.00642213	0.000903047
29.90077	2.817044	458.2318	0.007139588	0.04560947	0.0006011829
29.90077	2.817044	916.4636	0.007139695	0.1017918	0.0006915885
29.900772	2.8170443	1374.6954	0.0071398023	0.15530008	0.00069137033
29.900772	2.8170443	1832.9272	0.0071399104	0.20632835	0.00069126122
29.900772	2.8170443	2291.159	0.0071400189	0.25505222	0.00069119575
29.900772	2.8170443	2749.3908	0.0071401279	0.30163092	0.0006911521
29.900772	2.8170443	3207.6227	0.0071402374	0.34620916	0.00069112092
29.900772	2.8170443	3665.8545	0.0071403474	0.38891878	0.00069109753
29.900772	2.8170443	4124.0863	0.0071404579	0.42988013	0.00069107934
29.9008	3.21948	0	0.0071513	0.00642311	0.00090557
29.90077	3.219479	458.2318	0.0071514	0.04329796	0.0006034187
29.90077	3.219479	916.4636	0.0071515	0.09955719	0.0006938626
29.900772	3.2194791	1374.6954	0.0071516002	0.15313283	0.00069363169
29.900772	3.2194791	1832.9272	0.0071517009	0.20422028	0.00069351618
29.900772	3.2194791	2291.159	0.0071518021	0.25299625	0.00069344688
29.900772	3.2194791	2749.3908	0.0071519037	0.29962094	0.00069340067
29.900772	3.2194791	3207.6227	0.0071520056	0.34423995	0.00069336766
29.900772	3.2194791	3665.8545	0.0071521079	0.38698586	0.00069334291
29.900772	3.2194791	4124.0863	0.0071522107	0.42797969	0.00069332366
29.9008	3.62191	0	0.00716058	0.00642412	0.00090794
29.90077	3.621914	458.2318	0.007160672	0.04098439	0.000605648
29.90077	3.621914	916.4636	0.007160766	0.09732091	0.0006961304
29.900772	3.621914	1374.6954	0.0071608595	0.15096429	0.00069588665
29.900772	3.621914	1832.9272	0.0071609535	0.20211121	0.00069576476
29.900772	3.621914	2291.159	0.0071610478	0.25093952	0.00069569161
29.900772	3.621914	2749.3908	0.0071611425	0.29761041	0.00069564285
29.900772	3.621914	3207.6227	0.0071612374	0.34227034	0.00069560802
29.900772	3.621914	3665.8545	0.0071613327	0.38505269	0.00069558189
29.900772	3.621914	4124.0863	0.0071614283	0.42607911	0.00069556157
34.8842	0	0	0.00641737	0.00641737	0.000688367
34.88423	0	458.2318	0.006203177	0.05355789	0.0006756824
34.88423	0	916.4636	0.006007828	0.1017624	0.0006752332
34.884235	0	1374.6954	0.0058288047	0.14800844	0.00067508313
34.884235	0	1832.9272	0.0056640367	0.19241711	0.00067500806
34.884235	0	2291.159	0.0055118041	0.23509944	0.000674963
34.884235	0	2749.3908	0.0053706634	0.27615753	0.00067493296
34.884235	0	3207.6227	0.0052393928	0.31568546	0.0006749115
34.884235	0	3665.8545	0.00511695	0.35377006	0.00067489541
34.884235	0	4124.0863	0.0050024395	0.39049157	0.00067488289
34.8842	0.402435	0	0.00662031	0.00641758	0.000697925
34.88423	0.4024349	458.2318	0.006619668	0.05157898	0.0006780824
34.88423	0.4024349	916.4636	0.006619028	0.09983936	0.0006775948
34.884235	0.40243489	1374.6954	0.0066183904	0.14613543	0.00067743197
34.884235	0.40243489	1832.9272	0.0066177561	0.19058886	0.0006773505
34.884235	0.40243489	2291.159	0.0066171248	0.23331132	0.00067730161
34.884235	0.40243489	2749.3908	0.0066164967	0.27440548	0.00067726901
34.884235	0.40243489	3207.6227	0.0066158718	0.31396591	0.00067724573
34.884235	0.40243489	3665.8545	0.0066152503	0.35207986	0.00067722826
34.884235	0.40243489	4124.0863	0.0066146323	0.38882798	0.00067721468
34.8842	0.80487	0	0.0068826	0.00641794	0.000789478
34.88423	0.8048698	458.2318	0.006882527	0.0495986	0.0006800944
34.88423	0.8048698	916.4636	0.006882456	0.09791514	0.0006795685
34.884235	0.80486979	1374.6954	0.0068823877	0.14426142	0.00067939289
34.884235	0.80486979	1832.9272	0.006882322	0.1887598	0.00067930502
34.884235	0.80486979	2291.159	0.006882259	0.23152256	0.0006792523
34.884235	0.80486979	2749.3908	0.0068821987	0.27265293	0.00067921714
34.884235	0.80486979	3207.6227	0.0068821411	0.31224596	0.00067919203
34.884235	0.80486979	3665.8545	0.0068820862	0.35038936	0.0006791732
34.884235	0.80486979	4124.0863	0.0068820342	0.38716418	0.00067915855
34.8842	1.2073	0	0.0069884	0.00641843	0.000866302
34.88423	1.207305	458.2318	0.006988455	0.04761672	0.0006821054
34.88423	1.207305	916.4636	0.006988514	0.09598969	0.0006815412
34.884235	1.2073047	1374.6954	0.0069885739	0.1423864	0.00068135277
34.884235	1.2073047	1832.9272	0.0069886358	0.18692993	0.00068125852
34.884235	1.2073047	2291.159	0.0069886994	0.22973316	0.00068120195
34.884235	1.2073047	2749.3908	0.0069887648	0.27089987	0.00068116424
34.884235	1.2073047	3207.6227	0.0069888318	0.31052563	0.0006811373
34.884235	1.2073047	3665.8545	0.0069889007	0.34869858	0.0006811171
34.884235	1.2073047	4124.0863	0.0069889713	0.38550017	0.00068110139
34.8842	1.60974	0	0.00704561	0.00641902	0.000887756
34.88423	1.60974	458.2318	0.007045701	0.04563334	0.0006841149
34.88423	1.60974	916.4636	0.007045795	0.094063	0.0006835123
34.884235	1.6097396	1374.6954	0.0070458897	0.14051037	0.00068331111
34.884235	1.6097396	1832.9272	0.007045986	0.18509923	0.00068321047
34.884235	1.6097396	2291.159	0.0070460834	0.22794309	0.00068315007
34.884235	1.6097396	2749.3908	0.007046182	0.2691463	0.0006831098
34.884235	1.6097396	3207.6227	0.0070462818	0.3088049	0.00068308104
34.884235	1.6097396	3665.8545	0.0070463827	0.34700751	0.00068305946
34.884235	1.6097396	4124.0863	0.0070464848	0.38383596	0.00068304268
34.8842	2.01217	0	0.00708145	0.00641969	0.000894817
34.88423	2.012174	458.2318	0.007081557	0.04364845	0.0006861224
34.88423	2.012174	916.4636	0.007081659	0.09213506	0.0006854814
34.884235	2.0121745	1374.6954	0.0070817621	0.13863332	0.00068526741
34.884235	2.0121745	1832.9272	0.0070818661	0.18326771	0.00068516037
34.884235	2.0121745	2291.159	0.0070819709	0.22615237	0.00068509613
34.884235	2.0121745	2749.3908	0.0070820765	0.2673922	0.00068505331
34.884235	2.0121745	3207.6227	0.007082183	0.30708378	0.00068502272
34.884235	2.0121745	3665.8545	0.0070822903	0.34531614	0.00068499977
34.884235	2.0121745	4124.0863	0.0070823984	0.38217154	0.00068498193
34.8842	2.41461	0	0.00710602	0.00642041	0.000898412
34.88423	2.414609	458.2318	0.007106125	0.04166204	0.0006881272
34.88423	2.414609	916.4636	0.007106227	0.09020586	0.0006874479
34.884235	2.4146094	1374.6954	0.0071063288	0.13675524	0.00068722114
34.884235	2.4146094	1832.9272	0.0071064316	0.18143535	0.00068710771
34.884235	2.4146094	2291.159	0.007106535	0.22436098	0.00068703964
34.884235	2.4146094	2749.3908	0.007106639	0.26563759	0.00068699425
34.884235	2.4146094	3207.6227	0.0071067437	0.30536226	0.00068696184
34.884235	2.4146094	3665.8545	0.0071068489	0.34362448	0.00068693752
34.884235	2.4146094	4124.0863	0.0071069548	0.38050691	0.00068691861
34.8842	2.81704	0	0.00712391	0.00642119	0.000900984
34.88423	2.817044	458.2318	0.007124011	0.03967409	0.0005990696
34.88423	2.817044	916.4636	0.007124109	0.0882754	0.0006894114
34.884235	2.8170443	1374.6954	0.007124207	0.13487613	0.00068917181
34.884235	2.8170443	1832.9272	0.0071243055	0.17960216	0.00068905198
34.884235	2.8170443	2291.159	0.0071244045	0.22256893	0.00068898008
34.884235	2.8170443	2749.3908	0.007124504	0.26388246	0.00068893214
34.884235	2.8170443	3207.6227	0.0071246039	0.30364034	0.00068889789
34.884235	2.8170443	3665.8545	0.0071247043	0.34193252	0.00068887221
34.884235	2.8170443	4124.0863	0.0071248052	0.37884207	0.00068885224
34.8842	3.21948	0	0.00713752	0.006422	0.000903192
34.88423	3.219479	458.2318	0.007137616	0.0376846	0.0006009911
34.88423	3.219479	916.4636	0.007137708	0.08634366	0.0006913713
34.884235	3.2194791	1374.6954	0.007137801	0.13299597	0.00069111892
34.884235	3.2194791	1832.9272	0.0071378943	0.17776813	0.0006909927
34.884235	3.2194791	2291.159	0.0071379879	0.2207762	0.00069091696
34.884235	3.2194791	2749.3908	0.007138082	0.26212679	0.00069086646
34.884235	3.2194791	3207.6227	0.0071381764	0.30191801	0.00069083039
34.884235	3.2194791	3665.8545	0.0071382712	0.34024026	0.00069080334
34.884235	3.2194791	4124.0863	0.0071383663	0.37717702	0.0006907823
34.8842	3.62191	0	0.00714822	0.00642283	0.00090525
34.88423	3.621914	458.2318	0.007148311	0.03569355	0.0006029086
34.88423	3.621914	916.4636	0.007148398	0.08441064	0.0006933271
34.884235	3.621914	1374.6954	0.007148486	0.13111476	0.00069306198
34.884235	3.621914	1832.9272	0.007148574	0.17593324	0.00069292937
34.884235	3.621914	2291.159	0.0071486622	0.21898279	0.00069284979
34.884235	3.621914	2749.3908	0.0071487508	0.2603706	0.00069279674
34.884235	3.621914	3207.6227	0.0071488396	0.30019528	0.00069275884
34.884235	3.621914	3665.8545	0.0071489288	0.3385477	0.00069273042
34.884235	3.621914	4124.0863	0.0071490183	0.37551175	0.00069270831
39.8677	0	0	0.00641737	0.00641737	0.000688556
39.8677	0	458.2318	0.006228864	0.04738818	0.0006758709
39.8677	0	916.4636	0.006055045	0.0898998	0.0006753581
39.867697	0	1374.6954	0.0058941652	0.13088775	0.00067518668
39.867697	0	1832.9272	0.0057447535	0.17043529	0.00067510089
39.867697	0	2291.159	0.0056055635	0.20861962	0.00067504941
39.867697	0	2749.3908	0.0054755302	0.24551243	0.00067501508
39.867697	0	3207.6227	0.0053537377	0.28118035	0.00067499055
39.867697	0	3665.8545	0.0052393928	0.31568546	0.00067497216
39.867697	0	4124.0863	0.0051318045	0.34908562	0.00067495786
39.8677	0.402435	0	0.0065574	0.00641754	0.000697811
39.8677	0.4024349	458.2318	0.006556694	0.04565021	0.0006779683
39.8677	0.4024349	916.4636	0.006555991	0.08820553	0.0006774171
39.867697	0.40243489	1374.6954	0.0065552894	0.12923309	0.0006772329
39.867697	0.40243489	1832.9272	0.0065545899	0.16881657	0.00067714071
39.867697	0.40243489	2291.159	0.0065538923	0.20703356	0.00067708539
39.867697	0.40243489	2749.3908	0.0065531968	0.24395607	0.00067704851
39.867697	0.40243489	3207.6227	0.0065525033	0.27965106	0.00067702216
39.867697	0.40243489	3665.8545	0.006551812	0.31418087	0.00067700239
39.867697	0.40243489	4124.0863	0.006551123	0.34760363	0.00067698702
39.8677	0.80487	0	0.00684043	0.00641784	0.000789122
39.8677	0.8048698	458.2318	0.006840306	0.04391108	0.0006797386
39.8677	0.8048698	916.4636	0.006840181	0.08651027	0.000679149
39.867697	0.80486979	1374.6954	0.0068400584	0.1275776	0.00067895202
39.867697	0.80486979	1832.9272	0.0068399377	0.16719717	0.00067885344
39.867697	0.80486979	2291.159	0.0068398193	0.20544693	0.00067879428
39.867697	0.80486979	2749.3908	0.0068397032	0.24239924	0.00067875484
39.867697	0.80486979	3207.6227	0.0068395893	0.27812138	0.00067872666
39.867697	0.80486979	3665.8545	0.0068394778	0.31267599	0.00067870553
39.867697	0.80486979	4124.0863	0.0068393686	0.34612142	0.0006786891
39.8677	1.2073	0	0.00695705	0.00641824	0.000865705
39.8677	1.207305	458.2318	0.00695707	0.04217078	0.0006815081
39.8677	1.207305	916.4636	0.006957094	0.08481403	0.0006808803
39.867697	1.2073047	1374.6954	0.0069571204	0.12592129	0.00068067045
39.867697	1.2073047	1832.9272	0.0069571479	0.16557707	0.00068056548
39.867697	1.2073047	2291.159	0.0069571769	0.20385972	0.00068050249
39.867697	1.2073047	2749.3908	0.0069572075	0.24084195	0.00068046049
39.867697	1.2073047	3207.6227	0.0069572396	0.27659134	0.00068043048
39.867697	1.2073047	3665.8545	0.0069572733	0.3111708	0.00068040798
39.867697	1.2073047	4124.0863	0.0069573086	0.34463897	0.00068039048
39.8677	1.60974	0	0.00702071	0.00641871	0.000886919
39.8677	1.60974	458.2318	0.007020783	0.04042931	0.0006832767
39.8677	1.60974	916.4636	0.007020854	0.08311679	0.0006826104
39.867697	1.6097396	1374.6954	0.0070209264	0.12426414	0.00068238784
39.867697	1.6097396	1832.9272	0.0070209999	0.16395628	0.00068227648
39.867697	1.6097396	2291.159	0.0070210744	0.20227194	0.00068220965
39.867697	1.6097396	2749.3908	0.00702115	0.23928418	0.0006821651
39.867697	1.6097396	3207.6227	0.0070212267	0.27506091	0.00068213327
39.867697	1.6097396	3665.8545	0.0070213044	0.30966532	0.0006821094
39.867697	1.6097396	4124.0863	0.0070213832	0.3431563	0.00068209083
39.8677	2.01217	0	0.00706083	0.00641926	0.000893739
39.8677	2.012174	458.2318	0.007060912	0.03868666	0.0006850438
39.8677	2.012174	916.4636	0.007060998	0.08141856	0.0006843393
39.867697	2.0121745	1374.6954	0.0070610852	0.12260614	0.00068410386
39.867697	2.0121745	1832.9272	0.0070611731	0.16233478	0.00068398611
39.867697	2.0121745	2291.159	0.0070612618	0.20068358	0.00068391545
39.867697	2.0121745	2749.3908	0.0070613513	0.23772594	0.00068386833
39.867697	2.0121745	3207.6227	0.0070614415	0.2735301	0.00068383468
39.867697	2.0121745	3665.8545	0.0070615325	0.30815953	0.00068380943
39.867697	2.0121745	4124.0863	0.0070616243	0.34167339	0.0006837898
39.8677	2.41461	0	0.00708842	0.00641986	0.000897094
39.8677	2.414609	458.2318	0.007088508	0.03694282	0.0006868093
39.8677	2.414609	916.4636	0.007088598	0.07971931	0.0006860663
39.867697	2.4146094	1374.6954	0.007088688	0.1209473	0.00068581817
39.867697	2.4146094	1832.9272	0.0070887789	0.16071258	0.00068569402
39.867697	2.4146094	2291.159	0.0070888704	0.19909463	0.00068561952
39.867697	2.4146094	2749.3908	0.0070889624	0.23616723	0.00068556985
39.867697	2.4146094	3207.6227	0.0070890551	0.2719989	0.00068553437
39.867697	2.4146094	3665.8545	0.0070891483	0.30665344	0.00068550776
39.867697	2.4146094	4124.0863	0.0070892421	0.34019025	0.00068548706
39.8677	2.81704	0	0.00710856	0.00642051	0.000899428
39.8677	2.817044	458.2318	0.00710865	0.03519778	0.0005975132
39.8677	2.817044	916.4636	0.007108739	0.07801906	0.0006877914
39.867697	2.8170443	1374.6954	0.0071088275	0.11928761	0.00068753042
39.867697	2.8170443	1832.9272	0.0071089168	0.15908966	0.00068739988
39.867697	2.8170443	2291.159	0.0071090066	0.1975051	0.00068732154
39.867697	2.8170443	2749.3908	0.0071090969	0.23460803	0.00068726931
39.867697	2.8170443	3207.6227	0.0071091876	0.27046732	0.000687232
39.867697	2.8170443	3665.8545	0.0071092788	0.30514704	0.00068720402
39.867697	2.8170443	4124.0863	0.0071093704	0.33870687	0.00068718226
39.8677	3.21948	0	0.00712391	0.00642119	0.000901399
39.8677	3.219479	458.2318	0.007123999	0.03345154	0.0005991975
39.8677	3.219479	916.4636	0.007124084	0.07631779	0.000689514
39.867697	3.2194791	1374.6954	0.0071241702	0.11762707	0.00068924027
39.867697	3.2194791	1832.9272	0.0071242562	0.15746604	0.00068910334
39.867697	3.2194791	2291.159	0.0071243426	0.19591497	0.00068902117
39.867697	3.2194791	2749.3908	0.0071244293	0.23304835	0.00068896638
39.867697	3.2194791	3207.6227	0.0071245164	0.26893535	0.00068892725
39.867697	3.2194791	3665.8545	0.0071246039	0.30364034	0.00068889789
39.867697	3.2194791	4124.0863	0.0071246917	0.33722325	0.00068887507
39.8677	3.62191	0	0.007136	0.00642189	0.000903221
39.8677	3.621914	458.2318	0.007136084	0.0317041	0.000600879
39.8677	3.621914	916.4636	0.007136166	0.07461549	0.0006912339
39.867697	3.621914	1374.6954	0.0071362475	0.11596566	0.0006909474
39.867697	3.621914	1832.9272	0.0071363295	0.15584169	0.00069080408
39.867697	3.621914	2291.159	0.0071364119	0.19432426	0.00069071807
39.867697	3.621914	2749.3908	0.0071364945	0.23148819	0.00069066073
39.867697	3.621914	3207.6227	0.0071365775	0.26740299	0.00069061976
39.867697	3.621914	3665.8545	0.0071366607	0.30213332	0.00069058904
39.867697	3.621914	4124.0863	0.0071367443	0.3357394	0.00069056515
44.8512	0	0	0.00641737	0.00641737	0.000688698
44.85116	0	458.2318	0.006249049	0.04256677	0.0006760442
44.85116	0	916.4636	0.006092496	0.0805875	0.000675468
44.851159	0	1374.6954	0.00594645	0.11738912	0.00067527513
44.851159	0	1832.9272	0.0058098273	0.15303136	0.00067517864
44.851159	0	2291.159	0.0056816964	0.18757002	0.00067512072
44.851159	0	2749.3908	0.0055612497	0.22105734	0.0006750821
44.851159	0	3207.6227	0.0054477828	0.25354223	0.00067505452
44.851159	0	3665.8545	0.0053406784	0.28507058	0.00067503383
44.851159	0	4124.0863	0.0052393928	0.31568546	0.00067501773
44.8512	0.402435	0	0.0064988	0.00641752	0.00069772
44.85116	0.4024349	458.2318	0.006498054	0.04101741	0.0006779078
44.85116	0.4024349	916.4636	0.00649731	0.07907323	0.0006772932
44.851159	0.40243489	1374.6954	0.0064965673	0.115907	0.00067708758
44.851159	0.40243489	1832.9272	0.0064958255	0.15157872	0.00067698469
44.851159	0.40243489	2291.159	0.0064950848	0.18614443	0.00067692294
44.851159	0.40243489	2749.3908	0.0064943453	0.21965661	0.00067688176
44.851159	0.40243489	3207.6227	0.006493607	0.25216436	0.00067685235
44.851159	0.40243489	3665.8545	0.0064928701	0.28371377	0.00067683029
44.851159	0.40243489	4124.0863	0.0064921346	0.31434806	0.00067681313
44.8512	0.80487	0	0.0068	0.00641776	0.000788843
44.85116	0.8048698	458.2318	0.006799823	0.03946712	0.0006794899
44.85116	0.8048698	916.4636	0.006799652	0.07755815	0.000678837
44.851159	0.80486979	1374.6954	0.0067994817	0.11442419	0.0006786186
44.851159	0.80486979	1832.9272	0.0067993136	0.15012549	0.00067850932
44.851159	0.80486979	2291.159	0.0067991473	0.18471835	0.00067844373
44.851159	0.80486979	2749.3908	0.0067989829	0.21825546	0.0006784
44.851159	0.80486979	3207.6227	0.0067988205	0.25078614	0.00067836876
44.851159	0.80486979	3665.8545	0.00679866	0.28235666	0.00067834533
44.851159	0.80486979	4124.0863	0.0067985016	0.31301043	0.0006783271
44.8512	1.2073	0	0.00692661	0.00641809	0.000865237
44.85116	1.207305	458.2318	0.006926607	0.03791589	0.0006810716
44.85116	1.207305	916.4636	0.0069266	0.07604226	0.0006803803
44.851159	1.2073047	1374.6954	0.0069265948	0.11294068	0.00068014914
44.851159	1.2073047	1832.9272	0.006926591	0.14867166	0.00068003347
44.851159	1.2073047	2291.159	0.0069265884	0.18329176	0.00067996404
44.851159	1.2073047	2749.3908	0.0069265873	0.21685388	0.00067991775
44.851159	1.2073047	3207.6227	0.0069265876	0.24940757	0.00067988469
44.851159	1.2073047	3665.8545	0.0069265892	0.28099926	0.00067985989
44.851159	1.2073047	4124.0863	0.0069265923	0.31167256	0.0006798406
44.8512	1.60974	0	0.00699638	0.00641849	0.000886263
44.85116	1.60974	458.2318	0.006996434	0.03636371	0.0006826526
44.85116	1.60974	916.4636	0.006996484	0.07452556	0.0006819229
44.851159	1.6097396	1374.6954	0.0069965353	0.11145647	0.00068167895
44.851159	1.6097396	1832.9272	0.0069965874	0.14721724	0.00068155689
44.851159	1.6097396	2291.159	0.0069966405	0.18186467	0.00068148363
44.851159	1.6097396	2749.3908	0.0069966946	0.21545188	0.00068143478
44.851159	1.6097396	3207.6227	0.0069967497	0.24802864	0.00068139989
44.851159	1.6097396	3665.8545	0.0069968057	0.27964158	0.00068137372
44.851159	1.6097396	4124.0863	0.0069968628	0.31033446	0.00068135336
44.8512	2.01217	0	0.00704058	0.00641895	0.000892897
44.85116	2.012174	458.2318	0.007040653	0.03481059	0.0006842326
44.85116	2.012174	916.4636	0.007040724	0.07300804	0.0006834646
44.851159	2.0121745	1374.6954	0.0070407959	0.10997156	0.0006832078
44.851159	2.0121745	1832.9272	0.0070408685	0.14576222	0.00068307934
44.851159	2.0121745	2291.159	0.0070409419	0.18043706	0.00068300224
44.851159	2.0121745	2749.3908	0.007041016	0.21404946	0.00068295084
44.851159	2.0121745	3207.6227	0.0070410908	0.24664936	0.00068291412
44.851159	2.0121745	3665.8545	0.0070411663	0.27828359	0.00068288658
44.851159	2.0121745	4124.0863	0.0070412426	0.30899611	0.00068286516
44.8512	2.41461	0	0.00707109	0.00641946	0.000896065
44.85116	2.414609	458.2318	0.00707117	0.03325652	0.0006858113
44.85116	2.414609	916.4636	0.007071248	0.0714897	0.000685005
44.851159	2.4146094	1374.6954	0.0070713269	0.10848594	0.00068473544
44.851159	2.4146094	1832.9272	0.0070714064	0.14430659	0.00068460058
44.851159	2.4146094	2291.159	0.0070714864	0.17900895	0.00068451965
44.851159	2.4146094	2749.3908	0.007071567	0.2126466	0.00068446569
44.851159	2.4146094	3207.6227	0.0070716481	0.24526971	0.00068442715
44.851159	2.4146094	3665.8545	0.0070717298	0.27692532	0.00068439824
44.851159	2.4146094	4124.0863	0.0070718121	0.30765753	0.00068437575
44.8512	2.81704	0	0.00709342	0.00642	0.000898213
44.85116	2.817044	458.2318	0.007093499	0.03170148	0.0005963292
44.85116	2.817044	916.4636	0.007093579	0.06997053	0.000686544
44.851159	2.8170443	1374.6954	0.0070936592	0.10699962	0.00068626163
44.851159	2.8170443	1832.9272	0.0070937397	0.14285036	0.00068612038
44.851159	2.8170443	2291.159	0.0070938207	0.17758032	0.00068603562
44.851159	2.8170443	2749.3908	0.0070939021	0.21124331	0.0006859791
44.851159	2.8170443	3207.6227	0.0070939839	0.24388971	0.00068593873
44.851159	2.8170443	3665.8545	0.0070940661	0.27556674	0.00068590845
44.851159	2.8170443	4124.0863	0.0070941488	0.30631871	0.00068588489
44.8512	3.21948	0	0.00711047	0.00642058	0.000899998
44.85116	3.219479	458.2318	0.007110547	0.03014549	0.0005978281
44.85116	3.219479	916.4636	0.007110626	0.06845053	0.0006880812
44.851159	3.2194791	1374.6954	0.0071107045	0.10551258	0.00068778614
44.851159	3.2194791	1832.9272	0.0071107835	0.14139352	0.0006876385
44.851159	3.2194791	2291.159	0.0071108628	0.17615117	0.00068754989
44.851159	3.2194791	2749.3908	0.0071109425	0.20983958	0.00068749082
44.851159	3.2194791	3207.6227	0.0071110225	0.24250934	0.00068744862
44.851159	3.2194791	3665.8545	0.0071111029	0.27420787	0.00068741697
44.851159	3.2194791	4124.0863	0.0071111837	0.30497964	0.00068739235
44.8512	3.62191	0	0.00712391	0.00642119	0.000901636
44.85116	3.621914	458.2318	0.00712399	0.02858852	0.0005993252
44.85116	3.621914	916.4636	0.007124066	0.06692969	0.0006896166
44.851159	3.621914	1374.6954	0.0071241416	0.10402482	0.00068930872
44.851159	3.621914	1832.9272	0.0071242179	0.13993607	0.00068915469
44.851159	3.621914	2291.159	0.0071242945	0.17472151	0.00068906226
44.851159	3.621914	2749.3908	0.0071243714	0.20843542	0.00068900062
44.851159	3.621914	3207.6227	0.0071244486	0.24112861	0.0006889566
44.851159	3.621914	3665.8545	0.0071245261	0.2728487	0.00068892358
44.851159	3.621914	4124.0863	0.0071246039	0.30364034	0.00068889789
