# Supplementary material for: GEODE: an in silico tool that translates in vitro to in vivo predictions of tuberculosis antibiotic combination efficacy
Source: Front Pharmacol. 2025 Oct 17;16:1639673. doi: 10.3389/fphar.2025.1639673 (PMC12575316; doi:10.3389/fphar.2025.1639673)
Supplement: Supplementary file 1 [file Supplementaryfile5.zip › drug_int_data/HRZE-ANNNNH-max/INH-RIF-PZA.csv]

bliss INH-RIF-PZA nrDrugs 3 nrLines 999
0	0	7644.2192	0.0015834273	0.0015834273	0.0002600116
0	0	15288.4383	0.00159341167	0.00159341167	0.0002600116
0	0	22932.6575	0.00159570936	0.00159570936	0.0002600116
0	0	30576.8767	0.00159663385	0.00159663385	0.0002600116
0	0	38221.0958	0.0015971091	0.0015971091	0.0002600116
0	0	45865.315	0.00159739011	0.00159739011	0.0002600116
0	0	53509.5342	0.0015975721	0.0015975721	0.0002600116
0	0	61153.7534	0.00159769774	0.00159769774	0.0002600116
0	0	68797.9725	0.00159778871	0.00159778871	0.0002600116
0	0.40243	0	0.0063372	0.0063372	0.00045571
0	0.40243489	7644.2192	0.0061392487	0.0061392487	0.00047260031
0	0.402434893	15288.4383	0.00584524711	0.00584524711	0.000472597714
0	0.402434893	22932.6575	0.00559622617	0.00559622617	0.000472596849
0	0.402434893	30576.8767	0.00538160776	0.00538160776	0.000472596417
0	0.402434893	38221.0958	0.00519402418	0.00519402418	0.000472596158
0	0.402434893	45865.315	0.00502816282	0.00502816282	0.000472595985
0	0.402434893	53509.5342	0.00488008131	0.00488008131	0.000472595861
0	0.402434893	61153.7534	0.00474678235	0.00474678235	0.000472595768
0	0.402434893	68797.9725	0.00462593963	0.00462593963	0.000472595696
0	0.80487	0	0.006398	0.006398	0.00077802
0	0.80486979	7644.2192	0.0063077764	0.0063077764	0.00075086556
0	0.804869786	15288.4383	0.00613924872	0.00613924872	0.000750858005
0	0.804869786	22932.6575	0.00598579173	0.00598579173	0.000750855486
0	0.804869786	30576.8767	0.00584524711	0.00584524711	0.000750854227
0	0.804869786	38221.0958	0.00571586861	0.00571586861	0.000750853471
0	0.804869786	45865.315	0.00559622617	0.00559622617	0.000750852967
0	0.804869786	53509.5342	0.00548513582	0.00548513582	0.000750852608
0	0.804869786	61153.7534	0.00538160776	0.00538160776	0.000750852338
0	0.804869786	68797.9725	0.00528480716	0.00528480716	0.000750852128
0	1.2073	0	0.006422	0.006422	0.0010138
0	1.2073047	7644.2192	0.0063677496	0.0063677496	0.00092681526
0	1.20730468	15288.4383	0.00624977207	0.00624977207	0.000926803925
0	1.20730468	22932.6575	0.00613924872	0.00613924872	0.000926800147
0	1.20730468	30576.8767	0.00603541234	0.00603541234	0.000926798258
0	1.20730468	38221.0958	0.00593760248	0.00593760248	0.000926797124
0	1.20730468	45865.315	0.00584524711	0.00584524711	0.000926796368
0	1.20730468	53509.5342	0.00575784802	0.00575784802	0.000926795829
0	1.20730468	61153.7534	0.00567496898	0.00567496898	0.000926795424
0	1.20730468	68797.9725	0.00559622617	0.00559622617	0.000926795109
0	1.6097	0	0.0064354	0.0064354	0.0010916
0	1.6097396	7644.2192	0.0063985107	0.0063985107	0.0009746093
0	1.60973957	15288.4383	0.00630777635	0.00630777635	0.000974594189
0	1.60973957	22932.6575	0.00622147439	0.00622147439	0.000974589151
0	1.60973957	30576.8767	0.00613924872	0.00613924872	0.000974586632
0	1.60973957	38221.0958	0.00606078229	0.00606078229	0.000974585121
0	1.60973957	45865.315	0.00598579173	0.00598579173	0.000974584113
0	1.60973957	53509.5342	0.0059140229	0.0059140229	0.000974583394
0	1.60973957	61153.7534	0.00584524711	0.00584524711	0.000974582854
0	1.60973957	68797.9725	0.00577925796	0.00577925796	0.000974582434
0	2.0122	0	0.006444	0.006444	0.001132
0	2.0121745	7644.2192	0.0064172238	0.0064172238	0.00099840581
0	2.01217447	15288.4383	0.00634351681	0.00634351681	0.000998386923
0	2.01217447	22932.6575	0.00627274457	0.00627274457	0.000998380625
0	2.01217447	30576.8767	0.00620471382	0.00620471382	0.000998377477
0	2.01217447	38221.0958	0.00613924872	0.00613924872	0.000998375588
0	2.01217447	45865.315	0.00607618889	0.00607618889	0.000998374328
0	2.01217447	53509.5342	0.00601538773	0.00601538773	0.000998373429
0	2.01217447	61153.7534	0.00595671093	0.00595671093	0.000998372754
0	2.01217447	68797.9725	0.0059000352	0.0059000352	0.000998372229
0	2.4146	0	0.0064501	0.0064501	0.0011562
0	2.4146094	7644.2192	0.0064298083	0.0064298083	0.0010126019
0	2.41460936	15288.4383	0.00636774964	0.00636774964	0.00101257924
0	2.41460936	22932.6575	0.00630777635	0.00630777635	0.00101257168
0	2.41460936	30576.8767	0.00624977207	0.00624977207	0.0010125679
0	2.41460936	38221.0958	0.00619362932	0.00619362932	0.00101256563
0	2.41460936	45865.315	0.00613924872	0.00613924872	0.00101256412
0	2.41460936	53509.5342	0.00608653821	0.00608653821	0.00101256304
0	2.41460936	61153.7534	0.00603541234	0.00603541234	0.00101256223
0	2.41460936	68797.9725	0.00598579173	0.00598579173	0.0010125616
0	2.817	0	0.0064547	0.0064547	0.0011719
0	2.8170443	7644.2192	0.0064388513	0.0064388513	0.0010217949
0	2.81704425	15288.4383	0.00638526257	0.00638526257	0.00102176841
0	2.81704425	22932.6575	0.00633323152	0.00633323152	0.00102175959
0	2.81704425	30576.8767	0.00628268273	0.00628268273	0.00102175518
0	2.81704425	38221.0958	0.00623354582	0.00623354582	0.00102175254
0	2.81704425	45865.315	0.006185755	0.006185755	0.00102175078
0	2.81704425	53509.5342	0.00613924872	0.00613924872	0.00102174952
0	2.81704425	61153.7534	0.00609396934	0.00609396934	0.00102174857
0	2.81704425	68797.9725	0.00604986277	0.00604986277	0.00102174784
0	3.2195	0	0.0064582	0.0064582	0.0011827
0	3.2194791	7644.2192	0.0064456634	0.0064456634	0.0010280922
0	3.21947914	15288.4383	0.00639851066	0.00639851066	0.00102806202
0	3.21947914	22932.6575	0.00635256552	0.00635256552	0.00102805194
0	3.21947914	30576.8767	0.00630777635	0.00630777635	0.0010280469
0	3.21947914	38221.0958	0.00626409456	0.00626409456	0.00102804388
0	3.21947914	45865.315	0.00622147439	0.00622147439	0.00102804186
0	3.21947914	53509.5342	0.00617987268	0.00617987268	0.00102804042
0	3.21947914	61153.7534	0.00613924872	0.00613924872	0.00102803935
0	3.21947914	68797.9725	0.00609956405	0.00609956405	0.00102803851
0	3.6219	0	0.0064611	0.0064611	0.0011904
0	3.621914	7644.2192	0.0064509795	0.0064509795	0.0010325963
0	3.62191404	15288.4383	0.00640888281	0.00640888281	0.00103256226
0	3.62191404	22932.6575	0.00636774964	0.00636774964	0.00103255093
0	3.62191404	30576.8767	0.00632754312	0.00632754312	0.00103254526
0	3.62191404	38221.0958	0.00628822829	0.00628822829	0.00103254186
0	3.62191404	45865.315	0.00624977207	0.00624977207	0.00103253959
0	3.62191404	53509.5342	0.00621214302	0.00621214302	0.00103253797
0	3.62191404	61153.7534	0.00617531135	0.00617531135	0.00103253676
0	3.62191404	68797.9725	0.00613924872	0.00613924872	0.00103253581
4.9835	0	0	0.0066843	0.0064174	0.00088274
4.9834621	0	7644.2192	0.0063881014	0.0063881014	0.00088161661
4.98346208	0	15288.4383	0.00635928711	0.00635928711	0.000881607485
4.98346208	0	22932.6575	0.00633091712	0.00633091712	0.000881604443
4.98346208	0	30576.8767	0.00630297991	0.00630297991	0.000881602921
4.98346208	0	38221.0958	0.00627546438	0.00627546438	0.000881602009
4.98346208	0	45865.315	0.00624835984	0.00624835984	0.0008816014
4.98346208	0	53509.5342	0.00622165596	0.00622165596	0.000881600965
4.98346208	0	61153.7534	0.00619534278	0.00619534278	0.000881600639
4.98346208	0	68797.9725	0.0061694107	0.0061694107	0.000881600386
4.9835	0.40243	0	0.0064123	0.0064123	0.00099344
4.9834621	0.40243489	7644.2192	0.0063950041	0.0063950041	0.00090854204
4.98346208	0.402434893	15288.4383	0.00637774412	0.00637774412	0.000908529134
4.98346208	0.402434893	22932.6575	0.0063605228	0.0063605228	0.000908524833
4.98346208	0.402434893	30576.8767	0.0063433418	0.0063433418	0.000908522682
4.98346208	0.402434893	38221.0958	0.00632620266	0.00632620266	0.000908521391
4.98346208	0.402434893	45865.315	0.00630910664	0.00630910664	0.000908520531
4.98346208	0.402434893	53509.5342	0.00629205479	0.00629205479	0.000908519916
4.98346208	0.402434893	61153.7534	0.0062723868	0.0062723868	0.000908519455
4.98346208	0.402434893	68797.9725	0.00625075622	0.00625075622	0.000908519097
4.9835	0.80487	0	0.0064096	0.0064096	0.0011032
4.9834621	0.80486979	7644.2192	0.0063923463	0.0063923463	0.00095699404
4.98346208	0.804869786	15288.4383	0.00637509345	0.00637509345	0.000956977356
4.98346208	0.804869786	22932.6575	0.00635787761	0.00635787761	0.000956971795
4.98346208	0.804869786	30576.8767	0.00634070125	0.00634070125	0.000956969014
4.98346208	0.804869786	38221.0958	0.00632356667	0.00632356667	0.000956967346
4.98346208	0.804869786	45865.315	0.00630647606	0.00630647606	0.000956966233
4.98346208	0.804869786	53509.5342	0.00628943147	0.00628943147	0.000956965439
4.98346208	0.804869786	61153.7534	0.0062724348	0.0062724348	0.000956964843
4.98346208	0.804869786	68797.9725	0.00625548778	0.00625548778	0.00095696438
4.9835	1.2073	0	0.0064085	0.0064085	0.001198
4.9834621	1.2073047	7644.2192	0.0063913648	0.0063913648	0.00099201589
4.98346208	1.20730468	15288.4383	0.00637423557	0.00637423557	0.000991995423
4.98346208	1.20730468	22932.6575	0.00635713915	0.00635713915	0.000991988602
4.98346208	1.20730468	30576.8767	0.00634007817	0.00634007817	0.000991985192
4.98346208	1.20730468	38221.0958	0.00632305527	0.00632305527	0.000991983145
4.98346208	1.20730468	45865.315	0.00630607299	0.00630607299	0.000991981781
4.98346208	1.20730468	53509.5342	0.00628913383	0.00628913383	0.000991980807
4.98346208	1.20730468	61153.7534	0.0062722402	0.0062722402	0.000991980076
4.98346208	1.20730468	68797.9725	0.00625539443	0.00625539443	0.000991979508
4.9835	1.6097	0	0.0064084	0.0064084	0.0012617
4.9834621	1.6097396	7644.2192	0.0063915134	0.0063915134	0.001025772
4.98346208	1.60973957	15288.4383	0.0063746144	0.0063746144	0.00102574772
4.98346208	1.60973957	22932.6575	0.00635774279	0.00635774279	0.00102573964
4.98346208	1.60973957	30576.8767	0.0063409012	0.0063409012	0.0010257356
4.98346208	1.60973957	38221.0958	0.00632409228	0.00632409228	0.00102573318
4.98346208	1.60973957	45865.315	0.00630731863	0.00630731863	0.00102573156
4.98346208	1.60973957	53509.5342	0.00629058282	0.00629058282	0.0010257304
4.98346208	1.60973957	61153.7534	0.0062738874	0.0062738874	0.00102572954
4.98346208	1.60973957	68797.9725	0.00625723486	0.00625723486	0.00102572887
4.9835	2.0122	0	0.006409	0.006409	0.0013105
4.9834621	2.0121745	7644.2192	0.0063924294	0.0063924294	0.0010579759
4.98346208	2.01217447	15288.4383	0.00637585204	0.00637585204	0.0010579479
4.98346208	2.01217447	22932.6575	0.00635929656	0.00635929656	0.00105793857
4.98346208	2.01217447	30576.8767	0.00634276542	0.00634276542	0.0010579339
4.98346208	2.01217447	38221.0958	0.00632626112	0.00632626112	0.00105793109
4.98346208	2.01217447	45865.315	0.00630978613	0.00630978613	0.00105792923
4.98346208	2.01217447	53509.5342	0.00629334292	0.00629334292	0.00105792789
4.98346208	2.01217447	61153.7534	0.00627693396	0.00627693396	0.00105792689
4.98346208	2.01217447	68797.9725	0.00626056166	0.00626056166	0.00105792611
4.9835	2.4146	0	0.0064101	0.0064101	0.0013511
4.9834621	2.4146094	7644.2192	0.0063938646	0.0063938646	0.0010884293
4.98346208	2.41460936	15288.4383	0.00637768252	0.00637768252	0.00108839751
4.98346208	2.41460936	22932.6575	0.00636151729	0.00636151729	0.00108838691
4.98346208	2.41460936	30576.8767	0.00634537113	0.00634537113	0.00108838161
4.98346208	2.41460936	38221.0958	0.00632924634	0.00632924634	0.00108837843
4.98346208	2.41460936	45865.315	0.00631314518	0.00631314518	0.00108837631
4.98346208	2.41460936	53509.5342	0.00629706991	0.00629706991	0.0010883748
4.98346208	2.41460936	61153.7534	0.00628102279	0.00628102279	0.00108837366
4.98346208	2.41460936	68797.9725	0.00626500607	0.00626500607	0.00108837278
4.9835	2.817	0	0.0064114	0.0064114	0.0013862
4.9834621	2.8170443	7644.2192	0.0063956454	0.0063956454	0.0011170176
4.98346208	2.81704425	15288.4383	0.00637991404	0.00637991404	0.001116982
4.98346208	2.81704425	22932.6575	0.00636419525	0.00636419525	0.00111697014
4.98346208	2.81704425	30576.8767	0.00634849105	0.00634849105	0.00111696421
4.98346208	2.81704425	38221.0958	0.00633280348	0.00633280348	0.00111696065
4.98346208	2.81704425	45865.315	0.00631713456	0.00631713456	0.00111695828
4.98346208	2.81704425	53509.5342	0.00630148633	0.00630148633	0.00111695659
4.98346208	2.81704425	61153.7534	0.00628586079	0.00628586079	0.00111695531
4.98346208	2.81704425	68797.9725	0.00627025997	0.00627025997	0.00111695433
4.9835	3.2195	0	0.0064129	0.0064129	0.0014173
4.9834621	3.2194791	7644.2192	0.0063976486	0.0063976486	0.0011436991
4.98346208	3.21947914	15288.4383	0.0063824063	0.0063824063	0.00114365975
4.98346208	3.21947914	22932.6575	0.00636717322	0.00636717322	0.00114364663
4.98346208	3.21947914	30576.8767	0.00635195111	0.00635195111	0.00114364007
4.98346208	3.21947914	38221.0958	0.00633674176	0.00633674176	0.00114363614
4.98346208	3.21947914	45865.315	0.00632154698	0.00632154698	0.00114363351
4.98346208	3.21947914	53509.5342	0.00630636855	0.00630636855	0.00114363164
4.98346208	3.21947914	61153.7534	0.00629120825	0.00629120825	0.00114363023
4.98346208	3.21947914	68797.9725	0.00627606787	0.00627606787	0.00114362914
4.9835	3.6219	0	0.0064145	0.0064145	0.0014453
4.9834621	3.621914	7644.2192	0.0063997858	0.0063997858	0.0011684907
4.98346208	3.62191404	15288.4383	0.00638505608	0.00638505608	0.00116844754
4.98346208	3.62191404	22932.6575	0.00637033298	0.00637033298	0.00116843316
4.98346208	3.62191404	30576.8767	0.00635561808	0.00635561808	0.00116842598
4.98346208	3.62191404	38221.0958	0.00634091293	0.00634091293	0.00116842166
4.98346208	3.62191404	45865.315	0.00632621914	0.00632621914	0.00116841879
4.98346208	3.62191404	53509.5342	0.00631153826	0.00631153826	0.00116841673
4.98346208	3.62191404	61153.7534	0.00629687187	0.00629687187	0.00116841519
4.98346208	3.62191404	68797.9725	0.00628222153	0.00628222153	0.00116841399
9.9669	0	0	0.0066843	0.0064174	0.00094731
9.9669242	0	7644.2192	0.0064026789	0.0064026789	0.00097448442
9.96692417	0	15288.4383	0.00638810139	0.00638810139	0.000974466169
9.96692417	0	22932.6575	0.00637363798	0.00637363798	0.000974460084
9.96692417	0	30576.8767	0.00635928711	0.00635928711	0.000974457041
9.96692417	0	38221.0958	0.0063450473	0.0063450473	0.000974455216
9.96692417	0	45865.315	0.00633091712	0.00633091712	0.000974453999
9.96692417	0	53509.5342	0.00631689512	0.00631689512	0.000974453129
9.96692417	0	61153.7534	0.00630297991	0.00630297991	0.000974452477
9.96692417	0	68797.9725	0.00628917011	0.00628917011	0.00097445197
9.9669	0.40243	0	0.0064145	0.0064145	0.0010485
9.9669242	0.40243489	7644.2192	0.0064058337	0.0064058337	0.00098926176
9.96692417	0.402434893	15288.4383	0.00639721084	0.00639721084	0.000989239731
9.96692417	0.402434893	22932.6575	0.00638859707	0.00638859707	0.000989232387
9.96692417	0.402434893	30576.8767	0.00637999257	0.00637999257	0.000989228714
9.96692417	0.402434893	38221.0958	0.0063713975	0.0063713975	0.000989226511
9.96692417	0.402434893	45865.315	0.006362812	0.006362812	0.000989225042
9.96692417	0.402434893	53509.5342	0.00635423621	0.00635423621	0.000989223993
9.96692417	0.402434893	61153.7534	0.00634429467	0.00634429467	0.000989223206
9.96692417	0.402434893	68797.9725	0.00633326057	0.00633326057	0.000989222594
9.9669	0.80487	0	0.0064123	0.0064123	0.0011581
9.9669242	0.80486979	7644.2192	0.0064036479	0.0064036479	0.0010119853
9.96692417	0.804869786	15288.4383	0.00639500405	0.00639500405	0.00101195953
9.96692417	0.804869786	22932.6575	0.00638636938	0.00638636938	0.00101195093
9.96692417	0.804869786	30576.8767	0.00637774412	0.00637774412	0.00101194663
9.96692417	0.804869786	38221.0958	0.00636912852	0.00636912852	0.00101194404
9.96692417	0.804869786	45865.315	0.0063605228	0.0063605228	0.00101194232
9.96692417	0.804869786	53509.5342	0.00635192716	0.00635192716	0.00101194109
9.96692417	0.804869786	61153.7534	0.0063433418	0.0063433418	0.00101194017
9.96692417	0.804869786	68797.9725	0.00633476691	0.00633476691	0.00101193946
9.9669	1.2073	0	0.0064107	0.0064107	0.001236
9.9669242	1.2073047	7644.2192	0.0064020709	0.0064020709	0.0010300354
9.96692417	1.20730468	15288.4383	0.00639342157	0.00639342157	0.00103000583
9.96692417	1.20730468	22932.6575	0.00638478123	0.00638478123	0.00102999597
9.96692417	1.20730468	30576.8767	0.00637615018	0.00637615018	0.00102999104
9.96692417	1.20730468	38221.0958	0.00636752872	0.00636752872	0.00102998808
9.96692417	1.20730468	45865.315	0.0063589171	0.0063589171	0.0010299861
9.96692417	1.20730468	53509.5342	0.0063503156	0.0063503156	0.00102998469
9.96692417	1.20730468	61153.7534	0.00634172446	0.00634172446	0.00102998364
9.96692417	1.20730468	68797.9725	0.00633314393	0.00633314393	0.00102998282
9.9669	1.6097	0	0.0064096	0.0064096	0.0012838
9.9669242	1.6097396	7644.2192	0.0064009859	0.0064009859	0.0010479126
9.96692417	1.60973957	15288.4383	0.00639234635	0.00639234635	0.00104787921
9.96692417	1.60973957	22932.6575	0.00638371542	0.00638371542	0.00104786809
9.96692417	1.60973957	30576.8767	0.00637509345	0.00637509345	0.00104786253
9.96692417	1.60973957	38221.0958	0.00636648074	0.00636648074	0.00104785919
9.96692417	1.60973957	45865.315	0.00635787761	0.00635787761	0.00104785696
9.96692417	1.60973957	53509.5342	0.00634928435	0.00634928435	0.00104785538
9.96692417	1.60973957	61153.7534	0.00634070125	0.00634070125	0.00104785418
9.96692417	1.60973957	68797.9725	0.0063321286	0.0063321286	0.00104785326
9.9669	2.0122	0	0.0064089	0.0064089	0.0013181
9.9669242	2.0121745	7644.2192	0.0064003005	0.0064003005	0.0010655643
9.96692417	2.01217447	15288.4383	0.00639168556	0.00639168556	0.00106552712
9.96692417	2.01217447	22932.6575	0.00638307876	0.00638307876	0.00106551473
9.96692417	2.01217447	30576.8767	0.00637448041	0.00637448041	0.00106550854
9.96692417	2.01217447	38221.0958	0.00636589086	0.00636589086	0.00106550483
9.96692417	2.01217447	45865.315	0.00635731042	0.00635731042	0.00106550235
9.96692417	2.01217447	53509.5342	0.00634873941	0.00634873941	0.00106550058
9.96692417	2.01217447	61153.7534	0.00634017815	0.00634017815	0.00106549926
9.96692417	2.01217447	68797.9725	0.00633162696	0.00633162696	0.00106549822
9.9669	2.4146	0	0.0064085	0.0064085	0.0013455
9.9669242	2.4146094	7644.2192	0.0063999409	0.0063999409	0.001082942
9.96692417	2.41460936	15288.4383	0.00639136479	0.00639136479	0.00108290105
9.96692417	2.41460936	22932.6575	0.00638279625	0.00638279625	0.00108288741
9.96692417	2.41460936	30576.8767	0.00637423557	0.00637423557	0.00108288059
9.96692417	2.41460936	38221.0958	0.00636568309	0.00636568309	0.0010828765
9.96692417	2.41460936	45865.315	0.00635713915	0.00635713915	0.00108287377
9.96692417	2.41460936	53509.5342	0.00634860406	0.00634860406	0.00108287182
9.96692417	2.41460936	61153.7534	0.00634007817	0.00634007817	0.00108287036
9.96692417	2.41460936	68797.9725	0.0063315618	0.0063315618	0.00108286922
9.9669	2.817	0	0.0064084	0.0064084	0.0013691
9.9669242	2.8170443	7644.2192	0.0063998475	0.0063998475	0.001100002
9.96692417	2.81704425	15288.4383	0.00639132379	0.00639132379	0.00109995725
9.96692417	2.81704425	22932.6575	0.00638280691	0.00638280691	0.00109994235
9.96692417	2.81704425	30576.8767	0.00637429723	0.00637429723	0.0010999349
9.96692417	2.81704425	38221.0958	0.00636579508	0.00636579508	0.00109993043
9.96692417	2.81704425	45865.315	0.00635730081	0.00635730081	0.00109992745
9.96692417	2.81704425	53509.5342	0.00634881475	0.00634881475	0.00109992532
9.96692417	2.81704425	61153.7534	0.00634033723	0.00634033723	0.00109992372
9.96692417	2.81704425	68797.9725	0.00633186858	0.00633186858	0.00109992248
9.9669	3.2195	0	0.0064084	0.0064084	0.0013903
9.9669242	3.2194791	7644.2192	0.0063999723	0.0063999723	0.0011167056
9.96692417	3.21947914	15288.4383	0.00639151338	0.00639151338	0.00111665713
9.96692417	3.21947914	22932.6575	0.00638306063	0.00638306063	0.00111664097
9.96692417	3.21947914	30576.8767	0.0063746144	0.0063746144	0.00111663289
9.96692417	3.21947914	38221.0958	0.006366175	0.006366175	0.00111662804
9.96692417	3.21947914	45865.315	0.00635774279	0.00635774279	0.00111662481
9.96692417	3.21947914	53509.5342	0.00634931808	0.00634931808	0.0011166225
9.96692417	3.21947914	61153.7534	0.0063409012	0.0063409012	0.00111662077
9.96692417	3.21947914	68797.9725	0.0063324925	0.0063324925	0.00111661942
9.9669	3.6219	0	0.0064087	0.0064087	0.0014098
9.9669242	3.621914	7644.2192	0.0064002757	0.0064002757	0.0011330198
9.96692417	3.62191404	15288.4383	0.00639189307	0.00639189307	0.00113296759
9.96692417	3.62191404	22932.6575	0.00638351591	0.00638351591	0.00113295017
9.96692417	3.62191404	30576.8767	0.00637514457	0.00637514457	0.00113294146
9.96692417	3.62191404	38221.0958	0.00636677938	0.00636677938	0.00113293623
9.96692417	3.62191404	45865.315	0.00635842065	0.00635842065	0.00113293275
9.96692417	3.62191404	53509.5342	0.00635006871	0.00635006871	0.00113293026
9.96692417	3.62191404	61153.7534	0.00634172389	0.00634172389	0.00113292839
9.96692417	3.62191404	68797.9725	0.0063333865	0.0063333865	0.00113292694
14.9504	0	0	0.00668428	0.00641737	0.000964138
14.950386	0	7644.2192	0.0064075636	0.0064075636	0.0010164179
14.9503862	0	15288.4383	0.00639780695	0.00639780695	0.0010163905
14.9503862	0	22932.6575	0.00638810139	0.00638810139	0.00101638138
14.9503862	0	30576.8767	0.00637844654	0.00637844654	0.00101637681
14.9503862	0	38221.0958	0.00636884192	0.00636884192	0.00101637407
14.9503862	0	45865.315	0.00635928711	0.00635928711	0.00101637225
14.9503862	0	53509.5342	0.00634978165	0.00634978165	0.00101637094
14.9503862	0	61153.7534	0.00634032513	0.00634032513	0.00101636997
14.9503862	0	68797.9725	0.00633091712	0.00633091712	0.00101636921
14.9504	0.402435	0	0.00641534	0.00641534	0.00106233
14.950386	0.40243489	7644.2192	0.0064095949	0.0064095949	0.0010266881
14.9503862	0.402434893	15288.4383	0.00640385041	0.00640385041	0.00102665692
14.9503862	0.402434893	22932.6575	0.00639810983	0.00639810983	0.00102664654
14.9503862	0.402434893	30576.8767	0.00639237323	0.00639237323	0.00102664134
14.9503862	0.402434893	38221.0958	0.00638664066	0.00638664066	0.00102663823
14.9503862	0.402434893	45865.315	0.00638091218	0.00638091218	0.00102663615
14.9503862	0.402434893	53509.5342	0.00637518781	0.00637518781	0.00102663466
14.9503862	0.402434893	61153.7534	0.00636854086	0.00636854086	0.00102663355
14.9503862	0.402434893	68797.9725	0.00636114165	0.00636114165	0.00102663269
14.9504	0.80487	0	0.00641367	0.00641367	0.00118745
14.950386	0.80486979	7644.2192	0.0064079082	0.0064079082	0.0010413244
14.9503862	0.804869786	15288.4383	0.00640215082	0.00640215082	0.0010412895
14.9503862	0.804869786	22932.6575	0.00639639744	0.00639639744	0.00104127786
14.9503862	0.804869786	30576.8767	0.00639064812	0.00639064812	0.00104127203
14.9503862	0.804869786	38221.0958	0.00638490293	0.00638490293	0.00104126854
14.9503862	0.804869786	45865.315	0.00637916192	0.00637916192	0.00104126621
14.9503862	0.804869786	53509.5342	0.00637342515	0.00637342515	0.00104126455
14.9503862	0.804869786	61153.7534	0.00636769268	0.00636769268	0.0010412633
14.9503862	0.804869786	68797.9725	0.00636196456	0.00636196456	0.00104126233
14.9504	1.2073	0	0.0064123	0.0064123	0.00125942
14.950386	1.2073047	7644.2192	0.0064065312	0.0064065312	0.001053429
14.9503862	1.20730468	15288.4383	0.00640076562	0.00640076562	0.00105339026
14.9503862	1.20730468	22932.6575	0.00639500405	0.00639500405	0.00105337735
14.9503862	1.20730468	30576.8767	0.00638924657	0.00638924657	0.0010533709
14.9503862	1.20730468	38221.0958	0.00638349324	0.00638349324	0.00105336703
14.9503862	1.20730468	45865.315	0.00637774412	0.00637774412	0.00105336445
14.9503862	1.20730468	53509.5342	0.0063719993	0.0063719993	0.0010533626
14.9503862	1.20730468	61153.7534	0.00636625884	0.00636625884	0.00105336122
14.9503862	1.20730468	68797.9725	0.0063605228	0.0063605228	0.00105336014
14.9504	1.60974	0	0.00641119	0.00641119	0.0013014
14.950386	1.6097396	7644.2192	0.0064054218	0.0064054218	0.0010654814
14.9503862	1.60973957	15288.4383	0.00639965264	0.00639965264	0.0010654389
14.9503862	1.60973957	22932.6575	0.00639388748	0.00639388748	0.00106542474
14.9503862	1.60973957	30576.8767	0.00638812636	0.00638812636	0.00106541765
14.9503862	1.60973957	38221.0958	0.00638236937	0.00638236937	0.0010654134
14.9503862	1.60973957	45865.315	0.00637661657	0.00637661657	0.00106541057
14.9503862	1.60973957	53509.5342	0.00637086806	0.00637086806	0.00106540855
14.9503862	1.60973957	61153.7534	0.0063651239	0.0063651239	0.00106540703
14.9503862	1.60973957	68797.9725	0.00635938418	0.00635938418	0.00106540585
14.9504	2.01217	0	0.00641032	0.00641032	0.00132999
14.950386	2.0121745	7644.2192	0.0064045441	0.0064045441	0.001077465
14.9503862	2.01217447	15288.4383	0.00639877602	0.00639877602	0.00107741875
14.9503862	2.01217447	22932.6575	0.00639301181	0.00639301181	0.00107740333
14.9503862	2.01217447	30576.8767	0.00638725156	0.00638725156	0.00107739562
14.9503862	2.01217447	38221.0958	0.00638149536	0.00638149536	0.00107739099
14.9503862	2.01217447	45865.315	0.00637574329	0.00637574329	0.0010773879
14.9503862	2.01217447	53509.5342	0.00636999545	0.00636999545	0.0010773857
14.9503862	2.01217447	61153.7534	0.0063642519	0.0063642519	0.00107738405
14.9503862	2.01217447	68797.9725	0.00635851275	0.00635851275	0.00107738276
14.9504	2.41461	0	0.00640963	0.00640963	0.00135195
14.950386	2.4146094	7644.2192	0.0064038676	0.0064038676	0.0010893638
14.9503862	2.41460936	15288.4383	0.00639810512	0.00639810512	0.00108931372
14.9503862	2.41460936	22932.6575	0.00639234635	0.00639234635	0.00108929703
14.9503862	2.41460936	30576.8767	0.00638659141	0.00638659141	0.00108928869
14.9503862	2.41460936	38221.0958	0.00638084042	0.00638084042	0.00108928368
14.9503862	2.41460936	45865.315	0.00637509345	0.00637509345	0.00108928035
14.9503862	2.41460936	53509.5342	0.0063693506	0.0063693506	0.00108927796
14.9503862	2.41460936	61153.7534	0.00636361195	0.00636361195	0.00108927618
14.9503862	2.41460936	68797.9725	0.00635787761	0.00635787761	0.00108927479
14.9504	2.81704	0	0.00640912	0.00640912	0.00137028
14.950386	2.8170443	7644.2192	0.0064033662	0.0064033662	0.0011011622
14.9503862	2.81704425	15288.4383	0.00639761364	0.00639761364	0.00110110838
14.9503862	2.81704425	22932.6575	0.0063918647	0.0063918647	0.00110109044
14.9503862	2.81704425	30576.8767	0.00638611945	0.00638611945	0.00110108147
14.9503862	2.81704425	38221.0958	0.006380378	0.006380378	0.00110107608
14.9503862	2.81704425	45865.315	0.00637464044	0.00637464044	0.0011010725
14.9503862	2.81704425	53509.5342	0.00636890686	0.00636890686	0.00110106993
14.9503862	2.81704425	61153.7534	0.00636317735	0.00636317735	0.00110106801
14.9503862	2.81704425	68797.9725	0.00635745203	0.00635745203	0.00110106651
14.9504	3.21948	0	0.00640876	0.00640876	0.00138643
14.950386	3.2194791	7644.2192	0.0064030172	0.0064030172	0.0011128458
14.9503862	3.21947914	15288.4383	0.00639727892	0.00639727892	0.00111278816
14.9503862	3.21947914	22932.6575	0.00639154409	0.00639154409	0.00111276896
14.9503862	3.21947914	30576.8767	0.0063858128	0.0063858128	0.00111275935
14.9503862	3.21947914	38221.0958	0.00638008513	0.00638008513	0.00111275359
14.9503862	3.21947914	45865.315	0.00637436119	0.00637436119	0.00111274975
14.9503862	3.21947914	53509.5342	0.00636864107	0.00636864107	0.00111274701
14.9503862	3.21947914	61153.7534	0.00636292487	0.00636292487	0.00111274495
14.9503862	3.21947914	68797.9725	0.00635721269	0.00635721269	0.00111274335
14.9504	3.62191	0	0.00640852	0.00640852	0.00140118
14.950386	3.621914	7644.2192	0.0064028012	0.0064028012	0.0011244007
14.9503862	3.62191404	15288.4383	0.00639708135	0.00639708135	0.00112433934
14.9503862	3.62191404	22932.6575	0.00639136479	0.00639136479	0.00112431888
14.9503862	3.62191404	30576.8767	0.00638565158	0.00638565158	0.00112430864
14.9503862	3.62191404	38221.0958	0.0063799418	0.0063799418	0.00112430251
14.9503862	3.62191404	45865.315	0.00637423557	0.00637423557	0.00112429841
14.9503862	3.62191404	53509.5342	0.00636853299	0.00636853299	0.00112429549
14.9503862	3.62191404	61153.7534	0.00636283415	0.00636283415	0.0011242933
14.9503862	3.62191404	68797.9725	0.00635713915	0.00635713915	0.00112429159
19.9338	0	0	0.00668428	0.00641737	0.000971546
19.933848	0	7644.2192	0.0064100109	0.0064100109	0.001038271
19.9338483	0	15288.4383	0.00640267887	0.00640267887	0.00103823446
19.9338483	0	22932.6575	0.00639537578	0.00639537578	0.00103822229
19.9338483	0	30576.8767	0.00638810139	0.00638810139	0.0010382162
19.9338483	0	38221.0958	0.00638085552	0.00638085552	0.00103821255
19.9338483	0	45865.315	0.00637363798	0.00637363798	0.00103821012
19.9338483	0	53509.5342	0.00636644857	0.00636644857	0.00103820838
19.9338483	0	61153.7534	0.00635928711	0.00635928711	0.00103820707
19.9338483	0	68797.9725	0.00635215341	0.00635215341	0.00103820606
19.9338	0.402435	0	0.00641582	0.00641582	0.00106826
19.933848	0.40243489	7644.2192	0.0064115064	0.0064115064	0.0010462303
19.9338483	0.402434893	15288.4383	0.00640719989	0.00640719989	0.00104618997
19.9338483	0.402434893	22932.6575	0.00640289555	0.00640289555	0.00104617655
19.9338483	0.402434893	30576.8767	0.00639859342	0.00639859342	0.00104616983
19.9338483	0.402434893	38221.0958	0.00639429352	0.00639429352	0.0010461658
19.9338483	0.402434893	45865.315	0.00638999586	0.00638999586	0.00104616312
19.9338483	0.402434893	53509.5342	0.00638570046	0.00638570046	0.0010461612
19.9338483	0.402434893	61153.7534	0.00638070871	0.00638070871	0.00104615976
19.9338483	0.402434893	68797.9725	0.00637514393	0.00637514393	0.00104615864
19.9338	0.80487	0	0.00641447	0.00641447	0.00120301
19.933848	0.80486979	7644.2192	0.0064101484	0.0064101484	0.0010569046
19.9338483	0.804869786	15288.4383	0.00640583367	0.00640583367	0.00105686052
19.9338483	0.804869786	22932.6575	0.00640152113	0.00640152113	0.00105684583
19.9338483	0.804869786	30576.8767	0.00639721084	0.00639721084	0.00105683849
19.9338483	0.804869786	38221.0958	0.00639290281	0.00639290281	0.00105683408
19.9338483	0.804869786	45865.315	0.00638859707	0.00638859707	0.00105683114
19.9338483	0.804869786	53509.5342	0.00638429366	0.00638429366	0.00105682904
19.9338483	0.804869786	61153.7534	0.00637999257	0.00637999257	0.00105682747
19.9338483	0.804869786	68797.9725	0.00637569385	0.00637569385	0.00105682625
19.9338	1.2073	0	0.0064133	0.0064133	0.00127197
19.933848	1.2073047	7644.2192	0.0064089773	0.0064089773	0.001066003
19.9338483	1.20730468	15288.4383	0.00640465625	0.00640465625	0.00106595519
19.9338483	1.20730468	22932.6575	0.00640033747	0.00640033747	0.00106593925
19.9338483	1.20730468	30576.8767	0.00639602095	0.00639602095	0.00106593127
19.9338483	1.20730468	38221.0958	0.00639170673	0.00639170673	0.00106592649
19.9338483	1.20730468	45865.315	0.00638739482	0.00638739482	0.0010659233
19.9338483	1.20730468	53509.5342	0.00638308526	0.00638308526	0.00106592102
19.9338483	1.20730468	61153.7534	0.00637877807	0.00637877807	0.00106591931
19.9338483	1.20730468	68797.9725	0.00637447328	0.00637447328	0.00106591798
19.9338	1.60974	0	0.0064123	0.0064123	0.00131098
19.933848	1.6097396	7644.2192	0.0064079732	0.0064079732	0.0010750794
19.9338483	1.60973957	15288.4383	0.00640364791	0.00640364791	0.00107502775
19.9338483	1.60973957	22932.6575	0.00639932485	0.00639932485	0.00107501054
19.9338483	1.60973957	30576.8767	0.00639500405	0.00639500405	0.00107500194
19.9338483	1.60973957	38221.0958	0.00639068555	0.00639068555	0.00107499678
19.9338483	1.60973957	45865.315	0.00638636938	0.00638636938	0.00107499333
19.9338483	1.60973957	53509.5342	0.00638205556	0.00638205556	0.00107499088
19.9338483	1.60973957	61153.7534	0.00637774412	0.00637774412	0.00107498903
19.9338483	1.60973957	68797.9725	0.0063734351	0.0063734351	0.0010749876
19.9338	2.01217	0	0.00641145	0.00641145	0.00133663
19.933848	2.0121745	7644.2192	0.0064071189	0.0064071189	0.0010841264
19.9338483	2.01217447	15288.4383	0.00640279127	0.00640279127	0.00108407098
19.9338483	2.01217447	22932.6575	0.00639846588	0.00639846588	0.00108405252
19.9338483	2.01217447	30576.8767	0.00639414274	0.00639414274	0.00108404328
19.9338483	2.01217447	38221.0958	0.00638982187	0.00638982187	0.00108403774
19.9338483	2.01217447	45865.315	0.00638550333	0.00638550333	0.00108403405
19.9338483	2.01217447	53509.5342	0.00638118713	0.00638118713	0.00108403141
19.9338483	2.01217447	61153.7534	0.00637687331	0.00637687331	0.00108402943
19.9338483	2.01217447	68797.9725	0.00637256191	0.00637256191	0.00108402789
19.9338	2.41461	0	0.00641073	0.00641073	0.0013557
19.933848	2.4146094	7644.2192	0.0064063989	0.0064063989	0.001093137
19.9338483	2.41460936	15288.4383	0.00640207092	0.00640207092	0.00109307783
19.9338483	2.41460936	22932.6575	0.00639774513	0.00639774513	0.0010930581
19.9338483	2.41460936	30576.8767	0.00639342157	0.00639342157	0.00109304824
19.9338483	2.41460936	38221.0958	0.00638910025	0.00638910025	0.00109304232
19.9338483	2.41460936	45865.315	0.00638478123	0.00638478123	0.00109303837
19.9338483	2.41460936	53509.5342	0.00638046453	0.00638046453	0.00109303556
19.9338483	2.41460936	61153.7534	0.00637615018	0.00637615018	0.00109303344
19.9338483	2.41460936	68797.9725	0.00637183824	0.00637183824	0.0010930318
19.9338	2.81704	0	0.00641013	0.00641013	0.0013712
19.933848	2.8170443	7644.2192	0.0064057996	0.0064057996	0.0011021044
19.9338483	2.81704425	15288.4383	0.00640147319	0.00640147319	0.00110204139
19.9338483	2.81704425	22932.6575	0.00639714893	0.00639714893	0.00110202041
19.9338483	2.81704425	30576.8767	0.00639282684	0.00639282684	0.00110200991
19.9338483	2.81704425	38221.0958	0.00638850696	0.00638850696	0.00110200362
19.9338483	2.81704425	45865.315	0.00638418934	0.00638418934	0.00110199942
19.9338483	2.81704425	53509.5342	0.006379874	0.006379874	0.00110199642
19.9338483	2.81704425	61153.7534	0.00637556099	0.00637556099	0.00110199417
19.9338483	2.81704425	68797.9725	0.00637125034	0.00637125034	0.00110199242
19.9338	3.21948	0	0.00640963	0.00640963	0.00138459
19.933848	3.2194791	7644.2192	0.0064053088	0.0064053088	0.0011110217
19.9338483	3.21947914	15288.4383	0.00640098592	0.00640098592	0.00111095499
19.9338483	3.21947914	22932.6575	0.00639666507	0.00639666507	0.00111093274
19.9338483	3.21947914	30576.8767	0.00639234635	0.00639234635	0.00111092162
19.9338483	3.21947914	38221.0958	0.00638802978	0.00638802978	0.00111091494
19.9338483	3.21947914	45865.315	0.00638371542	0.00638371542	0.00111091049
19.9338483	3.21947914	53509.5342	0.00637940329	0.00637940329	0.00111090732
19.9338483	3.21947914	61153.7534	0.00637509345	0.00637509345	0.00111090493
19.9338483	3.21947914	68797.9725	0.00637078592	0.00637078592	0.00111090308
19.9338	3.62191	0	0.00640924	0.00640924	0.00139664
19.933848	3.621914	7644.2192	0.0064049158	0.0064049158	0.0011198827
19.9338483	3.62191404	15288.4383	0.00640059826	0.00640059826	0.00111981215
19.9338483	3.62191404	22932.6575	0.00639628269	0.00639628269	0.00111978864
19.9338483	3.62191404	30576.8767	0.00639196918	0.00639196918	0.00111977689
19.9338483	3.62191404	38221.0958	0.00638765777	0.00638765777	0.00111976984
19.9338483	3.62191404	45865.315	0.0063833485	0.0063833485	0.00111976514
19.9338483	3.62191404	53509.5342	0.00637904142	0.00637904142	0.00111976178
19.9338483	3.62191404	61153.7534	0.00637473655	0.00637473655	0.00111975926
19.9338483	3.62191404	68797.9725	0.00637043395	0.00637043395	0.0011197573
24.9173	0	0	0.00668428	0.00641737	0.000975655
24.91731	0	7644.2192	0.0064114807	0.0064114807	0.0010510503
24.9173104	0	15288.4383	0.00640560819	0.00640560819	0.00105100463
24.9173104	0	22932.6575	0.00639975418	0.00639975418	0.00105098941
24.9173104	0	30576.8767	0.00639391861	0.00639391861	0.00105098181
24.9173104	0	38221.0958	0.00638810139	0.00638810139	0.00105097724
24.9173104	0	45865.315	0.00638230243	0.00638230243	0.0010509742
24.9173104	0	53509.5342	0.00637652161	0.00637652161	0.00105097203
24.9173104	0	61153.7534	0.00637075885	0.00637075885	0.0010509704
24.9173104	0	68797.9725	0.00636501404	0.00636501404	0.00105096913
24.9173	0.402435	0	0.00641611	0.00641611	0.00107626
24.91731	0.40243489	7644.2192	0.0064126635	0.0064126635	0.0010576093
24.9173104	0.402434893	15288.4383	0.0064092193	0.0064092193	0.00105755986
24.9173104	0.402434893	22932.6575	0.00640577646	0.00640577646	0.00105754339
24.9173104	0.402434893	30576.8767	0.00640233501	0.00640233501	0.00105753515
24.9173104	0.402434893	38221.0958	0.00639889498	0.00639889498	0.00105753021
24.9173104	0.402434893	45865.315	0.00639545637	0.00639545637	0.00105752692
24.9173104	0.402434893	53509.5342	0.00639201918	0.00639201918	0.00105752457
24.9173104	0.402434893	61153.7534	0.0063880228	0.0063880228	0.0010575228
24.9173104	0.402434893	68797.9725	0.00638356381	0.00638356381	0.00105752143
24.9173	0.80487	0	0.00641498	0.00641498	0.00121202
24.91731	0.80486979	7644.2192	0.0064115306	0.0064115306	0.0010659313
24.9173104	0.804869786	15288.4383	0.00640808074	0.00640808074	0.00106587815
24.9173104	0.804869786	22932.6575	0.00640463225	0.00640463225	0.00106586042
24.9173104	0.804869786	30576.8767	0.00640118519	0.00640118519	0.00106585156
24.9173104	0.804869786	38221.0958	0.00639773956	0.00639773956	0.00106584624
24.9173104	0.804869786	45865.315	0.00639429537	0.00639429537	0.00106584269
24.9173104	0.804869786	53509.5342	0.00639085263	0.00639085263	0.00106584016
24.9173104	0.804869786	61153.7534	0.00638741136	0.00638741136	0.00106583826
24.9173104	0.804869786	68797.9725	0.00638397157	0.00638397157	0.00106583678
24.9173	1.2073	0	0.00641398	0.00641398	0.00127917
24.91731	1.2073047	7644.2192	0.0064105225	0.0064105225	0.0010732184
24.9173104	1.20730468	15288.4383	0.00640706794	0.00640706794	0.00107316139
24.9173104	1.20730468	22932.6575	0.00640361483	0.00640361483	0.0010731424
24.9173104	1.20730468	30576.8767	0.00640016315	0.00640016315	0.00107313291
24.9173104	1.20730468	38221.0958	0.00639671292	0.00639671292	0.00107312721
24.9173104	1.20730468	45865.315	0.00639326414	0.00639326414	0.00107312341
24.9173104	1.20730468	53509.5342	0.00638981684	0.00638981684	0.0010731207
24.9173104	1.20730468	61153.7534	0.00638637103	0.00638637103	0.00107311866
24.9173104	1.20730468	68797.9725	0.00638292671	0.00638292671	0.00107311708
24.9173	1.60974	0	0.00641309	0.00641309	0.00131638
24.91731	1.6097396	7644.2192	0.0064096283	0.0064096283	0.001080494
24.9173104	1.60973957	15288.4383	0.00640617019	0.00640617019	0.00108043328
24.9173104	1.60973957	22932.6575	0.00640271345	0.00640271345	0.00108041303
24.9173104	1.60973957	30576.8767	0.00639925816	0.00639925816	0.0010804029
24.9173104	1.60973957	38221.0958	0.00639580432	0.00639580432	0.00108039683
24.9173104	1.60973957	45865.315	0.00639235195	0.00639235195	0.00108039278
24.9173104	1.60973957	53509.5342	0.00638890106	0.00638890106	0.00108038988
24.9173104	1.60973957	61153.7534	0.00638545167	0.00638545167	0.00108038772
24.9173104	1.60973957	68797.9725	0.00638200378	0.00638200378	0.00108038603
24.9173	2.01217	0	0.0064123	0.0064123	0.00134024
24.91731	2.0121745	7644.2192	0.0064088385	0.0064088385	0.0010877546
24.9173104	2.01217447	15288.4383	0.00640537776	0.00640537776	0.00108769008
24.9173104	2.01217447	22932.6575	0.00640191842	0.00640191842	0.00108766857
24.9173104	2.01217447	30576.8767	0.00639846051	0.00639846051	0.00108765781
24.9173104	2.01217447	38221.0958	0.00639500405	0.00639500405	0.00108765136
24.9173104	2.01217447	45865.315	0.00639154907	0.00639154907	0.00108764706
24.9173104	2.01217447	53509.5342	0.00638809557	0.00638809557	0.00108764398
24.9173104	2.01217447	61153.7534	0.00638464357	0.00638464357	0.00108764168
24.9173104	2.01217447	68797.9725	0.00638119308	0.00638119308	0.00108763989
24.9173	2.41461	0	0.00641161	0.00641161	0.00135755
24.91731	2.4146094	7644.2192	0.0064081442	0.0064081442	0.0010949964
24.9173104	2.41460936	15288.4383	0.00640468188	0.00640468188	0.00109492811
24.9173104	2.41460936	22932.6575	0.00640122093	0.00640122093	0.00109490534
24.9173104	2.41460936	30576.8767	0.0063977614	0.0063977614	0.00109489395
24.9173104	2.41460936	38221.0958	0.00639430332	0.00639430332	0.00109488712
24.9173104	2.41460936	45865.315	0.0063908467	0.0063908467	0.00109488257
24.9173104	2.41460936	53509.5342	0.00638739156	0.00638739156	0.00109487932
24.9173104	2.41460936	61153.7534	0.00638393792	0.00638393792	0.00109487688
24.9173104	2.41460936	68797.9725	0.00638048579	0.00638048579	0.00109487498
24.9173	2.81704	0	0.006411	0.006411	0.00137129
24.91731	2.8170443	7644.2192	0.0064075375	0.0064075375	0.0011022158
24.9173104	2.81704425	15288.4383	0.00640407457	0.00640407457	0.00110214374
24.9173104	2.81704425	22932.6575	0.006400613	0.006400613	0.00110211971
24.9173104	2.81704425	30576.8767	0.00639715285	0.00639715285	0.0011021077
24.9173104	2.81704425	38221.0958	0.00639369413	0.00639369413	0.00110210049
24.9173104	2.81704425	45865.315	0.00639023686	0.00639023686	0.00110209568
24.9173104	2.81704425	53509.5342	0.00638678105	0.00638678105	0.00110209225
24.9173104	2.81704425	61153.7534	0.00638332674	0.00638332674	0.00110208968
24.9173104	2.81704425	68797.9725	0.00637987392	0.00637987392	0.00110208767
24.9173	3.21948	0	0.00641048	0.00641048	0.00138296
24.91731	3.2194791	7644.2192	0.0064070112	0.0064070112	0.0011094093
24.9173104	3.21947914	15288.4383	0.00640354859	0.00640354859	0.00110933342
24.9173104	3.21947914	22932.6575	0.0064000874	0.0064000874	0.00110930813
24.9173104	3.21947914	30576.8767	0.0063966276	0.0063966276	0.00110929549
24.9173104	3.21947914	38221.0958	0.00639316922	0.00639316922	0.0011092879
24.9173104	3.21947914	45865.315	0.00638971226	0.00638971226	0.00110928284
24.9173104	3.21947914	53509.5342	0.00638625676	0.00638625676	0.00110927923
24.9173104	3.21947914	61153.7534	0.00638280273	0.00638280273	0.00110927652
24.9173104	3.21947914	68797.9725	0.00637935019	0.00637935019	0.00110927442
24.9173	3.62191	0	0.00641002	0.00641002	0.00139331
24.91731	3.621914	7644.2192	0.0064065585	0.0064065585	0.0011165733
24.9173104	3.62191404	15288.4383	0.00640309735	0.00640309735	0.00111649367
24.9173104	3.62191404	22932.6575	0.00639963751	0.00639963751	0.00111646712
24.9173104	3.62191404	30576.8767	0.00639617905	0.00639617905	0.00111645385
24.9173104	3.62191404	38221.0958	0.00639272197	0.00639272197	0.00111644588
24.9173104	3.62191404	45865.315	0.0063892663	0.0063892663	0.00111644057
24.9173104	3.62191404	53509.5342	0.00638581206	0.00638581206	0.00111643678
24.9173104	3.62191404	61153.7534	0.00638235927	0.00638235927	0.00111643394
24.9173104	3.62191404	68797.9725	0.00637890795	0.00637890795	0.00111643172
29.9008	0	0	0.00668428	0.00641737	0.000978243
29.900772	0	7644.2192	0.0064124613	0.0064124613	0.0010591915
29.9007725	0	15288.4383	0.00640756364	0.00640756364	0.00105913671
29.9007725	0	22932.6575	0.00640267887	0.00640267887	0.00105911846
29.9007725	0	30576.8767	0.00639780695	0.00639780695	0.00105910933
29.9007725	0	38221.0958	0.00639294781	0.00639294781	0.00105910385
29.9007725	0	45865.315	0.00638810139	0.00638810139	0.0010591002
29.9007725	0	53509.5342	0.00638326766	0.00638326766	0.00105909759
29.9007725	0	61153.7534	0.00637844654	0.00637844654	0.00105909564
29.9007725	0	68797.9725	0.00637363798	0.00637363798	0.00105909412
29.9008	0.402435	0	0.00641631	0.00641631	0.00108345
29.900772	0.40243489	7644.2192	0.0064134393	0.0064134393	0.0010648125
29.9007725	0.402434893	15288.4383	0.00641056968	0.00641056968	0.001064754
29.9007725	0.402434893	22932.6575	0.00640770103	0.00640770103	0.00106473448
29.9007725	0.402434893	30576.8767	0.00640483334	0.00640483334	0.00106472473
29.9007725	0.402434893	38221.0958	0.00640196663	0.00640196663	0.00106471887
29.9007725	0.402434893	45865.315	0.00639910089	0.00639910089	0.00106471497
29.9007725	0.402434893	53509.5342	0.00639623613	0.00639623613	0.00106471218
29.9007725	0.402434893	61153.7534	0.00639290424	0.00639290424	0.00106471009
29.9007725	0.402434893	68797.9725	0.0063891845	0.0063891845	0.00106470846
29.9008	0.80487	0	0.00641534	0.00641534	0.00121765
29.900772	0.80486979	7644.2192	0.0064124687	0.0064124687	0.0010715766
29.9007725	0.804869786	15288.4383	0.00640959494	0.00640959494	0.00107151431
29.9007725	0.804869786	22932.6575	0.00640672219	0.00640672219	0.00107149353
29.9007725	0.804869786	30576.8767	0.00640385041	0.00640385041	0.00107148314
29.9007725	0.804869786	38221.0958	0.00640097962	0.00640097962	0.00107147691
29.9007725	0.804869786	45865.315	0.00639810983	0.00639810983	0.00107147276
29.9007725	0.804869786	53509.5342	0.00639524103	0.00639524103	0.00107146979
29.9007725	0.804869786	61153.7534	0.00639237323	0.00639237323	0.00107146756
29.9007725	0.804869786	68797.9725	0.00638950644	0.00638950644	0.00107146583
29.9008	1.2073	0	0.00641447	0.00641447	0.00128359
29.900772	1.2073047	7644.2192	0.0064115872	0.0064115872	0.0010776535
29.9007725	1.20730468	15288.4383	0.00640870994	0.00640870994	0.00107758736
29.9007725	1.20730468	22932.6575	0.00640583367	0.00640583367	0.00107756533
29.9007725	1.20730468	30576.8767	0.0064029584	0.0064029584	0.00107755431
29.9007725	1.20730468	38221.0958	0.00640008412	0.00640008412	0.0010775477
29.9007725	1.20730468	45865.315	0.00639721084	0.00639721084	0.00107754329
29.9007725	1.20730468	53509.5342	0.00639433856	0.00639433856	0.00107754015
29.9007725	1.20730468	61153.7534	0.00639146731	0.00639146731	0.00107753779
29.9007725	1.20730468	68797.9725	0.00638859707	0.00638859707	0.00107753595
29.9008	1.60974	0	0.00641367	0.00641367	0.00131959
29.900772	1.6097396	7644.2192	0.0064107884	0.0064107884	0.0010837237
29.9007725	1.60973957	15288.4383	0.0064079082	0.0064079082	0.00108365383
29.9007725	1.60973957	22932.6575	0.00640502901	0.00640502901	0.00108363054
29.9007725	1.60973957	30576.8767	0.00640215082	0.00640215082	0.00108361889
29.9007725	1.60973957	38221.0958	0.00639927362	0.00639927362	0.00108361191
29.9007725	1.60973957	45865.315	0.00639639744	0.00639639744	0.00108360725
29.9007725	1.60973957	53509.5342	0.00639352226	0.00639352226	0.00108360392
29.9007725	1.60973957	61153.7534	0.00639064812	0.00639064812	0.00108360142
29.9007725	1.60973957	68797.9725	0.006387775	0.006387775	0.00108359948
29.9008	2.01217	0	0.00641295	0.00641295	0.00134225
29.900772	2.0121745	7644.2192	0.0064100663	0.0064100663	0.0010897852
29.9007725	2.01217447	15288.4383	0.00640718378	0.00640718378	0.00108971155
29.9007725	2.01217447	22932.6575	0.00640430225	0.00640430225	0.001089687
29.9007725	2.01217447	30576.8767	0.00640142172	0.00640142172	0.00108967473
29.9007725	2.01217447	38221.0958	0.00639854219	0.00639854219	0.00108966736
29.9007725	2.01217447	45865.315	0.00639566367	0.00639566367	0.00108966245
29.9007725	2.01217447	53509.5342	0.00639278617	0.00639278617	0.00108965894
29.9007725	2.01217447	61153.7534	0.0063899097	0.0063899097	0.00108965631
29.9007725	2.01217447	68797.9725	0.00638703426	0.00638703426	0.00108965426
29.9008	2.41461	0	0.0064123	0.0064123	0.00135837
29.900772	2.4146094	7644.2192	0.0064094155	0.0064094155	0.0010958358
29.9007725	2.41460936	15288.4383	0.00640653119	0.00640653119	0.00109575837
29.9007725	2.41460936	22932.6575	0.00640364791	0.00640364791	0.00109573256
29.9007725	2.41460936	30576.8767	0.00640076562	0.00640076562	0.00109571965
29.9007725	2.41460936	38221.0958	0.00639788433	0.00639788433	0.00109571191
29.9007725	2.41460936	45865.315	0.00639500405	0.00639500405	0.00109570674
29.9007725	2.41460936	53509.5342	0.0063921248	0.0063921248	0.00109570306
29.9007725	2.41460936	61153.7534	0.00638924657	0.00638924657	0.00109570029
29.9007725	2.41460936	68797.9725	0.00638636938	0.00638636938	0.00109569814
29.9008	2.81704	0	0.00641172	0.00641172	0.00137093
29.900772	2.8170443	7644.2192	0.0064088308	0.0064088308	0.0011018734
29.9007725	2.81704425	15288.4383	0.0064059454	0.0064059454	0.00110179215
29.9007725	2.81704425	22932.6575	0.00640306095	0.00640306095	0.00110176508
29.9007725	2.81704425	30576.8767	0.00640017748	0.00640017748	0.00110175154
29.9007725	2.81704425	38221.0958	0.00639729501	0.00639729501	0.00110174342
29.9007725	2.81704425	45865.315	0.00639441355	0.00639441355	0.001101738
29.9007725	2.81704425	53509.5342	0.0063915331	0.0063915331	0.00110173414
29.9007725	2.81704425	61153.7534	0.00638865368	0.00638865368	0.00110173124
29.9007725	2.81704425	68797.9725	0.00638577529	0.00638577529	0.00110172898
29.9008	3.21948	0	0.00641119	0.00641119	0.00138142
29.900772	3.2194791	7644.2192	0.0064083078	0.0064083078	0.0011078958
29.9007725	3.21947914	15288.4383	0.00640542176	0.00640542176	0.00110781079
29.9007725	3.21947914	22932.6575	0.00640253671	0.00640253671	0.00110778246
29.9007725	3.21947914	30576.8767	0.00639965264	0.00639965264	0.00110776829
29.9007725	3.21947914	38221.0958	0.00639676956	0.00639676956	0.00110775979
29.9007725	3.21947914	45865.315	0.00639388748	0.00639388748	0.00110775413
29.9007725	3.21947914	53509.5342	0.00639100641	0.00639100641	0.00110775008
29.9007725	3.21947914	61153.7534	0.00638812636	0.00638812636	0.00110774704
29.9007725	3.21947914	68797.9725	0.00638524734	0.00638524734	0.00110774468
29.9008	3.62191	0	0.00641073	0.00641073	0.00139062
29.900772	3.621914	7644.2192	0.006407842	0.006407842	0.001113901
29.9007725	3.62191404	15288.4383	0.00640495598	0.00640495598	0.00111381222
29.9007725	3.62191404	22932.6575	0.00640207092	0.00640207092	0.00111378263
29.9007725	3.62191404	30576.8767	0.00639918682	0.00639918682	0.00111376784
29.9007725	3.62191404	38221.0958	0.0063963037	0.0063963037	0.00111375896
29.9007725	3.62191404	45865.315	0.00639342157	0.00639342157	0.00111375304
29.9007725	3.62191404	53509.5342	0.00639054044	0.00639054044	0.00111374882
29.9007725	3.62191404	61153.7534	0.00638766032	0.00638766032	0.00111374565
29.9007725	3.62191404	68797.9725	0.00638478123	0.00638478123	0.00111374318
34.8842	0	0	0.00668428	0.00641737	0.000980009
34.884235	0	7644.2192	0.006413162	0.006413162	0.0010647213
34.8842346	0	15288.4383	0.00640896166	0.00640896166	0.00106465738
34.8842346	0	22932.6575	0.00640477077	0.00640477077	0.00106463608
34.8842346	0	30576.8767	0.00640058933	0.00640058933	0.00106462543
34.8842346	0	38221.0958	0.00639641732	0.00639641732	0.00106461904
34.8842346	0	45865.315	0.00639225468	0.00639225468	0.00106461479
34.8842346	0	53509.5342	0.00638810139	0.00638810139	0.00106461174
34.8842346	0	61153.7534	0.00638395742	0.00638395742	0.00106460946
34.8842346	0	68797.9725	0.00637982271	0.00637982271	0.00106460769
34.8842	0.402435	0	0.00642431	0.00641646	0.00108829
34.884235	0.40243489	7644.2192	0.0064139956	0.0064139956	0.0010696707
34.8842346	0.402434893	15288.4383	0.00641153626	0.00641153626	0.00106960299
34.8842346	0.402434893	22932.6575	0.00640907767	0.00640907767	0.00106958043
34.8842346	0.402434893	30576.8767	0.00640661978	0.00640661978	0.00106956915
34.8842346	0.402434893	38221.0958	0.00640416261	0.00640416261	0.00106956239
34.8842346	0.402434893	45865.315	0.00640170614	0.00640170614	0.00106955787
34.8842346	0.402434893	53509.5342	0.00639925039	0.00639925039	0.00106955465
34.8842346	0.402434893	61153.7534	0.00639639353	0.00639639353	0.00106955223
34.8842346	0.402434893	68797.9725	0.00639320283	0.00639320283	0.00106955036
34.8842	0.80487	0	0.00641561	0.00641561	0.00122138
34.884235	0.80486979	7644.2192	0.006413147	0.006413147	0.0010753269
34.8842346	0.804869786	15288.4383	0.00641068463	0.00641068463	0.00107525542
34.8842346	0.804869786	22932.6575	0.00640822292	0.00640822292	0.0010752316
34.8842346	0.804869786	30576.8767	0.00640576194	0.00640576194	0.0010752197
34.8842346	0.804869786	38221.0958	0.00640330167	0.00640330167	0.00107521255
34.8842346	0.804869786	45865.315	0.00640084212	0.00640084212	0.00107520779
34.8842346	0.804869786	53509.5342	0.00639838329	0.00639838329	0.00107520438
34.8842346	0.804869786	61153.7534	0.0063959252	0.0063959252	0.00107520183
34.8842346	0.804869786	68797.9725	0.00639346784	0.00639346784	0.00107519985
34.8842	1.2073	0	0.00641483	0.00641483	0.00128645
34.884235	1.2073047	7644.2192	0.0064123654	0.0064123654	0.0010805382
34.8842346	1.20730468	15288.4383	0.00640990022	0.00640990022	0.00108046302
34.8842346	1.20730468	22932.6575	0.00640743578	0.00640743578	0.00108043794
34.8842346	1.20730468	30576.8767	0.00640497206	0.00640497206	0.0010804254
34.8842346	1.20730468	38221.0958	0.00640250907	0.00640250907	0.00108041788
34.8842346	1.20730468	45865.315	0.0064000468	0.0064000468	0.00108041287
34.8842346	1.20730468	53509.5342	0.00639758527	0.00639758527	0.00108040928
34.8842346	1.20730468	61153.7534	0.00639512448	0.00639512448	0.0010804066
34.8842346	1.20730468	68797.9725	0.00639266443	0.00639266443	0.00108040451
34.8842	1.60974	0	0.00641411	0.00641411	0.00132159
34.884235	1.6097396	7644.2192	0.0064116464	0.0064116464	0.0010857455
34.8842346	1.60973957	15288.4383	0.00640917885	0.00640917885	0.00108566647
34.8842346	1.60973957	22932.6575	0.00640671204	0.00640671204	0.00108564013
34.8842346	1.60973957	30576.8767	0.00640424596	0.00640424596	0.00108562696
34.8842346	1.60973957	38221.0958	0.00640178061	0.00640178061	0.00108561906
34.8842346	1.60973957	45865.315	0.00639931599	0.00639931599	0.00108561379
34.8842346	1.60973957	53509.5342	0.00639685211	0.00639685211	0.00108561003
34.8842346	1.60973957	61153.7534	0.00639438898	0.00639438898	0.00108560721
34.8842346	1.60973957	68797.9725	0.00639192659	0.00639192659	0.00108560502
34.8842	2.01217	0	0.00641346	0.00641346	0.0013434
34.884235	2.0121745	7644.2192	0.0064109861	0.0064109861	0.0010909472
34.8842346	2.01217447	15288.4383	0.0064085166	0.0064085166	0.00109086439
34.8842346	2.01217447	22932.6575	0.0064060478	0.0064060478	0.0010908368
34.8842346	2.01217447	30576.8767	0.00640357972	0.00640357972	0.001090823
34.8842346	2.01217447	38221.0958	0.00640111238	0.00640111238	0.00109081472
34.8842346	2.01217447	45865.315	0.00639864577	0.00639864577	0.0010908092
34.8842346	2.01217447	53509.5342	0.00639617991	0.00639617991	0.00109080526
34.8842346	2.01217447	61153.7534	0.0063937148	0.0063937148	0.00109080231
34.8842346	2.01217447	68797.9725	0.00639125043	0.00639125043	0.00109080001
34.8842	2.41461	0	0.00641285	0.00641285	0.00135865
34.884235	2.4146094	7644.2192	0.006410381	0.006410381	0.001096142
34.8842346	2.41460936	15288.4383	0.00640790983	0.00640790983	0.00109605544
34.8842346	2.41460936	22932.6575	0.0064054394	0.0064054394	0.00109602658
34.8842346	2.41460936	30576.8767	0.0064029697	0.0064029697	0.00109601216
34.8842346	2.41460936	38221.0958	0.00640050073	0.00640050073	0.0010960035
34.8842346	2.41460936	45865.315	0.00639803251	0.00639803251	0.00109599773
34.8842346	2.41460936	53509.5342	0.00639556502	0.00639556502	0.00109599361
34.8842346	2.41460936	61153.7534	0.00639309828	0.00639309828	0.00109599051
34.8842346	2.41460936	68797.9725	0.0063906323	0.0063906323	0.00109598811
34.8842	2.81704	0	0.0064123	0.0064123	0.00137037
34.884235	2.8170443	7644.2192	0.0064098276	0.0064098276	0.0011013286
34.8842346	2.81704425	15288.4383	0.00640735517	0.00640735517	0.00110123824
34.8842346	2.81704425	22932.6575	0.00640488348	0.00640488348	0.00110120813
34.8842346	2.81704425	30576.8767	0.00640241252	0.00640241252	0.00110119307
34.8842346	2.81704425	38221.0958	0.00639994229	0.00639994229	0.00110118404
34.8842346	2.81704425	45865.315	0.0063974728	0.0063974728	0.00110117801
34.8842346	2.81704425	53509.5342	0.00639500405	0.00639500405	0.00110117371
34.8842346	2.81704425	61153.7534	0.00639253606	0.00639253606	0.00110117049
34.8842346	2.81704425	68797.9725	0.00639006881	0.00639006881	0.00110116798
34.8842	3.21948	0	0.0064118	0.0064118	0.00138002
34.884235	3.2194791	7644.2192	0.0064093227	0.0064093227	0.0011065056
34.8842346	3.21947914	15288.4383	0.00640684945	0.00640684945	0.00110641147
34.8842346	3.21947914	22932.6575	0.00640437687	0.00640437687	0.0011063801
34.8842346	3.21947914	30576.8767	0.00640190502	0.00640190502	0.00110636441
34.8842346	3.21947914	38221.0958	0.00639943389	0.00639943389	0.001106355
34.8842346	3.21947914	45865.315	0.0063969635	0.0063969635	0.00110634872
34.8842346	3.21947914	53509.5342	0.00639449385	0.00639449385	0.00110634424
34.8842346	3.21947914	61153.7534	0.00639202495	0.00639202495	0.00110634088
34.8842346	3.21947914	68797.9725	0.0063895568	0.0063895568	0.00110633827
34.8842	3.62191	0	0.00641134	0.00641134	0.00138837
34.884235	3.621914	7644.2192	0.0064088635	0.0064088635	0.0011116717
34.8842346	3.62191404	15288.4383	0.00640638974	0.00640638974	0.0011115738
34.8842346	3.62191404	22932.6575	0.00640391663	0.00640391663	0.00111154116
34.8842346	3.62191404	30576.8767	0.00640144425	0.00640144425	0.00111152485
34.8842346	3.62191404	38221.0958	0.00639897259	0.00639897259	0.00111151506
34.8842346	3.62191404	45865.315	0.00639650166	0.00639650166	0.00111150853
34.8842346	3.62191404	53509.5342	0.00639403147	0.00639403147	0.00111150387
34.8842346	3.62191404	61153.7534	0.00639156202	0.00639156202	0.00111150037
34.8842346	3.62191404	68797.9725	0.00638909332	0.00638909332	0.00111149765
39.8677	0	0	0.00668428	0.00641737	0.000981285
39.867697	0	7644.2192	0.0064136878	0.0064136878	0.0010686666
39.8676967	0	15288.4383	0.00641001086	0.00641001086	0.00106859355
39.8676967	0	22932.6575	0.00640634124	0.00640634124	0.00106856921
39.8676967	0	30576.8767	0.00640267887	0.00640267887	0.00106855704
39.8676967	0	38221.0958	0.00639902373	0.00639902373	0.00106854974
39.8676967	0	45865.315	0.00639537578	0.00639537578	0.00106854487
39.8676967	0	53509.5342	0.00639173501	0.00639173501	0.00106854139
39.8676967	0	61153.7534	0.00638810139	0.00638810139	0.00106853879
39.8676967	0	68797.9725	0.00638447491	0.00638447491	0.00106853676
39.8677	0.402435	0	0.00644574	0.00641657	0.00109171
39.867697	0.40243489	7644.2192	0.006414414	0.006414414	0.0010731114
39.8676967	0.402434893	15288.4383	0.00641226232	0.00641226232	0.00107303461
39.8676967	0.402434893	22932.6575	0.00641011122	0.00641011122	0.00107300901
39.8676967	0.402434893	30576.8767	0.00640796067	0.00640796067	0.00107299621
39.8676967	0.402434893	38221.0958	0.00640581065	0.00640581065	0.00107298853
39.8676967	0.402434893	45865.315	0.00640366117	0.00640366117	0.00107298341
39.8676967	0.402434893	53509.5342	0.00640151224	0.00640151224	0.00107297976
39.8676967	0.402434893	61153.7534	0.00639901188	0.00639901188	0.00107297701
39.8676967	0.402434893	68797.9725	0.00639621848	0.00639621848	0.00107297488
39.8677	0.80487	0	0.00641582	0.00641582	0.00122397
39.867697	0.80486979	7644.2192	0.0064136605	0.0064136605	0.0010779395
39.8676967	0.804869786	15288.4383	0.00641150641	0.00641150641	0.00107785891
39.8676967	0.804869786	22932.6575	0.00640935288	0.00640935288	0.00107783205
39.8676967	0.804869786	30576.8767	0.00640719989	0.00640719989	0.00107781863
39.8676967	0.804869786	38221.0958	0.00640504745	0.00640504745	0.00107781057
39.8676967	0.804869786	45865.315	0.00640289555	0.00640289555	0.0010778052
39.8676967	0.804869786	53509.5342	0.00640074421	0.00640074421	0.00107780136
39.8676967	0.804869786	61153.7534	0.00639859342	0.00639859342	0.00107779848
39.8676967	0.804869786	68797.9725	0.00639644319	0.00639644319	0.00107779624
39.8677	1.2073	0	0.00641512	0.00641512	0.0012884
39.867697	1.2073047	7644.2192	0.006412959	0.006412959	0.0010825013
39.8676967	1.20730468	15288.4383	0.00641080275	0.00641080275	0.00108241693
39.8676967	1.20730468	22932.6575	0.00640864702	0.00640864702	0.00108238881
39.8676967	1.20730468	30576.8767	0.00640649185	0.00640649185	0.00108237475
39.8676967	1.20730468	38221.0958	0.00640433723	0.00640433723	0.00108236632
39.8676967	1.20730468	45865.315	0.00640218317	0.00640218317	0.0010823607
39.8676967	1.20730468	53509.5342	0.00640002966	0.00640002966	0.00108235668
39.8676967	1.20730468	61153.7534	0.00639787671	0.00639787671	0.00108235367
39.8676967	1.20730468	68797.9725	0.00639572432	0.00639572432	0.00108235132
39.8677	1.60974	0	0.00641447	0.00641447	0.00132289
39.867697	1.6097396	7644.2192	0.0064123066	0.0064123066	0.0010870603
39.8676967	1.60973957	15288.4383	0.00641014844	0.00641014844	0.00108697217
39.8676967	1.60973957	22932.6575	0.00640799078	0.00640799078	0.00108694279
39.8676967	1.60973957	30576.8767	0.00640583367	0.00640583367	0.0010869281
39.8676967	1.60973957	38221.0958	0.00640367712	0.00640367712	0.00108691929
39.8676967	1.60973957	45865.315	0.00640152113	0.00640152113	0.00108691341
39.8676967	1.60973957	53509.5342	0.0063993657	0.0063993657	0.00108690922
39.8676967	1.60973957	61153.7534	0.00639721084	0.00639721084	0.00108690607
39.8676967	1.60973957	68797.9725	0.00639505654	0.00639505654	0.00108690362
39.8677	2.01217	0	0.00641386	0.00641386	0.00134405
39.867697	2.0121745	7644.2192	0.0064117007	0.0064117007	0.0010916156
39.8676967	2.01217447	15288.4383	0.00640954079	0.00640954079	0.00109152371
39.8676967	2.01217447	22932.6575	0.00640738144	0.00640738144	0.00109149307
39.8676967	2.01217447	30576.8767	0.00640522265	0.00640522265	0.00109147775
39.8676967	2.01217447	38221.0958	0.00640306442	0.00640306442	0.00109146856
39.8676967	2.01217447	45865.315	0.00640090675	0.00640090675	0.00109146243
39.8676967	2.01217447	53509.5342	0.00639874964	0.00639874964	0.00109145805
39.8676967	2.01217447	61153.7534	0.0063965931	0.0063965931	0.00109145477
39.8676967	2.01217447	68797.9725	0.00639443713	0.00639443713	0.00109145222
39.8677	2.41461	0	0.0064133	0.0064133	0.00135866
39.867697	2.4146094	7644.2192	0.0064111386	0.0064111386	0.0010961663
39.8676967	2.41460936	15288.4383	0.00640897726	0.00640897726	0.00109607062
39.8676967	2.41460936	22932.6575	0.00640681648	0.00640681648	0.00109603872
39.8676967	2.41460936	30576.8767	0.00640465625	0.00640465625	0.00109602278
39.8676967	2.41460936	38221.0958	0.00640249658	0.00640249658	0.00109601321
39.8676967	2.41460936	45865.315	0.00640033747	0.00640033747	0.00109600683
39.8676967	2.41460936	53509.5342	0.00639817892	0.00639817892	0.00109600227
39.8676967	2.41460936	61153.7534	0.00639602095	0.00639602095	0.00109599885
39.8676967	2.41460936	68797.9725	0.00639386355	0.00639386355	0.0010959962
39.8677	2.81704	0	0.00641278	0.00641278	0.00136973
39.867697	2.8170443	7644.2192	0.006410618	0.006410618	0.0011007115
39.8676967	2.81704425	15288.4383	0.00640845548	0.00640845548	0.00110061201
39.8676967	2.81704425	22932.6575	0.0064062935	0.0064062935	0.00110057885
39.8676967	2.81704425	30576.8767	0.00640413208	0.00640413208	0.00110056227
39.8676967	2.81704425	38221.0958	0.00640197122	0.00640197122	0.00110055233
39.8676967	2.81704425	45865.315	0.00639981092	0.00639981092	0.00110054569
39.8676967	2.81704425	53509.5342	0.00639765118	0.00639765118	0.00110054096
39.8676967	2.81704425	61153.7534	0.00639549202	0.00639549202	0.00110053741
39.8676967	2.81704425	68797.9725	0.00639333343	0.00639333343	0.00110053464
39.8677	3.21948	0	0.0064123	0.0064123	0.00137874
39.867697	3.2194791	7644.2192	0.0064101367	0.0064101367	0.0011052502
39.8676967	3.21947914	15288.4383	0.0064079732	0.0064079732	0.00110514696
39.8676967	3.21947914	22932.6575	0.00640581028	0.00640581028	0.00110511254
39.8676967	3.21947914	30576.8767	0.00640364791	0.00640364791	0.00110509533
39.8676967	3.21947914	38221.0958	0.0064014861	0.0064014861	0.00110508501
39.8676967	3.21947914	45865.315	0.00639932485	0.00639932485	0.00110507812
39.8676967	3.21947914	53509.5342	0.00639716417	0.00639716417	0.00110507321
39.8676967	3.21947914	61153.7534	0.00639500405	0.00639500405	0.00110506952
39.8676967	3.21947914	68797.9725	0.00639284452	0.00639284452	0.00110506665
39.8677	3.62191	0	0.00641186	0.00641186	0.00138647
39.867697	3.621914	7644.2192	0.0064096925	0.0064096925	0.0011097816
39.8676967	3.62191404	15288.4383	0.00640752832	0.00640752832	0.00110967457
39.8676967	3.62191404	22932.6575	0.0064053647	0.0064053647	0.0011096389
39.8676967	3.62191404	30576.8767	0.00640320163	0.00640320163	0.00110962106
39.8676967	3.62191404	38221.0958	0.00640103912	0.00640103912	0.00110961036
39.8676967	3.62191404	45865.315	0.00639887717	0.00639887717	0.00110960322
39.8676967	3.62191404	53509.5342	0.00639671578	0.00639671578	0.00110959813
39.8676967	3.62191404	61153.7534	0.00639455496	0.00639455496	0.0011095943
39.8676967	3.62191404	68797.9725	0.00639239471	0.00639239471	0.00110959133
44.8512	0	0	0.00668428	0.00641737	0.000982245
44.851159	0	7644.2192	0.0064140967	0.0064140967	0.0010715924
44.8511587	0	15288.4383	0.00641082732	0.00641082732	0.00107151025
44.8511587	0	22932.6575	0.00640756364	0.00640756364	0.00107148287
44.8511587	0	30576.8767	0.0064043057	0.0064043057	0.00107146917
44.8511587	0	38221.0958	0.00640105347	0.00640105347	0.00107146096
44.8511587	0	45865.315	0.00639780695	0.00639780695	0.00107145548
44.8511587	0	53509.5342	0.0063945661	0.0063945661	0.00107145157
44.8511587	0	61153.7534	0.00639133092	0.00639133092	0.00107144864
44.8511587	0	68797.9725	0.00638810139	0.00638810139	0.00107144636
44.8512	0.402435	0	0.00646462	0.00641665	0.00109422
44.851159	0.40243489	7644.2192	0.0064147401	0.0064147401	0.0010756388
44.8511587	0.402434893	15288.4383	0.0064128277	0.0064128277	0.00107555283
44.8511587	0.402434893	22932.6575	0.00641091573	0.00641091573	0.00107552419
44.8511587	0.402434893	30576.8767	0.00640900419	0.00640900419	0.00107550987
44.8511587	0.402434893	38221.0958	0.00640709308	0.00640709308	0.00107550128
44.8511587	0.402434893	45865.315	0.00640518239	0.00640518239	0.00107549555
44.8511587	0.402434893	53509.5342	0.00640327213	0.00640327213	0.00107549146
44.8511587	0.402434893	61153.7534	0.00640104918	0.00640104918	0.00107548839
44.8511587	0.402434893	68797.9725	0.0063985651	0.0063985651	0.001075486
44.8512	0.80487	0	0.00641598	0.00641598	0.00122585
44.851159	0.80486979	7644.2192	0.0064140626	0.0064140626	0.0010798301
44.8511587	0.804869786	15288.4383	0.00641214829	0.00641214829	0.00107974037
44.8511587	0.804869786	22932.6575	0.00641023437	0.00641023437	0.00107971047
44.8511587	0.804869786	30576.8767	0.00640832087	0.00640832087	0.00107969552
44.8511587	0.804869786	38221.0958	0.00640640781	0.00640640781	0.00107968655
44.8511587	0.804869786	45865.315	0.00640449517	0.00640449517	0.00107968057
44.8511587	0.804869786	53509.5342	0.00640258297	0.00640258297	0.0010796763
44.8511587	0.804869786	61153.7534	0.00640067121	0.00640067121	0.00107967309
44.8511587	0.804869786	68797.9725	0.00639875988	0.00639875988	0.0010796706
44.8512	1.2073	0	0.00641534	0.00641534	0.00128977
44.851159	1.2073047	7644.2192	0.0064134268	0.0064134268	0.0010838864
44.8511587	1.20730468	15288.4383	0.00641151065	0.00641151065	0.00108379291
44.8511587	1.20730468	22932.6575	0.00640959494	0.00640959494	0.00108376175
44.8511587	1.20730468	30576.8767	0.00640767966	0.00640767966	0.00108374617
44.8511587	1.20730468	38221.0958	0.00640576482	0.00640576482	0.00108373682
44.8511587	1.20730468	45865.315	0.00640385041	0.00640385041	0.00108373059
44.8511587	1.20730468	53509.5342	0.00640193644	0.00640193644	0.00108372614
44.8511587	1.20730468	61153.7534	0.00640002291	0.00640002291	0.0010837228
44.8511587	1.20730468	68797.9725	0.00639810983	0.00639810983	0.0010837202
44.8512	1.60974	0	0.00641475	0.00641475	0.00132375
44.851159	1.6097396	7644.2192	0.0064128304	0.0064128304	0.0010879408
44.8511587	1.60973957	15288.4383	0.00641091269	0.00641091269	0.0010878435
44.8511587	1.60973957	22932.6575	0.00640899538	0.00640899538	0.00108781108
44.8511587	1.60973957	30576.8767	0.0064070785	0.0064070785	0.00108779487
44.8511587	1.60973957	38221.0958	0.00640516205	0.00640516205	0.00108778514
44.8511587	1.60973957	45865.315	0.00640324605	0.00640324605	0.00108777866
44.8511587	1.60973957	53509.5342	0.00640133048	0.00640133048	0.00108777402
44.8511587	1.60973957	61153.7534	0.00639941536	0.00639941536	0.00108777055
44.8511587	1.60973957	68797.9725	0.00639750068	0.00639750068	0.00108776785
44.8512	2.01217	0	0.00641419	0.00641419	0.00134441
44.851159	2.0121745	7644.2192	0.0064122717	0.0064122717	0.0010919925
44.8511587	2.01217447	15288.4383	0.00641035249	0.00641035249	0.00109189148
44.8511587	2.01217447	22932.6575	0.00640843375	0.00640843375	0.0010918578
44.8511587	2.01217447	30576.8767	0.00640651543	0.00640651543	0.00109184096
44.8511587	2.01217447	38221.0958	0.00640459756	0.00640459756	0.00109183086
44.8511587	2.01217447	45865.315	0.00640268013	0.00640268013	0.00109182412
44.8511587	2.01217447	53509.5342	0.00640076314	0.00640076314	0.00109181931
44.8511587	2.01217447	61153.7534	0.00639884659	0.00639884659	0.0010918157
44.8511587	2.01217447	68797.9725	0.0063969305	0.0063969305	0.00109181289
44.8512	2.41461	0	0.00641367	0.00641367	0.00135852
44.851159	2.4146094	7644.2192	0.0064117486	0.0064117486	0.001096041
44.8511587	2.41460936	15288.4383	0.00640982821	0.00640982821	0.00109593622
44.8511587	2.41460936	22932.6575	0.0064079082	0.0064079082	0.00109590128
44.8511587	2.41460936	30576.8767	0.00640598863	0.00640598863	0.00109588381
44.8511587	2.41460936	38221.0958	0.0064040695	0.0064040695	0.00109587333
44.8511587	2.41460936	45865.315	0.00640215082	0.00640215082	0.00109586634
44.8511587	2.41460936	53509.5342	0.00640023258	0.00640023258	0.00109586135
44.8511587	2.41460936	61153.7534	0.00639831478	0.00639831478	0.0010958576
44.8511587	2.41460936	68797.9725	0.00639639744	0.00639639744	0.00109585469
44.8512	2.81704	0	0.00641318	0.00641318	0.00136909
44.851159	2.8170443	7644.2192	0.0064112596	0.0064112596	0.0011000857
44.8511587	2.81704425	15288.4383	0.0064093381	0.0064093381	0.00109997706
44.8511587	2.81704425	22932.6575	0.00640741701	0.00640741701	0.00109994086
44.8511587	2.81704425	30576.8767	0.00640549636	0.00640549636	0.00109992276
44.8511587	2.81704425	38221.0958	0.00640357615	0.00640357615	0.0010999119
44.8511587	2.81704425	45865.315	0.00640165638	0.00640165638	0.00109990466
44.8511587	2.81704425	53509.5342	0.00639973706	0.00639973706	0.00109989949
44.8511587	2.81704425	61153.7534	0.00639781818	0.00639781818	0.00109989561
44.8511587	2.81704425	68797.9725	0.00639589976	0.00639589976	0.0010998926
44.8512	3.21948	0	0.00641273	0.00641273	0.0013776
44.851159	3.2194791	7644.2192	0.006410803	0.006410803	0.0011041257
44.8511587	3.21947914	15288.4383	0.00640888052	0.00640888052	0.00110401338
44.8511587	3.21947914	22932.6575	0.00640695852	0.00640695852	0.00110397592
44.8511587	3.21947914	30576.8767	0.00640503696	0.00640503696	0.00110395719
44.8511587	3.21947914	38221.0958	0.00640311584	0.00640311584	0.00110394595
44.8511587	3.21947914	45865.315	0.00640119517	0.00640119517	0.00110393846
44.8511587	3.21947914	53509.5342	0.00639927493	0.00639927493	0.00110393311
44.8511587	3.21947914	61153.7534	0.00639735515	0.00639735515	0.0011039291
44.8511587	3.21947914	68797.9725	0.00639543582	0.00639543582	0.00110392597
44.8512	3.62191	0	0.0064123	0.0064123	0.00138483
44.851159	3.621914	7644.2192	0.0064103771	0.0064103771	0.0011081607
44.8511587	3.62191404	15288.4383	0.00640845393	0.00640845393	0.00110804453
44.8511587	3.62191404	22932.6575	0.00640653119	0.00640653119	0.00110800581
44.8511587	3.62191404	30576.8767	0.00640460889	0.00640460889	0.00110798645
44.8511587	3.62191404	38221.0958	0.00640268704	0.00640268704	0.00110797484
44.8511587	3.62191404	45865.315	0.00640076562	0.00640076562	0.00110796709
44.8511587	3.62191404	53509.5342	0.00639884465	0.00639884465	0.00110796156
44.8511587	3.62191404	61153.7534	0.00639692413	0.00639692413	0.00110795741
44.8511587	3.62191404	68797.9725	0.00639500405	0.00639500405	0.00110795419
