# Supplementary material for: GEODE: an in silico tool that translates in vitro to in vivo predictions of tuberculosis antibiotic combination efficacy
Source: Front Pharmacol. 2025 Oct 17;16:1639673. doi: 10.3389/fphar.2025.1639673 (PMC12575316; doi:10.3389/fphar.2025.1639673)
Supplement: Supplementary file 1 [file Supplementaryfile5.zip › drug_int_data/HRZE-ANNNNH-max/EMB.csv]

bliss EMB nrDrugs 1 nrLines 10
0	0	0	0
458.2318	0.001424441	2.526702	0.0002715674
916.4636	0.001424441	2.526702	0.0002715674
1374.6954	0.0014244409	2.526702	0.00027156743
1832.9272	0.0014244409	2.526702	0.00027156743
2291.159	0.0014244409	2.526702	0.00027156743
2749.3908	0.0014244409	2.526702	0.00027156743
3207.6227	0.0014244409	2.526702	0.00027156743
3665.8545	0.0014244409	2.526702	0.00027156743
4124.0863	0.0014244409	2.526702	0.00027156743
