# Supplementary material for: GEODE: an in silico tool that translates in vitro to in vivo predictions of tuberculosis antibiotic combination efficacy
Source: Front Pharmacol. 2025 Oct 17;16:1639673. doi: 10.3389/fphar.2025.1639673 (PMC12575316; doi:10.3389/fphar.2025.1639673)
Supplement: Supplementary file 1 [file Supplementaryfile5.zip › drug_int_data/HRZE-ANNNNH-max/INH-PZA.csv]

bliss INH-PZA nrDrugs 2 nrLines 99
0	7644.2192	0.0015834273	0.0015834273	0.00039802322
0	15288.4383	0.00159341167	0.00159341167	0.000398023222
0	22932.6575	0.00159570936	0.00159570936	0.000398023222
0	30576.8767	0.00159663385	0.00159663385	0.000398023222
0	38221.0958	0.0015971091	0.0015971091	0.000398023222
0	45865.315	0.00159739011	0.00159739011	0.000398023222
0	53509.5342	0.0015975721	0.0015975721	0.000398023222
0	61153.7534	0.00159769774	0.00159769774	0.000398023222
0	68797.9725	0.00159778871	0.00159778871	0.000398023222
4.9835	0	0.0064174	0.0064174	0.0011798
4.9834621	7644.2192	0.0064025035	0.0064025035	0.00094534948
4.98346208	15288.4383	0.00638763726	0.00638763726	0.000945322094
4.98346208	22932.6575	0.00637277516	0.00637277516	0.000945312967
4.98346208	30576.8767	0.00635791937	0.00635791937	0.000945308403
4.98346208	38221.0958	0.00634307196	0.00634307196	0.000945305665
4.98346208	45865.315	0.00632823501	0.00632823501	0.000945303839
4.98346208	53509.5342	0.00631341059	0.00631341059	0.000945302535
4.98346208	61153.7534	0.00629860075	0.00629860075	0.000945301557
4.98346208	68797.9725	0.00628380753	0.00628380753	0.000945300797
9.9669	0	0.0064174	0.0064174	0.0013653
9.9669242	7644.2192	0.0064099376	0.0064099376	0.0012180597
9.96692417	15288.4383	0.00640250355	0.00640250355	0.00121800498
9.96692417	22932.6575	0.00639507001	0.00639507001	0.00121798673
9.96692417	30576.8767	0.00638763726	0.00638763726	0.0012179776
9.96692417	38221.0958	0.00638020555	0.00638020555	0.00121797212
9.96692417	45865.315	0.00637277516	0.00637277516	0.00121796847
9.96692417	53509.5342	0.00636534635	0.00636534635	0.00121796587
9.96692417	61153.7534	0.00635791937	0.00635791937	0.00121796391
9.96692417	68797.9725	0.00635049449	0.00635049449	0.00121796239
14.9504	0	0.00641737	0.00641737	0.00141346
14.950386	7644.2192	0.0064124157	0.0064124157	0.001342368
14.9503862	15288.4383	0.00640745955	0.00640745955	0.00134228583
14.9503862	22932.6575	0.00640250355	0.00640250355	0.00134225845
14.9503862	30576.8767	0.00639754778	0.00639754778	0.00134224476
14.9503862	38221.0958	0.00639259232	0.00639259232	0.00134223654
14.9503862	45865.315	0.00638763726	0.00638763726	0.00134223107
14.9503862	53509.5342	0.00638268265	0.00638268265	0.00134222715
14.9503862	61153.7534	0.0063777286	0.0063777286	0.00134222422
14.9503862	68797.9725	0.00637277516	0.00637277516	0.00134222194
19.9338	0	0.00641737	0.00641737	0.00143464
19.933848	7644.2192	0.0064136548	0.0064136548	0.0014072965
19.9338483	15288.4383	0.00640993762	0.00640993762	0.00140718697
19.9338483	22932.6575	0.00640622053	0.00640622053	0.00140715046
19.9338483	30576.8767	0.00640250355	0.00640250355	0.00140713221
19.9338483	38221.0958	0.0063987867	0.0063987867	0.00140712125
19.9338483	45865.315	0.00639507001	0.00639507001	0.00140711395
19.9338483	53509.5342	0.00639135352	0.00639135352	0.00140710874
19.9338483	61153.7534	0.00638763726	0.00638763726	0.00140710482
19.9338483	68797.9725	0.00638392126	0.00638392126	0.00140710178
24.9173	0	0.00641737	0.00641737	0.00144638
24.91731	7644.2192	0.0064143982	0.0064143982	0.0014452995
24.9173104	15288.4383	0.00641142447	0.00641142447	0.00144516262
24.9173104	22932.6575	0.00640845077	0.00640845077	0.00144511698
24.9173104	30576.8767	0.00640547713	0.00640547713	0.00144509416
24.9173104	38221.0958	0.00640250355	0.00640250355	0.00144508047
24.9173104	45865.315	0.00639953005	0.00639953005	0.00144507134
24.9173104	53509.5342	0.00639655666	0.00639655666	0.00144506482
24.9173104	61153.7534	0.00639358339	0.00639358339	0.00144505993
24.9173104	68797.9725	0.00639061025	0.00639061025	0.00144505613
29.9008	0	0.00641737	0.00641737	0.00145377
29.900772	7644.2192	0.0064148938	0.0064148938	0.0014695204
29.9007725	15288.4383	0.00641241571	0.00641241571	0.00146935615
29.9007725	22932.6575	0.00640993762	0.00640993762	0.00146930139
29.9007725	30576.8767	0.00640745955	0.00640745955	0.00146927401
29.9007725	38221.0958	0.00640498153	0.00640498153	0.00146925758
29.9007725	45865.315	0.00640250355	0.00640250355	0.00146924662
29.9007725	53509.5342	0.00640002563	0.00640002563	0.0014692388
29.9007725	61153.7534	0.00639754778	0.00639754778	0.00146923293
29.9007725	68797.9725	0.00639507001	0.00639507001	0.00146922837
34.8842	0	0.00641737	0.00641737	0.00145881
34.884235	7644.2192	0.0064152478	0.0064152478	0.0014859761
34.8842346	15288.4383	0.00641312374	0.00641312374	0.00148578444
34.8842346	22932.6575	0.00641099965	0.00641099965	0.00148572055
34.8842346	30576.8767	0.00640887558	0.00640887558	0.0014856886
34.8842346	38221.0958	0.00640675154	0.00640675154	0.00148566944
34.8842346	45865.315	0.00640462753	0.00640462753	0.00148565666
34.8842346	53509.5342	0.00640250355	0.00640250355	0.00148564753
34.8842346	61153.7534	0.00640037961	0.00640037961	0.00148564068
34.8842346	68797.9725	0.00639825573	0.00639825573	0.00148563536
39.8677	0	0.00641737	0.00641737	0.00146246
39.867697	7644.2192	0.0064155134	0.0064155134	0.0014977183
39.8676967	15288.4383	0.00641365476	0.00641365476	0.00149749925
39.8676967	22932.6575	0.00641179618	0.00641179618	0.00149742623
39.8676967	30576.8767	0.00640993762	0.00640993762	0.00149738972
39.8676967	38221.0958	0.00640807906	0.00640807906	0.00149736781
39.8676967	45865.315	0.00640622053	0.00640622053	0.00149735321
39.8676967	53509.5342	0.00640436203	0.00640436203	0.00149734278
39.8676967	61153.7534	0.00640250355	0.00640250355	0.00149733495
39.8676967	68797.9725	0.0064006451	0.0064006451	0.00149732887
44.8512	0	0.00641737	0.00641737	0.0014652
44.851159	7644.2192	0.0064157199	0.0064157199	0.0015064271
44.8511587	15288.4383	0.00641406778	0.00641406778	0.00150618063
44.8511587	22932.6575	0.00641241571	0.00641241571	0.00150609848
44.8511587	30576.8767	0.00641076364	0.00641076364	0.00150605741
44.8511587	38221.0958	0.00640911159	0.00640911159	0.00150603277
44.8511587	45865.315	0.00640745955	0.00640745955	0.00150601634
44.8511587	53509.5342	0.00640580753	0.00640580753	0.0015060046
44.8511587	61153.7534	0.00640415553	0.00640415553	0.0015059958
44.8511587	68797.9725	0.00640250355	0.00640250355	0.00150598895
