# Supplementary material for: GEODE: an in silico tool that translates in vitro to in vivo predictions of tuberculosis antibiotic combination efficacy
Source: Front Pharmacol. 2025 Oct 17;16:1639673. doi: 10.3389/fphar.2025.1639673 (PMC12575316; doi:10.3389/fphar.2025.1639673)
Supplement: Supplementary file 1 [file Supplementaryfile5.zip › drug_int_data/HRZE-ANNNNH-max/RIF-EMB.csv]

bliss RIF-EMB nrDrugs 2 nrLines 99
0	458.2318	0.001424441	2.526702	0.0002715674
0	916.4636	0.001424441	2.526702	0.0002715674
0	1374.6954	0.0014244409	2.526702	0.00027156743
0	1832.9272	0.0014244409	2.526702	0.00027156743
0	2291.159	0.0014244409	2.526702	0.00027156743
0	2749.3908	0.0014244409	2.526702	0.00027156743
0	3207.6227	0.0014244409	2.526702	0.00027156743
0	3665.8545	0.0014244409	2.526702	0.00027156743
0	4124.0863	0.0014244409	2.526702	0.00027156743
0.40243	0	0.0064563	0.0064563	0.00014002
0.4024349	458.2318	0.006368978	2.394863	0.0002717976
0.4024349	916.4636	0.006168563	2.460753	0.0002716825
0.40243489	1374.6954	0.0059698261	2.4827325	0.00027164415
0.40243489	1832.9272	0.0056294261	2.4937239	0.00027162497
0.40243489	2291.159	0.0053712357	2.5003192	0.00027161346
0.40243489	2749.3908	0.0051828727	2.5047162	0.00027160579
0.40243489	3207.6227	0.0050403856	2.5078569	0.00027160031
0.40243489	3665.8545	0.0049292852	2.5102125	0.0002715962
0.40243489	4124.0863	0.004840437	2.5120446	0.000271593
0.80487	0	0.0064711	0.0064711	0.00034213
0.8048698	458.2318	0.006256294	2.263488	0.0002720277
0.8048698	916.4636	0.006370358	2.394863	0.0002717976
0.80486979	1374.6954	0.006288608	2.4387803	0.00027172086
0.80486979	1832.9272	0.006168563	2.4607532	0.0002716825
0.80486979	2291.159	0.0060894744	2.4739401	0.00027165949
0.80486979	2749.3908	0.0059698261	2.4827325	0.00027164415
0.80486979	3207.6227	0.0057965975	2.4890132	0.00027163319
0.80486979	3665.8545	0.0056294261	2.4937239	0.00027162497
0.80486979	4124.0863	0.0054895586	2.4973879	0.00027161858
1.2073	0	0.0064769	0.0064769	0.00051523
1.207305	458.2318	0.006202059	2.133032	0.0002722579
1.207305	916.4636	0.006305731	2.329089	0.0002719126
1.2073047	1374.6954	0.0063707797	2.3948627	0.00027179758
1.2073047	1832.9272	0.0063423242	2.427797	0.00027174004
1.2073047	2291.159	0.0062425553	2.4475686	0.00027170552
1.2073047	2749.3908	0.006168563	2.4607532	0.0002716825
1.2073047	3207.6227	0.0061125109	2.4701722	0.00027166607
1.2073047	3665.8545	0.0060690808	2.4772372	0.00027165374
1.2073047	4124.0863	0.0059698261	2.4827325	0.00027164415
1.6097	0	0.0064801	0.0064801	0.00057379
1.60974	458.2318	0.006173416	2.003928	0.000272488
1.60974	916.4636	0.006256294	2.263488	0.0002720277
1.6097396	1374.6954	0.0063272453	2.3509968	0.00027187429
1.6097396	1832.9272	0.0063709795	2.3948627	0.00027179758
1.6097396	2291.159	0.0063652434	2.4212082	0.00027175155
1.6097396	2749.3908	0.006288608	2.4387803	0.00027172086
1.6097396	3207.6227	0.0062219975	2.4513353	0.00027169894
1.6097396	3665.8545	0.006168563	2.4607532	0.0002716825
1.6097396	4124.0863	0.0061251681	2.468079	0.00027166972
2.0122	0	0.0064822	0.0064822	0.00058918
2.012174	458.2318	0.006155844	1.876582	0.0002727181
2.012174	916.4636	0.006224283	2.198117	0.0002721428
2.0121745	1374.6954	0.0062865649	2.3071996	0.000271951
2.0121745	1832.9272	0.0063366385	2.3619575	0.00027185511
2.0121745	2291.159	0.0063710948	2.3948627	0.00027179758
2.0121745	2749.3908	0.0063770474	2.4168161	0.00027175922
2.0121745	3207.6227	0.0063198281	2.4325039	0.00027173182
2.0121745	3665.8545	0.0062601428	2.4442728	0.00027171127
2.0121745	4124.0863	0.00621037	2.4534281	0.00027169529
2.4146	0	0.0064836	0.0064836	0.00059418
2.414609	458.2318	0.006143997	1.751361	0.0002729483
2.414609	916.4636	0.006202059	2.133032	0.0002722579
2.4146094	1374.6954	0.006256294	2.263488	0.00027202772
2.4146094	1832.9272	0.0063057314	2.3290885	0.00027191265
2.4146094	2291.159	0.0063427358	2.3685358	0.0002718436
2.4146094	2749.3908	0.0063711694	2.3948627	0.00027179758
2.4146094	3207.6227	0.0063848858	2.4136792	0.0002717647
2.4146094	3665.8545	0.0063423242	2.427797	0.00027174004
2.4146094	4124.0863	0.006288608	2.4387803	0.00027172086
2.817	0	0.0064847	0.0064847	0.00059612
2.817044	458.2318	0.00613548	1.628594	0.0001878128
2.817044	916.4636	0.006185799	2.068285	0.0002723729
2.8170443	1374.6954	0.0062335979	2.2198786	0.00027210443
2.8170443	1832.9272	0.0062781003	2.296263	0.00027197018
2.8170443	2291.159	0.0063189185	2.3422313	0.00027188963
2.8170443	2749.3908	0.0063470209	2.3729222	0.00027183593
2.8170443	3207.6227	0.0063712213	2.3948627	0.00027179758
2.8170443	3665.8545	0.006390469	2.4113267	0.00027176881
2.8170443	4124.0863	0.0063569892	2.4241364	0.00027174643
3.2195	0	0.0064856	0.0064856	0.00059698
3.219479	458.2318	0.006129067	1.508563	0.000187984
3.219479	916.4636	0.006173416	2.003928	0.000272488
3.2194791	1374.6954	0.0062160267	2.1763879	0.00027218115
3.2194791	1832.9272	0.006256294	2.263488	0.00027202772
3.2194791	2291.159	0.0062938485	2.3159527	0.00027193566
3.2194791	2749.3908	0.0063275044	2.3509968	0.00027187429
3.2194791	3207.6227	0.006350197	2.3760557	0.00027183045
3.2194791	3665.8545	0.0063712593	2.3948627	0.00027179758
3.2194791	4124.0863	0.0063906795	2.409497	0.000271772
3.6219	0	0.0064863	0.0064863	0.0005974
3.621914	458.2318	0.006124065	1.391505	0.0001881553
3.621914	916.4636	0.006163685	1.940011	0.0002726031
3.621914	1374.6954	0.0062020586	2.1330318	0.00027225786
3.621914	1832.9272	0.0062387157	2.2307704	0.00027208525
3.621914	2291.159	0.0062733336	2.2897037	0.00027198169
3.621914	2749.3908	0.0063057314	2.3290885	0.00027191265
3.621914	3207.6227	0.0063327407	2.3572595	0.00027186333
3.621914	3665.8545	0.0063526447	2.378406	0.00027182634
3.621914	4124.0863	0.0063712884	2.3948627	0.00027179758
