# Supplementary material for: GEODE: an in silico tool that translates in vitro to in vivo predictions of tuberculosis antibiotic combination efficacy
Source: Front Pharmacol. 2025 Oct 17;16:1639673. doi: 10.3389/fphar.2025.1639673 (PMC12575316; doi:10.3389/fphar.2025.1639673)
Supplement: Supplementary file 1 [file Supplementaryfile5.zip › drug_int_data/HRZE-ANNNNH-max/INH.csv]

bliss INH nrDrugs 1 nrLines 10
0	0	0	0
4.9835	0.0064174	0.0064174	0.00095831
9.9669	0.0064174	0.0064174	0.0012311
14.9504	0.00641737	0.00641737	0.0013221
19.9338	0.00641737	0.00641737	0.00136716
24.9173	0.00641737	0.00641737	0.00139376
29.9008	0.00641737	0.00641737	0.00141113
34.8842	0.00641737	0.00641737	0.00142327
39.8677	0.00641737	0.00641737	0.00143217
44.8512	0.00641737	0.00641737	0.00143895
