# Supplementary material for: GEODE: an in silico tool that translates in vitro to in vivo predictions of tuberculosis antibiotic combination efficacy
Source: Front Pharmacol. 2025 Oct 17;16:1639673. doi: 10.3389/fphar.2025.1639673 (PMC12575316; doi:10.3389/fphar.2025.1639673)
Supplement: Supplementary file 1 [file Supplementaryfile5.zip › drug_int_data/HRZE-ANNNNH-max/PZA-RIF-EMB.csv]

bliss PZA-RIF-EMB nrDrugs 3 nrLines 999
0	0	458.2318	0.001424441	2.526702	9.052248e-05
0	0	916.4636	0.001424441	2.526702	9.052248e-05
0	0	1374.6954	0.0014244409	2.526702	9.0522478e-05
0	0	1832.9272	0.0014244409	2.526702	9.0522478e-05
0	0	2291.159	0.0014244409	2.526702	9.0522478e-05
0	0	2749.3908	0.0014244409	2.526702	9.0522478e-05
0	0	3207.6227	0.0014244409	2.526702	9.0522478e-05
0	0	3665.8545	0.0014244409	2.526702	9.0522478e-05
0	0	4124.0863	0.0014244409	2.526702	9.0522478e-05
0	0.40243	0	0.0064563	0.0064563	0.00039323
0	0.4024349	458.2318	0.004858608	2.334034	0.0004088141
0	0.4024349	916.4636	0.004474652	2.426445	0.0004087855
0	0.40243489	1374.6954	0.0042523624	2.4589426	0.00040877602
0	0.40243489	1832.9272	0.0041024002	2.4755296	0.00040877126
0	0.40243489	2291.159	0.0039921626	2.4855927	0.00040876841
0	0.40243489	2749.3908	0.0039064104	2.4923484	0.0004087665
0	0.40243489	3207.6227	0.0038369398	2.4971971	0.00040876514
0	0.40243489	3665.8545	0.0037789021	2.5008463	0.00040876412
0	0.40243489	4124.0863	0.0037292328	2.5036922	0.00040876333
0	0.80487	0	0.0064711	0.0064711	0.00053512
0	0.8048698	458.2318	0.005200814	2.169257	0.0005289399
0	0.8048698	916.4636	0.004858608	2.334034	0.0005288632
0	0.80486979	1374.6954	0.0046356298	2.3948174	0.00052883764
0	0.80486979	1832.9272	0.004474652	2.4264448	0.00052882485
0	0.80486979	2291.159	0.0043511265	2.4458367	0.00052881718
0	0.80486979	2749.3908	0.0042523624	2.4589426	0.00052881207
0	0.80486979	3207.6227	0.0041709951	2.4683928	0.00052880841
0	0.80486979	3665.8545	0.0041024002	2.4755296	0.00052880568
0	0.80486979	4124.0863	0.0040435018	2.4811098	0.00052880354
0	1.2073	0	0.0064769	0.0064769	0.00067772
0	1.207305	458.2318	0.005364698	2.026614	0.0005952782
0	1.207305	916.4636	0.005067003	2.248561	0.0005951631
0	1.2073047	1374.6954	0.0048586084	2.334034	0.00059512477
0	1.2073047	1832.9272	0.0047012668	2.3793189	0.00059510559
0	1.2073047	2291.159	0.0045766602	2.4073662	0.00059509409
0	1.2073047	2749.3908	0.004474652	2.4264448	0.00059508642
0	1.2073047	3207.6227	0.0043890704	2.4402637	0.00059508094
0	1.2073047	3665.8545	0.0043158934	2.4507345	0.00059507683
0	1.2073047	4124.0863	0.0042523624	2.4589426	0.00059507363
0	1.6097	0	0.0064801	0.0064801	0.00073735
0	1.60974	458.2318	0.00546208	1.901857	0.000636918
0	1.60974	916.4636	0.005200814	2.169257	0.0006367646
0	1.6097396	1374.6954	0.005008569	2.2763314	0.00063671347
0	1.6097396	1832.9272	0.0048586084	2.334034	0.0006366879
0	1.6097396	2291.159	0.004737007	2.3701183	0.00063667256
0	1.6097396	2749.3908	0.0046356298	2.3948174	0.00063666233
0	1.6097396	3207.6227	0.0045493296	2.4127857	0.00063665502
0	1.6097396	3665.8545	0.004474652	2.4264448	0.00063664954
0	1.6097396	4124.0863	0.0044091723	2.4371789	0.00063664528
0	2.0122	0	0.0064822	0.0064822	0.00077138
0	2.012174	458.2318	0.005526878	1.791775	0.0006658874
0	2.012174	916.4636	0.005294792	2.095463	0.0006656956
0	2.0121745	1374.6954	0.0051175547	2.2214759	0.00066563169
0	2.0121745	1832.9272	0.0049757594	2.2904815	0.00066559973
0	2.0121745	2291.159	0.0048586084	2.334034	0.00066558055
0	2.0121745	2749.3908	0.0047595035	2.364025	0.00066556776
0	2.0121745	3207.6227	0.004674131	2.3859358	0.00066555863
0	2.0121745	3665.8545	0.0045995228	2.4026446	0.00066555178
0	2.0121745	4124.0863	0.0045335537	2.4158074	0.00066554646
0	2.4146	0	0.0064836	0.0064836	0.00079458
0	2.414609	458.2318	0.005573181	1.693893	0.0006875051
0	2.414609	916.4636	0.005364698	2.026614	0.0006872749
0	2.4146094	1374.6954	0.0052008136	2.1692571	0.00068719821
0	2.4146094	1832.9272	0.0050670033	2.2485614	0.00068715986
0	2.4146094	2291.159	0.004954739	2.2990583	0.00068713684
0	2.4146094	2749.3908	0.0048586084	2.334034	0.0006871215
0	2.4146094	3207.6227	0.004774971	2.3596922	0.00068711054
0	2.4146094	3665.8545	0.0047012668	2.3793189	0.00068710232
0	2.4146094	4124.0863	0.0046356298	2.3948174	0.00068709593
0	2.817	0	0.0064847	0.0064847	0.00081208
0	2.817044	458.2318	0.00560795	1.606267	0.0006750707
0	2.817044	916.4636	0.005418846	1.962221	0.0007041664
0	2.8170443	1374.6954	0.0052667059	2.1194856	0.00070407692
0	2.8170443	1832.9272	0.0051403755	2.2081817	0.00070403217
0	2.8170443	2291.159	0.0050330091	2.2651396	0.00070400532
0	2.8170443	2749.3908	0.0049401183	2.3048128	0.00070398742
0	2.8170443	3207.6227	0.0048586084	2.334034	0.00070397463
0	2.8170443	3665.8545	0.0047862602	2.3564533	0.00070396504
0	2.8170443	4124.0863	0.0047214307	2.3741984	0.00070395759
0	3.2195	0	0.0064856	0.0064856	0.00082601
0	3.219479	458.2318	0.005635031	1.527351	0.0006879594
0	3.219479	916.4636	0.00546208	1.901857	0.0007178489
0	3.2194791	1374.6954	0.0053202582	2.0719898	0.00071774661
0	3.2194791	1832.9272	0.0052008136	2.1692571	0.00071769547
0	3.2194791	2291.159	0.0050981705	2.2322296	0.00071766478
0	3.2194791	2749.3908	0.005008569	2.2763314	0.00071764432
0	3.2194791	3207.6227	0.0049293595	2.3089413	0.00071762971
0	3.2194791	3665.8545	0.0048586084	2.334034	0.00071761875
0	3.2194791	4124.0863	0.0047948633	2.3539405	0.00071761023
0	3.6219	0	0.0064863	0.0064863	0.00083748
0	3.621914	458.2318	0.005713208	1.455897	0.0006989589
0	3.621914	916.4636	0.005497426	1.845151	0.0007292151
0	3.621914	1374.6954	0.0053646975	2.0266144	0.00072909999
0	3.621914	1832.9272	0.0052515473	2.1317087	0.00072904245
0	3.621914	2291.159	0.0051533756	2.200283	0.00072900793
0	3.621914	2749.3908	0.0050670033	2.2485614	0.00072898492
0	3.621914	3207.6227	0.0049901461	2.2843952	0.00072896848
0	3.621914	3665.8545	0.0049211107	2.3120476	0.00072895615
0	3.621914	4124.0863	0.0048586084	2.334034	0.00072894656
7644.2192	0	0	0.0015954117	0.0015954117	0.00012733719
7644.2192	0	458.23181	0.0014328912	0.37548054	0.00014523155
7644.2192	0	916.46361	0.001428775	0.16265355	0.00014523155
7644.2192	0	1374.6954	0.0014273554	0.21560441	0.00014523155
7644.2192	0	1832.9272	0.0014266363	0.25756114	0.00014523155
7644.2192	0	2291.159	0.0014262018	0.29162576	0.00014523155
7644.2192	0	2749.3908	0.0014259109	0.31983361	0.00014523155
7644.2192	0	3207.6227	0.0014257025	0.34357557	0.00014523155
7644.2192	0	3665.8545	0.0014255458	0.36383441	0.00014523155
7644.2192	0	4124.0863	0.0014254238	0.38132424	0.00014523155
7644.2192	0.40243489	0	0.0060947638	0.0060947638	0.00039322644
7644.2192	0.40243489	458.23181	0.0037155291	0.34697907	0.00040881407
7644.2192	0.40243489	916.46361	0.003768004	0.15433076	0.00040878553
7644.2192	0.40243489	1374.6954	0.0038020923	0.20785268	0.00040877602
7644.2192	0.40243489	1832.9272	0.0036630323	0.25029769	0.00040877126
7644.2192	0.40243489	2291.159	0.0036619464	0.28485233	0.00040876841
7644.2192	0.40243489	2749.3908	0.0036533216	0.31355392	0.0004087665
7644.2192	0.40243489	3207.6227	0.0036382441	0.33777665	0.00040876514
7644.2192	0.40243489	3665.8545	0.0036221271	0.35848898	0.00040876412
7644.2192	0.40243489	4124.0863	0.0036059115	0.3763971	0.00040876333
7644.2192	0.80486979	0	0.0062853402	0.0062853402	0.00053172287
7644.2192	0.80486979	458.23181	0.0042783941	0.31836947	0.00047999674
7644.2192	0.80486979	916.46361	0.0040825606	0.14602414	0.00047993966
7644.2192	0.80486979	1374.6954	0.0041337061	0.20012146	0.00047992063
7644.2192	0.80486979	1832.9272	0.0041786849	0.24304668	0.00047991112
7644.2192	0.80486979	2291.159	0.0042153001	0.27808414	0.00047990541
7644.2192	0.80486979	2749.3908	0.0042299817	0.30727546	0.00047990161
7644.2192	0.80486979	3207.6227	0.0042181311	0.33197747	0.00047989889
7644.2192	0.80486979	3665.8545	0.0041935046	0.35314327	0.00047989685
7644.2192	0.80486979	4124.0863	0.0039704474	0.37147033	0.00047989527
7644.2192	1.2073047	0	0.0063527733	0.0063527733	0.00067772171
7644.2192	1.2073047	458.23181	0.0047472919	0.28963425	0.00059169263
7644.2192	1.2073047	916.46361	0.004272893	0.1377355	0.00059160701
7644.2192	1.2073047	1374.6954	0.0043302572	0.19241461	0.00059157847
7644.2192	1.2073047	1832.9272	0.0043725118	0.23581158	0.0005915642
7644.2192	1.2073047	2291.159	0.0044094692	0.27132392	0.00059155564
7644.2192	1.2073047	2749.3908	0.0044415042	0.30100039	0.00059154993
7644.2192	1.2073047	3207.6227	0.0044684965	0.32617977	0.00059154585
7644.2192	1.2073047	3665.8545	0.004489375	0.34779871	0.0005915428
7644.2192	1.2073047	4124.0863	0.0044725348	0.36654516	0.00059154042
7644.2192	1.6097396	0	0.0063872753	0.0063872753	0.00070354888
7644.2192	1.6097396	458.23181	0.0050520066	0.26075159	0.00060167912
7644.2192	1.6097396	916.46361	0.0044085121	0.55162804	0.00060156496
7644.2192	1.6097396	1374.6954	0.0044748003	0.18473582	0.0006015269
7644.2192	1.6097396	1832.9272	0.0045222046	0.22859584	0.00060150788
7644.2192	1.6097396	2291.159	0.0045566679	0.26457442	0.00060149646
7644.2192	1.6097396	2749.3908	0.0045843567	0.29473085	0.00060148885
7644.2192	1.6097396	3207.6227	0.0046080879	0.32038528	0.00060148341
7644.2192	1.6097396	3665.8545	0.004630441	0.34245674	0.00060147934
7644.2192	1.6097396	4124.0863	0.0046330944	0.3616228	0.00060147617
7644.2192	2.0121745	0	0.0064082352	0.0064082352	0.00071250743
7644.2192	2.0121745	458.23181	0.00526625	0.23169464	0.0006026659
7644.2192	2.0121745	916.46361	0.0045290504	0.52626586	0.00060252319
7644.2192	2.0121745	1374.6954	0.004590589	0.17708865	0.00060247563
7644.2192	2.0121745	1832.9272	0.0046438209	0.22140284	0.00060245184
7644.2192	2.0121745	2291.159	0.0046839194	0.25783833	0.00060243757
7644.2192	2.0121745	2749.3908	0.0047128526	0.28846897	0.00060242806
7644.2192	2.0121745	3207.6227	0.0047353842	0.31459572	0.00060242126
7644.2192	2.0121745	3665.8545	0.0047569613	0.3371188	0.00060241617
7644.2192	2.0121745	4124.0863	0.0047590427	1.4669531	0.0006024122
7644.2192	2.4146094	0	0.006422318	0.006422318	0.00071713021
7644.2192	2.4146094	458.23181	0.0054251312	0.20243057	0.00060287722
7644.2192	2.4146094	916.46361	0.0047371467	0.50094674	0.00060270597
7644.2192	2.4146094	1374.6954	0.0046797027	0.72606159	0.00060264889
7644.2192	2.4146094	1832.9272	0.0047429685	0.21423594	0.00060262035
7644.2192	2.4146094	2291.159	0.0047916604	0.25111835	0.00060260323
7644.2192	2.4146094	2749.3908	0.0048258967	0.28221688	0.00060259181
7644.2192	2.4146094	3207.6227	0.0048518759	0.30881282	0.00060258366
7644.2192	2.4146094	3665.8545	0.0048728485	1.3724859	0.00060257754
7644.2192	2.4146094	4124.0863	0.0048744627	1.4517265	0.00060257278
7644.2192	2.8170443	0	0.0064324314	0.0064324314	0.0007198667
7644.2192	2.8170443	458.23181	0.0055476451	0.17291951	0.00060297582
7644.2192	2.8170443	916.46361	0.0049051457	0.47566887	0.00060277604
7644.2192	2.8170443	1374.6954	0.0047540505	0.70267901	0.00060270945
7644.2192	2.8170443	1832.9272	0.0048274174	0.88292908	0.00060267615
7644.2192	2.8170443	2291.159	0.0048788046	1.0314343	0.00060265617
7644.2192	2.8170443	2749.3908	0.004923468	1.1565778	0.00060264285
7644.2192	2.8170443	3207.6227	0.0049533662	1.2635692	0.00060263334
7644.2192	2.8170443	3665.8545	0.0049785086	1.3559958	0.0006026262
7644.2192	2.8170443	4124.0863	0.0049804366	1.4365121	0.00060262065
7644.2192	3.2194791	0	0.0064400462	0.0064400462	0.00072161527
7644.2192	3.2194791	458.23181	0.0056449875	0.14311314	0.00060304942
7644.2192	3.2194791	916.46361	0.0050436979	0.4504285	0.0006028211
7644.2192	3.2194791	1374.6954	0.0048179276	0.67938533	0.00060274499
7644.2192	3.2194791	1832.9272	0.0048920671	0.86097161	0.00060270693
7644.2192	3.2194791	2291.159	0.0049549206	1.0107993	0.0006026841
7644.2192	3.2194791	2749.3908	0.005001003	1.1373347	0.00060266888
7644.2192	3.2194791	3207.6227	0.005041993	1.2457336	0.00060265801
7644.2192	3.2194791	3665.8545	0.005069435	1.3395213	0.00060264985
7644.2192	3.2194791	4124.0863	0.0050771573	1.4213124	0.00060264351
7644.2192	3.621914	0	0.0064459867	0.0064459867	0.00072279476
7644.2192	3.621914	458.23181	0.0057241877	0.11295303	0.00060311511
7644.2192	3.621914	916.46361	0.0051599581	0.42521965	0.00060285825
7644.2192	3.621914	1374.6954	0.0048734226	0.65618599	0.00060277263
7644.2192	3.621914	1832.9272	0.0049476774	0.83908988	0.00060272981
7644.2192	3.621914	2291.159	0.0050173972	0.99021378	0.00060270413
7644.2192	3.621914	2749.3908	0.0050687654	1.1181235	0.000602687
7644.2192	3.621914	3207.6227	0.005111694	1.2279206	0.00060267477
7644.2192	3.621914	3665.8545	0.0051490894	1.3230653	0.0006026656
7644.2192	3.621914	4124.0863	0.0051598335	1.4061299	0.00060265846
15288.4383	0	0	0.00159732055	0.00159732055	0.000127337192
15288.4383	0	458.231807	0.00144053423	0.203046241	0.000145231554
15288.4383	0	916.463615	0.00143289116	0.375480537	0.000145231554
15288.4383	0	1374.69542	0.00143017039	0.130610266	0.000145231554
15288.4383	0	1832.92723	0.00142877497	0.162653555	0.000145231554
15288.4383	0	2291.15904	0.00142792614	0.190756725	0.000145231554
15288.4383	0	2749.39084	0.00142735535	0.215604414	0.000145231554
15288.4383	0	3207.62265	0.00142694522	0.237731326	0.000145231554
15288.4383	0	3665.85446	0.00142663627	0.257561144	0.000145231554
15288.4383	0	4124.08627	0.00142639518	0.275433926	0.000145231554
15288.4383	0.402434893	0	0.00575914237	0.00575914237	0.00039322644
15288.4383	0.402434893	458.231807	0.00349523412	0.187508915	0.00040881407
15288.4383	0.402434893	916.463615	0.00343598692	0.36124238	0.00040878553
15288.4383	0.402434893	1374.69542	0.00345635028	0.126249144	0.000408776016
15288.4383	0.402434893	1832.92723	0.00346690053	0.158490269	0.000408771259
15288.4383	0.402434893	2291.15904	0.00347594754	0.18674668	0.000408768405
15288.4383	0.402434893	2749.39084	0.00336053687	0.211726224	0.000408766502
15288.4383	0.402434893	3207.62265	0.00336694202	0.233976627	0.000408765143
15288.4383	0.402434893	3665.85446	0.00337288923	0.253928081	0.000408764124
15288.4383	0.402434893	4124.08627	0.00337843636	0.271923229	0.000408763331
15288.4383	0.804869786	0	0.0060947638	0.0060947638	0.000531722865
15288.4383	0.804869786	458.231807	0.00430666496	0.171900703	0.000479996744
15288.4383	0.804869786	916.463615	0.00371552912	0.346979074	0.000479939662
15288.4383	0.804869786	1374.69542	0.00374336747	0.121887624	0.000479920635
15288.4383	0.804869786	1832.92723	0.003768004	0.154330758	0.000479911121
15288.4383	0.804869786	2291.15904	0.00378876682	0.182741587	0.000479905413
15288.4383	0.804869786	2749.39084	0.00380209225	0.207852675	0.000479901608
15288.4383	0.804869786	3207.62265	0.00380758821	0.230225651	0.00047989889
15288.4383	0.804869786	3665.85446	0.0036630323	0.250297692	0.000479896851
15288.4383	0.804869786	4124.08627	0.00366300885	0.268414256	0.000479895265
15288.4383	1.20730468	0	0.00621992114	0.00621992114	0.00067772171
15288.4383	1.20730468	458.231807	0.00476749063	0.156216822	0.000591692634
15288.4383	1.20730468	916.463615	0.00393246219	0.332688791	0.000591607012
15288.4383	1.20730468	1374.69542	0.0039213665	0.483959442	0.000591578471
15288.4383	1.20730468	1832.92723	0.00394935083	0.1501753	0.000591564201
15288.4383	1.20730468	2291.15904	0.00397495582	0.17874189	0.000591555639
15288.4383	1.20730468	2749.39084	0.00399849941	0.203984259	0.000591549931
15288.4383	1.20730468	3207.62265	0.00401914645	0.226478875	0.000591545853
15288.4383	1.20730468	3665.85446	0.00403544214	0.246670413	0.000591542795
15288.4383	1.20730468	4124.08627	0.00404375557	0.264907397	0.000591540417
15288.4383	1.60973957	0	0.00628534022	0.00628534022	0.000703548879
15288.4383	1.60973957	458.231807	0.00506863452	0.140452045	0.000601679121
15288.4383	1.60973957	916.463615	0.00427839406	0.318369474	0.000601564959
15288.4383	1.60973957	1374.69542	0.0040505551	0.470578515	0.000601526904
15288.4383	1.60973957	1832.92723	0.00408256062	0.146024139	0.000601507877
15288.4383	1.60973957	2291.15904	0.00410922373	0.17474802	0.000601496461
15288.4383	1.60973957	2749.39084	0.00413370609	0.200121459	0.00060148885
15288.4383	1.60973957	3207.62265	0.00415695342	0.222736772	0.000601483414
15288.4383	1.60973957	3665.85446	0.00417868486	0.24304668	0.000601479336
15288.4383	1.60973957	4124.08627	0.00419843261	0.261403041	0.000601476165
15288.4383	2.01217447	0	0.00632555226	0.00632555226	0.000712507434
15288.4383	2.01217447	458.231807	0.00528097987	0.124600657	0.000602665897
15288.4383	2.01217447	916.463615	0.00454080561	0.304018817	0.000602523195
15288.4383	2.01217447	1374.69542	0.00415280637	0.457194662	0.000602475627
15288.4383	2.01217447	1832.92723	0.00418713612	0.141877482	0.000602451843
15288.4383	2.01217447	2291.15904	0.0042159232	0.170760391	0.000602437572
15288.4383	2.01217447	2749.39084	0.00424053707	0.196264752	0.000602428059
15288.4383	2.01217447	3207.62265	0.00426283061	0.218999812	0.000602421263
15288.4383	2.01217447	3665.85446	0.00428417585	0.239426926	0.000602416167
15288.4383	2.01217447	4124.08627	0.0043045075	0.257901575	0.000602412203
15288.4383	2.41460936	0	0.00635277327	0.00635277327	0.000717130207
15288.4383	2.41460936	458.231807	0.00543862812	0.108656415	0.000602877216
15288.4383	2.41460936	916.463615	0.00474729194	0.289634246	0.000602705974
15288.4383	2.41460936	1374.69542	0.00426892645	0.443807251	0.000602648893
15288.4383	2.41460936	1832.92723	0.00427289299	0.137735498	0.000602620352
15288.4383	2.41460936	2291.15904	0.00430471571	0.166779396	0.000602603228
15288.4383	2.41460936	2749.39084	0.00433025723	0.192414606	0.000602591811
15288.4383	2.41460936	3207.62265	0.00435268646	0.215268462	0.000602583657
15288.4383	2.41460936	3665.85446	0.00437251177	0.235811583	0.000602577541
15288.4383	2.41460936	4124.08627	0.00439143953	0.254403385	0.000602572784
15288.4383	2.81704425	0	0.00637242329	0.00637242329	0.000719866702
15288.4383	2.81704425	458.231807	0.0055602133	0.0926125018	0.000602975824
15288.4383	2.81704425	916.463615	0.00491421032	0.275212896	0.000602776043
15288.4383	2.81704425	1374.69542	0.0044523024	0.430415507	0.000602709448
15288.4383	2.81704425	1832.92723	0.00434710369	0.564325388	0.000602676151
15288.4383	2.81704425	2291.15904	0.00437906834	0.16280541	0.000602656172
15288.4383	2.81704425	2749.39084	0.00440858577	0.188571479	0.000602642853
15288.4383	2.81704425	3207.62265	0.00443112539	0.211543182	0.000602633339
15288.4383	2.81704425	3665.85446	0.00445157802	0.232201078	0.000602626204
15288.4383	2.81704425	4124.08627	0.00446911514	0.250908858	0.000602620655
15288.4383	3.21947914	0	0.00638727533	0.00638727533	0.000721615269
15288.4383	3.21947914	458.231807	0.00565679098	0.076461474	0.000603049416
15288.4383	3.21947914	916.463615	0.00505200665	0.260751587	0.000602821096
15288.4383	3.21947914	1374.69542	0.00460745466	0.417018496	0.000602744988
15288.4383	3.21947914	1832.92723	0.00440851211	0.551628036	0.000602706934
15288.4383	3.21947914	2291.15904	0.00444574015	0.158838785	0.000602684101
15288.4383	3.21947914	2749.39084	0.00447480035	0.184735821	0.000602668879
15288.4383	3.21947914	3207.62265	0.00450207983	0.207824429	0.000602658007
15288.4383	3.21947914	3665.85446	0.00452220459	0.228595839	0.000602649852
15288.4383	3.21947914	4124.08627	0.00454088854	0.247418375	0.00060264351
15288.4383	3.62191404	0	0.00639889551	0.00639889551	0.000722794763
15288.4383	3.62191404	458.231807	0.00573533047	0.0601952055	0.000603115105
15288.4383	3.62191404	916.463615	0.00516771204	0.246246799	0.000602858247
15288.4383	3.62191404	1374.69542	0.00474053193	0.403615118	0.000602772626
15288.4383	3.62191404	1832.92723	0.004463617	0.538941517	0.000602729815
15288.4383	3.62191404	2291.15904	0.00450382286	0.657006065	0.000602704128
15288.4383	3.62191404	2749.39084	0.00453512216	0.180908068	0.000602687004
15288.4383	3.62191404	3207.62265	0.00456249467	0.204112653	0.000602674772
15288.4383	3.62191404	3665.85446	0.00458733178	0.224996287	0.000602665598
15288.4383	3.62191404	4124.08627	0.00460593261	0.243932318	0.000602658463
22932.6575	0	0	0.00159775879	0.00159775879	0.000127337192
22932.6575	0	458.231807	0.00144748334	0.13925588	0.000145231554
22932.6575	0	916.463615	0.00143680597	0.263516173	0.000145231554
22932.6575	0	1374.69542	0.00143289116	0.375480537	0.000145231554
22932.6575	0	1832.92723	0.00143085922	0.118906944	0.000145231554
22932.6575	0	2291.15904	0.00142961508	0.141779135	0.000145231554
22932.6575	0	2749.39084	0.00142877497	0.162653555	0.000145231554
22932.6575	0	3207.62265	0.00142816956	0.181780994	0.000145231554
22932.6575	0	3665.85446	0.00142771256	0.199371951	0.000145231554
22932.6575	0	4124.08627	0.00142735535	0.215604414	0.000145231554
22932.6575	0.402434893	0	0.00547274916	0.00547274916	0.00039322644
22932.6575	0.402434893	458.231807	0.00353898497	0.128524988	0.00040881407
22932.6575	0.402434893	916.463615	0.00325963258	0.253494372	0.00040878553
22932.6575	0.402434893	1374.69542	0.00327519677	0.365991143	0.000408776016
22932.6575	0.402434893	1832.92723	0.0032848274	0.115945203	0.000408771259
22932.6575	0.402434893	2291.15904	0.00329370489	0.138920158	0.000408768405
22932.6575	0.402434893	2749.39084	0.00330244058	0.159877626	0.000408766502
22932.6575	0.402434893	3207.62265	0.00319605836	0.179075247	0.000408765143
22932.6575	0.402434893	3665.85446	0.00320344069	0.196728405	0.000408764124
22932.6575	0.402434893	4124.08627	0.00321071094	0.213018463	0.000408763331
22932.6575	0.804869786	0	0.00592001329	0.00592001329	0.000531722865
22932.6575	0.804869786	458.231807	0.00433469717	0.117753428	0.000479996744
22932.6575	0.804869786	916.463615	0.0035315122	0.243449799	0.000479939662
22932.6575	0.804869786	1374.69542	0.00354992283	0.356490825	0.000479920635
22932.6575	0.804869786	1832.92723	0.00356644748	0.112982239	0.000479911121
22932.6575	0.804869786	2291.15904	0.00358099254	0.136061817	0.000479905413
22932.6575	0.804869786	2749.39084	0.00359155453	0.157103332	0.000479901608
22932.6575	0.804869786	3207.62265	0.00359767572	0.176371564	0.00047989889
22932.6575	0.804869786	3665.85446	0.00360222071	0.194086992	0.000479896851
22932.6575	0.804869786	4124.08627	0.00347573247	0.210434501	0.000479895265
22932.6575	1.20730468	0	0.0060947638	0.0060947638	0.00067772171
22932.6575	1.20730468	458.231807	0.00478757743	0.106939431	0.000591692634
22932.6575	1.20730468	916.463615	0.00395029246	0.23338144	0.000591607012
22932.6575	1.20730468	1374.69542	0.00371552912	0.346979074	0.000591578471
22932.6575	1.20730468	1832.92723	0.00373452263	0.449626723	0.000591564201
22932.6575	1.20730468	2291.15904	0.00375192271	0.133204133	0.000591555639
22932.6575	1.20730468	2749.39084	0.003768004	0.154330758	0.000591549931
22932.6575	1.20730468	3207.62265	0.00378237878	0.173670069	0.000591545853
22932.6575	1.20730468	3665.85446	0.003794512	0.191447853	0.000591542795
22932.6575	1.20730468	4124.08627	0.00380209225	0.207852675	0.000591540417
22932.6575	1.60973957	0	0.00618793797	0.00618793797	0.000703548879
22932.6575	1.60973957	458.231807	0.00508530205	0.0960811234	0.000601679121
22932.6575	1.60973957	916.463615	0.00429255614	0.223288215	0.000601564959
22932.6575	1.60973957	1374.69542	0.0038363496	0.337455338	0.000601526904
22932.6575	1.60973957	1832.92723	0.00385901197	0.44053236	0.000601507877
22932.6575	1.60973957	2291.15904	0.00387819144	0.130347117	0.000601496461
22932.6575	1.60973957	2749.39084	0.00389589494	0.151559986	0.00060148885
22932.6575	1.60973957	3207.62265	0.00391270687	0.170970881	0.000601483414
22932.6575	1.60973957	3665.85446	0.00392840306	0.188811128	0.000601479336
22932.6575	1.60973957	4124.08627	0.00394267977	0.205273131	0.000601476165
22932.6575	2.01217447	0	0.00624585309	0.00624585309	0.000712507434
22932.6575	2.01217447	458.231807	0.00529583946	0.0851765226	0.000602665897
22932.6575	2.01217447	916.463615	0.00455251521	0.213168974	0.000602523195
22932.6575	2.01217447	1374.69542	0.00405951779	0.32791902	0.000602475627
22932.6575	2.01217447	1832.92723	0.0039574484	0.43143402	0.000602451843
22932.6575	2.01217447	2291.15904	0.00397895475	0.127490771	0.000602437572
22932.6575	2.01217447	2749.39084	0.00399784832	0.148791091	0.000602428059
22932.6575	2.01217447	3207.62265	0.0040152584	0.168274116	0.000602421263
22932.6575	2.01217447	3665.85446	0.00403203693	0.186176952	0.000602416167
22932.6575	2.01217447	4124.08627	0.00404806312	0.202696011	0.000602412203
22932.6575	2.41460936	0	0.00628534022	0.00628534022	0.000717130207
22932.6575	2.41460936	458.231807	0.00545229708	0.0742235283	0.000602877216
22932.6575	2.41460936	916.463615	0.0047574062	0.203022489	0.000602705974
22932.6575	2.41460936	1374.69542	0.00427839406	0.318369474	0.000602648893
22932.6575	2.41460936	1832.92723	0.00403844701	0.422331436	0.000602620352
22932.6575	2.41460936	2291.15904	0.00406248037	0.124635083	0.000602603228
22932.6575	2.41460936	2749.39084	0.00408256062	0.146024139	0.000602591811
22932.6575	2.41460936	3207.62265	0.00410082331	0.165579886	0.000602583657
22932.6575	2.41460936	3665.85446	0.00411750866	0.183545461	0.000602577541
22932.6575	2.41460936	4124.08627	0.00413370609	0.200121459	0.000602572784
22932.6575	2.81704425	0	0.00631398793	0.00631398793	0.000719866702
22932.6575	2.81704425	458.231807	0.00557296817	0.0632199174	0.000602975824
22932.6575	2.81704425	916.463615	0.00492326144	0.192847456	0.000602776043
22932.6575	2.81704425	1374.69542	0.00446060437	0.308806005	0.000602709448
22932.6575	2.81704425	1832.92723	0.00411036428	0.413224315	0.000602676151
22932.6575	2.81704425	2291.15904	0.00413249032	0.50782089	0.000602656172
22932.6575	2.81704425	2749.39084	0.00415542402	0.143259189	0.000602642853
22932.6575	2.81704425	3207.62265	0.00417393092	0.162888297	0.000602633339
22932.6575	2.81704425	3665.85446	0.0041913632	0.180916785	0.000602626204
22932.6575	2.81704425	4124.08627	0.00420706832	0.197549615	0.000602620655
22932.6575	3.21947914	0	0.00633572096	0.00633572096	0.000721615269
22932.6575	3.21947914	458.231807	0.00566878135	0.0521633361	0.000603049416
22932.6575	3.21947914	916.463615	0.00506031768	0.182642487	0.000602821096
22932.6575	3.21947914	1374.69542	0.00461487859	0.299227864	0.000602744988
22932.6575	3.21947914	1832.92723	0.00427129518	0.404112325	0.000602706934
22932.6575	3.21947914	2291.15904	0.00419465238	0.499062259	0.000602684101
22932.6575	3.21947914	2749.39084	0.00421714569	0.140496295	0.000602668879
22932.6575	3.21947914	3207.62265	0.00423877771	0.160199453	0.000602658007
22932.6575	3.21947914	3665.85446	0.0042558256	0.178291054	0.000602649852
22932.6575	3.21947914	4124.08627	0.00427224374	0.194980618	0.00060264351
22932.6575	3.62191404	0	0.00635277327	0.00635277327	0.000722794763
22932.6575	3.62191404	458.231807	0.00574665309	0.0410512925	0.000603115105
22932.6575	3.62191404	916.463615	0.00517548092	0.172406106	0.000602858247
22932.6575	3.62191404	1374.69542	0.00474729194	0.289634246	0.000602772626
22932.6575	3.62191404	1832.92723	0.00441153599	0.394995102	0.000602729815
22932.6575	3.62191404	2291.15904	0.00424908542	0.490304672	0.000602704128
22932.6575	3.62191404	2749.39084	0.00427289299	0.137735498	0.000602687004
22932.6575	3.62191404	3207.62265	0.00429428554	0.157513451	0.000602674772
22932.6575	3.62191404	3665.85446	0.00431427546	0.175668391	0.000602665598
22932.6575	3.62191404	4124.08627	0.00433025723	0.192414606	0.000602658463
30576.8767	0	0	0.00159793525	0.00159793525	0.000127337192
30576.8767	0	458.231807	0.00145383103	0.106028874	0.000145231554
30576.8767	0	916.463615	0.00144053423	0.203046241	0.000145231554
30576.8767	0	1374.69542	0.00143552246	0.292585961	0.000145231554
30576.8767	0	1832.92723	0.00143289116	0.375480537	0.000145231554
30576.8767	0	2291.15904	0.00143126973	0.112842729	0.000145231554
30576.8767	0	2749.39084	0.00143017039	0.130610266	0.000145231554
30576.8767	0	3207.62265	0.00142937593	0.14717446	0.000145231554
30576.8767	0	3665.85446	0.00142877497	0.162653555	0.000145231554
30576.8767	0	4124.08627	0.00142830448	0.177150793	0.000145231554
30576.8767	0.402434893	0	0.00522524143	0.00522524143	0.00039322644
30576.8767	0.402434893	458.231807	0.00358163635	0.0978258284	0.00040881407
30576.8767	0.402434893	916.463615	0.00313386877	0.195286157	0.00040878553
30576.8767	0.402434893	1374.69542	0.00314695164	0.285181994	0.000408776016
30576.8767	0.402434893	1832.92723	0.00315578881	0.368364496	0.000408771259
30576.8767	0.402434893	2291.15904	0.00316411885	0.110599239	0.000408768405
30576.8767	0.402434893	2749.39084	0.00317240969	0.12842975	0.000408766502
30576.8767	0.402434893	3207.62265	0.00318065429	0.145046869	0.000408765143
30576.8767	0.402434893	3665.85446	0.00318884766	0.160571459	0.000408764124
30576.8767	0.402434893	4124.08627	0.00308570371	0.175108824	0.000408763331
30576.8767	0.804869786	0	0.00575914237	0.00575914237	0.000531722865
30576.8767	0.804869786	458.231807	0.00436244349	0.0895969826	0.000479996744
30576.8767	0.804869786	916.463615	0.00349523412	0.187508915	0.000479939662
30576.8767	0.804869786	1374.69542	0.00342332489	0.277767277	0.000479920635
30576.8767	0.804869786	1832.92723	0.00343598692	0.36124238	0.000479911121
30576.8767	0.804869786	2291.15904	0.00344746647	0.438678225	0.000479905413
30576.8767	0.804869786	2749.39084	0.00345635028	0.126249144	0.000479901608
30576.8767	0.804869786	3207.62265	0.0034621574	0.142919806	0.00047989889
30576.8767	0.804869786	3665.85446	0.00346690053	0.158490269	0.000479896851
30576.8767	0.804869786	4124.08627	0.00347149923	0.173067962	0.000479895265
30576.8767	1.20730468	0	0.00597663223	0.00597663223	0.00067772171
30576.8767	1.20730468	458.231807	0.00480757364	0.0813415071	0.000591692634
30576.8767	1.20730468	916.463615	0.00396808543	0.179713959	0.000591607012
30576.8767	1.20730468	1374.69542	0.00358316639	0.270341453	0.000591578471
30576.8767	1.20730468	1832.92723	0.00359731167	0.35411398	0.000591564201
30576.8767	1.20730468	2291.15904	0.00361031407	0.431791478	0.000591555639
30576.8767	1.20730468	2749.39084	0.00362243922	0.12406844	0.000591549931
30576.8767	1.20730468	3207.62265	0.00363349145	0.140793292	0.000591545853
30576.8767	1.20730468	3665.85446	0.00364322465	0.156410024	0.000591542795
30576.8767	1.20730468	4124.08627	0.00364987466	0.171028256	0.000591540417
30576.8767	1.60973957	0	0.0060947638	0.0060947638	0.000703548879
30576.8767	1.60973957	458.231807	0.00510204733	0.0730585363	0.000601679121
30576.8767	1.60973957	916.463615	0.00430666496	0.171900703	0.000601564959
30576.8767	1.60973957	1374.69542	0.00380366511	0.262904146	0.000601526904
30576.8767	1.60973957	1832.92723	0.00371552912	0.346979074	0.000601507877
30576.8767	1.60973957	2291.15904	0.00373000236	0.424901784	0.000601496461
30576.8767	1.60973957	2749.39084	0.00374336747	0.121887624	0.00060148885
30576.8767	1.60973957	3207.62265	0.00375607987	0.138667343	0.000601483414
30576.8767	1.60973957	3665.85446	0.003768004	0.154330758	0.000601479336
30576.8767	1.60973957	4124.08627	0.00377897116	0.168989755	0.000601476165
30576.8767	2.01217447	0	0.00616897415	0.00616897415	0.000712507434
30576.8767	2.01217447	458.231807	0.00531086651	0.0647471671	0.000602665897
30576.8767	2.01217447	916.463615	0.00456417746	0.164068537	0.000602523195
30576.8767	2.01217447	1374.69542	0.00407049689	0.255454963	0.000602475627
30576.8767	2.01217447	1832.92723	0.00380918251	0.339837428	0.000602451843
30576.8767	2.01217447	2291.15904	0.00382575073	0.418009022	0.000602437572
30576.8767	2.01217447	2749.39084	0.00384037996	0.119706679	0.000602428059
30576.8767	2.01217447	3207.62265	0.00385388435	0.136541971	0.000602421263
30576.8767	2.01217447	3665.85446	0.00386689731	0.152252506	0.000602416167
30576.8767	2.01217447	4124.08627	0.00387932755	0.166952507	0.000602412203
30576.8767	2.41460936	0	0.00621992114	0.00621992114	0.000717130207
30576.8767	2.41460936	458.231807	0.00546617078	0.0564064575	0.000602877216
30576.8767	2.41460936	916.463615	0.00476749063	0.156216822	0.000602705974
30576.8767	2.41460936	1374.69542	0.00428784104	0.247993488	0.000602648893
30576.8767	2.41460936	1832.92723	0.00393246219	0.332688791	0.000602620352
30576.8767	2.41460936	2291.15904	0.00390546322	0.411113065	0.000602603228
30576.8767	2.41460936	2749.39084	0.0039213665	0.483959442	0.000602591811
30576.8767	2.41460936	3207.62265	0.00393594943	0.134417186	0.000602583657
30576.8767	2.41460936	3665.85446	0.00394935083	0.1501753	0.000602577541
30576.8767	2.41460936	4124.08627	0.00396237275	0.164916556	0.000602572784
30576.8767	2.81704425	0	0.00625706234	0.00625706234	0.000719866702
30576.8767	2.81704425	458.231807	0.00558593693	0.0480354248	0.000602975824
30576.8767	2.81704425	916.463615	0.00493230184	0.148344891	0.000602776043
30576.8767	2.81704425	1374.69542	0.00446888492	0.240519288	0.000602709448
30576.8767	2.81704425	1832.92723	0.00411829455	0.3255329	0.000602676151
30576.8767	2.81704425	2291.15904	0.00397272979	0.404213772	0.000602656172
30576.8767	2.81704425	2749.39084	0.00399109743	0.47726931	0.000602642853
30576.8767	2.81704425	3207.62265	0.00400619515	0.132292997	0.000602633339
30576.8767	2.81704425	3665.85446	0.00402056015	0.148099168	0.000602626204
30576.8767	2.81704425	4124.08627	0.00403365634	0.162881948	0.000602620655
30576.8767	3.21947914	0	0.00628534022	0.00628534022	0.000721615269
30576.8767	3.21947914	458.231807	0.00568098086	0.0396330439	0.000603049416
30576.8767	3.21947914	916.463615	0.00506863452	0.140452045	0.000602821096
30576.8767	3.21947914	1374.69542	0.00462228402	0.233031903	0.000602744988
30576.8767	3.21947914	1832.92723	0.00427839406	0.318369474	0.000602706934
30576.8767	3.21947914	2291.15904	0.00403232897	0.397310993	0.000602684101
30576.8767	3.21947914	2749.39084	0.0040505551	0.470578515	0.000602668879
30576.8767	3.21947914	3207.62265	0.00406824891	0.130169406	0.000602658007
30576.8767	3.21947914	3665.85446	0.00408256062	0.146024139	0.000602649852
30576.8767	3.21947914	4124.08627	0.00409650085	0.160848724	0.00060264351
30576.8767	3.62191404	0	0.00630758943	0.00630758943	0.000722794763
30576.8767	3.62191404	458.231807	0.00575817379	0.0311982456	0.000603115105
30576.8767	3.62191404	916.463615	0.00518326852	0.132537554	0.000602858247
30576.8767	3.62191404	1374.69542	0.00475403817	0.225530856	0.000602772626
30576.8767	3.62191404	1832.92723	0.00441795652	0.311198217	0.000602729815
30576.8767	3.62191404	2291.15904	0.00414598223	0.390404564	0.000602704128
30576.8767	3.62191404	2749.39084	0.00410403098	0.463886991	0.000602687004
30576.8767	3.62191404	3207.62265	0.00412164472	0.128046413	0.000602674772
30576.8767	3.62191404	3665.85446	0.00413832646	0.143950236	0.000602665598
30576.8767	3.62191404	4124.08627	0.00415206897	0.158816926	0.000602658463
38221.0958	0	0	0.00159802605	0.00159802605	0.000127337192
38221.0958	0	458.231807	0.0014596538	0.0856449499	0.000145231554
38221.0958	0	916.463615	0.00144408932	0.16518779	0.000145231554
38221.0958	0	1374.69542	0.00143806876	0.239709883	0.000145231554
38221.0958	0	1832.92723	0.00143487277	0.309672089	0.000145231554
38221.0958	0	2291.15904	0.00143289116	0.375480537	0.000145231554
38221.0958	0	2749.39084	0.00143154225	0.109133196	0.000145231554
38221.0958	0	3207.62265	0.00143056472	0.123654839	0.000145231554
38221.0958	0	3665.85446	0.00142982376	0.137373357	0.000145231554
38221.0958	0	4124.08627	0.00142924276	0.150353583	0.000145231554
38221.0958	0.402434893	0	0.00500901796	0.00500901796	0.00039322644
38221.0958	0.402434893	458.231807	0.00362255523	0.0790039532	0.00040881407
38221.0958	0.402434893	916.463615	0.00303345125	0.158848861	0.00040878553
38221.0958	0.402434893	1374.69542	0.00304493576	0.233624339	0.000408776016
38221.0958	0.402434893	1832.92723	0.0030531145	0.303799689	0.000408771259
38221.0958	0.402434893	2291.15904	0.00306090452	0.369788184	0.000408768405
38221.0958	0.402434893	2749.39084	0.00306868445	0.431955152	0.000408766502
38221.0958	0.402434893	3207.62265	0.00307645012	0.121891407	0.000408765143
38221.0958	0.402434893	3665.85446	0.00308419818	0.135646701	0.000408764124
38221.0958	0.402434893	4124.08627	0.00309192601	0.148659157	0.000408763331
38221.0958	0.804869786	0	0.00561051582	0.00561051582	0.000531722865
38221.0958	0.804869786	458.231807	0.00438986486	0.0723452446	0.000479996744
38221.0958	0.804869786	916.463615	0.00351721284	0.152497014	0.000479939662
38221.0958	0.804869786	1374.69542	0.00332804906	0.227529665	0.000479920635
38221.0958	0.804869786	1832.92723	0.00333852109	0.297921127	0.000479911121
38221.0958	0.804869786	2291.15904	0.00334821052	0.364091969	0.000479905413
38221.0958	0.804869786	2749.39084	0.0033560135	0.426413687	0.000479901608
38221.0958	0.804869786	3207.62265	0.00336146429	0.120127707	0.00047989889
38221.0958	0.804869786	3665.85446	0.00336610497	0.133920168	0.000479896851
38221.0958	0.804869786	4124.08627	0.00337068166	0.146965126	0.000479895265
38221.0958	1.20730468	0	0.00586493398	0.00586493398	0.00067772171
38221.0958	1.20730468	458.231807	0.00482751265	0.0656683717	0.000591692634
38221.0958	1.20730468	916.463615	0.00398582414	0.146131917	0.000591607012
38221.0958	1.20730468	1374.69542	0.00348624628	0.221425624	0.000591578471
38221.0958	1.20730468	1832.92723	0.00349753763	0.292036241	0.000591564201
38221.0958	1.20730468	2291.15904	0.00350796525	0.358391786	0.000591555639
38221.0958	1.20730468	2749.39084	0.00351777489	0.420870055	0.000591549931
38221.0958	1.20730468	3207.62265	0.00352685628	0.118363727	0.000591545853
38221.0958	1.20730468	3665.85446	0.00353507759	0.132193758	0.000591542795
38221.0958	1.20730468	4124.08627	0.0035409943	0.145271502	0.000591540417
38221.0958	1.60973957	0	0.00600554006	0.00600554006	0.000703548879
38221.0958	1.60973957	458.231807	0.00511891815	0.0589728669	0.000601679121
38221.0958	1.60973957	916.463615	0.00432071401	0.139753225	0.000601564959
38221.0958	1.60973957	1374.69542	0.00381653193	0.215311969	0.000601526904
38221.0958	1.60973957	1832.92723	0.00361203141	0.286144859	0.000601507877
38221.0958	1.60973957	2291.15904	0.00362354663	0.352687527	0.000601496461
38221.0958	1.60973957	2749.39084	0.00363419223	0.415324194	0.00060148885
38221.0958	1.60973957	3207.62265	0.0036443496	0.116599455	0.000601483414
38221.0958	1.60973957	3665.85446	0.00365393511	0.130467474	0.000601479336
38221.0958	1.60973957	4124.08627	0.00366284942	0.143578296	0.000601476165
38221.0958	2.01217447	0	0.0060947638	0.0060947638	0.000712507434
38221.0958	2.01217447	458.231807	0.00532610563	0.0522582466	0.000602665897
38221.0958	2.01217447	916.463615	0.00457579114	0.133360583	0.000602523195
38221.0958	2.01217447	1374.69542	0.00408145807	0.209188445	0.000602475627
38221.0958	2.01217447	1832.92723	0.00372362289	0.280246807	0.000602451843
38221.0958	2.01217447	2291.15904	0.00371552912	0.346979074	0.000602437572
38221.0958	2.01217447	2749.39084	0.00372726114	0.409776036	0.000602428059
38221.0958	2.01217447	3207.62265	0.00373809306	0.114834876	0.000602421263
38221.0958	2.01217447	3665.85446	0.00374853772	0.128741315	0.000602416167
38221.0958	2.01217447	4124.08627	0.00375853261	0.141885519	0.000602412203
38221.0958	2.41460936	0	0.00615642437	0.00615642437	0.000717130207
38221.0958	2.41460936	458.231807	0.00548028669	0.0455240106	0.000602877216
38221.0958	2.41460936	916.463615	0.00477754693	0.126953622	0.000602705974
38221.0958	2.41460936	1374.69542	0.00429726533	0.203054786	0.000602648893
38221.0958	2.41460936	1832.92723	0.00394138094	0.274341898	0.000602620352
38221.0958	2.41460936	2291.15904	0.00379213336	0.341266308	0.000602603228
38221.0958	2.41460936	2749.39084	0.00380503953	0.404225508	0.000602591811
38221.0958	2.41460936	3207.62265	0.00381689994	0.463570735	0.000602583657
38221.0958	2.41460936	3665.85446	0.00382780951	0.127015278	0.000602577541
38221.0958	2.41460936	4124.08627	0.00383840912	0.140193179	0.000602572784
38221.0958	2.81704425	0	0.00620158692	0.00620158692	0.000719866702
38221.0958	2.81704425	458.231807	0.00559915006	0.0387696418	0.000602975824
38221.0958	2.81704425	916.463615	0.00494133478	0.12053196	0.000602776043
38221.0958	2.81704425	1374.69542	0.0044771431	0.196910717	0.000602709448
38221.0958	2.81704425	1832.92723	0.00412621561	0.268429941	0.000602676151
38221.0958	2.81704425	2291.15904	0.00385706699	0.335549101	0.000602656172
38221.0958	2.81704425	2749.39084	0.00387212831	0.398672535	0.000602642853
38221.0958	2.81704425	3207.62265	0.00388458172	0.458157245	0.000602633339
38221.0958	2.81704425	3665.85446	0.00389646724	0.125289361	0.000602626204
38221.0958	2.81704425	4124.08627	0.00390733464	0.138501286	0.000602620655
38221.0958	3.21947914	0	0.00623609221	0.00623609221	0.000721615269
38221.0958	3.21947914	458.231807	0.00569341417	0.0319946053	0.000603049416
38221.0958	3.21947914	916.463615	0.00507696116	0.114095201	0.000602821096
38221.0958	3.21947914	1374.69542	0.00462967076	0.190755952	0.000602744988
38221.0958	3.21947914	1832.92723	0.00428548134	0.262510735	0.000602706934
38221.0958	3.21947914	2291.15904	0.00401029196	0.329827321	0.000602684101
38221.0958	3.21947914	2749.39084	0.0039297058	0.393117036	0.000602668879
38221.0958	3.21947914	3207.62265	0.00394442127	0.45274277	0.000602658007
38221.0958	3.21947914	3665.85446	0.00395644047	0.123563557	0.000602649852
38221.0958	3.21947914	4124.08627	0.00396819089	0.136809844	0.00060264351
38221.0958	3.62191404	0	0.00626331473	0.00626331473	0.000722794763
38221.0958	3.62191404	458.231807	0.00576991257	0.0251983481	0.000603115105
38221.0958	3.62191404	916.463615	0.00519107903	0.107642937	0.000602858247
38221.0958	3.62191404	1374.69542	0.00476077092	0.184590193	0.000602772626
38221.0958	3.62191404	1832.92723	0.00442436487	0.256584074	0.000602729815
38221.0958	3.62191404	2291.15904	0.00415218225	0.324100827	0.000602704128
38221.0958	3.62191404	2749.39084	0.0039814747	0.387558924	0.000602687004
38221.0958	3.62191404	3207.62265	0.00399625817	0.447327264	0.000602674772
38221.0958	3.62191404	3665.85446	0.00401033982	0.121837861	0.000602665598
38221.0958	3.62191404	4124.08627	0.00402208634	0.13511886	0.000602658463
45865.315	0	0	0.0015980798	0.0015980798	0.000127337192
45865.315	0	458.231807	0.00146501546	0.0718638495	0.000145231554
45865.315	0	916.463615	0.00144748334	0.13925588	0.000145231554
45865.315	0	1374.69542	0.00144053423	0.203046241	0.000145231554
45865.315	0	1832.92723	0.00143680597	0.263516173	0.000145231554
45865.315	0	2291.15904	0.00143448038	0.320918375	0.000145231554
45865.315	0	2749.39084	0.00143289116	0.375480537	0.000145231554
45865.315	0	3207.62265	0.00143173634	0.427408358	0.000145231554
45865.315	0	3665.85446	0.00143085922	0.118906944	0.000145231554
45865.315	0	4124.08627	0.00143017039	0.130610266	0.000145231554
45865.315	0.402434893	0	0.00481836091	0.00481836091	0.00039322644
45865.315	0.402434893	458.231807	0.00366090041	0.066284505	0.00040881407
45865.315	0.402434893	916.463615	0.00294871829	0.133895411	0.00040878553
45865.315	0.402434893	1374.69542	0.0029590397	0.197874731	0.000408776016
45865.315	0.402434893	1832.92723	0.00296665345	0.258508058	0.000408771259
45865.315	0.402434893	2291.15904	0.00297394821	0.316051878	0.000408768405
45865.315	0.402434893	2749.39084	0.0029812416	0.370737175	0.000408766502
45865.315	0.402434893	3207.62265	0.00298853092	0.422772515	0.000408765143
45865.315	0.402434893	3665.85446	0.00299581387	0.117426222	0.000408764124
45865.315	0.402434893	4124.08627	0.00300308848	0.129156599	0.000408763331
45865.315	0.804869786	0	0.00547274916	0.00547274916	0.000531722865
45865.315	0.804869786	458.231807	0.00441693308	0.0606922815	0.000479996744
45865.315	0.804869786	916.463615	0.00353898497	0.128524988	0.000479939662
45865.315	0.804869786	1374.69542	0.00325056203	0.192695676	0.000479920635
45865.315	0.804869786	1832.92723	0.00325963258	0.253494372	0.000479911121
45865.315	0.804869786	2291.15904	0.00326814788	0.311181415	0.000479905413
45865.315	0.804869786	2749.39084	0.00327519677	0.365991143	0.000479901608
45865.315	0.804869786	3207.62265	0.00328034121	0.418135037	0.00047989889
45865.315	0.804869786	3665.85446	0.0032848274	0.115945203	0.000479896851
45865.315	0.804869786	4124.08627	0.00328928285	0.127702892	0.000479895265
45865.315	1.20730468	0	0.00575914237	0.00575914237	0.00067772171
45865.315	1.20730468	458.231807	0.00484744344	0.0550869062	0.000591692634
45865.315	1.20730468	916.463615	0.00400349151	0.1231444	0.000591607012
45865.315	1.20730468	1374.69542	0.00349523412	0.187508915	0.000591578471
45865.315	1.20730468	1832.92723	0.00341888101	0.248474994	0.000591564201
45865.315	1.20730468	2291.15904	0.00342766233	0.306306898	0.000591555639
45865.315	1.20730468	2749.39084	0.00343598692	0.36124238	0.000591549931
45865.315	1.20730468	3207.62265	0.00344378708	0.413495885	0.000591545853
45865.315	1.20730468	3665.85446	0.00345098439	0.114463879	0.000591542795
45865.315	1.20730468	4124.08627	0.00345635028	0.126249144	0.000591540417
45865.315	1.60973957	0	0.00592001329	0.00592001329	0.000703548879
45865.315	1.60973957	458.231807	0.00513597415	0.0494680987	0.000601679121
45865.315	1.60973957	916.463615	0.00433469717	0.117753428	0.000601564959
45865.315	1.60973957	1374.69542	0.00382938056	0.182314281	0.000601526904
45865.315	1.60973957	1832.92723	0.0035315122	0.243449799	0.000601507877
45865.315	1.60973957	2291.15904	0.00354107002	0.301428239	0.000601496461
45865.315	1.60973957	2749.39084	0.00354992283	0.356490825	0.00060148885
45865.315	1.60973957	3207.62265	0.00355840007	0.40885502	0.000601483414
45865.315	1.60973957	3665.85446	0.00356644748	0.112982239	0.000601479336
45865.315	1.60973957	4124.08627	0.00357400253	0.124795353	0.000601476165
45865.315	2.01217447	0	0.00602308126	0.00602308126	0.000712507434
45865.315	2.01217447	458.231807	0.00534160955	0.0438355708	0.000602665897
45865.315	2.01217447	916.463615	0.00458735556	0.112351849	0.000602523195
45865.315	2.01217447	1374.69542	0.00409239765	0.177111603	0.000602475627
45865.315	2.01217447	1832.92723	0.00373365834	0.238418658	0.000602451843
45865.315	2.01217447	2291.15904	0.0036305188	0.296545343	0.000602437572
45865.315	2.01217447	2749.39084	0.00364025311	0.351736412	0.000602428059
45865.315	2.01217447	3207.62265	0.00364924435	0.4042124	0.000602421263
45865.315	2.01217447	3665.85446	0.00365792627	0.454172486	0.000602416167
45865.315	2.01217447	4124.08627	0.00366625579	0.123341514	0.000602412203
45865.315	2.41460936	0	0.0060947638	0.0060947638	0.000717130207
45865.315	2.41460936	458.231807	0.00549468779	0.0381890261	0.000602877216
45865.315	2.41460936	916.463615	0.00478757743	0.106939431	0.000602705974
45865.315	2.41460936	1374.69542	0.00430666496	0.171900703	0.000602648893
45865.315	2.41460936	1832.92723	0.00395029246	0.23338144	0.000602620352
45865.315	2.41460936	2291.15904	0.00370477157	0.291658113	0.000602603228
45865.315	2.41460936	2749.39084	0.00371552912	0.346979074	0.000602591811
45865.315	2.41460936	3207.62265	0.00372542205	0.399567981	0.000602583657
45865.315	2.41460936	3665.85446	0.00373452263	0.449626723	0.000602577541
45865.315	2.41460936	4124.08627	0.00374336747	0.121887624	0.000602572784
45865.315	2.81704425	0	0.00614750524	0.00614750524	0.000719866702
45865.315	2.81704425	458.231807	0.00561264185	0.0325281597	0.000602975824
45865.315	2.81704425	916.463615	0.00495036409	0.101515937	0.000602776043
45865.315	2.81704425	1374.69542	0.00448537805	0.166681398	0.000602709448
45865.315	2.81704425	1832.92723	0.0041341261	0.228338006	0.000602676151
45865.315	2.81704425	2291.15904	0.00385686857	0.286766449	0.000602656172
45865.315	2.81704425	2749.39084	0.00378042677	0.342218741	0.000602642853
45865.315	2.81704425	3207.62265	0.00379089298	0.394921718	0.000602633339
45865.315	2.81704425	3665.85446	0.00380089344	0.445080023	0.000602626204
45865.315	2.81704425	4124.08627	0.00381004274	0.120433676	0.000602620655
45865.315	3.21947914	0	0.00618793797	0.00618793797	0.000721615269
45865.315	3.21947914	458.231807	0.00570610858	0.0268526582	0.000603049416
45865.315	3.21947914	916.463615	0.00508530205	0.0960811234	0.000602821096
45865.315	3.21947914	1374.69542	0.00463703872	0.161453503	0.000602744988
45865.315	3.21947914	1832.92723	0.00429255614	0.223288215	0.000602706934
45865.315	3.21947914	2291.15904	0.00401709324	0.281870246	0.000602684101
45865.315	3.21947914	2749.39084	0.0038363496	0.337455338	0.000602668879
45865.315	3.21947914	3207.62265	0.00384880453	0.39027356	0.000602658007
45865.315	3.21947914	3665.85446	0.00385901197	0.44053236	0.000602649852
45865.315	3.21947914	4124.08627	0.00386900547	0.118979665	0.00060264351
45865.315	3.62191404	0	0.00621992114	0.00621992114	0.000722794763
45865.315	3.62191404	458.231807	0.00578189132	0.0211621995	0.000603115105
45865.315	3.62191404	916.463615	0.00519891709	0.0906347381	0.000602858247
45865.315	3.62191404	1374.69542	0.00476749063	0.156216822	0.000602772626
45865.315	3.62191404	1832.92723	0.00443076053	0.218231922	0.000602729815
45865.315	3.62191404	2291.15904	0.00415837597	0.276969399	0.000602704128
45865.315	3.62191404	2749.39084	0.00393246219	0.332688791	0.000602687004
45865.315	3.62191404	3207.62265	0.0038992407	0.385623459	0.000602674772
45865.315	3.62191404	3665.85446	0.00391127576	0.435983703	0.000602665598
45865.315	3.62191404	4124.08627	0.0039213665	0.483959442	0.000602658463
53509.5342	0	0	0.00159811463	0.00159811463	0.000127337192
53509.5342	0	458.231807	0.00146996969	0.0619245428	0.000145231554
53509.5342	0	916.463615	0.00145072725	0.120381608	0.000145231554
53509.5342	0	1374.69542	0.00144292276	0.1761298	0.000145231554
53509.5342	0	1832.92723	0.00143869255	0.229353163	0.000145231554
53509.5342	0	2291.15904	0.00143603838	0.280219437	0.000145231554
53509.5342	0	2749.39084	0.0014342177	0.328881827	0.000145231554
53509.5342	0	3207.62265	0.00143289116	0.375480537	0.000145231554
53509.5342	0	3665.85446	0.0014318816	0.420144127	0.000145231554
53509.5342	0	4124.08627	0.00143108754	0.115459567	0.000145231554
53509.5342	0.402434893	0	0.00464888257	0.00464888257	0.00039322644
53509.5342	0.402434893	458.231807	0.00369544623	0.057113921	0.00040881407
53509.5342	0.402434893	916.463615	0.00287492061	0.115736764	0.00040878553
53509.5342	0.402434893	1374.69542	0.00288433714	0.17163107	0.000408776016
53509.5342	0.402434893	1832.92723	0.00289145996	0.22498335	0.000408771259
53509.5342	0.402434893	2291.15904	0.00289831014	0.275963532	0.000408768405
53509.5342	0.402434893	2749.39084	0.00290516106	0.324726759	0.000408766502
53509.5342	0.402434893	3207.62265	0.0029120108	0.37141496	0.000408765143
53509.5342	0.402434893	3665.85446	0.00291885766	0.416158225	0.000408764124
53509.5342	0.402434893	4124.08627	0.00292570011	0.114183237	0.000408763331
53509.5342	0.804869786	0	0.00534466201	0.00534466201	0.000531722865
53509.5342	0.804869786	458.231807	0.00444363493	0.0522935245	0.000479996744
53509.5342	0.804869786	916.463615	0.00356048406	0.111084057	0.000479939662
53509.5342	0.804869786	1374.69542	0.00318452104	0.167126099	0.000479920635
53509.5342	0.804869786	1832.92723	0.00319261296	0.220608666	0.000479911121
53509.5342	0.804869786	2291.15904	0.00320029081	0.271703907	0.000479905413
53509.5342	0.804869786	2749.39084	0.0032067762	0.320568934	0.000479901608
53509.5342	0.804869786	3207.62265	0.00321166114	0.367347428	0.00047989889
53509.5342	0.804869786	3665.85446	0.00321598951	0.412171027	0.000479896851
53509.5342	0.804869786	4124.08627	0.00322030259	0.112906626	0.000479895265
53509.5342	1.20730468	0	0.00565878758	0.00565878758	0.00067772171
53509.5342	1.20730468	458.231807	0.00486743532	0.0474631764	0.000591692634
53509.5342	1.20730468	916.463615	0.0040210703	0.106423346	0.000591607012
53509.5342	1.20730468	1374.69542	0.00350990646	0.162614775	0.000591578471
53509.5342	1.20730468	1832.92723	0.0033535113	0.216229023	0.000591564201
53509.5342	1.20730468	2291.15904	0.00336116366	0.267440493	0.000591555639
53509.5342	1.20730468	2749.39084	0.00336846547	0.316408302	0.000591549931
53509.5342	1.20730468	3207.62265	0.00337537235	0.363277902	0.000591545853
53509.5342	1.20730468	3665.85446	0.003381834	0.408182509	0.000591542795
53509.5342	1.20730468	4124.08627	0.00338677955	0.111629728	0.000591540417
53509.5342	1.60973957	0	0.00583795159	0.00583795159	0.000703548879
53509.5342	1.60973957	458.231807	0.00515328958	0.0426226957	0.000601679121
53509.5342	1.60973957	916.463615	0.00434860873	0.101754484	0.000601564959
53509.5342	1.60973957	1374.69542	0.00384220394	0.158096979	0.000601526904
53509.5342	1.60973957	1832.92723	0.0034841864	0.211844327	0.000601507877
53509.5342	1.60973957	2291.15904	0.00347372295	0.263173221	0.000601496461
53509.5342	1.60973957	2749.39084	0.00348133073	0.312244808	0.00060148885
53509.5342	1.60973957	3207.62265	0.00348864191	0.359206345	0.000601483414
53509.5342	1.60973957	3665.85446	0.00349561959	0.404192642	0.000601479336
53509.5342	1.60973957	4124.08627	0.00350222212	0.447327337	0.000601476165
53509.5342	2.01217447	0	0.00595379566	0.00595379566	0.000712507434
53509.5342	2.01217447	458.231807	0.00535744063	0.037771897	0.000602665897
53509.5342	2.01217447	916.463615	0.00459887069	0.097077321	0.000602523195
53509.5342	2.01217447	1374.69542	0.00410331193	0.153572593	0.000602475627
53509.5342	2.01217447	1832.92723	0.00374368501	0.207454484	0.000602451843
53509.5342	2.01217447	2291.15904	0.00356161867	0.258902016	0.000602437572
53509.5342	2.01217447	2749.39084	0.00356992838	0.308078398	0.000602428059
53509.5342	2.01217447	3207.62265	0.00357761033	0.355132716	0.000602421263
53509.5342	2.01217447	3665.85446	0.00358504117	0.400201401	0.000602416167
53509.5342	2.01217447	4124.08627	0.00359219043	0.443409526	0.000602412203
53509.5342	2.41460936	0	0.00603485848	0.00603485848	0.000717130207
53509.5342	2.41460936	458.231807	0.00550942341	0.0329105905	0.000602877216
53509.5342	2.41460936	916.463615	0.00479758509	0.0923917044	0.000602705974
53509.5342	2.41460936	1374.69542	0.00431603802	0.149041493	0.000602648893
53509.5342	2.41460936	1832.92723	0.00395919467	0.203059398	0.000602620352
53509.5342	2.41460936	2291.15904	0.00368140413	0.254626804	0.000602603228
53509.5342	2.41460936	2749.39084	0.00364338679	0.303909015	0.000602591811
53509.5342	2.41460936	3207.62265	0.00365183656	0.351056973	0.000602583657
53509.5342	2.41460936	3665.85446	0.00365961065	0.396208756	0.000602577541
53509.5342	2.41460936	4124.08627	0.00366717174	0.439490893	0.000602572784
53509.5342	2.81704425	0	0.0060947638	0.0060947638	0.000719866702
53509.5342	2.81704425	458.231807	0.00562645083	0.0280385816	0.000602975824
53509.5342	2.81704425	916.463615	0.00495939422	0.0876974766	0.000602776043
53509.5342	2.81704425	1374.69542	0.00449358901	0.144503555	0.000602709448
53509.5342	2.81704425	1832.92723	0.00414202468	0.198658969	0.000602676151
53509.5342	2.81704425	2291.15904	0.00386435181	0.250347507	0.000602656172
53509.5342	2.81704425	2749.39084	0.00370656161	0.2997366	0.000602642853
53509.5342	2.81704425	3207.62265	0.00371552912	0.346979074	0.000602633339
53509.5342	2.81704425	3665.85446	0.00372410287	0.392214678	0.000602626204
53509.5342	2.81704425	4124.08627	0.00373194719	0.435571418	0.000602620655
53509.5342	3.21947914	0	0.00614084033	0.00614084033	0.000721615269
53509.5342	3.21947914	458.231807	0.00571909432	0.0231556712	0.000603049416
53509.5342	3.21947914	916.463615	0.00509366224	0.0829944765	0.000602821096
53509.5342	3.21947914	1374.69542	0.00464438791	0.139958647	0.000602744988
53509.5342	3.21947914	1832.92723	0.00429961762	0.194253095	0.000602706934
53509.5342	3.21947914	2291.15904	0.00402388922	0.246064046	0.000602684101
53509.5342	3.21947914	2749.39084	0.00379722704	0.295561092	0.000602668879
53509.5342	3.21947914	3207.62265	0.00377181749	0.342898974	0.000602658007
53509.5342	3.21947914	3665.85446	0.0037806134	0.388219135	0.000602649852
53509.5342	3.21947914	4124.08627	0.00378923138	0.431651081	0.00060264351
53509.5342	3.62191404	0	0.00617738179	0.00617738179	0.000722794763
53509.5342	3.62191404	458.231807	0.005794134	0.0182616556	0.000603115105
53509.5342	3.62191404	916.463615	0.00520678779	0.078282539	0.000602858247
53509.5342	3.62191404	1374.69542	0.00477419783	0.135406639	0.000602772626
53509.5342	3.62191404	1832.92723	0.00443714302	0.189841671	0.000602729815
53509.5342	3.62191404	2291.15904	0.00416456274	0.241776339	0.000602704128
53509.5342	3.62191404	2749.39084	0.00393840872	0.29138243	0.000602687004
53509.5342	3.62191404	3207.62265	0.00382100826	0.338816628	0.000602674772
53509.5342	3.62191404	3665.85446	0.00383143347	0.384222095	0.000602665598
53509.5342	3.62191404	4124.08627	0.0038401908	0.427729861	0.000602658463
61153.7534	0	0	0.00159813869	0.00159813869	0.000127337192
61153.7534	0	458.231807	0.00147456205	0.0544170773	0.000145231554
61153.7534	0	916.463615	0.00145383103	0.106028874	0.000145231554
61153.7534	0	1374.69542	0.001445238	0.155529616	0.000145231554
61153.7534	0	1832.92723	0.00144053423	0.203046241	0.000145231554
61153.7534	0	2291.15904	0.0014375661	0.248695708	0.000145231554
61153.7534	0	2749.39084	0.00143552246	0.292585961	0.000145231554
61153.7534	0	3207.62265	0.00143402954	0.33481678	0.000145231554
61153.7534	0	3665.85446	0.00143289116	0.375480537	0.000145231554
61153.7534	0	4124.08627	0.0014319944	0.414662874	0.000145231554
61153.7534	0.402434893	0	0.00449715713	0.00449715713	0.00039322644
61153.7534	0.402434893	458.231807	0.00372418685	0.050188869	0.00040881407
61153.7534	0.402434893	916.463615	0.00281171646	0.101930526	0.00040878553
61153.7534	0.402434893	1374.69542	0.00281801372	0.151547527	0.000408776016
61153.7534	0.402434893	1832.92723	0.00282470862	0.19916831	0.000408771259
61153.7534	0.402434893	2291.15904	0.0028311643	0.244911181	0.000408768405
61153.7534	0.402434893	2749.39084	0.00283762066	0.2888853	0.000408766502
61153.7534	0.402434893	3207.62265	0.00284407622	0.331191541	0.000408765143
61153.7534	0.402434893	3665.85446	0.00285052962	0.371923264	0.000408764124
61153.7534	0.402434893	4124.08627	0.00285697963	0.411166998	0.000408763331
61153.7534	0.804869786	0	0.00522524143	0.00522524143	0.000531722865
61153.7534	0.804869786	458.231807	0.00446997881	0.0459529936	0.000479996744
61153.7534	0.804869786	916.463615	0.00358163635	0.0978258284	0.000479939662
61153.7534	0.804869786	1374.69542	0.00312650614	0.147560231	0.000479920635
61153.7534	0.804869786	1832.92723	0.00313386877	0.195286157	0.000479911121
61153.7534	0.804869786	2291.15904	0.00314091086	0.241123281	0.000479905413
61153.7534	0.804869786	2749.39084	0.00314695164	0.285181994	0.000479901608
61153.7534	0.804869786	3207.62265	0.00315161188	0.32756428	0.00047989889
61153.7534	0.804869786	3665.85446	0.00315578881	0.368364496	0.000479896851
61153.7534	0.804869786	4124.08627	0.00315995821	0.407670074	0.000479895265
61153.7534	1.20730468	0	0.00556344905	0.00556344905	0.00067772171
61153.7534	1.20730468	458.231807	0.00488758476	0.0417093302	0.000591692634
61153.7534	1.20730468	916.463615	0.00403854314	0.0937146815	0.000591607012
61153.7534	1.20730468	1374.69542	0.00352449632	0.143567645	0.000591578471
61153.7534	1.20730468	1832.92723	0.00329719466	0.191399715	0.000591564201
61153.7534	1.20730468	2291.15904	0.00330402891	0.237331955	0.000591555639
61153.7534	1.20730468	2749.39084	0.00331058595	0.281476001	0.000591549931
61153.7534	1.20730468	3207.62265	0.00331683516	0.323934963	0.000591545853
61153.7534	1.20730468	3665.85446	0.00332274241	0.36480421	0.000591542795
61153.7534	1.20730468	4124.08627	0.00332735773	0.404172085	0.000591540417
61153.7534	1.60973957	0	0.00575914237	0.00575914237	0.000703548879
61153.7534	1.60973957	458.231807	0.0051709569	0.0374577552	0.000601679121
61153.7534	1.60973957	916.463615	0.00436244349	0.0895969826	0.000601564959
61153.7534	1.60973957	1374.69542	0.00385499492	0.139569683	0.000601526904
61153.7534	1.60973957	1832.92723	0.00349523412	0.187508915	0.000601507877
61153.7534	1.60973957	2291.15904	0.00341662138	0.233537146	0.000601496461
61153.7534	1.60973957	2749.39084	0.00342332489	0.277767277	0.00060148885
61153.7534	1.60973957	3207.62265	0.00342978877	0.320303556	0.000601483414
61153.7534	1.60973957	3665.85446	0.00343598692	0.36124238	0.000601479336
61153.7534	1.60973957	4124.08627	0.00344189029	0.400673013	0.000601476165
61153.7534	2.01217447	0	0.00588678511	0.00588678511	0.000712507434
61153.7534	2.01217447	458.231807	0.00537367276	0.0331981424	0.000602665897
61153.7534	2.01217447	916.463615	0.0046103372	0.0854726268	0.000602523195
61153.7534	2.01217447	1374.69542	0.00411419726	0.135566261	0.000602475627
61153.7534	2.01217447	1832.92723	0.00375369939	0.183613687	0.000602451843
61153.7534	2.01217447	2291.15904	0.00350369247	0.229738797	0.000602437572
61153.7534	2.01217447	2749.39084	0.00351095109	0.274055776	0.000602428059
61153.7534	2.01217447	3207.62265	0.00351766948	0.316670025	0.000602421263
61153.7534	2.01217447	3665.85446	0.00352418072	0.357678979	0.000602416167
61153.7534	2.01217447	4124.08627	0.00353046263	0.397172838	0.000602412203
61153.7534	2.41460936	0	0.00597663223	0.00597663223	0.000717130207
61153.7534	2.41460936	458.231807	0.00552455024	0.0289303629	0.000602877216
61153.7534	2.41460936	916.463615	0.00480757364	0.0813415071	0.000602705974
61153.7534	2.41460936	1374.69542	0.00432538268	0.131557289	0.000602648893
61153.7534	2.41460936	1832.92723	0.00396808543	0.179713959	0.000602620352
61153.7534	2.41460936	2291.15904	0.00368961118	0.225936851	0.000602603228
61153.7534	2.41460936	2749.39084	0.00358316639	0.270341453	0.000602591811
61153.7534	2.41460936	3207.62265	0.00359053222	0.313034333	0.000602583657
61153.7534	2.41460936	3665.85446	0.00359731167	0.35411398	0.000602577541
61153.7534	2.41460936	4124.08627	0.00360391187	0.393671541	0.000602572784
61153.7534	2.81704425	0	0.00604331186	0.00604331186	0.000719866702
61153.7534	2.81704425	458.231807	0.0056406204	0.0246542853	0.000602975824
61153.7534	2.81704425	916.463615	0.0049684303	0.0772035142	0.000602776043
61153.7534	2.81704425	1374.69542	0.00450177531	0.127542678	0.000602709448
61153.7534	2.81704425	1832.92723	0.00414991	0.175809656	0.000602676151
61153.7534	2.81704425	2291.15904	0.00387183028	0.222131248	0.000602656172
61153.7534	2.81704425	2749.39084	0.00364544742	0.266624259	0.000602642853
61153.7534	2.81704425	3207.62265	0.00365286437	0.309396442	0.000602633339
61153.7534	2.81704425	3665.85446	0.00366034437	0.350547355	0.000602626204
61153.7534	2.81704425	4124.08627	0.00366718807	0.390169101	0.000602620655
61153.7534	3.21947914	0	0.0060947638	0.0060947638	0.000721615269
61153.7534	3.21947914	458.231807	0.00573240495	0.0203697753	0.000603049416
61153.7534	3.21947914	916.463615	0.00510204733	0.0730585363	0.000602821096
61153.7534	3.21947914	1374.69542	0.00465171845	0.123522335	0.000602744988
61153.7534	3.21947914	1832.92723	0.00430666496	0.171900703	0.000602706934
61153.7534	3.21947914	2291.15904	0.00403067898	0.218321927	0.000602684101
61153.7534	3.21947914	2749.39084	0.00380366511	0.262904146	0.000602668879
61153.7534	3.21947914	3207.62265	0.00370783817	0.305756316	0.000602658007
61153.7534	3.21947914	3665.85446	0.00371552912	0.346979074	0.000602649852
61153.7534	3.21947914	4124.08627	0.00372306858	0.386665497	0.00060264351
61153.7534	3.62191404	0	0.00613567092	0.00613567092	0.000722794763
61153.7534	3.62191404	458.231807	0.0058066669	0.0160766958	0.000603115105
61153.7534	3.62191404	916.463615	0.00521469674	0.0689064595	0.000602858247
61153.7534	3.62191404	1374.69542	0.00478089317	0.119496165	0.000602772626
61153.7534	3.62191404	1832.92723	0.0044435119	0.167987023	0.000602729815
61153.7534	3.62191404	2291.15904	0.00417074195	0.214508825	0.000602704128
61153.7534	3.62191404	2749.39084	0.00394435235	0.259181064	0.000602687004
61153.7534	3.62191404	3207.62265	0.00375596518	0.302113915	0.000602674772
61153.7534	3.62191404	3665.85446	0.00376511508	0.343409109	0.000602665598
61153.7534	3.62191404	4124.08627	0.00377280439	0.383160707	0.000602658463
68797.9725	0	0	0.00159815613	0.00159815613	0.000127337192
68797.9725	0	458.231807	0.00147883142	0.0485462404	0.000145231554
68797.9725	0	916.463615	0.00145680378	0.0947467005	0.000145231554
68797.9725	0	1374.69542	0.00144748334	0.13925588	0.000145231554
68797.9725	0	1832.92723	0.00144233264	0.182164988	0.000145231554
68797.9725	0	2291.15904	0.00143906443	0.223558791	0.000145231554
68797.9725	0	2749.39084	0.00143680597	0.263516173	0.000145231554
68797.9725	0	3207.62265	0.00143515186	0.302110632	0.000145231554
68797.9725	0	3665.85446	0.00143388813	0.339410738	0.000145231554
68797.9725	0	4124.08627	0.00143289116	0.375480537	0.000145231554
68797.9725	0.402434893	0	0.00436046895	0.00436046895	0.00039322644
68797.9725	0.402434893	458.231807	0.00374349043	0.0447745825	0.00040881407
68797.9725	0.402434893	916.463615	0.00281723017	0.0910794925	0.00040878553
68797.9725	0.402434893	1374.69542	0.00275827937	0.13568333	0.000408776016
68797.9725	0.402434893	1832.92723	0.00276460057	0.178678266	0.000408771259
68797.9725	0.402434893	2291.15904	0.00277070812	0.220149943	0.000408768405
68797.9725	0.402434893	2749.39084	0.00277681567	0.260178043	0.000408766502
68797.9725	0.402434893	3207.62265	0.00278292203	0.298836793	0.000408765143
68797.9725	0.402434893	3665.85446	0.00278902608	0.336195425	0.000408764124
68797.9725	0.402434893	4124.08627	0.00279512677	0.37231859	0.000408763331
68797.9725	0.804869786	0	0.00511361306	0.00511361306	0.000531722865
68797.9725	0.804869786	458.231807	0.00449600679	0.0409967524	0.000479996744
68797.9725	0.804869786	916.463615	0.00360235861	0.0874070584	0.000479939662
68797.9725	0.804869786	1374.69542	0.00308984245	0.132106386	0.000479920635
68797.9725	0.804869786	1832.92723	0.00308126944	0.175187882	0.000479911121
68797.9725	0.804869786	2291.15904	0.0030878057	0.216738075	0.000479905413
68797.9725	0.804869786	2749.39084	0.00309348087	0.256837454	0.000479901608
68797.9725	0.804869786	3207.62265	0.00309794196	0.295560983	0.00047989889
68797.9725	0.804869786	3665.85446	0.00310197525	0.332978566	0.000479896851
68797.9725	0.804869786	4124.08627	0.00310600507	0.369155464	0.000479895265
68797.9725	1.20730468	0	0.00547274916	0.00547274916	0.00067772171
68797.9725	1.20730468	458.231807	0.00490802534	0.0372126636	0.000591692634
68797.9725	1.20730468	916.463615	0.00405589242	0.0837293248	0.000591607012
68797.9725	1.20730468	1374.69542	0.00353898497	0.128524988	0.000591578471
68797.9725	1.20730468	1832.92723	0.00324742796	0.171693786	0.000591564201
68797.9725	1.20730468	2291.15904	0.00325364255	0.213323145	0.000591555639
68797.9725	1.20730468	2749.39084	0.00325963258	0.253494372	0.000591549931
68797.9725	1.20730468	3207.62265	0.00326537606	0.292283176	0.000591545853
68797.9725	1.20730468	3665.85446	0.00327084879	0.32976014	0.000591542795
68797.9725	1.20730468	4124.08627	0.00327519677	0.365991143	0.000591540417
68797.9725	1.60973957	0	0.00568339035	0.00568339035	0.000703548879
68797.9725	1.60973957	458.231807	0.00518909148	0.033422228	0.000601679121
68797.9725	1.60973957	916.463615	0.00437619685	0.0800462171	0.000601564959
68797.9725	1.60973957	1374.69542	0.00386774618	0.124939072	0.000601526904
68797.9725	1.60973957	1832.92723	0.0035062454	0.168195924	0.000601507877
68797.9725	1.60973957	2291.15904	0.00336685018	0.209905108	0.000601496461
68797.9725	1.60973957	2749.39084	0.00337287181	0.25014876	0.00060148885
68797.9725	1.60973957	3207.62265	0.00337869609	0.289003341	0.000601483414
68797.9725	1.60973957	3665.85446	0.0033843039	0.326540122	0.000601479336
68797.9725	1.60973957	4124.08627	0.00338967422	0.362825608	0.000601476165
68797.9725	2.01217447	0	0.00582193603	0.00582193603	0.000712507434
68797.9725	2.01217447	458.231807	0.00539039369	0.029625356	0.000602665897
68797.9725	2.01217447	916.463615	0.0046217566	0.0763576592	0.000602523195
68797.9725	2.01217447	1374.69542	0.00412505	0.121348574	0.000602475627
68797.9725	2.01217447	1832.92723	0.00376369786	0.164694242	0.000602451843
68797.9725	2.01217447	2291.15904	0.00348639852	0.206483921	0.000602437572
68797.9725	2.01217447	2749.39084	0.00346008475	0.246800581	0.000602428059
68797.9725	2.01217447	3207.62265	0.00346607181	0.285721449	0.000602421263
68797.9725	2.01217447	3665.85446	0.00347188545	0.32331849	0.000602416167
68797.9725	2.01217447	4124.08627	0.00347750908	0.359658842	0.000602412203
68797.9725	2.41460936	0	0.00592001329	0.00592001329	0.000717130207
68797.9725	2.41460936	458.231807	0.0055401336	0.0258219561	0.000602877216
68797.9725	2.41460936	916.463615	0.00481754765	0.0726635734	0.000602705974
68797.9725	2.41460936	1374.69542	0.00433469717	0.117753428	0.000602648893
68797.9725	2.41460936	1832.92723	0.00397696264	0.161188687	0.000602620352
68797.9725	2.41460936	2291.15904	0.00369781102	0.203059537	0.000602603228
68797.9725	2.41460936	2749.39084	0.0035315122	0.243449799	0.000602591811
68797.9725	2.41460936	3207.62265	0.00353804398	0.28243747	0.000602583657
68797.9725	2.41460936	3665.85446	0.00354405963	0.320095219	0.000602577541
68797.9725	2.41460936	4124.08627	0.00354992283	0.356490825	0.000602572784
68797.9725	2.81704425	0	0.00599310123	0.00599310123	0.000719866702
68797.9725	2.81704425	458.231807	0.00565519952	0.0220119353	0.000602975824
68797.9725	2.81704425	916.463615	0.00497747824	0.0689638808	0.000602776043
68797.9725	2.81704425	1374.69542	0.0045099364	0.114153568	0.000602709448
68797.9725	2.81704425	1832.92723	0.00415778073	0.1576792	0.000602676151
68797.9725	2.81704425	2291.15904	0.00387930266	0.19963191	0.000602656172
68797.9725	2.81704425	2749.39084	0.00365238843	0.240096374	0.000602642853
68797.9725	2.81704425	3207.62265	0.00359937895	0.279151372	0.000602633339
68797.9725	2.81704425	3665.85446	0.00360600558	0.316870285	0.000602626204
68797.9725	2.81704425	4124.08627	0.00361206942	0.353321538	0.000602620655
68797.9725	3.21947914	0	0.0060496745	0.0060496745	0.000721615269
68797.9725	3.21947914	458.231807	0.00574607772	0.0181951989	0.000603049416
68797.9725	3.21947914	916.463615	0.00511046362	0.0652585007	0.000602821096
68797.9725	3.21947914	1374.69542	0.0046590306	0.110548925	0.000602744988
68797.9725	3.21947914	1832.92723	0.00431369735	0.154165727	0.000602706934
68797.9725	3.21947914	2291.15904	0.00403746164	0.196200992	0.000602684101
68797.9725	3.21947914	2749.39084	0.00381010035	0.236740268	0.000602668879
68797.9725	3.21947914	3207.62265	0.00365332181	0.275863124	0.000602658007
68797.9725	3.21947914	3665.85446	0.00366013746	0.313643661	0.000602649852
68797.9725	3.21947914	4124.08627	0.00366682223	0.350150961	0.00060264351
68797.9725	3.62191404	0	0.0060947638	0.0060947638	0.000722794763
68797.9725	3.62191404	458.231807	0.00581951887	0.0143716502	0.000603115105
68797.9725	3.62191404	916.463615	0.0052226501	0.0615473512	0.000602858247
68797.9725	3.62191404	1374.69542	0.00478757743	0.106939431	0.000602772626
68797.9725	3.62191404	1832.92723	0.00444986673	0.150648208	0.000602729815
68797.9725	3.62191404	2291.15904	0.00417691295	0.192766735	0.000602704128
68797.9725	3.62191404	2749.39084	0.00395029246	0.23338144	0.000602687004
68797.9725	3.62191404	3207.62265	0.00375852054	0.272572693	0.000602674772
68797.9725	3.62191404	3665.85446	0.00370869978	0.310415323	0.000602665598
68797.9725	3.62191404	4124.08627	0.00371552912	0.346979074	0.000602658463
