# Supplementary material for: GEODE: an in silico tool that translates in vitro to in vivo predictions of tuberculosis antibiotic combination efficacy
Source: Front Pharmacol. 2025 Oct 17;16:1639673. doi: 10.3389/fphar.2025.1639673 (PMC12575316; doi:10.3389/fphar.2025.1639673)
Supplement: Supplementary file 1 [file Supplementaryfile5.zip › drug_int_data/HRZM-NNNH-mean/INH-RIF.csv]

bliss INH-RIF nrDrugs 2 nrLines 99
0	0.40243	0.0058227	0.0035555	0.00084816
0	0.80487	0.0060575	0.0039909	0.0016373
0	1.2073	0.0061581	0.0041884	0.0020297
0	1.6097	0.0062163	0.0043014	0.0021443
0	2.0122	0.0062549	0.0043747	0.0022008
0	2.4146	0.0062828	0.0044262	0.0022346
0	2.817	0.0063041	0.0044645	0.0022567
0	3.2195	0.0063209	0.004494	0.0022721
0	3.6219	0.0063347	0.0045176	0.0022833
4.9835	0	0.006727	0.0048132	0.001393
4.9835	0.40243	0.0071089	0.0048158	0.0014606
4.9835	0.80487	0.0069974	0.0048148	0.0015533
4.9835	1.2073	0.0069516	0.0048139	0.001325
4.9835	1.6097	0.006925	0.0048129	0.0013922
4.9835	2.0122	0.0069064	0.004812	0.0014563
4.9835	2.4146	0.0068919	0.0048111	0.0015169
4.9835	2.817	0.0068797	0.0048102	0.0015739
4.9835	3.2195	0.0068691	0.0048092	0.001627
4.9835	3.6219	0.0068594	0.0048083	0.0016763
9.9669	0	0.0067289	0.004815	0.0014
9.9669	0.40243	0.0072665	0.0048162	0.0014352
9.9669	0.80487	0.0071089	0.0048158	0.0014794
9.9669	1.2073	0.0070381	0.0048153	0.0015165
9.9669	1.6097	0.0069974	0.0048148	0.0015533
9.9669	2.0122	0.0069708	0.0048143	0.0012904
9.9669	2.4146	0.0069516	0.0048139	0.001325
9.9669	2.817	0.0069369	0.0048134	0.001359
9.9669	3.2195	0.006925	0.0048129	0.0013922
9.9669	3.6219	0.006915	0.0048125	0.0014247
14.9504	0	0.00672957	0.00481556	0.00140191
14.9504	0.402435	0.00720761	0.00481639	0.00142579
14.9504	0.80487	0.00719572	0.00481608	0.0014545
14.9504	1.2073	0.00710892	0.00481576	0.00147939
14.9504	1.60974	0.007057	0.00481544	0.00150417
14.9504	2.01217	0.00702229	0.00481513	0.00152882
14.9504	2.41461	0.00699742	0.00481482	0.00155328
14.9504	2.81704	0.0069786	0.0048145	0.00127877
14.9504	3.21948	0.00696375	0.00481419	0.00130202
14.9504	3.62191	0.00695161	0.00481387	0.00132502
19.9338	0	0.00672989	0.00481585	0.00140275
19.9338	0.402435	0.00711103	0.00481647	0.00142095
19.9338	0.80487	0.00726647	0.00481623	0.00144203
19.9338	1.2073	0.00716782	0.004816	0.00146073
19.9338	1.60974	0.00710892	0.00481576	0.00147939
19.9338	2.01217	0.00706796	0.00481552	0.00149799
19.9338	2.41461	0.00703807	0.00481529	0.00151651
19.9338	2.81704	0.00701534	0.00481505	0.00153495
19.9338	3.21948	0.00699742	0.00481482	0.00155328
19.9338	3.62191	0.00698287	0.00481458	0.00127293
24.9173	0	0.00673008	0.00481602	0.00140322
24.9173	0.402435	0.00704736	0.00481652	0.001418
24.9173	0.80487	0.00727149	0.00481633	0.00143453
24.9173	1.2073	0.00722374	0.00481614	0.00144951
24.9173	1.60974	0.00715413	0.00481595	0.00146447
24.9173	2.01217	0.00710892	0.00481576	0.00147939
24.9173	2.41461	0.0070751	0.00481557	0.00149428
24.9173	2.81704	0.007049	0.00481538	0.00150911
24.9173	3.21948	0.00702828	0.00481519	0.0015239
24.9173	3.62191	0.00701143	0.004815	0.00153863
29.9008	0	0.0067302	0.00481613	0.0014035
29.9008	0.402435	0.00700083	0.00481655	0.00141602
29.9008	0.80487	0.00720761	0.00481639	0.00142954
29.9008	1.2073	0.00726647	0.00481623	0.00144203
29.9008	1.60974	0.00719572	0.00481608	0.0014545
29.9008	2.01217	0.00714559	0.00481592	0.00146696
29.9008	2.41461	0.00710892	0.00481576	0.00147939
29.9008	2.81704	0.00708012	0.0048156	0.0014918
29.9008	3.21948	0.007057	0.00481544	0.00150417
29.9008	3.62191	0.00703807	0.00481529	0.00151651
34.8842	0	0.00673029	0.00481622	0.00140369
34.8842	0.402435	0.00696569	0.00481657	0.00141459
34.8842	0.80487	0.00715198	0.00481644	0.00142597
34.8842	1.2073	0.00729059	0.0048163	0.00143668
34.8842	1.60974	0.00723671	0.00481617	0.00144737
34.8842	2.01217	0.0071783	0.00481603	0.00145806
34.8842	2.41461	0.00713977	0.0048159	0.00146873
34.8842	2.81704	0.00710892	0.00481576	0.00147939
34.8842	3.21948	0.00708384	0.00481562	0.00149003
34.8842	3.62191	0.00706313	0.00481549	0.00150064
39.8677	0	0.00673036	0.00481628	0.00140383
39.8677	0.402435	0.00693837	0.00481659	0.00141352
39.8677	0.80487	0.00711103	0.00481647	0.00142329
39.8677	1.2073	0.00725057	0.00481635	0.00143266
39.8677	1.60974	0.00726647	0.00481623	0.00144203
39.8677	2.01217	0.00721287	0.00481611	0.00145138
39.8677	2.41461	0.00716782	0.004816	0.00146073
39.8677	2.81704	0.00713554	0.00481588	0.00147007
39.8677	3.21948	0.00710892	0.00481576	0.00147939
39.8677	3.62191	0.00708672	0.00481564	0.0014887
44.8512	0	0.00673041	0.00481632	0.00140394
44.8512	0.402435	0.00691658	0.0048166	0.00141267
44.8512	0.80487	0.00707658	0.0048165	0.00142121
44.8512	1.2073	0.00720761	0.00481639	0.00142954
44.8512	1.60974	0.00728526	0.00481629	0.00143786
44.8512	2.01217	0.00724418	0.00481618	0.00144619
44.8512	2.41461	0.00719572	0.00481608	0.0014545
44.8512	2.81704	0.00716008	0.00481597	0.00146281
44.8512	3.21948	0.00713232	0.00481587	0.0014711
44.8512	3.62191	0.00710892	0.00481576	0.00147939
