# Supplementary material for: GEODE: an in silico tool that translates in vitro to in vivo predictions of tuberculosis antibiotic combination efficacy
Source: Front Pharmacol. 2025 Oct 17;16:1639673. doi: 10.3389/fphar.2025.1639673 (PMC12575316; doi:10.3389/fphar.2025.1639673)
Supplement: Supplementary file 1 [file Supplementaryfile5.zip › drug_int_data/HRZM-NNNH-mean/PZA.csv]

bliss PZA nrDrugs 1 nrLines 10
0	0	0	0
7644.2192	0.0013339821	0.0011209439	0.00041671207
15288.4383	0.00133695999	0.00112380715	0.000416712069
22932.6575	0.00133766265	0.00112447074	0.000416712069
30576.8767	0.00133795067	0.00112473893	0.000416712069
38221.0958	0.00133810099	0.00112487724	0.000416712069
45865.315	0.00133819104	0.00112495921	0.000416712069
53509.5342	0.00133825004	0.00112501239	0.000416712069
61153.7534	0.0013382912	0.00112504917	0.000416712069
68797.9725	0.00133832129	0.00112507583	0.000416712069
