# Supplementary material for: GEODE: an in silico tool that translates in vitro to in vivo predictions of tuberculosis antibiotic combination efficacy
Source: Front Pharmacol. 2025 Oct 17;16:1639673. doi: 10.3389/fphar.2025.1639673 (PMC12575316; doi:10.3389/fphar.2025.1639673)
Supplement: Supplementary file 1 [file Supplementaryfile5.zip › drug_int_data/HRZM-NNNH-mean/PZA-RIF-MXF.csv]

bliss PZA-RIF-MXF nrDrugs 3 nrLines 999
0	0	15.095	0.00911448	0.00441907	0.000756936
0	0	30.1901	0.00912411	0.00442225	0.000757684
0	0	45.2851	0.00912774	0.00442334	0.000757927
0	0	60.3801	0.00912972	0.00442389	0.000758048
0	0	75.4751	0.00913099	0.00442423	0.000758122
0	0	90.5702	0.00913188	0.00442445	0.000758171
0	0	105.6652	0.009132554	0.004424619	0.0007582067
0	0	120.7602	0.009133077	0.004424744	0.0007582335
0	0	135.8552	0.009133499	0.004424842	0.0007582546
0	0.40243	0	0.0057443	0.0046858	0.00055783
0	0.402435	15.095	0.0066973	0.00448535	0.000993209
0	0.402435	30.1901	0.00711345	0.00445886	0.000992149
0	0.402435	45.2851	0.00738931	0.00444867	0.000991851
0	0.402435	60.3801	0.00759123	0.00444328	0.000991716
0	0.402435	75.4751	0.00774764	0.00443994	0.000991604
0	0.402435	90.5702	0.00787338	0.00443767	0.00099153
0	0.4024349	105.6652	0.007977154	0.004436022	0.0009914631
0	0.4024349	120.7602	0.008064524	0.004434776	0.0009914029
0	0.4024349	135.8552	0.008139241	0.0044338	0.0009913562
0	0.80487	0	0.0057773	0.0047371	0.0010021
0	0.80487	15.095	0.00638302	0.00452516	0.00118412
0	0.80487	30.1901	0.0066973	0.00448535	0.00118076
0	0.80487	45.2851	0.00693016	0.00446832	0.00117964
0	0.80487	60.3801	0.00711345	0.00445886	0.00117908
0	0.80487	75.4751	0.00726336	0.00445284	0.00117875
0	0.80487	90.5702	0.00738931	0.00444867	0.00117852
0	0.8048698	105.6652	0.00749727	0.004445615	0.001178361
0	0.8048698	120.7602	0.007591226	0.004443277	0.00117824
0	0.8048698	135.8552	0.007673997	0.004441431	0.001178147
0	1.2073	0	0.0057899	0.0047567	0.0012385
0	1.2073	15.095	0.0062484	0.00455391	0.00130509
0	1.2073	30.1901	0.0065001	0.00450703	0.00130007
0	1.2073	45.2851	0.0066973	0.00448535	0.00129839
0	1.2073	60.3801	0.00685915	0.0044728	0.00129755
0	1.2073	75.4751	0.00699576	0.00446462	0.00129704
0	1.2073	90.5702	0.00711345	0.00445886	0.00129671
0	1.207305	105.6652	0.007216422	0.00445459	0.001296466
0	1.207305	120.7602	0.007307659	0.004451293	0.001296285
0	1.207305	135.8552	0.007389314	0.004448673	0.001296145
0	1.6097	0	0.0057969	0.0047673	0.0013123
0	1.60974	15.095	0.00617184	0.00457589	0.00135197
0	1.60974	30.1901	0.00638302	0.00452516	0.00134529
0	1.60974	45.2851	0.00655351	0.00450025	0.00134305
0	1.60974	60.3801	0.0066973	0.00448535	0.00134192
0	1.60974	75.4751	0.00682136	0.00447542	0.00134125
0	1.60974	90.5702	0.00693016	0.00446832	0.0013408
0	1.60974	105.6652	0.007026767	0.004463002	0.001340481
0	1.60974	120.7602	0.007113446	0.004458863	0.001340241
0	1.60974	135.8552	0.007191878	0.004455551	0.001340053
0	2.0122	0	0.0058013	0.0047741	0.0013538
0	2.01217	15.095	0.00612159	0.00459341	0.00138285
0	2.01217	30.1901	0.00630477	0.00454058	0.00137453
0	2.01217	45.2851	0.00645504	0.00451342	0.00137173
0	2.01217	60.3801	0.00658412	0.0044967	0.00137033
0	2.01217	75.4751	0.0066973	0.00448535	0.00136948
0	2.01217	90.5702	0.00679789	0.00447713	0.00136892
0	2.012174	105.6652	0.006888251	0.004470903	0.001368522
0	2.012174	120.7602	0.006970121	0.004466022	0.001368222
0	2.012174	135.8552	0.007044837	0.004462094	0.001367988
0	2.4146	0	0.0058045	0.0047788	0.0013824
0	2.41461	15.095	0.00608563	0.00460782	0.00136668
0	2.41461	30.1901	0.0062484	0.00455391	0.0013966
0	2.41461	45.2851	0.00638302	0.00452516	0.00139325
0	2.41461	60.3801	0.0065001	0.00450703	0.00139157
0	2.41461	75.4751	0.00660399	0.00449452	0.00139056
0	2.41461	90.5702	0.0066973	0.00448535	0.00138989
0	2.414609	105.6652	0.006781892	0.004478338	0.001389407
0	2.414609	120.7602	0.006859151	0.004472804	0.001389046
0	2.414609	135.8552	0.006930156	0.004468323	0.001388765
0	2.817	0	0.0058068	0.0047823	0.0014038
0	2.81704	15.095	0.00605837	0.00461995	0.00138536
0	2.81704	30.1901	0.0062056	0.00456557	0.00141442
0	2.81704	45.2851	0.00632784	0.0045357	0.00141051
0	2.81704	60.3801	0.00643504	0.00451648	0.00140855
0	2.81704	75.4751	0.006531	0.00450301	0.00140738
0	2.81704	90.5702	0.00661791	0.00449304	0.00140659
0	2.817044	105.6652	0.006697299	0.004485348	0.00140603
0	2.817044	120.7602	0.006770284	0.004479237	0.001405609
0	2.817044	135.8552	0.006837757	0.004474262	0.001405282
0	3.2195	0	0.0058086	0.004785	0.0014207
0	3.21948	15.095	0.00603684	0.00463037	0.00140115
0	3.21948	30.1901	0.00617184	0.00457589	0.00142935
0	3.21948	45.2851	0.00628407	0.00454523	0.0014249
0	3.21948	60.3801	0.00638302	0.00452516	0.00142266
0	3.21948	75.4751	0.0064722	0.00451091	0.00142132
0	3.21948	90.5702	0.00655351	0.00450025	0.00142042
0	3.219479	105.6652	0.006628222	0.00449197	0.001419778
0	3.219479	120.7602	0.006697299	0.004485348	0.001419297
0	3.219479	135.8552	0.006761479	0.004479931	0.001418923
0	3.6219	0	0.0058101	0.0047872	0.0014345
0	3.62191	15.095	0.00601932	0.00463944	0.0014148
0	3.62191	30.1901	0.00614441	0.00458511	0.00144218
0	3.62191	45.2851	0.0062484	0.00455391	0.00143718
0	3.62191	60.3801	0.0063404	0.00453317	0.00143466
0	3.62191	75.4751	0.00642373	0.00451827	0.00143315
0	3.62191	90.5702	0.0065001	0.00450703	0.00143214
0	3.621914	105.6652	0.006570642	0.004498236	0.001431422
0	3.621914	120.7602	0.006636161	0.004491162	0.001430881
0	3.621914	135.8552	0.006697299	0.004485348	0.00143046
7644.2192	0	0	0.0012809613	0.0011431869	0.00011837767
7644.2192	0	15.095027	0.0070373702	0.0038425109	0.00076569268
7644.2192	0	30.190054	0.0076809027	0.0040386643	0.00076653123
7644.2192	0	45.285081	0.0079848292	0.0041334696	0.00076687643
7644.2192	0	60.380108	0.00817166	0.0041903291	0.00076710152
7644.2192	0	75.475136	0.0083013221	0.0042284434	0.0007672787
7644.2192	0	90.570163	0.0083978433	0.0042558398	0.00076743185
7644.2192	0	105.66519	0.0084730716	0.0042765089	0.00076757121
7644.2192	0	120.76022	0.0085336482	0.0042926696	0.0007677019
7644.2192	0	135.85524	0.008583635	0.004305658	0.00076782678
7644.2192	0.40243489	0	0.0045939911	0.0034645333	0.00055007524
7644.2192	0.40243489	15.095027	0.0056218619	0.003964088	0.00087583569
7644.2192	0.40243489	30.190054	0.0062201013	0.0041071344	0.0008748668
7644.2192	0.40243489	45.285081	0.0066254957	0.0041811846	0.000874671
7644.2192	0.40243489	60.380108	0.0069223547	0.0042269434	0.00087463951
7644.2192	0.40243489	75.475136	0.0071512554	0.0042581544	0.00087463082
7644.2192	0.40243489	90.570163	0.0073344664	0.0042808455	0.00087466107
7644.2192	0.40243489	105.66519	0.0074851966	0.0042981018	0.00087469786
7644.2192	0.40243489	120.76022	0.0076118151	0.0043116736	0.00087474155
7644.2192	0.40243489	135.85524	0.0077199231	0.0043226301	0.00087479859
7644.2192	0.80486979	0	0.0047671835	0.0035888724	0.00089034547
7644.2192	0.80486979	15.095027	0.0054286737	0.0040292237	0.00096269706
7644.2192	0.80486979	30.190054	0.0058993992	0.0041498654	0.00095943684
7644.2192	0.80486979	45.285081	0.0062398527	0.0042127437	0.00095841805
7644.2192	0.80486979	60.380108	0.0065039971	0.004251905	0.00095796045
7644.2192	0.80486979	75.475136	0.0067172595	0.0042787917	0.0009577274
7644.2192	0.80486979	90.570163	0.0068941668	0.0042984372	0.00095760664
7644.2192	0.80486979	105.66519	0.0070439865	0.0043134342	0.00095755005
7644.2192	0.80486979	120.76022	0.0071729828	0.0043252634	0.00095753357
7644.2192	0.80486979	135.85524	0.0072855569	0.0043348348	0.00095754382
7644.2192	1.2073047	0	0.0048501141	0.0036559842	0.0010761441
7644.2192	1.2073047	15.095027	0.0053745364	0.0040840383	0.001033119
7644.2192	1.2073047	30.190054	0.0057727934	0.0041879895	0.0010281872
7644.2192	1.2073047	45.285081	0.00606804	0.0042417516	0.0010266081
7644.2192	1.2073047	60.380108	0.0063019556	0.0042752619	0.00102587
7644.2192	1.2073047	75.475136	0.0064946852	0.0042983316	0.0010254686
7644.2192	1.2073047	90.570163	0.0066576227	0.0043152331	0.0010252356
7644.2192	1.2073047	105.66519	0.0067980015	0.004328164	0.0010250988
7644.2192	1.2073047	120.76022	0.0069207388	0.0043383814	0.0010250221
7644.2192	1.2073047	135.85524	0.0070293312	0.0043466603	0.0010249856
7644.2192	1.6097396	0	0.0049067896	0.0037058821	0.0011240405
7644.2192	1.6097396	15.095027	0.0053637093	0.0041322733	0.0010540833
7644.2192	1.6097396	30.190054	0.0057154789	0.0042227218	0.0010474922
7644.2192	1.6097396	45.285081	0.0059775481	0.0042687123	0.0010453541
7644.2192	1.6097396	60.380108	0.0061873364	0.0042972643	0.0010443358
7644.2192	1.6097396	75.475136	0.0063620881	0.0043169147	0.0010437662
7644.2192	1.6097396	90.570163	0.0065114432	0.0043313197	0.0010434209
7644.2192	1.6097396	105.66519	0.0066415033	0.0043423479	0.0010432039
7644.2192	1.6097396	120.76022	0.0067563925	0.0043510669	0.0010430672
7644.2192	1.6097396	135.85524	0.0068590279	0.0043581349	0.0010429838
7644.2192	2.0121745	0	0.0049514088	0.0037474364	0.0011509112
7644.2192	2.0121745	15.095027	0.005372422	0.0041759539	0.0010703104
7644.2192	2.0121745	30.190054	0.0056909677	0.0042548684	0.0010620764
7644.2192	2.0121745	45.285081	0.0059277705	0.004294008	0.001059381
7644.2192	2.0121745	60.380108	0.0061178954	0.0043181165	0.001058083
7644.2192	2.0121745	75.475136	0.0062772769	0.0043346616	0.0010573452
7644.2192	2.0121745	90.570163	0.0064144628	0.0043467733	0.0010568878
7644.2192	2.0121745	105.66519	0.0065348116	0.0043560372	0.0010565906
7644.2192	2.0121745	120.76022	0.0066419169	0.0043633558	0.0010563937
7644.2192	2.0121745	135.85524	0.0067382974	0.0043692847	0.0010562636
7644.2192	2.4146094	0	0.0049890273	0.0037838514	0.0011704227
7644.2192	2.4146094	15.095027	0.005387678	0.0042163158	0.0010451236
7644.2192	2.4146094	30.190054	0.0056839007	0.0042849845	0.0010751406
7644.2192	2.4146094	45.285081	0.0059012908	0.0043179304	0.0010718899
7644.2192	2.4146094	60.380108	0.0060751505	0.0043379855	0.0010703126
7644.2192	2.4146094	75.475136	0.0062212857	0.0043516748	0.0010694069
7644.2192	2.4146094	90.570163	0.0063476509	0.0043616609	0.0010688374
7644.2192	2.4146094	105.66519	0.0064591171	0.0043692777	0.0010684601
7644.2192	2.4146094	120.76022	0.0065589004	0.0043752809	0.0010682031
7644.2192	2.4146094	135.85524	0.0066492231	0.0043801339	0.0010680263
7644.2192	2.8170443	0	0.0050219574	0.0038166303	0.0011859106
7644.2192	2.8170443	15.095027	0.0054049742	0.0042541539	0.0010578849
7644.2192	2.8170443	30.190054	0.0056864845	0.004313468	0.0010870318
7644.2192	2.8170443	45.285081	0.0058891442	0.0043407046	0.0010832283
7644.2192	2.8170443	60.380108	0.006049487	0.0043570074	0.0010813724
7644.2192	2.8170443	75.475136	0.0061841266	0.0043680415	0.001080299
7644.2192	2.8170443	90.570163	0.0063008349	0.0043760411	0.0010796175
7644.2192	2.8170443	105.66519	0.0064042053	0.0043821107	0.0010791602
7644.2192	2.8170443	120.76022	0.0064971917	0.0043868719	0.0010788431
7644.2192	2.8170443	135.85524	0.0065817901	0.0043907047	0.0010786195
7644.2192	3.2194791	0	0.0050514436	0.0038466089	0.0011987382
7644.2192	3.2194791	15.095027	0.0054216788	0.0042899939	0.0010695709
7644.2192	3.2194791	30.190054	0.0056954486	0.0043406139	0.0010978679
7644.2192	3.2194791	45.285081	0.0058861468	0.0043625078	0.0010935145
7644.2192	3.2194791	60.380108	0.006035315	0.0043752945	0.0010913807
7644.2192	3.2194791	75.475136	0.0061599483	0.0043838361	0.0010901398
7644.2192	3.2194791	90.570163	0.0062680021	0.0043899654	0.0010893464
7644.2192	3.2194791	105.66519	0.0063639789	0.0043945727	0.0010888092
7644.2192	3.2194791	120.76022	0.0064506694	0.0043981558	0.001088432
7644.2192	3.2194791	135.85524	0.0065298989	0.0044010175	0.0010881617
7644.2192	3.621914	0	0.0050782377	0.0038743115	0.0012096167
7644.2192	3.621914	15.095027	0.0054410065	0.0043241895	0.0010802712
7644.2192	3.621914	30.190054	0.0057092329	0.0043666475	0.0011077409
7644.2192	3.621914	45.285081	0.0058890159	0.0043834812	0.0011028409
7644.2192	3.621914	60.380108	0.0060291204	0.00439294	0.0011004299
7644.2192	3.621914	75.475136	0.0061450568	0.0043991223	0.0010990219
7644.2192	3.621914	90.570163	0.0062453316	0.0044034785	0.0010981168
7644.2192	3.621914	105.66519	0.0063345362	0.0044066964	0.0010974996
7644.2192	3.621914	120.76022	0.0064153881	0.0044091571	0.0010970625
7644.2192	3.621914	135.85524	0.0064895903	0.0044110909	0.0010967454
15288.4383	0	0	0.00128595398	0.00114817915	0.000118377673
15288.4383	0	15.0950271	0.00623170699	0.00361949501	0.00076564074
15288.4383	0	30.1900542	0.00703737019	0.00384251091	0.000766427356
15288.4383	0	45.2850813	0.00743378287	0.00396181425	0.000766720619
15288.4383	0	60.3801084	0.00768090272	0.00403866426	0.000766893775
15288.4383	0	75.4751355	0.00785429421	0.00409291342	0.000767019022
15288.4383	0	90.5701626	0.00798482917	0.00413346955	0.000767120248
15288.4383	0	105.66519	0.00808777069	0.00416502822	0.000767207683
15288.4383	0	120.760217	0.00817166004	0.00419032914	0.000767286453
15288.4383	0	135.855244	0.0082417119	0.00421108919	0.000767359415
15288.4383	0.402434893	0	0.00434050561	0.00329626354	0.000550072058
15288.4383	0.402434893	15.0950271	0.00534187115	0.00376615474	0.000875780562
15288.4383	0.402434893	30.1900542	0.00592189735	0.00392537393	0.000874759737
15288.4383	0.402434893	45.2850813	0.00632997387	0.00401993856	0.000874512001
15288.4383	0.402434893	60.3801084	0.00663404536	0.00408349473	0.000874428579
15288.4383	0.402434893	75.4751355	0.00687134162	0.00412941197	0.000874367952
15288.4383	0.402434893	90.5701626	0.00706349673	0.00416424985	0.00087434628
15288.4383	0.402434893	105.66519	0.00722340361	0.00419164037	0.000874331147
15288.4383	0.402434893	120.760217	0.00735918473	0.00421376876	0.000874322911
15288.4383	0.402434893	135.855244	0.00747625992	0.0042320337	0.000874328046
15288.4383	0.804869786	0	0.00459399112	0.00346453333	0.000890339096
15288.4383	0.804869786	15.0950271	0.00517871428	0.00382235713	0.000962638746
15288.4383	0.804869786	30.1900542	0.00562186193	0.00396408799	0.000959326591
15288.4383	0.804869786	45.2850813	0.00595387888	0.00404933506	0.000958255868
15288.4383	0.804869786	60.3801084	0.00622010127	0.00410713443	0.000957746331
15288.4383	0.804869786	75.4751355	0.00644007105	0.00414915395	0.00095746135
15288.4383	0.804869786	90.5701626	0.00662549571	0.00418118463	0.000957288664
15288.4383	0.804869786	105.66519	0.0067843616	0.00420646145	0.000957180151
15288.4383	0.804869786	120.760217	0.00692235475	0.00422694344	0.000957111747
15288.4383	0.804869786	135.855244	0.00704362291	0.00424389104	0.000957070084
15288.4383	1.20730468	0	0.00470201929	0.00354022522	0.00107613455
15288.4383	1.20730468	15.0950271	0.00512675663	0.0038687497	0.00103305751
15288.4383	1.20730468	30.1900542	0.00549435687	0.00399830175	0.00102807372
15288.4383	1.20730468	45.2850813	0.00578230449	0.00407620266	0.00102644272
15288.4383	1.20730468	60.3801084	0.00601803734	0.00412917355	0.0010256527
15288.4383	1.20730468	75.4751355	0.00621698501	0.00416779709	0.00102519935
15288.4383	1.20730468	90.5701626	0.00638823682	0.00419732019	0.0010249144
15288.4383	1.20730468	105.66519	0.00653773831	0.0042206759	0.00102472568
15288.4383	1.20730468	120.760217	0.00666970196	0.00423964239	0.00102459712
15288.4383	1.20730468	135.855244	0.00678726371	0.00425536555	0.00102450866
15288.4383	1.60973957	0	0.00476718355	0.00358887237	0.00112402775
15288.4383	1.60973957	15.0950271	0.00511102979	0.00390864764	0.0010540186
15288.4383	1.60973957	30.1900542	0.00542867372	0.00402922366	0.00104737557
15288.4383	1.60973957	45.2850813	0.0056858363	0.00410105138	0.00104518554
15288.4383	1.60973957	60.3801084	0.00589939917	0.00414986536	0.00104411535
15288.4383	1.60973957	75.4751355	0.00608150361	0.00418548349	0.00104349374
15288.4383	1.60973957	90.5701626	0.00623985275	0.00421274367	0.00104309656
15288.4383	1.60973957	105.66519	0.00637950768	0.00423434083	0.00104282766
15288.4383	1.60973957	120.760217	0.00650399707	0.00425190498	0.00104263896
15288.4383	1.60973957	135.855244	0.00661591781	0.0042664855	0.00104250372
15288.4383	2.01217447	0	0.0048136505	0.00362565114	0.00115089522
15288.4383	2.01217447	15.0950271	0.00511119953	0.00394389824	0.00107024254
15288.4383	2.01217447	30.1900542	0.00539324665	0.00405762832	0.0010619566
15288.4383	2.01217447	45.2850813	0.00562720945	0.00412426201	0.00105920923
15288.4383	2.01217447	60.3801084	0.00582343177	0.00416941538	0.00105785927
15288.4383	2.01217447	75.4751355	0.00599192835	0.00420233431	0.00105706955
15288.4383	2.01217447	90.5701626	0.0061393612	0.00422753179	0.00105656022
15288.4383	2.01217447	105.66519	0.00627018937	0.00424750763	0.00105621117
15288.4383	2.01217447	120.760217	0.00638752655	0.00426376723	0.00105596234
15288.4383	2.01217447	135.855244	0.0064936519	0.00427727706	0.00105578033
15288.4383	2.41460936	0	0.00485011411	0.0036559842	0.00117040362
15288.4383	2.41460936	15.0950271	0.00511762234	0.00397572846	0.00104505255
15288.4383	2.41460936	30.1900542	0.00537453644	0.00408403828	0.00107501757
15288.4383	2.41460936	45.2850813	0.00559063827	0.00414611995	0.00107171493
15288.4383	2.41460936	60.3801084	0.00577279345	0.00418798949	0.00107008572
15288.4383	2.41460936	75.4751355	0.00592993714	0.00421845209	0.00106912807
15288.4383	2.41460936	90.5701626	0.00606804005	0.0042417516	0.00106850665
15288.4383	2.41460936	105.66519	0.00619111129	0.00426022227	0.0010680775
15288.4383	2.41460936	120.760217	0.00630195562	0.0042752619	0.00106776857
15288.4383	2.41460936	135.855244	0.00640262624	0.00428776435	0.0010675398
15288.4383	2.81704425	0	0.00488048458	0.00368230619	0.00118588832
15288.4383	2.81704425	15.0950271	0.00512686451	0.00400498725	0.00105781068
15288.4383	2.81704425	30.1900542	0.00536572179	0.00410882692	0.00108690563
15288.4383	2.81704425	45.2850813	0.00556797501	0.0041668425	0.00108305021
15288.4383	2.81704425	60.3801084	0.00573854112	0.00420572186	0.00108114236
15288.4383	2.81704425	75.4751355	0.00588602734	0.00423392347	0.00108001699
15288.4383	2.81704425	90.5701626	0.00601602726	0.00425546149	0.0010792836
15288.4383	2.81704425	105.66519	0.00613223853	0.00427252566	0.00107877439
15288.4383	2.81704425	120.760217	0.00623723021	0.00428641864	0.00107840538
15288.4383	2.81704425	135.855244	0.0063328797	0.00429796948	0.00107812987
15288.4383	3.21947914	0	0.00490678958	0.00370588209	0.00119871268
15288.4383	3.21947914	15.0950271	0.0051372314	0.00403226709	0.00106949345
15288.4383	3.21947914	30.1900542	0.00536370932	0.00413227329	0.00109773853
15288.4383	3.21947914	45.2850813	0.00555452518	0.00418659852	0.00109333322
15288.4383	3.21947914	60.3801084	0.00571547888	0.00422272177	0.00109114743
15288.4383	3.21947914	75.4751355	0.00585466416	0.00424882172	0.00108985461
15288.4383	3.21947914	90.5701626	0.00597754811	0.00426871228	0.00108900934
15288.4383	3.21947914	105.66519	0.00608763965	0.00428445419	0.00108842014
15288.4383	3.21947914	120.760217	0.00618733645	0.00429726426	0.00108799109
15288.4383	3.21947914	135.855244	0.00627837871	0.00430791271	0.00108766885
15288.4383	3.62191404	0	0.00493019148	0.00372744077	0.00120958798
15288.4383	3.62191404	15.0950271	0.00515072376	0.00405798444	0.0010801906
15288.4383	3.62191404	30.1900542	0.00536682938	0.00415459255	0.00110760835
15288.4383	3.62191404	45.2850813	0.00554737732	0.00420552204	0.00110265644
15288.4383	3.62191404	60.3801084	0.00570034348	0.00423907907	0.00110019352
15288.4383	3.62191404	75.4751355	0.00583235458	0.00426320905	0.00109873353
15288.4383	3.62191404	90.5701626	0.00594894664	0.00428154824	0.00109777653
15288.4383	3.62191404	105.66519	0.00605354237	0.00429604019	0.00109710739
15288.4383	3.62191404	120.760217	0.00614842481	0.00430782295	0.00109661833
15288.4383	3.62191404	135.855244	0.00623523074	0.00431761253	0.00109624939
22932.6575	0	0	0.00128710295	0.00114932801	0.000118377673
22932.6575	0	15.0950271	0.00570497023	0.00348252041	0.000765623427
22932.6575	0	30.1900542	0.00658406247	0.00371410138	0.00076639273
22932.6575	0	45.2850813	0.00703737019	0.00384251091	0.000766668681
22932.6575	0	60.3801084	0.00732454992	0.0039283459	0.000766824524
22932.6575	0	75.4751355	0.00752747753	0.0039908049	0.000766932459
22932.6575	0	90.5701626	0.00768090272	0.00403866426	0.000767016373
22932.6575	0	105.66519	0.00780232371	0.00407667097	0.000767086497
22932.6575	0	120.760217	0.00790161594	0.00410766557	0.000767147956
22932.6575	0	135.855244	0.00798482917	0.00413346955	0.000767203608
22932.6575	0.402434893	0	0.00413928013	0.003164467	0.000550070996
22932.6575	0.402434893	15.0950271	0.00515061865	0.00365613224	0.000875762187
22932.6575	0.402434893	30.1900542	0.0057312413	0.00381184402	0.000874724049
22932.6575	0.402434893	45.2850813	0.00614596105	0.00391116576	0.000874459001
22932.6575	0.402434893	60.3801084	0.00645426424	0.00398139057	0.000874358266
22932.6575	0.402434893	75.4751355	0.00669439206	0.00403406816	0.000874280327
22932.6575	0.402434893	90.5701626	0.0068891766	0.00407520769	0.000874241343
22932.6575	0.402434893	105.66519	0.00705195119	0.00410830672	0.000874208899
22932.6575	0.402434893	120.760217	0.00719090302	0.00413555749	0.000874183352
22932.6575	0.402434893	135.855244	0.00731138511	0.00415841072	0.000874171176
22932.6575	0.804869786	0	0.00445832646	0.00337372223	0.000890336972
22932.6575	0.804869786	15.0950271	0.00502515472	0.0037079161	0.000962619309
22932.6575	0.804869786	30.1900542	0.00546183983	0.00384778821	0.000959289841
22932.6575	0.804869786	45.2850813	0.00578497438	0.00393887871	0.000958201805
22932.6575	0.804869786	60.3801084	0.00604801244	0.00400391338	0.000957674956
22932.6575	0.804869786	75.4751355	0.00626807845	0.00405302765	0.000957372663
22932.6575	0.804869786	90.5701626	0.00645509945	0.00409157028	0.000957182665
22932.6575	0.804869786	105.66519	0.00661626053	0.00412269275	0.00095705684
22932.6575	0.804869786	120.760217	0.00675690551	0.0041483894	0.000956971126
22932.6575	0.804869786	135.855244	0.00688102537	0.0041699894	0.000956912153
22932.6575	1.20730468	0	0.00459399112	0.00346453333	0.00107613136
22932.6575	1.20730468	15.0950271	0.00498929048	0.00375036272	0.00103303701
22932.6575	1.20730468	30.1900542	0.00534410765	0.00387933287	0.00102803591
22932.6575	1.20730468	45.2850813	0.00562186193	0.00396408799	0.0010263876
22932.6575	1.20730468	60.3801084	0.00585189459	0.00402484322	0.00102558027
22932.6575	1.20730468	75.4751355	0.00604871612	0.00407089085	0.0010251096
22932.6575	1.20730468	90.5701626	0.00622010127	0.00410713443	0.00102480734
22932.6575	1.20730468	105.66519	0.00637106781	0.00413647216	0.00102460131
22932.6575	1.20730468	120.760217	0.00650526472	0.00416074519	0.00102445543
22932.6575	1.20730468	135.855244	0.00662549571	0.00418118463	0.00102434967
22932.6575	1.60973957	0	0.00467292376	0.0035193561	0.0011240235
22932.6575	1.60973957	15.0950271	0.00498158575	0.00378633508	0.00105399703
22932.6575	1.60973957	30.1900542	0.00528081405	0.00390768414	0.00104733669
22932.6575	1.60973957	45.2850813	0.00552741483	0.00398731142	0.00104512935
22932.6575	1.60973957	60.3801084	0.00573521648	0.00404443737	0.00104404185
22932.6575	1.60973957	75.4751355	0.00591480433	0.00408780186	0.00104340293
22932.6575	1.60973957	90.5701626	0.00607277673	0.00412198833	0.00104298844
22932.6575	1.60973957	105.66519	0.00621344887	0.00414970263	0.00104270223
22932.6575	1.60973957	120.760217	0.0063398521	0.00417266456	0.00104249621
22932.6575	1.60973957	135.855244	0.00645425035	0.00419202487	0.00104234366
22932.6575	2.01217447	0	0.0047267537	0.00355834455	0.00115088991
22932.6575	2.01217447	15.0950271	0.00498529333	0.00381746591	0.00107021992
22932.6575	2.01217447	30.1900542	0.00524495502	0.00393358654	0.00106191667
22932.6575	2.01217447	45.2850813	0.00546775808	0.00400892979	0.00105915198
22932.6575	2.01217447	60.3801084	0.00565855818	0.00406290318	0.00105778471
22932.6575	2.01217447	75.4751355	0.00582484882	0.00410388311	0.00105697768
22932.6575	2.01217447	90.5701626	0.00597203109	0.00413620946	0.00105645103
22932.6575	2.01217447	105.66519	0.00610387835	0.00416243603	0.00105608468
22932.6575	2.01217447	120.760217	0.00622308441	0.0041841838	0.00105581853
22932.6575	2.01217447	135.855244	0.00633164389	0.00420253647	0.00105561921
22932.6575	2.41460936	0	0.00476718355	0.00358887237	0.00117039725
22932.6575	2.41460936	15.0950271	0.00499311672	0.00384494671	0.00104502887
22932.6575	2.41460936	30.1900542	0.00522446631	0.00395753105	0.00107497657
22932.6575	2.41460936	45.2850813	0.00542867372	0.00402922366	0.00107165662
22932.6575	2.41460936	60.3801084	0.0056057271	0.00408040653	0.00107001009
22932.6575	2.41460936	75.4751355	0.00576115406	0.0041192377	0.00106903513
22932.6575	2.41460936	90.5701626	0.00589939917	0.00414986536	0.0010683964
22932.6575	2.41460936	105.66519	0.00602375333	0.00417471863	0.00106794994
22932.6575	2.41460936	120.760217	0.00613663531	0.00419533588	0.0010676237
22932.6575	2.41460936	135.855244	0.00623985275	0.00421274367	0.00106737762
22932.6575	2.81704425	0	0.00479955711	0.00361428464	0.00118588089
22932.6575	2.81704425	15.0950271	0.00500258524	0.00386965989	0.00105778594
22932.6575	2.81704425	30.1900542	0.00521317574	0.00397986801	0.00108686357
22932.6575	2.81704425	45.2850813	0.00540272395	0.00404840374	0.00108299084
22932.6575	2.81704425	60.3801084	0.00556843487	0.00409708029	0.00108106567
22932.6575	2.81704425	75.4751355	0.00571470787	0.00413395224	0.001079923
22932.6575	2.81704425	90.5701626	0.00584532856	0.00416301461	0.00107917229
22932.6575	2.81704425	105.66519	0.0059632064	0.00418659154	0.00107864577
22932.6575	2.81704425	120.760217	0.00607052794	0.0042061506	0.00107825945
22932.6575	2.81704425	135.855244	0.00616894667	0.00422266868	0.00107796663
22932.6575	3.21947914	0	0.00482666618	0.0036363225	0.00119870419
22932.6575	3.21947914	15.0950271	0.00501259376	0.00389224723	0.00106946764
22932.6575	3.21947914	30.1900542	0.00520813275	0.00400086303	0.0010976954
22932.6575	3.21947914	45.2850813	0.00538557732	0.00406663243	0.00109327279
22932.6575	3.21947914	60.3801084	0.00554184864	0.00411303169	0.00109106968
22932.6575	3.21947914	75.4751355	0.00568029277	0.00414809949	0.00108975955
22932.6575	3.21947914	90.5701626	0.0058042882	0.00417570798	0.00108889697
22932.6575	3.21947914	105.66519	0.00591647353	0.00419809121	0.00108829046
22932.6575	3.21947914	120.760217	0.00601885265	0.00421665483	0.00108784409
22932.6575	3.21947914	135.855244	0.00611295121	0.00423233182	0.00108750455
22932.6575	3.62191404	0	0.00485011411	0.0036559842	0.00120957842
22932.6575	3.62191404	15.0950271	0.00502463659	0.0039131718	0.00108016373
22932.6575	3.62191404	30.1900542	0.00520770133	0.00402072526	0.00110756417
22932.6575	3.62191404	45.2850813	0.00537453644	0.00408403828	0.00110259494
22932.6575	3.62191404	60.3801084	0.00552291822	0.00412834831	0.00110011471
22932.6575	3.62191404	75.4751355	0.00565461594	0.00416174087	0.00109863741
22932.6575	3.62191404	90.5701626	0.00577279345	0.00418798949	0.00109766309
22932.6575	3.62191404	105.66519	0.00587991683	0.00420924991	0.00109697664
22932.6575	3.62191404	120.760217	0.00597785755	0.00422687276	0.00109647027
22932.6575	3.62191404	135.855244	0.00606804005	0.0042417516	0.00109608403
30576.8767	0	0	0.00128756523	0.00114979025	0.000118377673
30576.8767	0	15.0950271	0.00532188823	0.00338222287	0.00076561477
30576.8767	0	30.1900542	0.00623170699	0.00361949501	0.000766375417
30576.8767	0	45.2850813	0.00672136024	0.00375210253	0.000766642711
30576.8767	0	60.3801084	0.00703737019	0.00384251091	0.000766789899
30576.8767	0	75.4751355	0.0072626539	0.00390956665	0.000766889177
30576.8767	0	90.5701626	0.00743378287	0.00396181425	0.000766964435
30576.8767	0	105.66519	0.00756960354	0.00400390743	0.000767025903
30576.8767	0	120.760217	0.00768090272	0.00403866426	0.000767078706
30576.8767	0	135.855244	0.00777434465	0.00406791568	0.000767125702
30576.8767	0.402434893	0	0.00397055856	0.00305347666	0.000550070465
30576.8767	0.402434893	15.0950271	0.00500877135	0.00358265103	0.000875752999
30576.8767	0.402434893	30.1900542	0.00558016046	0.00373219156	0.000874706206
30576.8767	0.402434893	45.2850813	0.00600844905	0.0038313152	0.0008744325
30576.8767	0.402434893	60.3801084	0.00632234254	0.0039037697	0.000874323109
30576.8767	0.402434893	75.4751355	0.00656470429	0.00395957274	0.000874236514
30576.8767	0.402434893	90.5701626	0.00676080561	0.00400408901	0.000874188874
30576.8767	0.402434893	105.66519	0.00692486267	0.00404053459	0.000874147774
30576.8767	0.402434893	120.760217	0.00706530275	0.00407098092	0.000874113571
30576.8767	0.402434893	135.855244	0.00718749046	0.00409683224	0.000874092739
30576.8767	0.804869786	0	0.00434050561	0.00329626354	0.00089033591
30576.8767	0.804869786	15.0950271	0.00491447409	0.0036322806	0.00096260959
30576.8767	0.804869786	30.1900542	0.00534187115	0.00376615474	0.000959271466
30576.8767	0.804869786	45.2850813	0.00566063128	0.0038577121	0.000958174774
30576.8767	0.804869786	60.3801084	0.00592189735	0.00392537393	0.000957639268
30576.8767	0.804869786	75.4751355	0.0061421068	0.00397785725	0.000957328319
30576.8767	0.804869786	90.5701626	0.00632997387	0.00401993856	0.000957129665
30576.8767	0.804869786	105.66519	0.00649221785	0.00405452093	0.000956995184
30576.8767	0.804869786	120.760217	0.00663404536	0.00408349473	0.000956900814
30576.8767	0.804869786	135.855244	0.00675941833	0.00410815261	0.000956833185
30576.8767	1.20730468	0	0.00450112634	0.00340208904	0.00107612977
30576.8767	1.20730468	15.0950271	0.00489498747	0.00367307622	0.00103302676
30576.8767	1.20730468	30.1900542	0.00523644906	0.00379580737	0.00102801701
30576.8767	1.20730468	45.2850813	0.00550888335	0.00388162797	0.00102636003
30576.8767	1.20730468	60.3801084	0.00573408445	0.00394539282	0.00102554405
30576.8767	1.20730468	75.4751355	0.00592818085	0.00399504835	0.00102506473
30576.8767	1.20730468	90.5701626	0.00609848346	0.00403499081	0.0010247538
30576.8767	1.20730468	105.66519	0.00624939903	0.00406790109	0.00102453912
30576.8767	1.20730468	120.760217	0.00638415795	0.00409553254	0.00102438459
30576.8767	1.20730468	135.855244	0.00650531557	0.0041190895	0.00102427017
30576.8767	1.60973957	0	0.00459399112	0.00346453333	0.00112402138
30576.8767	1.60973957	15.0950271	0.004896376	0.00370744406	0.00105398625
30576.8767	1.60973957	30.1900542	0.00517871428	0.00382235713	0.00104731725
30576.8767	1.60973957	45.2850813	0.00541929769	0.00390358942	0.00104510126
30576.8767	1.60973957	60.3801084	0.00562186193	0.00396408799	0.0010440051
30576.8767	1.60973957	75.4751355	0.00579790282	0.00401129225	0.00104335752
30576.8767	1.60973957	90.5701626	0.00595387888	0.00404933506	0.00104293438
30576.8767	1.60973957	105.66519	0.00609371964	0.00408073338	0.00104263951
30576.8767	1.60973957	120.760217	0.00622010127	0.00410713443	0.00104242484
30576.8767	1.60973957	135.855244	0.00633502384	0.00412967161	0.00104226363
30576.8767	2.01217447	0	0.00465625163	0.00350758237	0.00115088726
30576.8767	2.01217447	15.0950271	0.00490525843	0.00373677896	0.00107020861
30576.8767	2.01217447	30.1900542	0.00514575469	0.0038465186	0.0010618967
30576.8767	2.01217447	45.2850813	0.00536149434	0.00392397773	0.00105912336
30576.8767	2.01217447	60.3801084	0.00554695781	0.00398166893	0.00105774743
30576.8767	2.01217447	75.4751355	0.0057096106	0.0040267128	0.00105693174
30576.8767	2.01217447	90.5701626	0.00585457579	0.00406304965	0.00105639644
30576.8767	2.01217447	105.66519	0.00598530093	0.00409307017	0.00105602143
30576.8767	2.01217447	120.760217	0.00610419398	0.00411833702	0.00105574663
30576.8767	2.01217447	135.855244	0.00621302563	0.00413992548	0.00105553865
30576.8767	2.41460936	0	0.00470201929	0.00354022522	0.00117039406
30576.8767	2.41460936	15.0950271	0.00491618842	0.00376222345	0.00104501702
30576.8767	2.41460936	30.1900542	0.00512675663	0.0038687497	0.00107495607
30576.8767	2.41460936	45.2850813	0.00532279553	0.00394306891	0.00107162746
30576.8767	2.41460936	60.3801084	0.00549435687	0.00399830175	0.00106997228
30576.8767	2.41460936	75.4751355	0.00564621875	0.00404141383	0.00106898866
30576.8767	2.41460936	90.5701626	0.00578230449	0.00407620266	0.00106834128
30576.8767	2.41460936	105.66519	0.00590552828	0.00410495815	0.00106788616
30576.8767	2.41460936	120.760217	0.00601803734	0.00412917355	0.00106755126
30576.8767	2.41460936	135.855244	0.00612144242	0.00414987555	0.00106729652
30576.8767	2.81704425	0	0.00473784367	0.00356659806	0.00118587717
30576.8767	2.81704425	15.0950271	0.00492750848	0.0037846863	0.00105777356
30576.8767	2.81704425	30.1900542	0.00511610175	0.00388937592	0.00108684254
30576.8767	2.81704425	45.2850813	0.0052964239	0.0039610671	0.00108296115
30576.8767	2.81704425	60.3801084	0.00545642371	0.0040141182	0.00108102733
30576.8767	2.81704425	75.4751355	0.00559921325	0.00405548201	0.001079876
30576.8767	2.81704425	90.5701626	0.00572781981	0.00408885297	0.00107911663
30576.8767	2.81704425	105.66519	0.00584468699	0.00411643866	0.00107858146
30576.8767	2.81704425	120.760217	0.00595170906	0.004139674	0.00107818648
30576.8767	2.81704425	135.855244	0.00605034907	0.00415954417	0.001077885
30576.8767	3.21947914	0	0.00476718355	0.00358887237	0.00119869994
30576.8767	3.21947914	15.0950271	0.00493858856	0.00380485403	0.00106945474
30576.8767	3.21947914	30.1900542	0.00511102979	0.00390864764	0.00109767384
30576.8767	3.21947914	45.2850813	0.0052783707	0.00397812821	0.00109324257
30576.8767	3.21947914	60.3801084	0.00542867372	0.00402922366	0.00109103081
30576.8767	3.21947914	75.4751355	0.00556369296	0.00406898975	0.00108971202
30576.8767	3.21947914	90.5701626	0.0056858363	0.00410105138	0.00108884079
30576.8767	3.21947914	105.66519	0.00579717986	0.00412754828	0.00108822561
30576.8767	3.21947914	120.760217	0.00589939917	0.00414986536	0.00108777059
30576.8767	3.21947914	135.855244	0.00599382259	0.00416895173	0.00108742239
30576.8767	3.62191404	0	0.00479203958	0.0036082992	0.00120957364
30576.8767	3.62191404	15.0950271	0.00495074227	0.00382323275	0.0010801503
30576.8767	3.62191404	30.1900542	0.00510999801	0.00392676647	0.00110754208
30576.8767	3.62191404	45.2850813	0.0052661189	0.00399437532	0.00110256419
30576.8767	3.62191404	60.3801084	0.00540825232	0.00404370359	0.00110007531
30576.8767	3.62191404	75.4751355	0.00553655862	0.00408199777	0.00109858935
30576.8767	3.62191404	90.5701626	0.00565303957	0.00411284174	0.00109760638
30576.8767	3.62191404	105.66519	0.0057595039	0.00413831929	0.00109691127
30576.8767	3.62191404	120.760217	0.00585745332	0.00415977189	0.00109639624
30576.8767	3.62191404	135.855244	0.00594810139	0.00417811683	0.00109600134
38221.0958	0	0	0.00128780288	0.00115002788	0.000118377673
38221.0958	0	15.0950271	0.00502637559	0.00330173999	0.000765609576
38221.0958	0	30.1900542	0.00594499663	0.0035446433	0.000766365029
38221.0958	0	45.2850813	0.0064576542	0.00367972264	0.00076662713
38221.0958	0	60.3801084	0.00679469459	0.00377270617	0.000766769123
38221.0958	0	75.4751355	0.00703737019	0.00384251091	0.000766863208
38221.0958	0	90.5701626	0.00722275015	0.00389753744	0.000766933272
38221.0958	0	105.66519	0.0073703795	0.00394233968	0.000766989546
38221.0958	0	120.760217	0.00749162043	0.00397968326	0.000767037156
38221.0958	0	135.855244	0.00759356788	0.00401137629	0.000767078958
38221.0958	0.402434893	0	0.0038255592	0.00295746382	0.000550070146
38221.0958	0.402434893	15.0950271	0.00489675416	0.00352798725	0.000875747487
38221.0958	0.402434893	30.1900542	0.00545378078	0.00367216871	0.000874695499
38221.0958	0.402434893	45.2850813	0.00590104766	0.00376943182	0.0008744166
38221.0958	0.402434893	60.3801084	0.00622005278	0.00384214157	0.000874302015
38221.0958	0.402434893	75.4751355	0.00646359788	0.00389923156	0.000874210226
38221.0958	0.402434893	90.5701626	0.00666000949	0.00394551683	0.000874157393
38221.0958	0.402434893	105.66519	0.00682444405	0.00398393145	0.000874111098
38221.0958	0.402434893	120.760217	0.00696554357	0.00401639857	0.000874071702
38221.0958	0.402434893	135.855244	0.00708865577	0.00404424407	0.000874045676
38221.0958	0.804869786	0	0.00423504817	0.00322721476	0.000890335273
38221.0958	0.804869786	15.0950271	0.00483332855	0.00357660089	0.000962603759
38221.0958	0.804869786	30.1900542	0.00524007679	0.0037047068	0.000959260441
38221.0958	0.804869786	45.2850813	0.00555819722	0.00379477875	0.000958158555
38221.0958	0.804869786	60.3801084	0.00581951814	0.00386298187	0.000957617855
38221.0958	0.804869786	75.4751355	0.0060409103	0.00391693904	0.000957301712
38221.0958	0.804869786	90.5701626	0.00623003095	0.00396091575	0.000957097864
38221.0958	0.804869786	105.66519	0.00639333956	0.00399755746	0.00095695819
38221.0958	0.804869786	120.760217	0.00653606231	0.00402861925	0.000956858626
38221.0958	0.804869786	135.855244	0.00666223456	0.00405532258	0.000956785803
38221.0958	1.20730468	0	0.00441743904	0.00334676487	0.00107612882
38221.0958	1.20730468	15.0950271	0.00482619001	0.00361691403	0.00103302061
38221.0958	1.20730468	30.1900542	0.00514722398	0.00373301584	0.00102800566
38221.0958	1.20730468	45.2850813	0.00541893121	0.00381766364	0.0010263435
38221.0958	1.20730468	60.3801084	0.00564096777	0.00388224337	0.00102552232
38221.0958	1.20730468	75.4751355	0.00583299736	0.00393355582	0.0010250378
38221.0958	1.20730468	90.5701626	0.00600237956	0.00397551856	0.00102472169
38221.0958	1.20730468	105.66519	0.00615310321	0.00401057781	0.00102450181
38221.0958	1.20730468	120.760217	0.00628808464	0.00404036413	0.00102434208
38221.0958	1.20730468	135.855244	0.00640969716	0.00406601767	0.00102422247
38221.0958	1.60973957	0	0.00452334364	0.00341689634	0.0011240201
38221.0958	1.60973957	15.0950271	0.00483486856	0.00365088278	0.00105397979
38221.0958	1.60973957	30.1900542	0.00509633025	0.00375831047	0.00104730559
38221.0958	1.60973957	45.2850813	0.00533529737	0.00383862292	0.0010450844
38221.0958	1.60973957	60.3801084	0.00553437945	0.00390019235	0.00104398305
38221.0958	1.60973957	75.4751355	0.00570742248	0.00394923035	0.00104333028
38221.0958	1.60973957	90.5701626	0.00586137671	0.00398941571	0.00104290194
38221.0958	1.60973957	105.66519	0.00600006766	0.00402305146	0.00104260188
38221.0958	1.60973957	120.760217	0.00612594702	0.0040516737	0.00104238201
38221.0958	1.60973957	135.855244	0.00624081628	0.0040763583	0.00104221561
38221.0958	2.01217447	0	0.00459399112	0.00346453333	0.00115088567
38221.0958	2.01217447	15.0950271	0.00484828709	0.00367964138	0.00107020182
38221.0958	2.01217447	30.1900542	0.00506776378	0.0037812764	0.00106188472
38221.0958	2.01217447	45.2850813	0.00528056021	0.00385803889	0.00105910618
38221.0958	2.01217447	60.3801084	0.00546238397	0.00391704064	0.00105772506
38221.0958	2.01217447	75.4751355	0.00562186193	0.00396408799	0.00105690418
38221.0958	2.01217447	90.5701626	0.00576445854	0.00400268646	0.00105636368
38221.0958	2.01217447	105.66519	0.00589360738	0.00403503133	0.00105598348
38221.0958	2.01217447	120.760217	0.00601158183	0.00406258492	0.00105570348
38221.0958	2.01217447	135.855244	0.0061200012	0.00408637123	0.00105549031
38221.0958	2.41460936	0	0.00464541603	0.00349999325	0.00117039215
38221.0958	2.41460936	15.0950271	0.00486219851	0.00370427106	0.00104500992
38221.0958	2.41460936	30.1900542	0.00505173039	0.00380233778	0.00107494377
38221.0958	2.41460936	45.2850813	0.00524353363	0.00387618313	0.00107160997
38221.0958	2.41460936	60.3801084	0.00541118112	0.0039329547	0.00106994959
38221.0958	2.41460936	75.4751355	0.00555982411	0.00397823336	0.00106896078
38221.0958	2.41460936	90.5701626	0.0056934776	0.00401539948	0.0010683082
38221.0958	2.41460936	105.66519	0.00581499869	0.00404656451	0.00106784789
38221.0958	2.41460936	120.760217	0.00592642106	0.0040731313	0.0010675078
38221.0958	2.41460936	135.855244	0.00602923375	0.00409608108	0.00106724787
38221.0958	2.81704425	0	0.00468517555	0.00352809051	0.00118587494
38221.0958	2.81704425	15.0950271	0.00487549983	0.0037257015	0.00105776614
38221.0958	2.81704425	30.1900542	0.00504310898	0.00382179405	0.00108682992
38221.0958	2.81704425	45.2850813	0.00521804738	0.00389325314	0.00108294334
38221.0958	2.81704425	60.3801084	0.00537378864	0.00394806523	0.00108100432
38221.0958	2.81704425	75.4751355	0.00551330531	0.0039917533	0.0010798478
38221.0958	2.81704425	90.5701626	0.00563949543	0.00402761399	0.00107908324
38221.0958	2.81704425	105.66519	0.00575466354	0.00405769263	0.00107854287
38221.0958	2.81704425	120.760217	0.00586057099	0.00408334302	0.0010781427
38221.0958	2.81704425	135.855244	0.00595856414	0.00410551035	0.00107783603
38221.0958	3.21947914	0	0.00471730352	0.00355137666	0.00119869739
38221.0958	3.21947914	15.0950271	0.00488789685	0.0037446611	0.001069447
38221.0958	3.21947914	30.1900542	0.00503935842	0.00383987919	0.0010976609
38221.0958	3.21947914	45.2850813	0.00520038341	0.00390939811	0.00109322444
38221.0958	3.21947914	60.3801084	0.00534605871	0.00396247581	0.00109100749
38221.0958	3.21947914	75.4751355	0.00547772289	0.00400471988	0.0010896835
38221.0958	3.21947914	90.5701626	0.00559747659	0.00403938085	0.00108880707
38221.0958	3.21947914	105.66519	0.00570717207	0.00406845242	0.00108818671
38221.0958	3.21947914	120.760217	0.00580831677	0.00409324724	0.00108772649
38221.0958	3.21947914	135.855244	0.00590211232	0.00411467957	0.0010873731
38221.0958	3.62191404	0	0.00474415141	0.00357133134	0.00120957077
38221.0958	3.62191404	15.0950271	0.00490062246	0.00376169693	0.00108014224
38221.0958	3.62191404	30.1900542	0.00503906265	0.00385678624	0.00110752882
38221.0958	3.62191404	45.2850813	0.00518818592	0.00392473537	0.00110254574
38221.0958	3.62191404	60.3801084	0.00532532098	0.00397626975	0.00110005166
38221.0958	3.62191404	75.4751355	0.00545016809	0.00401719318	0.00109856051
38221.0958	3.62191404	90.5701626	0.00556427805	0.0040507438	0.00109757234
38221.0958	3.62191404	105.66519	0.00566915784	0.0040788762	0.00109687204
38221.0958	3.62191404	120.760217	0.00576610183	0.00410286828	0.00109635182
38221.0958	3.62191404	135.855244	0.00585617978	0.00412360738	0.00109595173
45865.315	0	0	0.0012879434	0.00115016839	0.000118377673
45865.315	0	15.0950271	0.00478910796	0.00323359555	0.000765606114
45865.315	0	30.1900542	0.00570497023	0.00348252041	0.000766358104
45865.315	0	45.2850813	0.00623170699	0.00361949501	0.000766616742
45865.315	0	60.3801084	0.00658406247	0.00371410138	0.000766755273
45865.315	0	75.4751355	0.00684036411	0.00378565004	0.000766845895
45865.315	0	90.5701626	0.00703737019	0.00384251091	0.000766912496
45865.315	0	105.66519	0.00719487137	0.00388917078	0.000766965308
45865.315	0	120.760217	0.00732454992	0.0039283459	0.000767009455
45865.315	0	135.855244	0.00743378287	0.00396181425	0.000767047795
45865.315	0.402434893	0	0.00369887742	0.00287304725	0.000550069934
45865.315	0.402434893	15.0950271	0.00479109756	0.00348435323	0.000875743812
45865.315	0.402434893	30.1900542	0.00531203858	0.00362462325	0.000874688362
45865.315	0.402434893	45.2850813	0.00576443632	0.0037195917	0.000874406
45865.315	0.402434893	60.3801084	0.00609172278	0.00379164709	0.000874287953
45865.315	0.402434893	75.4751355	0.00634068618	0.0038490411	0.000874192701
45865.315	0.402434893	90.5701626	0.00654127772	0.00389616251	0.000874136405
45865.315	0.402434893	105.66519	0.00670938476	0.00393570056	0.000874086648
45865.315	0.402434893	120.760217	0.00685389116	0.00396943626	0.000874043789
45865.315	0.402434893	135.855244	0.00698020222	0.00399861162	0.000874014301
45865.315	0.804869786	0	0.00413928013	0.003164467	0.000890334848
45865.315	0.804869786	15.0950271	0.00476343771	0.00353254438	0.000962599872
45865.315	0.804869786	30.1900542	0.00515061865	0.00365613224	0.000959253091
45865.315	0.804869786	45.2850813	0.00546827783	0.00374409632	0.000958147742
45865.315	0.804869786	60.3801084	0.0057312413	0.00381184402	0.00095760358
45865.315	0.804869786	75.4751355	0.00595495581	0.00386625069	0.000957283974
45865.315	0.804869786	90.5701626	0.00614596105	0.00391116576	0.000957076664
45865.315	0.804869786	105.66519	0.00631060556	0.00394900474	0.000956933527
45865.315	0.804869786	120.760217	0.00645426424	0.00398139057	0.000956830501
45865.315	0.804869786	135.855244	0.00658113116	0.00400946675	0.000956754215
45865.315	1.20730468	0	0.00434050561	0.00329626354	0.00107612818
45865.315	1.20730468	15.0950271	0.00476731779	0.00357298964	0.00103301651
45865.315	1.20730468	30.1900542	0.0050688238	0.00368348708	0.0010279981
45865.315	1.20730468	45.2850813	0.00534187115	0.00376615474	0.00102633247
45865.315	1.20730468	60.3801084	0.00556221703	0.00383046733	0.00102550783
45865.315	1.20730468	75.4751355	0.00575296241	0.00388237177	0.00102501985
45865.315	1.20730468	90.5701626	0.00592189735	0.00392537393	0.00102470027
45865.315	1.20730468	105.66519	0.00607267714	0.00396170377	0.00102447693
45865.315	1.20730468	120.760217	0.00620795728	0.00399286931	0.00102431375
45865.315	1.20730468	135.855244	0.00632997387	0.00401993856	0.00102419067
45865.315	1.60973957	0	0.00445832646	0.00337372223	0.00112401925
45865.315	1.60973957	15.0950271	0.00478271762	0.00360721505	0.00105397547
45865.315	1.60973957	30.1900542	0.00502515472	0.0037079161	0.00104729782
45865.315	1.60973957	45.2850813	0.00526454089	0.00378631445	0.00104507317
45865.315	1.60973957	60.3801084	0.00546183983	0.00384778821	0.00104396835
45865.315	1.60973957	75.4751355	0.00563267523	0.00389755514	0.00104331212
45865.315	1.60973957	90.5701626	0.00578497438	0.00393887871	0.00104288031
45865.315	1.60973957	105.66519	0.00592264899	0.00397385727	0.00104257679
45865.315	1.60973957	120.760217	0.00604801244	0.00400391338	0.00104235346
45865.315	1.60973957	135.855244	0.00616271461	0.00403005624	0.0010421836
45865.315	2.01217447	0	0.00453696562	0.00342600974	0.0011508846
45865.315	2.01217447	15.0950271	0.00480062913	0.00363607036	0.00107019729
45865.315	2.01217447	30.1900542	0.00500166144	0.00373007795	0.00106187673
45865.315	2.01217447	45.2850813	0.00521341688	0.00380495944	0.00105909473
45865.315	2.01217447	60.3801084	0.00539331593	0.00386402108	0.00105771015
45865.315	2.01217447	75.4751355	0.00555043739	0.00391192778	0.00105688581
45865.315	2.01217447	90.5701626	0.00569100079	0.00395176028	0.00105634184
45865.315	2.01217447	105.66519	0.00581864092	0.00398551875	0.00105595818
45865.315	2.01217447	120.760217	0.00593560976	0.00401456008	0.00105567472
45865.315	2.01217447	135.855244	0.00604343612	0.0040398468	0.00105545809
45865.315	2.41460936	0	0.00459399112	0.00346453333	0.00117039088
45865.315	2.41460936	15.0950271	0.0048176983	0.00366056249	0.00104500518
45865.315	2.41460936	30.1900542	0.00498929048	0.00375036272	0.00107493557
45865.315	2.41460936	45.2850813	0.00517871428	0.00382235713	0.00107159831
45865.315	2.41460936	60.3801084	0.00534410765	0.00387933287	0.00106993447
45865.315	2.41460936	75.4751355	0.0054903347	0.00392559515	0.00106894219
45865.315	2.41460936	90.5701626	0.00562186193	0.00396408799	0.00106828615
45865.315	2.41460936	105.66519	0.00574170107	0.00399673572	0.00106782238
45865.315	2.41460936	120.760217	0.00585189459	0.00402484322	0.00106747882
45865.315	2.41460936	135.855244	0.00595387888	0.00404933506	0.00106721543
45865.315	2.81704425	0	0.00463780102	0.00349468699	0.00118587345
45865.315	2.81704425	15.0950271	0.00483325523	0.00368163692	0.00105776119
45865.315	2.81704425	30.1900542	0.00498336779	0.00376904286	0.0010868215
45865.315	2.81704425	45.2850813	0.00515480194	0.00383869834	0.00108293147
45865.315	2.81704425	60.3801084	0.00530788203	0.00389385331	0.00108098898
45865.315	2.81704425	75.4751355	0.00544488835	0.0039386443	0.001079829
45865.315	2.81704425	90.5701626	0.00556892655	0.00397592138	0.00107906098
45865.315	2.81704425	105.66519	0.00568236991	0.00400755012	0.00107851715
45865.315	2.81704425	120.760217	0.00578697167	0.00403479322	0.00107811351
45865.315	2.81704425	135.855244	0.00588403399	0.00405854368	0.00107780338
45865.315	3.21947914	0	0.00467292376	0.0035193561	0.00119869569
45865.315	3.21947914	15.0950271	0.00484728049	0.00370006168	0.00106944183
45865.315	3.21947914	30.1900542	0.00498158575	0.00378633508	0.00109765228
45865.315	3.21947914	45.2850813	0.0051382195	0.00385412539	0.00109321235
45865.315	3.21947914	60.3801084	0.00528081405	0.00390768414	0.00109099194
45865.315	3.21947914	75.4751355	0.00540983662	0.003951147	0.00108966449
45865.315	3.21947914	90.5701626	0.00552741483	0.00398731142	0.0010887846
45865.315	3.21947914	105.66519	0.00563538609	0.00401799885	0.00108816077
45865.315	3.21947914	120.760217	0.00573521648	0.00404443737	0.00108769709
45865.315	3.21947914	135.855244	0.00582805485	0.0040674933	0.00108734024
45865.315	3.62191404	0	0.00470201929	0.00354022522	0.00120956886
45865.315	3.62191404	15.0950271	0.0048609882	0.00371642343	0.00108013686
45865.315	3.62191404	30.1900542	0.00498267387	0.00380242311	0.00110751998
45865.315	3.62191404	45.2850813	0.00512675663	0.0038687497	0.00110253344
45865.315	3.62191404	60.3801084	0.00526040613	0.00392090652	0.0011000359
45865.315	3.62191404	75.4751355	0.0053824583	0.0039631627	0.00109854129
45865.315	3.62191404	90.5701626	0.00549435687	0.00399830175	0.00109754966
45865.315	3.62191404	105.66519	0.00559752213	0.00402811426	0.00109684589
45865.315	3.62191404	120.760217	0.00569317098	0.00405380008	0.00109632221
45865.315	3.62191404	135.855244	0.00578230449	0.00407620266	0.00109591865
53509.5342	0	0	0.0012880344	0.00115025938	0.000118377673
53509.5342	0	15.0950271	0.00459289585	0.00317391041	0.000765603641
53509.5342	0	30.1900542	0.00549989072	0.00342918085	0.000766353158
53509.5342	0	45.2850813	0.00603464058	0.00356791821	0.000766609322
53509.5342	0	60.3801084	0.00639804129	0.0036636923	0.00076674538
53509.5342	0	75.4751355	0.00666501904	0.00373642049	0.000766833529
53509.5342	0	90.5701626	0.0068715517	0.00379454011	0.000766897657
53509.5342	0	105.66519	0.00703737019	0.00384251091	0.000766947995
53509.5342	0	120.760217	0.00717428881	0.00388301404	0.000766989669
53509.5342	0	135.855244	0.00728985035	0.00391780044	0.000767025536
53509.5342	0.402434893	0	0.00358680724	0.00279794259	0.000550069782
53509.5342	0.402434893	15.0950271	0.00469255153	0.00344779579	0.000875741187
53509.5342	0.402434893	30.1900542	0.00520153785	0.00358552797	0.000874683263
53509.5342	0.402434893	45.2850813	0.00561469625	0.0036782621	0.000874398428
53509.5342	0.402434893	60.3801084	0.00594775008	0.00374926506	0.000874277908
53509.5342	0.402434893	75.4751355	0.00620273853	0.003806426	0.000874180183
53509.5342	0.402434893	90.5701626	0.00640903424	0.003853824	0.000874121413
53509.5342	0.402434893	105.66519	0.00658255373	0.00389394842	0.000874069183
53509.5342	0.402434893	120.760217	0.00673215403	0.00392845497	0.000874023851
53509.5342	0.402434893	135.855244	0.00686319591	0.00395850647	0.00087399189
53509.5342	0.804869786	0	0.00405151782	0.00310682146	0.000890334544
53509.5342	0.804869786	15.0950271	0.00470029753	0.00349588612	0.000962597095
53509.5342	0.804869786	30.1900542	0.00507697732	0.00361628994	0.000959247841
53509.5342	0.804869786	45.2850813	0.00538621657	0.00370209045	0.000958140019
53509.5342	0.804869786	60.3801084	0.00565228763	0.00376891749	0.000957593383
53509.5342	0.804869786	75.4751355	0.00587944687	0.0038232023	0.000957271305
53509.5342	0.804869786	90.5701626	0.00607295543	0.00386847735	0.000957061521
53509.5342	0.804869786	105.66519	0.00623922971	0.00390696455	0.000956915911
53509.5342	0.804869786	120.760217	0.00638392598	0.00394016805	0.000956810411
53509.5342	0.804869786	135.855244	0.00651147444	0.00396915687	0.000956731653
53509.5342	1.20730468	0	0.00426902039	0.00324945374	0.00107612772
53509.5342	1.20730468	15.0950271	0.00471479819	0.00353679198	0.00103301358
53509.5342	1.20730468	30.1900542	0.00500240784	0.00364296487	0.0010279927
53509.5342	1.20730468	45.2850813	0.00527267881	0.00372348568	0.0010263246
53509.5342	1.20730468	60.3801084	0.00549260721	0.00378700017	0.00102549748
53509.5342	1.20730468	75.4751355	0.00568274738	0.00383889168	0.00102500703
53509.5342	1.20730468	90.5701626	0.00585174146	0.00388233642	0.00102468498
53509.5342	1.20730468	105.66519	0.00600292971	0.00391937592	0.00102445916
53509.5342	1.20730468	120.760217	0.00613872323	0.00395140579	0.00102429351
53509.5342	1.20730468	135.855244	0.00626124818	0.00397942405	0.00102416795
53509.5342	1.60973957	0	0.00439763511	0.00333374338	0.00112401865
53509.5342	1.60973957	15.0950271	0.00473650113	0.00357164826	0.00105397239
53509.5342	1.60973957	30.1900542	0.00496518334	0.00366680287	0.00104729226
53509.5342	1.60973957	45.2850813	0.00520163289	0.00374300771	0.00104506514
53509.5342	1.60973957	60.3801084	0.0053987079	0.00380378956	0.00104395785
53509.5342	1.60973957	75.4751355	0.00556807268	0.00385364738	0.00104329914
53509.5342	1.60973957	90.5701626	0.00571913933	0.00389549413	0.00104286487
53509.5342	1.60973957	105.66519	0.00585605736	0.00393124289	0.00104255887
53509.5342	1.60973957	120.760217	0.0059810541	0.00396220946	0.00104233307
53509.5342	1.60973957	135.855244	0.00609565452	0.00398933746	0.00104216074
53509.5342	2.01217447	0	0.00448375809	0.00339055548	0.00115088385
53509.5342	2.01217447	15.0950271	0.00475875963	0.00360099449	0.00107019406
53509.5342	2.01217447	30.1900542	0.0049464769	0.00368843794	0.00106187103
53509.5342	2.01217447	45.2850813	0.00515438533	0.00376104308	0.00105908656
53509.5342	2.01217447	60.3801084	0.00533391376	0.00381950287	0.0010576995
53509.5342	2.01217447	75.4751355	0.00548949072	0.00386759807	0.00105687268
53509.5342	2.01217447	90.5701626	0.0056284549	0.00390803165	0.00105632625
53509.5342	2.01217447	105.66519	0.00575481259	0.00394261952	0.0010559401
53509.5342	2.01217447	120.760217	0.00587087687	0.00397261677	0.00105565418
53509.5342	2.01217447	135.855244	0.00597812902	0.00399892434	0.00105543507
53509.5342	2.41460936	0	0.004546177	0.00343218928	0.00117038996
53509.5342	2.41460936	15.0950271	0.00477899322	0.00362574914	0.0010450018
53509.5342	2.41460936	30.1900542	0.00493765695	0.00370822603	0.00107492971
53509.5342	2.41460936	45.2850813	0.00512239379	0.00377785535	0.00107158998
53509.5342	2.41460936	60.3801084	0.00528701073	0.00383430771	0.00106992367
53509.5342	2.41460936	75.4751355	0.00543165021	0.00388085014	0.00106892892
53509.5342	2.41460936	90.5701626	0.00556149608	0.00392001901	0.0010682704
53509.5342	2.41460936	105.66519	0.0056798681	0.0039535538	0.00106780416
53509.5342	2.41460936	120.760217	0.00578890668	0.0039826618	0.00106745813
53509.5342	2.41460936	135.855244	0.00589004786	0.00400820971	0.00106719226
53509.5342	2.81704425	0	0.00459399112	0.00346453333	0.00118587239
53509.5342	2.81704425	15.0950271	0.00479689606	0.00364686827	0.00105775765
53509.5342	2.81704425	30.1900542	0.00493441426	0.00372641181	0.0010868155
53509.5342	2.81704425	45.2850813	0.00510048049	0.00379362877	0.00108292299
53509.5342	2.81704425	60.3801084	0.00525230428	0.00384833286	0.00108097803
53509.5342	2.81704425	75.4751355	0.00538761478	0.00389349088	0.00107981557
53509.5342	2.81704425	90.5701626	0.00550994071	0.00393151614	0.00107904507
53509.5342	2.81704425	105.66519	0.00562186193	0.00396408799	0.00107849877
53509.5342	2.81704425	120.760217	0.00572521146	0.00399237523	0.00107809266
53509.5342	2.81704425	135.855244	0.00582130265	0.00401721642	0.00107778006
53509.5342	3.21947914	0	0.00463215396	0.00349076567	0.00119869448
53509.5342	3.21947914	15.0950271	0.00481268291	0.00366515755	0.00106943815
53509.5342	3.21947914	30.1900542	0.00493465249	0.00374319385	0.00109764612
53509.5342	3.21947914	45.2850813	0.00508540867	0.00380849872	0.00109320372
53509.5342	3.21947914	60.3801084	0.00522627337	0.00386167827	0.00109098083
53509.5342	3.21947914	75.4751355	0.00535344514	0.00390559179	0.00108965091
53509.5342	3.21947914	90.5701626	0.0054692711	0.00394257412	0.00108876855
53509.5342	3.21947914	105.66519	0.00557570306	0.00397425914	0.00108814224
53509.5342	3.21947914	120.760217	0.00567425177	0.00400178449	0.00108767609
53509.5342	3.21947914	135.855244	0.00576606958	0.00402596521	0.00108731676
53509.5342	3.62191404	0	0.00466359634	0.00351275405	0.00120956749
53509.5342	3.62191404	15.0950271	0.00482758132	0.00368124217	0.00108013302
53509.5342	3.62191404	30.1900542	0.00493723732	0.00375874597	0.00110751367
53509.5342	3.62191404	45.2850813	0.00507510021	0.00382257051	0.00110252466
53509.5342	3.62191404	60.3801084	0.00520658004	0.00387442292	0.00110002464
53509.5342	3.62191404	75.4751355	0.00532660371	0.00391721171	0.00109852756
53509.5342	3.62191404	90.5701626	0.00543669229	0.00395323648	0.00109753345
53509.5342	3.62191404	105.66519	0.00553830579	0.0039840997	0.00109682722
53509.5342	3.62191404	120.760217	0.00563266918	0.00401091409	0.00109630106
53509.5342	3.62191404	135.855244	0.00572077168	0.00403447494	0.00109589503
61153.7534	0	0	0.00128809723	0.0011503222	0.000118377673
61153.7534	0	15.0950271	0.00442689096	0.00312044036	0.000765601786
61153.7534	0	30.1900542	0.00532188823	0.00338222287	0.000766349448
61153.7534	0	45.2850813	0.00586048493	0.0035227594	0.000766603757
61153.7534	0	60.3801084	0.00623170699	0.00361949501	0.00076673796
61153.7534	0	75.4751355	0.00650701727	0.00369308267	0.000766824254
61153.7534	0	90.5701626	0.00672136024	0.00375210253	0.000766886527
61153.7534	0	105.66519	0.00689420751	0.00380102426	0.00076693501
61153.7534	0	120.760217	0.00703737019	0.00384251091	0.00076697483
61153.7534	0	135.855244	0.00715846763	0.00387829341	0.000767008841
61153.7534	0.402434893	0	0.00348666348	0.00273049377	0.000550069668
61153.7534	0.402434893	15.0950271	0.00459325158	0.00340698582	0.000875739218
61153.7534	0.402434893	30.1900542	0.00510527619	0.00354733708	0.00087467944
61153.7534	0.402434893	45.2850813	0.00548422054	0.00363967579	0.00087439275
61153.7534	0.402434893	60.3801084	0.00582184327	0.00371032552	0.000874270374
61153.7534	0.402434893	75.4751355	0.00608001745	0.00376747981	0.000874170794
61153.7534	0.402434893	90.5701626	0.00628982714	0.00381516299	0.00087411017
61153.7534	0.402434893	105.66519	0.00646729337	0.00385577731	0.000874056085
61153.7534	0.402434893	120.760217	0.00662102546	0.00389090818	0.000874008898
61153.7534	0.402434893	135.855244	0.00675614858	0.00392166782	0.000873975082
61153.7534	0.804869786	0	0.00397055856	0.00305347666	0.000890334317
61153.7534	0.804869786	15.0950271	0.00464167543	0.00346426726	0.000962595012
61153.7534	0.804869786	30.1900542	0.00500877135	0.00358265103	0.000959243904
61153.7534	0.804869786	45.2850813	0.00530934873	0.00366647206	0.000958134227
61153.7534	0.804869786	60.3801084	0.00558016046	0.00373219156	0.000957585736
61153.7534	0.804869786	75.4751355	0.0058119127	0.00378603686	0.000957261802
61153.7534	0.804869786	90.5701626	0.00600844905	0.0038313152	0.000957050164
61153.7534	0.804869786	105.66519	0.00617655916	0.00387009222	0.000956902699
61153.7534	0.804869786	120.760217	0.00632234254	0.0039037697	0.000956795344
61153.7534	0.804869786	135.855244	0.0064505418	0.00393334916	0.000956714731
61153.7534	1.20730468	0	0.00420214532	0.0032056694	0.00107612738
61153.7534	1.20730468	15.0950271	0.00466667541	0.00350580218	0.00103301139
61153.7534	1.20730468	30.1900542	0.00494478783	0.00360883992	0.00102798865
61153.7534	1.20730468	45.2850813	0.00520842803	0.00368733426	0.00102631869
61153.7534	1.20730468	60.3801084	0.00542920629	0.00374981565	0.00102548972
61153.7534	1.20730468	75.4751355	0.00561929768	0.0038013486	0.00102499742
61153.7534	1.20730468	90.5701626	0.00578882598	0.00384486344	0.00102467351
61153.7534	1.20730468	105.66519	0.00594079076	0.00388224465	0.00102444584
61153.7534	1.20730468	120.760217	0.00607735201	0.00391478856	0.00102427832
61153.7534	1.20730468	135.855244	0.00620054368	0.00394342893	0.00102415092
61153.7534	1.60973957	0	0.00434050561	0.00329626354	0.00112401819
61153.7534	1.60973957	15.0950271	0.0046943935	0.00354150852	0.00105397008
61153.7534	1.60973957	30.1900542	0.00491447409	0.0036322806	0.0010472881
61153.7534	1.60973957	45.2850813	0.00514344925	0.00370634757	0.00104505912
61153.7534	1.60973957	60.3801084	0.00534187115	0.00376615474	0.00104394997
61153.7534	1.60973957	75.4751355	0.00551041262	0.00381573018	0.00104328941
61153.7534	1.60973957	90.5701626	0.00566063128	0.0038577121	0.00104285328
61153.7534	1.60973957	105.66519	0.00579706818	0.00389385364	0.00104254543
61153.7534	1.60973957	120.760217	0.00592189735	0.00392537393	0.00104231778
61153.7534	1.60973957	135.855244	0.00603653044	0.00395315528	0.00104214359
61153.7534	2.01217447	0	0.00443358148	0.00335739445	0.00115088328
61153.7534	2.01217447	15.0950271	0.00472084121	0.00357158772	0.00107019164
61153.7534	2.01217447	30.1900542	0.00490045161	0.0036535854	0.00106186675
61153.7534	2.01217447	45.2850813	0.00510025142	0.00372390202	0.00105908042
61153.7534	2.01217447	60.3801084	0.00528088952	0.00378142918	0.00105769151
61153.7534	2.01217447	75.4751355	0.00543566911	0.00382931207	0.00105686284
61153.7534	2.01217447	90.5701626	0.0055734527	0.00386994337	0.00105631455
61153.7534	2.01217447	105.66519	0.00569878408	0.00390497388	0.00105592655
61153.7534	2.01217447	120.760217	0.00581410564	0.00393556388	0.00105563877
61153.7534	2.01217447	135.855244	0.00592088142	0.00396255568	0.00105541781
61153.7534	2.41460936	0	0.00450112634	0.00340208904	0.00117038928
61153.7534	2.41460936	15.0950271	0.00474418287	0.00359685411	0.00104499926
61153.7534	2.41460936	30.1900542	0.00489498747	0.00367307622	0.00107492532
61153.7534	2.41460936	45.2850813	0.00507126841	0.00374025776	0.00107158373
61153.7534	2.41460936	60.3801084	0.00523644906	0.00379580737	0.00106991556
61153.7534	2.41460936	75.4751355	0.00538026988	0.00384220167	0.00106891896
61153.7534	2.41460936	90.5701626	0.00550888335	0.00388162797	0.00106825859
61153.7534	2.41460936	105.66519	0.00562605126	0.00391565383	0.00106779049
61153.7534	2.41460936	120.760217	0.00573408445	0.00394539282	0.0010674426
61153.7534	2.41460936	135.855244	0.00583445876	0.00397165537	0.00106717488
61153.7534	2.81704425	0	0.00455282333	0.00343665723	0.00118587159
61153.7534	2.81704425	15.0950271	0.00476444095	0.00361826894	0.001057755
61153.7534	2.81704425	30.1900542	0.0048942471	0.00369096924	0.00108681099
61153.7534	2.81704425	45.2850813	0.00505167582	0.00375559258	0.00108291662
61153.7534	2.81704425	60.3801084	0.00520347135	0.0038094173	0.00108096981
61153.7534	2.81704425	75.4751355	0.00533784231	0.00385448656	0.0010798055
61153.7534	2.81704425	90.5701626	0.00545891435	0.00389282625	0.00107903315
61153.7534	2.81704425	105.66519	0.00556958132	0.00392593607	0.00107848499
61153.7534	2.81704425	120.760217	0.00567182322	0.00395489165	0.00107807703
61153.7534	2.81704425	135.855244	0.0057670069	0.00398047735	0.00107776257
61153.7534	3.21947914	0	0.00459399112	0.00346453333	0.00119869356
61153.7534	3.21947914	15.0950271	0.00478203811	0.00363667353	0.00106943538
61153.7534	3.21947914	30.1900542	0.004896376	0.00370744406	0.0010976415
61153.7534	3.21947914	45.2850813	0.0050384297	0.00377003487	0.00109319724
61153.7534	3.21947914	60.3801084	0.00517871428	0.00382235713	0.0010909725
61153.7534	3.21947914	75.4751355	0.00530476955	0.00386623798	0.00108964073
61153.7534	3.21947914	90.5701626	0.00541929769	0.00390358942	0.00108875651
61153.7534	3.21947914	105.66519	0.00552445611	0.00393585786	0.00108812835
61153.7534	3.21947914	120.760217	0.00562186193	0.00396408799	0.00108766034
61153.7534	3.21947914	135.855244	0.00571271271	0.00398904253	0.00108729916
61153.7534	3.62191404	0	0.00462779825	0.00348774865	0.00120956647
61153.7534	3.62191404	15.0950271	0.00479823389	0.00365273072	0.00108013014
61153.7534	3.62191404	30.1900542	0.00490038228	0.00372266393	0.00110750894
61153.7534	3.62191404	45.2850813	0.00502957568	0.00378368375	0.00110251807
61153.7534	3.62191404	60.3801084	0.00515998415	0.00383470366	0.0011000162
61153.7534	3.62191404	75.4751355	0.00527869216	0.00387751417	0.00109851726
61153.7534	3.62191404	90.5701626	0.00538741503	0.00391396094	0.0010975213
61153.7534	3.62191404	105.66519	0.00548773492	0.00394545171	0.00109681321
61153.7534	3.62191404	120.760217	0.00558094309	0.00397300645	0.0010962852
61153.7534	3.62191404	135.855244	0.00566805766	0.00399736984	0.00109587731
68797.9725	0	0	0.00128814271	0.00115036769	0.000118377673
68797.9725	0	15.0950271	0.00428386851	0.0030717772	0.000765600343
68797.9725	0	30.1900542	0.00516540644	0.00334009353	0.000766346562
68797.9725	0	45.2850813	0.00570497023	0.00348252041	0.000766599429
68797.9725	0	60.3801084	0.00608156154	0.00358013897	0.000766732189
68797.9725	0	75.4751355	0.00636332754	0.0036544068	0.00076681704
68797.9725	0	90.5701626	0.00658406247	0.00371410138	0.000766877871
68797.9725	0	105.66519	0.00676285345	0.00376373314	0.000766924911
68797.9725	0	120.760217	0.00691141311	0.00380596329	0.000766963288
68797.9725	0	135.855244	0.00703737019	0.00384251091	0.000766995857
68797.9725	0.402434893	0	0.00339642956	0.00266944988	0.00055006958
68797.9725	0.402434893	15.0950271	0.00449642529	0.00336398225	0.000875737687
68797.9725	0.402434893	30.1900542	0.00501264026	0.00350989256	0.000874676466
68797.9725	0.402434893	45.2850813	0.00537000902	0.00360319678	0.000874388333
68797.9725	0.402434893	60.3801084	0.00570828275	0.00367408309	0.000874264515
68797.9725	0.402434893	75.4751355	0.00596901611	0.00373146216	0.000874163492
68797.9725	0.402434893	90.5701626	0.00618098543	0.00377948402	0.000874101425
68797.9725	0.402434893	105.66519	0.00636131816	0.00382054953	0.000874045897
68797.9725	0.402434893	120.760217	0.00651843365	0.00385621784	0.000873997267
68797.9725	0.402434893	135.855244	0.00665712332	0.00388757444	0.000873962009
68797.9725	0.804869786	0	0.00389548291	0.0030038436	0.00089033414
68797.9725	0.804869786	15.0950271	0.00458645953	0.00343627355	0.000962593393
68797.9725	0.804869786	30.1900542	0.00495161116	0.00355358343	0.000959240841
68797.9725	0.804869786	45.2850813	0.00524115759	0.00363569961	0.000958129721
68797.9725	0.804869786	60.3801084	0.00551378848	0.00370027468	0.000957579788
68797.9725	0.804869786	75.4751355	0.00575132172	0.0037535123	0.000957254412
68797.9725	0.804869786	90.5701626	0.00595121332	0.00379857352	0.00095704133
68797.9725	0.804869786	105.66519	0.00612118379	0.00383740314	0.000956892423
68797.9725	0.804869786	120.760217	0.00626797468	0.00387131724	0.000956783625
68797.9725	0.804869786	135.855244	0.00639671104	0.00390125807	0.000956701569
68797.9725	1.20730468	0	0.00413928013	0.003164467	0.00107612712
68797.9725	1.20730468	15.0950271	0.00462178709	0.0034785091	0.00103300968
68797.9725	1.20730468	30.1900542	0.00489703669	0.00357942477	0.0010279855
68797.9725	1.20730468	45.2850813	0.00515061865	0.00365613224	0.0010263141
68797.9725	1.20730468	60.3801084	0.00537022878	0.00371750956	0.00102548368
68797.9725	1.20730468	75.4751355	0.00556073374	0.00376849316	0.00102498994
68797.9725	1.20730468	90.5701626	0.0057312413	0.00381184402	0.00102466458
68797.9725	1.20730468	105.66519	0.00588434491	0.00384932132	0.00102443547
68797.9725	1.20730468	120.760217	0.00602193238	0.00388213645	0.00102426652
68797.9725	1.20730468	135.855244	0.00614596105	0.00391116576	0.00102413767
68797.9725	1.60973957	0	0.00428643191	0.00326085147	0.00112401784
68797.9725	1.60973957	15.0950271	0.00465531385	0.003515193	0.00105396829
68797.9725	1.60973957	30.1900542	0.00487206957	0.0036026057	0.00104728486
68797.9725	1.60973957	45.2850813	0.00509060147	0.00367473903	0.00104505444
68797.9725	1.60973957	60.3801084	0.00528942025	0.00373346702	0.00104394385
68797.9725	1.60973957	75.4751355	0.00545772835	0.00378254693	0.00104328185
68797.9725	1.60973957	90.5701626	0.00560742701	0.00382441642	0.00104284427
68797.9725	1.60973957	105.66519	0.00574363869	0.00386069689	0.00104253498
68797.9725	1.60973957	120.760217	0.00586850653	0.00389252268	0.00104230588
68797.9725	1.60973957	135.855244	0.00598332988	0.00392072032	0.00104213025
68797.9725	2.01217447	0	0.00438594315	0.00332606401	0.00115088283
68797.9725	2.01217447	15.0950271	0.00468580714	0.00354615842	0.00107018975
68797.9725	2.01217447	30.1900542	0.00486174898	0.00362372052	0.00106186342
68797.9725	2.01217447	45.2850813	0.00505116587	0.00369191455	0.00105907565
68797.9725	2.01217447	60.3801084	0.0052322223	0.00374837081	0.0010576853
68797.9725	2.01217447	75.4751355	0.00538691057	0.00379580599	0.00105685518
68797.9725	2.01217447	90.5701626	0.00552389187	0.00383637399	0.00105630545
68797.9725	2.01217447	105.66519	0.0056484386	0.00387158516	0.00105591601
68797.9725	2.01217447	120.760217	0.00576318896	0.00390251435	0.00105562678
68797.9725	2.01217447	135.855244	0.005869613	0.00392994949	0.00105540438
68797.9725	2.41460936	0	0.00445832646	0.00337372223	0.00117038875
68797.9725	2.41460936	15.0950271	0.00471217932	0.00357209807	0.00104499728
68797.9725	2.41460936	30.1900542	0.0048590185	0.00364305744	0.0010749219
68797.9725	2.41460936	45.2850813	0.00502515472	0.0037079161	0.00107157887
68797.9725	2.41460936	60.3801084	0.00519031782	0.00376239037	0.00106990926
68797.9725	2.41460936	75.4751355	0.00533403904	0.00380837882	0.00106891121
68797.9725	2.41460936	90.5701626	0.00546183983	0.00384778821	0.0010682494
68797.9725	2.41460936	105.66519	0.00557806286	0.00388203509	0.00106777986
68797.9725	2.41460936	120.760217	0.00568525785	0.00391214622	0.00106743053
68797.9725	2.41460936	135.855244	0.00578497438	0.00393887871	0.00106716137
68797.9725	2.81704425	0	0.00451375004	0.00341049439	0.00118587098
68797.9725	2.81704425	15.0950271	0.00473476503	0.00359397267	0.00105775294
68797.9725	2.81704425	30.1900542	0.00486037498	0.0036608034	0.00108680748
68797.9725	2.81704425	45.2850813	0.00500793175	0.00372291514	0.00108291168
68797.9725	2.81704425	60.3801084	0.00515920436	0.003775653	0.00108096342
68797.9725	2.81704425	75.4751355	0.00529333069	0.00382035334	0.00107979766
68797.9725	2.81704425	90.5701626	0.00541358323	0.00385871985	0.00107902387
68797.9725	2.81704425	105.66519	0.00552326926	0.00389208959	0.00107847427
68797.9725	2.81704425	120.760217	0.0056245746	0.00392144943	0.00107806487
68797.9725	2.81704425	135.855244	0.00571895476	0.00394753118	0.00107774896
68797.9725	3.21947914	0	0.00455784588	0.00344003902	0.00119869286
68797.9725	3.21947914	15.0950271	0.0047541784	0.00361265732	0.00106943323
68797.9725	3.21947914	30.1900542	0.0048641308	0.00367711822	0.00109763791
68797.9725	3.21947914	45.2850813	0.00499659357	0.00373703307	0.00109319221
68797.9725	3.21947914	60.3801084	0.00513588587	0.00378825513	0.00109096602
68797.9725	3.21947914	75.4751355	0.0052614888	0.00383180061	0.0010896328
68797.9725	3.21947914	90.5701626	0.00537515265	0.00386922028	0.00108874714
68797.9725	3.21947914	105.66519	0.00547931609	0.00390178612	0.00108811754
68797.9725	3.21947914	120.760217	0.00557575252	0.00393045177	0.00108764809
68797.9725	3.21947914	135.855244	0.00566573786	0.00395592793	0.00108728547
68797.9725	3.62191404	0	0.00459399112	0.00346453333	0.00120956567
68797.9725	3.62191404	15.0950271	0.00477172288	0.00362885165	0.0010801279
68797.9725	3.62191404	30.1900542	0.00486939405	0.0036921539	0.00110750525
68797.9725	3.62191404	45.2850813	0.00498929048	0.00375036272	0.00110251294
68797.9725	3.62191404	60.3801084	0.00511829532	0.0038002714	0.00110000963
68797.9725	3.62191404	75.4751355	0.00523632444	0.00384277824	0.00109850925
68797.9725	3.62191404	90.5701626	0.00534410765	0.00387933287	0.00109751185
68797.9725	3.62191404	105.66519	0.00544341133	0.00391115728	0.00109680231
68797.9725	3.62191404	120.760217	0.00553563676	0.00393917797	0.00109627286
68797.9725	3.62191404	135.855244	0.00562186193	0.00396408799	0.00109586353
