# Supplementary material for: GEODE: an in silico tool that translates in vitro to in vivo predictions of tuberculosis antibiotic combination efficacy
Source: Front Pharmacol. 2025 Oct 17;16:1639673. doi: 10.3389/fphar.2025.1639673 (PMC12575316; doi:10.3389/fphar.2025.1639673)
Supplement: Supplementary file 1 [file Supplementaryfile5.zip › drug_int_data/HRZM-NNNH-mean/INH-RIF-PZA.csv]

bliss INH-RIF-PZA nrDrugs 3 nrLines 999
0	0	7644.2192	0.0013019281	0.0011449068	0.00018471488
0	0	15288.4383	0.0013070109	0.00114989901	0.000184714877
0	0	22932.6575	0.00130819074	0.00115104787	0.000184714877
0	0	30576.8767	0.00130866871	0.00115151011	0.000184714877
0	0	38221.0958	0.00130891588	0.00115174774	0.000184714877
0	0	45865.315	0.0013090628	0.00115188825	0.000184714877
0	0	53509.5342	0.00130915841	0.00115197924	0.000184714877
0	0	61153.7534	0.00130922471	0.00115204207	0.000184714877
0	0	68797.9725	0.00130927292	0.00115208755	0.000184714877
0	0.40243	0	0.0061451	0.0046249	0.00040886
0	0.40243489	7644.2192	0.0055430037	0.0034525955	0.00046744157
0	0.402434893	15288.4383	0.00528476434	0.00329090181	0.000467438388
0	0.402434893	22932.6575	0.00506943779	0.00316140733	0.000467437326
0	0.402434893	30576.8767	0.00488401223	0.00305158961	0.000467436795
0	0.402434893	38221.0958	0.00472140068	0.00295628737	0.000467436476
0	0.402434893	45865.315	0.00457688875	0.0028723475	0.000467436264
0	0.402434893	53509.5342	0.00444711317	0.0027975848	0.000467436112
0	0.402434893	61153.7534	0.00432957459	0.00273039326	0.000467435998
0	0.402434893	68797.9725	0.00422236027	0.00266954994	0.00046743591
0	0.80487	0	0.0061778	0.004676	0.00077597
0	0.80486979	7644.2192	0.0057008785	0.0035651281	0.00073050496
0	0.804869786	15288.4383	0.00554300367	0.00345259548	0.000730498588
0	0.804869786	22932.6575	0.00540717252	0.00336611456	0.000730496464
0	0.804869786	30576.8767	0.00528476434	0.00329090181	0.000730495402
0	0.804869786	38221.0958	0.005172774	0.00322322742	0.000730494765
0	0.804869786	45865.315	0.00506943779	0.00316140733	0.00073049434
0	0.804869786	53509.5342	0.00497350465	0.00310443007	0.000730494036
0	0.804869786	61153.7534	0.00488401223	0.00305158961	0.000730493809
0	0.804869786	68797.9725	0.00480018898	0.00300235067	0.000730493632
0	1.2073	0	0.0061905	0.004695	0.00095731
0	1.2073047	7644.2192	0.0057650603	0.0036219863	0.0008612949
0	1.20730468	15288.4383	0.0056444829	0.00352217293	0.000861285337
0	1.20730468	22932.6575	0.00554300367	0.00345259548	0.000861282151
0	1.20730468	30576.8767	0.00545073986	0.00339337892	0.000861280558
0	1.20730468	38221.0958	0.00536506815	0.00334004895	0.000861279602
0	1.20730468	45865.315	0.00528476434	0.00329090181	0.000861278965
0	1.20730468	53509.5342	0.00520906937	0.00324507163	0.00086127851
0	1.20730468	61153.7534	0.00513743633	0.00320202886	0.000861278168
0	1.20730468	68797.9725	0.00506943779	0.00316140733	0.000861277903
0	1.6097	0	0.0061974	0.0047052	0.0010214
0	1.6097396	7644.2192	0.0058033739	0.0036629422	0.00089949691
0	1.60973957	15288.4383	0.00570087849	0.00356512809	0.000899484162
0	1.60973957	22932.6575	0.00561797479	0.00350329317	0.000899479913
0	1.60973957	30576.8767	0.00554300367	0.00345259548	0.000899477789
0	1.60973957	38221.0958	0.00547312237	0.0034075312	0.000899476515
0	1.60973957	45865.315	0.00540717252	0.00336611456	0.000899475665
0	1.60973957	53509.5342	0.00534452365	0.00332741234	0.000899475058
0	1.60973957	61153.7534	0.00528476434	0.00329090181	0.000899474603
0	1.60973957	68797.9725	0.00522759344	0.00325625077	0.000899474249
0	2.0122	0	0.0062019	0.0047117	0.0010549
0	2.0121745	7644.2192	0.0058305851	0.0036966696	0.00091836259
0	2.01217447	15288.4383	0.00573800556	0.00359660219	0.000918346661
0	2.01217447	22932.6575	0.00566641639	0.00353834981	0.00091834135
0	2.01217447	30576.8767	0.00560248102	0.00349253215	0.000918338695
0	2.01217447	38221.0958	0.00554300367	0.00345259548	0.000918337102
0	2.01217447	45865.315	0.00548675785	0.00341621057	0.00091833604
0	2.01217447	53509.5342	0.00543312778	0.00338231619	0.000918335281
0	2.01217447	61153.7534	0.00538174318	0.0033503431	0.000918334712
0	2.01217447	68797.9725	0.00533235146	0.00331994748	0.00091833427
0	2.4146	0	0.0062051	0.0047162	0.0010752
0	2.4146094	7644.2192	0.0058518363	0.0037262113	0.00092962389
0	2.41460936	15288.4383	0.00576506027	0.00362198628	0.000929604776
0	2.41460936	22932.6575	0.00570087849	0.00356512809	0.000929598403
0	2.41460936	30576.8767	0.0056444829	0.00352217293	0.000929595217
0	2.41460936	38221.0958	0.00559230403	0.00348555652	0.000929593305
0	2.41460936	45865.315	0.00554300367	0.00345259548	0.00092959203
0	2.41460936	53509.5342	0.00549593795	0.00342208139	0.00092959112
0	2.41460936	61153.7534	0.00545073986	0.00339337892	0.000929590437
0	2.41460936	68797.9725	0.00540717252	0.00336611456	0.000929589906
0	2.817	0	0.0062074	0.0047195	0.0010885
0	2.8170443	7644.2192	0.0058694095	0.0037529364	0.00093699804
0	2.81704425	15288.4383	0.00578614612	0.00364368653	0.00093697574
0	2.81704425	22932.6575	0.00572704826	0.0035869629	0.000936968305
0	2.81704425	30576.8767	0.00567605053	0.00354564925	0.000936964588
0	2.81704425	38221.0958	0.00562922364	0.00351122612	0.000936962357
0	2.81704425	45865.315	0.00558510446	0.00348066172	0.00093696087
0	2.81704425	53509.5342	0.00554300367	0.00345259548	0.000936959808
0	2.81704425	61153.7534	0.00550254054	0.0034263185	0.000936959012
0	2.81704425	68797.9725	0.00546347848	0.00340141978	0.000936958392
0	3.2195	0	0.0062093	0.004722	0.0010977
0	3.2194791	7644.2192	0.0058844857	0.0037775693	0.00094213149
0	3.21947914	15288.4383	0.00580337393	0.00366294219	0.000942106004
0	3.21947914	22932.6575	0.00574787961	0.00360558584	0.000942097507
0	3.21947914	30576.8767	0.00570087849	0.00356512809	0.000942093258
0	3.21947914	38221.0958	0.00565810663	0.00353215336	0.000942090709
0	3.21947914	45865.315	0.00561797479	0.00350329317	0.00094208901
0	3.21947914	53509.5342	0.00557974128	0.00347703552	0.000942087796
0	3.21947914	61153.7534	0.00554300367	0.00345259548	0.000942086886
0	3.21947914	68797.9725	0.00550751787	0.00342952117	0.000942086178
0	3.6219	0	0.0062108	0.0047241	0.0011044
0	3.621914	7644.2192	0.0058977455	0.0038005406	0.00094587054
0	3.62191404	15288.4383	0.00581794259	0.00368045887	0.000945841866
0	3.62191404	22932.6575	0.00576506027	0.00362198628	0.000945832307
0	3.62191404	30576.8767	0.00572109315	0.00358185623	0.000945827527
0	3.62191404	38221.0958	0.0056814712	0.0035498155	0.00094582466
0	3.62191404	45865.315	0.0056444829	0.00352217293	0.000945822748
0	3.62191404	53509.5342	0.00560933209	0.00349726831	0.000945821382
0	3.62191404	61153.7534	0.0055755909	0.00347424052	0.000945820358
0	3.62191404	68797.9725	0.00554300367	0.00345259548	0.000945819562
4.9835	0	0	0.0065508	0.0048252	0.00081168
4.9834621	0	7644.2192	0.0045503249	0.0045920466	0.00086361304
4.98346208	0	15288.4383	0.004238394	0.00442365501	0.000863583846
4.98346208	0	22932.6575	0.00407405436	0.00429509811	0.000863574115
4.98346208	0	30576.8767	0.00396848565	0.00419281219	0.00086356925
4.98346208	0	38221.0958	0.00389273318	0.00410879213	0.00086356633
4.98346208	0	45865.315	0.00383433501	0.00403800588	0.000863564384
4.98346208	0	53509.5342	0.00378699347	0.00397713013	0.000863562994
4.98346208	0	61153.7534	0.00374716773	0.00392388086	0.000863561951
4.98346208	0	68797.9725	0.0037127081	0.003876636	0.00086356114
4.9835	0.40243	0	0.0063052	0.0048221	0.00096036
4.9834621	0.40243489	7644.2192	0.0060322177	0.0046013135	0.0008861638
4.98346208	0.402434893	15288.4383	0.00584721143	0.00443812027	0.000886131421
4.98346208	0.402434893	22932.6575	0.00570652019	0.00431474737	0.000886120628
4.98346208	0.402434893	30576.8767	0.00558883076	0.00421746258	0.000886115231
4.98346208	0.402434893	38221.0958	0.0054887865	0.00413824967	0.000886111993
4.98346208	0.402434893	45865.315	0.00540101151	0.00407209928	0.000886109835
4.98346208	0.402434893	53509.5342	0.0053224874	0.00401570815	0.000886108293
4.98346208	0.402434893	61153.7534	0.0052499536	0.00396547369	0.000886107137
4.98346208	0.402434893	68797.9725	0.00518238982	0.00392010636	0.000886106237
4.9835	0.80487	0	0.0062855	0.0048201	0.0010953
4.9834621	0.80486979	7644.2192	0.0060424843	0.0046058034	0.00091706685
4.98346208	0.804869786	15288.4383	0.00589316847	0.00444202815	0.000917031287
4.98346208	0.804869786	22932.6575	0.00578619866	0.00431826871	0.000917019432
4.98346208	0.804869786	30576.8767	0.00569920967	0.00422061088	0.000917013504
4.98346208	0.804869786	38221.0958	0.0056253244	0.00414102007	0.000917009948
4.98346208	0.804869786	45865.315	0.00555997594	0.00407450423	0.000917007577
4.98346208	0.804869786	53509.5342	0.00550072602	0.00401777526	0.000917005883
4.98346208	0.804869786	61153.7534	0.00544612522	0.00396856848	0.000917004613
4.98346208	0.804869786	68797.9725	0.00539523954	0.00392526948	0.000917003625
4.9835	1.2073	0	0.0062766	0.0048189	0.0010698
4.9834621	1.2073047	7644.2192	0.0060534068	0.0046111347	0.00084098458
4.98346208	1.20730468	15288.4383	0.00591604814	0.00444682871	0.000840945831
4.98346208	1.20730468	22932.6575	0.0058220713	0.00432274071	0.000840932914
4.98346208	1.20730468	30576.8767	0.00574776095	0.00422476689	0.000840926456
4.98346208	1.20730468	38221.0958	0.00568528791	0.00414485263	0.00084092258
4.98346208	1.20730468	45865.315	0.00563023118	0.00407802307	0.000840919997
4.98346208	1.20730468	53509.5342	0.00558029941	0.00402100529	0.000840918152
4.98346208	1.20730468	61153.7534	0.00553416705	0.00397154186	0.000840916768
4.98346208	1.20730468	68797.9725	0.00549100078	0.00392801984	0.000840915691
4.9835	1.6097	0	0.006271	0.0048183	0.0011181
4.9834621	1.6097396	7644.2192	0.006064526	0.0046170346	0.00086339069
4.98346208	1.60973957	15288.4383	0.00593193616	0.0044522437	0.00086334875
4.98346208	1.60973957	22932.6575	0.00584432368	0.00432788087	0.00086333477
4.98346208	1.60973957	30576.8767	0.00577684587	0.00422964476	0.000863327781
4.98346208	1.60973957	38221.0958	0.00572085933	0.00414945914	0.000863323587
4.98346208	1.60973957	45865.315	0.00567185901	0.0040823663	0.000863320791
4.98346208	1.60973957	53509.5342	0.00562755448	0.00402510864	0.000863318794
4.98346208	1.60973957	61153.7534	0.00558664862	0.00397543597	0.000863317296
4.98346208	1.60973957	68797.9725	0.005548343	0.00393173673	0.000863316131
4.9835	2.0122	0	0.0062671	0.004818	0.0011541
4.9834621	2.0121745	7644.2192	0.0060757884	0.004623322	0.00088476662
4.98346208	2.01217447	15288.4383	0.00594487209	0.00445808398	0.000884721492
4.98346208	2.01217447	22932.6575	0.00586062041	0.00433349297	0.000884706451
4.98346208	2.01217447	30576.8767	0.00579725312	0.00423504186	0.00088469893
4.98346208	2.01217447	38221.0958	0.00574540603	0.00415463119	0.000884694418
4.98346208	2.01217447	45865.315	0.00570041105	0.00408732042	0.00088469141
4.98346208	2.01217447	53509.5342	0.0056599212	0.00402986748	0.000884689261
4.98346208	2.01217447	61153.7534	0.00562262554	0.00398002955	0.000884687649
4.98346208	2.01217447	68797.9725	0.00558772921	0.0039361964	0.000884686396
4.9835	2.4146	0	0.0062642	0.0048179	0.0011834
4.9834621	2.4146094	7644.2192	0.0060871301	0.0046298731	0.00090498064
4.98346208	2.41460936	15288.4383	0.00595629684	0.00446421637	0.000904932333
4.98346208	2.41460936	22932.6575	0.00587379644	0.00433943522	0.000904916229
4.98346208	2.41460936	30576.8767	0.00581304821	0.0042408082	0.000904908177
4.98346208	2.41460936	38221.0958	0.00576402748	0.00416021095	0.000904903346
4.98346208	2.41460936	45865.315	0.00572187184	0.00409272017	0.000904900126
4.98346208	2.41460936	53509.5342	0.00568415339	0.00403510961	0.000904897825
4.98346208	2.41460936	61153.7534	0.00564952829	0.00398514397	0.0009048961
4.98346208	2.41460936	68797.9725	0.00561718999	0.00394121441	0.000904894758
4.9835	2.817	0	0.0062618	0.0048179	0.0012083
4.9834621	2.8170443	7644.2192	0.0060984893	0.0046366013	0.00092395674
4.98346208	2.81704425	15288.4383	0.00596683005	0.0044705448	0.000923905246
4.98346208	2.81704425	22932.6575	0.00588512235	0.00434560255	0.000923888081
4.98346208	2.81704425	30576.8767	0.00582608912	0.00424682995	0.000923879498
4.98346208	2.81704425	38221.0958	0.00577908511	0.00416607604	0.000923874348
4.98346208	2.81704425	45865.315	0.00573903942	0.00409843485	0.000923870915
4.98346208	2.81704425	53509.5342	0.00570343212	0.00404069625	0.000923868463
4.98346208	2.81704425	61153.7534	0.00567087716	0.00399063264	0.000923866624
4.98346208	2.81704425	68797.9725	0.00564054865	0.00394663665	0.000923865193
4.9835	3.2195	0	0.0062598	0.0048181	0.0012301
4.9834621	3.2194791	7644.2192	0.006109813	0.0046434452	0.0009416673
4.98346208	3.21947914	15288.4383	0.00597677106	0.00447699894	0.000941612613
4.98346208	3.21947914	22932.6575	0.00589524146	0.00435191614	0.000941594385
4.98346208	3.21947914	30576.8767	0.00583733476	0.00425301993	0.000941585271
4.98346208	3.21947914	38221.0958	0.0057918125	0.00417213096	0.000941579803
4.98346208	3.21947914	45865.315	0.00575338868	0.00410436072	0.000941576158
4.98346208	3.21947914	53509.5342	0.00571944585	0.00404651549	0.000941573554
4.98346208	3.21947914	61153.7534	0.00568855109	0.00399637561	0.000941571601
4.98346208	3.21947914	68797.9725	0.00565985512	0.00395233532	0.000941570082
4.9835	3.6219	0	0.0062582	0.0048183	0.0012495
4.9834621	3.621914	7644.2192	0.0061210578	0.0046503611	0.00095812344
4.98346208	3.62191404	15288.4383	0.00598627625	0.00448352701	0.000958065566
4.98346208	3.62191404	22932.6575	0.00590450887	0.00435831668	0.000958046277
4.98346208	3.62191404	30576.8767	0.00584732453	0.00425931136	0.000958036632
4.98346208	3.62191404	38221.0958	0.0058029114	0.00417830147	0.000958030845
4.98346208	3.62191404	45865.315	0.00576576534	0.00411041603	0.000958026987
4.98346208	3.62191404	53509.5342	0.0057331688	0.00405247811	0.000958024231
4.98346208	3.62191404	61153.7534	0.00570363963	0.0040022762	0.000958022164
4.98346208	3.62191404	68797.9725	0.00567630296	0.00395820625	0.000958020557
9.9669	0	0	0.0065508	0.0048252	0.00089038
9.9669242	0	7644.2192	0.0048618426	0.004698244	0.00094043527
9.96692417	0	15288.4383	0.00455032491	0.00459204664	0.000940376885
9.96692417	0	22932.6575	0.0043645443	0.00450168491	0.000940357423
9.96692417	0	30576.8767	0.004238394	0.00442365501	0.000940347692
9.96692417	0	38221.0958	0.00414576935	0.00435542018	0.000940341854
9.96692417	0	45865.315	0.00407405436	0.00429509811	0.000940337962
9.96692417	0	53509.5342	0.00401633655	0.00424126238	0.000940335181
9.96692417	0	61153.7534	0.00396848565	0.00419281219	0.000940333096
9.96692417	0	68797.9725	0.00392787112	0.00414888429	0.000940331474
9.9669	0.40243	0	0.0063346	0.0048235	0.0010282
9.9669242	0.40243489	7644.2192	0.0061780851	0.0047029913	0.00095217011
9.96692417	0.402434893	15288.4383	0.00603145852	0.00459950875	0.000952108538
9.96692417	0.402434893	22932.6575	0.00590127638	0.00451190414	0.000952088014
9.96692417	0.402434893	30576.8767	0.00578845139	0.00443662655	0.000952077752
9.96692417	0.402434893	38221.0958	0.00569082598	0.00437111322	0.000952071595
9.96692417	0.402434893	45865.315	0.00559514323	0.00431346905	0.00095206749
9.96692417	0.402434893	53509.5342	0.00551014812	0.00426226261	0.000952064558
9.96692417	0.402434893	61153.7534	0.00543310279	0.00421570439	0.000952062359
9.96692417	0.402434893	68797.9725	0.00536263245	0.00417306881	0.000952060649
9.9669	0.80487	0	0.0063052	0.0048221	0.001147
9.9669242	0.80486979	7644.2192	0.006154513	0.0047050723	0.00096690956
9.96692417	0.804869786	15288.4383	0.00603221768	0.00460131352	0.000966844806
9.96692417	0.804869786	22932.6575	0.00593157686	0.00451352948	0.00096682322
9.96692417	0.804869786	30576.8767	0.00584721143	0.00443812027	0.000966812427
9.96692417	0.804869786	38221.0958	0.00577509086	0.00437249587	0.000966805951
9.96692417	0.804869786	45865.315	0.00570652019	0.00431474737	0.000966801634
9.96692417	0.804869786	53509.5342	0.00564497291	0.00426343738	0.00096679855
9.96692417	0.804869786	61153.7534	0.00558883076	0.00421746258	0.000966796238
9.96692417	0.804869786	68797.9725	0.00553701852	0.0041759612	0.000966794439
9.9669	1.2073	0	0.0062928	0.004821	0.00121
9.9669242	1.2073047	7644.2192	0.0061500689	0.0047074616	0.0009792905
9.96692417	1.20730468	15288.4383	0.0060371455	0.00460343123	0.000979222551
9.96692417	1.20730468	22932.6575	0.00594834431	0.00451547407	0.000979199903
9.96692417	1.20730468	30576.8767	0.00587542416	0.00443994036	0.000979188579
9.96692417	1.20730468	38221.0958	0.00581371251	0.00437421229	0.000979181785
9.96692417	1.20730468	45865.315	0.00575629669	0.00431636681	0.000979177255
9.96692417	1.20730468	53509.5342	0.00570490133	0.0042649605	0.00097917402
9.96692417	1.20730468	61153.7534	0.00565805297	0.00421888832	0.000979171593
9.96692417	1.20730468	68797.9725	0.00561477285	0.00417728885	0.000979169706
9.9669	1.6097	0	0.0062855	0.0048201	0.0012481
9.9669242	1.6097396	7644.2192	0.0061508147	0.0047101009	0.00099155283
9.96692417	1.60973957	15288.4383	0.00604248434	0.00460580339	0.000991481698
9.96692417	1.60973957	22932.6575	0.00595985844	0.00451767931	0.000991457988
9.96692417	1.60973957	30576.8767	0.00589316847	0.00444202815	0.000991446132
9.96692417	1.60973957	38221.0958	0.00583730873	0.00437620376	0.000991439019
9.96692417	1.60973957	45865.315	0.00578619866	0.00431826871	0.000991434277
9.96692417	1.60973957	53509.5342	0.00574063686	0.00426677336	0.00099143089
9.96692417	1.60973957	61153.7534	0.00569920967	0.00422061088	0.00099142835
9.96692417	1.60973957	68797.9725	0.00566098589	0.00417892022	0.000991426374
9.9669	2.0122	0	0.0062804	0.0048194	0.0011752
9.9669242	2.0121745	7644.2192	0.006153752	0.0047129443	0.00090394155
9.96692417	2.01217447	15288.4383	0.00604791753	0.00460838362	0.000903867234
9.96692417	2.01217447	22932.6575	0.00596887078	0.00452009859	0.000903842462
9.96692417	2.01217447	30576.8767	0.00590596074	0.00444433686	0.000903830076
9.96692417	2.01217447	38221.0958	0.00585378928	0.0043784234	0.000903822644
9.96692417	2.01217447	45865.315	0.00580673259	0.00432040608	0.00090381769
9.96692417	2.01217447	53509.5342	0.00576499299	0.00426882892	0.000903814151
9.96692417	2.01217447	61153.7534	0.00572716971	0.00422258325	0.000903811497
9.96692417	2.01217447	68797.9725	0.00569234677	0.00418080831	0.000903809432
9.9669	2.4146	0	0.0062766	0.0048189	0.0011957
9.9669242	2.4146094	7644.2192	0.0061578394	0.0047159548	0.00091547693
9.96692417	2.41460936	15288.4383	0.00605340676	0.00461113471	0.000915399429
9.96692417	2.41460936	22932.6575	0.00597653702	0.00452269439	0.000915373594
9.96692417	2.41460936	30576.8767	0.00591604814	0.00444682871	0.000915360677
9.96692417	2.41460936	38221.0958	0.00586634174	0.00438083319	0.000915352927
9.96692417	2.41460936	45865.315	0.0058220713	0.00432274071	0.00091534776
9.96692417	2.41460936	53509.5342	0.00578301441	0.00427108881	0.000915344069
9.96692417	2.41460936	61153.7534	0.00574776095	0.00422476689	0.000915341301
9.96692417	2.41460936	68797.9725	0.00571539309	0.00418291451	0.000915339148
9.9669	2.817	0	0.0062735	0.0048185	0.001213
9.9669242	2.8170443	7644.2192	0.0061626115	0.0047191028	0.00092680142
9.96692417	2.81704425	15288.4383	0.0060589448	0.00461402657	0.00092672073
9.96692417	2.81704425	22932.6575	0.00598341257	0.00452543622	0.000926693833
9.96692417	2.81704425	30576.8767	0.00592451308	0.00444947283	0.000926680385
9.96692417	2.81704425	38221.0958	0.00587650989	0.00438340192	0.000926672316
9.96692417	2.81704425	45865.315	0.00583423531	0.00432524109	0.000926666937
9.96692417	2.81704425	53509.5342	0.00579714379	0.00427352121	0.000926663095
9.96692417	2.81704425	61153.7534	0.00576380478	0.00422712975	0.000926660213
9.96692417	2.81704425	68797.9725	0.00573328968	0.00418520652	0.000926657971
9.9669	3.2195	0	0.006271	0.0048183	0.0012282
9.9669242	3.2194791	7644.2192	0.0061678245	0.0047223644	0.00093788941
9.96692417	3.21947914	15288.4383	0.00606452597	0.00461703464	0.000937805533
9.96692417	3.21947914	22932.6575	0.00598979151	0.004528299	0.000937777575
9.96692417	3.21947914	30576.8767	0.00593193616	0.0044522437	0.000937763595
9.96692417	3.21947914	38221.0958	0.00588512969	0.00438610365	0.000937755208
9.96692417	3.21947914	45865.315	0.00584432368	0.00432788087	0.000937749616
9.96692417	3.21947914	53509.5342	0.0058087147	0.00427609943	0.000937745622
9.96692417	3.21947914	61153.7534	0.00577684587	0.00422964476	0.000937742626
9.96692417	3.21947914	68797.9725	0.00574777286	0.00418765693	0.000937740296
9.9669	3.6219	0	0.0062689	0.0048181	0.001242
9.9669242	3.621914	7644.2192	0.0061733355	0.0047257199	0.00094871893
9.96692417	3.62191404	15288.4383	0.00607014317	0.00462013871	0.000948631867
9.96692417	3.62191404	22932.6575	0.00599584095	0.00453126199	0.000948602847
9.96692417	3.62191404	30576.8767	0.0059386537	0.00445512004	0.000948588337
9.96692417	3.62191404	38221.0958	0.00589269057	0.00438891662	0.00094857963
9.96692417	3.62191404	45865.315	0.00585298384	0.00433063781	0.000948573826
9.96692417	3.62191404	53509.5342	0.0058185166	0.00427880075	0.00094856968
9.96692417	3.62191404	61153.7534	0.00578780225	0.00423228878	0.000948566571
9.96692417	3.62191404	68797.9725	0.00575987785	0.00419024218	0.000948564153
14.9504	0	0	0.00655082	0.00482523	0.000919756
14.950386	0	7644.2192	0.0058363196	0.0047379666	0.00096930288
14.9503862	0	15288.4383	0.00473615118	0.00466081576	0.000969215305
14.9503862	0	22932.6575	0.00455032491	0.00459204664	0.000969186113
14.9503862	0	30576.8767	0.00441786463	0.00453028598	0.000969171516
14.9503862	0	38221.0958	0.00431758473	0.00447444628	0.000969162758
14.9503862	0	45865.315	0.004238394	0.00442365501	0.00096915692
14.9503862	0	53509.5342	0.00417385811	0.0043772039	0.000969152749
14.9503862	0	61153.7534	0.00411996103	0.00433451197	0.000969149622
14.9503862	0	68797.9725	0.00407405436	0.00429509811	0.000969147189
14.9504	0.402435	0	0.0063579	0.00482403	0.00105385
14.950386	0.40243489	7644.2192	0.0062449794	0.0047411758	0.00097726937
14.9503862	0.402434893	15288.4383	0.00614426882	0.00466588235	0.000977178602
14.9503862	0.402434893	22932.6575	0.00603750053	0.00459898903	0.000977148347
14.9503862	0.402434893	30576.8767	0.00593440898	0.00453910838	0.00097713322
14.9503862	0.402434893	38221.0958	0.00583232761	0.00448514297	0.000977124143
14.9503862	0.402434893	45865.315	0.00574347973	0.00443621351	0.000977118092
14.9503862	0.402434893	53509.5342	0.00566532151	0.00439160733	0.00097711377
14.9503862	0.402434893	61153.7534	0.00558445636	0.00435027735	0.000977110529
14.9503862	0.402434893	68797.9725	0.00550853997	0.00431182611	0.000977108007
14.9504	0.80487	0	0.00632091	0.00482298	0.00116747
14.950386	0.80486979	7644.2192	0.0062089188	0.0047425286	0.00098684493
14.9503862	0.804869786	15288.4383	0.00611724242	0.00466707854	0.00098675098
14.9503862	0.804869786	22932.6575	0.00603035775	0.00460007135	0.000986719663
14.9503862	0.804869786	30576.8767	0.00595209267	0.00454010478	0.000986704005
14.9503862	0.804869786	38221.0958	0.00587871055	0.00448607111	0.00098669461
14.9503862	0.804869786	45865.315	0.00581473407	0.00443708397	0.000986688346
14.9503862	0.804869786	53509.5342	0.00575779018	0.00439242597	0.000986683872
14.9503862	0.804869786	61153.7534	0.00570037746	0.00435151046	0.000986680517
14.9503862	0.804869786	68797.9725	0.00564611844	0.00431385304	0.000986677907
14.9504	1.2073	0	0.0063052	0.00482208	0.00122633
14.950386	1.2073047	7644.2192	0.0061980444	0.0047440386	0.00099514808
14.9503862	1.20730468	15288.4383	0.00611011907	0.00466843309	0.000995050942
14.9503862	1.20730468	22932.6575	0.00603221768	0.00460131352	0.000995018563
14.9503862	1.20730468	30576.8767	0.0059639781	0.00454126287	0.000995002374
14.9503862	1.20730468	38221.0958	0.00590153651	0.00448716297	0.00099499266
14.9503862	1.20730468	45865.315	0.00584721143	0.00443812027	0.000994986184
14.9503862	1.20730468	53509.5342	0.00579894865	0.00439341264	0.000994981559
14.9503862	1.20730468	61153.7534	0.00575132102	0.0043524504	0.00099497809
14.9503862	1.20730468	68797.9725	0.00570652019	0.00431474737	0.000994975391
14.9504	1.60974	0	0.00629612	0.00482132	0.00126051
14.950386	1.6097396	7644.2192	0.0061944322	0.004745685	0.0010034155
14.9503862	1.60973957	15288.4383	0.00610836022	0.0046699249	0.00100331516
14.9503862	1.60973957	22932.6575	0.00603541736	0.00460269445	0.00100328172
14.9503862	1.60973957	30576.8767	0.00597280187	0.00454256154	0.001003265
14.9503862	1.60973957	38221.0958	0.00591649352	0.00448839742	0.00100325497
14.9503862	1.60973957	45865.315	0.00586764239	0.0044393013	0.00100324828
14.9503862	1.60973957	53509.5342	0.0058243381	0.00439454623	0.0010032435
14.9503862	1.60973957	61153.7534	0.00578223295	0.00435353945	0.00100323992
14.9503862	1.60973957	68797.9725	0.00574280925	0.00431579299	0.00100323713
14.9504	2.01217	0	0.00628999	0.00482067	0.00128339
14.950386	2.0121745	7644.2192	0.0061939099	0.0047474499	0.0010116357
14.9503862	2.01217447	15288.4383	0.00610881501	0.00467153609	0.0010115322
14.9503862	2.01217447	22932.6575	0.0060389077	0.00460419619	0.0010114977
14.9503862	2.01217447	30576.8767	0.00597981673	0.00454398281	0.00101148045
14.9503862	2.01217447	38221.0958	0.00592741349	0.00448975648	0.0010114701
14.9503862	2.01217447	45865.315	0.00588211838	0.00444060907	0.0010114632
14.9503862	2.01217447	53509.5342	0.00584208463	0.00439580873	0.00101145827
14.9503862	2.01217447	61153.7534	0.00580360748	0.00435475962	0.00101145457
14.9503862	2.01217447	68797.9725	0.0057677322	0.00431697192	0.0010114517
14.9504	2.41461	0	0.00628545	0.00482012	0.00130056
14.950386	2.4146094	7644.2192	0.0061950051	0.004749318	0.0010197977
14.9503862	2.41460936	15288.4383	0.00611041299	0.00467325133	0.00101969102
14.9503862	2.41460936	22932.6575	0.00604248434	0.00460580339	0.00101965545
14.9503862	2.41460936	30576.8767	0.00598574325	0.0045455113	0.00101963767
14.9503862	2.41460936	38221.0958	0.00593599609	0.00449122475	0.001019627
14.9503862	2.41460936	45865.315	0.00589316847	0.00444202815	0.00101961989
14.9503862	2.41460936	53509.5342	0.00585544388	0.00439718472	0.00101961481
14.9503862	2.41460936	61153.7534	0.00581953925	0.00435609546	0.001019611
14.9503862	2.41460936	68797.9725	0.00578619866	0.00431826871	0.00101960803
14.9504	2.81704	0	0.0062819	0.00481965	0.00121499
14.950386	2.8170443	7644.2192	0.0061970639	0.0047512762	0.0009283015
14.9503862	2.81704425	15288.4383	0.00611268852	0.00467505752	0.000928191617
14.9503862	2.81704425	22932.6575	0.00604609961	0.00460750288	0.00092815499
14.9503862	2.81704425	30576.8767	0.00599098575	0.00454713379	0.000928136676
14.9503862	2.81704425	38221.0958	0.00594311992	0.00449278895	0.000928125688
14.9503862	2.81704425	45865.315	0.00590207395	0.00444354524	0.000928118362
14.9503862	2.81704425	53509.5342	0.00586604653	0.00439866085	0.00092811313
14.9503862	2.81704425	61153.7534	0.00583205046	0.00435753361	0.000928109205
14.9503862	2.81704425	68797.9725	0.00580060775	0.00431966997	0.000928106153
14.9504	3.21948	0	0.006279	0.00481926	0.00122684
14.950386	3.2194791	7644.2192	0.0061997497	0.0047533134	0.00093605752
14.9503862	3.21947914	15288.4383	0.00611540418	0.00467694333	0.000935944453
14.9503862	3.21947914	22932.6575	0.00604974153	0.00460928328	0.000935906763
14.9503862	3.21947914	30576.8767	0.00599577977	0.00454883883	0.000935887919
14.9503862	3.21947914	38221.0958	0.00594928128	0.00449443759	0.000935876612
14.9503862	3.21947914	45865.315	0.00590955546	0.00444514878	0.000935869074
14.9503862	3.21947914	53509.5342	0.00587480882	0.00440022553	0.00093586369
14.9503862	3.21947914	61153.7534	0.00584227211	0.00435906245	0.000935859652
14.9503862	3.21947914	68797.9725	0.00581229575	0.00432116405	0.000935856511
14.9504	3.62191	0	0.00627657	0.00481893	0.00123747
14.950386	3.621914	7644.2192	0.0062028704	0.0047554198	0.00094372819
14.9503862	3.62191404	15288.4383	0.00611842456	0.00467889898	0.000943611937
14.9503862	3.62191404	22932.6575	0.00605340676	0.00461113471	0.000943573186
14.9503862	3.62191404	30576.8767	0.00600026882	0.00455061648	0.00094355381
14.9503862	3.62191404	38221.0958	0.00595477941	0.00449616065	0.000943542184
14.9503862	3.62191404	45865.315	0.00591604814	0.00444682871	0.000943534434
14.9503862	3.62191404	53509.5342	0.00588228563	0.00440186864	0.000943528898
14.9503862	3.62191404	61153.7534	0.00585088898	0.00436067179	0.000943524746
14.9503862	3.62191404	68797.9725	0.0058220713	0.00432274071	0.000943521517
19.9338	0	0	0.00655083	0.00482524	0.000934378
19.933848	0	7644.2192	0.0059748875	0.0047587598	0.00098372692
19.9338483	0	15288.4383	0.00486184255	0.00469824398	0.000983610148
19.9338483	0	22932.6575	0.00468283342	0.00464289704	0.000983571224
19.9338483	0	30576.8767	0.00455032491	0.00459204664	0.000983551762
19.9338483	0	38221.0958	0.00444737259	0.00454513271	0.000983540085
19.9338483	0	45865.315	0.0043645443	0.00450168491	0.0009835323
19.9338483	0	53509.5342	0.00429611735	0.00446130532	0.00098352674
19.9338483	0	61153.7534	0.004238394	0.00442365501	0.000983522569
19.9338483	0	68797.9725	0.00418886684	0.00438844345	0.000983519326
19.9338	0.402435	0	0.00637734	0.00482432	0.00106658
19.933848	0.40243489	7644.2192	0.0062899628	0.004761187	0.00098979832
19.9338483	0.402434893	15288.4383	0.00622541074	0.00470208897	0.000989678361
19.9338483	0.402434893	22932.6575	0.00612914058	0.00464816801	0.000989638375
19.9338483	0.402434893	30576.8767	0.0060445152	0.00459874625	0.000989618383
19.9338483	0.402434893	38221.0958	0.00595627179	0.00455325936	0.000989606387
19.9338483	0.402434893	45865.315	0.00586259727	0.00451123375	0.00098959839
19.9338483	0.402434893	53509.5342	0.00577796973	0.00447226909	0.000989592677
19.9338483	0.402434893	61153.7534	0.00570239277	0.00443567532	0.000989588393
19.9338483	0.402434893	68797.9725	0.00563457123	0.00440122229	0.000989585061
19.9338	0.80487	0	0.00633457	0.00482348	0.00117766
19.933848	0.80486979	7644.2192	0.0062462096	0.0047621891	0.00099683042
19.9338483	0.804869786	15288.4383	0.0061780851	0.00470299131	0.000996707274
19.9338483	0.804869786	22932.6575	0.00609978778	0.00464899239	0.000996666226
19.9338483	0.804869786	30576.8767	0.00603145852	0.00459950875	0.000996645702
19.9338483	0.804869786	38221.0958	0.00596631731	0.00455397165	0.000996633388
19.9338483	0.804869786	45865.315	0.00590127638	0.00451190414	0.000996625178
19.9338483	0.804869786	53509.5342	0.00584213052	0.00447290332	0.000996619314
19.9338483	0.804869786	61153.7534	0.00578845139	0.00443662655	0.000996614916
19.9338483	0.804869786	68797.9725	0.00573924601	0.00440278062	0.000996611496
19.9338	1.2073	0	0.00631595	0.00482274	0.00123445
19.933848	1.2073047	7644.2192	0.0062306357	0.0047632862	0.0010030718
19.9338483	1.20730468	15288.4383	0.0061616754	0.00470398902	0.0010029455
19.9338483	1.20730468	22932.6575	0.00609141104	0.00464991265	0.00100290339
19.9338483	1.20730468	30576.8767	0.00603053709	0.00460036779	0.00100288233
19.9338483	1.20730468	38221.0958	0.00597399888	0.00455478125	0.0010028697
19.9338483	1.20730468	45865.315	0.0059191848	0.00451267267	0.00100286128
19.9338483	1.20730468	53509.5342	0.00586958311	0.00447363657	0.00100285526
19.9338483	1.20730468	61153.7534	0.00582464452	0.00443732838	0.00100285075
19.9338483	1.20730468	68797.9725	0.00578347159	0.00440345349	0.00100284724
19.9338	1.60974	0	0.0063052	0.00482208	0.00126659
19.933848	1.6097396	7644.2192	0.0062238814	0.0047644686	0.0010092981
19.9338483	1.60973957	15288.4383	0.00615451297	0.00470507225	0.00100916855
19.9338483	1.60973957	22932.6575	0.00608866111	0.00465091895	0.00100912538
19.9338483	1.60973957	30576.8767	0.00603221768	0.00460131352	0.0010091038
19.9338483	1.60973957	38221.0958	0.00598066474	0.00455567829	0.00100909084
19.9338483	1.60973957	45865.315	0.00593157686	0.00451352948	0.00100908221
19.9338483	1.60973957	53509.5342	0.00588728961	0.00447445897	0.00100907604
19.9338483	1.60973957	61153.7534	0.00584721143	0.00443812027	0.00100907142
19.9338483	1.60973957	68797.9725	0.00581052986	0.00440421735	0.00100906782
19.9338	2.01217	0	0.00629803	0.0048215	0.00128745
19.933848	2.0121745	7644.2192	0.006220972	0.0047657275	0.0010155042
19.9338483	2.01217447	15288.4383	0.00615127455	0.00470623233	0.0010153715
19.9338483	2.01217447	22932.6575	0.00608814624	0.00465200259	0.00101532726
19.9338483	2.01217447	30576.8767	0.00603457438	0.00460233724	0.00101530515
19.9338483	2.01217447	38221.0958	0.00598627529	0.00455665408	0.00101529188
19.9338483	2.01217447	45865.315	0.00594091183	0.00451446586	0.00101528303
19.9338483	2.01217447	53509.5342	0.0059001098	0.00447536182	0.00101527671
19.9338483	2.01217447	61153.7534	0.00586323805	0.00443899351	0.00101527197
19.9338483	2.01217447	68797.9725	0.00582953093	0.00440506347	0.00101526828
19.9338	2.41461	0	0.00629279	0.00482098	0.00130265
19.933848	2.4146094	7644.2192	0.0062200909	0.0047670552	0.0010216854
19.9338483	2.41460936	15288.4383	0.00615006886	0.00470746156	0.00102154949
19.9338483	2.41460936	22932.6575	0.00608874726	0.00465315586	0.00102150419
19.9338483	2.41460936	30576.8767	0.0060371455	0.00460343123	0.00102148154
19.9338483	2.41460936	38221.0958	0.00599110576	0.00455770089	0.00102146795
19.9338483	2.41460936	45865.315	0.00594834431	0.00451547407	0.00102145889
19.9338483	2.41460936	53509.5342	0.00591000601	0.00447633738	0.00102145242
19.9338483	2.41460936	61153.7534	0.00587542416	0.00443994036	0.00102144757
19.9338483	2.41460936	68797.9725	0.00584385821	0.00440598412	0.00102144379
19.9338	2.81704	0	0.00628874	0.00482052	0.00131472
19.933848	2.8170443	7644.2192	0.0062204193	0.0047684451	0.0010278369
19.9338483	2.81704425	15288.4383	0.00615005836	0.00470875312	0.00102769779
19.9338483	2.81704425	22932.6575	0.00608999256	0.00465437194	0.00102765143
19.9338483	2.81704425	30576.8767	0.00603979676	0.00460458865	0.00102762825
19.9338483	2.81704425	38221.0958	0.00599539021	0.00455881187	0.00102761434
19.9338483	2.81704425	45865.315	0.00595452826	0.00451654727	0.00102760507
19.9338483	2.81704425	53509.5342	0.00591800989	0.00447737878	0.00102759845
19.9338483	2.81704425	61153.7534	0.00588513834	0.00444095396	0.00102759348
19.9338483	2.81704425	68797.9725	0.00585518683	0.00440697244	0.00102758962
19.9338	3.21948	0	0.00628545	0.00482012	0.00132494
19.933848	3.2194791	7644.2192	0.0062215336	0.004769891	0.0010339541
19.9338483	3.21947914	15288.4383	0.00615081471	0.00471010093	0.00103381182
19.9338483	3.21947914	22932.6575	0.00609164889	0.00465564473	0.0010337644
19.9338483	3.21947914	30576.8767	0.00604248434	0.00460580339	0.00103374069
19.9338483	3.21947914	38221.0958	0.00599929157	0.00455998089	0.00103372646
19.9338483	3.21947914	45865.315	0.00595985844	0.00451767931	0.00103371698
19.9338483	3.21947914	53509.5342	0.00592472461	0.00447847989	0.0010337102
19.9338483	3.21947914	61153.7534	0.00589316847	0.00444202815	0.00103370512
19.9338483	3.21947914	68797.9725	0.00586447093	0.00440802226	0.00103370117
19.9338	3.62191	0	0.00628272	0.00481976	0.00123445
19.933848	3.621914	7644.2192	0.006223192	0.0047713875	0.00094050816
19.9338483	3.62191404	15288.4383	0.00615209533	0.0047114996	0.000940362718
19.9338483	3.62191404	22932.6575	0.006093587	0.0046569688	0.000940314236
19.9338483	3.62191404	30576.8767	0.00604519306	0.00460707001	0.000940289994
19.9338483	3.62191404	38221.0958	0.00600291988	0.00456120249	0.00094027545
19.9338483	3.62191404	45865.315	0.00596458453	0.00451886473	0.000940265753
19.9338483	3.62191404	53509.5342	0.00593052624	0.00447963521	0.000940258827
19.9338483	3.62191404	61153.7534	0.00590000297	0.00444315744	0.000940253632
19.9338483	3.62191404	68797.9725	0.00587229993	0.00440912808	0.000940249592
24.9173	0	0	0.00655083	0.00482524	0.000942813
24.91731	0	7644.2192	0.0060681425	0.004771552	0.00099207745
24.9173104	0	15288.4383	0.00495313642	0.004721788	0.00099193149
24.9173104	0	22932.6575	0.004783045	0.00467552541	0.000991882836
24.9173104	0	30576.8767	0.00465331245	0.00463238661	0.000991858508
24.9173104	0	38221.0958	0.00455032491	0.00459204664	0.000991843912
24.9173104	0	45865.315	0.00446611986	0.00455422429	0.000991834181
24.9173104	0	53509.5342	0.00439568488	0.00451867501	0.00099182723
24.9173104	0	61153.7534	0.00433568632	0.00448518506	0.000991822017
24.9173104	0	68797.9725	0.00428381015	0.00445356685	0.000991817963
24.9173	0.402435	0	0.00639386	0.0048245	0.00107388
24.91731	0.40243489	7644.2192	0.0063227963	0.0047735046	0.0009970121
24.9173104	0.402434893	15288.4383	0.00626873074	0.00472488906	0.000996862948
24.9173104	0.402434893	22932.6575	0.00620769705	0.0046797788	0.000996813232
24.9173104	0.402434893	30576.8767	0.0061226363	0.00463779356	0.000996788373
24.9173104	0.402434893	38221.0958	0.00604937469	0.00459860629	0.000996773458
24.9173104	0.402434893	45865.315	0.00596978361	0.00456193413	0.000996763515
24.9173104	0.402434893	53509.5342	0.00588376429	0.00452753116	0.000996756413
24.9173104	0.402434893	61153.7534	0.00580235552	0.00449490226	0.000996751086
24.9173104	0.402434893	68797.9725	0.00572943117	0.00446390728	0.000996746943
24.9173	0.80487	0	0.00634681	0.00482381	0.00118344
24.91731	0.80486979	7644.2192	0.0062743159	0.0047743004	0.0010025301
24.9173104	0.804869786	15288.4383	0.00621527659	0.00472561607	0.00100237773
24.9173104	0.804869786	22932.6575	0.00615939227	0.00468044943	0.00100232695
24.9173104	0.804869786	30576.8767	0.00609119364	0.00463841766	0.00100230156
24.9173104	0.804869786	38221.0958	0.00603409715	0.00459919157	0.00100228633
24.9173104	0.804869786	45865.315	0.00597752093	0.00456248652	0.00100227617
24.9173104	0.804869786	53509.5342	0.00591930567	0.0045280552	0.00100226892
24.9173104	0.804869786	61153.7534	0.00586372853	0.00449568167	0.00100226348
24.9173104	0.804869786	68797.9725	0.00581257921	0.00446517657	0.00100225924
24.9173	1.2073	0	0.00632565	0.00482318	0.001239
24.91731	1.2073047	7644.2192	0.0062551114	0.0047751598	0.0010075291
24.9173104	1.20730468	15288.4383	0.00619459945	0.00472640672	0.00100737357
24.9173104	1.20730468	22932.6575	0.00614125909	0.00468118394	0.00100732173
24.9173104	1.20730468	30576.8767	0.00608129484	0.00463910594	0.00100729581
24.9173104	1.20730468	38221.0958	0.00603048957	0.00459984136	0.00100728026
24.9173104	1.20730468	45865.315	0.00598160105	0.00456310381	0.00100726989
24.9173104	1.20730468	53509.5342	0.00593290059	0.00452864456	0.00100726248
24.9173104	1.20730468	61153.7534	0.00588691149	0.00449624652	0.00100725693
24.9173104	1.20730468	68797.9725	0.0058446495	0.00446571944	0.00100725261
24.9173	1.60974	0	0.00631337	0.0048226	0.0012699
24.91731	1.6097396	7644.2192	0.006245858	0.0047760773	0.0010125203
24.9173104	1.60973957	15288.4383	0.00618469558	0.00472725568	0.00101236163
24.9173104	1.60973957	22932.6575	0.00613278483	0.00468197696	0.00101230872
24.9173104	1.60973957	30576.8767	0.00607767265	0.00463985302	0.00101228227
24.9173104	1.60973957	38221.0958	0.00603076872	0.00460055029	0.0010122664
24.9173104	1.60973957	45865.315	0.00598633398	0.00456378064	0.00101225582
24.9173104	1.60973957	53509.5342	0.00594285423	0.00452929387	0.00101224826
24.9173104	1.60973957	61153.7534	0.00590204857	0.00449687176	0.0010122426
24.9173104	1.60973957	68797.9725	0.0058645847	0.00446632314	0.00101223819
24.9173	2.01217	0	0.0063052	0.00482208	0.00128953
24.91731	2.0121745	7644.2192	0.0062410711	0.0047770482	0.0010175012
24.9173104	2.01217447	15288.4383	0.00617949125	0.00472815809	0.00101733934
24.9173104	2.01217447	22932.6575	0.00612845753	0.00468282365	0.00101728537
24.9173104	2.01217447	30576.8767	0.00607648558	0.00464065404	0.00101725839
24.9173104	2.01217447	38221.0958	0.00603221768	0.00460131352	0.0010172422
24.9173104	2.01217447	45865.315	0.00599076114	0.00456451214	0.00101723141
24.9173104	2.01217447	53509.5342	0.0059507084	0.00452999827	0.0010172237
24.9173104	2.01217447	61153.7534	0.00591329346	0.00449755253	0.00101721791
24.9173104	2.01217447	68797.9725	0.00587896694	0.00446698283	0.00101721342
24.9173	2.41461	0	0.00629928	0.00482161	0.00130352
24.91731	2.4146094	7644.2192	0.0062386702	0.0047780681	0.0010224693
24.9173104	2.41460936	15288.4383	0.00617674724	0.00472910956	0.00102230417
24.9173104	2.41460936	22932.6575	0.00612627825	0.00468371962	0.00102224914
24.9173104	2.41460936	30576.8767	0.00607647417	0.00464150462	0.00102222163
24.9173104	2.41460936	38221.0958	0.00603407851	0.00460212664	0.00102220512
24.9173104	2.41460936	45865.315	0.00599474381	0.00456529391	0.00102219412
24.9173104	2.41460936	53509.5342	0.00595712443	0.00453075336	0.00102218626
24.9173104	2.41460936	61153.7534	0.00592212693	0.00449828443	0.00102218036
24.9173104	2.41460936	68797.9725	0.00589004931	0.00446769409	0.00102217577
24.9173	2.81704	0	0.00629472	0.00482118	0.00131439
24.91731	2.8170443	7644.2192	0.0062376994	0.0047791329	0.0010274219
24.9173104	2.81704425	15288.4383	0.00617545488	0.00473010613	0.00102725365
24.9173104	2.81704425	22932.6575	0.00612535749	0.00468466087	0.00102719756
24.9173104	2.81704425	30576.8767	0.00607712011	0.00464240077	0.00102716951
24.9173104	2.81704425	38221.0958	0.00603610312	0.00460298566	0.00102715269
24.9173104	2.81704425	45865.315	0.00599834142	0.00456612196	0.00102714147
24.9173104	2.81704425	53509.5342	0.00596253058	0.00453155514	0.00102713346
24.9173104	2.81704425	61153.7534	0.00592934154	0.00449906345	0.00102712745
24.9173104	2.81704425	68797.9725	0.00589895878	0.00446845293	0.00102712277
24.9173	3.21948	0	0.00629106	0.00482079	0.00132343
24.91731	3.2194791	7644.2192	0.0062376583	0.0047802391	0.0010323568
24.9173104	3.21947914	15288.4383	0.00617509398	0.00473114417	0.00103218532
24.9173104	3.21947914	22932.6575	0.00612524062	0.00468564379	0.00103212817
24.9173104	3.21947914	30576.8767	0.00607817385	0.00464333886	0.0010320996
24.9173104	3.21947914	38221.0958	0.00603819987	0.00460388694	0.00103208245
24.9173104	3.21947914	45865.315	0.00600163762	0.00456699266	0.00103207102
24.9173104	3.21947914	53509.5342	0.00596721319	0.00453239997	0.00103206286
24.9173104	3.21947914	61153.7534	0.00593542042	0.00449988596	0.00103205673
24.9173104	3.21947914	68797.9725	0.00590635631	0.00446925572	0.00103205197
24.9173	3.62191	0	0.00628803	0.00482043	0.00133129
24.91731	3.621914	7644.2192	0.0062382598	0.0047813834	0.0010372715
24.9173104	3.62191404	15288.4383	0.00617536894	0.00473222039	0.00103709681
24.9173104	3.62191404	22932.6575	0.00612567107	0.00468666508	0.0010370386
24.9173104	3.62191404	30576.8767	0.00607950085	0.00464431559	0.00103700949
24.9173104	3.62191404	38221.0958	0.00604033209	0.0046048272	0.00103699203
24.9173104	3.62191404	45865.315	0.00600470372	0.00456790269	0.00103698038
24.9173104	3.62191404	53509.5342	0.00597136627	0.00453328454	0.00103697207
24.9173104	3.62191404	61153.7534	0.00594067622	0.00450074863	0.00103696583
24.9173104	3.62191404	68797.9725	0.00591266128	0.00447009911	0.00103696098
29.9008	0	0	0.00655083	0.00482525	0.000948168
29.900772	0	7644.2192	0.0061352787	0.0047802164	0.00099740117
29.9007725	0	15288.4383	0.00583631958	0.00473796659	0.000997226012
29.9007725	0	22932.6575	0.00486184255	0.00469824398	0.000997167627
29.9007725	0	30576.8767	0.00473615118	0.00466081576	0.000997138434
29.9007725	0	38221.0958	0.00463455556	0.00462547701	0.000997120918
29.9007725	0	45865.315	0.00455032491	0.00459204664	0.000997109241
29.9007725	0	53509.5342	0.00447908792	0.00456036397	0.0009971009
29.9007725	0	61153.7534	0.00441786463	0.00453028598	0.000997094645
29.9007725	0	68797.9725	0.0043645443	0.00450168491	0.000997089779
29.9008	0.402435	0	0.00640806	0.00482462	0.00107848
29.900772	0.40243489	7644.2192	0.0063480564	0.0047818499	0.0010015793
29.9007725	0.402434893	15288.4383	0.00630102939	0.00474056611	0.00100140097
29.9007725	0.402434893	22932.6575	0.00626216524	0.00470181127	0.00100134152
29.9007725	0.402434893	30576.8767	0.00619071467	0.00466535125	0.0010013118
29.9007725	0.402434893	38221.0958	0.00611765361	0.00463097998	0.00100129396
29.9007725	0.402434893	45865.315	0.00605021567	0.00459851543	0.00100128207
29.9007725	0.402434893	53509.5342	0.00597702416	0.00456779614	0.00100127358
29.9007725	0.402434893	61153.7534	0.00589774365	0.00453844437	0.00100126721
29.9007725	0.402434893	68797.9725	0.0058194508	0.00451037145	0.00100126226
29.9008	0.80487	0	0.0063579	0.00482403	0.00118703
29.900772	0.80486979	7644.2192	0.0062967482	0.0047825099	0.0010060928
29.9007725	0.804869786	15288.4383	0.00624497943	0.00474117585	0.00100591124
29.9007725	0.804869786	22932.6575	0.00620279759	0.0047023785	0.00100585073
29.9007725	0.804869786	30576.8767	0.00614426882	0.00466588235	0.00100582048
29.9007725	0.804869786	38221.0958	0.00608704105	0.0046314802	0.00100580232
29.9007725	0.804869786	45865.315	0.00603750053	0.00459898903	0.00100579022
29.9007725	0.804869786	53509.5342	0.00598720159	0.00456824654	0.00100578158
29.9007725	0.804869786	61153.7534	0.00593440898	0.00453910838	0.0010057751
29.9007725	0.804869786	68797.9725	0.00588150291	0.00451144565	0.00100577005
29.9008	1.2073	0	0.00633457	0.00482348	0.00124176
29.900772	1.2073047	7644.2192	0.0062746829	0.0047832154	0.0010102618
29.9007725	1.20730468	15288.4383	0.0062210747	0.00474183107	0.00101007707
29.9007725	1.20730468	22932.6575	0.0061780851	0.00470299131	0.0010100155
29.9007725	1.20730468	30576.8767	0.00612597875	0.0046664592	0.00100998472
29.9007725	1.20730468	38221.0958	0.00607546064	0.00463202635	0.00100996624
29.9007725	1.20730468	45865.315	0.00603145852	0.00459950875	0.00100995393
29.9007725	1.20730468	53509.5342	0.00598824436	0.00456874329	0.00100994513
29.9007725	1.20730468	61153.7534	0.00594443958	0.00453958491	0.00100993854
29.9007725	1.20730468	68797.9725	0.00590127638	0.00451190414	0.00100993341
29.9008	1.60974	0	0.00632091	0.00482298	0.00127184
29.900772	1.6097396	7644.2192	0.00626336	0.004783963	0.0010144263
29.9007725	1.60973957	15288.4383	0.00620891882	0.00474252855	0.00101423839
29.9007725	1.60973957	22932.6575	0.00616564289	0.00470364649	0.00101417576
29.9007725	1.60973957	30576.8767	0.00611724242	0.00466707854	0.00101414444
29.9007725	1.60973957	38221.0958	0.00607091791	0.00463261517	0.00101412565
29.9007725	1.60973957	45865.315	0.00603035775	0.00460007135	0.00101411312
29.9007725	1.60973957	53509.5342	0.00599113107	0.00456928314	0.00101410418
29.9007725	1.60973957	61153.7534	0.00595209267	0.00454010478	0.00101409746
29.9007725	1.60973957	68797.9725	0.00591403148	0.00451240622	0.00101409225
29.9008	2.01217	0	0.0063118	0.00482251	0.00129065
29.900772	2.0121745	7644.2192	0.006257008	0.0047847499	0.0010185848
29.9007725	2.01217447	15288.4383	0.00620207012	0.00474326531	0.0010183937
29.9007725	2.01217447	22932.6575	0.00615864672	0.00470434105	0.00101833001
29.9007725	2.01217447	30576.8767	0.00611262124	0.00466773742	0.00101829816
29.9007725	2.01217447	38221.0958	0.00606912571	0.00463324369	0.00101827905
29.9007725	2.01217447	45865.315	0.00603096075	0.00460067385	0.00101826631
29.9007725	2.01217447	53509.5342	0.0059944325	0.00456986312	0.00101825721
29.9007725	2.01217447	61153.7534	0.00595852074	0.00454066502	0.00101825039
29.9007725	2.01217447	68797.9725	0.00592376116	0.00451294892	0.00101824508
29.9008	2.41461	0	0.0063052	0.00482208	0.00130381
29.900772	2.4146094	7644.2192	0.006253351	0.0047855733	0.0010227358
29.9007725	2.41460936	15288.4383	0.00619804438	0.00474403862	0.00102254154
29.9007725	2.41460936	22932.6575	0.00615451297	0.00470507225	0.00102247678
29.9007725	2.41460936	30576.8767	0.00611011907	0.00466843309	0.0010224444
29.9007725	2.41460936	38221.0958	0.00606863527	0.00463390918	0.00102242497
29.9007725	2.41460936	45865.315	0.00603221768	0.00460131352	0.00102241202
29.9007725	2.41460936	53509.5342	0.00599764739	0.00457048048	0.00102240277
29.9007725	2.41460936	61153.7534	0.0059639781	0.00454126287	0.00102239583
29.9007725	2.41460936	68797.9725	0.00593157686	0.00451352948	0.00102239044
29.9008	2.81704	0	0.00630015	0.00482168	0.00131388
29.900772	2.8170443	7644.2192	0.006251321	0.0047864307	0.0010268779
29.9007725	2.81704425	15288.4383	0.00619569756	0.00474484596	0.00102668043
29.9007725	2.81704425	22932.6575	0.00615206688	0.00470583759	0.00102661461
29.9007725	2.81704425	30576.8767	0.00610884902	0.00466916302	0.0010265817
29.9007725	2.81704425	38221.0958	0.0060688537	0.00463460911	0.00102656196
29.9007725	2.81704425	45865.315	0.00603375313	0.00460198783	0.00102654879
29.9007725	2.81704425	53509.5342	0.00600066098	0.0045711327	0.00102653939
29.9007725	2.81704425	61153.7534	0.00596867953	0.00454189582	0.00102653234
29.9007725	2.81704425	68797.9725	0.00593805481	0.00451414538	0.00102652685
29.9008	3.21948	0	0.00629612	0.00482132	0.00132211
29.900772	3.2194791	7644.2192	0.0062503524	0.0047873197	0.0010310096
29.9007725	3.21947914	15288.4383	0.00619443221	0.00474568502	0.00103080895
29.9007725	3.21947914	22932.6575	0.00615070066	0.00470663474	0.00103074206
29.9007725	3.21947914	30576.8767	0.00610836022	0.0046699249	0.00103070862
29.9007725	3.21947914	38221.0958	0.00606950012	0.00463534115	0.00103068856
29.9007725	3.21947914	45865.315	0.00603541736	0.00460269445	0.00103067518
29.9007725	3.21947914	53509.5342	0.00600347229	0.00457181745	0.00103066563
29.9007725	3.21947914	61153.7534	0.00597280187	0.00454256154	0.00103065846
29.9007725	3.21947914	68797.9725	0.00594356126	0.0045147943	0.00103065289
29.9008	3.62191	0	0.00629279	0.00482098	0.00132918
29.900772	3.621914	7644.2192	0.0062501177	0.0047882383	0.0010351295
29.9007725	3.62191404	15288.4383	0.00619390628	0.00474655365	0.00103492566
29.9007725	3.62191404	22932.6575	0.00615006886	0.00470746156	0.00103485771
29.9007725	3.62191404	30576.8767	0.00610839981	0.00467071659	0.00103482374
29.9007725	3.62191404	38221.0958	0.00607042607	0.00463610317	0.00103480336
29.9007725	3.62191404	45865.315	0.0060371455	0.00460343123	0.00103478977
29.9007725	3.62191404	53509.5342	0.00600610919	0.00457253257	0.00103478006
29.9007725	3.62191404	61153.7534	0.00597648058	0.00454325786	0.00103477278
29.9007725	3.62191404	68797.9725	0.00594834431	0.00451547407	0.00103476712
34.8842	0	0	0.00655083	0.00482525	0.000951807
34.884235	0	7644.2192	0.0061859571	0.0047864734	0.0010010374
34.8842346	0	15288.4383	0.00591312901	0.00474976913	0.00100083303
34.8842346	0	22932.6575	0.0049255904	0.00471497412	0.00100076491
34.8842346	0	30576.8767	0.0048044491	0.0046819349	0.00100073086
34.8842346	0	38221.0958	0.00470501797	0.0046505141	0.00100071042
34.8842346	0	45865.315	0.00462158105	0.00462058836	0.0010006968
34.8842346	0	53509.5342	0.00455032491	0.00459204664	0.00100068707
34.8842346	0	61153.7534	0.00448859325	0.00456478866	0.00100067977
34.8842346	0	68797.9725	0.00443447092	0.00453872366	0.00100067409
34.8842	0.402435	0	0.00642038	0.00482471	0.00108158
34.884235	0.40243489	7644.2192	0.0063682402	0.0047878776	0.0010046763
34.8842346	0.402434893	15288.4383	0.00632614166	0.00475200727	0.00100446876
34.8842346	0.402434893	22932.6575	0.00629212256	0.00471804694	0.00100439959
34.8842346	0.402434893	30576.8767	0.00625125066	0.00468584237	0.001004365
34.8842346	0.402434893	38221.0958	0.0061783973	0.00465525552	0.00100434424
34.8842346	0.402434893	45865.315	0.00611005448	0.0046261625	0.00100433041
34.8842346	0.402434893	53509.5342	0.00604620796	0.00459845174	0.00100432052
34.8842346	0.402434893	61153.7534	0.00597853264	0.00457182166	0.00100431311
34.8842346	0.402434893	68797.9725	0.00590548565	0.00454621476	0.00100430735
34.8842	0.80487	0	0.00636804	0.00482419	0.00118942
34.884235	0.80486979	7644.2192	0.0063153351	0.0047884414	0.0010084747
34.8842346	0.804869786	15288.4383	0.00626941422	0.00475253279	0.00100826395
34.8842346	0.804869786	22932.6575	0.00623159343	0.0047185393	0.00100819371
34.8842346	0.804869786	30576.8767	0.00619274099	0.00468630595	0.00100815859
34.8842346	0.804869786	38221.0958	0.00613497439	0.00465569401	0.00100813752
34.8842346	0.804869786	45865.315	0.00608533084	0.004626579	0.00100812347
34.8842346	0.804869786	53509.5342	0.00604111644	0.00459884886	0.00100811343
34.8842346	0.804869786	61153.7534	0.00599559337	0.00457240246	0.00100810591
34.8842346	0.804869786	68797.9725	0.00594691385	0.00454714831	0.00100810005
34.8842	1.2073	0	0.00634287	0.00482371	0.00124355
34.884235	1.2073047	7644.2192	0.0062910003	0.0047890394	0.0010120501
34.8842346	1.20730468	15288.4383	0.00624307575	0.00475309242	0.0010118362
34.8842346	1.20730468	22932.6575	0.00620385738	0.00471906583	0.0010117649
34.8842346	1.20730468	30576.8767	0.00616643137	0.00468680378	0.00101172925
34.8842346	1.20730468	38221.0958	0.00611609103	0.00465616686	0.00101170786
34.8842346	1.20730468	45865.315	0.00607214517	0.00462702998	0.0010116936
34.8842346	1.20730468	53509.5342	0.00603310065	0.00459928058	0.00101168341
34.8842346	1.20730468	61153.7534	0.00599432422	0.00457281708	0.00101167577
34.8842346	1.20730468	68797.9725	0.00595434045	0.00454754763	0.00101166983
34.8842	1.60974	0	0.00632794	0.00482326	0.00127303
34.884235	1.6097396	7644.2192	0.0062779313	0.0047896693	0.0010156227
34.8842346	1.60973957	15288.4383	0.00622904731	0.00475368406	0.00101540561
34.8842346	1.60973957	22932.6575	0.00618926942	0.00471962443	0.00101533324
34.8842346	1.60973957	30576.8767	0.00615270157	0.00468733376	0.00101529706
34.8842346	1.60973957	38221.0958	0.00610692917	0.00465667195	0.00101527535
34.8842346	1.60973957	45865.315	0.00606662158	0.00462751332	0.00101526088
34.8842346	1.60973957	53509.5342	0.00603065258	0.00459974479	0.00101525054
34.8842346	1.60973957	61153.7534	0.0059954803	0.00457326434	0.00101524279
34.8842346	1.60973957	68797.9725	0.00595992704	0.00454797973	0.00101523676
34.8842	2.01217	0	0.00631796	0.00482284	0.00129126
34.884235	2.0121745	7644.2192	0.0062702363	0.0047903292	0.0010191915
34.8842346	2.01217447	15288.4383	0.00622079137	0.00475430577	0.00101897123
34.8842346	2.01217447	22932.6575	0.00618072993	0.00472021316	0.0010188978
34.8842346	2.01217447	30576.8767	0.00614472052	0.00468789395	0.00101886109
34.8842346	2.01217447	38221.0958	0.00610198847	0.00465720735	0.00101883906
34.8842346	2.01217447	45865.315	0.00606421883	0.00462802708	0.00101882438
34.8842346	2.01217447	53509.5342	0.00603042327	0.00460023954	0.00101881389
34.8842346	2.01217447	61153.7534	0.0059976888	0.00457374228	0.00101880602
34.8842346	2.01217447	68797.9725	0.00596501286	0.00454844266	0.0010187999
34.8842	2.41461	0	0.00631073	0.00482245	0.00130384
34.884235	2.4146094	7644.2192	0.0062655007	0.0047910174	0.0010227556
34.8842346	2.41460936	15288.4383	0.00621566211	0.00475495572	0.00102253213
34.8842346	2.41460936	22932.6575	0.00617542102	0.00472083018	0.00102245764
34.8842346	2.41460936	30576.8767	0.00613979233	0.00468848251	0.0010224204
34.8842346	2.41460936	38221.0958	0.00609920752	0.00465777122	0.00102239805
34.8842346	2.41460936	45865.315	0.00606329002	0.00462856943	0.00102238315
34.8842346	2.41460936	53509.5342	0.00603111307	0.00460076302	0.00102237251
34.8842346	2.41460936	61153.7534	0.00600016951	0.00457424908	0.00102236453
34.8842346	2.41460936	68797.9725	0.00596956642	0.0045489346	0.00102235832
34.8842	2.81704	0	0.0063052	0.00482208	0.00131332
34.884235	2.8170443	7644.2192	0.0062625676	0.0047917321	0.001026314
34.8842346	2.81704425	15288.4383	0.00621241109	0.00475563224	0.00102608738
34.8842346	2.81704425	22932.6575	0.00617203264	0.00472147382	0.00102601183
34.8842346	2.81704425	30576.8767	0.00613667053	0.00468909777	0.00102597405
34.8842346	2.81704425	38221.0958	0.00609767067	0.00465836188	0.00102595139
34.8842346	2.81704425	45865.315	0.00606315162	0.00462913868	0.00102593628
34.8842346	2.81704425	53509.5342	0.00603221768	0.00460131352	0.00102592548
34.8842346	2.81704425	61153.7534	0.00600264549	0.00457478304	0.00102591739
34.8842346	2.81704425	68797.9725	0.0059736164	0.00454945385	0.00102591109
34.8842	3.21948	0	0.0063008	0.00482174	0.00132097
34.884235	3.2194791	7644.2192	0.0062608157	0.0047924717	0.0010298659
34.8842346	3.21947914	15288.4383	0.0062103769	0.00475633375	0.00102963606
34.8842346	3.21947914	22932.6575	0.00616987845	0.0047221425	0.00102955945
34.8842346	3.21947914	30576.8767	0.00613470526	0.00468973813	0.00102952114
34.8842346	3.21947914	38221.0958	0.00609691511	0.00465897775	0.00102949816
34.8842346	3.21947914	45865.315	0.00606348081	0.00462973325	0.00102948283
34.8842346	3.21947914	53509.5342	0.00603352367	0.00460188947	0.00102947189
34.8842346	3.21947914	61153.7534	0.00600503043	0.00457534259	0.00102946368
34.8842346	3.21947914	68797.9725	0.00597723612	0.00454999883	0.0010294573
34.8842	3.62191	0	0.00629719	0.00482142	0.00132747
34.884235	3.621914	7644.2192	0.0062598825	0.0047932349	0.0010334103
34.8842346	3.62191404	15288.4383	0.00620917741	0.00475705877	0.00103317726
34.8842346	3.62191404	22932.6575	0.00616856531	0.00472283475	0.00103309959
34.8842346	3.62191404	30576.8767	0.00613352591	0.00469040214	0.00103306075
34.8842346	3.62191404	38221.0958	0.00609668326	0.00465961736	0.00103303745
34.8842346	3.62191404	45865.315	0.0060641087	0.00463035167	0.00103302191
34.8842346	3.62191404	53509.5342	0.00603493342	0.00460248939	0.00103301082
34.8842346	3.62191404	61153.7534	0.00600730626	0.00457592625	0.00103300249
34.8842346	3.62191404	68797.9725	0.00598050312	0.00455056806	0.00103299602
39.8677	0	0	0.00655083	0.00482525	0.000954408
39.867697	0	7644.2192	0.0062255847	0.004791204	0.0010036531
39.8676967	0	15288.4383	0.0059748875	0.00475875982	0.00100341959
39.8676967	0	22932.6575	0.00497830726	0.00472780863	0.00100334175
39.8676967	0	30576.8767	0.00486184255	0.00469824398	0.00100330282
39.8676967	0	38221.0958	0.00476497881	0.00466996936	0.00100327947
39.8676967	0	45865.315	0.00468283342	0.00464289704	0.0010032639
39.8676967	0	53509.5342	0.00461207134	0.00461694711	0.00100325278
39.8676967	0	61153.7534	0.00455032491	0.00459204664	0.00100324444
39.8676967	0	68797.9725	0.00449585983	0.00456812889	0.00100323795
39.8677	0.402435	0	0.00643115	0.00482478	0.00108377
39.867697	0.40243489	7644.2192	0.0063848413	0.0047924355	0.0010068885
39.8676967	0.402434893	15288.4383	0.00634637577	0.00476072507	0.00100665174
39.8676967	0.402434893	22932.6575	0.00631507696	0.00473050789	0.00100657283
39.8676967	0.402434893	30576.8767	0.00628790662	0.004701677	0.00100653338
39.8676967	0.402434893	38221.0958	0.00623282232	0.00467413547	0.00100650971
39.8676967	0.402434893	45865.315	0.00616387089	0.00464779522	0.00100649392
39.8676967	0.402434893	53509.5342	0.0060977061	0.00462257601	0.00100648265
39.8676967	0.402434893	61153.7534	0.00603720208	0.00459822866	0.0010064742
39.8676967	0.402434893	68797.9725	0.00597520272	0.00457471537	0.00100646762
39.8677	0.80487	0	0.00637734	0.00482432	0.00119108
39.867697	0.80486979	7644.2192	0.0063311417	0.0047929276	0.0010101519
39.8676967	0.804869786	15288.4383	0.00628996281	0.00476118703	0.00100991196
39.8676967	0.804869786	22932.6575	0.00625573	0.0047309433	0.00100983199
39.8676967	0.804869786	30576.8767	0.00622541074	0.00470208897	0.00100979201
39.8676967	0.804869786	38221.0958	0.00617911931	0.0046745267	0.00100976802
39.8676967	0.804869786	45865.315	0.00612914058	0.00464816801	0.00100975202
39.8676967	0.804869786	53509.5342	0.00608490716	0.00462293237	0.0010097406
39.8676967	0.804869786	61153.7534	0.0060445152	0.00459874625	0.00100973203
39.8676967	0.804869786	68797.9725	0.0060027231	0.00457554244	0.00100972537
39.8677	1.2073	0	0.00635062	0.00482389	0.00124477
39.867697	1.2073047	7644.2192	0.0063050053	0.0047934462	0.0010132818
39.8676967	1.20730468	15288.4383	0.00626180432	0.00476167552	0.0010130387
39.8676967	1.20730468	22932.6575	0.00622587646	0.00473140527	0.00101295767
39.8676967	1.20730468	30576.8767	0.00619472738	0.00470252756	0.00101291715
39.8676967	1.20730468	38221.0958	0.00615348612	0.0046749446	0.00101289284
39.8676967	1.20730468	45865.315	0.00610951037	0.00464856755	0.00101287663
39.8676967	1.20730468	53509.5342	0.00607044361	0.00462331554	0.00101286506
39.8676967	1.20730468	61153.7534	0.00603517703	0.00459911476	0.00101285638
39.8676967	1.20730468	68797.9725	0.00599999004	0.00457589775	0.00101284962
39.8677	1.60974	0	0.00633457	0.00482348	0.00127381
39.867697	1.6097396	7644.2192	0.0062904489	0.0047939899	0.0010164098
39.8676967	1.60973957	15288.4383	0.00624620964	0.0047621891	0.00101616353
39.8676967	1.60973957	22932.6575	0.0062095286	0.00473189237	0.00101608143
39.8676967	1.60973957	30576.8767	0.0061780851	0.00470299131	0.00101604039
39.8676967	1.60973957	38221.0958	0.00613986296	0.00467538773	0.00101601576
39.8676967	1.60973957	45865.315	0.00609978778	0.00464899239	0.00101599934
39.8676967	1.60973957	53509.5342	0.00606391786	0.0046237241	0.00101598761
39.8676967	1.60973957	61153.7534	0.00603145852	0.00459950875	0.00101597881
39.8676967	1.60973957	68797.9725	0.00599957637	0.00457627861	0.00101597197
39.8677	2.01217	0	0.00632378	0.0048231	0.00129159
39.867697	2.0121745	7644.2192	0.0062815829	0.0047945573	0.0010195353
39.8676967	2.01217447	15288.4383	0.00623673366	0.00476272643	0.00101928582
39.8676967	2.01217447	22932.6575	0.00619965954	0.00473240324	0.00101920266
39.8676967	2.01217447	30576.8767	0.00616808683	0.00470347889	0.00101916108
39.8676967	2.01217447	38221.0958	0.0061318453	0.00467585474	0.00101913614
39.8676967	2.01217447	45865.315	0.00609447338	0.00464944118	0.0010191195
39.8676967	2.01217447	53509.5342	0.00606088211	0.00462415668	0.00101910762
39.8676967	2.01217447	61153.7534	0.00603040379	0.00459992684	0.00101909871
39.8676967	2.01217447	68797.9725	0.00600072702	0.00457668368	0.00101909178
39.8677	2.41461	0	0.00631595	0.00482274	0.00130372
39.867697	2.4146094	7644.2192	0.006275901	0.0047951472	0.0010226576
39.8676967	2.41460936	15288.4383	0.0062306357	0.00476328623	0.00102240494
39.8676967	2.41460936	22932.6575	0.00619331931	0.00473293662	0.00102232072
39.8676967	2.41460936	30576.8767	0.0061616754	0.00470398902	0.00102227861
39.8676967	2.41460936	38221.0958	0.00612682118	0.00467634436	0.00102225335
39.8676967	2.41460936	45865.315	0.00609141104	0.00464991265	0.0010222365
39.8676967	2.41460936	53509.5342	0.00605951927	0.00462461202	0.00102222447
39.8676967	2.41460936	61153.7534	0.00603053709	0.00460036779	0.00102221545
39.8676967	2.41460936	68797.9725	0.006002491	0.00457711169	0.00102220843
39.8677	2.81704	0	0.00630996	0.0048224	0.00131277
39.867697	2.8170443	7644.2192	0.0062721765	0.0047957584	0.0010257761
39.8676967	2.81704425	15288.4383	0.00622658945	0.00476386731	0.00102552027
39.8676967	2.81704425	22932.6575	0.00618909965	0.00473349131	0.00102543499
39.8676967	2.81704425	30576.8767	0.00615740528	0.00470452051	0.00102539235
39.8676967	2.81704425	38221.0958	0.006123569	0.0046768554	0.00102536676
39.8676967	2.81704425	45865.315	0.00608963576	0.00465040562	0.0010253497
39.8676967	2.81704425	53509.5342	0.00605905034	0.00462508894	0.00102533752
39.8676967	2.81704425	61153.7534	0.00603123457	0.00460083038	0.00102532838
39.8676967	2.81704425	68797.9725	0.00600445099	0.00457756145	0.00102532128
39.8677	3.21948	0	0.0063052	0.00482208	0.00131998
39.867697	3.2194791	7644.2192	0.0062697422	0.0047963897	0.0010288902
39.8676967	3.21947914	15288.4383	0.00622388141	0.00476446857	0.00102863118
39.8676967	3.21947914	22932.6575	0.00618625145	0.00473406621	0.00102854484
39.8676967	3.21947914	30576.8767	0.00615451297	0.00470507225	0.00102850167
39.8676967	3.21947914	38221.0958	0.00612144955	0.00467738675	0.00102847576
39.8676967	3.21947914	45865.315	0.00608866111	0.00465091895	0.00102845849
39.8676967	3.21947914	53509.5342	0.00605910408	0.0046255863	0.00102844616
39.8676967	3.21947914	61153.7534	0.00603221768	0.00460131352	0.00102843691
39.8676967	3.21947914	68797.9725	0.0060064388	0.00457803183	0.00102842971
39.8677	3.62191	0	0.00630131	0.00482178	0.00132604
39.867697	3.621914	7644.2192	0.0062682048	0.0047970401	0.0010319993
39.8676967	3.62191404	15288.4383	0.00622209522	0.00476508896	0.00103173707
39.8676967	3.62191404	22932.6575	0.00618434144	0.00473466026	0.00103164966
39.8676967	3.62191404	30576.8767	0.00615255934	0.00470564319	0.00103160596
39.8676967	3.62191404	38221.0958	0.00612009805	0.00467793735	0.00103157974
39.8676967	3.62191404	45865.315	0.00608821798	0.00465145161	0.00103156225
39.8676967	3.62191404	53509.5342	0.00605948648	0.00462610306	0.00103154977
39.8676967	3.62191404	61153.7534	0.00603335339	0.00460181613	0.0010315404
39.8676967	3.62191404	68797.9725	0.00600838984	0.00457852179	0.00103153312
44.8512	0	0	0.00655083	0.00482525	0.000956342
44.851159	0	7644.2192	0.0062574287	0.0047949061	0.0010056125
44.8511587	0	15288.4383	0.0060256547	0.00476583666	0.00100534976
44.8511587	0	22932.6575	0.00583631958	0.00473796659	0.00100526219
44.8511587	0	30576.8767	0.0049108163	0.00471121904	0.0010052184
44.8511587	0	38221.0958	0.00481670756	0.00468552362	0.00100519212
44.8511587	0	45865.315	0.00473615118	0.00466081576	0.00100517461
44.8511587	0	53509.5342	0.00466622038	0.00463703606	0.0010051621
44.8511587	0	61153.7534	0.00460480169	0.00461412984	0.00100515271
44.8511587	0	68797.9725	0.00455032491	0.00459204664	0.00100514541
44.8512	0.402435	0	0.00644063	0.00482483	0.00108539
44.851159	0.40243489	7644.2192	0.0063988096	0.0047960027	0.0010085317
44.8511587	0.402434893	15288.4383	0.00636317045	0.00476758847	0.00100826579
44.8511587	0.402434893	22932.6575	0.00633365838	0.00474037357	0.00100817715
44.8511587	0.402434893	30576.8767	0.00630850852	0.00471428082	0.00100813283
44.8511587	0.402434893	38221.0958	0.00628166503	0.00468923956	0.00100810624
44.8511587	0.402434893	45865.315	0.00621227521	0.00466518498	0.00100808851
44.8511587	0.402434893	53509.5342	0.00614300757	0.00464205747	0.00100807585
44.8511587	0.402434893	61153.7534	0.00608008223	0.00461964559	0.00100806635
44.8511587	0.402434893	68797.9725	0.00602383589	0.00459792451	0.00100805896
44.8512	0.80487	0	0.00638593	0.00482442	0.00119229
44.851159	0.80486979	7644.2192	0.0063448415	0.0047964392	0.0010113827
44.8511587	0.804869786	15288.4383	0.00630754334	0.00476800072	0.00101111358
44.8511587	0.804869786	22932.6575	0.00627626912	0.00474076409	0.00101102388
44.8511587	0.804869786	30576.8767	0.00624877705	0.0047146519	0.00101097903
44.8511587	0.804869786	38221.0958	0.00622058989	0.00468959323	0.00101095212
44.8511587	0.804869786	45865.315	0.00616969257	0.00466552299	0.00101093418
44.8511587	0.804869786	53509.5342	0.00612535194	0.00464238137	0.00101092136
44.8511587	0.804869786	61153.7534	0.0060849933	0.00462011329	0.00101091175
44.8511587	0.804869786	68797.9725	0.00604735647	0.00459866796	0.00101090428
44.8512	1.2073	0	0.0063579	0.00482403	0.00124563
44.851159	1.2073047	7644.2192	0.0063172795	0.004796897	0.0010141659
44.8511587	1.20730468	15288.4383	0.00627804203	0.00476843419	0.00101389363
44.8511587	1.20730468	22932.6575	0.00624497943	0.00474117585	0.00101380287
44.8511587	1.20730468	30576.8767	0.00621615098	0.00471504425	0.00101375749
44.8511587	1.20730468	38221.0958	0.00618846906	0.0046899682	0.00101373026
44.8511587	1.20730468	45865.315	0.00614426882	0.00466588235	0.0010137121
44.8511587	1.20730468	53509.5342	0.00610511397	0.00464272668	0.00101369914
44.8511587	1.20730468	61153.7534	0.00606981059	0.00462044589	0.00101368941
44.8511587	1.20730468	68797.9725	0.00603750053	0.00459898903	0.00101368185
44.8512	1.60974	0	0.00634085	0.00482366	0.00127432
44.851159	1.6097396	7644.2192	0.0063014501	0.004797375	0.0010169478
44.8511587	1.60973957	15288.4383	0.00626113449	0.00476888784	0.00101667234
44.8511587	1.60973957	22932.6575	0.00622719098	0.00474160782	0.00101658052
44.8511587	1.60973957	30576.8767	0.00619780612	0.00471545685	0.0010165346
44.8511587	1.60973957	38221.0958	0.00617046278	0.00469036345	0.00101650706
44.8511587	1.60973957	45865.315	0.00613054105	0.00466626204	0.00101648869
44.8511587	1.60973957	53509.5342	0.00609475067	0.00464309236	0.00101647557
44.8511587	1.60973957	61153.7534	0.00606231759	0.00462079892	0.00101646573
44.8511587	1.60973957	68797.9725	0.00603264118	0.00459933059	0.00101645808
44.8512	2.01217	0	0.0063293	0.00482331	0.00129175
44.851159	2.0121745	7644.2192	0.0062915534	0.0047978722	0.0010197279
44.8511587	2.01217447	15288.4383	0.00625059284	0.00476936072	0.00101944927
44.8511587	2.01217447	22932.6575	0.00621617174	0.00474205902	0.00101935638
44.8511587	2.01217447	30576.8767	0.00618651784	0.00471588871	0.00101930994
44.8511587	2.01217447	38221.0958	0.00615940794	0.004690778	0.00101928207
44.8511587	2.01217447	45865.315	0.00612239451	0.00466666108	0.00101926349
44.8511587	2.01217447	53509.5342	0.00608900892	0.00464347744	0.00101925022
44.8511587	2.01217447	61153.7534	0.00605863212	0.00462117141	0.00101924027
44.8511587	2.01217447	68797.9725	0.00603077778	0.00459969167	0.00101923253
44.8512	2.41461	0	0.00632091	0.00482298	0.00130355
44.851159	2.4146094	7644.2192	0.0062850298	0.0047983877	0.0010225058
44.8511587	2.41460936	15288.4383	0.00624363451	0.0047698519	0.00102222397
44.8511587	2.41460936	22932.6575	0.00620891882	0.00474252855	0.00102213002
44.8511587	2.41460936	30576.8767	0.00617911383	0.00471633892	0.00102208304
44.8511587	2.41460936	38221.0958	0.0061521704	0.00469121095	0.00102205486
44.8511587	2.41460936	45865.315	0.00611724242	0.00466707854	0.00102203607
44.8511587	2.41460936	53509.5342	0.00608564498	0.004643881	0.00102202264
44.8511587	2.41460936	61153.7534	0.00605682712	0.00462156244	0.00102201258
44.8511587	2.41460936	68797.9725	0.00603035775	0.00460007135	0.00102200475
44.8512	2.81704	0	0.00631449	0.00482266	0.00131225
44.851159	2.8170443	7644.2192	0.0062805999	0.0047989206	0.001025281
44.8511587	2.81704425	15288.4383	0.00623887774	0.00477036051	0.001024996
44.8511587	2.81704425	22932.6575	0.00620395678	0.00474301553	0.00102490098
44.8511587	2.81704425	30576.8767	0.00617405338	0.00471680661	0.00102485348
44.8511587	2.81704425	38221.0958	0.0061472303	0.00469166141	0.00102482497
44.8511587	2.81704425	45865.315	0.00611386122	0.00466751358	0.00102480597
44.8511587	2.81704425	53509.5342	0.00608363477	0.00464430218	0.0010247924
44.8511587	2.81704425	61153.7534	0.00605603379	0.00462197114	0.00102478222
44.8511587	2.81704425	68797.9725	0.00603065655	0.00460046876	0.0010247743
44.8512	3.21948	0	0.00630938	0.00482237	0.00131912
44.851159	3.2194791	7644.2192	0.0062775587	0.0047994701	0.0010280531
44.8511587	3.21947914	15288.4383	0.00623556749	0.00477088573	0.00102776492
44.8511587	3.21947914	22932.6575	0.00620048751	0.00474351915	0.00102766885
44.8511587	3.21947914	30576.8767	0.00617051041	0.00471729097	0.00102762081
44.8511587	3.21947914	38221.0958	0.00614377434	0.00469212856	0.00102759199
44.8511587	3.21947914	45865.315	0.00611160884	0.00466796535	0.00102757277
44.8511587	3.21947914	53509.5342	0.00608246035	0.00464474015	0.00102755905
44.8511587	3.21947914	61153.7534	0.00605582998	0.00462239668	0.00102754875
44.8511587	3.21947914	68797.9725	0.00603133297	0.00460088307	0.00102754075
44.8512	3.62191	0	0.0063052	0.00482208	0.00132484
44.851159	3.621914	7644.2192	0.0062754866	0.0048000354	0.0010308217
44.8511587	3.62191404	15288.4383	0.00623325849	0.0047714268	0.0010305303
44.8511587	3.62191404	22932.6575	0.00619804438	0.00474403862	0.00103043317
44.8511587	3.62191404	30576.8767	0.00616800528	0.0047177912	0.0010303846
44.8511587	3.62191404	38221.0958	0.00614133137	0.00469261164	0.00103035546
44.8511587	3.62191404	45865.315	0.00611011907	0.00466843309	0.00103033603
44.8511587	3.62191404	53509.5342	0.00608183595	0.00464519413	0.00103032215
44.8511587	3.62191404	61153.7534	0.00605599359	0.0046228383	0.00103031174
44.8511587	3.62191404	68797.9725	0.00603221768	0.00460131352	0.00103030365
