# Supplementary material for: GEODE: an in silico tool that translates in vitro to in vivo predictions of tuberculosis antibiotic combination efficacy
Source: Front Pharmacol. 2025 Oct 17;16:1639673. doi: 10.3389/fphar.2025.1639673 (PMC12575316; doi:10.3389/fphar.2025.1639673)
Supplement: Supplementary file 1 [file Supplementaryfile5.zip › drug_int_data/HRZM-NNNH-mean/INH-PZA.csv]

bliss INH-PZA nrDrugs 2 nrLines 99
0	7644.2192	0.00079171367	0.0011134127	0.00028107523
0	15288.4383	0.000796705833	0.00111840486	0.000281075226
0	22932.6575	0.000797854681	0.00111955371	0.000281075226
0	30576.8767	0.000798316923	0.00112001596	0.000281075226
0	38221.0958	0.00079855455	0.00112025359	0.000281075226
0	45865.315	0.000798695057	0.00112039409	0.000281075226
0	53509.5342	0.000798786049	0.00112048509	0.000281075226
0	61153.7534	0.000798848871	0.00112054791	0.000281075226
0	68797.9725	0.000798894356	0.00112059339	0.000281075226
4.9835	0	0.0032087	0.0048166	0.0010421
4.9834621	7644.2192	0.0032012518	0.0048303464	0.00092481048
4.98346208	15288.4383	0.00319381863	0.00477435521	0.000924722906
4.98346208	22932.6575	0.00318638758	0.00469484016	0.000924693713
4.98346208	30576.8767	0.00317895968	0.0046217908	0.000924679117
4.98346208	38221.0958	0.00317153598	0.00455236783	0.000924670359
4.98346208	45865.315	0.00316411751	0.00445641099	0.00092466452
4.98346208	53509.5342	0.0031567053	0.00436668977	0.00092466035
4.98346208	61153.7534	0.00314930038	0.0042946998	0.000924657222
4.98346208	68797.9725	0.00314190377	0.00423972604	0.000924654789
9.9669	0	0.0032087	0.0048166	0.0012711
9.9669242	7644.2192	0.0032049688	0.004833673	0.0011482302
9.96692417	15288.4383	0.00320125177	0.00483036195	0.00114805502
9.96692417	22932.6575	0.003197535	0.00480368859	0.00114799664
9.96692417	30576.8767	0.00319381863	0.0047743665	0.00114796744
9.96692417	38221.0958	0.00319010278	0.00472966	0.00114794993
9.96692417	45865.315	0.00318638758	0.0046948502	0.00114793825
9.96692417	53509.5342	0.00318267317	0.00465851113	0.00114792991
9.96692417	61153.7534	0.00317895968	0.00462180038	0.00114792365
9.96692417	68797.9725	0.00317524724	0.00459043247	0.00114791879
14.9504	0	0.00320869	0.00481666	0.00135736
14.950386	7644.2192	0.0032062079	0.0048279905	0.0012329266
14.9503862	15288.4383	0.00320372978	0.00483939517	0.00123266387
14.9503862	22932.6575	0.00320125177	0.00483036687	0.00123257629
14.9503862	30576.8767	0.00319877389	0.00481154897	0.0012325325
14.9503862	38221.0958	0.00319629616	0.00479663668	0.00123250623
14.9503862	45865.315	0.00319381863	0.00477437008	0.00123248871
14.9503862	53509.5342	0.00319134133	0.00474329054	0.0012324762
14.9503862	61153.7534	0.0031888643	0.00471712624	0.00123246682
14.9503862	68797.9725	0.00318638758	0.00469485338	0.00123245952
19.9338	0	0.00320869	0.00481667	0.00140038
19.933848	7644.2192	0.0032068274	0.0048251618	0.0012753575
19.9338483	15288.4383	0.00320496881	0.00483367303	0.00127500715
19.9338483	22932.6575	0.00320311027	0.00484227167	0.00127489037
19.9338483	30576.8767	0.00320125177	0.00483036926	0.00127483199
19.9338483	38221.0958	0.00319939335	0.00481582356	0.00127479696
19.9338483	45865.315	0.003197535	0.00480369453	0.0012747736
19.9338483	53509.5342	0.00319567676	0.0047933746	0.00127475692
19.9338483	61153.7534	0.00319381863	0.00477437181	0.00127474441
19.9338483	68797.9725	0.00319196063	0.00475055621	0.00127473468
24.9173	0	0.00320869	0.00481668	0.00142522
24.91731	7644.2192	0.0032071991	0.0048234678	0.0012999478
24.9173104	15288.4383	0.00320571223	0.00483025913	0.00129950993
24.9173104	22932.6575	0.00320422539	0.00483710133	0.00129936397
24.9173104	30576.8767	0.00320273856	0.00484400225	0.00129929099
24.9173104	38221.0958	0.00320125177	0.00483037066	0.0012992472
24.9173104	45865.315	0.00319976503	0.00481851173	0.00129921801
24.9173104	53509.5342	0.00319827833	0.00480830515	0.00129919715
24.9173104	61153.7534	0.00319679169	0.00479937374	0.00129918151
24.9173104	68797.9725	0.00319530512	0.00479149457	0.00129916935
29.9008	0	0.00320869	0.00481669	0.001441
29.900772	7644.2192	0.0032074469	0.0048223395	0.0013156324
29.9007725	15288.4383	0.00320620785	0.0048279905	0.00131510698
29.9007725	22932.6575	0.00320496881	0.00483367303	0.00131493183
29.9007725	30576.8767	0.00320372978	0.00483939517	0.00131484425
29.9007725	38221.0958	0.00320249076	0.00484266076	0.0013147917
29.9007725	45865.315	0.00320125177	0.00483037158	0.00131475667
29.9007725	53509.5342	0.00320001282	0.00482035926	0.00131473165
29.9007725	61153.7534	0.00319877389	0.00481155299	0.00131471288
29.9007725	68797.9725	0.003197535	0.00480369641	0.00131469829
34.8842	0	0.00320869	0.00481669	0.00145173
34.884235	7644.2192	0.0032076239	0.004821534	0.001326348
34.8842346	15288.4383	0.00320656187	0.00482637323	0.00132573495
34.8842346	22932.6575	0.00320549983	0.00483123313	0.0013255306
34.8842346	30576.8767	0.00320443779	0.0048361203	0.00132542842
34.8842346	38221.0958	0.00320337577	0.00484103766	0.00132536712
34.8842346	45865.315	0.00320231376	0.00484057577	0.00132532625
34.8842346	53509.5342	0.00320125177	0.00483037222	0.00132529706
34.8842346	61153.7534	0.00320018981	0.00482170762	0.00132527516
34.8842346	68797.9725	0.00319912787	0.00481396468	0.00132525813
39.8677	0	0.00320869	0.00481669	0.00145939
39.867697	7644.2192	0.0032077567	0.0048209301	0.0013340574
39.8676967	15288.4383	0.00320682738	0.00482516181	0.0013333568
39.8676967	22932.6575	0.00320589809	0.00482940775	0.00133312325
39.8676967	30576.8767	0.00320496881	0.00483367303	0.00133300648
39.8676967	38221.0958	0.00320403953	0.00483796074	0.00133293642
39.8676967	45865.315	0.00320311027	0.00484227167	0.00133288971
39.8676967	53509.5342	0.00320218101	0.00483914344	0.00133285635
39.8676967	61153.7534	0.00320125177	0.0048303727	0.00133283133
39.8676967	68797.9725	0.00320032255	0.00482273529	0.00133281187
44.8512	0	0.00320869	0.00481669	0.00146509
44.851159	7644.2192	0.0032078599	0.0048204605	0.0013398328
44.8511587	15288.4383	0.00320703389	0.00482422042	0.0013390446
44.8511587	22932.6575	0.00320620785	0.0048279905	0.00133878186
44.8511587	30576.8767	0.00320538182	0.00483177471	0.0013386505
44.8511587	38221.0958	0.00320455579	0.00483557581	0.00133857168
44.8511587	45865.315	0.00320372978	0.00483939517	0.00133851913
44.8511587	53509.5342	0.00320290376	0.00484323269	0.0013384816
44.8511587	61153.7534	0.00320207776	0.00483807685	0.00133845345
44.8511587	68797.9725	0.00320125177	0.00483037307	0.00133843155
