# Supplementary material for: GEODE: an in silico tool that translates in vitro to in vivo predictions of tuberculosis antibiotic combination efficacy
Source: Front Pharmacol. 2025 Oct 17;16:1639673. doi: 10.3389/fphar.2025.1639673 (PMC12575316; doi:10.3389/fphar.2025.1639673)
Supplement: Supplementary file 1 [file Supplementaryfile5.zip › drug_int_data/HRZM-NNNH-mean/MXF.csv]

bliss MXF nrDrugs 1 nrLines 10
0	0	0	0
15.095	0.00735466	0.0046332	0.00181432
30.1901	0.00737095	0.00463698	0.0018435
45.2851	0.00737749	0.00463829	0.00185336
60.3801	0.00738119	0.00463896	0.00185837
75.4751	0.00738362	0.00463937	0.00186143
90.5702	0.00738538	0.00463965	0.0018635
105.6652	0.007386717	0.004639856	0.00186499
120.7602	0.007387779	0.004640011	0.001866122
135.8552	0.007388647	0.004640134	0.00186701
