# Supplementary material for: GEODE: an in silico tool that translates in vitro to in vivo predictions of tuberculosis antibiotic combination efficacy
Source: Front Pharmacol. 2025 Oct 17;16:1639673. doi: 10.3389/fphar.2025.1639673 (PMC12575316; doi:10.3389/fphar.2025.1639673)
Supplement: Supplementary file 1 [file Supplementaryfile5.zip › drug_int_data/HRZM-NNNH-mean/INH.csv]

bliss INH nrDrugs 1 nrLines 10
0	0	0	0
4.9835	0.0063619	0.0048163	0.00086181
9.9669	0.0063634	0.0048165	0.0010924
14.9504	0.00636407	0.00481658	0.00117473
19.9338	0.00636448	0.00481661	0.00121617
24.9173	0.00636478	0.00481663	0.00124099
29.9008	0.006365	0.00481664	0.00125951
34.8842	0.00636517	0.00481665	0.00128002
39.8677	0.00636531	0.00481666	0.00130822
44.8512	0.00636543	0.00481666	0.00133793
