# Supplementary material for: GEODE: an in silico tool that translates in vitro to in vivo predictions of tuberculosis antibiotic combination efficacy
Source: Front Pharmacol. 2025 Oct 17;16:1639673. doi: 10.3389/fphar.2025.1639673 (PMC12575316; doi:10.3389/fphar.2025.1639673)
Supplement: Supplementary file 1 [file Supplementaryfile5.zip › drug_int_data/HRZM-NNNH-mean/INH-RIF-MXF.csv]

bliss INH-RIF-MXF nrDrugs 3 nrLines 999
0	0	15.095	0.00939427	0.0043097	0.00123558
0	0	30.1901	0.0094767	0.00432559	0.00123634
0	0	45.2851	0.00950866	0.00433071	0.00123659
0	0	60.3801	0.00952635	0.00433322	0.00123671
0	0	75.4751	0.00953783	0.0043347	0.00123678
0	0	90.5702	0.00954599	0.00433569	0.00123683
0	0	105.6652	0.009552148	0.004336384	0.001236867
0	0	120.7602	0.009556996	0.004336904	0.001236894
0	0	135.8552	0.009560932	0.004337307	0.001236915
0	0.40243	0	0.0059546	0.0037944	0.000608
0	0.402435	15.095	0.00695672	0.004383	0.00152203
0	0.402435	30.1901	0.0074608	0.0043635	0.00152098
0	0.402435	45.2851	0.00780504	0.00435626	0.00152069
0	0.402435	60.3801	0.00805437	0.00435248	0.00152055
0	0.402435	75.4751	0.00824325	0.00435016	0.00152044
0	0.402435	90.5702	0.00839127	0.00434859	0.00152037
0	0.4024349	105.6652	0.008510412	0.004347454	0.0015203
0	0.4024349	120.7602	0.008608381	0.004346598	0.00152024
0	0.4024349	135.8552	0.008690365	0.004345929	0.001520193
0	0.80487	0	0.0060854	0.0041326	0.001129
0	0.80487	15.095	0.00661191	0.00441439	0.00178958
0	0.80487	30.1901	0.00695672	0.004383	0.00178624
0	0.80487	45.2851	0.00723468	0.00437035	0.00178512
0	0.80487	60.3801	0.0074608	0.0043635	0.00178456
0	0.80487	75.4751	0.00764785	0.0043592	0.00178422
0	0.80487	90.5702	0.00780504	0.00435626	0.001784
0	0.8048698	105.6652	0.007938943	0.004354111	0.001783839
0	0.8048698	120.7602	0.008054375	0.004352478	0.001783718
0	0.8048698	135.8552	0.008154906	0.004351194	0.001783625
0	1.2073	0	0.0061337	0.0042869	0.0013785
0	1.2073	15.095	0.00648231	0.00443874	0.00192371
0	1.2073	30.1901	0.0067349	0.00439978	0.00191871
0	1.2073	45.2851	0.00695672	0.004383	0.00191703
0	1.2073	60.3801	0.00714854	0.00437364	0.00191619
0	1.2073	75.4751	0.0073151	0.00436765	0.00191568
0	1.2073	90.5702	0.0074608	0.0043635	0.00191534
0	1.207305	105.6652	0.007589207	0.004360444	0.001915103
0	1.207305	120.7602	0.007703194	0.004358105	0.001914923
0	1.207305	135.8552	0.007805036	0.004356257	0.001914783
0	1.6097	0	0.0061597	0.0043762	0.0014469
0	1.60974	15.095	0.00641675	0.00445834	0.00196525
0	1.60974	30.1901	0.00661191	0.00441439	0.00195858
0	1.60974	45.2851	0.00679338	0.00439445	0.00195634
0	1.60974	60.3801	0.00695672	0.004383	0.00195522
0	1.60974	75.4751	0.00710314	0.00437557	0.00195455
0	1.60974	90.5702	0.00723468	0.00437035	0.0019541
0	1.60974	105.6652	0.007353325	0.004366479	0.00195378
0	1.60974	120.7602	0.007460795	0.004363497	0.00195354
0	1.60974	135.8552	0.007558557	0.004361129	0.001953353
0	2.0122	0	0.0061761	0.0044349	0.0014798
0	2.01217	15.095	0.00637823	0.00447457	0.00198743
0	2.01217	30.1901	0.00653471	0.00442728	0.00197912
0	2.01217	45.2851	0.00668665	0.00440487	0.00197632
0	2.01217	60.3801	0.00682749	0.00439169	0.00197492
0	2.01217	75.4751	0.00695672	0.004383	0.00197408
0	2.01217	90.5702	0.00707511	0.00437684	0.00197352
0	2.012174	105.6652	0.007183717	0.004372238	0.001973121
0	2.012174	120.7602	0.007283584	0.00436867	0.00197282
0	2.012174	135.8552	0.007375663	0.004365823	0.001972586
0	2.4146	0	0.0061876	0.0044766	0.0014991
0	2.41461	15.095	0.0063534	0.00448832	0.00196211
0	2.41461	30.1901	0.00648231	0.00443874	0.00199205
0	2.41461	45.2851	0.00661191	0.00441439	0.0019887
0	2.41461	60.3801	0.0067349	0.00439978	0.00198702
0	2.41461	75.4751	0.00684982	0.00439001	0.00198601
0	2.41461	90.5702	0.00695672	0.004383	0.00198534
0	2.414609	105.6652	0.007056086	0.00437774	0.001984857
0	2.414609	120.7602	0.007148535	0.004373637	0.001984496
0	2.414609	135.8552	0.007234681	0.004370348	0.001984216
0	2.817	0	0.0061961	0.0045078	0.0015118
0	2.81704	15.095	0.00633635	0.00450018	0.00197202
0	2.81704	30.1901	0.00644476	0.00444904	0.00200109
0	2.81704	45.2851	0.00655698	0.00442315	0.00199719
0	2.81704	60.3801	0.00666557	0.00440733	0.00199523
0	2.81704	75.4751	0.00676857	0.00439661	0.00199405
0	2.81704	90.5702	0.00686558	0.00438887	0.00199327
0	2.817044	105.6652	0.006956719	0.004383005	0.001992706
0	2.817044	120.7602	0.007042329	0.004378411	0.001992285
0	2.817044	135.8552	0.007122791	0.004374714	0.001991958
0	3.2195	0	0.0062028	0.0045321	0.0015206
0	3.21948	15.095	0.00632409	0.00451055	0.00197967
0	3.21948	30.1901	0.00641675	0.00445834	0.00200789
0	3.21948	45.2851	0.00651512	0.00443124	0.00200343
0	3.21948	60.3801	0.00661191	0.00441439	0.0020012
0	3.21948	75.4751	0.00670489	0.00440286	0.00199985
0	3.21948	90.5702	0.00679338	0.00439445	0.00199895
0	3.219479	105.6652	0.006877283	0.004388047	0.001998314
0	3.219479	120.7602	0.006956719	0.004383005	0.001997833
0	3.219479	135.8552	0.007031917	0.00437893	0.001997459
0	3.6219	0	0.0062081	0.0045516	0.001527
0	3.62191	15.095	0.00631493	0.00451974	0.00198589
0	3.62191	30.1901	0.00639521	0.00446682	0.00201328
0	3.62191	45.2851	0.00648231	0.00443874	0.00200828
0	3.62191	60.3801	0.00656928	0.00442103	0.00200577
0	3.62191	75.4751	0.00665377	0.00440878	0.00200426
0	3.62191	90.5702	0.0067349	0.00439978	0.00200325
0	3.621914	105.6652	0.006812423	0.004392883	0.002002527
0	3.621914	120.7602	0.006886326	0.004387428	0.002001987
0	3.621914	135.8552	0.006956719	0.004383005	0.002001566
4.9835	0	0	0.0067262	0.0048224	0.00095872
4.98346	0	15.095	0.00721674	0.00421953	0.00172443
4.98346	0	30.1901	0.00770628	0.0041578	0.00171324
4.98346	0	45.2851	0.0079913	0.00410901	0.00170933
4.98346	0	60.3801	0.0081764	0.00406945	0.00170736
4.98346	0	75.4751	0.00830554	0.00403673	0.00170617
4.98346	0	90.5702	0.00840035	0.00400921	0.00170537
4.983462	0	105.6652	0.008472672	0.003985736	0.001704808
4.983462	0	120.7602	0.0085295	0.003965479	0.001704383
4.983462	0	135.8552	0.008575229	0.003947817	0.001704052
4.9835	0.40243	0	0.006541	0.0048245	0.0013065
4.98346	0.402435	15.095	0.00667019	0.00479195	0.00175071
4.98346	0.402435	30.1901	0.00621916	0.00419092	0.0017377
4.98346	0.402435	45.2851	0.00662575	0.00414106	0.00173325
4.98346	0.402435	60.3801	0.00693621	0.00410016	0.00173103
4.98346	0.402435	75.4751	0.00719902	0.00406587	0.00172965
4.98346	0.402435	90.5702	0.00741517	0.00403665	0.00172874
4.983462	0.4024349	105.6652	0.007591667	0.004011448	0.001728066
4.983462	0.4024349	120.7602	0.007736422	0.003989512	0.001727553
4.983462	0.4024349	135.8552	0.007856239	0.003970262	0.001727155
4.9835	0.80487	0	0.0064685	0.0048238	0.0015953
4.98346	0.80487	15.095	0.00657409	0.00482234	0.00178609
4.98346	0.80487	30.1901	0.00607022	0.00422383	0.0017708
4.98346	0.80487	45.2851	0.00639986	0.00417296	0.00176553
4.98346	0.80487	60.3801	0.00663499	0.00413078	0.00176287
4.98346	0.80487	75.4751	0.00682261	0.00409495	0.00176127
4.98346	0.80487	90.5702	0.0069828	0.00406405	0.00176021
4.983462	0.8048698	105.6652	0.007123642	0.00403714	0.001759444
4.983462	0.8048698	120.7602	0.007248873	0.00401353	0.001758871
4.983462	0.8048698	135.8552	0.007360749	0.003992693	0.001758426
4.9835	1.2073	0	0.0064324	0.0048233	0.001638
4.98346	1.2073	15.095	0.00654622	0.00485248	0.00171336
4.98346	1.2073	30.1901	0.0060235	0.00425648	0.00169639
4.98346	1.2073	45.2851	0.00627489	0.00420464	0.00169056
4.98346	1.2073	60.3801	0.00647373	0.00416125	0.00168763
4.98346	1.2073	75.4751	0.00663623	0.00412394	0.00168586
4.98346	1.2073	90.5702	0.00677429	0.0040914	0.00168468
4.983462	1.207305	105.6652	0.006895081	0.004062791	0.001683836
4.983462	1.207305	120.7602	0.007002957	0.004037515	0.001683204
4.983462	1.207305	135.8552	0.007100615	0.004015096	0.001682712
4.9835	1.6097	0	0.0064106	0.0048228	0.0016907
4.98346	1.60974	15.095	0.0065423	0.00488235	0.0017391
4.98346	1.60974	30.1901	0.00601362	0.00428882	0.00172047
4.98346	1.60974	45.2851	0.00621001	0.00423607	0.00171408
4.98346	1.60974	60.3801	0.00637557	0.00419153	0.00171087
4.98346	1.60974	75.4751	0.00651607	0.00415281	0.00170893
4.98346	1.60974	90.5702	0.00663776	0.00411866	0.00170764
4.983462	1.60974	105.6652	0.006745226	0.004088381	0.001706717
4.983462	1.60974	120.7602	0.006841703	0.004061451	0.001706025
4.983462	1.60974	135.8552	0.006929465	0.004037455	0.001705486
4.9835	2.0122	0	0.0063957	0.0048223	0.001726
4.98346	2.01217	15.095	0.00602125	0.00438308	0.00176379
4.98346	2.01217	30.1901	0.00602003	0.00432082	0.00174352
4.98346	2.01217	45.2851	0.00617779	0.0042672	0.00173657
4.98346	2.01217	60.3801	0.00631625	0.00422159	0.00173308
4.98346	2.01217	75.4751	0.0064371	0.00418152	0.00173098
4.98346	2.01217	90.5702	0.00654386	0.00414581	0.00172957
4.983462	2.012174	105.6652	0.006639451	0.004113887	0.001728568
4.983462	2.012174	120.7602	0.00672613	0.004085321	0.001727815
4.983462	2.012174	135.8552	0.006805596	0.004059756	0.00172723
4.9835	2.4146	0	0.0058475	0.0042845	0.0017543
4.98346	2.41461	15.095	0.00600336	0.00438054	0.00174742
4.98346	2.41461	30.1901	0.00603257	0.00435245	0.00176541
4.98346	2.41461	45.2851	0.0061643	0.00429798	0.0017579
4.98346	2.41461	60.3801	0.00628119	0.00425139	0.00175413
4.98346	2.41461	75.4751	0.00638524	0.00421004	0.00175186
4.98346	2.41461	90.5702	0.00647858	0.00417283	0.00175034
4.983462	2.414609	105.6652	0.006563206	0.004139291	0.001749257
4.983462	2.414609	120.7602	0.006640776	0.004109107	0.001748444
4.983462	2.414609	135.8552	0.006712553	0.004081986	0.001747811
4.9835	2.817	0	0.0058374	0.0042824	0.0017786
4.98346	2.81704	15.095	0.00599012	0.00437882	0.00176894
4.98346	2.81704	30.1901	0.00604904	0.00438369	0.00178605
4.98346	2.81704	45.2851	0.00616229	0.00432836	0.00177799
4.98346	2.81704	60.3801	0.00626187	0.00428089	0.00177394
4.98346	2.81704	75.4751	0.00635173	0.00423834	0.0017715
4.98346	2.81704	90.5702	0.00643323	0.00419969	0.00176987
4.983462	2.817044	105.6652	0.006507876	0.004164573	0.001768708
4.983462	2.817044	120.7602	0.006576968	0.004132793	0.001767835
4.983462	2.817044	135.8552	0.006641495	0.004104129	0.001767155
4.9835	3.2195	0	0.0058291	0.0042805	0.0017999
4.98346	3.21948	15.095	0.00597941	0.00437719	0.00178916
4.98346	3.21948	30.1901	0.00606844	0.00441455	0.00180542
4.98346	3.21948	45.2851	0.00616743	0.00435832	0.00179681
4.98346	3.21948	60.3801	0.00625318	0.00431005	0.00179248
4.98346	3.21948	75.4751	0.00633104	0.0042664	0.00178988
4.98346	3.21948	90.5702	0.00640216	0.00422636	0.00178814
4.983462	3.219479	105.6652	0.006467806	0.004189713	0.001786893
4.983462	3.219479	120.7602	0.006529074	0.004156363	0.00178596
4.983462	3.219479	135.8552	0.006586799	0.004126173	0.001785234
4.9835	3.6219	0	0.005822	0.0042787	0.001819
4.98346	3.62191	15.095	0.00597044	0.0043756	0.0018081
4.98346	3.62191	30.1901	0.00608972	0.00444504	0.00182353
4.98346	3.62191	45.2851	0.00617479	0.00438782	0.00181438
4.98346	3.62191	60.3801	0.00625189	0.00433883	0.00180977
4.98346	3.62191	75.4751	0.00631955	0.00429418	0.001807
4.98346	3.62191	90.5702	0.00638158	0.00425283	0.00180515
4.983462	3.621914	105.6652	0.006439129	0.004214693	0.001803824
4.983462	3.621914	120.7602	0.006493218	0.004179802	0.00180283
4.983462	3.621914	135.8552	0.006544598	0.004148103	0.001802058
9.9669	0	0	0.0067263	0.004824	0.0009638
9.96692	0	15.095	0.00734945	0.00479101	0.00174712
9.96692	0	30.1901	0.00721674	0.00421953	0.00172752
9.96692	0	45.2851	0.00749839	0.00418675	0.0017199
9.96692	0	60.3801	0.00770628	0.0041578	0.00171595
9.96692	0	75.4751	0.0078656	0.00413206	0.00171354
9.96692	0	90.5702	0.0079913	0.00410901	0.00171192
9.966924	0	105.6652	0.008092829	0.004088247	0.001710762
9.966924	0	120.7602	0.0081764	0.004069451	0.00170989
9.966924	0	135.8552	0.008246293	0.004052352	0.001709211
9.9669	0.40243	0	0.0066129	0.0048249	0.0013008
9.96692	0.402435	15.095	0.00670542	0.00480651	0.00176258
9.96692	0.402435	30.1901	0.00677578	0.00477666	0.00174117
9.96692	0.402435	45.2851	0.00631754	0.00420357	0.00173301
9.96692	0.402435	60.3801	0.00654027	0.00417439	0.0017288
9.96692	0.402435	75.4751	0.00680853	0.00414839	0.00172621
9.96692	0.402435	90.5702	0.00705257	0.00412505	0.00172447
9.966924	0.4024349	105.6652	0.007260991	0.00410397	0.001723204
9.966924	0.4024349	120.7602	0.007436668	0.004084818	0.001722245
9.966924	0.4024349	135.8552	0.007584809	0.004067334	0.001721498
9.9669	0.80487	0	0.006541	0.0048245	0.0015734
9.96692	0.80487	15.095	0.00662296	0.00482196	0.0017818
9.96692	0.80487	30.1901	0.00667019	0.00479195	0.0017581
9.96692	0.80487	45.2851	0.00616904	0.00422034	0.00174912
9.96692	0.80487	60.3801	0.00621916	0.00419092	0.00174448
9.96692	0.80487	75.4751	0.00644962	0.00416468	0.00174167
9.96692	0.80487	90.5702	0.00662575	0.00414106	0.00173977
9.966924	0.8048698	105.6652	0.00678669	0.004119666	0.001738418
9.966924	0.8048698	120.7602	0.006936215	0.004100165	0.001737399
9.966924	0.8048698	135.8552	0.007073725	0.004082301	0.001736605
9.9669	1.2073	0	0.0064974	0.0048242	0.0017045
9.96692	1.2073	15.095	0.00657816	0.00483736	0.00179753
9.96692	1.2073	30.1901	0.0066084	0.00480717	0.00177216
9.96692	1.2073	45.2851	0.00609194	0.00423705	0.00176262
9.96692	1.2073	60.3801	0.006124	0.00420741	0.0017577
9.96692	1.2073	75.4751	0.00633468	0.00418092	0.00175471
9.96692	1.2073	90.5702	0.00649754	0.00415703	0.00175271
9.966924	1.207305	105.6652	0.006632779	0.004135329	0.001751274
9.966924	1.207305	120.7602	0.006752261	0.004115486	0.001750195
9.966924	1.207305	135.8552	0.006861328	0.004097249	0.001749354
9.9669	1.6097	0	0.0064685	0.0048238	0.0017471
9.96692	1.60974	15.095	0.00655349	0.00485272	0.00181313
9.96692	1.60974	30.1901	0.00657409	0.00482234	0.00178609
9.96692	1.60974	45.2851	0.00604893	0.00425371	0.001776
9.96692	1.60974	60.3801	0.00607022	0.00422383	0.0017708
9.96692	1.60974	75.4751	0.00625058	0.00419711	0.00176764
9.96692	1.60974	90.5702	0.00639986	0.00417296	0.00176553
9.966924	1.60974	105.6652	0.006525486	0.004150955	0.001764012
9.966924	1.60974	120.7602	0.006634986	0.004130776	0.001762872
9.966924	1.60974	135.8552	0.006733052	0.004112173	0.001761984
9.9669	2.0122	0	0.0064479	0.0048235	0.0016734
9.96692	2.01217	15.095	0.00653846	0.00486552	0.00172883
9.96692	2.01217	30.1901	0.0065559	0.00483744	0.00170016
9.96692	2.01217	45.2851	0.00602587	0.0042703	0.0016895
9.96692	2.01217	60.3801	0.00603994	0.00424019	0.00168402
9.96692	2.01217	75.4751	0.0061939	0.00421324	0.0016807
9.96692	2.01217	90.5702	0.0063274	0.00418883	0.00167847
9.966924	2.012174	105.6652	0.006442781	0.004166537	0.001676875
9.966924	2.012174	120.7602	0.006544476	0.004146032	0.001675675
9.966924	2.012174	135.8552	0.006635676	0.004127068	0.001674741
9.9669	2.4146	0	0.0064324	0.0048233	0.0016931
9.96692	2.41461	15.095	0.00651757	0.00486504	0.00170379
9.96692	2.41461	30.1901	0.00654622	0.00485248	0.00171336
9.96692	2.41461	45.2851	0.0060146	0.00428682	0.00170215
9.96692	2.41461	60.3801	0.0060235	0.00425648	0.00169639
9.96692	2.41461	75.4751	0.00615616	0.0042293	0.0016929
9.96692	2.41461	90.5702	0.00627489	0.00420464	0.00169056
9.966924	2.414609	105.6652	0.006379845	0.004182069	0.001688885
9.966924	2.414609	120.7602	0.006473725	0.004161246	0.001687625
9.966924	2.414609	135.8552	0.00655864	0.00414193	0.001686644
9.9669	2.817	0	0.0064203	0.004823	0.0017097
9.96692	2.81704	15.095	0.00650202	0.00486512	0.00171765
9.96692	2.81704	30.1901	0.00654223	0.00486745	0.00172635
9.96692	2.81704	45.2851	0.0060107	0.00430327	0.00171459
9.96692	2.81704	60.3801	0.00601571	0.00427269	0.00170855
9.96692	2.81704	75.4751	0.00613128	0.00424529	0.00170489
9.96692	2.81704	90.5702	0.00623708	0.00422039	0.00170244
9.966924	2.817044	105.6652	0.006332265	0.004197547	0.001700685
9.966924	2.817044	120.7602	0.006418548	0.004176414	0.001699365
9.966924	2.817044	135.8552	0.006497343	0.004156755	0.001698337
9.9669	3.2195	0	0.0064106	0.0048228	0.0017244
9.96692	3.21948	15.095	0.00648974	0.00486521	0.00173125
9.96692	3.21948	30.1901	0.0065423	0.00488235	0.0017391
9.96692	3.21948	45.2851	0.0060115	0.00431965	0.00172679
9.96692	3.21948	60.3801	0.00601362	0.00428882	0.00172047
9.96692	3.21948	75.4751	0.00611531	0.0042612	0.00171665
9.96692	3.21948	90.5702	0.00621001	0.00423607	0.00171408
9.966924	3.219479	105.6652	0.006296398	0.004212964	0.001712247
9.966924	3.219479	120.7602	0.006375575	0.004191532	0.001710867
9.966924	3.219479	135.8552	0.006448517	0.004171537	0.001709793
9.9669	3.6219	0	0.0064025	0.0048225	0.0017379
9.96692	3.62191	15.095	0.00647976	0.0048653	0.00174456
9.96692	3.62191	30.1901	0.0060193	0.00437129	0.00175159
9.96692	3.62191	45.2851	0.00601419	0.00433594	0.00173873
9.96692	3.62191	60.3801	0.00601544	0.00430487	0.00173214
9.96692	3.62191	75.4751	0.00610571	0.00427702	0.00172814
9.96692	3.62191	90.5702	0.00619091	0.00425168	0.00172547
9.966924	3.621914	105.6652	0.006269478	0.004228315	0.001723551
9.966924	3.621914	120.7602	0.006342155	0.004206594	0.001722111
9.966924	3.621914	135.8552	0.006409615	0.004186272	0.00172099
14.9504	0	0	0.00672626	0.00482444	0.00096516
14.9504	0	15.095	0.00717249	0.00480187	0.0017629
14.9504	0	30.1901	0.00750352	0.00478066	0.00173898
14.9504	0	45.2851	0.00721674	0.00421953	0.00172839
14.9504	0	60.3801	0.00741439	0.00419721	0.00172266
14.9504	0	75.4751	0.00757435	0.00417671	0.00171911
14.9504	0	90.5702	0.00770628	0.0041578	0.00171671
14.95039	0	105.6652	0.007816818	0.004140317	0.001714972
14.95039	0	120.7602	0.007910683	0.004124096	0.001713663
14.95039	0	135.8552	0.007991305	0.004109007	0.001712641
14.9504	0.402435	0	0.00664733	0.004825	0.0012984
14.9504	0.402435	15.095	0.00671931	0.00481225	0.00177459
14.9504	0.402435	30.1901	0.00677904	0.00479096	0.00174886
14.9504	0.402435	45.2851	0.00685874	0.00477156	0.00173774
14.9504	0.402435	60.3801	0.00650871	0.00420848	0.00173175
14.9504	0.402435	75.4751	0.00669902	0.00418787	0.00172801
14.9504	0.402435	90.5702	0.00687733	0.00416886	0.00172548
14.95039	0.4024349	105.6652	0.007041091	0.004151267	0.001723645
14.95039	0.4024349	120.7602	0.007191616	0.004134926	0.001722249
14.95039	0.4024349	135.8552	0.007327776	0.004119707	0.00172116
14.9504	0.80487	0	0.00658443	0.00482475	0.00156587
14.9504	0.80487	15.095	0.00665056	0.00482261	0.00178865
14.9504	0.80487	30.1901	0.00669298	0.00480123	0.00176063
14.9504	0.80487	45.2851	0.00673381	0.00478176	0.00174868
14.9504	0.80487	60.3801	0.00622813	0.00421973	0.00174227
14.9504	0.80487	75.4751	0.00625992	0.00419902	0.00173831
14.9504	0.80487	90.5702	0.00633503	0.00417991	0.00173563
14.95039	0.8048698	105.6652	0.006508836	0.004162199	0.001733695
14.95039	0.8048698	120.7602	0.006676741	0.00414574	0.001732239
14.95039	0.8048698	135.8552	0.006833908	0.004130392	0.001731103
14.9504	1.2073	0	0.00654098	0.00482451	0.0016929
14.9504	1.2073	15.095	0.00660669	0.00483295	0.0018003
14.9504	1.2073	30.1901	0.00663883	0.00481149	0.00177061
14.9504	1.2073	45.2851	0.00667019	0.00479195	0.0017581
14.9504	1.2073	60.3801	0.00615715	0.00423096	0.00175141
14.9504	1.2073	75.4751	0.00617999	0.00421014	0.00174728
14.9504	1.2073	90.5702	0.00621916	0.00419092	0.00174448
14.95039	1.207305	105.6652	0.006383027	0.004173111	0.001742473
14.95039	1.207305	120.7602	0.006510983	0.004156536	0.001740957
14.95039	1.207305	135.8552	0.006625746	0.004141062	0.001739774
14.9504	1.60974	0	0.00650985	0.00482428	0.00173143
14.9504	1.60974	15.095	0.00657744	0.00484327	0.0018119
14.9504	1.60974	30.1901	0.00660217	0.00482172	0.00178055
14.9504	1.60974	45.2851	0.00662522	0.0048021	0.00176748
14.9504	1.60974	60.3801	0.00610515	0.00424216	0.00176051
14.9504	1.60974	75.4751	0.00611999	0.00422124	0.00175621
14.9504	1.60974	90.5702	0.00614993	0.00420192	0.00175331
14.95039	1.60974	105.6652	0.00630407	0.004184	0.001751216
14.95039	1.60974	120.7602	0.006429765	0.004167311	0.00174964
14.95039	1.60974	135.8552	0.006536117	0.004151714	0.00174841
14.9504	2.01217	0	0.00648656	0.00482406	0.00175361
14.9504	2.01217	15.095	0.0065566	0.00485188	0.00182343
14.9504	2.01217	30.1901	0.00657777	0.00483193	0.00179045
14.9504	2.01217	45.2851	0.00659459	0.00481224	0.00177682
14.9504	2.01217	60.3801	0.00606964	0.00425334	0.00176957
14.9504	2.01217	75.4751	0.00607905	0.00423231	0.0017651
14.9504	2.01217	90.5702	0.00610258	0.00421289	0.00176208
14.95039	2.012174	105.6652	0.006241057	0.004194866	0.001759911
14.95039	2.012174	120.7602	0.006359988	0.004178065	0.001758275
14.95039	2.012174	135.8552	0.006461973	0.004162346	0.001756998
14.9504	2.41461	0	0.0064685	0.00482385	0.00176989
14.9504	2.41461	15.095	0.00653364	0.00485153	0.00179501
14.9504	2.41461	30.1901	0.00656106	0.00484211	0.00180028
14.9504	2.41461	45.2851	0.00657409	0.00482234	0.00178609
14.9504	2.41461	60.3801	0.00604593	0.00426449	0.00177856
14.9504	2.41461	75.4751	0.00605152	0.00424336	0.00177393
14.9504	2.41461	90.5702	0.00607022	0.00422383	0.0017708
14.95039	2.414609	105.6652	0.00619366	0.004205705	0.001768548
14.95039	2.414609	120.7602	0.006303588	0.004188795	0.001766851
14.95039	2.414609	135.8552	0.006399856	0.004172957	0.001765528
14.9504	2.81704	0	0.00645407	0.00482364	0.00168366
14.9504	2.81704	15.095	0.00651581	0.00485155	0.00170605
14.9504	2.81704	30.1901	0.00654997	0.00485227	0.00171045
14.9504	2.81704	45.2851	0.00656065	0.00483242	0.00169571
14.9504	2.81704	60.3801	0.00603042	0.00427561	0.0016879
14.9504	2.81704	75.4751	0.00603321	0.00425437	0.0016831
14.9504	2.81704	90.5702	0.00604814	0.00423475	0.00167986
14.95039	2.817044	105.6652	0.006158414	0.004216517	0.001677526
14.95039	2.817044	120.7602	0.006259176	0.004199499	0.00167577
14.95039	2.817044	135.8552	0.006349049	0.004183545	0.0016744
14.9504	3.21948	0	0.00644227	0.00482345	0.00169507
14.9504	3.21948	15.095	0.00650141	0.00485157	0.00171632
14.9504	3.21948	30.1901	0.00654307	0.00486241	0.00171987
14.9504	3.21948	45.2851	0.00655211	0.00484246	0.00170458
14.9504	3.21948	60.3801	0.00602067	0.00428671	0.00169649
14.9504	3.21948	75.4751	0.00602132	0.00426536	0.00169152
14.9504	3.21948	90.5702	0.00603324	0.00424563	0.00168817
14.95039	3.219479	105.6652	0.006132268	0.004227299	0.001685757
14.95039	3.219479	120.7602	0.006224485	0.004210175	0.00168394
14.95039	3.219479	135.8552	0.006307966	0.004194107	0.001682523
14.9504	3.62191	0	0.00643241	0.00482327	0.0017054
14.9504	3.62191	15.095	0.00648952	0.00485161	0.00172648
14.9504	3.62191	30.1901	0.00653923	0.00487252	0.00172919
14.9504	3.62191	45.2851	0.00654622	0.00485248	0.00171336
14.9504	3.62191	60.3801	0.00601508	0.00429777	0.00170499
14.9504	3.62191	75.4751	0.00601404	0.00427631	0.00169986
14.9504	3.62191	90.5702	0.0060235	0.00425648	0.00169639
14.95039	3.621914	105.6652	0.006112949	0.00423805	0.001693902
14.95039	3.621914	120.7602	0.006197466	0.004220823	0.001692025
14.95039	3.621914	135.8552	0.006274892	0.004204643	0.001690562
19.9338	0	0	0.00672626	0.00482466	0.00096576
19.9338	0	15.095	0.00707379	0.0048075	0.00173735
19.9338	0	30.1901	0.00734945	0.00479101	0.00174877
19.9338	0	45.2851	0.00757329	0.00477566	0.00173604
19.9338	0	60.3801	0.00721674	0.00421953	0.0017288
19.9338	0	75.4751	0.00736898	0.00420261	0.00172421
19.9338	0	90.5702	0.00749839	0.00418675	0.00172106
19.93385	0	105.6652	0.007609656	0.004171837	0.001718779
19.93385	0	120.7602	0.007706276	0.004157802	0.001717049
19.93385	0	135.8552	0.007790904	0.004144564	0.001715694
19.9338	0.402435	0	0.00666684	0.00482506	0.00129711
19.9338	0.402435	15.095	0.00672595	0.0048153	0.00174714
19.9338	0.402435	30.1901	0.00677724	0.00479877	0.00175676
19.9338	0.402435	45.2851	0.00684533	0.00478337	0.00174348
19.9338	0.402435	60.3801	0.00701453	0.004769	0.00173599
19.9338	0.402435	75.4751	0.00664654	0.00421109	0.00173121
19.9338	0.402435	90.5702	0.00680819	0.00419516	0.00172794
19.93385	0.4024349	105.6652	0.006946747	0.004180195	0.001725557
19.93385	0.4024349	120.7602	0.007072434	0.0041661	0.00172374
19.93385	0.4024349	135.8552	0.007188306	0.0041528	0.001722318
19.9338	0.80487	0	0.00661294	0.00482487	0.00156203
19.9338	0.80487	15.095	0.00666819	0.00482309	0.00175866
19.9338	0.80487	30.1901	0.00670542	0.00480651	0.00176598
19.9338	0.80487	45.2851	0.00674139	0.00479107	0.00175188
19.9338	0.80487	60.3801	0.00677578	0.00477666	0.00174396
19.9338	0.80487	75.4751	0.00626558	0.00421955	0.00173896
19.9338	0.80487	90.5702	0.00631754	0.00420357	0.00173554
19.93385	0.8048698	105.6652	0.006410463	0.004188541	0.001733064
19.93385	0.8048698	120.7602	0.006540272	0.004174387	0.001731187
19.93385	0.8048698	135.8552	0.006675312	0.004161025	0.001729718
19.9338	1.2073	0	0.00657207	0.00482469	0.001687
19.9338	1.2073	15.095	0.00662761	0.00483088	0.00176825
19.9338	1.2073	30.1901	0.00665773	0.00481424	0.0017739
19.9338	1.2073	45.2851	0.00668719	0.00479876	0.00175924
19.9338	1.2073	60.3801	0.00671593	0.00478431	0.00175104
19.9338	1.2073	75.4751	0.00620087	0.004228	0.00174587
19.9338	1.2073	90.5702	0.00622406	0.00421196	0.00174234
19.93385	1.207305	105.6652	0.006245932	0.004196875	0.001739781
19.93385	1.207305	120.7602	0.006289735	0.004182662	0.001737843
19.93385	1.207305	135.8552	0.006410937	0.00416924	0.001736327
19.9338	1.60974	0	0.00654098	0.00482451	0.00172349
19.9338	1.60974	15.095	0.00659808	0.00483865	0.00177781
19.9338	1.60974	30.1901	0.00662296	0.00482196	0.0017818
19.9338	1.60974	45.2851	0.00664674	0.00480643	0.00176658
19.9338	1.60974	60.3801	0.00667019	0.00479195	0.0017581
19.9338	1.60974	75.4751	0.00615097	0.00423644	0.00175277
19.9338	1.60974	90.5702	0.00616904	0.00422034	0.00174912
19.93385	1.60974	105.6652	0.006184897	0.004205196	0.001746482
19.93385	1.60974	120.7602	0.006219159	0.004190925	0.001744484
19.93385	1.60974	135.8552	0.006346514	0.004177442	0.001742921
19.9338	2.01217	0	0.00651676	0.00482433	0.00174366
19.9338	2.01217	15.095	0.00657542	0.00484514	0.00178733
19.9338	2.01217	30.1901	0.0065974	0.00482967	0.00178968
19.9338	2.01217	45.2851	0.00661629	0.0048141	0.0017739
19.9338	2.01217	60.3801	0.00663494	0.00479957	0.00176514
19.9338	2.01217	75.4751	0.00611182	0.00424486	0.00175964
19.9338	2.01217	90.5702	0.00612515	0.0042287	0.00175588
19.93385	2.012174	105.6652	0.006136387	0.004213503	0.001753163
19.93385	2.012174	120.7602	0.006164866	0.004199174	0.001751105
19.93385	2.012174	135.8552	0.006286063	0.004185632	0.001749495
19.9338	2.41461	0	0.00649742	0.00482417	0.00175796
19.9338	2.41461	15.095	0.00655191	0.00484485	0.00175693
19.9338	2.41461	30.1901	0.00657816	0.00483736	0.00179753
19.9338	2.41461	45.2851	0.00659367	0.00482174	0.0017812
19.9338	2.41461	60.3801	0.0066084	0.00480717	0.00177216
19.9338	2.41461	75.4751	0.0060823	0.00425327	0.00176649
19.9338	2.41461	90.5702	0.00609194	0.00423705	0.00176262
19.93385	2.414609	105.6652	0.006099911	0.004221796	0.001759819
19.93385	2.414609	120.7602	0.006123999	0.004207409	0.001757701
19.93385	2.414609	135.8552	0.006235706	0.004193808	0.001756045
19.9338	2.81704	0	0.00648163	0.004824	0.00176937
19.9338	2.81704	15.095	0.00653305	0.00484485	0.00176562
19.9338	2.81704	30.1901	0.00656388	0.00484505	0.00180535
19.9338	2.81704	45.2851	0.00657703	0.00482938	0.00178846
19.9338	2.81704	60.3801	0.00658866	0.00481476	0.00177914
19.9338	2.81704	75.4751	0.0060604	0.00426167	0.00177331
19.9338	2.81704	90.5702	0.00606721	0.00424539	0.00176933
19.93385	2.817044	105.6652	0.006072758	0.004230074	0.001766445
19.93385	2.817044	120.7602	0.006093303	0.00421563	0.001764267
19.93385	2.817044	135.8552	0.006195435	0.00420197	0.001762564
19.9338	3.21948	0	0.0064685	0.00482385	0.00177914
19.9338	3.21948	15.095	0.00651747	0.00484486	0.00177424
19.9338	3.21948	30.1901	0.00655349	0.00485272	0.00181313
19.9338	3.21948	45.2851	0.00656486	0.004837	0.00179569
19.9338	3.21948	60.3801	0.00657409	0.00482234	0.00178609
19.9338	3.21948	75.4751	0.00604432	0.00427005	0.00178009
19.9338	3.21948	90.5702	0.00604893	0.00425371	0.001776
19.93385	3.219479	105.6652	0.006052603	0.004238335	0.001773037
19.93385	3.219479	120.7602	0.006070224	0.004223834	0.001770799
19.93385	3.219479	135.8552	0.006163557	0.004210117	0.001769049
19.9338	3.62191	0	0.0064574	0.00482369	0.00168836
19.9338	3.62191	15.095	0.0065044	0.00484487	0.00168328
19.9338	3.62191	30.1901	0.00654607	0.00486038	0.00172134
19.9338	3.62191	45.2851	0.00655541	0.0048446	0.00170336
19.9338	3.62191	60.3801	0.00656348	0.0048299	0.00169348
19.9338	3.62191	75.4751	0.00603267	0.00427842	0.00168731
19.9338	3.62191	90.5702	0.00603554	0.00426201	0.00168311
19.93385	3.621914	105.6652	0.006037715	0.004246581	0.001680066
19.93385	3.621914	120.7602	0.006052888	0.004232023	0.001677768
19.93385	3.621914	135.8552	0.006138376	0.004218248	0.001675971
24.9173	0	0	0.00672626	0.0048248	0.000966088
24.9173	0	15.095	0.00701084	0.00481095	0.00171775
24.9173	0	30.1901	0.00724634	0.00479747	0.00175711
24.9173	0	45.2851	0.00744435	0.00478474	0.00174298
24.9173	0	60.3801	0.00761309	0.00477272	0.00173452
24.9173	0	75.4751	0.00721674	0.00421953	0.00172902
24.9173	0	90.5702	0.00734053	0.00420591	0.0017252
24.91731	0	105.6652	0.007449031	0.004192972	0.0017224
24.91731	0	120.7602	0.007544854	0.004180672	0.001720268
24.91731	0	135.8552	0.007630057	0.004168963	0.001718592
24.9173	0.402435	0	0.00667917	0.0048251	0.0012963
24.9173	0.402435	15.095	0.00672918	0.0048172	0.00172641
24.9173	0.402435	30.1901	0.00677346	0.00480368	0.00176396
24.9173	0.402435	45.2851	0.00683154	0.00479093	0.00174929
24.9173	0.402435	60.3801	0.00697866	0.00477888	0.00174057
24.9173	0.402435	75.4751	0.00714022	0.00476747	0.00173489
24.9173	0.402435	90.5702	0.00675156	0.0042127	0.00173094
24.91731	0.4024349	105.6652	0.006880333	0.004199724	0.001728042
24.91731	0.4024349	120.7602	0.006994477	0.004187387	0.001725822
24.91731	0.4024349	135.8552	0.007098466	0.004175641	0.001724078
24.9173	0.80487	0	0.00663282	0.00482495	0.00155971
24.9173	0.80487	15.095	0.00668041	0.00482344	0.00173641
24.9173	0.80487	30.1901	0.00671365	0.00480989	0.00177167
24.9173	0.80487	45.2851	0.00674622	0.00479711	0.00175618
24.9173	0.80487	60.3801	0.00677819	0.00478504	0.00174704
24.9173	0.80487	75.4751	0.00681058	0.0047736	0.00174113
24.9173	0.80487	90.5702	0.00631982	0.00421948	0.00173703
24.91731	0.8048698	105.6652	0.006409311	0.004206469	0.001734035
24.91731	0.8048698	120.7602	0.006522345	0.004194095	0.001731755
24.91731	0.8048698	135.8552	0.006621931	0.004182311	0.001729964
24.9173	1.2073	0	0.00659519	0.0048248	0.00168343
24.9173	1.2073	15.095	0.00664329	0.00482968	0.00174476
24.9173	1.2073	30.1901	0.00667087	0.0048161	0.00177834
24.9173	1.2073	45.2851	0.00669778	0.00480329	0.00176229
24.9173	1.2073	60.3801	0.006724	0.00479119	0.00175287
24.9173	1.2073	75.4751	0.00674932	0.00477973	0.00174679
24.9173	1.2073	90.5702	0.00623102	0.00422626	0.00174258
24.91731	1.207305	105.6652	0.006251623	0.004213206	0.001739509
24.91731	1.207305	120.7602	0.006272036	0.004200795	0.001737169
24.91731	1.207305	135.8552	0.00631499	0.004188974	0.001735331
24.9173	1.60974	0	0.00656517	0.00482465	0.00171869
24.9173	1.60974	15.095	0.00661479	0.00483591	0.00175309
24.9173	1.60974	30.1901	0.00663849	0.0048223	0.00178501
24.9173	1.60974	45.2851	0.00666126	0.00480946	0.0017684
24.9173	1.60974	60.3801	0.00668378	0.00479733	0.0017587
24.9173	1.60974	75.4751	0.00670587	0.00478584	0.00175245
24.9173	1.60974	90.5702	0.00618547	0.00423302	0.00174813
24.91731	1.60974	105.6652	0.00620355	0.004219935	0.001744975
24.91731	1.60974	120.7602	0.006220876	0.004207487	0.001742575
24.91731	1.60974	135.8552	0.006236826	0.004195629	0.00174069
24.9173	2.01217	0	0.00654098	0.00482451	0.00173763
24.9173	2.01217	15.095	0.0065919	0.00484111	0.00176138
24.9173	2.01217	30.1901	0.00661343	0.00482849	0.00179166
24.9173	2.01217	45.2851	0.00663249	0.00481562	0.00177449
24.9173	2.01217	60.3801	0.00665147	0.00480346	0.00176451
24.9173	2.01217	75.4751	0.00667019	0.00479195	0.0017581
24.9173	2.01217	90.5702	0.0061472	0.00423978	0.00175367
24.91731	2.012174	105.6652	0.006161989	0.004226656	0.001750431
24.91731	2.012174	120.7602	0.006175764	0.00421417	0.00174797
24.91731	2.012174	135.8552	0.006187569	0.004202275	0.001746039
24.9173	2.41461	0	0.00652116	0.00482437	0.00175072
24.9173	2.41461	15.095	0.00656863	0.00484088	0.00172977
24.9173	2.41461	30.1901	0.00659352	0.00483467	0.0017983
24.9173	2.41461	45.2851	0.00660982	0.00482177	0.00178058
24.9173	2.41461	60.3801	0.00662563	0.00480958	0.00177032
24.9173	2.41461	75.4751	0.00664123	0.00479804	0.00176374
24.9173	2.41461	90.5702	0.00611583	0.00424653	0.00175919
24.91731	2.414609	105.6652	0.006127513	0.004233368	0.001755873
24.91731	2.414609	120.7602	0.006138176	0.004220845	0.001753353
24.91731	2.414609	135.8552	0.006147013	0.004208913	0.001751375
24.9173	2.81704	0	0.00650466	0.00482423	0.00176093
24.9173	2.81704	15.095	0.00654947	0.00484087	0.00173726
24.9173	2.81704	30.1901	0.00657784	0.00484085	0.00180492
24.9173	2.81704	45.2851	0.00659207	0.00482791	0.00178664
24.9173	2.81704	60.3801	0.00660518	0.00481569	0.0017761
24.9173	2.81704	75.4751	0.0066181	0.00480413	0.00176935
24.9173	2.81704	90.5702	0.00609074	0.00425328	0.0017647
24.91731	2.817044	105.6652	0.006099836	0.004240071	0.001761301
24.91731	2.817044	120.7602	0.006108031	0.00422751	0.00175872
24.91731	2.817044	135.8552	0.006114714	0.004215541	0.001756696
24.9173	3.21948	0	0.00649073	0.0048241	0.00176952
24.9173	3.21948	15.095	0.00653333	0.00484087	0.0017447
24.9173	3.21948	30.1901	0.00656565	0.00484702	0.00181151
24.9173	3.21948	45.2851	0.00657819	0.00483405	0.00179269
24.9173	3.21948	60.3801	0.00658909	0.0048218	0.00178187
24.9173	3.21948	75.4751	0.00659979	0.00481021	0.00177496
24.9173	3.21948	90.5702	0.00607094	0.00426001	0.00177019
24.91731	3.219479	105.6652	0.006077918	0.004246765	0.00176671
24.91731	3.219479	120.7602	0.006084157	0.004234166	0.00176407
24.91731	3.219479	135.8552	0.006089184	0.00422216	0.001761999
24.9173	3.62191	0	0.00647882	0.00482397	0.0017771
24.9173	3.62191	15.095	0.00651958	0.00484087	0.0017521
24.9173	3.62191	30.1901	0.00655621	0.00485318	0.00181809
24.9173	3.62191	45.2851	0.00656685	0.00484018	0.00179871
24.9173	3.62191	60.3801	0.00657652	0.0048279	0.00178762
24.9173	3.62191	75.4751	0.00658538	0.00481628	0.00178054
24.9173	3.62191	90.5702	0.00605541	0.00426674	0.00177566
24.91731	3.621914	105.6652	0.006060672	0.004253449	0.001772099
24.91731	3.621914	120.7602	0.006065336	0.004240812	0.001769399
24.91731	3.621914	135.8552	0.006069042	0.00422877	0.001767281
29.9008	0	0	0.00672626	0.00482488	0.000966291
29.9008	0	15.095	0.00696719	0.00481327	0.00170312
29.9008	0	30.1901	0.00717249	0.00480187	0.00176416
29.9008	0	45.2851	0.00734945	0.00479101	0.00174926
29.9008	0	60.3801	0.00750352	0.00478066	0.00173987
29.9008	0	75.4751	0.00763881	0.00477078	0.0017336
29.9008	0	90.5702	0.00721674	0.00421953	0.00172917
29.90077	0	105.6652	0.007321042	0.004208128	0.001725891
29.90077	0	120.7602	0.007414389	0.00419721	0.001723379
29.90077	0	135.8552	0.007498388	0.004186746	0.001721395
29.9008	0.402435	0	0.00668754	0.00482513	0.00129575
29.9008	0.402435	15.095	0.00673078	0.00481849	0.00171102
29.9008	0.402435	30.1901	0.00676941	0.00480706	0.00177025
29.9008	0.402435	45.2851	0.00681954	0.00479618	0.00175482
29.9008	0.402435	60.3801	0.00694886	0.00478581	0.00174517
29.9008	0.402435	75.4751	0.00709666	0.00477591	0.00173871
29.9008	0.402435	90.5702	0.00724264	0.00476645	0.00173416
29.90077	0.4024349	105.6652	0.006823589	0.004213792	0.001730776
29.90077	0.4024349	120.7602	0.006931236	0.004202848	0.001728176
29.90077	0.4024349	135.8552	0.007028447	0.004192357	0.001726125
29.9008	0.80487	0	0.00664733	0.004825	0.00155815
29.9008	0.80487	15.095	0.00668922	0.0048237	0.00172002
29.9008	0.80487	30.1901	0.00671931	0.00481225	0.00177696
29.9008	0.80487	45.2851	0.00674917	0.00480135	0.0017607
29.9008	0.80487	60.3801	0.00677904	0.00479096	0.00175063
29.9008	0.80487	75.4751	0.0068099	0.00478104	0.00174394
29.9008	0.80487	90.5702	0.00685874	0.00477156	0.00173924
29.90077	0.8048698	105.6652	0.006402163	0.004219452	0.001735764
29.90077	0.8048698	120.7602	0.006508712	0.004208481	0.001733105
29.90077	0.8048698	135.8552	0.006596731	0.004197964	0.001731007
29.9008	1.2073	0	0.00661294	0.00482487	0.00168105
29.9008	1.2073	15.095	0.00665542	0.0048289	0.00172754
29.9008	1.2073	30.1901	0.0066807	0.00481743	0.00178281
29.9008	1.2073	45.2851	0.00670542	0.00480651	0.00176598
29.9008	1.2073	60.3801	0.00672957	0.0047961	0.00175563
29.9008	1.2073	75.4751	0.00675303	0.00478616	0.00174878
29.9008	1.2073	90.5702	0.00677578	0.00477666	0.00174396
29.90077	1.207305	105.6652	0.006255564	0.004225106	0.001740408
29.90077	1.207305	120.7602	0.006275997	0.004214109	0.001737689
29.90077	1.207305	135.8552	0.006317537	0.004203566	0.001735544
29.9008	1.60974	0	0.00658443	0.00482475	0.00171548
29.9008	1.60974	15.095	0.00662834	0.0048341	0.00173504
29.9008	1.60974	30.1901	0.00665056	0.00482261	0.00178865
29.9008	1.60974	45.2851	0.00667191	0.00481166	0.00177126
29.9008	1.60974	60.3801	0.00669298	0.00480123	0.00176063
29.9008	1.60974	75.4751	0.00671365	0.00479128	0.00175361
29.9008	1.60974	90.5702	0.00673381	0.00478176	0.00174868
29.90077	1.60974	105.6652	0.00621148	0.004230755	0.001745048
29.90077	1.60974	120.7602	0.006228133	0.004219731	0.001742268
29.90077	1.60974	135.8552	0.00624427	0.004209162	0.001740076
29.9008	2.01217	0	0.00656078	0.00482463	0.0017336
29.9008	2.01217	15.095	0.00660592	0.00483844	0.00174251
29.9008	2.01217	30.1901	0.00662647	0.00482778	0.00179448
29.9008	2.01217	45.2851	0.00664494	0.00481681	0.00177654
29.9008	2.01217	60.3801	0.00666332	0.00480636	0.00176563
29.9008	2.01217	75.4751	0.00668151	0.00479639	0.00175844
29.9008	2.01217	90.5702	0.00669943	0.00478686	0.00175339
29.90077	2.012174	105.6652	0.006175627	0.004236399	0.001749681
29.90077	2.012174	120.7602	0.006190391	0.004225347	0.001746841
29.90077	2.012174	135.8552	0.006204675	0.004214752	0.001744603
29.9008	2.41461	0	0.00654098	0.00482451	0.00174586
29.9008	2.41461	15.095	0.00658326	0.00483825	0.00171008
29.9008	2.41461	30.1901	0.00660669	0.00483295	0.0018003
29.9008	2.41461	45.2851	0.00662296	0.00482196	0.0017818
29.9008	2.41461	60.3801	0.00663883	0.00481149	0.00177061
29.9008	2.41461	75.4751	0.00665461	0.0048015	0.00176326
29.9008	2.41461	90.5702	0.00667019	0.00479195	0.0017581
29.90077	2.414609	105.6652	0.006144674	0.004242037	0.001754307
29.90077	2.414609	120.7602	0.006157145	0.004230958	0.001751407
29.90077	2.414609	135.8552	0.006169044	0.004220337	0.001749122
29.9008	2.81704	0	0.00652421	0.00482439	0.00175527
29.9008	2.81704	15.095	0.00656421	0.00483824	0.00171676
29.9008	2.81704	30.1901	0.00659054	0.00483811	0.0018061
29.9008	2.81704	45.2851	0.00660505	0.0048271	0.00178706
29.9008	2.81704	60.3801	0.00661868	0.00481661	0.00177559
29.9008	2.81704	75.4751	0.00663224	0.00480659	0.00176806
29.9008	2.81704	90.5702	0.00664562	0.00479703	0.0017628
29.90077	2.817044	105.6652	0.006118505	0.004247669	0.001758924
29.90077	2.817044	120.7602	0.006128796	0.004236563	0.001755964
29.90077	2.817044	135.8552	0.0061385	0.004225915	0.001753632
29.9008	3.21948	0	0.00650985	0.00482428	0.00176305
29.9008	3.21948	15.095	0.0065479	0.00483823	0.0017234
29.9008	3.21948	30.1901	0.00657744	0.00484327	0.0018119
29.9008	3.21948	45.2851	0.00659047	0.00483223	0.0017923
29.9008	3.21948	60.3801	0.00660217	0.00482172	0.00178055
29.9008	3.21948	75.4751	0.00661377	0.00481169	0.00177286
29.9008	3.21948	90.5702	0.00662522	0.0048021	0.00176748
29.90077	3.219479	105.6652	0.006096758	0.004253295	0.00176353
29.90077	3.219479	120.7602	0.006105147	0.004242161	0.00176051
29.90077	3.219479	135.8552	0.006112995	0.004231487	0.001758131
29.9008	3.62191	0	0.00649742	0.00482417	0.00176983
29.9008	3.62191	15.095	0.00653382	0.00483822	0.00173
29.9008	3.62191	30.1901	0.00656684	0.00484843	0.00181768
29.9008	3.62191	45.2851	0.00657816	0.00483736	0.00179753
29.9008	3.62191	60.3801	0.0065887	0.00482683	0.00178551
29.9008	3.62191	75.4751	0.00659862	0.00481678	0.00177765
29.9008	3.62191	90.5702	0.0066084	0.00480717	0.00177216
29.90077	3.621914	105.6652	0.006078863	0.004258916	0.001768124
29.90077	3.621914	120.7602	0.006085638	0.004247753	0.001765044
29.90077	3.621914	135.8552	0.00609194	0.004237052	0.001762619
34.8842	0	0	0.00672626	0.00482494	0.000966428
34.8842	0	15.095	0.00693515	0.00481495	0.0016919
34.8842	0	30.1901	0.007117	0.00480507	0.00175085
34.8842	0	45.2851	0.0072767	0.0047956	0.00175492
34.8842	0	60.3801	0.00741802	0.00478652	0.00174486
34.8842	0	75.4751	0.00754393	0.00477779	0.00173795
34.8842	0	90.5702	0.00765681	0.0047694	0.00173298
34.88423	0	105.6652	0.007216738	0.004219529	0.001729268
34.88423	0	120.7602	0.007306854	0.004209726	0.001726401
34.88423	0	135.8552	0.007388737	0.004200282	0.001724127
34.8842	0.402435	0	0.00669356	0.00482515	0.00129534
34.8842	0.402435	15.095	0.00673155	0.00481942	0.00169926
34.8842	0.402435	30.1901	0.00676564	0.00480953	0.0017564
34.8842	0.402435	45.2851	0.00680952	0.00480004	0.00175994
34.8842	0.402435	60.3801	0.00692452	0.00479094	0.00174962
34.8842	0.402435	75.4751	0.00705991	0.0047822	0.00174252
34.8842	0.402435	90.5702	0.00719669	0.0047738	0.00173743
34.88423	0.4024349	105.6652	0.007314975	0.004765717	0.001733613
34.88423	0.4024349	120.7602	0.006876369	0.004214585	0.001730659
34.88423	0.4024349	135.8552	0.006968949	0.004205121	0.001728317
34.8842	0.80487	0	0.0066583	0.00482503	0.00155704
34.8842	0.80487	15.095	0.00669575	0.00482389	0.00170755
34.8842	0.80487	30.1901	0.00672323	0.00481398	0.0017624
34.8842	0.80487	45.2851	0.00675074	0.00480448	0.0017651
34.8842	0.80487	60.3801	0.00677856	0.00479536	0.00175436
34.8842	0.80487	75.4751	0.0068075	0.00478661	0.00174704
34.8842	0.80487	90.5702	0.0068524	0.00477819	0.0017418
34.88423	0.8048698	105.6652	0.006932372	0.004770099	0.001737887
34.88423	0.8048698	120.7602	0.006491439	0.00421944	0.001734873
34.88423	0.8048698	135.8552	0.00657384	0.004209957	0.001732484
34.8842	1.2073	0	0.00662691	0.00482492	0.00167934
34.8842	1.2073	15.095	0.006665	0.00482836	0.00171447
34.8842	1.2073	30.1901	0.00668835	0.00481843	0.00176765
34.8842	1.2073	45.2851	0.00671125	0.00480891	0.0017698
34.8842	1.2073	60.3801	0.00673375	0.00479978	0.00175877
34.8842	1.2073	75.4751	0.00675583	0.00479101	0.00175128
34.8842	1.2073	90.5702	0.00677755	0.00478258	0.00174593
34.88423	1.207305	105.6652	0.006799235	0.004774477	0.001741937
34.88423	1.207305	120.7602	0.006279457	0.004224292	0.001738863
34.88423	1.207305	135.8552	0.006319488	0.004214788	0.001736427
34.8842	1.60974	0	0.00660005	0.00482482	0.00171317
34.8842	1.60974	15.095	0.00663948	0.00483282	0.00172138
34.8842	1.60974	30.1901	0.00666024	0.00482287	0.0017729
34.8842	1.60974	45.2851	0.00668021	0.00481334	0.00177448
34.8842	1.60974	60.3801	0.0066999	0.00480419	0.00176318
34.8842	1.60974	75.4751	0.00671922	0.00479541	0.00175552
34.8842	1.60974	90.5702	0.00673807	0.00478697	0.00175005
34.88423	1.60974	105.6652	0.006756402	0.004778851	0.001745984
34.88423	1.60974	120.7602	0.006232293	0.004229139	0.00174285
34.88423	1.60974	135.8552	0.006247585	0.004219616	0.001740368
34.8842	2.01217	0	0.00657723	0.00482471	0.0017307
34.8842	2.01217	15.095	0.00661781	0.00483654	0.00172826
34.8842	2.01217	30.1901	0.00663725	0.00482731	0.00177814
34.8842	2.01217	45.2851	0.00665486	0.00481776	0.00177917
34.8842	2.01217	60.3801	0.00667235	0.0048086	0.00176759
34.8842	2.01217	75.4751	0.00668965	0.00479981	0.00175976
34.8842	2.01217	90.5702	0.00670669	0.00479135	0.00175418
34.88423	2.012174	105.6652	0.006723411	0.004783221	0.001750028
34.88423	2.012174	120.7602	0.006198356	0.004233983	0.001746834
34.88423	2.012174	135.8552	0.006212316	0.00422444	0.001744305
34.8842	2.41461	0	0.00655774	0.00482461	0.00174238
34.8842	2.41461	15.095	0.00659593	0.00483637	0.00169524
34.8842	2.41461	30.1901	0.00661795	0.00483175	0.00178337
34.8842	2.41461	45.2851	0.00663377	0.00482218	0.00178385
34.8842	2.41461	60.3801	0.00664925	0.00481301	0.00177198
34.8842	2.41461	75.4751	0.00666465	0.0048042	0.00176399
34.8842	2.41461	90.5702	0.0066799	0.00479573	0.0017583
34.88423	2.414609	105.6652	0.006694949	0.004787586	0.001754067
34.88423	2.414609	120.7602	0.006168814	0.004238823	0.001750813
34.88423	2.414609	135.8552	0.006181269	0.00422926	0.001748237
34.8842	2.81704	0	0.00654098	0.00482451	0.0017512
34.8842	2.81704	15.095	0.00657723	0.00483636	0.00170134
34.8842	2.81704	30.1901	0.00660177	0.00483619	0.00178859
34.8842	2.81704	45.2851	0.00661615	0.0048266	0.00178852
34.8842	2.81704	60.3801	0.00662977	0.00481741	0.00177638
34.8842	2.81704	75.4751	0.00664336	0.00480859	0.00176821
34.8842	2.81704	90.5702	0.00665685	0.0048001	0.00176241
34.88423	2.817044	105.6652	0.00667019	0.004791947	0.0017581
34.88423	2.817044	120.7602	0.00614286	0.004243659	0.001754786
34.88423	2.817044	135.8552	0.006153629	0.004234075	0.001752163
34.8842	3.21948	0	0.00652644	0.00482441	0.00175841
34.8842	3.21948	15.095	0.006561	0.00483635	0.0017074
34.8842	3.21948	30.1901	0.00658829	0.00484062	0.00179381
34.8842	3.21948	45.2851	0.00660139	0.00483102	0.00179318
34.8842	3.21948	60.3801	0.00661336	0.00482181	0.00178076
34.8842	3.21948	75.4751	0.00662529	0.00481297	0.00177243
34.8842	3.21948	90.5702	0.00663715	0.00480447	0.00176652
34.88423	3.219479	105.6652	0.006648865	0.004796303	0.001762127
34.88423	3.219479	120.7602	0.006120416	0.00424849	0.001758752
34.88423	3.219479	135.8552	0.006129571	0.004238886	0.001756083
34.8842	3.62191	0	0.00651373	0.00482431	0.00176462
34.8842	3.62191	15.095	0.00654681	0.00483634	0.00171343
34.8842	3.62191	30.1901	0.00657705	0.00484505	0.00179901
34.8842	3.62191	45.2851	0.00658865	0.00483543	0.00179784
34.8842	3.62191	60.3801	0.00659958	0.0048262	0.00178514
34.8842	3.62191	75.4751	0.00661003	0.00481735	0.00177664
34.8842	3.62191	90.5702	0.00662041	0.00480884	0.00177061
34.88423	3.621914	105.6652	0.006630662	0.004800655	0.001766146
34.88423	3.621914	120.7602	0.006101249	0.004253318	0.001762711
34.88423	3.621914	135.8552	0.006108956	0.004243693	0.001759995
39.8677	0	0	0.00672626	0.00482499	0.000966525
39.8677	0	15.095	0.00691063	0.00481621	0.00168308
39.8677	0	30.1901	0.00707379	0.0048075	0.00173844
39.8677	0	45.2851	0.00721915	0.00479911	0.00176
39.8677	0	60.3801	0.00734945	0.00479101	0.00174949
39.8677	0	75.4751	0.0074669	0.0047832	0.00174207
39.8677	0	90.5702	0.00757329	0.00477566	0.00173664
39.8677	0	105.6652	0.007670097	0.004768375	0.001732534
39.8677	0	120.7602	0.007216738	0.004219529	0.00172934
39.8677	0	135.8552	0.007296064	0.004210932	0.001726793
39.8677	0.402435	0	0.00669805	0.00482516	0.00129504
39.8677	0.402435	15.095	0.00673189	0.00482013	0.00169004
39.8677	0.402435	30.1901	0.0067623	0.0048114	0.00174359
39.8677	0.402435	45.2851	0.00680121	0.004803	0.00176461
39.8677	0.402435	60.3801	0.00690454	0.00479489	0.00175385
39.8677	0.402435	75.4751	0.00702899	0.00478707	0.00174624
39.8677	0.402435	90.5702	0.007157	0.00477952	0.00174068
39.8677	0.4024349	105.6652	0.007269233	0.004772223	0.001736476
39.8677	0.4024349	120.7602	0.007369314	0.004765169	0.001733195
39.8677	0.4024349	135.8552	0.006916724	0.004215185	0.00173058
39.8677	0.80487	0	0.00666684	0.00482506	0.00155619
39.8677	0.80487	15.095	0.0067007	0.00482404	0.00169779
39.8677	0.80487	30.1901	0.00672595	0.0048153	0.00174905
39.8677	0.80487	45.2851	0.00675137	0.00480688	0.00176924
39.8677	0.80487	60.3801	0.00677724	0.00479877	0.00175806
39.8677	0.80487	75.4751	0.00680417	0.00479093	0.00175022
39.8677	0.80487	90.5702	0.00684533	0.00478337	0.00174451
39.8677	0.8048698	105.6652	0.00691914	0.004776067	0.001740215
39.8677	0.8048698	120.7602	0.007014533	0.004769004	0.001736874
39.8677	0.8048698	135.8552	0.006551805	0.004219436	0.001734211
39.8677	1.2073	0	0.00663814	0.00482497	0.00167805
39.8677	1.2073	15.095	0.00667271	0.00482795	0.00170427
39.8677	1.2073	30.1901	0.00669441	0.0048192	0.00175385
39.8677	1.2073	45.2851	0.00671578	0.00481077	0.00177349
39.8677	1.2073	60.3801	0.00673691	0.00480264	0.00176202
39.8677	1.2073	75.4751	0.00675783	0.0047948	0.00175402
39.8677	1.2073	90.5702	0.00677865	0.00478722	0.0017482
39.8677	1.207305	105.6652	0.00679973	0.004779908	0.00174382
39.8677	1.207305	120.7602	0.006821884	0.004772836	0.001740418
39.8677	1.207305	135.8552	0.006319653	0.004223685	0.001737709
39.8677	1.60974	0	0.00661294	0.00482487	0.00171144
39.8677	1.60974	15.095	0.00664875	0.00483186	0.00171073
39.8677	1.60974	30.1901	0.00666819	0.00482309	0.00175866
39.8677	1.60974	45.2851	0.00668693	0.00481465	0.00177773
39.8677	1.60974	60.3801	0.00670542	0.00480651	0.00176598
39.8677	1.60974	75.4751	0.00672359	0.00479865	0.00175781
39.8677	1.60974	90.5702	0.00674139	0.00479107	0.00175188
39.8677	1.60974	105.6652	0.00675878	0.004783747	0.001747422
39.8677	1.60974	120.7602	0.006775781	0.004776664	0.001743961
39.8677	1.60974	135.8552	0.006250607	0.00422793	0.001741205
39.8677	2.01217	0	0.00659106	0.00482478	0.00172853
39.8677	2.01217	15.095	0.00662795	0.00483512	0.00171717
39.8677	2.01217	30.1901	0.00664631	0.00482699	0.00176345
39.8677	2.01217	45.2851	0.00666301	0.00481853	0.00178197
39.8677	2.01217	60.3801	0.00667958	0.00481038	0.00176995
39.8677	2.01217	75.4751	0.00669596	0.00480251	0.0017616
39.8677	2.01217	90.5702	0.00671208	0.00479492	0.00175556
39.8677	2.012174	105.6652	0.006727892	0.004787582	0.001751023
39.8677	2.012174	120.7602	0.006743358	0.00478049	0.001747501
39.8677	2.012174	135.8552	0.006216991	0.004232173	0.001744699
39.8677	2.41461	0	0.00657207	0.00482469	0.00173977
39.8677	2.41461	15.095	0.00660693	0.00483497	0.00168371
39.8677	2.41461	30.1901	0.00662761	0.00483088	0.00176825
39.8677	2.41461	45.2851	0.00664283	0.0048224	0.00178621
39.8677	2.41461	60.3801	0.00665773	0.00481424	0.0017739
39.8677	2.41461	75.4751	0.00667253	0.00480636	0.00176539
39.8677	2.41461	90.5702	0.00668719	0.00479876	0.00175924
39.8677	2.414609	105.6652	0.00670167	0.004791414	0.00175462
39.8677	2.414609	120.7602	0.006715928	0.004784312	0.001751038
39.8677	2.414609	135.8552	0.006188903	0.004236412	0.001748189
39.8677	2.81704	0	0.00655551	0.0048246	0.00174815
39.8677	2.81704	15.095	0.00658871	0.00483496	0.00168936
39.8677	2.81704	30.1901	0.00661165	0.00483476	0.00177303
39.8677	2.81704	45.2851	0.00662567	0.00482628	0.00179044
39.8677	2.81704	60.3801	0.00663901	0.0048181	0.00177786
39.8677	2.81704	75.4751	0.00665233	0.00481021	0.00176918
39.8677	2.81704	90.5702	0.00666557	0.0048026	0.00176291
39.8677	2.817044	105.6652	0.00667869	0.004795242	0.001758213
39.8677	2.817044	120.7602	0.006691657	0.004788131	0.001754572
39.8677	2.817044	135.8552	0.006163825	0.004240649	0.001751675
39.8677	3.21948	0	0.00654098	0.00482451	0.00175492
39.8677	3.21948	15.095	0.00657271	0.00483495	0.00169499
39.8677	3.21948	30.1901	0.00659808	0.00483865	0.00177781
39.8677	3.21948	45.2851	0.00661101	0.00483015	0.00179467
39.8677	3.21948	60.3801	0.00662296	0.00482196	0.0017818
39.8677	3.21948	75.4751	0.00663487	0.00481406	0.00177296
39.8677	3.21948	90.5702	0.00664674	0.00480643	0.00176658
39.8677	3.219479	105.6652	0.006658531	0.004799068	0.001761802
39.8677	3.219479	120.7602	0.00667019	0.004791947	0.0017581
39.8677	3.219479	135.8552	0.006141495	0.004244882	0.001755157
39.8677	3.62191	0	0.00652815	0.00482442	0.00176069
39.8677	3.62191	15.095	0.00655857	0.00483494	0.00170058
39.8677	3.62191	30.1901	0.00658653	0.00484253	0.00178257
39.8677	3.62191	45.2851	0.00659814	0.00483402	0.00179889
39.8677	3.62191	60.3801	0.00660919	0.00482581	0.00178575
39.8677	3.62191	75.4751	0.00661981	0.0048179	0.00177673
39.8677	3.62191	90.5702	0.00663041	0.00481027	0.00177025
39.8677	3.621914	105.6652	0.00664094	0.00480289	0.001765385
39.8677	3.621914	120.7602	0.006651353	0.004795759	0.001761624
39.8677	3.621914	135.8552	0.006121848	0.004249112	0.001758634
44.8512	0	0	0.00672626	0.00482502	0.000966598
44.8512	0	15.095	0.00689127	0.0048172	0.001676
44.8512	0	30.1901	0.00703918	0.00480941	0.00172785
44.8512	0	45.2851	0.00717249	0.00480187	0.00176455
44.8512	0	60.3801	0.00729325	0.00479458	0.00175378
44.8512	0	75.4751	0.00740313	0.00478751	0.00174596
44.8512	0	90.5702	0.00750352	0.00478066	0.00174014
44.85116	0	105.6652	0.007595587	0.004774021	0.00173569
44.85116	0	120.7602	0.007680317	0.004767581	0.001732198
44.85116	0	135.8552	0.007216738	0.004219529	0.001729396
44.8512	0.402435	0	0.00670152	0.00482517	0.00129479
44.8512	0.402435	15.095	0.006732	0.00482068	0.00168264
44.8512	0.402435	30.1901	0.00675939	0.00481288	0.00173268
44.8512	0.402435	45.2851	0.00679429	0.00480533	0.00176884
44.8512	0.402435	60.3801	0.00688798	0.00479803	0.00175782
44.8512	0.402435	75.4751	0.00700285	0.00479095	0.00174981
44.8512	0.402435	90.5702	0.00712273	0.0047841	0.00174387
44.85116	0.4024349	105.6652	0.00722914	0.004777448	0.001739316
44.85116	0.4024349	120.7602	0.007324788	0.004771	0.001735737
44.85116	0.4024349	135.8552	0.007411743	0.004764743	0.001732867
44.8512	0.80487	0	0.00667364	0.00482508	0.00155554
44.8512	0.80487	15.095	0.00670454	0.00482416	0.00168998
44.8512	0.80487	30.1901	0.00672785	0.00481635	0.00173773
44.8512	0.80487	45.2851	0.00675141	0.00480879	0.00177306
44.8512	0.80487	60.3801	0.00677546	0.00480148	0.00176161
44.8512	0.80487	75.4751	0.00680046	0.00479439	0.00175338
44.8512	0.80487	90.5702	0.00683827	0.00478753	0.00174729
44.85116	0.8048698	105.6652	0.006906499	0.004780872	0.001742642
44.85116	0.8048698	120.7602	0.006995852	0.004774417	0.001739003
44.85116	0.8048698	135.8552	0.007071961	0.004768152	0.001736086
44.8512	1.2073	0	0.00664733	0.004825	0.00167705
44.8512	1.2073	15.095	0.00667901	0.00482764	0.00169611
44.8512	1.2073	30.1901	0.00669928	0.00481982	0.00174219
44.8512	1.2073	45.2851	0.00671931	0.00481225	0.00177696
44.8512	1.2073	60.3801	0.00673924	0.00480492	0.00176523
44.8512	1.2073	75.4751	0.0067591	0.00479783	0.00175683
44.8512	1.2073	90.5702	0.00677904	0.00479096	0.00175063
44.85116	1.207305	105.6652	0.006799386	0.004784294	0.001745901
44.85116	1.207305	120.7602	0.006820799	0.004777831	0.001742201
44.85116	1.207305	135.8552	0.006858741	0.004771559	0.001739237
44.8512	1.60974	0	0.00662371	0.00482491	0.00171009
44.8512	1.60974	15.095	0.00665655	0.00483112	0.00170222
44.8512	1.60974	30.1901	0.00667482	0.00482328	0.00174664
44.8512	1.60974	45.2851	0.00669247	0.0048157	0.00178086
44.8512	1.60974	60.3801	0.00670993	0.00480837	0.00176885
44.8512	1.60974	75.4751	0.00672714	0.00480127	0.00176028
44.8512	1.60974	90.5702	0.00674407	0.00479438	0.00175396
44.85116	1.60974	105.6652	0.006760731	0.004787714	0.001749157
44.85116	1.60974	120.7602	0.006777163	0.004781243	0.001745397
44.85116	1.60974	135.8552	0.006793507	0.004774963	0.001742387
44.8512	2.01217	0	0.00660283	0.00482483	0.00172683
44.8512	2.01217	15.095	0.00663668	0.00483402	0.00170832
44.8512	2.01217	30.1901	0.00665402	0.00482674	0.0017511
44.8512	2.01217	45.2851	0.00666986	0.00481916	0.00178475
44.8512	2.01217	60.3801	0.00668558	0.00481181	0.00177246
44.8512	2.01217	75.4751	0.0067011	0.0048047	0.00176373
44.8512	2.01217	90.5702	0.00671639	0.00479781	0.0017573
44.85116	2.012174	105.6652	0.006731403	0.004791131	0.001752412
44.85116	2.012174	120.7602	0.006746104	0.004784652	0.001748592
44.85116	2.012174	135.8552	0.006760476	0.004778365	0.001745535
44.8512	2.41461	0	0.00658443	0.00482475	0.00173773
44.8512	2.41461	15.095	0.00661653	0.00483388	0.00167451
44.8512	2.41461	30.1901	0.00663598	0.00483021	0.00175554
44.8512	2.41461	45.2851	0.00665056	0.00482261	0.00178865
44.8512	2.41461	60.3801	0.00666481	0.00481525	0.00177608
44.8512	2.41461	75.4751	0.00667897	0.00480813	0.00176717
44.8512	2.41461	90.5702	0.00669298	0.00480123	0.00176063
44.85116	2.414609	105.6652	0.006706814	0.004794546	0.001755665
44.85116	2.414609	120.7602	0.006720432	0.004788059	0.001751785
44.85116	2.414609	135.8552	0.00673381	0.004781764	0.001748681
44.8512	2.81704	0	0.00656819	0.00482467	0.00174577
44.8512	2.81704	15.095	0.00659885	0.00483387	0.00167983
44.8512	2.81704	30.1901	0.00662037	0.00483367	0.00175998
44.8512	2.81704	45.2851	0.00663392	0.00482606	0.00179253
44.8512	2.81704	60.3801	0.00664686	0.00481869	0.00177969
44.8512	2.81704	75.4751	0.00665976	0.00481156	0.00177062
44.8512	2.81704	90.5702	0.00667258	0.00480465	0.00176396
44.85116	2.817044	105.6652	0.006685292	0.004797958	0.001758915
44.85116	2.817044	120.7602	0.006697868	0.004791464	0.001754975
44.85116	2.817044	135.8552	0.006710282	0.004785161	0.001751824
44.8512	3.21948	0	0.0065538	0.00482459	0.00175219
44.8512	3.21948	15.095	0.00658317	0.00483386	0.00168511
44.8512	3.21948	30.1901	0.00660688	0.00483713	0.00176442
44.8512	3.21948	45.2851	0.00661951	0.0048295	0.00179642
44.8512	3.21948	60.3801	0.00663125	0.00482213	0.00178329
44.8512	3.21948	75.4751	0.00664296	0.00481499	0.00177406
44.8512	3.21948	90.5702	0.00665463	0.00480807	0.00176729
44.85116	3.219479	105.6652	0.006666237	0.004801368	0.001762162
44.85116	3.219479	120.7602	0.006677749	0.004794866	0.001758161
44.85116	3.219479	135.8552	0.006689137	0.004788555	0.001754964
44.8512	3.62191	0	0.00654098	0.00482451	0.00175762
44.8512	3.62191	15.095	0.00656919	0.00483385	0.00169036
44.8512	3.62191	30.1901	0.00659522	0.00484058	0.00176884
44.8512	3.62191	45.2851	0.00660669	0.00483295	0.0018003
44.8512	3.62191	60.3801	0.00661766	0.00482556	0.00178689
44.8512	3.62191	75.4751	0.00662825	0.00481841	0.00177749
44.8512	3.62191	90.5702	0.00663883	0.00481149	0.00177061
44.85116	3.621914	105.6652	0.006649371	0.004804775	0.001765405
44.85116	3.621914	120.7602	0.006659833	0.004798265	0.001761344
44.85116	3.621914	135.8552	0.00667019	0.004791947	0.0017581
