# Supplementary material for: GEODE: an in silico tool that translates in vitro to in vivo predictions of tuberculosis antibiotic combination efficacy
Source: Front Pharmacol. 2025 Oct 17;16:1639673. doi: 10.3389/fphar.2025.1639673 (PMC12575316; doi:10.3389/fphar.2025.1639673)
Supplement: Supplementary file 1 [file Supplementaryfile5.zip › drug_int_data/HRZM-NNNH-mean/INH-MXF.csv]

bliss INH-MXF nrDrugs 2 nrLines 99
0	15.095	0.00797143	0.00462301	0.0017651
0	30.1901	0.0080216	0.00463693	0.00176518
0	45.2851	0.00804259	0.00464146	0.00176519
0	60.3801	0.00805476	0.00464371	0.0017652
0	75.4751	0.00806292	0.00464504	0.0017652
0	90.5702	0.00806888	0.00464593	0.0017652
0	105.6652	0.008073477	0.004646557	0.001765201
0	120.7602	0.008077156	0.004647028	0.001765201
0	135.8552	0.008080188	0.004647394	0.001765201
4.9835	0	0.0063881	0.0048149	0.0014832
4.98346	15.095	0.00519345	0.00430122	0.00183871
4.98346	30.1901	0.00616569	0.00426132	0.00180291
4.98346	45.2851	0.00701043	0.00422368	0.00179047
4.98346	60.3801	0.00681041	0.00419425	0.00178418
4.98346	75.4751	0.00667473	0.00417791	0.0017804
4.98346	90.5702	0.00676195	0.00416115	0.00177787
4.983462	105.6652	0.007439252	0.004147735	0.001776066
4.983462	120.7602	0.007470755	0.004152752	0.001774709
4.983462	135.8552	0.007495858	0.004158491	0.001773654
9.9669	0	0.0063981	0.0048158	0.0014914
9.96692	15.095	0.00531839	0.00432164	0.00189973
9.96692	30.1901	0.00519345	0.00430122	0.00183871
9.96692	45.2851	0.00550431	0.00428106	0.00181514
9.96692	60.3801	0.00607046	0.00426132	0.00180291
9.96692	75.4751	0.006697	0.00424215	0.00179547
9.96692	90.5702	0.0070002	0.00422368	0.00179047
9.966924	105.6652	0.007018963	0.004206024	0.001786881
9.966924	120.7602	0.006763194	0.004194246	0.001784185
9.966924	135.8552	0.006615868	0.004186073	0.001782083
14.9504	0	0.00640295	0.00481611	0.00149357
14.9504	15.095	0.00587046	0.00480154	0.00194514
14.9504	30.1901	0.00524762	0.00431481	0.0018712
14.9504	45.2851	0.00519345	0.00430122	0.00183871
14.9504	60.3801	0.0053391	0.00428774	0.00182115
14.9504	75.4751	0.00564717	0.00427443	0.00181028
14.9504	90.5702	0.00601032	0.00426132	0.00180291
14.95039	105.6652	0.006544134	0.004248465	0.001797603
14.95039	120.7602	0.006804298	0.004235905	0.001793596
14.95039	135.8552	0.006994803	0.004223677	0.001790468
19.9338	0	0.00640604	0.00481626	0.00149453
19.9338	15.095	0.00591307	0.00480533	0.00186765
19.9338	30.1901	0.00531839	0.00432164	0.00189973
19.9338	45.2851	0.00521538	0.0043114	0.00186079
19.9338	60.3801	0.00519345	0.00430122	0.00183871
19.9338	75.4751	0.00529247	0.0042911	0.00182473
19.9338	90.5702	0.00550431	0.00428106	0.00181514
19.93385	105.6652	0.005711353	0.004271129	0.001808184
19.93385	120.7602	0.005966644	0.00426132	0.001802914
19.93385	135.8552	0.006444589	0.004251653	0.001798786
24.9173	0	0.00640825	0.00481635	0.00149505
24.9173	15.095	0.00593935	0.0048076	0.00180841
24.9173	30.1901	0.00536486	0.00432574	0.00192426
24.9173	45.2851	0.00527491	0.00431754	0.00188116
24.9173	60.3801	0.00519702	0.00430936	0.00185542
24.9173	75.4751	0.00519345	0.00430122	0.00183871
24.9173	90.5702	0.00526892	0.00429312	0.00182709
24.91731	105.6652	0.00540812	0.004285064	0.001818586
24.91731	120.7602	0.005592463	0.004277075	0.001812108
24.91731	135.8552	0.005747782	0.004269157	0.001807017
29.9008	0	0.00640993	0.00481641	0.00149537
29.9008	15.095	0.00595712	0.00480912	0.00176423
29.9008	30.1901	0.00587046	0.00480154	0.00194514
29.9008	45.2851	0.00531839	0.00432164	0.00189973
29.9008	60.3801	0.00524762	0.00431481	0.0018712
29.9008	75.4751	0.00518518	0.004308	0.00185215
29.9008	90.5702	0.00519345	0.00430122	0.00183871
29.90077	105.6652	0.005257601	0.004294462	0.001828772
29.90077	120.7602	0.005339096	0.004287741	0.001821154
29.90077	135.8552	0.00550431	0.004281061	0.001815141
34.8842	0	0.00641127	0.00481645	0.00149559
34.8842	15.095	0.00596991	0.0048102	0.00173037
34.8842	30.1901	0.00589461	0.00480371	0.00190502
34.8842	45.2851	0.00535128	0.00432457	0.00191651
34.8842	60.3801	0.00528702	0.00431871	0.00188597
34.8842	75.4751	0.00522894	0.00431286	0.00186501
34.8842	90.5702	0.00517691	0.00430703	0.00184995
34.88423	105.6652	0.005193447	0.004301218	0.001838709
34.88423	120.7602	0.005249256	0.004295425	0.001830028
34.88423	135.8552	0.005308377	0.004289658	0.001823142
39.8677	0	0.00641238	0.00481648	0.00149574
39.8677	15.095	0.00597956	0.00481102	0.00170378
39.8677	30.1901	0.00591307	0.00480533	0.00186765
39.8677	45.2851	0.00537692	0.00432677	0.00193161
39.8677	60.3801	0.00531839	0.00432164	0.00189973
39.8677	75.4751	0.00526451	0.00431652	0.00187723
39.8677	90.5702	0.00521538	0.0043114	0.00186079
39.8677	105.6652	0.005170806	0.004306304	0.001848371
39.8677	120.7602	0.005193447	0.004301218	0.001838709
39.8677	135.8552	0.005242827	0.004296148	0.001831002
44.8512	0	0.00641332	0.00481651	0.00149586
44.8512	15.095	0.00598708	0.00481165	0.00168242
44.8512	30.1901	0.00592761	0.00480659	0.00183577
44.8512	45.2851	0.00587046	0.00480154	0.00194514
44.8512	60.3801	0.00534384	0.00432392	0.00191248
44.8512	75.4751	0.00529386	0.00431936	0.0018888
44.8512	90.5702	0.00524762	0.00431481	0.0018712
44.85116	105.6652	0.005205094	0.00431027	0.001857737
44.85116	120.7602	0.00516612	0.004305738	0.001847179
44.85116	135.8552	0.005193447	0.004301218	0.001838709
