# Supplementary material for: GEODE: an in silico tool that translates in vitro to in vivo predictions of tuberculosis antibiotic combination efficacy
Source: Front Pharmacol. 2025 Oct 17;16:1639673. doi: 10.3389/fphar.2025.1639673 (PMC12575316; doi:10.3389/fphar.2025.1639673)
Supplement: Supplementary file 1 [file Supplementaryfile5.zip › drug_int_data/HRZM-NNNH-mean/PZA-MXF.csv]

bliss PZA-MXF nrDrugs 2 nrLines 99
0	15.095	0.00300558	0.00441907	0.000329174
0	30.1901	0.00300788	0.00442225	0.000329215
0	45.2851	0.00300862	0.00442334	0.000329219
0	60.3801	0.00300899	0.00442389	0.00032922
0	75.4751	0.00300921	0.00442423	0.00032922
0	90.5702	0.00300936	0.00442445	0.000329221
0	105.6652	0.003009463	0.004424619	0.0003292207
0	120.7602	0.003009541	0.004424744	0.0003292208
0	135.8552	0.003009601	0.004424842	0.0003292208
7644.2192	0	0.00079171367	0.0011431869	8.2063615e-05
7644.2192	15.095027	0.0029900547	0.0042241149	8.2375247e-05
7644.2192	30.190054	0.0030000658	0.0045045828	8.2686876e-05
7644.2192	45.285081	0.0030034043	0.004631766	8.2998501e-05
7644.2192	60.380108	0.0030050738	0.0046299939	8.3310118e-05
7644.2192	75.475136	0.0030060755	0.0046102307	8.3621726e-05
7644.2192	90.570163	0.0030067433	0.0045806708	8.3933321e-05
7644.2192	105.66519	0.0030072203	0.0045591765	8.4244902e-05
7644.2192	120.76022	0.0030075781	0.0045428689	8.4556466e-05
7644.2192	135.85524	0.0030078563	0.0045300854	8.486801e-05
15288.4383	0	0.000796705833	0.00114817915	8.20636149e-05
15288.4383	15.0950271	0.00297007166	0.00391940115	8.2219431e-05
15288.4383	30.1900542	0.00299005465	0.00422502498	8.23752468e-05
15288.4383	45.2850813	0.00299672782	0.00445312503	8.25310619e-05
15288.4383	60.3801084	0.00300006576	0.00450529936	8.26868762e-05
15288.4383	75.4751355	0.00300206883	0.00458463777	8.28426892e-05
15288.4383	90.5701626	0.00300340432	0.00463223796	8.29985007e-05
15288.4383	105.66519	0.00300435828	0.00463546281	8.31543104e-05
15288.4383	120.760217	0.00300507377	0.00463031381	8.3310118e-05
15288.4383	135.855244	0.00300563027	0.00462346979	8.34659231e-05
22932.6575	0	0.000797854681	0.00114932801	8.20636149e-05
22932.6575	15.0950271	0.00295017768	0.00400104613	8.21674923e-05
22932.6575	30.1900542	0.00298005476	0.00399254336	8.22713696e-05
22932.6575	45.2850813	0.00299005465	0.00422538491	8.23752468e-05
22932.6575	60.3801084	0.00299505915	0.00438656945	8.24791236e-05
22932.6575	75.4751355	0.00299806291	0.00451208541	8.25830001e-05
22932.6575	90.5701626	0.00300006576	0.00450557787	8.26868762e-05
22932.6575	105.66519	0.00300149651	0.00455781117	8.27907517e-05
22932.6575	120.760217	0.00300256963	0.00460620868	8.28946266e-05
22932.6575	135.855244	0.00300340432	0.00463242326	8.29985007e-05
30576.8767	0	0.000798316923	0.00114979025	8.20636149e-05
30576.8767	15.0950271	0.0029304156	0.00394289433	8.2141523e-05
30576.8767	30.1900542	0.00297007166	0.00392039687	8.2219431e-05
30576.8767	45.2850813	0.00298338647	0.00405972921	8.22973389e-05
30576.8767	60.3801084	0.00299005465	0.00422558477	8.23752468e-05
30576.8767	75.4751355	0.00299405806	0.00434997753	8.24531544e-05
30576.8767	90.5701626	0.00299672782	0.00445362959	8.25310619e-05
30576.8767	105.66519	0.00299863512	0.00453851644	8.26089692e-05
30576.8767	120.760217	0.00300006576	0.00450573141	8.26868762e-05
30576.8767	135.855244	0.00300117855	0.00454226331	8.27647829e-05
38221.0958	0	0.00079855455	0.00115002788	8.20636149e-05
38221.0958	15.0950271	0.00291082639	0.00379758924	8.21259414e-05
38221.0958	30.1900542	0.00296011082	0.00392896101	8.21882678e-05
38221.0958	45.2850813	0.00297672492	0.00395873274	8.22505942e-05
38221.0958	60.3801084	0.00298505296	0.00410431148	8.23129205e-05
38221.0958	75.4751355	0.00299005465	0.00422571422	8.23752468e-05
38221.0958	90.5701626	0.00299339072	0.00432692102	8.24375729e-05
38221.0958	105.66519	0.00299577427	0.00441467137	8.2499899e-05
38221.0958	120.760217	0.00299756224	0.00448984985	8.25622249e-05
38221.0958	135.855244	0.00299895303	0.00454289027	8.26245506e-05
45865.315	0	0.000798695057	0.00115016839	8.20636149e-05
45865.315	15.0950271	0.00289144861	0.00369204456	8.21155536e-05
45865.315	30.1900542	0.00295017768	0.00400301816	8.21674923e-05
45865.315	45.2850813	0.00297007166	0.00392079091	8.2219431e-05
45865.315	60.3801084	0.00298005476	0.00399298729	8.22713696e-05
45865.315	75.4751355	0.00298605304	0.00413148189	8.23233082e-05
45865.315	90.5701626	0.00299005465	0.00422580589	8.23752468e-05
45865.315	105.66519	0.00299291407	0.0043110861	8.24271852e-05
45865.315	120.760217	0.00299505915	0.00438696695	8.24791236e-05
45865.315	135.855244	0.00299672782	0.00445382877	8.25310619e-05
53509.5342	0	0.000798786049	0.00115025938	8.20636149e-05
53509.5342	15.0950271	0.00287231797	0.00361036349	8.21081338e-05
53509.5342	30.1900542	0.00294027754	0.00403964469	8.21526527e-05
53509.5342	45.2850813	0.00296342829	0.00391838583	8.21971716e-05
53509.5342	60.3801084	0.00297506077	0.00394584253	8.22416904e-05
53509.5342	75.4751355	0.00298205358	0.0040273755	8.22862092e-05
53509.5342	90.5701626	0.00298671983	0.00414553783	8.2330728e-05
53509.5342	105.66519	0.00299005465	0.00422587473	8.23752468e-05
53509.5342	120.760217	0.00299255659	0.00429954782	8.24197655e-05
53509.5342	135.855244	0.00299450298	0.0043662993	8.24642841e-05
61153.7534	0	0.000798848871	0.0011503222	8.20636149e-05
61153.7534	15.0950271	0.00285346694	0.00354411785	8.2102569e-05
61153.7534	30.1900542	0.0029304156	0.00394289433	8.2141523e-05
61153.7534	45.2850813	0.00295679643	0.00394835958	8.2180477e-05
61153.7534	60.3801084	0.00297007166	0.00392100977	8.2219431e-05
61153.7534	75.4751355	0.00297805662	0.00397132819	8.2258385e-05
61153.7534	90.5701626	0.00298338647	0.00406007366	8.22973389e-05
61153.7534	105.66519	0.00298719615	0.00415597563	8.23362929e-05
61153.7534	120.760217	0.00299005465	0.00422592861	8.23752468e-05
61153.7534	135.855244	0.00299227857	0.00429076987	8.24142006e-05
68797.9725	0	0.000798894356	0.00115036769	8.20636149e-05
68797.9725	15.0950271	0.00283492457	0.00348845917	8.20982407e-05
68797.9725	30.1900542	0.00292059691	0.00386378929	8.21328665e-05
68797.9725	45.2850813	0.00295017768	0.00400379751	8.21674923e-05
68797.9725	60.3801084	0.00296508811	0.00391610336	8.22021181e-05
68797.9725	75.4751355	0.00297406253	0.00393931549	8.22367439e-05
68797.9725	90.5701626	0.00298005476	0.00399316267	8.22713696e-05
68797.9725	105.66519	0.0029843387	0.00408499486	8.23059954e-05
68797.9725	120.760217	0.00298755341	0.00416403077	8.23406211e-05
68797.9725	135.855244	0.00299005465	0.00422597211	8.23752468e-05
