# Supplementary material for: GEODE: an in silico tool that translates in vitro to in vivo predictions of tuberculosis antibiotic combination efficacy
Source: Front Pharmacol. 2025 Oct 17;16:1639673. doi: 10.3389/fphar.2025.1639673 (PMC12575316; doi:10.3389/fphar.2025.1639673)
Supplement: Supplementary file 1 [file Supplementaryfile5.zip › drug_int_data/HRZM-NNNH-mean/INH-PZA-MXF.csv]

bliss INH-PZA-MXF nrDrugs 3 nrLines 999
0	0	15.095	0.00300558	0.00433545	0.000698092
0	0	30.1901	0.00300788	0.00433801	0.000698133
0	0	45.2851	0.00300862	0.00433884	0.000698138
0	0	60.3801	0.00300899	0.00433925	0.000698139
0	0	75.4751	0.00300921	0.00433949	0.00069814
0	0	90.5702	0.00300936	0.00433965	0.00069814
0	0	105.6652	0.003009463	0.004339766	0.0006981405
0	0	120.7602	0.003009541	0.004339852	0.0006981406
0	0	135.8552	0.003009601	0.004339918	0.0006981406
0	7644.2192	0	0.00079171367	0.0011449068	0.00012104628
0	7644.2192	15.095027	0.0029545005	0.0037466939	0.00070951769
0	7644.2192	30.190054	0.0029818677	0.0039331595	0.00070964852
0	7644.2192	45.285081	0.0029911764	0.0040275905	0.00070975618
0	7644.2192	60.380108	0.0029958665	0.0040857916	0.00070986119
0	7644.2192	75.475136	0.0029986922	0.0041255004	0.00070996553
0	7644.2192	90.570163	0.0030005808	0.0041543972	0.00071006963
0	7644.2192	105.66519	0.0030019322	0.0041763975	0.00071017362
0	7644.2192	120.76022	0.003002947	0.0041937196	0.00071027756
0	7644.2192	135.85524	0.0030037371	0.0042077186	0.00071038146
0	15288.4383	0	0.000796705833	0.00114989901	0.00012104628
0	15288.4383	15.0950271	0.00290215168	0.00354455663	0.000709465751
0	15288.4383	30.1900542	0.0029545005	0.00374669394	0.00070954464
0	15288.4383	45.2850813	0.00297265313	0.0038588045	0.000709600366
0	15288.4383	60.3801084	0.00298186767	0.00393315954	0.00070965344
0	15288.4383	75.4751355	0.0029874415	0.00398680815	0.000709705849
0	15288.4383	90.5701626	0.00299117638	0.00402759048	0.000709758022
0	15288.4383	105.66519	0.00299385352	0.00405974288	0.000709810091
0	15288.4383	120.760217	0.00299586652	0.00408579164	0.000709862108
0	15288.4383	135.855244	0.00299743525	0.00410734967	0.000709914096
0	22932.6575	0	0.000797854681	0.00115104787	0.00012104628
0	22932.6575	15.0950271	0.0028527454	0.00342221086	0.000709448438
0	22932.6575	30.1900542	0.00292794099	0.00362948453	0.000709510015
0	22932.6575	45.2850813	0.0029545005	0.00374669394	0.000709548428
0	22932.6575	60.3801084	0.0029680807	0.00382697578	0.000709584189
0	22932.6575	75.4751355	0.00297632775	0.00388663867	0.000709619286
0	22932.6575	90.5701626	0.00298186767	0.00393315954	0.000709654147
0	22932.6575	105.66519	0.0029858455	0.00397063946	0.000709688905
0	22932.6575	120.760217	0.00298884029	0.00400157401	0.000709723611
0	22932.6575	135.855244	0.00299117638	0.00402759048	0.000709758289
0	30576.8767	0	0.000798316923	0.00115151011	0.00012104628
0	30576.8767	15.0950271	0.00280602567	0.00333207822	0.000709439781
0	30576.8767	30.1900542	0.00290215168	0.00354455663	0.000709492702
0	30576.8767	45.2850813	0.00293670678	0.00366388029	0.000709522458
0	30576.8767	60.3801084	0.0029545005	0.00374669394	0.000709549563
0	30576.8767	75.4751355	0.00296534827	0.00380925216	0.000709576004
0	30576.8767	90.5701626	0.00297265313	0.0038588045	0.000709602209
0	30576.8767	105.66519	0.00297790714	0.00389930252	0.000709628311
0	30576.8767	120.760217	0.00298186767	0.00393315954	0.000709654361
0	30576.8767	135.855244	0.00298496004	0.00396196197	0.000709680383
0	38221.0958	0	0.00079855455	0.00115174774	0.00012104628
0	38221.0958	15.0950271	0.00276176609	0.00325896846	0.000709434587
0	38221.0958	30.1900542	0.00287709747	0.00347771522	0.000709482314
0	38221.0958	45.2850813	0.00291926076	0.00359852691	0.000709506877
0	38221.0958	60.3801084	0.00294112219	0.00368262101	0.000709528788
0	38221.0958	75.4751355	0.0029545005	0.00374669394	0.000709550035
0	38221.0958	90.5701626	0.00296353123	0.00379794809	0.000709571046
0	38221.0958	105.66519	0.00297003749	0.00384024549	0.000709591954
0	38221.0958	120.760217	0.00297494802	0.00387593084	0.00070961281
0	38221.0958	135.855244	0.00297878577	0.00390654535	0.000709633639
0	45865.315	0	0.000798695057	0.00115188825	0.00012104628
0	45865.315	15.0950271	0.0027197656	0.00319638984	0.000709431125
0	45865.315	30.1900542	0.0028527454	0.00342221086	0.000709475389
0	45865.315	45.2850813	0.00290215168	0.00354455663	0.000709496489
0	45865.315	60.3801084	0.00292794099	0.00362948453	0.000709514937
0	45865.315	75.4751355	0.00294378193	0.00369443146	0.000709532722
0	45865.315	90.5701626	0.0029545005	0.00374669394	0.00070955027
0	45865.315	105.66519	0.00296223558	0.00379010766	0.000709567716
0	45865.315	120.760217	0.0029680807	0.00382697578	0.00070958511
0	45865.315	135.855244	0.00297265313	0.0038588045	0.000709602476
0	53509.5342	0	0.000798786049	0.00115197924	0.00012104628
0	53509.5342	15.0950271	0.00267984503	0.00314104582	0.000709428652
0	53509.5342	30.1900542	0.0028290645	0.00337438745	0.000709470442
0	53509.5342	45.2850813	0.00288536927	0.00349849001	0.000709489069
0	53509.5342	60.3801084	0.00291495231	0.00358413408	0.000709505044
0	53509.5342	75.4751355	0.00293319011	0.00364966108	0.000709520356
0	53509.5342	90.5701626	0.00294555949	0.00370256059	0.000709535431
0	53509.5342	105.66519	0.0029545005	0.00374669394	0.000709550403
0	53509.5342	120.760217	0.00296126506	0.00378434938	0.000709565324
0	53509.5342	135.855244	0.00296656166	0.00381701147	0.000709580217
0	61153.7534	0	0.000798848871	0.00115204207	0.00012104628
0	61153.7534	15.0950271	0.00264184413	0.00309105248	0.000709426797
0	61153.7534	30.1900542	0.00280602567	0.00333207822	0.000709466732
0	61153.7534	45.2850813	0.00286890366	0.00345817694	0.000709483504
0	61153.7534	60.3801084	0.00290215168	0.00354455663	0.000709497625
0	61153.7534	75.4751355	0.00292272267	0.00361054164	0.000709511081
0	61153.7534	90.5701626	0.00293670678	0.00366388029	0.000709524301
0	61153.7534	105.66519	0.00294683134	0.00370849906	0.000709537418
0	61153.7534	120.760217	0.0029545005	0.00374669394	0.000709550484
0	61153.7534	135.855244	0.00296051093	0.0037799406	0.000709563522
0	68797.9725	0	0.000798894356	0.00115208755	0.00012104628
0	68797.9725	15.0950271	0.00260561914	0.00304523461	0.000709425354
0	68797.9725	30.1900542	0.00278360148	0.00329391054	0.000709463847
0	68797.9725	45.2850813	0.0028527454	0.00342221086	0.000709479176
0	68797.9725	60.3801084	0.0028895348	0.00350939911	0.000709491854
0	68797.9725	75.4751355	0.00291237728	0.0035758075	0.000709503867
0	68797.9725	90.5701626	0.00292794099	0.00362948453	0.000709515645
0	68797.9725	105.66519	0.0029392272	0.0036744507	0.000709527319
0	68797.9725	120.760217	0.00294778641	0.00371302787	0.000709538943
0	68797.9725	135.855244	0.0029545005	0.00374669394	0.000709550537
4.9835	0	0	0.0032087	0.0048252	0.00084176
4.98346	0	15.095	0.00317403	0.00475054	0.00106998
4.98346	0	30.1901	0.00314976	0.00469688	0.00105807
4.98346	0	45.2851	0.00313179	0.00465623	0.00105392
4.98346	0	60.3801	0.00311793	0.00462423	0.00105182
4.98346	0	75.4751	0.00310691	0.00459832	0.00105056
4.98346	0	90.5702	0.00309795	0.00457688	0.00104972
4.983462	0	105.6652	0.003090503	0.004558818	0.001049118
4.983462	0	120.7602	0.003084224	0.004543377	0.001048666
4.983462	0	135.8552	0.003078857	0.004530017	0.001048314
4.9834621	7644.2192	0	0.0031940507	0.0045920466	0.00083002554
4.9834621	7644.2192	15.095027	0.0031707286	0.0046904161	0.00094863142
4.9834621	7644.2192	30.190054	0.0031466901	0.0046936291	0.00093680364
4.9834621	7644.2192	45.285081	0.003129103	0.0046536451	0.00093275898
4.9834621	7644.2192	60.380108	0.0031156369	0.0046218214	0.0009307684
4.9834621	7644.2192	75.475136	0.0031049581	0.004596656	0.00092961086
4.9834621	7644.2192	90.570163	0.003096262	0.004576013	0.00092887222
4.9834621	7644.2192	105.66519	0.0030890341	0.0045586345	0.00092837365
4.9834621	7644.2192	120.76022	0.0030829274	0.0045437233	0.00092802539
4.9834621	7644.2192	135.85524	0.0030776983	0.0045307439	0.00092777744
4.98346208	15288.4383	0	0.00317964355	0.00442365501	0.000829996352
4.98346208	15288.4383	15.0950271	0.0031674299	0.00453063678	0.000948550289
4.98346208	15288.4383	30.1900542	0.00314361934	0.00459310637	0.000936670567
4.98346208	15288.4383	45.2850813	0.00312641847	0.00459985954	0.000932573975
4.98346208	15288.4383	60.3801084	0.00311334444	0.00461766859	0.00093053146
4.98346208	15288.4383	75.4751355	0.00310300195	0.00459542791	0.000929321986
4.98346208	15288.4383	90.5701626	0.00309457761	0.00457495852	0.000928531419
4.98346208	15288.4383	105.66519	0.00308756571	0.00455814113	0.000927980931
4.98346208	15288.4383	120.760217	0.00308163129	0.00454379263	0.000927580752
4.98346208	15288.4383	135.855244	0.00307654088	0.00453125312	0.000927280889
4.98346208	22932.6575	0	0.00316545856	0.00429509811	0.000829986621
4.98346208	22932.6575	15.0950271	0.00316413917	0.00440276475	0.000948523245
4.98346208	22932.6575	30.1900542	0.00314055079	0.00448203892	0.00093662621
4.98346208	22932.6575	45.2850813	0.00312373427	0.00452577183	0.000932512305
4.98346208	22932.6575	60.3801084	0.00311105212	0.00453703027	0.000930452478
4.98346208	22932.6575	75.4751355	0.00310104624	0.00455206301	0.000929225693
4.98346208	22932.6575	90.5701626	0.00309289388	0.00457069043	0.000928417813
4.98346208	22932.6575	105.66519	0.00308609814	0.00455751061	0.000927850014
4.98346208	22932.6575	120.760217	0.00308033595	0.00454338851	0.000927432524
4.98346208	22932.6575	135.855244	0.00307538424	0.00453130741	0.000927115351
4.98346208	30576.8767	0	0.00315148995	0.00419281219	0.000829981755
4.98346208	30576.8767	15.0950271	0.00316085715	0.00430393407	0.000948509723
4.98346208	30576.8767	30.1900542	0.00313748496	0.00437654337	0.000936604032
4.98346208	30576.8767	45.2850813	0.00312105064	0.00444810479	0.000932481471
4.98346208	30576.8767	60.3801084	0.00310876016	0.00447863092	0.000930412987
4.98346208	30576.8767	75.4751355	0.00309909113	0.0044930324	0.000929177545
4.98346208	30576.8767	90.5701626	0.00309121093	0.00450799223	0.000928361009
4.98346208	30576.8767	105.66519	0.00308463142	0.00452284302	0.000927784554
4.98346208	30576.8767	120.760217	0.00307904148	0.00453808903	0.000927358409
4.98346208	30576.8767	135.855244	0.00307422843	0.00453065258	0.000927032579
4.98346208	38221.0958	0	0.00313773219	0.00410879213	0.000829978836
4.98346208	38221.0958	15.0950271	0.0031575846	0.00422297912	0.00094850161
4.98346208	38221.0958	30.1900542	0.00313442232	0.00429034207	0.000936590725
4.98346208	38221.0958	45.2850813	0.00311836785	0.00435821985	0.00093246297
4.98346208	38221.0958	60.3801084	0.00310646874	0.00442226399	0.000930389293
4.98346208	38221.0958	75.4751355	0.00309713671	0.00444208401	0.000929148657
4.98346208	38221.0958	90.5701626	0.00308952884	0.00445616044	0.000928326927
4.98346208	38221.0958	105.66519	0.00308316563	0.00447057886	0.000927745278
4.98346208	38221.0958	120.760217	0.00307774793	0.00448465195	0.000927313939
4.98346208	38221.0958	135.855244	0.00307307348	0.00449594033	0.000926982916
4.98346208	45865.315	0	0.00312417992	0.00403800588	0.00082997689
4.98346208	45865.315	15.0950271	0.00315432226	0.00415479167	0.000948496201
4.98346208	45865.315	30.1900542	0.00313136336	0.00421577323	0.000936581853
4.98346208	45865.315	45.2850813	0.00311568618	0.0042786244	0.000932450636
4.98346208	45865.315	60.3801084	0.00310417802	0.00433543675	0.000930373496
4.98346208	45865.315	75.4751355	0.00309518312	0.00436539481	0.000929129398
4.98346208	45865.315	90.5701626	0.00308784769	0.0043789564	0.000928304206
4.98346208	45865.315	105.66519	0.00308170082	0.0043924646	0.000927719094
4.98346208	45865.315	120.760217	0.00307645533	0.00440523105	0.000927284292
4.98346208	45865.315	135.855244	0.00307191943	0.00441405657	0.000926949807
4.98346208	53509.5342	0	0.00311082798	0.00397713013	0.0008299755
4.98346208	53509.5342	15.0950271	0.00315107086	0.00409649336	0.000948492338
4.98346208	53509.5342	30.1900542	0.00312830855	0.00415060378	0.000936575517
4.98346208	53509.5342	45.2850813	0.00311300591	0.0042070249	0.000932441826
4.98346208	53509.5342	60.3801084	0.00310188819	0.00425578798	0.000930362213
4.98346208	53509.5342	75.4751355	0.00309323048	0.00429246497	0.000929115641
4.98346208	53509.5342	90.5701626	0.00308616758	0.0043106445	0.000928287976
4.98346208	53509.5342	105.66519	0.00308023706	0.00432417366	0.000927700391
4.98346208	53509.5342	120.760217	0.00307516373	0.00433575696	0.000927263116
4.98346208	53509.5342	135.855244	0.00307076631	0.00434372198	0.000926926158
4.98346208	61153.7534	0	0.00309767139	0.00392388086	0.000829974457
4.98346208	61153.7534	15.0950271	0.00314783113	0.00404613074	0.00094848944
4.98346208	61153.7534	30.1900542	0.00312525839	0.00409355027	0.000936570764
4.98346208	61153.7534	45.2850813	0.00311032732	0.0041435645	0.000932435219
4.98346208	61153.7534	60.3801084	0.00309959941	0.0041859989	0.000930353751
4.98346208	61153.7534	75.4751355	0.00309127889	0.00422501237	0.000929105324
4.98346208	61153.7534	90.5701626	0.00308448858	0.00424789318	0.000928275804
4.98346208	61153.7534	105.66519	0.00307877441	0.00426317655	0.000927686364
4.98346208	61153.7534	120.760217	0.00307387319	0.00427493114	0.000927247234
4.98346208	61153.7534	135.855244	0.00306961417	0.00428303565	0.00092690842
4.98346208	68797.9725	0	0.00308470535	0.003876636	0.000829973646
4.98346208	68797.9725	15.0950271	0.00314460381	0.00400223768	0.000948487187
4.98346208	68797.9725	30.1900542	0.00312221334	0.00404348796	0.000936567068
4.98346208	68797.9725	45.2850813	0.00310765068	0.00408766748	0.000932430079
4.98346208	68797.9725	60.3801084	0.00309731187	0.00412506086	0.000930347169
4.98346208	68797.9725	75.4751355	0.0030893285	0.00416438617	0.000929097299
4.98346208	68797.9725	90.5701626	0.00308281078	0.00419047064	0.000928266336
4.98346208	68797.9725	105.66519	0.00307731293	0.00420788211	0.000927675454
4.98346208	68797.9725	120.760217	0.00307258375	0.00422063818	0.000927234881
4.98346208	68797.9725	135.855244	0.00306846303	0.00422951231	0.000926894625
9.9669	0	0	0.0032087	0.0048252	0.00092084
9.96692	0	15.095	0.00318968	0.00478452	0.00116668
9.96692	0	30.1901	0.00317403	0.00475054	0.00114636
9.96692	0	45.2851	0.00316092	0.00472171	0.0011385
9.96692	0	60.3801	0.00314976	0.00469688	0.00113443
9.96692	0	75.4751	0.00314015	0.00467526	0.00113194
9.96692	0	90.5702	0.00313179	0.00465623	0.00113028
9.966924	0	105.6652	0.003124438	0.004639335	0.001129083
9.966924	0	120.7602	0.003117929	0.00462423	0.001128184
9.966924	0	135.8552	0.003112125	0.004610633	0.001127483
9.9669242	7644.2192	0	0.0032013394	0.004698244	0.00090722532
9.9669242	7644.2192	15.095027	0.0031880271	0.0047528794	0.0010434438
9.9669242	7644.2192	30.190054	0.0031723807	0.0047504596	0.0010232085
9.9669242	7644.2192	45.285081	0.0031593084	0.0047213895	0.0010154567
9.9669242	7644.2192	60.380108	0.0031482262	0.0046957652	0.0010114846
9.9669242	7644.2192	75.475136	0.0031387098	0.0046738029	0.0010091067
9.9669242	7644.2192	90.570163	0.0031304452	0.0046547119	0.0010075438
9.9669242	7644.2192	105.66519	0.0031231964	0.0046379154	0.0010064522
9.9669242	7644.2192	120.76022	0.0031167832	0.004622986	0.0010056571
9.9669242	7644.2192	135.85524	0.0031110664	0.0046096009	0.0010050605
9.96692417	15288.4383	0	0.0031940507	0.00459204664	0.000907166932
9.96692417	15288.4383	15.0950271	0.00318637562	0.00465439768	0.00104333347
9.96692417	15288.4383	30.1900542	0.0031707286	0.00469041606	0.00102304627
9.96692417	15288.4383	45.2850813	0.00315769826	0.00468913399	0.00101524249
9.96692417	15288.4383	60.3801084	0.00314669012	0.00469362905	0.00101121848
9.96692417	15288.4383	75.4751355	0.0031372668	0.00467317311	0.0010087886
9.96692417	15288.4383	90.5701626	0.00312910296	0.00465364508	0.00100717383
9.96692417	15288.4383	105.66519	0.00312195459	0.00463671322	0.00100603027
9.96692417	15288.4383	120.760217	0.00311563693	0.00462182135	0.00100518325
9.96692417	15288.4383	135.855244	0.00311000823	0.0046085678	0.00100453478
9.96692417	22932.6575	0	0.00318681899	0.00450168491	0.00090714747
9.96692417	22932.6575	15.0950271	0.00318472675	0.00456332365	0.0010432967
9.96692417	22932.6575	30.1900542	0.0031690783	0.00461288691	0.00102299218
9.96692417	22932.6575	45.2850813	0.0031560891	0.00463743087	0.00101517109
9.96692417	22932.6575	60.3801084	0.00314515448	0.00463756492	0.00101112977
9.96692417	22932.6575	75.4751355	0.00313582393	0.00464215935	0.00100868258
9.96692417	22932.6575	90.5701626	0.0031277607	0.00465061106	0.00100705049
9.96692417	22932.6575	105.66519	0.0031207128	0.00463632102	0.00100588962
9.96692417	22932.6575	120.760217	0.00311449067	0.00462108521	0.00100502529
9.96692417	22932.6575	135.855244	0.00310895014	0.00460773003	0.00100435951
9.96692417	30576.8767	0	0.00317964355	0.00442365501	0.00090713774
9.96692417	30576.8767	15.0950271	0.0031830806	0.00448697759	0.00104327831
9.96692417	30576.8767	30.1900542	0.0031674299	0.00453063678	0.00102296513
9.96692417	30576.8767	45.2850813	0.00315448102	0.00457839269	0.00101513539
9.96692417	30576.8767	60.3801084	0.00314361934	0.00459310637	0.00101108541
9.96692417	30576.8767	75.4751355	0.00313438122	0.0045948173	0.00100862956
9.96692417	30576.8767	90.5701626	0.00312641847	0.00459985954	0.00100698882
9.96692417	30576.8767	105.66519	0.00311947102	0.0046074526	0.0010058193
9.96692417	30576.8767	120.760217	0.00311334444	0.00461766859	0.00100494631
9.96692417	30576.8767	135.855244	0.00310789211	0.00460767051	0.00100427187
9.96692417	38221.0958	0	0.00317252365	0.00435542018	0.000907131901
9.96692417	38221.0958	15.0950271	0.00318143726	0.00442158935	0.00104326728
9.96692417	38221.0958	30.1900542	0.00316578349	0.00446192769	0.00102294891
9.96692417	38221.0958	45.2850813	0.0031528741	0.00450396754	0.00101511397
9.96692417	38221.0958	60.3801084	0.00314208476	0.00454987345	0.0010110588
9.96692417	38221.0958	75.4751355	0.00313293874	0.00455631003	0.00100859776
9.96692417	38221.0958	90.5701626	0.00312507632	0.00455963094	0.00100695182
9.96692417	38221.0958	105.66519	0.00311822927	0.0045653278	0.0010057771
9.96692417	38221.0958	120.760217	0.00311219825	0.00457256782	0.00100489892
9.96692417	38221.0958	135.855244	0.00310683417	0.00458119378	0.00100421929
9.96692417	45865.315	0	0.00316545856	0.00429509811	0.000907128009
9.96692417	45865.315	15.0950271	0.00317979684	0.00436459079	0.00104325992
9.96692417	45865.315	30.1900542	0.00316413917	0.00440276475	0.00102293809
9.96692417	45865.315	45.2850813	0.0031512684	0.00444198623	0.00101509969
9.96692417	45865.315	60.3801084	0.00314055079	0.00448203892	0.00101104106
9.96692417	45865.315	75.4751355	0.00313149653	0.00452433368	0.00100857655
9.96692417	45865.315	90.5701626	0.00312373427	0.00452577183	0.00100692715
9.96692417	45865.315	105.66519	0.00311698757	0.00453061714	0.00100574897
9.96692417	45865.315	120.760217	0.00311105212	0.00453703027	0.00100486732
9.96692417	45865.315	135.855244	0.00310577632	0.00454425651	0.00100418423
9.96692417	53509.5342	0	0.00315844756	0.00424126238	0.000907125228
9.96692417	53509.5342	15.0950271	0.00317815941	0.00431420428	0.00104325467
9.96692417	53509.5342	30.1900542	0.00316249702	0.00435063383	0.00102293036
9.96692417	53509.5342	45.2850813	0.00314966402	0.00438816958	0.00101508949
9.96692417	53509.5342	60.3801084	0.00313901751	0.00442586313	0.00101102838
9.96692417	53509.5342	75.4751355	0.00313005462	0.0044637317	0.0010085614
9.96692417	53509.5342	90.5701626	0.00312239237	0.00449660544	0.00100690953
9.96692417	53509.5342	105.66519	0.00311574597	0.00450025185	0.00100572888
9.96692417	53509.5342	120.760217	0.00310990609	0.00450639998	0.00100484476
9.96692417	53509.5342	135.855244	0.00310471859	0.00451342773	0.00100415919
9.96692417	61153.7534	0	0.00315148995	0.00419281219	0.000907123143
9.96692417	61153.7534	15.0950271	0.00317652506	0.00426917259	0.00104325073
9.96692417	61153.7534	30.1900542	0.00316085715	0.00430393407	0.00102292457
9.96692417	61153.7534	45.2850813	0.00314806102	0.00434009231	0.00101508184
9.96692417	61153.7534	60.3801084	0.00313748496	0.00437654337	0.00101101888
9.96692417	61153.7534	75.4751355	0.00312861308	0.00441252546	0.00100855004
9.96692417	61153.7534	90.5701626	0.00312105064	0.00444810479	0.00100689632
9.96692417	61153.7534	105.66519	0.00311450447	0.00447303749	0.00100571381
9.96692417	61153.7534	120.760217	0.00310876016	0.00447863092	0.00100482783
9.96692417	61153.7534	135.855244	0.00310366099	0.00448566215	0.00100414041
9.96692417	68797.9725	0	0.00314458506	0.00414888429	0.000907121521
9.96692417	68797.9725	15.0950271	0.00317489389	0.00422858153	0.00104324767
9.96692417	68797.9725	30.1900542	0.00315921965	0.00426161989	0.00102292006
9.96692417	68797.9725	45.2850813	0.00314645948	0.00429637253	0.00101507589
9.96692417	68797.9725	60.3801084	0.00313595321	0.00433174344	0.00101101148
9.96692417	68797.9725	75.4751355	0.00312717194	0.00436687466	0.00100854121
9.96692417	68797.9725	90.5701626	0.00311970912	0.00440114644	0.00100688604
9.96692417	68797.9725	105.66519	0.00311326312	0.00443442274	0.00100570209
9.96692417	68797.9725	120.760217	0.00310761437	0.00445290176	0.00100481467
9.96692417	68797.9725	135.855244	0.00310260354	0.00445981501	0.00100412581
14.9504	0	0	0.00320869	0.00482523	0.000950308
14.9504	0	15.095	0.00319559	0.00479725	0.00121056
14.9504	0	30.1901	0.00318414	0.00477253	0.00118592
14.9504	0	45.2851	0.00317403	0.00475054	0.00117509
14.9504	0	60.3801	0.00316505	0.00473083	0.00116924
14.9504	0	75.4751	0.00315701	0.00471303	0.00116562
14.9504	0	90.5702	0.00314976	0.00469688	0.00116316
14.95039	0	105.6652	0.003143205	0.004682152	0.001161393
14.95039	0	120.7602	0.003137239	0.004668651	0.001160058
14.95039	0	135.8552	0.003131787	0.004656227	0.001159015
14.950386	7644.2192	0	0.0032037818	0.0047379666	0.0009361861
14.950386	7644.2192	15.095027	0.003194496	0.0047758914	0.0010868148
14.950386	7644.2192	30.190054	0.0031830336	0.0047731672	0.0010622701
14.950386	7644.2192	45.285081	0.0031729318	0.004751083	0.0010515445
14.950386	7644.2192	60.380108	0.0031639628	0.0047306921	0.001045797
14.950386	7644.2192	75.475136	0.0031559465	0.0047124601	0.0010422763
14.950386	7644.2192	90.570163	0.0031487383	0.0046960438	0.0010399245
14.950386	7644.2192	105.66519	0.003142221	0.0046811684	0.001038258
14.950386	7644.2192	120.76022	0.0031362988	0.0046676116	0.0010370264
14.950386	7644.2192	135.85524	0.0031308926	0.0046551927	0.0010360875
14.9503862	15288.4383	0	0.00319890347	0.00466081576	0.000936098519
14.9503862	15288.4383	15.0950271	0.00319340079	0.00470559081	0.00108667526
14.9503862	15288.4383	30.1900542	0.00318192833	0.00473097113	0.00106207864
14.9503862	15288.4383	45.2850813	0.0031718298	0.0047287962	0.00105130115
14.9503862	15288.4383	60.3801084	0.00316287686	0.00472973613	0.00104550168
14.9503862	15288.4383	75.4751355	0.00315488734	0.00471251371	0.00104192901
14.9503862	15288.4383	90.5701626	0.00314771412	0.00469563531	0.00103952531
14.9503862	15288.4383	105.66519	0.00314123739	0.00468047616	0.00103780691
14.9503862	15288.4383	120.760217	0.00313535893	0.00466676288	0.00103652338
14.9503862	15288.4383	135.855244	0.0031299978	0.00465427674	0.00103553258
14.9503862	22932.6575	0	0.0031940507	0.00459204664	0.000936069327
14.9503862	22932.6575	15.0950271	0.00319230685	0.0046366153	0.00108662876
14.9503862	22932.6575	30.1900542	0.00318082409	0.00467318422	0.00106201482
14.9503862	22932.6575	45.2850813	0.0031707286	0.00469041606	0.00105122002
14.9503862	22932.6575	60.3801084	0.00316179144	0.00468887168	0.00104540323
14.9503862	22932.6575	75.4751355	0.0031538285	0.00469002904	0.00104181326
14.9503862	22932.6575	90.5701626	0.00314669012	0.00469362905	0.00103939224
14.9503862	22932.6575	105.66519	0.00314025382	0.00468038661	0.00103765653
14.9503862	22932.6575	120.760217	0.00313441906	0.00466633258	0.00103635569
14.9503862	22932.6575	135.855244	0.00312910296	0.00465364508	0.00103534758
14.9503862	30576.8767	0	0.00318922327	0.00453028598	0.00093605473
14.9503862	30576.8767	15.0950271	0.00319121416	0.00457579914	0.00108660551
14.9503862	30576.8767	30.1900542	0.00317972091	0.00460846663	0.00106198291
14.9503862	30576.8767	45.2850813	0.00316962819	0.00464432336	0.00105117946
14.9503862	30576.8767	60.3801084	0.00316070656	0.00465408202	0.00104535401
14.9503862	30576.8767	75.4751355	0.00315277001	0.00465324295	0.00104175538
14.9503862	30576.8767	90.5701626	0.00314566631	0.00465472962	0.0010393257
14.9503862	30576.8767	105.66519	0.00313927035	0.00465823506	0.00103758134
14.9503862	30576.8767	120.760217	0.00313347922	0.00466365641	0.00103627184
14.9503862	30576.8767	135.855244	0.00312820811	0.00465361321	0.00103525508
14.9503862	38221.0958	0	0.00318442096	0.00447444628	0.000936045972
14.9503862	38221.0958	15.0950271	0.00319012274	0.00452166187	0.00108659155
14.9503862	38221.0958	30.1900542	0.00317861882	0.00455167442	0.00106196377
14.9503862	38221.0958	45.2850813	0.00316852862	0.00458363383	0.00105115512
14.9503862	38221.0958	60.3801084	0.00315962227	0.00461876009	0.00104532448
14.9503862	38221.0958	75.4751355	0.00315171189	0.00462174472	0.00104172065
14.9503862	38221.0958	90.5701626	0.00314464271	0.00462166421	0.00103928578
14.9503862	38221.0958	105.66519	0.00313828699	0.00462356513	0.00103753623
14.9503862	38221.0958	120.760217	0.00313253943	0.00462710516	0.00103622153
14.9503862	38221.0958	135.855244	0.00312731328	0.00463213147	0.00103519958
14.9503862	45865.315	0	0.00317964355	0.00442365501	0.000936040134
14.9503862	45865.315	15.0950271	0.00318903262	0.00447305322	0.00108658225
14.9503862	45865.315	30.1900542	0.00317751784	0.00450121373	0.001061951
14.9503862	45865.315	45.2850813	0.0031674299	0.00453063678	0.00105113889
14.9503862	45865.315	60.3801084	0.00315853858	0.00456176065	0.00104530479
14.9503862	45865.315	75.4751355	0.00315065416	0.00459466218	0.0010416975
14.9503862	45865.315	90.5701626	0.00314361934	0.00459310637	0.00103925917
14.9503862	45865.315	105.66519	0.00313730375	0.00459381215	0.00103750615
14.9503862	45865.315	120.760217	0.00313159969	0.00459618443	0.00103618799
14.9503862	45865.315	135.855244	0.00312641847	0.00459985954	0.00103516258
14.9503862	53509.5342	0	0.00317489083	0.0043772039	0.000936035963
14.9503862	53509.5342	15.0950271	0.00318794383	0.00442907229	0.00108657561
14.9503862	53509.5342	30.1900542	0.00317641801	0.00445587877	0.00106194189
14.9503862	53509.5342	45.2850813	0.00316633206	0.00448361013	0.0010511273
14.9503862	53509.5342	60.3801084	0.00315745551	0.00451227057	0.00104529072
14.9503862	53509.5342	75.4751355	0.00314959684	0.004542498	0.00104168096
14.9503862	53509.5342	90.5701626	0.00314259622	0.00456830906	0.00103924016
14.9503862	53509.5342	105.66519	0.00313632064	0.00456781665	0.00103748467
14.9503862	53509.5342	120.760217	0.00313066002	0.0045693121	0.00103616404
14.9503862	53509.5342	135.855244	0.00312552369	0.00457218634	0.00103513615
14.9503862	61153.7534	0	0.00317016257	0.00433451197	0.000936032836
14.9503862	61153.7534	15.0950271	0.00318685638	0.00438900803	0.00108657063
14.9503862	61153.7534	30.1900542	0.00317531935	0.00441475298	0.00106193505
14.9503862	61153.7534	45.2850813	0.00316523514	0.00444129409	0.00105111861
14.9503862	61153.7534	60.3801084	0.0031563731	0.00446840504	0.00104528018
14.9503862	61153.7534	75.4751355	0.00314853995	0.00449618996	0.00104166856
14.9503862	61153.7534	90.5701626	0.00314157337	0.00452550688	0.0010392259
14.9503862	61153.7534	105.66519	0.00313533769	0.00454495746	0.00103746855
14.9503862	61153.7534	120.760217	0.00312972043	0.00454549844	0.00103614607
14.9503862	61153.7534	135.855244	0.00312462896	0.00454776472	0.00103511633
14.9503862	68797.9725	0	0.00316545856	0.00429509811	0.000936030403
14.9503862	68797.9725	15.0950271	0.0031857703	0.00435229469	0.00108656675
14.9503862	68797.9725	30.1900542	0.00317422189	0.00437713617	0.00106192973
14.9503862	68797.9725	45.2850813	0.00316413917	0.00440276475	0.00105111185
14.9503862	68797.9725	60.3801084	0.00315529136	0.00442884093	0.00104527197
14.9503862	68797.9725	75.4751355	0.00314748351	0.00445520319	0.00104165891
14.9503862	68797.9725	90.5701626	0.00314055079	0.00448203892	0.00103921481
14.9503862	68797.9725	105.66519	0.0031343549	0.00451046701	0.00103745602
14.9503862	68797.9725	120.760217	0.00312878093	0.00452424122	0.00103613209
14.9503862	68797.9725	135.855244	0.00312373427	0.00452577183	0.00103510091
19.9338	0	0	0.00320869	0.00482524	0.000964968
19.9338	0	15.095	0.0031987	0.00480391	0.00119907
19.9338	0	30.1901	0.00318968	0.00478452	0.00120977
19.9338	0	45.2851	0.0031815	0.0047668	0.0011968
19.9338	0	60.3801	0.00317403	0.00475054	0.00118944
19.9338	0	75.4751	0.0031672	0.00473556	0.00118478
19.9338	0	90.5702	0.00316092	0.00472171	0.00118158
19.93385	0	105.6652	0.003155125	0.004708851	0.001179262
19.93385	0	120.7602	0.003149763	0.004696884	0.001177505
19.93385	0	135.8552	0.003144785	0.004685713	0.001176129
19.933848	7644.2192	0	0.0032050054	0.0047587598	0.00095064887
19.933848	7644.2192	15.095027	0.0031978795	0.0047878139	0.0010751278
19.933848	7644.2192	30.190054	0.0031888538	0.0047853175	0.0010859234
19.933848	7644.2192	45.285081	0.003180667	0.0047676189	0.0010730486
19.933848	7644.2192	60.380108	0.0031732074	0.0047508572	0.001065792
19.933848	7644.2192	75.475136	0.0031663822	0.0047355006	0.0010612349
19.933848	7644.2192	90.570163	0.0031601138	0.0047213717	0.0010581441
19.933848	7644.2192	105.66519	0.0031543365	0.0047083218	0.0010559289
19.933848	7644.2192	120.76022	0.0031489944	0.0046962248	0.0010542758
19.933848	7644.2192	135.85524	0.0031440397	0.0046849739	0.0010530038
19.9338483	15288.4383	0	0.00320133944	0.00469824398	0.000950532097
19.9338483	15288.4383	15.0950271	0.00319706119	0.00473328357	0.00107495906
19.9338483	15288.4383	30.1900542	0.00318802713	0.00475287944	0.00108570279
19.9338483	15288.4383	45.2850813	0.00317983747	0.0047507098	0.00107277605
19.9338483	15288.4383	60.3801084	0.0031723807	0.00475045957	0.00106546752
19.9338483	15288.4383	75.4751355	0.00316556379	0.00473590387	0.00106085849
19.9338483	15288.4383	90.5701626	0.00315930841	0.00472138952	0.00105771568
19.9338483	15288.4383	105.66519	0.00315354811	0.0047080594	0.00105544864
19.9338483	15288.4383	120.760217	0.00314822619	0.00469576517	0.0010537436
19.9338483	15288.4383	135.855244	0.00314329404	0.00468438169	0.00105241968
19.9338483	22932.6575	0	0.00319768789	0.00464289704	0.000950493174
19.9338483	22932.6575	15.0950271	0.00319624354	0.00467811196	0.00107490283
19.9338483	22932.6575	30.1900542	0.00318720105	0.00470711566	0.00108562924
19.9338483	22932.6575	45.2850813	0.00317900846	0.00472042745	0.00107268519
19.9338483	22932.6575	60.3801084	0.00317155443	0.00471861308	0.00106535934
19.9338483	22932.6575	75.4751355	0.00316474566	0.00471853674	0.001060733
19.9338483	22932.6575	90.5701626	0.00315850321	0.00472006991	0.00105757288
19.9338483	22932.6575	105.66519	0.00315275988	0.00470823883	0.00105528853
19.9338483	22932.6575	120.760217	0.0031474581	0.00469564395	0.00105356618
19.9338483	22932.6575	135.855244	0.00314254845	0.00468404678	0.00105222495
19.9338483	30576.8767	0	0.0031940507	0.00459204664	0.000950473712
19.9338483	30576.8767	15.0950271	0.00319542659	0.00462804433	0.00107487471
19.9338483	30576.8767	30.1900542	0.00318637562	0.00465439768	0.00108559246
19.9338483	30576.8767	45.2850813	0.00317817999	0.0046830365	0.00107263976
19.9338483	30576.8767	60.3801084	0.0031707286	0.00469041606	0.00106530526
19.9338483	30576.8767	75.4751355	0.00316392786	0.00468898949	0.00106067026
19.9338483	30576.8767	90.5701626	0.00315769826	0.00468913399	0.00105750148
19.9338483	30576.8767	105.66519	0.00315197181	0.00469070535	0.00105520847
19.9338483	30576.8767	120.760217	0.00314669012	0.00469362905	0.00105347747
19.9338483	30576.8767	135.855244	0.00314180291	0.0046841444	0.00105212758
19.9338483	38221.0958	0	0.00319042776	0.00454513271	0.000950462035
19.9338483	38221.0958	15.0950271	0.00319461036	0.00458236461	0.00107485784
19.9338483	38221.0958	30.1900542	0.00318555085	0.0046067217	0.0010855704
19.9338483	38221.0958	45.2850813	0.00317735209	0.00463269981	0.0010726125
19.9338483	38221.0958	60.3801084	0.00316990322	0.00466095735	0.0010652728
19.9338483	38221.0958	75.4751355	0.0031631104	0.0046627807	0.00106063261
19.9338483	38221.0958	90.5701626	0.00315689355	0.00466177185	0.00105745864
19.9338483	38221.0958	105.66519	0.00315118391	0.00466217833	0.00105516044
19.9338483	38221.0958	120.760217	0.00314592224	0.00466384176	0.00105342424
19.9338483	38221.0958	135.855244	0.00314105743	0.00466667045	0.00105206916
19.9338483	45865.315	0	0.00318681899	0.00450168491	0.00095045425
19.9338483	45865.315	15.0950271	0.00319379486	0.00454048106	0.00107484659
19.9338483	45865.315	30.1900542	0.00318472675	0.00456332365	0.00108555569
19.9338483	45865.315	45.2850813	0.00317652476	0.00458734098	0.00107259433
19.9338483	45865.315	60.3801084	0.0031690783	0.00461288691	0.00106525117
19.9338483	45865.315	75.4751355	0.0031622933	0.00463951279	0.00106060751
19.9338483	45865.315	90.5701626	0.0031560891	0.00463743087	0.00105743008
19.9338483	45865.315	105.66519	0.00315039619	0.00463686335	0.00105512842
19.9338483	45865.315	120.760217	0.00314515448	0.00463756492	0.00105338876
19.9338483	45865.315	135.855244	0.00314031203	0.00463936545	0.00105203021
19.9338483	53509.5342	0	0.00318322428	0.00446130532	0.000950448689
19.9338483	53509.5342	15.0950271	0.00319298009	0.0045019018	0.00107483856
19.9338483	53509.5342	30.1900542	0.00318390333	0.00452357952	0.00108554518
19.9338483	53509.5342	45.2850813	0.00317569802	0.00454614237	0.00107258135
19.9338483	53509.5342	60.3801084	0.00316825385	0.00456974002	0.00106523571
19.9338483	53509.5342	75.4751355	0.00316147656	0.00459482827	0.00106058959
19.9338483	53509.5342	90.5701626	0.00315528492	0.00461574876	0.00105740968
19.9338483	53509.5342	105.66519	0.00314960866	0.00461425134	0.00105510554
19.9338483	53509.5342	120.760217	0.00314438684	0.00461414091	0.00105336341
19.9338483	53509.5342	135.855244	0.0031395667	0.004615162	0.00105200239
19.9338483	61153.7534	0	0.00317964355	0.00442365501	0.000950444519
19.9338483	61153.7534	15.0950271	0.00319216607	0.00446621586	0.00107483253
19.9338483	61153.7534	30.1900542	0.0031830806	0.00448697759	0.0010855373
19.9338483	61153.7534	45.2850813	0.00317487187	0.00450844632	0.00107257161
19.9338483	61153.7534	60.3801084	0.0031674299	0.00453063678	0.00106522412
19.9338483	61153.7534	75.4751355	0.0031606602	0.00455376156	0.00106057614
19.9338483	61153.7534	90.5701626	0.00315448102	0.00457839269	0.00105739438
19.9338483	61153.7534	105.66519	0.00314882132	0.00459401728	0.00105508839
19.9338483	61153.7534	120.760217	0.00314361934	0.00459310637	0.0010533444
19.9338483	61153.7534	135.855244	0.00313882146	0.00459346078	0.00105198153
19.9338483	68797.9725	0	0.00317607671	0.00438844345	0.000950441275
19.9338483	68797.9725	15.0950271	0.0031913528	0.00443307823	0.00107482784
19.9338483	68797.9725	30.1900542	0.00318225857	0.00445309676	0.00108553117
19.9338483	68797.9725	45.2850813	0.00317404634	0.00447372237	0.00107256404
19.9338483	68797.9725	60.3801084	0.00316660644	0.00449488253	0.00106521511
19.9338483	68797.9725	75.4751355	0.00315984423	0.00451663327	0.00106056568
19.9338483	68797.9725	90.5701626	0.00315367741	0.00453925209	0.00105738248
19.9338483	68797.9725	105.66519	0.00314803419	0.00456344977	0.00105507505
19.9338483	68797.9725	120.760217	0.00314285198	0.00457417471	0.00105332962
19.9338483	68797.9725	135.855244	0.00313807631	0.00457384555	0.0010519653
24.9173	0	0	0.00320869	0.00482524	0.000973424
24.9173	0	15.095	0.00320061	0.00480802	0.0011876
24.9173	0	30.1901	0.00319318	0.00479206	0.00122623
24.9173	0	45.2851	0.00318631	0.00477724	0.00121187
24.9173	0	60.3801	0.00317995	0.00476344	0.00120329
24.9173	0	75.4751	0.00317403	0.00475054	0.00119772
24.9173	0	90.5702	0.00316852	0.00473846	0.00119384
24.91731	0	105.6652	0.00316337	0.004727123	0.00119101
24.91731	0	120.7602	0.003158547	0.004716452	0.001188851
24.91731	0	135.8552	0.00315402	0.00470639	0.001187154
24.91731	7644.2192	0	0.0032057404	0.004771552	0.00095901975
24.91731	7644.2192	15.095027	0.0031999601	0.0047951013	0.0010635787
24.91731	7644.2192	30.190054	0.0031925213	0.004792876	0.0011022991
24.91731	7644.2192	45.285081	0.003185651	0.004778137	0.001088035
24.91731	7644.2192	60.380108	0.0031792861	0.0047639536	0.0010795606
24.91731	7644.2192	75.475136	0.0031733728	0.0047507542	0.0010740927
24.91731	7644.2192	90.570163	0.0031678646	0.0047384353	0.0010703239
24.91731	7644.2192	105.66519	0.0031627211	0.0047269078	0.001067593
24.91731	7644.2192	120.76022	0.0031579071	0.0047160938	0.0010655375
24.91731	7644.2192	135.85524	0.0031533918	0.0047059258	0.0010639442
24.9173104	15288.4383	0	0.00320280409	0.004721788	0.000958873782
24.9173104	15288.4383	15.0950271	0.00319930707	0.00475059575	0.00106338082
24.9173104	15288.4383	30.1900542	0.00319186197	0.00476655358	0.00110204927
24.9173104	15288.4383	45.2850813	0.00318498799	0.00476454635	0.00108773318
24.9173104	15288.4383	60.3801084	0.00317862241	0.00476383567	0.00107920689
24.9173104	15288.4383	75.4751355	0.00317271133	0.00475131876	0.00107368705
24.9173104	15288.4383	90.5701626	0.00316720809	0.00473869124	0.00106986631
24.9173104	15288.4383	105.66519	0.0031620721	0.00472692044	0.00106708353
24.9173104	15288.4383	120.760217	0.00315726784	0.00471591769	0.00106497613
24.9173104	15288.4383	135.855244	0.00315276413	0.00470560586	0.00106333091
24.9173104	22932.6575	0	0.00319987709	0.00467552541	0.000958825128
24.9173104	22932.6575	15.0950271	0.0031986545	0.00470471736	0.00106331485
24.9173104	22932.6575	30.1900542	0.00319120303	0.00472875069	0.00110196599
24.9173104	22932.6575	45.2850813	0.0031843254	0.00473960266	0.00108763258
24.9173104	22932.6575	60.3801084	0.00317795907	0.0047378248	0.00107908899
24.9173104	22932.6575	75.4751355	0.00317205014	0.00473724734	0.00107355183
24.9173104	22932.6575	90.5701626	0.00316655182	0.00473779749	0.00106971378
24.9173104	22932.6575	105.66519	0.00316142328	0.00472726766	0.00106691368
24.9173104	22932.6575	120.760217	0.00315662869	0.00471601223	0.00106478897
24.9173104	22932.6575	135.855244	0.00315213653	0.00470550411	0.00106312645
24.9173104	30576.8767	0	0.00319695931	0.00463238661	0.000958800801
24.9173104	30576.8767	15.0950271	0.00319800238	0.00466231666	0.00106328187
24.9173104	30576.8767	30.1900542	0.00319054453	0.00468445622	0.00110192435
24.9173104	30576.8767	45.2850813	0.0031836632	0.00470827279	0.00108758229
24.9173104	30576.8767	60.3801084	0.00317729606	0.00471423163	0.00107903003
24.9173104	30576.8767	75.4751355	0.00317138923	0.00471269829	0.00107348422
24.9173104	30576.8767	90.5701626	0.00316589577	0.00471227639	0.00106963752
24.9173104	30576.8767	105.66519	0.00316077462	0.00471288717	0.00106682876
24.9173104	30576.8767	120.760217	0.00315598966	0.00471448192	0.0010646954
24.9173104	30576.8767	135.855244	0.00315150902	0.00470572681	0.00106302421
24.9173104	38221.0958	0	0.0031940507	0.00459204664	0.000958786204
24.9173104	38221.0958	15.0950271	0.00319735071	0.00462299559	0.00106326208
24.9173104	38221.0958	30.1900542	0.00318988646	0.00464362065	0.00110189937
24.9173104	38221.0958	45.2850813	0.00318300139	0.0046655341	0.00108755211
24.9173104	38221.0958	60.3801084	0.0031766334	0.00468912106	0.00107899466
24.9173104	38221.0958	75.4751355	0.0031707286	0.00469041606	0.00107344366
24.9173104	38221.0958	90.5701626	0.00316523995	0.00468914323	0.00106959176
24.9173104	38221.0958	105.66519	0.00316012614	0.00468889848	0.00106677781
24.9173104	38221.0958	120.760217	0.00315535077	0.00468959702	0.00106463925
24.9173104	38221.0958	135.855244	0.0031508816	0.00469118307	0.00106296287
24.9173104	45865.315	0	0.00319115121	0.00455422429	0.000958776473
24.9173104	45865.315	15.0950271	0.00319669951	0.00458641302	0.00106324889
24.9173104	45865.315	30.1900542	0.00318922882	0.00460582339	0.00110188271
24.9173104	45865.315	45.2850813	0.00318233998	0.00462623436	0.00108753199
24.9173104	45865.315	60.3801084	0.00317597108	0.00464789096	0.00107897108
24.9173104	45865.315	75.4751355	0.00317006826	0.00467019021	0.00107341661
24.9173104	45865.315	90.5701626	0.00316458436	0.00466812166	0.00106956125
24.9173104	45865.315	105.66519	0.00315947785	0.00466712416	0.00106674384
24.9173104	45865.315	120.760217	0.00315471201	0.00466707587	0.00106460182
24.9173104	45865.315	135.855244	0.00315025429	0.00466788638	0.00106292198
24.9173104	53509.5342	0	0.0031882608	0.00451867501	0.000958769523
24.9173104	53509.5342	15.0950271	0.00319604876	0.00455227528	0.00106323946
24.9173104	53509.5342	30.1900542	0.00318857164	0.00457070617	0.00110187082
24.9173104	53509.5342	45.2850813	0.00318167898	0.00458992799	0.00108751762
24.9173104	53509.5342	60.3801084	0.0031753091	0.00461008247	0.00107895424
24.9173104	53509.5342	75.4751355	0.00316940821	0.00463146764	0.0010733973
24.9173104	53509.5342	90.5701626	0.00316392901	0.00464901439	0.00106953946
24.9173104	53509.5342	105.66519	0.00315882974	0.0046473034	0.00106671958
24.9173104	53509.5342	120.760217	0.0031540734	0.00464659362	0.00106457508
24.9173104	53509.5342	135.855244	0.00314962708	0.00464675803	0.00106289277
24.9173104	61153.7534	0	0.00318537942	0.00448518506	0.00095876431
24.9173104	61153.7534	15.0950271	0.00319539849	0.00452032855	0.00106323239
24.9173104	61153.7534	30.1900542	0.0031879149	0.00453796278	0.00110186189
24.9173104	61153.7534	45.2850813	0.00318101838	0.00455623853	0.00108750684
24.9173104	61153.7534	60.3801084	0.00317464749	0.00457522185	0.0010789416
24.9173104	61153.7534	75.4751355	0.00316874846	0.0045950913	0.00107338281
24.9173104	61153.7534	90.5701626	0.0031632739	0.00461620465	0.00106952312
24.9173104	61153.7534	105.66519	0.00315818183	0.00462925286	0.00106670138
24.9173104	61153.7534	120.760217	0.00315343493	0.00462790582	0.00106455503
24.9173104	61153.7534	135.855244	0.00314899999	0.00462749308	0.00106287086
24.9173104	68797.9725	0	0.00318250702	0.00445356685	0.000958760255
24.9173104	68797.9725	15.0950271	0.0031947487	0.00449035271	0.0010632269
24.9173104	68797.9725	30.1900542	0.00318725863	0.00450733068	0.00110185495
24.9173104	68797.9725	45.2850813	0.0031803582	0.00452484705	0.00108749846
24.9173104	68797.9725	60.3801084	0.00317398624	0.00454291289	0.00107893178
24.9173104	68797.9725	75.4751355	0.00316808902	0.00456162049	0.00107337154
24.9173104	68797.9725	90.5701626	0.00316261905	0.00458118781	0.00106951041
24.9173104	68797.9725	105.66519	0.00315753411	0.00460204195	0.00106668723
24.9173104	68797.9725	120.760217	0.00315279662	0.0046108438	0.00106453943
24.9173104	68797.9725	135.855244	0.003148373	0.00460986422	0.00106285382
29.9008	0	0	0.00320869	0.00482525	0.000978791
29.9008	0	15.095	0.00320191	0.0048108	0.00117813
29.9008	0	30.1901	0.00319559	0.00479725	0.00123845
29.9008	0	45.2851	0.00318968	0.00478452	0.00122332
29.9008	0	60.3801	0.00318414	0.00477253	0.00121381
29.9008	0	75.4751	0.00317893	0.00476123	0.00120746
29.9008	0	90.5702	0.00317403	0.00475054	0.00120298
29.90077	0	105.6652	0.003169414	0.004740423	0.001199665
29.90077	0	120.7602	0.003165049	0.004730825	0.001197126
29.90077	0	135.8552	0.003160919	0.004721707	0.001195122
29.900772	7644.2192	0	0.0032062307	0.0047802164	0.00096435568
29.900772	7644.2192	15.095027	0.0032013688	0.0048000154	0.0010540781
29.900772	7644.2192	30.190054	0.003195044	0.0047980303	0.0011144873
29.900772	7644.2192	45.285081	0.0031891295	0.0047854122	0.0010994523
29.900772	7644.2192	60.380108	0.0031835866	0.0047731361	0.0010900465
29.900772	7644.2192	75.475136	0.0031783811	0.0047615864	0.0010838026
29.900772	7644.2192	90.570163	0.0031734831	0.0047506978	0.0010794248
29.900772	7644.2192	105.66519	0.0031688659	0.0047404124	0.0010762163
29.900772	7644.2192	120.76022	0.003164506	0.0047306792	0.0010737811
29.900772	7644.2192	135.85524	0.0031603824	0.0047214526	0.0010718806
29.9007725	15288.4383	0	0.00320378182	0.00473796659	0.000964180524
29.9007725	15288.4383	15.0950271	0.00320082563	0.00476243293	0.00105385104
29.9007725	15288.4383	30.1900542	0.00319449596	0.00477589138	0.00111420824
29.9007725	15288.4383	45.2850813	0.0031885782	0.00477406263	0.00109912134
29.9007725	15288.4383	60.3801084	0.0031830336	0.00477316723	0.00108966356
29.9007725	15288.4383	75.4751355	0.00317782814	0.00476221926	0.00108336775
29.9007725	15288.4383	90.5701626	0.00317293179	0.00475108303	0.001078938
29.9007725	15288.4383	105.66519	0.00316831791	0.00474059302	0.00107567763
29.9007725	15288.4383	120.760217	0.00316396281	0.00473069209	0.00107319046
29.9007725	15288.4383	135.855244	0.00315984533	0.00472132951	0.0010712381
29.9007725	22932.6575	0	0.00320133944	0.00469824398	0.000964122138
29.9007725	22932.6575	15.0950271	0.00320028274	0.00472320201	0.00105377534
29.9007725	22932.6575	30.1900542	0.00319394822	0.00474371823	0.00111411523
29.9007725	22932.6575	45.2850813	0.00318802713	0.00475287944	0.00109901102
29.9007725	22932.6575	60.3801084	0.00318248084	0.00475121188	0.00108953592
29.9007725	22932.6575	75.4751355	0.00317727538	0.00475042032	0.0010832228
29.9007725	22932.6575	90.5701626	0.0031723807	0.00475045957	0.00107877574
29.9007725	22932.6575	105.66519	0.0031677701	0.00474103475	0.00107549806
29.9007725	22932.6575	120.760217	0.00316341977	0.00473092392	0.00107299358
29.9007725	22932.6575	135.855244	0.00315930841	0.00472138952	0.00107102391
29.9007725	30576.8767	0	0.00319890347	0.00466081576	0.000964092946
29.9007725	30576.8767	15.0950271	0.00319974017	0.00468648814	0.00105373749
29.9007725	30576.8767	30.1900542	0.00319340079	0.00470559081	0.00111406872
29.9007725	30576.8767	45.2850813	0.00318747634	0.00472596539	0.00109895585
29.9007725	30576.8767	60.3801084	0.00318192833	0.00473097113	0.0010894721
29.9007725	30576.8767	75.4751355	0.00317672284	0.00472947229	0.00108315033
29.9007725	30576.8767	90.5701626	0.0031718298	0.0047287962	0.00107869461
29.9007725	30576.8767	105.66519	0.00316722245	0.00472889504	0.00107540827
29.9007725	30576.8767	120.760217	0.00316287686	0.00472973613	0.00107289514
29.9007725	30576.8767	135.855244	0.00315877158	0.00472170183	0.00107091681
29.9007725	38221.0958	0	0.0031964739	0.00462547701	0.00096407543
29.9007725	38221.0958	15.0950271	0.00319919791	0.00465204789	0.00105371478
29.9007725	38221.0958	30.1900542	0.00319285366	0.0046699749	0.00111404082
29.9007725	38221.0958	45.2850813	0.00318692583	0.00468892883	0.00109892276
29.9007725	38221.0958	60.3801084	0.00318137608	0.00470915208	0.00108943381
29.9007725	38221.0958	75.4751355	0.00317617053	0.00471015514	0.00108310684
29.9007725	38221.0958	90.5701626	0.0031712791	0.00470883383	0.00107864594
29.9007725	38221.0958	105.66519	0.00316667496	0.00470828521	0.0010753544
29.9007725	38221.0958	120.760217	0.00316233408	0.00470845872	0.00107283607
29.9007725	38221.0958	135.855244	0.00315823487	0.00470931837	0.00107085255
29.9007725	45865.315	0	0.0031940507	0.00459204664	0.000964063753
29.9007725	45865.315	15.0950271	0.00319865597	0.00461966746	0.00105369964
29.9007725	45865.315	30.1900542	0.00319230685	0.0046366153	0.00111402222
29.9007725	45865.315	45.2850813	0.00318637562	0.00465439768	0.00109890069
29.9007725	45865.315	60.3801084	0.00318082409	0.00467318422	0.00108940828
29.9007725	45865.315	75.4751355	0.00317561845	0.00469234498	0.00108307785
29.9007725	45865.315	90.5701626	0.0031707286	0.00469041606	0.00107861348
29.9007725	45865.315	105.66519	0.00316612764	0.00468928124	0.00107531848
29.9007725	45865.315	120.760217	0.00316179144	0.00468887168	0.00107279669
29.9007725	45865.315	135.855244	0.00315769826	0.00468913399	0.00107080971
29.9007725	53509.5342	0	0.00319163383	0.00456036397	0.000964055412
29.9007725	53509.5342	15.0950271	0.00319811435	0.00458915846	0.00105368883
29.9007725	53509.5342	30.1900542	0.00319176034	0.00460528871	0.00111400893
29.9007725	53509.5342	45.2850813	0.0031858257	0.00462210383	0.00109888493
29.9007725	53509.5342	60.3801084	0.00318027237	0.00463971655	0.00108939005
29.9007725	53509.5342	75.4751355	0.0031750666	0.00465832601	0.00108305715
29.9007725	53509.5342	90.5701626	0.00317017829	0.00467342492	0.0010785903
29.9007725	53509.5342	105.66519	0.00316558049	0.00467173353	0.00107529283
29.9007725	53509.5342	120.760217	0.00316124893	0.0046707936	0.00107276857
29.9007725	53509.5342	135.855244	0.00315716176	0.00467053361	0.00107077911
29.9007725	61153.7534	0	0.00318922327	0.00453028598	0.000964049157
29.9007725	61153.7534	15.0950271	0.00319757305	0.00456035434	0.00105368072
29.9007725	61153.7534	30.1900542	0.00319121416	0.00457579914	0.00111399897
29.9007725	61153.7534	45.2850813	0.00318527607	0.00459181376	0.00109887311
29.9007725	61153.7534	60.3801084	0.00317972091	0.00460846663	0.00108937637
29.9007725	61153.7534	75.4751355	0.00317451498	0.00462589252	0.00108304162
29.9007725	61153.7534	90.5701626	0.00316962819	0.00464432336	0.00107857292
29.9007725	61153.7534	105.66519	0.0031650335	0.00465553036	0.00107527359
29.9007725	61153.7534	120.760217	0.00316070656	0.00465408202	0.00107274747
29.9007725	61153.7534	135.855244	0.00315662537	0.00465334424	0.00107075616
29.9007725	68797.9725	0	0.00318681899	0.00450168491	0.000964044291
29.9007725	68797.9725	15.0950271	0.00319703208	0.00453310749	0.00105367441
29.9007725	68797.9725	30.1900542	0.00319066829	0.0045479742	0.00111399122
29.9007725	68797.9725	45.2850813	0.00318472675	0.00456332365	0.00109886392
29.9007725	68797.9725	60.3801084	0.00317916973	0.00457918994	0.00108936574
29.9007725	68797.9725	75.4751355	0.00317396361	0.0045956582	0.00108302954
29.9007725	68797.9725	90.5701626	0.0031690783	0.00461288691	0.0010785594
29.9007725	68797.9725	105.66519	0.0031644867	0.00463114519	0.00107525863
29.9007725	68797.9725	120.760217	0.00316016434	0.00463863179	0.00107273106
29.9007725	68797.9725	135.855244	0.0031560891	0.00463743087	0.00107073831
34.8842	0	0	0.00320869	0.00482525	0.000982438
34.8842	0	15.095	0.00320285	0.00481281	0.00117042
34.8842	0	30.1901	0.00319735	0.00480103	0.00122865
34.8842	0	45.2851	0.00319217	0.00478988	0.00123249
34.8842	0	60.3801	0.00318726	0.00477929	0.00122231
34.8842	0	75.4751	0.00318262	0.00476924	0.00121532
34.8842	0	90.5702	0.00317822	0.00475966	0.0012103
34.88423	0	105.6652	0.003174035	0.004750542	0.001206552
34.88423	0	120.7602	0.003170058	0.004741836	0.001203658
34.88423	0	135.8552	0.003166271	0.004733517	0.001201363
34.884235	7644.2192	0	0.003206581	0.0047864734	0.0009679999
34.884235	7644.2192	15.095027	0.0032023859	0.0048035529	0.0010463657
34.884235	7644.2192	30.190054	0.0031968855	0.0048017697	0.0011046843
34.884235	7644.2192	45.285081	0.0031916953	0.0047907427	0.0011086193
34.884235	7644.2192	60.380108	0.0031867895	0.0047799287	0.0010985427
34.884235	7644.2192	75.475136	0.0031821453	0.0047696727	0.0010916584
34.884235	7644.2192	90.570163	0.0031777422	0.0047599306	0.0010867447
34.884235	7644.2192	105.66519	0.0031735618	0.0047506631	0.0010831005
34.884235	7644.2192	120.76022	0.0031695876	0.0047418346	0.0010803108
34.884235	7644.2192	135.85524	0.0031658045	0.0047334133	0.0010781193
34.8842346	15288.4383	0	0.00320448083	0.00474976913	0.000967795555
34.8842346	15288.4383	15.0950271	0.00320192093	0.00477103456	0.00104610938
34.8842346	15288.4383	30.1900542	0.00319641677	0.00478267015	0.0011043761
34.8842346	15288.4383	45.2850813	0.00319122369	0.00478100467	0.00110825917
34.8842346	15288.4383	60.3801084	0.00318631609	0.00478004283	0.00109813063
34.8842346	15288.4383	75.4751355	0.00318167113	0.0047703275	0.00109119433
34.8842346	15288.4383	90.5701626	0.00317726832	0.00476038435	0.00108622871
34.8842346	15288.4383	105.66519	0.00317308927	0.00475094525	0.0010825326
34.8842346	15288.4383	120.760217	0.00316911737	0.00474197119	0.00107969098
34.8842346	15288.4383	135.855244	0.00316533761	0.00473342708	0.00107744758
34.8842346	22932.6575	0	0.00320238538	0.00471497412	0.000967727438
34.8842346	22932.6575	15.0950271	0.0032014562	0.00473678303	0.00104602395
34.8842346	22932.6575	30.1900542	0.00319594826	0.00475467927	0.00110427336
34.8842346	22932.6575	45.2850813	0.00319075232	0.00476260602	0.00110813912
34.8842346	22932.6575	60.3801084	0.00318584287	0.00476106044	0.00109799326
34.8842346	22932.6575	75.4751355	0.00318119711	0.00476018146	0.00109103965
34.8842346	22932.6575	90.5701626	0.00317679458	0.00475993904	0.00108605672
34.8842346	22932.6575	105.66519	0.00317261686	0.00475143647	0.00108234329
34.8842346	22932.6575	120.760217	0.00316864729	0.00474228752	0.00107948437
34.8842346	22932.6575	135.855244	0.00316487081	0.00473359524	0.00107722365
34.8842346	30576.8767	0	0.00320029467	0.0046819349	0.00096769338
34.8842346	30576.8767	15.0950271	0.00320099169	0.00470443593	0.00104598123
34.8842346	30576.8767	30.1900542	0.00319547996	0.00472123935	0.00110422199
34.8842346	30576.8767	45.2850813	0.00319028115	0.00473903664	0.00110807909
34.8842346	30576.8767	60.3801084	0.00318536984	0.0047433556	0.00109792458
34.8842346	30576.8767	75.4751355	0.00318072327	0.00474193388	0.00109096231
34.8842346	30576.8767	90.5701626	0.003176321	0.0047411442	0.00108597072
34.8842346	30576.8767	105.66519	0.00317214458	0.00474095531	0.00108224864
34.8842346	30576.8767	120.760217	0.00316817733	0.00474134435	0.00107938106
34.8842346	30576.8767	135.855244	0.00316440412	0.00473396523	0.00107711169
34.8842346	38221.0958	0	0.00319820866	0.0046505141	0.000967672945
34.8842346	38221.0958	15.0950271	0.00320052741	0.00467383371	0.0010459556
34.8842346	38221.0958	30.1900542	0.00319501189	0.00468970283	0.00110419117
34.8842346	38221.0958	45.2850813	0.0031898102	0.00470640204	0.00110804307
34.8842346	38221.0958	60.3801084	0.00318489701	0.00472409311	0.00109788337
34.8842346	38221.0958	75.4751355	0.00318024961	0.00472491283	0.00109091591
34.8842346	38221.0958	90.5701626	0.00317584757	0.00472361999	0.00108591913
34.8842346	38221.0958	105.66519	0.00317167244	0.00472292666	0.00108219185
34.8842346	38221.0958	120.760217	0.00316770749	0.0047228002	0.00107931908
34.8842346	38221.0958	135.855244	0.00316393752	0.0047232161	0.00107704451
34.8842346	45865.315	0	0.00319612734	0.00462058836	0.000967659322
34.8842346	45865.315	15.0950271	0.00320006337	0.00464483378	0.00104593852
34.8842346	45865.315	30.1900542	0.00319454406	0.0046599035	0.00110417062
34.8842346	45865.315	45.2850813	0.00318933947	0.00467566955	0.00110801906
34.8842346	45865.315	60.3801084	0.00318442439	0.00469225231	0.00109785589
34.8842346	45865.315	75.4751355	0.00317977614	0.00470903948	0.00109088497
34.8842346	45865.315	90.5701626	0.00317537432	0.00470726976	0.00108588473
34.8842346	45865.315	105.66519	0.00317120045	0.00470611131	0.00108215399
34.8842346	45865.315	120.760217	0.00316723777	0.00470552149	0.00107927775
34.8842346	45865.315	135.855244	0.00316347103	0.00470546616	0.00107699972
34.8842346	53509.5342	0	0.0031940507	0.00459204664	0.000967649591
34.8842346	53509.5342	15.0950271	0.00319959956	0.00461730834	0.00104592631
34.8842346	53509.5342	30.1900542	0.00319407645	0.00463169315	0.00110415594
34.8842346	53509.5342	45.2850813	0.00318886896	0.00464666571	0.00110800191
34.8842346	53509.5342	60.3801084	0.00318395196	0.00466231272	0.00109783627
34.8842346	53509.5342	75.4751355	0.00317930285	0.00467877212	0.00109086287
34.8842346	53509.5342	90.5701626	0.00317490122	0.00469201774	0.00108586016
34.8842346	53509.5342	105.66519	0.0031707286	0.00469041606	0.00108212694
34.8842346	53509.5342	120.760217	0.00316676818	0.00468939753	0.00107924824
34.8842346	53509.5342	135.855244	0.00316300465	0.00468891808	0.00107696773
34.8842346	61153.7534	0	0.00319197871	0.00456478866	0.000967642293
34.8842346	61153.7534	15.0950271	0.00319913598	0.00459114257	0.00104591716
34.8842346	61153.7534	30.1900542	0.00319360907	0.00460493931	0.00110414493
34.8842346	61153.7534	45.2850813	0.00318839868	0.00461923627	0.00110798905
34.8842346	61153.7534	60.3801084	0.00318347975	0.00463409288	0.00109782155
34.8842346	61153.7534	75.4751355	0.00317882975	0.00464960963	0.0010908463
34.8842346	61153.7534	90.5701626	0.0031744283	0.0046659437	0.00108584173
34.8842346	61153.7534	105.66519	0.00317025689	0.00467576831	0.00108210666
34.8842346	61153.7534	120.760217	0.00316629871	0.00467433869	0.0010792261
34.8842346	61153.7534	135.855244	0.00316253837	0.00467346526	0.00107694374
34.8842346	68797.9725	0	0.00318991136	0.00453872366	0.000967636617
34.8842346	68797.9725	15.0950271	0.00319867264	0.00456623311	0.00104591004
34.8842346	68797.9725	30.1900542	0.00319314193	0.00457952331	0.00110413637
34.8842346	68797.9725	45.2850813	0.00318792861	0.00459324384	0.00110797904
34.8842346	68797.9725	60.3801084	0.00318300774	0.00460743208	0.0010978101
34.8842346	68797.9725	75.4751355	0.00317835684	0.00462215834	0.00109083341
34.8842346	68797.9725	90.5701626	0.00317395554	0.00463753786	0.0010858274
34.8842346	68797.9725	105.66519	0.00316978534	0.00465374929	0.00108209089
34.8842346	68797.9725	120.760217	0.00316582937	0.00466027573	0.00107920888
34.8842346	68797.9725	135.855244	0.0031620722	0.0046590218	0.00107692508
39.8677	0	0	0.00320869	0.00482525	0.000985045
39.8677	0	15.095	0.00320356	0.00481432	0.00116412
39.8677	0	30.1901	0.0031987	0.00480391	0.00121875
39.8677	0	45.2851	0.00319408	0.00479399	0.00124007
39.8677	0	60.3801	0.00318968	0.00478452	0.00122945
39.8677	0	75.4751	0.00318549	0.00477546	0.00122195
39.8677	0	90.5702	0.0031815	0.0047668	0.00121647
39.8677	0	105.6652	0.003177682	0.004758501	0.001212328
39.8677	0	120.7602	0.003174035	0.004750542	0.001209107
39.8677	0	135.8552	0.003170544	0.004742902	0.001206538
39.867697	7644.2192	0	0.0032068439	0.004791204	0.00097062125
39.867697	7644.2192	15.095027	0.0032031547	0.004806221	0.0010400711
39.867697	7644.2192	30.190054	0.003198289	0.0048046062	0.0010947983
39.867697	7644.2192	45.285081	0.0031936658	0.004794816	0.0011162207
39.867697	7644.2192	60.380108	0.0031892674	0.0047851562	0.0011056978
39.867697	7644.2192	75.475136	0.0031850777	0.0047759383	0.0010983023
39.867697	7644.2192	90.570163	0.003181082	0.0047671313	0.0010929269
39.867697	7644.2192	105.66519	0.0031772671	0.0047587071	0.001088891
39.867697	7644.2192	120.76022	0.0031736209	0.00475064	0.0010857741
39.867697	7644.2192	135.85524	0.0031701324	0.0047429068	0.0010833092
39.8676967	15288.4383	0	0.00320500543	0.00475875982	0.000970387707
39.8676967	15288.4383	15.0950271	0.00320274831	0.00477756651	0.00103978566
39.8676967	15288.4383	30.1900542	0.00319787953	0.00478781391	0.00109446088
39.8676967	15288.4383	45.2850813	0.00319325397	0.00478629105	0.0011158314
39.8676967	15288.4383	60.3801084	0.00318885384	0.00478531749	0.00110525655
39.8676967	15288.4383	75.4751355	0.00318466305	0.00477659168	0.00109780911
39.8676967	15288.4383	90.5701626	0.00318066702	0.00476761895	0.00109238175
39.8676967	15288.4383	105.66519	0.0031768525	0.00475905005	0.00108829391
39.8676967	15288.4383	120.760217	0.0031732074	0.00475085719	0.00108512515
39.8676967	15288.4383	135.855244	0.00316972069	0.00474301507	0.00108260833
39.8676967	22932.6575	0	0.00320317062	0.00472780863	0.00097030986
39.8676967	22932.6575	15.0950271	0.00320234207	0.00474717979	0.0010396905
39.8676967	22932.6575	30.1900542	0.00319747027	0.00476304884	0.00109434841
39.8676967	22932.6575	45.2850813	0.00319284229	0.00477003444	0.00111570161
39.8676967	22932.6575	60.3801084	0.0031884404	0.00476860446	0.00110510945
39.8676967	22932.6575	75.4751355	0.00318424855	0.00476769845	0.0010976447
39.8676967	22932.6575	90.5701626	0.00318025218	0.00476729538	0.00109220003
39.8676967	22932.6575	105.66519	0.00317643802	0.00475956398	0.00108809488
39.8676967	22932.6575	120.760217	0.003172794	0.00475122418	0.0010849088
39.8676967	22932.6575	135.855244	0.00316930903	0.00474325451	0.00108237468
39.8676967	30576.8767	0	0.00320133944	0.00469824398	0.000970270937
39.8676967	30576.8767	15.0950271	0.003201936	0.00471828352	0.00103964292
39.8676967	30576.8767	30.1900542	0.00319706119	0.00473328357	0.00109429218
39.8676967	30576.8767	45.2850813	0.00319243078	0.00474908003	0.00111563672
39.8676967	30576.8767	60.3801084	0.00318802713	0.00475287944	0.0011050359
39.8676967	30576.8767	75.4751355	0.0031838342	0.00475154452	0.0010975625
39.8676967	30576.8767	90.5701626	0.00317983747	0.0047507098	0.00109210917
39.8676967	30576.8767	105.66519	0.00317602367	0.00475035366	0.00108799536
39.8676967	30576.8767	120.760217	0.0031723807	0.00475045957	0.00108480063
39.8676967	30576.8767	135.855244	0.00316889747	0.00474365907	0.00108225785
39.8676967	38221.0958	0	0.00319951186	0.00466996936	0.000970247583
39.8676967	38221.0958	15.0950271	0.00320153011	0.00469076756	0.00103961437
39.8676967	38221.0958	30.1900542	0.00319665227	0.00470500934	0.00109425843
39.8676967	38221.0958	45.2850813	0.00319201944	0.00471993286	0.00111559778
39.8676967	38221.0958	60.3801084	0.00318761401	0.00473565119	0.00110499177
39.8676967	38221.0958	75.4751355	0.00318342	0.0047363453	0.00109751318
39.8676967	38221.0958	90.5701626	0.00317942289	0.00473510839	0.00109205465
39.8676967	38221.0958	105.66519	0.00317560944	0.00473434928	0.00108793565
39.8676967	38221.0958	120.760217	0.00317196751	0.00473404559	0.00108473573
39.8676967	38221.0958	135.855244	0.003168486	0.00473417991	0.00108218775
39.8676967	45865.315	0	0.00319768789	0.00464289704	0.000970232013
39.8676967	45865.315	15.0950271	0.0032011244	0.00466453213	0.00103959534
39.8676967	45865.315	30.1900542	0.00319624354	0.00467811196	0.00109423594
39.8676967	45865.315	45.2850813	0.00319160827	0.00469227719	0.00111557182
39.8676967	45865.315	60.3801084	0.00318720105	0.00470711566	0.00110496235
39.8676967	45865.315	75.4751355	0.00318300595	0.0047220476	0.00109748029
39.8676967	45865.315	90.5701626	0.00317900846	0.00472042745	0.0010920183
39.8676967	45865.315	105.66519	0.00317519533	0.00471929203	0.00108789584
39.8676967	45865.315	120.760217	0.00317155443	0.00471861308	0.00108469246
39.8676967	45865.315	135.855244	0.00316807462	0.00471836743	0.00108214102
39.8676967	53509.5342	0	0.00319586751	0.00461694711	0.000970220892
39.8676967	53509.5342	15.0950271	0.00320071886	0.00463948666	0.00103958175
39.8676967	53509.5342	30.1900542	0.00319583497	0.00465248814	0.00109421987
39.8676967	53509.5342	45.2850813	0.00319119727	0.00466599443	0.00111555328
39.8676967	53509.5342	60.3801084	0.00318678825	0.00468007228	0.00110494134
39.8676967	53509.5342	75.4751355	0.00318259205	0.00469482058	0.00109745681
39.8676967	53509.5342	90.5701626	0.00317859416	0.00470661552	0.00109199234
39.8676967	53509.5342	105.66519	0.00317478134	0.00470512012	0.00108786741
39.8676967	53509.5342	120.760217	0.00317114146	0.00470408984	0.00108466155
39.8676967	53509.5342	135.855244	0.00316766334	0.00470349562	0.00108210764
39.8676967	61153.7534	0	0.0031940507	0.00459204664	0.000970212551
39.8676967	61153.7534	15.0950271	0.0032003135	0.00461554878	0.00103957155
39.8676967	61153.7534	30.1900542	0.00319542659	0.00462804433	0.00109420782
39.8676967	61153.7534	45.2850813	0.00319078644	0.00464097757	0.00111553938
39.8676967	61153.7534	60.3801084	0.00318637562	0.00465439768	0.00110492558
39.8676967	61153.7534	75.4751355	0.00318217829	0.00466838037	0.00109743919
39.8676967	61153.7534	90.5701626	0.00317817999	0.0046830365	0.00109197287
39.8676967	61153.7534	105.66519	0.00317436748	0.0046917839	0.00108784608
39.8676967	61153.7534	120.760217	0.0031707286	0.00469041606	0.00108463837
39.8676967	61153.7534	135.855244	0.00316725216	0.00468949454	0.0010820826
39.8676967	68797.9725	0	0.00319223745	0.00456812889	0.000970206064
39.8676967	68797.9725	15.0950271	0.00319990832	0.00459264342	0.00103956362
39.8676967	68797.9725	30.1900542	0.00319501839	0.00460469556	0.00109419845
39.8676967	68797.9725	45.2850813	0.00319037578	0.00461712987	0.00111552856
39.8676967	68797.9725	60.3801084	0.00318596315	0.00462998086	0.00110491332
39.8676967	68797.9725	75.4751355	0.0031817647	0.00464330497	0.00109742549
39.8676967	68797.9725	90.5701626	0.00317776597	0.00465718748	0.00109195773
39.8676967	68797.9725	105.66519	0.00317395374	0.00467175243	0.0010878295
39.8676967	68797.9725	120.760217	0.00317031585	0.00467754397	0.00108462034
39.8676967	68797.9725	135.855244	0.00316684108	0.00467630642	0.00108206313
44.8512	0	0	0.00320869	0.00482525	0.000986983
44.8512	0	15.095	0.00320412	0.00481551	0.0011589
44.8512	0	30.1901	0.00319976	0.00480618	0.00121003
44.8512	0	45.2851	0.00319559	0.00479725	0.00124648
44.8512	0	60.3801	0.00319161	0.00478867	0.0012356
44.8512	0	75.4751	0.00318779	0.00478044	0.0012277
44.8512	0	90.5702	0.00318414	0.00477253	0.00122184
44.85116	0	105.6652	0.003180634	0.004764925	0.00121735
44.85116	0	120.7602	0.003177268	0.0047576	0.00121383
44.85116	0	135.8552	0.003174035	0.004750542	0.001211007
44.851159	7644.2192	0	0.0032070484	0.0047949061	0.00097258469
44.851159	7644.2192	15.095027	0.0032037563	0.0048083051	0.0010348773
44.851159	7644.2192	30.190054	0.003199394	0.0048068316	0.0010860969
44.851159	7644.2192	45.285081	0.0031952267	0.0047980296	0.0011226579
44.851159	7644.2192	60.380108	0.0031912415	0.0047893032	0.0011118737
44.851159	7644.2192	75.475136	0.0031874265	0.0047809354	0.0011040857
44.851159	7644.2192	90.570163	0.003183771	0.0047729035	0.001098321
44.851159	7644.2192	105.66519	0.0031802652	0.0047651867	0.0010939381
44.851159	7644.2192	120.76022	0.0031768999	0.004757766	0.0010905226
44.851159	7644.2192	135.85524	0.0031736669	0.0047506237	0.0010878031
44.8511587	15288.4383	0	0.00320541366	0.00476583666	0.000972321959
44.8511587	15288.4383	15.0950271	0.00320339535	0.00478269503	0.00103456265
44.8511587	15288.4383	30.1900542	0.00319903063	0.00479185003	0.0010857303
44.8511587	15288.4383	45.2850813	0.00319486128	0.00479045034	0.00112223938
44.8511587	15288.4383	60.3801084	0.00319087443	0.0047894913	0.00111140319
44.8511587	15288.4383	75.4751355	0.00318705834	0.00478157545	0.00110356329
44.8511587	15288.4383	90.5701626	0.00318340225	0.00477340494	0.00109774663
44.8511587	15288.4383	105.66519	0.0031798963	0.00476556513	0.00109331185
44.8511587	15288.4383	120.760217	0.00317653143	0.00475803549	0.00108984446
44.8511587	15288.4383	135.855244	0.00317329928	0.00475079716	0.00108707302
44.8511587	22932.6575	0	0.00320378182	0.00473796659	0.000972234381
44.8511587	22932.6575	15.0950271	0.00320303453	0.00475539312	0.00103445776
44.8511587	22932.6575	30.1900542	0.00319866736	0.00476964715	0.0010856081
44.8511587	22932.6575	45.2850813	0.00319449596	0.00477589138	0.00112209987
44.8511587	22932.6575	60.3801084	0.00319050751	0.00477456589	0.00111124636
44.8511587	22932.6575	75.4751355	0.0031866903	0.00477366293	0.00110338915
44.8511587	22932.6575	90.5701626	0.0031830336	0.00477316723	0.00109755518
44.8511587	22932.6575	105.66519	0.00317952754	0.00476608588	0.00109310309
44.8511587	22932.6575	120.760217	0.00317616306	0.00475843156	0.00108961839
44.8511587	22932.6575	135.855244	0.00317293179	0.00475108303	0.00108682963
44.8511587	30576.8767	0	0.00320215285	0.00471121904	0.000972190592
44.8511587	30576.8767	15.0950271	0.00320267385	0.00472928911	0.00103440531
44.8511587	30576.8767	30.1900542	0.00319830422	0.00474283613	0.00108554699
44.8511587	30576.8767	45.2850813	0.00319413077	0.00475703485	0.00112203011
44.8511587	30576.8767	60.3801084	0.00319014072	0.004760427	0.00111116795
44.8511587	30576.8767	75.4751355	0.00318632239	0.00475917691	0.00110330208
44.8511587	30576.8767	90.5701626	0.00318266506	0.0047583323	0.00109745945
44.8511587	30576.8767	105.66519	0.00317915888	0.00475787756	0.00109299871
44.8511587	30576.8767	120.760217	0.00317579478	0.00475780036	0.00108950535
44.8511587	30576.8767	135.855244	0.00317256437	0.00475150649	0.00108670794
44.8511587	38221.0958	0	0.00320052674	0.00468552362	0.000972164319
44.8511587	38221.0958	15.0950271	0.00320231331	0.00470430379	0.00103437384
44.8511587	38221.0958	30.1900542	0.00319794121	0.0047172241	0.00108551033
44.8511587	38221.0958	45.2850813	0.00319376571	0.00473071281	0.00112198825
44.8511587	38221.0958	60.3801084	0.00318977406	0.00474485194	0.0011111209
44.8511587	38221.0958	75.4751355	0.0031859546	0.00474545453	0.00110324984
44.8511587	38221.0958	90.5701626	0.00318229664	0.00474428164	0.00109740202
44.8511587	38221.0958	105.66519	0.00317879033	0.0047434981	0.00109293608
44.8511587	38221.0958	120.760217	0.00317542659	0.00474308788	0.00108943752
44.8511587	38221.0958	135.855244	0.00317219705	0.00474303815	0.00108663492
44.8511587	45865.315	0	0.00319890347	0.00466081576	0.000972146803
44.8511587	45865.315	15.0950271	0.00320195291	0.00468036463	0.00103435287
44.8511587	45865.315	30.1900542	0.00319757835	0.00469272928	0.00108548589
44.8511587	45865.315	45.2850813	0.00319340079	0.00470559081	0.00112196035
44.8511587	45865.315	60.3801084	0.00318940753	0.00471901505	0.00111108953
44.8511587	45865.315	75.4751355	0.00318558694	0.00473245827	0.00110321501
44.8511587	45865.315	90.5701626	0.00318192833	0.00473097113	0.00109736373
44.8511587	45865.315	105.66519	0.00317842188	0.00472987767	0.00109289432
44.8511587	45865.315	120.760217	0.0031750585	0.00472915819	0.00108939231
44.8511587	45865.315	135.855244	0.0031718298	0.0047287962	0.00108658624
44.8511587	53509.5342	0	0.00319728305	0.00463703606	0.000972134292
44.8511587	53509.5342	15.0950271	0.00320159264	0.00465740517	0.00103433788
44.8511587	53509.5342	30.1900542	0.00319721563	0.00466927687	0.00108546843
44.8511587	53509.5342	45.2850813	0.00319303601	0.00468158427	0.00112194042
44.8511587	53509.5342	60.3801084	0.00318904113	0.00469437935	0.00111106713
44.8511587	53509.5342	75.4751355	0.00318521939	0.00470773517	0.00110319013
44.8511587	53509.5342	90.5701626	0.00318156013	0.00471836427	0.00109733638
44.8511587	53509.5342	105.66519	0.00317805353	0.00471697329	0.0010928645
44.8511587	53509.5342	120.760217	0.0031746905	0.00471596172	0.00108936001
44.8511587	53509.5342	135.855244	0.00317146265	0.00471530941	0.00108655147
44.8511587	61153.7534	0	0.00319566546	0.00461412984	0.000972124909
44.8511587	61153.7534	15.0950271	0.00320123252	0.00463536435	0.00103432664
44.8511587	61153.7534	30.1900542	0.00319685304	0.00464679838	0.00108545534
44.8511587	61153.7534	45.2850813	0.00319267136	0.00465861597	0.00112192547
44.8511587	61153.7534	60.3801084	0.00318867486	0.00467085725	0.00111105032
44.8511587	61153.7534	75.4751355	0.00318485197	0.00468358023	0.00110317147
44.8511587	61153.7534	90.5701626	0.00318119205	0.0046968658	0.00109731586
44.8511587	61153.7534	105.66519	0.00317768529	0.00470474957	0.00109284213
44.8511587	61153.7534	120.760217	0.0031743226	0.00470345669	0.00108933579
44.8511587	61153.7534	135.855244	0.00317109558	0.00470252956	0.00108652539
44.8511587	68797.9725	0	0.0031940507	0.00459204664	0.00097211761
44.8511587	68797.9725	15.0950271	0.00320087254	0.00461418599	0.0010343179
44.8511587	68797.9725	30.1900542	0.0031964906	0.00462523101	0.00108544516
44.8511587	68797.9725	45.2850813	0.00319230685	0.0046366153	0.00112191385
44.8511587	68797.9725	60.3801084	0.00318830872	0.00464836894	0.00111103725
44.8511587	68797.9725	75.4751355	0.00318448468	0.0046605371	0.00110315696
44.8511587	68797.9725	90.5701626	0.00318082409	0.00467318422	0.00109729991
44.8511587	68797.9725	105.66519	0.00317731716	0.00468639968	0.00109282473
44.8511587	68797.9725	120.760217	0.0031739548	0.00469160883	0.00108931695
44.8511587	68797.9725	135.855244	0.0031707286	0.00469041606	0.00108650511
