# Supplementary material for: GEODE: an in silico tool that translates in vitro to in vivo predictions of tuberculosis antibiotic combination efficacy
Source: Front Pharmacol. 2025 Oct 17;16:1639673. doi: 10.3389/fphar.2025.1639673 (PMC12575316; doi:10.3389/fphar.2025.1639673)
Supplement: Supplementary file 1 [file Supplementaryfile5.zip › drug_int_data/BPaMZ-ANNNNH-max/BDQ-PTM-MXF.csv]

bliss BDQ-PTM-MXF nrDrugs 3 nrLines 999
0	0	15.095	0.00596034	0.00596034	0.00164166
0	0	30.1901	0.00599085	0.00599085	0.00164404
0	0	45.2851	0.00600079	0.00600079	0.00164472
0	0	60.3801	0.0060057	0.0060057	0.00164503
0	0	75.4751	0.00600862	0.00600862	0.00164521
0	0	90.5702	0.00601056	0.00601056	0.00164532
0	0	105.6652	0.006011942	0.006011942	0.001645398
0	0	120.7602	0.006012975	0.006012975	0.001645453
0	0	135.8552	0.006013777	0.006013777	0.001645495
0	0.83999	0	0.0058	0.0058	0.0010794
0	0.839991	15.095	0.00605533	0.00605533	0.00202485
0	0.839991	30.1901	0.00603865	0.00603865	0.00202795
0	0.839991	45.2851	0.0060327	0.0060327	0.00202893
0	0.839991	60.3801	0.00602965	0.00602965	0.00202941
0	0.839991	75.4751	0.00602779	0.00602779	0.00202969
0	0.839991	90.5702	0.00602654	0.00602654	0.00202987
0	0.8399908	105.6652	0.006025645	0.006025645	0.002030003
0	0.8399908	120.7602	0.006024969	0.006024969	0.002030099
0	0.8399908	135.8552	0.006024441	0.006024441	0.002030173
0	1.68	0	0.0060602	0.0060602	0.0014229
0	1.67998	15.095	0.00608415	0.00608415	0.00219152
0	1.67998	30.1901	0.00605533	0.00605533	0.00219652
0	1.67998	45.2851	0.0060444	0.0060444	0.00219814
0	1.67998	60.3801	0.00603865	0.00603865	0.00219893
0	1.67998	75.4751	0.00603511	0.00603511	0.00219941
0	1.67998	90.5702	0.0060327	0.0060327	0.00219972
0	1.679982	105.6652	0.006030963	0.006030963	0.002199939
0	1.679982	120.7602	0.006029648	0.006029648	0.002200104
0	1.679982	135.8552	0.006028619	0.006028619	0.002200231
0	2.52	0	0.0061516	0.0061516	0.0014524
0	2.51997	15.095	0.00610807	0.00610807	0.00218869
0	2.51997	30.1901	0.00607043	0.00607043	0.00219555
0	2.51997	45.2851	0.00605533	0.00605533	0.0021978
0	2.51997	60.3801	0.0060472	0.0060472	0.00219891
0	2.51997	75.4751	0.00604212	0.00604212	0.00219957
0	2.51997	90.5702	0.00603865	0.00603865	0.00220001
0	2.519972	105.6652	0.006036126	0.006036126	0.002200325
0	2.519972	120.7602	0.006034208	0.006034208	0.002200559
0	2.519972	135.8552	0.006032701	0.006032701	0.002200739
0	3.36	0	0.0061986	0.0061986	0.001461
0	3.35996	15.095	0.0061282	0.0061282	0.00218503
0	3.35996	30.1901	0.00608415	0.00608415	0.00219368
0	3.35996	45.2851	0.00606556	0.00606556	0.00219656
0	3.35996	60.3801	0.00605533	0.00605533	0.00219799
0	3.35996	75.4751	0.00604886	0.00604886	0.00219884
0	3.35996	90.5702	0.0060444	0.0060444	0.00219941
0	3.359963	105.6652	0.006041139	0.006041139	0.002199812
0	3.359963	120.7602	0.006038651	0.006038651	0.002200113
0	3.359963	135.8552	0.00603669	0.00603669	0.002200348
0	4.2	0	0.0062273	0.0062273	0.0014645
0	4.19995	15.095	0.00614536	0.00614536	0.00218142
0	4.19995	30.1901	0.00609664	0.00609664	0.0021918
0	4.19995	45.2851	0.00607515	0.00607515	0.00219529
0	4.19995	60.3801	0.00606307	0.00606307	0.00219704
0	4.19995	75.4751	0.00605533	0.00605533	0.00219808
0	4.19995	90.5702	0.00604996	0.00604996	0.00219877
0	4.199954	105.6652	0.006046007	0.006046007	0.002199267
0	4.199954	120.7602	0.006042981	0.006042981	0.002199637
0	4.199954	135.8552	0.006040589	0.006040589	0.002199925
0	5.0399	0	0.0062467	0.0062467	0.0014663
0	5.03994	15.095	0.00616013	0.00616013	0.00217791
0	5.03994	30.1901	0.00610807	0.00610807	0.00218992
0	5.03994	45.2851	0.00608415	0.00608415	0.00219403
0	5.03994	60.3801	0.00607043	0.00607043	0.00219608
0	5.03994	75.4751	0.00606155	0.00606155	0.00219731
0	5.03994	90.5702	0.00605533	0.00605533	0.00219814
0	5.039945	105.6652	0.006050737	0.006050737	0.002198721
0	5.039945	120.7602	0.006047202	0.006047202	0.002199159
0	5.039945	135.8552	0.0060444	0.0060444	0.002199499
0	5.8799	0	0.0062608	0.0062608	0.0014673
0	5.87994	15.095	0.00617298	0.00617298	0.00217452
0	5.87994	30.1901	0.00611856	0.00611856	0.00218806
0	5.87994	45.2851	0.0060926	0.0060926	0.00219276
0	5.87994	60.3801	0.00607745	0.00607745	0.00219513
0	5.87994	75.4751	0.00606753	0.00606753	0.00219655
0	5.87994	90.5702	0.00606053	0.00606053	0.0021975
0	5.879935	105.6652	0.006055332	0.006055332	0.002198174
0	5.879935	120.7602	0.006051318	0.006051318	0.00219868
0	5.879935	135.8552	0.006048126	0.006048126	0.002199074
0	6.7199	0	0.0062714	0.0062714	0.0014679
0	6.71993	15.095	0.00618425	0.00618425	0.00217125
0	6.71993	30.1901	0.0061282	0.0061282	0.00218622
0	6.71993	45.2851	0.00610056	0.00610056	0.00219151
0	6.71993	60.3801	0.00608415	0.00608415	0.00219418
0	6.71993	75.4751	0.00607328	0.00607328	0.00219579
0	6.71993	90.5702	0.00606556	0.00606556	0.00219686
0	6.719926	105.6652	0.006059799	0.006059799	0.002197628
0	6.719926	120.7602	0.006055332	0.006055332	0.002198202
0	6.719926	135.8552	0.006051769	0.006051769	0.002198648
0	7.5599	0	0.0062798	0.0062798	0.0014683
0	7.55992	15.095	0.00619422	0.00619422	0.00216812
0	7.55992	30.1901	0.00613711	0.00613711	0.00218441
0	7.55992	45.2851	0.00610807	0.00610807	0.00219026
0	7.55992	60.3801	0.00609054	0.00609054	0.00219324
0	7.55992	75.4751	0.00607881	0.00607881	0.00219503
0	7.55992	90.5702	0.00607043	0.00607043	0.00219623
0	7.559917	105.6652	0.006064141	0.006064141	0.002197082
0	7.559917	120.7602	0.006059247	0.006059247	0.002197724
0	7.559917	135.8552	0.006055332	0.006055332	0.002198223
1.0259	0	0	0.0059297	0.0059297	0.0013896
1.02587	0	15.095	0.00608562	0.00608562	0.00228398
1.02587	0	30.1901	0.00608493	0.00608493	0.00228678
1.02587	0	45.2851	0.00608066	0.00608066	0.00228766
1.02587	0	60.3801	0.0060762	0.0060762	0.00228808
1.02587	0	75.4751	0.00607211	0.00607211	0.00228833
1.02587	0	90.5702	0.00606847	0.00606847	0.00228849
1.025869	0	105.6652	0.00606526	0.00606526	0.002288608
1.025869	0	120.7602	0.00606242	0.00606242	0.002288693
1.025869	0	135.8552	0.006059901	0.006059901	0.002288759
1.0259	0.83999	0	0.0060005	0.0060005	0.0020682
1.02587	0.839991	15.095	0.006307	0.006307	0.00240279
1.02587	0.839991	30.1901	0.00620883	0.00620883	0.00240631
1.02587	0.839991	45.2851	0.0061697	0.0061697	0.00240749
1.02587	0.839991	60.3801	0.00614704	0.00614704	0.00240807
1.02587	0.839991	75.4751	0.00613148	0.00613148	0.00240843
1.02587	0.839991	90.5702	0.00611978	0.00611978	0.00240866
1.025869	0.8399908	105.6652	0.006110487	0.006110487	0.00240883
1.025869	0.8399908	120.7602	0.006102862	0.006102862	0.002408956
1.025869	0.8399908	135.8552	0.006096459	0.006096459	0.002409054
1.0259	1.68	0	0.0059954	0.0059954	0.0022119
1.02587	1.67998	15.095	0.00647257	0.00647257	0.00233848
1.02587	1.67998	30.1901	0.00630735	0.00630735	0.00234389
1.02587	1.67998	45.2851	0.00624233	0.00624233	0.00234571
1.02587	1.67998	60.3801	0.00620576	0.00620576	0.00234662
1.02587	1.67998	75.4751	0.00618124	0.00618124	0.00234716
1.02587	1.67998	90.5702	0.00616311	0.00616311	0.00234752
1.025869	1.679982	105.6652	0.006148912	0.006148912	0.002347782
1.025869	1.679982	120.7602	0.006137368	0.006137368	0.002347977
1.025869	1.679982	135.8552	0.006127749	0.006127749	0.002348128
1.0259	2.52	0	0.0059951	0.0059951	0.0022057
1.02587	2.51997	15.095	0.00647769	0.00647769	0.00229134
1.02587	2.51997	30.1901	0.00632098	0.00632098	0.00229861
1.02587	2.51997	45.2851	0.00625702	0.00625702	0.00230106
1.02587	2.51997	60.3801	0.00622048	0.00622048	0.00230228
1.02587	2.51997	75.4751	0.00619553	0.00619553	0.00230302
1.02587	2.51997	90.5702	0.00617674	0.00617674	0.00230351
1.025869	2.519972	105.6652	0.006161774	0.006161774	0.002303858
1.025869	2.519972	120.7602	0.00614944	0.00614944	0.002304122
1.025869	2.519972	135.8552	0.006139052	0.006139052	0.002304326
1.0259	3.36	0	0.0059973	0.0059973	0.0021983
1.02587	3.35996	15.095	0.0064657	0.0064657	0.00226341
1.02587	3.35996	30.1901	0.00632866	0.00632866	0.00227248
1.02587	3.35996	45.2851	0.00626793	0.00626793	0.00227555
1.02587	3.35996	60.3801	0.00623233	0.00623233	0.00227709
1.02587	3.35996	75.4751	0.00620749	0.00620749	0.00227802
1.02587	3.35996	90.5702	0.0061884	0.0061884	0.00227864
1.025869	3.359963	105.6652	0.006172922	0.006172922	0.002279079
1.025869	3.359963	120.7602	0.006159994	0.006159994	0.002279411
1.025869	3.359963	135.8552	0.006148989	0.006148989	0.002279668
1.0259	4.2	0	0.0060007	0.0060007	0.0021928
1.02587	4.19995	15.095	0.00645028	0.00645028	0.00224456
1.02587	4.19995	30.1901	0.0063361	0.0063361	0.00225535
1.02587	4.19995	45.2851	0.00627907	0.00627907	0.00225904
1.02587	4.19995	60.3801	0.00624444	0.00624444	0.0022609
1.02587	4.19995	75.4751	0.00621967	0.00621967	0.00226202
1.02587	4.19995	90.5702	0.00620023	0.00620023	0.00226276
1.025869	4.199954	105.6652	0.006184213	0.006184213	0.002263295
1.025869	4.199954	120.7602	0.006170663	0.006170663	0.002263695
1.025869	4.199954	135.8552	0.006159021	0.006159021	0.002264006
1.0259	5.0399	0	0.0060048	0.0060048	0.0021886
1.02587	5.03994	15.095	0.00643481	0.00643481	0.00223065
1.02587	5.03994	30.1901	0.00634314	0.00634314	0.00224307
1.02587	5.03994	45.2851	0.0062903	0.0062903	0.00224737
1.02587	5.03994	60.3801	0.00625672	0.00625672	0.00224954
1.02587	5.03994	75.4751	0.00623201	0.00623201	0.00225085
1.02587	5.03994	90.5702	0.0062122	0.0062122	0.00225172
1.025869	5.039945	105.6652	0.006195622	0.006195622	0.002252344
1.025869	5.039945	120.7602	0.006181429	0.006181429	0.002252811
1.025869	5.039945	135.8552	0.006169132	0.006169132	0.002253176
1.0259	5.8799	0	0.0060093	0.0060093	0.0021855
1.02587	5.87994	15.095	0.0064115	0.0064115	0.00221972
1.02587	5.87994	30.1901	0.00634983	0.00634983	0.00223368
1.02587	5.87994	45.2851	0.00630153	0.00630153	0.00223858
1.02587	5.87994	60.3801	0.00626909	0.00626909	0.00224106
1.02587	5.87994	75.4751	0.00624446	0.00624446	0.00224255
1.02587	5.87994	90.5702	0.00622429	0.00622429	0.00224355
1.025869	5.879935	105.6652	0.006207126	0.006207126	0.002244261
1.025869	5.879935	120.7602	0.006192277	0.006192277	0.002244797
1.025869	5.879935	135.8552	0.006179311	0.006179311	0.002245214
1.0259	6.7199	0	0.0060141	0.0060141	0.0021831
1.02587	6.71993	15.095	0.00638721	0.00638721	0.00221075
1.02587	6.71993	30.1901	0.00635628	0.00635628	0.00222614
1.02587	6.71993	45.2851	0.00631269	0.00631269	0.00223162
1.02587	6.71993	60.3801	0.00628151	0.00628151	0.0022344
1.02587	6.71993	75.4751	0.006257	0.006257	0.00223609
1.02587	6.71993	90.5702	0.00623645	0.00623645	0.00223721
1.025869	6.719926	105.6652	0.006218706	0.006218706	0.002238014
1.025869	6.719926	120.7602	0.00620319	0.00620319	0.002238618
1.025869	6.719926	135.8552	0.006189546	0.006189546	0.002239088
1.0259	7.5599	0	0.0060189	0.0060189	0.0021811
1.02587	7.55992	15.095	0.00636908	0.00636908	0.00220316
1.02587	7.55992	30.1901	0.00636264	0.00636264	0.00221986
1.02587	7.55992	45.2851	0.00632376	0.00632376	0.00222591
1.02587	7.55992	60.3801	0.00629393	0.00629393	0.002229
1.02587	7.55992	75.4751	0.00626958	0.00626958	0.00223086
1.02587	7.55992	90.5702	0.00624867	0.00624867	0.00223211
1.025869	7.559917	105.6652	0.006230343	0.006230343	0.002233008
1.025869	7.559917	120.7602	0.006214154	0.006214154	0.00223368
1.025869	7.559917	135.8552	0.006199825	0.006199825	0.002234203
2.0517	0	0	0.0059782	0.0059782	0.0015495
2.05174	0	15.095	0.0060778	0.0060778	0.00235835
2.05174	0	30.1901	0.00608562	0.00608562	0.00236273
2.05174	0	45.2851	0.00608628	0.00608628	0.00236414
2.05174	0	60.3801	0.00608493	0.00608493	0.00236483
2.05174	0	75.4751	0.0060829	0.0060829	0.00236524
2.05174	0	90.5702	0.00608066	0.00608066	0.00236551
2.051738	0	105.6652	0.006078403	0.006078403	0.002365706
2.051738	0	120.7602	0.006076203	0.006076203	0.002365849
2.051738	0	135.8552	0.006074101	0.006074101	0.002365959
2.0517	0.83999	0	0.0060067	0.0060067	0.0021403
2.05174	0.839991	15.095	0.00627023	0.00627023	0.00239011
2.05174	0.839991	30.1901	0.00619786	0.00619786	0.00239522
2.05174	0.839991	45.2851	0.0061658	0.0061658	0.00239693
2.05174	0.839991	60.3801	0.0061473	0.0061473	0.00239778
2.05174	0.839991	75.4751	0.00613475	0.00613475	0.0023983
2.05174	0.839991	90.5702	0.00612537	0.00612537	0.00239864
2.051738	0.8399908	105.6652	0.006117906	0.006117906	0.002398885
2.051738	0.8399908	120.7602	0.006111724	0.006111724	0.002399068
2.051738	0.8399908	135.8552	0.006106452	0.006106452	0.002399211
2.0517	1.68	0	0.0060005	0.0060005	0.0023198
2.05174	1.67998	15.095	0.00645344	0.00645344	0.00239579
2.05174	1.67998	30.1901	0.006307	0.006307	0.00240279
2.05174	1.67998	45.2851	0.00624386	0.00624386	0.00240513
2.05174	1.67998	60.3801	0.00620883	0.00620883	0.00240631
2.05174	1.67998	75.4751	0.00618606	0.00618606	0.00240702
2.05174	1.67998	90.5702	0.0061697	0.0061697	0.00240749
2.051738	1.679982	105.6652	0.006157138	0.006157138	0.002407822
2.051738	1.679982	120.7602	0.006147039	0.006147039	0.002408074
2.051738	1.679982	135.8552	0.00613864	0.00613864	0.00240827
2.0517	2.52	0	0.005997	0.005997	0.002324
2.05174	2.51997	15.095	0.00662031	0.00662031	0.0023678
2.05174	2.51997	30.1901	0.00641146	0.00641146	0.00237665
2.05174	2.51997	45.2851	0.00631995	0.00631995	0.00237963
2.05174	2.51997	60.3801	0.00626931	0.00626931	0.00238112
2.05174	2.51997	75.4751	0.00623672	0.00623672	0.00238202
2.05174	2.51997	90.5702	0.00621359	0.00621359	0.00238262
2.051738	2.519972	105.6652	0.006196056	0.006196056	0.002383044
2.051738	2.519972	120.7602	0.006182118	0.006182118	0.002383364
2.051738	2.519972	135.8552	0.006170647	0.006170647	0.002383614
2.0517	3.36	0	0.0059954	0.0059954	0.0023108
2.05174	3.35996	15.095	0.00670821	0.00670821	0.00232783
2.05174	3.35996	30.1901	0.00647257	0.00647257	0.00233848
2.05174	3.35996	45.2851	0.00636648	0.00636648	0.00234208
2.05174	3.35996	60.3801	0.00630735	0.00630735	0.00234389
2.05174	3.35996	75.4751	0.00626929	0.00626929	0.00234498
2.05174	3.35996	90.5702	0.00624233	0.00624233	0.00234571
2.051738	3.359963	105.6652	0.006221938	0.006221938	0.002346226
2.051738	3.359963	120.7602	0.006205759	0.006205759	0.002346615
2.051738	3.359963	135.8552	0.006192462	0.006192462	0.002346918
2.0517	4.2	0	0.0059949	0.0059949	0.0023005
2.05174	4.19995	15.095	0.00670044	0.00670044	0.00229904
2.05174	4.19995	30.1901	0.00648135	0.00648135	0.00231141
2.05174	4.19995	45.2851	0.00637635	0.00637635	0.00231564
2.05174	4.19995	60.3801	0.00631716	0.00631716	0.00231776
2.05174	4.19995	75.4751	0.00627889	0.00627889	0.00231904
2.05174	4.19995	90.5702	0.00625172	0.00625172	0.00231989
2.051738	4.199954	105.6652	0.006231096	0.006231096	0.002320504
2.051738	4.199954	120.7602	0.006214677	0.006214677	0.002320961
2.051738	4.199954	135.8552	0.00620113	0.00620113	0.002321317
2.0517	5.0399	0	0.0059951	0.0059951	0.0022926
2.05174	5.03994	15.095	0.00665949	0.00665949	0.00227733
2.05174	5.03994	30.1901	0.00647769	0.00647769	0.00229134
2.05174	5.03994	45.2851	0.00637827	0.00637827	0.00229617
2.05174	5.03994	60.3801	0.00632098	0.00632098	0.00229861
2.05174	5.03994	75.4751	0.00628365	0.00628365	0.00230008
2.05174	5.03994	90.5702	0.00625702	0.00625702	0.00230106
2.051738	5.039945	105.6652	0.006236718	0.006236718	0.002301756
2.051738	5.039945	120.7602	0.006220476	0.006220476	0.002302281
2.051738	5.039945	135.8552	0.006207005	0.006207005	0.00230269
2.0517	5.8799	0	0.005996	0.005996	0.0022865
2.05174	5.87994	15.095	0.00661122	0.00661122	0.00226028
2.05174	5.87994	30.1901	0.00647236	0.00647236	0.00227582
2.05174	5.87994	45.2851	0.00637992	0.00637992	0.00228125
2.05174	5.87994	60.3801	0.00632484	0.00632484	0.002284
2.05174	5.87994	75.4751	0.00628852	0.00628852	0.00228566
2.05174	5.87994	90.5702	0.00626243	0.00626243	0.00228676
2.051738	5.879935	105.6652	0.006242442	0.006242442	0.002287552
2.051738	5.879935	120.7602	0.006226365	0.006226365	0.002288146
2.051738	5.879935	135.8552	0.00621296	0.00621296	0.002288608
2.0517	6.7199	0	0.0059973	0.0059973	0.0022817
2.05174	6.71993	15.095	0.0065646	0.0065646	0.00224644
2.05174	6.71993	30.1901	0.0064657	0.0064657	0.00226341
2.05174	6.71993	45.2851	0.00638124	0.00638124	0.00226943
2.05174	6.71993	60.3801	0.00632866	0.00632866	0.00227248
2.05174	6.71993	75.4751	0.00629344	0.00629344	0.00227432
2.05174	6.71993	90.5702	0.00626793	0.00626793	0.00227555
2.051738	6.719926	105.6652	0.006248248	0.006248248	0.002276431
2.051738	6.719926	120.7602	0.00623233	0.00623233	0.002277092
2.051738	6.719926	135.8552	0.006218983	0.006218983	0.002277607
2.0517	7.5599	0	0.0059989	0.0059989	0.0022779
2.05174	7.55992	15.095	0.00652471	0.00652471	0.0022349
2.05174	7.55992	30.1901	0.00645819	0.00645819	0.00225319
2.05174	7.55992	45.2851	0.00638221	0.00638221	0.00225977
2.05174	7.55992	60.3801	0.00633243	0.00633243	0.00226312
2.05174	7.55992	75.4751	0.0062984	0.0062984	0.00226515
2.05174	7.55992	90.5702	0.00627348	0.00627348	0.00226651
2.051738	7.559917	105.6652	0.006254119	0.006254119	0.002267479
2.051738	7.559917	120.7602	0.006238358	0.006238358	0.002268208
2.051738	7.559917	135.8552	0.006225065	0.006225065	0.002268776
3.0776	0	0	0.005993	0.005993	0.0015889
3.07761	0	15.095	0.00607014	0.00607014	0.0023646
3.07761	0	30.1901	0.00608199	0.00608199	0.00237051
3.07761	0	45.2851	0.00608562	0.00608562	0.00237245
3.07761	0	60.3801	0.0060864	0.0060864	0.00237341
3.07761	0	75.4751	0.00608596	0.00608596	0.00237398
3.07761	0	90.5702	0.00608493	0.00608493	0.00237436
3.077607	0	105.6652	0.006083619	0.006083619	0.002374629
3.077607	0	120.7602	0.006082169	0.006082169	0.002374829
3.077607	0	135.8552	0.006080664	0.006080664	0.002374984
3.0776	0.83999	0	0.0060097	0.0060097	0.0021568
3.07761	0.839991	15.095	0.00623327	0.00623327	0.00238309
3.07761	0.839991	30.1901	0.00618652	0.00618652	0.00238972
3.07761	0.839991	45.2851	0.00616071	0.00616071	0.00239196
3.07761	0.839991	60.3801	0.00614517	0.00614517	0.00239309
3.07761	0.839991	75.4751	0.00613455	0.00613455	0.00239376
3.07761	0.839991	90.5702	0.00612659	0.00612659	0.00239421
3.077607	0.8399908	105.6652	0.00612026	0.00612026	0.002394531
3.077607	0.8399908	120.7602	0.006115003	0.006115003	0.002394772
3.077607	0.8399908	135.8552	0.006110503	0.006110503	0.002394959
3.0776	1.68	0	0.0060042	0.0060042	0.0023346
3.07761	1.67998	15.095	0.00639156	0.00639156	0.00238671
3.07761	1.67998	30.1901	0.00628898	0.00628898	0.00239524
3.07761	1.67998	45.2851	0.00623467	0.00623467	0.00239812
3.07761	1.67998	60.3801	0.00620325	0.00620325	0.00239956
3.07761	1.67998	75.4751	0.00618266	0.00618266	0.00240043
3.07761	1.67998	90.5702	0.00616791	0.00616791	0.00240101
3.077607	1.679982	105.6652	0.00615665	0.00615665	0.002401418
3.077607	1.679982	120.7602	0.006147642	0.006147642	0.002401727
3.077607	1.679982	135.8552	0.006140188	0.006140188	0.002401968
3.0776	2.52	0	0.0060005	0.0060005	0.0023543
3.07761	2.51997	15.095	0.00654108	0.00654108	0.00238889
3.07761	2.51997	30.1901	0.00638806	0.00638806	0.00239928
3.07761	2.51997	45.2851	0.006307	0.006307	0.00240279
3.07761	2.51997	60.3801	0.0062604	0.0062604	0.00240455
3.07761	2.51997	75.4751	0.00623019	0.00623019	0.0024056
3.07761	2.51997	90.5702	0.00620883	0.00620883	0.00240631
3.077607	2.519972	105.6652	0.006192745	0.006192745	0.002406813
3.077607	2.519972	120.7602	0.006180058	0.006180058	0.002407191
3.077607	2.519972	135.8552	0.006169697	0.006169697	0.002407485
3.0776	3.36	0	0.005998	0.005998	0.0023555
3.07761	3.35996	15.095	0.00667913	0.00667913	0.0023766
3.07761	3.35996	30.1901	0.00648253	0.00648253	0.00238878
3.07761	3.35996	45.2851	0.00637724	0.00637724	0.00239291
3.07761	3.35996	60.3801	0.00631642	0.00631642	0.00239499
3.07761	3.35996	75.4751	0.00627703	0.00627703	0.00239624
3.07761	3.35996	90.5702	0.00624928	0.00624928	0.00239707
3.077607	3.359963	105.6652	0.006228505	0.006228505	0.002397666
3.077607	3.359963	120.7602	0.006212223	0.006212223	0.002398112
3.077607	3.359963	135.8552	0.006199011	0.006199011	0.00239846
3.0776	4.2	0	0.0059963	0.0059963	0.0023432
3.07761	4.19995	15.095	0.00680378	0.00680378	0.00234368
3.07761	4.19995	30.1901	0.00657144	0.00657144	0.00235758
3.07761	4.19995	45.2851	0.00644504	0.00644504	0.00236234
3.07761	4.19995	60.3801	0.00637114	0.00637114	0.00236473
3.07761	4.19995	75.4751	0.00632308	0.00632308	0.00236617
3.07761	4.19995	90.5702	0.00628921	0.00628921	0.00236713
3.077607	4.199954	105.6652	0.006263894	0.006263894	0.002367812
3.077607	4.199954	120.7602	0.006244112	0.006244112	0.002368327
3.077607	4.199954	135.8552	0.006228113	0.006228113	0.002368727
3.0776	5.0399	0	0.0059954	0.0059954	0.0023332
3.07761	5.03994	15.095	0.00682446	0.00682446	0.00231758
3.07761	5.03994	30.1901	0.00660493	0.00660493	0.00233311
3.07761	5.03994	45.2851	0.00647257	0.00647257	0.00233848
3.07761	5.03994	60.3801	0.00639442	0.00639442	0.00234118
3.07761	5.03994	75.4751	0.00634338	0.00634338	0.00234281
3.07761	5.03994	90.5702	0.00630735	0.00630735	0.00234389
3.077607	5.039945	105.6652	0.006280412	0.006280412	0.002344671
3.077607	5.039945	120.7602	0.006259358	0.006259358	0.002345254
3.077607	5.039945	135.8552	0.00624233	0.00624233	0.002345708
3.0776	5.8799	0	0.0059949	0.0059949	0.0023251
3.07761	5.87994	15.095	0.00676634	0.00676634	0.00229647
3.07761	5.87994	30.1901	0.00661272	0.00661272	0.00231354
3.07761	5.87994	45.2851	0.00648218	0.00648218	0.0023195
3.07761	5.87994	60.3801	0.00640383	0.00640383	0.00232251
3.07761	5.87994	75.4751	0.00635234	0.00635234	0.00232433
3.07761	5.87994	90.5702	0.00631591	0.00631591	0.00232554
3.077607	5.879935	105.6652	0.006288615	0.006288615	0.002326407
3.077607	5.879935	120.7602	0.006267265	0.006267265	0.002327057
3.077607	5.879935	135.8552	0.006249979	0.006249979	0.002327564
3.0776	6.7199	0	0.0059949	0.0059949	0.0023186
3.07761	6.71993	15.095	0.00670839	0.00670839	0.00227905
3.07761	6.71993	30.1901	0.00660286	0.00660286	0.00229755
3.07761	6.71993	45.2851	0.00648033	0.00648033	0.00230409
3.07761	6.71993	60.3801	0.0064045	0.0064045	0.00230741
3.07761	6.71993	75.4751	0.00635418	0.00635418	0.00230941
3.07761	6.71993	90.5702	0.00631842	0.00631842	0.00231075
3.077607	6.719926	105.6652	0.006291575	0.006291575	0.002311708
3.077607	6.719926	120.7602	0.006270534	0.006270534	0.002312427
3.077607	6.719926	135.8552	0.00625347	0.00625347	0.002312986
3.0776	7.5599	0	0.0059951	0.0059951	0.0023133
3.07761	7.55992	15.095	0.00665737	0.00665737	0.00226441
3.07761	7.55992	30.1901	0.00659006	0.00659006	0.00228422
3.07761	7.55992	45.2851	0.00647769	0.00647769	0.00229134
3.07761	7.55992	60.3801	0.00640497	0.00640497	0.00229496
3.07761	7.55992	75.4751	0.006356	0.006356	0.00229715
3.07761	7.55992	90.5702	0.00632098	0.00632098	0.00229861
3.077607	7.559917	105.6652	0.006294593	0.006294593	0.002299657
3.077607	7.559917	120.7602	0.006273865	0.006273865	0.002300443
3.077607	7.559917	135.8552	0.006257019	0.006257019	0.002301055
4.1035	0	0	0.0059999	0.0059999	0.0016047
4.10348	0	15.095	0.00606391	0.00606391	0.00236534
4.10348	0	30.1901	0.0060778	0.0060778	0.00237272
4.10348	0	45.2851	0.00608334	0.00608334	0.00237518
4.10348	0	60.3801	0.00608562	0.00608562	0.0023764
4.10348	0	75.4751	0.00608636	0.00608636	0.00237713
4.10348	0	90.5702	0.00608628	0.00608628	0.00237761
4.103476	0	105.6652	0.006085741	0.006085741	0.002377959
4.103476	0	120.7602	0.006084932	0.006084932	0.002378216
4.103476	0	135.8552	0.006083965	0.006083965	0.002378416
4.1035	0.83999	0	0.0060114	0.0060114	0.002163
4.10348	0.839991	15.095	0.00620144	0.00620144	0.00237798
4.10348	0.839991	30.1901	0.00617468	0.00617468	0.00238608
4.10348	0.839991	45.2851	0.00615489	0.00615489	0.00238884
4.10348	0.839991	60.3801	0.00614202	0.00614202	0.00239023
4.10348	0.839991	75.4751	0.006133	0.006133	0.00239106
4.10348	0.839991	90.5702	0.00612619	0.00612619	0.00239162
4.103476	0.8399908	105.6652	0.006120741	0.006120741	0.002392013
4.103476	0.8399908	120.7602	0.006116205	0.006116205	0.002392312
4.103476	0.8399908	135.8552	0.006112309	0.006112309	0.002392544
4.1035	1.68	0	0.0060067	0.0060067	0.0023396
4.10348	1.67998	15.095	0.00633567	0.00633567	0.00238012
4.10348	1.67998	30.1901	0.00627023	0.00627023	0.00239011
4.10348	1.67998	45.2851	0.00622561	0.00622561	0.00239351
4.10348	1.67998	60.3801	0.00619786	0.00619786	0.00239522
4.10348	1.67998	75.4751	0.00617924	0.00617924	0.00239624
4.10348	1.67998	90.5702	0.0061658	0.0061658	0.00239693
4.103476	1.679982	105.6652	0.006155515	0.006155515	0.002397417
4.103476	1.679982	120.7602	0.006147298	0.006147298	0.002397783
4.103476	1.679982	135.8552	0.006140508	0.006140508	0.002398069
4.1035	2.52	0	0.0060031	0.0060031	0.0023586
4.10348	2.51997	15.095	0.00646382	0.00646382	0.00238153
4.10348	2.51997	30.1901	0.00636346	0.00636346	0.00239337
4.10348	2.51997	45.2851	0.00629505	0.00629505	0.0023974
4.10348	2.51997	60.3801	0.00625292	0.00625292	0.00239943
4.10348	2.51997	75.4751	0.00622497	0.00622497	0.00240065
4.10348	2.51997	90.5702	0.00620504	0.00620504	0.00240146
4.103476	2.519972	105.6652	0.006190017	0.006190017	0.002402038
4.103476	2.519972	120.7602	0.006178183	0.006178183	0.002402473
4.103476	2.519972	135.8552	0.006168543	0.006168543	0.002402812
4.1035	3.36	0	0.0060005	0.0060005	0.0023665
4.10348	3.35996	15.095	0.00658337	0.00658337	0.00238215
4.10348	3.35996	30.1901	0.00645344	0.00645344	0.00239579
4.10348	3.35996	45.2851	0.00636279	0.00636279	0.00240045
4.10348	3.35996	60.3801	0.006307	0.006307	0.00240279
4.10348	3.35996	75.4751	0.00627007	0.00627007	0.00240419
4.10348	3.35996	90.5702	0.00624386	0.00624386	0.00240513
4.103476	3.359963	105.6652	0.006224207	0.006224207	0.002405806
4.103476	3.359963	120.7602	0.006208832	0.006208832	0.00240631
4.103476	3.359963	135.8552	0.006196392	0.006196392	0.002406701
4.1035	4.2	0	0.0059985	0.0059985	0.0023694
4.10348	4.19995	15.095	0.00669109	0.00669109	0.00237858
4.10348	4.19995	30.1901	0.00653932	0.00653932	0.00239395
4.10348	4.19995	45.2851	0.00642844	0.00642844	0.00239922
4.10348	4.19995	60.3801	0.00635989	0.00635989	0.00240188
4.10348	4.19995	75.4751	0.00631443	0.00631443	0.00240348
4.10348	4.19995	90.5702	0.00628218	0.00628218	0.00240454
4.103476	4.199954	105.6652	0.006258044	0.006258044	0.002405305
4.103476	4.199954	120.7602	0.006239216	0.006239216	0.002405877
4.103476	4.199954	135.8552	0.006224038	0.006224038	0.002406322
4.1035	5.0399	0	0.005997	0.005997	0.0023586
4.10348	5.03994	15.095	0.00674392	0.00674392	0.0023508
4.10348	5.03994	30.1901	0.00662031	0.00662031	0.0023678
4.10348	5.03994	45.2851	0.00649168	0.00649168	0.00237368
4.10348	5.03994	60.3801	0.00641146	0.00641146	0.00237665
4.10348	5.03994	75.4751	0.00635798	0.00635798	0.00237843
4.10348	5.03994	90.5702	0.00631995	0.00631995	0.00237963
4.103476	5.039945	105.6652	0.006291495	0.006291495	0.002380481
4.103476	5.039945	120.7602	0.006269314	0.006269314	0.002381121
4.103476	5.039945	135.8552	0.006251462	0.006251462	0.00238162
4.1035	5.8799	0	0.005996	0.005996	0.0023495
4.10348	5.87994	15.095	0.00671296	0.00671296	0.00232753
4.10348	5.87994	30.1901	0.0066959	0.0066959	0.00234607
4.10348	5.87994	45.2851	0.0065523	0.0065523	0.00235255
4.10348	5.87994	60.3801	0.00646158	0.00646158	0.00235582
4.10348	5.87994	75.4751	0.00640064	0.00640064	0.0023578
4.10348	5.87994	90.5702	0.00635714	0.00635714	0.00235912
4.103476	5.879935	105.6652	0.00632453	0.00632453	0.002360063
4.103476	5.879935	120.7602	0.006299104	0.006299104	0.002360771
4.103476	5.879935	135.8552	0.006278651	0.006278651	0.002361322
4.1035	6.7199	0	0.0059954	0.0059954	0.0023419
4.10348	6.71993	15.095	0.00667313	0.00667313	0.00230787
4.10348	6.71993	30.1901	0.00670821	0.00670821	0.00232783
4.10348	6.71993	45.2851	0.00656423	0.00656423	0.00233489
4.10348	6.71993	60.3801	0.00647257	0.00647257	0.00233848
4.10348	6.71993	75.4751	0.00641072	0.00641072	0.00234064
4.10348	6.71993	90.5702	0.00636648	0.00636648	0.00234208
4.103476	6.719926	105.6652	0.006333264	0.006333264	0.002343118
4.103476	6.719926	120.7602	0.006307353	0.006307353	0.002343895
4.103476	6.719926	135.8552	0.0062865	0.0062865	0.002344499
4.1035	7.5599	0	0.005995	0.005995	0.0023355
4.10348	7.55992	15.095	0.00663349	0.00663349	0.00229107
4.10348	7.55992	30.1901	0.00671503	0.00671503	0.00231235
4.10348	7.55992	45.2851	0.00657383	0.00657383	0.00231998
4.10348	7.55992	60.3801	0.00648218	0.00648218	0.00232387
4.10348	7.55992	75.4751	0.00641984	0.00641984	0.00232621
4.10348	7.55992	90.5702	0.00637507	0.00637507	0.00232778
4.103476	7.559917	105.6652	0.00634139	0.00634139	0.002328907
4.103476	7.559917	120.7602	0.006315085	0.006315085	0.00232975
4.103476	7.559917	135.8552	0.006293899	0.006293899	0.002330407
5.1293	0	0	0.006004	0.006004	0.0016128
5.12935	0	15.095	0.00605891	0.00605891	0.00236445
5.12935	0	30.1901	0.0060738	0.0060738	0.0023732
5.12935	0	45.2851	0.0060806	0.0060806	0.00237617
5.12935	0	60.3801	0.00608397	0.00608397	0.00237765
5.12935	0	75.4751	0.00608562	0.00608562	0.00237854
5.12935	0	90.5702	0.00608629	0.00608629	0.00237913
5.129345	0	105.6652	0.00608638	0.00608638	0.002379555
5.129345	0	120.7602	0.006086106	0.006086106	0.00237987
5.129345	0	135.8552	0.006085596	0.006085596	0.002380114
5.1293	0.83999	0	0.0060125	0.0060125	0.002166
5.12935	0.839991	15.095	0.0061759	0.0061759	0.00237377
5.12935	0.839991	30.1901	0.00616301	0.00616301	0.00238324
5.12935	0.839991	45.2851	0.00614873	0.00614873	0.00238651
5.12935	0.839991	60.3801	0.00613836	0.00613836	0.00238816
5.12935	0.839991	75.4751	0.00613078	0.00613078	0.00238915
5.12935	0.839991	90.5702	0.00612496	0.00612496	0.00238982
5.129345	0.8399908	105.6652	0.00612027	0.00612027	0.002390292
5.129345	0.8399908	120.7602	0.006116341	0.006116341	0.002390647
5.129345	0.8399908	135.8552	0.006112953	0.006112953	0.002390924
5.1293	1.68	0	0.0060084	0.0060084	0.0023418
5.12935	1.67998	15.095	0.00629032	0.00629032	0.00237488
5.12935	1.67998	30.1901	0.00625135	0.00625135	0.00238624
5.12935	1.67998	45.2851	0.00621626	0.00621626	0.00239015
5.12935	1.67998	60.3801	0.00619229	0.00619229	0.00239212
5.12935	1.67998	75.4751	0.00617561	0.00617561	0.0023933
5.12935	1.67998	90.5702	0.00616337	0.00616337	0.00239409
5.129345	1.679982	105.6652	0.006153958	0.006153958	0.002394659
5.129345	1.679982	120.7602	0.006146414	0.006146414	0.002395083
5.129345	1.679982	135.8552	0.006140176	0.006140176	0.002395413
5.1293	2.52	0	0.0060052	0.0060052	0.0023602
5.12935	2.51997	15.095	0.00640009	0.00640009	0.00237558
5.12935	2.51997	30.1901	0.00633805	0.00633805	0.0023888
5.12935	2.51997	45.2851	0.00628281	0.00628281	0.00239334
5.12935	2.51997	60.3801	0.00624559	0.00624559	0.00239563
5.12935	2.51997	75.4751	0.00621999	0.00621999	0.002397
5.12935	2.51997	90.5702	0.00620146	0.00620146	0.00239792
5.129345	2.519972	105.6652	0.006187399	0.006187399	0.002398579
5.129345	2.519972	120.7602	0.006176295	0.006176295	0.002399072
5.129345	2.519972	135.8552	0.006167246	0.006167246	0.002399455
5.1293	3.36	0	0.0060026	0.0060026	0.0023678
5.12935	3.35996	15.095	0.00650305	0.00650305	0.00237582
5.12935	3.35996	30.1901	0.00642245	0.00642245	0.00239083
5.12935	3.35996	45.2851	0.00634803	0.00634803	0.002396
5.12935	3.35996	60.3801	0.00629805	0.00629805	0.0023986
5.12935	3.35996	75.4751	0.00626382	0.00626382	0.00240017
5.12935	3.35996	90.5702	0.00623916	0.00623916	0.00240121
5.129345	3.359963	105.6652	0.006220553	0.006220553	0.002401961
5.129345	3.359963	120.7602	0.006205955	0.006205955	0.002402522
5.129345	3.359963	135.8552	0.006194141	0.006194141	0.002402958
5.1293	4.2	0	0.0060005	0.0060005	0.0023723
5.12935	4.19995	15.095	0.00659631	0.00659631	0.00237559
5.12935	4.19995	30.1901	0.00650392	0.00650392	0.00239233
5.12935	4.19995	45.2851	0.00641158	0.00641158	0.00239811
5.12935	4.19995	60.3801	0.0063495	0.0063495	0.00240103
5.12935	4.19995	75.4751	0.006307	0.006307	0.00240279
5.12935	4.19995	90.5702	0.00627641	0.00627641	0.00240396
5.129345	4.199954	105.6652	0.006253378	0.006253378	0.002404799
5.129345	4.199954	120.7602	0.006235367	0.006235367	0.002405428
5.129345	4.199954	135.8552	0.006220843	0.006220843	0.002405918
5.1293	5.0399	0	0.0059988	0.0059988	0.0023756
5.12935	5.03994	15.095	0.006646	0.006646	0.00237497
5.12935	5.03994	30.1901	0.00658197	0.00658197	0.00239334
5.12935	5.03994	45.2851	0.00647313	0.00647313	0.00239973
5.12935	5.03994	60.3801	0.00639977	0.00639977	0.00240296
5.12935	5.03994	75.4751	0.00634942	0.00634942	0.00240491
5.12935	5.03994	90.5702	0.00631315	0.00631315	0.00240621
5.129345	5.039945	105.6652	0.006285836	0.006285836	0.002407137
5.129345	5.039945	120.7602	0.006264504	0.006264504	0.002407834
5.129345	5.039945	135.8552	0.006247332	0.006247332	0.002408377
5.1293	5.8799	0	0.0059976	0.0059976	0.0023675
5.12935	5.87994	15.095	0.00662967	0.00662967	0.00235358
5.12935	5.87994	30.1901	0.00665608	0.00665608	0.00237349
5.12935	5.87994	45.2851	0.00653241	0.00653241	0.00238048
5.12935	5.87994	60.3801	0.00644872	0.00644872	0.00238402
5.12935	5.87994	75.4751	0.006391	0.006391	0.00238615
5.12935	5.87994	90.5702	0.00634932	0.00634932	0.00238758
5.129345	5.879935	105.6652	0.006317895	0.006317895	0.002388599
5.129345	5.879935	120.7602	0.006293345	0.006293345	0.002389364
5.129345	5.879935	135.8552	0.006273593	0.006273593	0.00238996
5.1293	6.7199	0	0.0059966	0.0059966	0.0023593
5.12935	6.71993	15.095	0.00660603	0.00660603	0.00233277
5.12935	6.71993	30.1901	0.00672567	0.00672567	0.0023541
5.12935	6.71993	45.2851	0.00658918	0.00658918	0.00236168
5.12935	6.71993	60.3801	0.00649622	0.00649622	0.00236553
5.12935	6.71993	75.4751	0.00643169	0.00643169	0.00236785
5.12935	6.71993	90.5702	0.00638489	0.00638489	0.0023694
5.129345	6.719926	105.6652	0.006349525	0.006349525	0.002370508
5.129345	6.719926	120.7602	0.006321868	0.006321868	0.002371341
5.129345	6.719926	135.8552	0.00629961	0.00629961	0.00237199
5.1293	7.5599	0	0.0059959	0.0059959	0.0023523
5.12935	7.55992	15.095	0.00657987	0.00657987	0.00231465
5.12935	7.55992	30.1901	0.00677768	0.00677768	0.0023373
5.12935	7.55992	45.2851	0.00663316	0.00663316	0.00234545
5.12935	7.55992	60.3801	0.00653369	0.00653369	0.0023496
5.12935	7.55992	75.4751	0.00646417	0.00646417	0.0023521
5.12935	7.55992	90.5702	0.00641353	0.00641353	0.00235378
5.129345	7.559917	105.6652	0.006375162	0.006375162	0.00235498
5.129345	7.559917	120.7602	0.006345111	0.006345111	0.002355881
5.129345	7.559917	135.8552	0.006320909	0.006320909	0.002356583
6.1552	0	0	0.0060066	0.0060066	0.0016175
6.15521	0	15.095	0.00605484	0.00605484	0.0023629
6.15521	0	30.1901	0.00607014	0.00607014	0.00237292
6.15521	0	45.2851	0.0060778	0.0060778	0.00237639
6.15521	0	60.3801	0.00608199	0.00608199	0.00237813
6.15521	0	75.4751	0.00608434	0.00608434	0.00237918
6.15521	0	90.5702	0.00608562	0.00608562	0.00237988
6.155214	0	105.6652	0.006086225	0.006086225	0.002380373
6.155214	0	120.7602	0.006086399	0.006086399	0.002380746
6.155214	0	135.8552	0.006086279	0.006086279	0.002381034
6.1552	0.83999	0	0.0060133	0.0060133	0.0021677
6.15521	0.839991	15.095	0.00615573	0.00615573	0.0023701
6.15521	0.839991	30.1901	0.00615202	0.00615202	0.00238083
6.15521	0.839991	45.2851	0.00614248	0.00614248	0.0023846
6.15521	0.839991	60.3801	0.00613443	0.00613443	0.00238651
6.15521	0.839991	75.4751	0.00612819	0.00612819	0.00238766
6.15521	0.839991	90.5702	0.00612327	0.00612327	0.00238843
6.155214	0.8399908	105.6652	0.006119254	0.006119254	0.002388982
6.155214	0.8399908	120.7602	0.006115859	0.006115859	0.002389395
6.155214	0.8399908	135.8552	0.006112914	0.006112914	0.002389716
6.1552	1.68	0	0.0060097	0.0060097	0.0023429
6.15521	1.67998	15.095	0.0062545	0.0062545	0.00237046
6.15521	1.67998	30.1901	0.00623327	0.00623327	0.00238309
6.15521	1.67998	45.2851	0.00620672	0.00620672	0.0023875
6.15521	1.67998	60.3801	0.00618652	0.00618652	0.00238972
6.15521	1.67998	75.4751	0.00617177	0.00617177	0.00239107
6.15521	1.67998	90.5702	0.00616071	0.00616071	0.00239196
6.155214	1.679982	105.6652	0.006152104	0.006152104	0.002392604
6.155214	1.679982	120.7602	0.006145174	0.006145174	0.002393085
6.155214	1.679982	135.8552	0.006139427	0.006139427	0.00239346
6.1552	2.52	0	0.0060067	0.0060067	0.0023608
6.15521	2.51997	15.095	0.00634962	0.00634962	0.00237059
6.15521	2.51997	30.1901	0.00631329	0.00631329	0.00238507
6.15521	2.51997	45.2851	0.00627023	0.00627023	0.00239011
6.15521	2.51997	60.3801	0.00623809	0.00623809	0.00239266
6.15521	2.51997	75.4751	0.00621497	0.00621497	0.00239419
6.15521	2.51997	90.5702	0.00619786	0.00619786	0.00239522
6.155214	2.519972	105.6652	0.006184734	0.006184734	0.00239595
6.155214	2.519972	120.7602	0.006174313	0.006174313	0.0023965
6.155214	2.519972	135.8552	0.006165798	0.006165798	0.002396928
6.1552	3.36	0	0.0060042	0.0060042	0.002368
6.15521	3.35996	15.095	0.0064394	0.0064394	0.00237043
6.15521	3.35996	30.1901	0.00639156	0.00639156	0.00238671
6.15521	3.35996	45.2851	0.0063327	0.0063327	0.00239238
6.15521	3.35996	60.3801	0.00628898	0.00628898	0.00239524
6.15521	3.35996	75.4751	0.00625769	0.00625769	0.00239697
6.15521	3.35996	90.5702	0.00623467	0.00623467	0.00239812
6.155214	3.359963	105.6652	0.006217103	0.006217103	0.002398944
6.155214	3.359963	120.7602	0.006203248	0.006203248	0.002399562
6.155214	3.359963	135.8552	0.006192006	0.006192006	0.002400043
6.1552	4.2	0	0.0060022	0.0060022	0.0023724
6.15521	4.19995	15.095	0.00652173	0.00652173	0.00236998
6.15521	4.19995	30.1901	0.00646761	0.00646761	0.00238798
6.15521	4.19995	45.2851	0.00639386	0.00639386	0.00239427
6.15521	4.19995	60.3801	0.00633902	0.00633902	0.00239745
6.15521	4.19995	75.4751	0.00629984	0.00629984	0.00239936
6.15521	4.19995	90.5702	0.00627107	0.00627107	0.00240064
6.155214	4.199954	105.6652	0.006249168	0.006249168	0.002401556
6.155214	4.199954	120.7602	0.006231952	0.006231952	0.002402242
6.155214	4.199954	135.8552	0.006218032	0.006218032	0.002402776
6.1552	5.0399	0	0.0060005	0.0060005	0.0023756
6.15521	5.03994	15.095	0.00656781	0.00656781	0.00236926
6.15521	5.03994	30.1901	0.00654108	0.00654108	0.00238889
6.15521	5.03994	45.2851	0.00645344	0.00645344	0.00239579
6.15521	5.03994	60.3801	0.00638806	0.00638806	0.00239928
6.15521	5.03994	75.4751	0.00634132	0.00634132	0.00240138
6.15521	5.03994	90.5702	0.006307	0.006307	0.00240279
6.155214	5.039945	105.6652	0.006280894	0.006280894	0.002403793
6.155214	5.039945	120.7602	0.006260398	0.006260398	0.002404547
6.155214	5.039945	135.8552	0.006243857	0.006243857	0.002405134
6.1552	5.8799	0	0.0059991	0.0059991	0.0023781
6.15521	5.87994	15.095	0.00655786	0.00655786	0.0023683
6.15521	5.87994	30.1901	0.00661166	0.00661166	0.00238947
6.15521	5.87994	45.2851	0.0065112	0.0065112	0.00239696
6.15521	5.87994	60.3801	0.00643594	0.00643594	0.00240076
6.15521	5.87994	75.4751	0.00638204	0.00638204	0.00240305
6.15521	5.87994	90.5702	0.0063424	0.0063424	0.00240459
6.155214	5.879935	105.6652	0.006312242	0.006312242	0.002405682
6.155214	5.879935	120.7602	0.006288562	0.006288562	0.002406505
6.155214	5.879935	135.8552	0.006269463	0.006269463	0.002407145
6.1552	6.7199	0	0.005998	0.005998	0.0023733
6.15521	6.71993	15.095	0.00654288	0.00654288	0.00235399
6.15521	6.71993	30.1901	0.00667913	0.00667913	0.0023766
6.15521	6.71993	45.2851	0.00656689	0.00656689	0.00238467
6.15521	6.71993	60.3801	0.00648253	0.00648253	0.00238878
6.15521	6.71993	75.4751	0.00642192	0.00642192	0.00239126
6.15521	6.71993	90.5702	0.00637724	0.00637724	0.00239291
6.155214	6.719926	105.6652	0.00634318	0.00634318	0.0023941
6.155214	6.719926	120.7602	0.00631642	0.00631642	0.00239499
6.155214	6.719926	135.8552	0.006294834	0.006294834	0.002395683
6.1552	7.5599	0	0.005997	0.005997	0.002366
6.15521	7.55992	15.095	0.00652561	0.00652561	0.00233523
6.15521	7.55992	30.1901	0.0067433	0.0067433	0.00235915
6.15521	7.55992	45.2851	0.00662031	0.00662031	0.0023678
6.15521	7.55992	60.3801	0.00652772	0.00652772	0.0023722
6.15521	7.55992	75.4751	0.00646091	0.00646091	0.00237487
6.15521	7.55992	90.5702	0.00641146	0.00641146	0.00237665
6.155214	7.559917	105.6652	0.006373681	0.006373681	0.002377924
6.155214	7.559917	120.7602	0.006343952	0.006343952	0.002378882
6.155214	7.559917	135.8552	0.006319955	0.006319955	0.002379628
7.1811	0	0	0.0060084	0.0060084	0.0016206
7.18108	0	15.095	0.00605148	0.00605148	0.00236107
7.18108	0	30.1901	0.00606685	0.00606685	0.00237224
7.18108	0	45.2851	0.0060751	0.0060751	0.0023762
7.18108	0	60.3801	0.0060799	0.0060799	0.0023782
7.18108	0	75.4751	0.00608281	0.00608281	0.0023794
7.18108	0	90.5702	0.00608458	0.00608458	0.00238021
7.181084	0	105.6652	0.006085616	0.006085616	0.002380778
7.181084	0	120.7602	0.006086169	0.006086169	0.002381207
7.181084	0	135.8552	0.006086384	0.006086384	0.00238154
7.1811	0.83999	0	0.0060139	0.0060139	0.0021687
7.18108	0.839991	15.095	0.00613969	0.00613969	0.00236679
7.18108	0.839991	30.1901	0.00614196	0.00614196	0.00237869
7.18108	0.839991	45.2851	0.00613633	0.00613633	0.00238294
7.18108	0.839991	60.3801	0.00613039	0.00613039	0.00238511
7.18108	0.839991	75.4751	0.0061254	0.0061254	0.00238641
7.18108	0.839991	90.5702	0.00612131	0.00612131	0.00238729
7.181084	0.8399908	105.6652	0.006117906	0.006117906	0.002387912
7.181084	0.8399908	120.7602	0.006114992	0.006114992	0.002388381
7.181084	0.8399908	135.8552	0.006112444	0.006112444	0.002388747
7.1811	1.68	0	0.0060106	0.0060106	0.0023434
7.18108	1.67998	15.095	0.00622613	0.00622613	0.00236659
7.18108	1.67998	30.1901	0.00621655	0.00621655	0.00238039
7.18108	1.67998	45.2851	0.00619725	0.00619725	0.00238528
7.18108	1.67998	60.3801	0.00618062	0.00618062	0.00238776
7.18108	1.67998	75.4751	0.00616777	0.00616777	0.00238926
7.18108	1.67998	90.5702	0.00615787	0.00615787	0.00239026
7.181084	1.679982	105.6652	0.00615004	0.00615004	0.002390978
7.181084	1.679982	120.7602	0.006143686	0.006143686	0.002391516
7.181084	1.679982	135.8552	0.006138393	0.006138393	0.002391935
7.1811	2.52	0	0.0060079	0.0060079	0.002361
7.18108	2.51997	15.095	0.00630964	0.00630964	0.00236626
7.18108	2.51997	30.1901	0.00629017	0.00629017	0.00238191
7.18108	2.51997	45.2851	0.00625759	0.00625759	0.00238743
7.18108	2.51997	60.3801	0.00623043	0.00623043	0.00239024
7.18108	2.51997	75.4751	0.00620983	0.00620983	0.00239192
7.18108	2.51997	90.5702	0.00619417	0.00619417	0.00239305
7.181084	2.519972	105.6652	0.006181979	0.006181979	0.002393863
7.181084	2.519972	120.7602	0.006172221	0.006172221	0.002394469
7.181084	2.519972	135.8552	0.006164213	0.006164213	0.002394941
7.1811	3.36	0	0.0060056	0.0060056	0.0023679
7.18108	3.35996	15.095	0.00638895	0.00638895	0.00236576
7.18108	3.35996	30.1901	0.00636237	0.00636237	0.0023832
7.18108	3.35996	45.2851	0.00631713	0.00631713	0.00238935
7.18108	3.35996	60.3801	0.00627969	0.00627969	0.00239247
7.18108	3.35996	75.4751	0.00625148	0.00625148	0.00239435
7.18108	3.35996	90.5702	0.00623018	0.00623018	0.00239561
7.181084	3.359963	105.6652	0.006213683	0.006213683	0.002396507
7.181084	3.359963	120.7602	0.00620057	0.00620057	0.002397182
7.181084	3.359963	135.8552	0.006189882	0.006189882	0.002397708
7.1811	4.2	0	0.0060036	0.0060036	0.0023721
7.18108	4.19995	15.095	0.00646252	0.00646252	0.00236507
7.18108	4.19995	30.1901	0.00643277	0.00643277	0.00238423
7.18108	4.19995	45.2851	0.00637562	0.00637562	0.002391
7.18108	4.19995	60.3801	0.00632824	0.00632824	0.00239443
7.18108	4.19995	75.4751	0.00629264	0.00629264	0.00239651
7.18108	4.19995	90.5702	0.00626581	0.00626581	0.00239789
7.181084	4.199954	105.6652	0.006245112	0.006245112	0.00239888
7.181084	4.199954	120.7602	0.006228706	0.006228706	0.002399623
7.181084	4.199954	135.8552	0.00621538	0.00621538	0.002400201
7.1811	5.0399	0	0.0060019	0.0060019	0.0023751
7.18108	5.03994	15.095	0.00650505	0.00650505	0.0023642
7.18108	5.03994	30.1901	0.00650103	0.00650103	0.00238499
7.18108	5.03994	45.2851	0.00643287	0.00643287	0.00239237
7.18108	5.03994	60.3801	0.00637595	0.00637595	0.00239612
7.18108	5.03994	75.4751	0.00633321	0.00633321	0.00239838
7.18108	5.03994	90.5702	0.00630103	0.00630103	0.00239989
7.181084	5.039945	105.6652	0.006276229	0.006276229	0.00240097
7.181084	5.039945	120.7602	0.006256601	0.006256601	0.002401782
7.181084	5.039945	135.8552	0.00624069	0.00624069	0.002402413
7.1811	5.8799	0	0.0060005	0.0060005	0.0023776
7.18108	5.87994	15.095	0.00649852	0.00649852	0.00236317
7.18108	5.87994	30.1901	0.00656687	0.00656687	0.0023855
7.18108	5.87994	45.2851	0.00648867	0.00648867	0.00239348
7.18108	5.87994	60.3801	0.00642268	0.00642268	0.00239753
7.18108	5.87994	75.4751	0.00637311	0.00637311	0.00239998
7.18108	5.87994	90.5702	0.00633578	0.00633578	0.00240162
7.181084	5.879935	105.6652	0.006306995	0.006306995	0.002402787
7.181084	5.879935	120.7602	0.006284231	0.006284231	0.002403667
7.181084	5.879935	135.8552	0.006265792	0.006265792	0.002404352
7.1811	6.7199	0	0.0059993	0.0059993	0.0023796
7.18108	6.71993	15.095	0.00648841	0.00648841	0.00236201
7.18108	6.71993	30.1901	0.00663002	0.00663002	0.00238577
7.18108	6.71993	45.2851	0.00654284	0.00654284	0.00239433
7.18108	6.71993	60.3801	0.00646832	0.00646832	0.00239869
7.18108	6.71993	75.4751	0.00641226	0.00641226	0.00240132
7.18108	6.71993	90.5702	0.00636999	0.00636999	0.00240309
7.181084	6.719926	105.6652	0.006337378	0.006337378	0.002404349
7.181084	6.719926	120.7602	0.006311571	0.006311571	0.002405297
7.181084	6.719926	135.8552	0.006290669	0.006290669	0.002406034
7.1811	7.5599	0	0.0059983	0.0059983	0.0023773
7.18108	7.55992	15.095	0.0064766	0.0064766	0.00235303
7.18108	7.55992	30.1901	0.00669022	0.00669022	0.00237811
7.18108	7.55992	45.2851	0.00659521	0.00659521	0.00238724
7.18108	7.55992	60.3801	0.00651273	0.00651273	0.0023919
7.18108	7.55992	75.4751	0.00645059	0.00645059	0.00239472
7.18108	7.55992	90.5702	0.00640364	0.00640364	0.00239661
7.181084	7.559917	105.6652	0.006367346	0.006367346	0.002397964
7.181084	7.559917	120.7602	0.0063386	0.0063386	0.002398979
7.181084	7.559917	135.8552	0.006315305	0.006315305	0.00239977
8.207	0	0	0.0060097	0.0060097	0.0016226
8.20695	0	15.095	0.00604867	0.00604867	0.00235913
8.20695	0	30.1901	0.00606391	0.00606391	0.00237135
8.20695	0	45.2851	0.00607254	0.00607254	0.00237577
8.20695	0	60.3801	0.0060778	0.0060778	0.00237803
8.20695	0	75.4751	0.00608116	0.00608116	0.00237938
8.20695	0	90.5702	0.00608334	0.00608334	0.00238029
8.206953	0	105.6652	0.00608474	0.00608474	0.002380938
8.206953	0	120.7602	0.006085616	0.006085616	0.002381423
8.206953	0	135.8552	0.006086121	0.006086121	0.002381801
8.207	0.83999	0	0.0060143	0.0060143	0.0021693
8.20695	0.839991	15.095	0.00612678	0.00612678	0.00236377
8.20695	0.839991	30.1901	0.0061329	0.0061329	0.00237671
8.20695	0.839991	45.2851	0.0061304	0.0061304	0.00238144
8.20695	0.839991	60.3801	0.00612634	0.00612634	0.00238385
8.20695	0.839991	75.4751	0.00612251	0.00612251	0.00238531
8.20695	0.839991	90.5702	0.00611919	0.00611919	0.00238629
8.206953	0.8399908	105.6652	0.006116349	0.006116349	0.002386993
8.206953	0.8399908	120.7602	0.006113877	0.006113877	0.00238752
8.206953	0.8399908	135.8552	0.006111689	0.006111689	0.002387929
8.207	1.68	0	0.0060114	0.0060114	0.0023437
8.20695	1.67998	15.095	0.00620337	0.00620337	0.00236315
8.20695	1.67998	30.1901	0.00620144	0.00620144	0.00237798
8.20695	1.67998	45.2851	0.00618802	0.00618802	0.00238334
8.20695	1.67998	60.3801	0.00617468	0.00617468	0.00238608
8.20695	1.67998	75.4751	0.00616368	0.00616368	0.00238773
8.20695	1.67998	90.5702	0.00615489	0.00615489	0.00238884
8.206953	1.679982	105.6652	0.006147826	0.006147826	0.00238963
8.206953	1.679982	120.7602	0.006142023	0.006142023	0.002390225
8.206953	1.679982	135.8552	0.006137159	0.006137159	0.002390688
8.207	2.52	0	0.0060089	0.0060089	0.002361
8.20695	2.51997	15.095	0.00627758	0.00627758	0.00236244
8.20695	2.51997	30.1901	0.00626915	0.00626915	0.00237913
8.20695	2.51997	45.2851	0.00624519	0.00624519	0.00238513
8.20695	2.51997	60.3801	0.00622268	0.00622268	0.00238818
8.20695	2.51997	75.4751	0.00620458	0.00620458	0.00239003
8.20695	2.51997	90.5702	0.00619039	0.00619039	0.00239126
8.206953	2.519972	105.6652	0.006179131	0.006179131	0.002392143
8.206953	2.519972	120.7602	0.006170028	0.006170028	0.002392806
8.206953	2.519972	135.8552	0.00616251	0.00616251	0.002393323
8.207	3.36	0	0.0060067	0.0060067	0.0023677
8.20695	3.35996	15.095	0.00634844	0.00634844	0.00236164
8.20695	3.35996	30.1901	0.00633567	0.00633567	0.00238012
8.20695	3.35996	45.2851	0.00630171	0.00630171	0.00238675
8.20695	3.35996	60.3801	0.00627023	0.00627023	0.00239011
8.20695	3.35996	75.4751	0.00624515	0.00624515	0.00239215
8.20695	3.35996	90.5702	0.00622561	0.00622561	0.00239351
8.206953	3.359963	105.6652	0.006210226	0.006210226	0.002394486
8.206953	3.359963	120.7602	0.006197863	0.006197863	0.002395218
8.206953	3.359963	135.8552	0.006187723	0.006187723	0.002395787
8.207	4.2	0	0.0060048	0.0060048	0.0023716
8.20695	4.19995	15.095	0.00641483	0.00641483	0.00236072
8.20695	4.19995	30.1901	0.00640067	0.00640067	0.00238093
8.20695	4.19995	45.2851	0.00635738	0.00635738	0.00238817
8.20695	4.19995	60.3801	0.0063172	0.0063172	0.00239185
8.20695	4.19995	75.4751	0.00628529	0.00628529	0.00239408
8.20695	4.19995	90.5702	0.00626052	0.00626052	0.00239556
8.206953	4.199954	105.6652	0.006241074	0.006241074	0.00239663
8.206953	4.199954	120.7602	0.006225503	0.006225503	0.00239743
8.206953	4.199954	135.8552	0.006212778	0.006212778	0.002398053
8.207	5.0399	0	0.0060031	0.0060031	0.0023746
8.20695	5.03994	15.095	0.00645406	0.00645406	0.00235969
8.20695	5.03994	30.1901	0.00646382	0.00646382	0.00238153
8.20695	5.03994	45.2851	0.00641204	0.00641204	0.00238938
8.20695	5.03994	60.3801	0.00636346	0.00636346	0.00239337
8.20695	5.03994	75.4751	0.00632493	0.00632493	0.00239579
8.20695	5.03994	90.5702	0.00629505	0.00629505	0.0023974
8.206953	5.039945	105.6652	0.006271638	0.006271638	0.00239856
8.206953	5.039945	120.7602	0.006252922	0.006252922	0.002399429
8.206953	5.039945	135.8552	0.006237657	0.006237657	0.002400104
8.207	5.8799	0	0.0060017	0.0060017	0.0023769
8.20695	5.87994	15.095	0.00644953	0.00644953	0.00235856
8.20695	5.87994	30.1901	0.00652482	0.00652482	0.00238193
8.20695	5.87994	45.2851	0.00646552	0.00646552	0.00239038
8.20695	5.87994	60.3801	0.00640891	0.00640891	0.00239468
8.20695	5.87994	75.4751	0.00636398	0.00636398	0.00239729
8.20695	5.87994	90.5702	0.00632916	0.00632916	0.00239903
8.206953	5.879935	105.6652	0.006301882	0.006301882	0.002400276
8.206953	5.879935	120.7602	0.006280094	0.006280094	0.002401212
8.206953	5.879935	135.8552	0.00626234	0.00626234	0.002401941
8.207	6.7199	0	0.0060005	0.0060005	0.0023789
8.20695	6.71993	15.095	0.00644236	0.00644236	0.00235734
8.20695	6.71993	30.1901	0.00658337	0.00658337	0.00238215
8.20695	6.71993	45.2851	0.0065177	0.0065177	0.00239118
8.20695	6.71993	60.3801	0.00645344	0.00645344	0.00239579
8.20695	6.71993	75.4751	0.00640238	0.00640238	0.00239858
8.20695	6.71993	90.5702	0.00636279	0.00636279	0.00240045
8.206953	6.719926	105.6652	0.006331772	0.006331772	0.002401783
8.206953	6.719926	120.7602	0.006306995	0.006306995	0.002402787
8.206953	6.719926	135.8552	0.006286811	0.006286811	0.002403569
8.207	7.5599	0	0.0059994	0.0059994	0.0023806
8.20695	7.55992	15.095	0.00643397	0.00643397	0.00235606
8.20695	7.55992	30.1901	0.00663903	0.00663903	0.00238219
8.20695	7.55992	45.2851	0.00656843	0.00656843	0.00239179
8.20695	7.55992	60.3801	0.00649694	0.00649694	0.0023967
8.20695	7.55992	75.4751	0.00644005	0.00644005	0.00239968
8.20695	7.55992	90.5702	0.0063959	0.0063959	0.00240167
8.206953	7.559917	105.6652	0.006361276	0.006361276	0.002403095
8.206953	7.559917	120.7602	0.006333603	0.006333603	0.002404167
8.206953	7.559917	135.8552	0.006311053	0.006311053	0.002405002
9.2328	0	0	0.0060107	0.0060107	0.0016241
9.23282	0	15.095	0.00604628	0.00604628	0.00235718
9.23282	0	30.1901	0.00606128	0.00606128	0.00237032
9.23282	0	45.2851	0.00607014	0.00607014	0.0023752
9.23282	0	60.3801	0.00607576	0.00607576	0.0023777
9.23282	0	75.4751	0.00607948	0.00607948	0.00237921
9.23282	0	90.5702	0.00608199	0.00608199	0.00238022
9.232822	0	105.6652	0.006083704	0.006083704	0.002380941
9.232822	0	120.7602	0.00608486	0.00608486	0.002381483
9.232822	0	135.8552	0.006085616	0.006085616	0.002381905
9.2328	0.83999	0	0.0060147	0.0060147	0.0021698
9.23282	0.839991	15.095	0.00611621	0.00611621	0.002361
9.23282	0.839991	30.1901	0.0061248	0.0061248	0.00237487
9.23282	0.839991	45.2851	0.00612477	0.00612477	0.00238004
9.23282	0.839991	60.3801	0.00612235	0.00612235	0.0023827
9.23282	0.839991	75.4751	0.00611957	0.00611957	0.00238432
9.23282	0.839991	90.5702	0.00611698	0.00611698	0.0023854
9.232822	0.8399908	105.6652	0.006114661	0.006114661	0.002386177
9.232822	0.8399908	120.7602	0.006112597	0.006112597	0.00238676
9.232822	0.8399908	135.8552	0.006110742	0.006110742	0.002387214
9.2328	1.68	0	0.006012	0.006012	0.0023439
9.23282	1.67998	15.095	0.00618484	0.00618484	0.00236003
9.23282	1.67998	30.1901	0.00618792	0.00618792	0.0023758
9.23282	1.67998	45.2851	0.0061792	0.0061792	0.00238161
9.23282	1.67998	60.3801	0.00616878	0.00616878	0.00238459
9.23282	1.67998	75.4751	0.00615953	0.00615953	0.0023864
9.23282	1.67998	90.5702	0.00615184	0.00615184	0.00238761
9.232822	1.679982	105.6652	0.006145504	0.006145504	0.002388474
9.232822	1.679982	120.7602	0.006140235	0.006140235	0.002389126
9.232822	1.679982	135.8552	0.00613578	0.00613578	0.002389633
9.2328	2.52	0	0.0060097	0.0060097	0.0023609
9.23282	2.51997	15.095	0.00625149	0.00625149	0.00235902
9.23282	2.51997	30.1901	0.00625032	0.00625032	0.00237664
9.23282	2.51997	45.2851	0.00623327	0.00623327	0.00238309
9.23282	2.51997	60.3801	0.00621495	0.00621495	0.00238639
9.23282	2.51997	75.4751	0.00619927	0.00619927	0.00238839
9.23282	2.51997	90.5702	0.00618652	0.00618652	0.00238972
9.232822	2.519972	105.6652	0.006176198	0.006176198	0.002390683
9.232822	2.519972	120.7602	0.006167746	0.006167746	0.002391402
9.232822	2.519972	135.8552	0.00616071	0.00616071	0.002391963
9.2328	3.36	0	0.0060076	0.0060076	0.0023674
9.23282	3.35996	15.095	0.00631543	0.00631543	0.00235796
9.23282	3.35996	30.1901	0.00631169	0.00631169	0.00237738
9.23282	3.35996	45.2851	0.00628678	0.00628678	0.00238445
9.23282	3.35996	60.3801	0.00626074	0.00626074	0.00238806
9.23282	3.35996	75.4751	0.00623872	0.00623872	0.00239025
9.23282	3.35996	90.5702	0.00622097	0.00622097	0.00239172
9.232822	3.359963	105.6652	0.006206707	0.006206707	0.002392767
9.232822	3.359963	120.7602	0.006195105	0.006195105	0.002393555
9.232822	3.359963	135.8552	0.006185514	0.006185514	0.002394169
9.2328	4.2	0	0.0060058	0.0060058	0.0023712
9.23282	4.19995	15.095	0.00637581	0.00637581	0.00235683
9.23282	4.19995	30.1901	0.00637173	0.00637173	0.00237797
9.23282	4.19995	45.2851	0.0063396	0.0063396	0.00238566
9.23282	4.19995	60.3801	0.00630605	0.00630605	0.00238959
9.23282	4.19995	75.4751	0.0062778	0.0062778	0.00239197
9.23282	4.19995	90.5702	0.00625514	0.00625514	0.00239356
9.232822	4.199954	105.6652	0.006236995	0.006236995	0.002394703
9.232822	4.199954	120.7602	0.006222287	0.006222287	0.00239556
9.232822	4.199954	135.8552	0.006210173	0.006210173	0.002396227
9.2328	5.0399	0	0.0060042	0.0060042	0.002374
9.23282	5.03994	15.095	0.00641206	0.00641206	0.00235564
9.23282	5.03994	30.1901	0.00643016	0.00643016	0.00237841
9.23282	5.03994	45.2851	0.00639156	0.00639156	0.00238671
9.23282	5.03994	60.3801	0.00635076	0.00635076	0.00239096
9.23282	5.03994	75.4751	0.00631646	0.00631646	0.00239352
9.23282	5.03994	90.5702	0.00628898	0.00628898	0.00239524
9.232822	5.039945	105.6652	0.006267027	0.006267027	0.002396475
9.232822	5.039945	120.7602	0.006249266	0.006249266	0.0023974
9.232822	5.039945	135.8552	0.006234669	0.006234669	0.00239812
9.2328	5.8799	0	0.0060028	0.0060028	0.0023762
9.23282	5.87994	15.095	0.00640878	0.00640878	0.0023544
9.23282	5.87994	30.1901	0.00648667	0.00648667	0.00237871
9.23282	5.87994	45.2851	0.00644253	0.00644253	0.0023876
9.23282	5.87994	60.3801	0.0063948	0.0063948	0.00239215
9.23282	5.87994	75.4751	0.00635461	0.00635461	0.00239491
9.23282	5.87994	90.5702	0.00632245	0.00632245	0.00239676
9.232822	5.879935	105.6652	0.00629677	0.00629677	0.002398077
9.232822	5.879935	120.7602	0.006276018	0.006276018	0.00239907
9.232822	5.879935	135.8552	0.006258983	0.006258983	0.002399843
9.2328	6.7199	0	0.0060016	0.0060016	0.0023782
9.23282	6.71993	15.095	0.00640346	0.00640346	0.00235311
9.23282	6.71993	30.1901	0.00654095	0.00654095	0.00237885
9.23282	6.71993	45.2851	0.0064924	0.0064924	0.00238833
9.23282	6.71993	60.3801	0.00643806	0.00643806	0.00239318
9.23282	6.71993	75.4751	0.00639219	0.00639219	0.00239613
9.23282	6.71993	90.5702	0.00635549	0.00635549	0.0023981
9.232822	6.719926	105.6652	0.006326189	0.006326189	0.00239951
9.232822	6.719926	120.7602	0.006302519	0.006302519	0.002400571
9.232822	6.719926	135.8552	0.006283097	0.006283097	0.002401397
9.2328	7.5599	0	0.0060005	0.0060005	0.0023799
9.23282	7.55992	15.095	0.0063973	0.0063973	0.00235179
9.23282	7.55992	30.1901	0.00659258	0.00659258	0.00237884
9.23282	7.55992	45.2851	0.00654108	0.00654108	0.00238889
9.23282	7.55992	60.3801	0.00648046	0.00648046	0.00239405
9.23282	7.55992	75.4751	0.00642914	0.00642914	0.00239718
9.23282	7.55992	90.5702	0.00638806	0.00638806	0.00239928
9.232822	7.559917	105.6652	0.006355253	0.006355253	0.00240078
9.232822	7.559917	120.7602	0.006328746	0.006328746	0.002401909
9.232822	7.559917	135.8552	0.006306995	0.006306995	0.002402787
