# Supplementary material for: GEODE: an in silico tool that translates in vitro to in vivo predictions of tuberculosis antibiotic combination efficacy
Source: Front Pharmacol. 2025 Oct 17;16:1639673. doi: 10.3389/fphar.2025.1639673 (PMC12575316; doi:10.3389/fphar.2025.1639673)
Supplement: Supplementary file 1 [file Supplementaryfile5.zip › drug_int_data/BPaMZ-ANNNNH-max/PTM-PZA-MXF.csv]

bliss PTM-PZA-MXF nrDrugs 3 nrLines 999
0	0	15.095	0.00601115	0.00601115	0.000869906
0	0	30.1901	0.00601576	0.00601576	0.000869987
0	0	45.2851	0.00601725	0.00601725	0.000869998
0	0	60.3801	0.00601799	0.00601799	0.000870001
0	0	75.4751	0.00601843	0.00601843	0.000870002
0	0	90.5702	0.00601872	0.00601872	0.000870002
0	0	105.6652	0.006018926	0.006018926	0.0008700027
0	0	120.7602	0.006019082	0.006019082	0.0008700029
0	0	135.8552	0.006019202	0.006019202	0.000870003
0	7644.2192	0	0.0015834273	0.0015834273	0.00013267441
0	7644.2192	15.095027	0.005909001	0.005909001	0.00082082885
0	7644.2192	30.190054	0.0059637353	0.0059637353	0.0008220201
0	7644.2192	45.285081	0.0059823528	0.0059823528	0.00082236059
0	7644.2192	60.380108	0.005991733	0.005991733	0.00082251657
0	7644.2192	75.475136	0.0059973843	0.0059973843	0.00082260454
0	7644.2192	90.570163	0.0060011616	0.0060011616	0.00082266043
0	7644.2192	105.66519	0.0060038644	0.0060038644	0.00082269882
0	7644.2192	120.76022	0.0060058941	0.0060058941	0.00082272666
0	7644.2192	135.85524	0.0060074743	0.0060074743	0.0008227477
0	15288.4383	0	0.00159341167	0.00159341167	0.000132674407
0	15288.4383	15.0950271	0.00580430336	0.00580430336	0.000820828848
0	15288.4383	30.1900542	0.00590900101	0.00590900101	0.000822020099
0	15288.4383	45.2850813	0.00594530626	0.00594530626	0.000822360594
0	15288.4383	60.3801084	0.00596373535	0.00596373535	0.000822516572
0	15288.4383	75.4751355	0.005974883	0.005974883	0.00082260454
0	15288.4383	90.5701626	0.00598235275	0.00598235275	0.000822660433
0	15288.4383	105.66519	0.00598770703	0.00598770703	0.000822698816
0	15288.4383	120.760217	0.00599173304	0.00599173304	0.00082272666
0	15288.4383	135.855244	0.00599487051	0.00599487051	0.000822747699
0	22932.6575	0	0.00159570936	0.00159570936	0.000132674407
0	22932.6575	15.0950271	0.00570549079	0.00570549079	0.000820828848
0	22932.6575	30.1900542	0.00585588198	0.00585588198	0.000822020099
0	22932.6575	45.2850813	0.00590900101	0.00590900101	0.000822360594
0	22932.6575	60.3801084	0.00593616139	0.00593616139	0.000822516572
0	22932.6575	75.4751355	0.00595265549	0.00595265549	0.00082260454
0	22932.6575	90.5701626	0.00596373535	0.00596373535	0.000822660433
0	22932.6575	105.66519	0.005971691	0.005971691	0.000822698816
0	22932.6575	120.760217	0.00597768058	0.00597768058	0.00082272666
0	22932.6575	135.855244	0.00598235275	0.00598235275	0.000822747699
0	30576.8767	0	0.00159663385	0.00159663385	0.000132674407
0	30576.8767	15.0950271	0.00561205134	0.00561205134	0.000820828848
0	30576.8767	30.1900542	0.00580430336	0.00580430336	0.000822020099
0	30576.8767	45.2850813	0.00587341357	0.00587341357	0.000822360594
0	30576.8767	60.3801084	0.00590900101	0.00590900101	0.000822516572
0	30576.8767	75.4751355	0.00593069655	0.00593069655	0.00082260454
0	30576.8767	90.5701626	0.00594530626	0.00594530626	0.000822660433
0	30576.8767	105.66519	0.00595581429	0.00595581429	0.000822698816
0	30576.8767	120.760217	0.00596373535	0.00596373535	0.00082272666
0	30576.8767	135.855244	0.00596992007	0.00596992007	0.000822747699
0	38221.0958	0	0.0015971091	0.0015971091	0.000132674407
0	38221.0958	15.0950271	0.00552353217	0.00552353217	0.000820828848
0	38221.0958	30.1900542	0.00575419494	0.00575419494	0.000822020099
0	38221.0958	45.2850813	0.00583852151	0.00583852151	0.000822360594
0	38221.0958	60.3801084	0.00588224438	0.00588224438	0.000822516572
0	38221.0958	75.4751355	0.00590900101	0.00590900101	0.00082260454
0	38221.0958	90.5701626	0.00592706247	0.00592706247	0.000822660433
0	38221.0958	105.66519	0.00594007497	0.00594007497	0.000822698816
0	38221.0958	120.760217	0.00594989605	0.00594989605	0.00082272666
0	38221.0958	135.855244	0.00595757155	0.00595757155	0.000822747699
0	45865.315	0	0.00159739011	0.00159739011	0.000132674407
0	45865.315	15.0950271	0.0054395312	0.0054395312	0.000820828848
0	45865.315	30.1900542	0.00570549079	0.00570549079	0.000822020099
0	45865.315	45.2850813	0.00580430336	0.00580430336	0.000822360594
0	45865.315	60.3801084	0.00585588198	0.00585588198	0.000822516572
0	45865.315	75.4751355	0.00588756386	0.00588756386	0.00082260454
0	45865.315	90.5701626	0.00590900101	0.00590900101	0.000822660433
0	45865.315	105.66519	0.00592447117	0.00592447117	0.000822698816
0	45865.315	120.760217	0.00593616139	0.00593616139	0.00082272666
0	45865.315	135.855244	0.00594530626	0.00594530626	0.000822747699
0	53509.5342	0	0.0015975721	0.0015975721	0.000132674407
0	53509.5342	15.0950271	0.00535969006	0.00535969006	0.000820828848
0	53509.5342	30.1900542	0.00565812901	0.00565812901	0.000822020099
0	53509.5342	45.2850813	0.00577073854	0.00577073854	0.000822360594
0	53509.5342	60.3801084	0.00582990461	0.00582990461	0.000822516572
0	53509.5342	75.4751355	0.00586638023	0.00586638023	0.00082260454
0	53509.5342	90.5701626	0.00589111899	0.00589111899	0.000822660433
0	53509.5342	105.66519	0.00590900101	0.00590900101	0.000822698816
0	53509.5342	120.760217	0.00592253012	0.00592253012	0.00082272666
0	53509.5342	135.855244	0.00593312333	0.00593312333	0.000822747699
0	61153.7534	0	0.00159769774	0.00159769774	0.000132674407
0	61153.7534	15.0950271	0.00528368827	0.00528368827	0.000820828848
0	61153.7534	30.1900542	0.00561205134	0.00561205134	0.000822020099
0	61153.7534	45.2850813	0.00573780733	0.00573780733	0.000822360594
0	61153.7534	60.3801084	0.00580430336	0.00580430336	0.000822516572
0	61153.7534	75.4751355	0.00584544534	0.00584544534	0.00082260454
0	61153.7534	90.5701626	0.00587341357	0.00587341357	0.000822660433
0	61153.7534	105.66519	0.00589366268	0.00589366268	0.000822698816
0	61153.7534	120.760217	0.00590900101	0.00590900101	0.00082272666
0	61153.7534	135.855244	0.00592102187	0.00592102187	0.000822747699
0	68797.9725	0	0.00159778871	0.00159778871	0.000132674407
0	68797.9725	15.0950271	0.00521123828	0.00521123828	0.000820828848
0	68797.9725	30.1900542	0.00556720295	0.00556720295	0.000822020099
0	68797.9725	45.2850813	0.00570549079	0.00570549079	0.000822360594
0	68797.9725	60.3801084	0.00577906959	0.00577906959	0.000822516572
0	68797.9725	75.4751355	0.00582475455	0.00582475455	0.00082260454
0	68797.9725	90.5701626	0.00585588198	0.00585588198	0.000822660433
0	68797.9725	105.66519	0.0058784544	0.0058784544	0.000822698816
0	68797.9725	120.760217	0.00589557283	0.00589557283	0.00082272666
0	68797.9725	135.855244	0.00590900101	0.00590900101	0.000822747699
0.83999	0	0	0.0062648	0.0062648	0.00106
0.839991	0	15.095	0.00608356	0.00608356	0.00139518
0.839991	0	30.1901	0.00605519	0.00605519	0.00139278
0.839991	0	45.2851	0.00604436	0.00604436	0.00139198
0.839991	0	60.3801	0.00603865	0.00603865	0.00139158
0.839991	0	75.4751	0.00603512	0.00603512	0.00139133
0.839991	0	90.5702	0.00603272	0.00603272	0.00139117
0.8399908	0	105.6652	0.006030986	0.006030986	0.001391058
0.8399908	0	120.7602	0.006029672	0.006029672	0.001390972
0.8399908	0	135.8552	0.006028642	0.006028642	0.001390904
0.83999077	7644.2192	0	0.0057727696	0.0057727696	0.0010161631
0.83999077	7644.2192	15.095027	0.006101672	0.006101672	0.0013151124
0.83999077	7644.2192	30.190054	0.0060640664	0.0060640664	0.0013170278
0.83999077	7644.2192	45.285081	0.0060502205	0.0060502205	0.0013176671
0.83999077	7644.2192	60.380108	0.0060430161	0.0060430161	0.0013179868
0.83999077	7644.2192	75.475136	0.0060385983	0.0060385983	0.0013181787
0.83999077	7644.2192	90.570163	0.0060356121	0.0060356121	0.0013183066
0.83999077	7644.2192	105.66519	0.0060334586	0.0060334586	0.001318398
0.83999077	7644.2192	120.76022	0.0060318321	0.0060318321	0.0013184665
0.83999077	7644.2192	135.85524	0.0060305602	0.0060305602	0.0013185198
0.839990767	15288.4383	0	0.00534600163	0.00534600163	0.00101615757
0.839990767	15288.4383	15.0950271	0.00611947334	0.00611947334	0.00131511235
0.839990767	15288.4383	30.1900542	0.00607286081	0.00607286081	0.00131702781
0.839990767	15288.4383	45.2850813	0.00605604026	0.00605604026	0.0013176671
0.839990767	15288.4383	60.3801084	0.00604736122	0.00604736122	0.00131798684
0.839990767	15288.4383	75.4751355	0.00604206385	0.00604206385	0.0013181787
0.839990767	15288.4383	90.5701626	0.00603849384	0.00603849384	0.00131830661
0.839990767	15288.4383	105.66519	0.00603592471	0.00603592471	0.00131839799
0.839990767	15288.4383	120.760217	0.00603398728	0.00603398728	0.00131846651
0.839990767	15288.4383	135.855244	0.00603247407	0.00603247407	0.00131851982
0.839990767	22932.6575	0	0.00501573758	0.00501573758	0.00101615572
0.839990767	22932.6575	15.0950271	0.00613689144	0.00613689144	0.00131511235
0.839990767	22932.6575	30.1900542	0.00608156663	0.00608156663	0.00131702781
0.839990767	22932.6575	45.2850813	0.00606182127	0.00606182127	0.0013176671
0.839990767	22932.6575	60.3801084	0.00605168459	0.00605168459	0.00131798684
0.839990767	22932.6575	75.4751355	0.00604551554	0.00604551554	0.0013181787
0.839990767	22932.6575	90.5701626	0.00604136598	0.00604136598	0.00131830661
0.839990767	22932.6575	105.66519	0.00603838376	0.00603838376	0.00131839799
0.839990767	22932.6575	120.760217	0.00603613705	0.00603613705	0.00131846651
0.839990767	22932.6575	135.855244	0.00603438362	0.00603438362	0.00131851982
0.839990767	30576.8767	0	0.00475022942	0.00475022942	0.0010161548
0.839990767	30576.8767	15.0950271	0.00615386417	0.00615386417	0.00131511235
0.839990767	30576.8767	30.1900542	0.00609017587	0.00609017587	0.00131702781
0.839990767	30576.8767	45.2850813	0.00606756109	0.00606756109	0.0013176671
0.839990767	30576.8767	60.3801084	0.00605598521	0.00605598521	0.00131798684
0.839990767	30576.8767	75.4751355	0.00604895282	0.00604895282	0.0013181787
0.839990767	30576.8767	90.5701626	0.00604422818	0.00604422818	0.00131830661
0.839990767	30576.8767	105.66519	0.00604083554	0.00604083554	0.00131839799
0.839990767	30576.8767	120.760217	0.00603828127	0.00603828127	0.00131846651
0.839990767	30576.8767	135.855244	0.00603628879	0.00603628879	0.00131851982
0.839990767	38221.0958	0	0.0045306871	0.0045306871	0.00101615424
0.839990767	38221.0958	15.0950271	0.00610948263	0.00610948263	0.00131511235
0.839990767	38221.0958	30.1900542	0.00606645438	0.00606645438	0.00131702781
0.839990767	38221.0958	45.2850813	0.00605139497	0.00605139497	0.0013176671
0.839990767	38221.0958	60.3801084	0.00604372729	0.00604372729	0.00131798684
0.839990767	38221.0958	75.4751355	0.00603908216	0.00603908216	0.0013181787
0.839990767	38221.0958	90.5701626	0.00603596677	0.00603596677	0.00131830661
0.839990767	38221.0958	105.66519	0.00603373234	0.00603373234	0.00131839799
0.839990767	38221.0958	120.760217	0.00603205151	0.00603205151	0.00131846651
0.839990767	38221.0958	135.855244	0.00603074123	0.00603074123	0.00131851982
0.839990767	45865.315	0	0.00434518865	0.00434518865	0.00101615387
0.839990767	45865.315	15.0950271	0.0060251458	0.0060251458	0.00131511235
0.839990767	45865.315	30.1900542	0.00602030633	0.00602030633	0.00131702781
0.839990767	45865.315	45.2850813	0.0060197415	0.0060197415	0.0013176671
0.839990767	45865.315	60.3801084	0.00601965544	0.00601965544	0.00131798684
0.839990767	45865.315	75.4751355	0.00601966596	0.00601966596	0.0013181787
0.839990767	45865.315	90.5701626	0.00601969865	0.00601969865	0.00131830661
0.839990767	45865.315	105.66519	0.0060197345	0.0060197345	0.00131839799
0.839990767	45865.315	120.760217	0.00601976818	0.00601976818	0.00131846651
0.839990767	45865.315	135.855244	0.00601979838	0.00601979838	0.00131851982
0.839990767	53509.5342	0	0.00418575419	0.00418575419	0.00101615361
0.839990767	53509.5342	15.0950271	0.00594623279	0.00594623279	0.00131511235
0.839990767	53509.5342	30.1900542	0.00597562152	0.00597562152	0.00131702781
0.839990767	53509.5342	45.2850813	0.00598874879	0.00598874879	0.0013176671
0.839990767	53509.5342	60.3801084	0.00599595758	0.00599595758	0.00131798684
0.839990767	53509.5342	75.4751355	0.00600048988	0.00600048988	0.0013181787
0.839990767	53509.5342	90.5701626	0.0060035976	0.0060035976	0.00131830661
0.839990767	53509.5342	105.66519	0.00600585954	0.00600585954	0.00131839799
0.839990767	53509.5342	120.760217	0.00600757901	0.00600757901	0.00131846651
0.839990767	53509.5342	135.855244	0.00600892999	0.00600892999	0.00131851982
0.839990767	61153.7534	0	0.00404681137	0.00404681137	0.00101615341
0.839990767	61153.7534	15.0950271	0.0058720377	0.0058720377	0.00131511235
0.839990767	61153.7534	30.1900542	0.00593231255	0.00593231255	0.00131702781
0.839990767	61153.7534	45.2850813	0.00595839129	0.00595839129	0.0013176671
0.839990767	61153.7534	60.3801084	0.00597262303	0.00597262303	0.00131798684
0.839990767	61153.7534	75.4751355	0.00598154848	0.00598154848	0.0013181787
0.839990767	61153.7534	90.5701626	0.00598766046	0.00598766046	0.00131830661
0.839990767	61153.7534	105.66519	0.0059921055	0.0059921055	0.00131839799
0.839990767	61153.7534	120.760217	0.00599548269	0.00599548269	0.00131846651
0.839990767	61153.7534	135.855244	0.00599813513	0.00599813513	0.00131851982
0.839990767	68797.9725	0	0.00392433305	0.00392433305	0.00101615326
0.839990767	68797.9725	15.0950271	0.00580195486	0.00580195486	0.00131511235
0.839990767	68797.9725	30.1900542	0.00589029777	0.00589029777	0.00131702781
0.839990767	68797.9725	45.2850813	0.00592864455	0.00592864455	0.0013176671
0.839990767	68797.9725	60.3801084	0.00594964143	0.00594964143	0.00131798684
0.839990767	68797.9725	75.4751355	0.00596283644	0.00596283644	0.0013181787
0.839990767	68797.9725	90.5701626	0.00597188418	0.00597188418	0.00131830661
0.839990767	68797.9725	105.66519	0.00597847045	0.00597847045	0.00131839799
0.839990767	68797.9725	120.760217	0.00598347793	0.00598347793	0.00131846651
0.839990767	68797.9725	135.855244	0.00598741289	0.00598741289	0.00131851982
1.68	0	0	0.0063085	0.0063085	0.0013909
1.67998	0	15.095	0.00612671	0.00612671	0.00155903
1.67998	0	30.1901	0.00608356	0.00608356	0.00155425
1.67998	0	45.2851	0.00606529	0.00606529	0.00155264
1.67998	0	60.3801	0.00605519	0.00605519	0.00155183
1.67998	0	75.4751	0.00604879	0.00604879	0.00155135
1.67998	0	90.5702	0.00604436	0.00604436	0.00155102
1.679982	0	105.6652	0.006041125	0.006041125	0.001550793
1.679982	0	120.7602	0.00603865	0.00603865	0.00155062
1.679982	0	135.8552	0.006036698	0.006036698	0.001550485
1.6799815	7644.2192	0	0.0060389554	0.0060389554	0.0012631393
1.6799815	7644.2192	15.095027	0.0061452134	0.0061452134	0.0013714356
1.6799815	7644.2192	30.190054	0.0060926491	0.0060926491	0.001375246
1.6799815	7644.2192	45.285081	0.0060712683	0.0060712683	0.0013765225
1.6799815	7644.2192	60.380108	0.0060596386	0.0060596386	0.0013771614
1.6799815	7644.2192	75.475136	0.0060523236	0.0060523236	0.001377545
1.6799815	7644.2192	90.570163	0.0060472968	0.0060472968	0.0013778007
1.6799815	7644.2192	105.66519	0.0060436295	0.0060436295	0.0013779834
1.6799815	7644.2192	120.76022	0.0060408358	0.0060408358	0.0013781204
1.6799815	7644.2192	135.85524	0.0060386366	0.0060386366	0.001378227
1.67998153	15288.4383	0	0.0057727696	0.0057727696	0.00126312819
1.67998153	15288.4383	15.0950271	0.00616348435	0.00616348435	0.00137143562
1.67998153	15288.4383	30.1900542	0.00610167196	0.00610167196	0.00137524595
1.67998153	15288.4383	45.2850813	0.00607721759	0.00607721759	0.00137652245
1.67998153	15288.4383	60.3801084	0.00606406636	0.00606406636	0.00137716141
1.67998153	15288.4383	75.4751355	0.00605584636	0.00605584636	0.00137754496
1.67998153	15288.4383	90.5701626	0.00605022048	0.00605022048	0.00137780071
1.67998153	15288.4383	105.66519	0.00604612762	0.00604612762	0.00137798341
1.67998153	15288.4383	120.760217	0.00604301614	0.00604301614	0.00137812044
1.67998153	15288.4383	135.855244	0.00604057078	0.00604057078	0.00137822703
1.67998153	22932.6575	0	0.00554454096	0.00554454096	0.0012631245
1.67998153	22932.6575	15.0950271	0.00618144866	0.00618144866	0.00137143562
1.67998153	22932.6575	30.1900542	0.00611061633	0.00611061633	0.00137524595
1.67998153	22932.6575	45.2850813	0.00608313169	0.00608313169	0.00137652245
1.67998153	22932.6575	60.3801084	0.00606847414	0.00606847414	0.00137716141
1.67998153	22932.6575	75.4751355	0.00605935621	0.00605935621	0.00137754496
1.67998153	22932.6575	90.5701626	0.00605313506	0.00605313506	0.00137780071
1.67998153	22932.6575	105.66519	0.00604861899	0.00604861899	0.00137798341
1.67998153	22932.6575	120.760217	0.00604519133	0.00604519133	0.00137812044
1.67998153	22932.6575	135.855244	0.00604250084	0.00604250084	0.00137822703
1.67998153	30576.8767	0	0.00534600163	0.00534600163	0.00126312266
1.67998153	30576.8767	15.0950271	0.00619903586	0.00619903586	0.00137143562
1.67998153	30576.8767	30.1900542	0.00611947334	0.00611947334	0.00137524595
1.67998153	30576.8767	45.2850813	0.00608900799	0.00608900799	0.00137652245
1.67998153	30576.8767	60.3801084	0.00607286081	0.00607286081	0.00137716141
1.67998153	30576.8767	75.4751355	0.00606285256	0.00606285256	0.00137754496
1.67998153	30576.8767	90.5701626	0.00605604026	0.00605604026	0.00137780071
1.67998153	30576.8767	105.66519	0.00605110346	0.00605110346	0.00137798341
1.67998153	30576.8767	120.760217	0.00604736122	0.00604736122	0.00137812044
1.67998153	30576.8767	135.855244	0.0060444267	0.0060444267	0.00137822703
1.67998153	38221.0958	0	0.00517120152	0.00517120152	0.00126312155
1.67998153	38221.0958	15.0950271	0.00621617752	0.00621617752	0.00137143562
1.67998153	38221.0958	30.1900542	0.0061282344	0.0061282344	0.00137524595
1.67998153	38221.0958	45.2850813	0.00609484398	0.00609484398	0.00137652245
1.67998153	38221.0958	60.3801084	0.00607722531	0.00607722531	0.00137716141
1.67998153	38221.0958	75.4751355	0.00606633487	0.00606633487	0.00137754496
1.67998153	38221.0958	90.5701626	0.00605893576	0.00605893576	0.00137780071
1.67998153	38221.0958	105.66519	0.00605358083	0.00605358083	0.00137798341
1.67998153	38221.0958	120.760217	0.00604952568	0.00604952568	0.00137812044
1.67998153	38221.0958	135.855244	0.00604634829	0.00604634829	0.00137822703
1.67998153	45865.315	0	0.00501573758	0.00501573758	0.00126312081
1.67998153	45865.315	15.0950271	0.00623280862	0.00623280862	0.00137143562
1.67998153	45865.315	30.1900542	0.00613689144	0.00613689144	0.00137524595
1.67998153	45865.315	45.2850813	0.00610063726	0.00610063726	0.00137652245
1.67998153	45865.315	60.3801084	0.00608156663	0.00608156663	0.00137716141
1.67998153	45865.315	75.4751355	0.00606980262	0.00606980262	0.00137754496
1.67998153	45865.315	90.5701626	0.00606182127	0.00606182127	0.00137780071
1.67998153	45865.315	105.66519	0.0060560509	0.0060560509	0.00137798341
1.67998153	45865.315	120.760217	0.00605168459	0.00605168459	0.00137812044
1.67998153	45865.315	135.855244	0.00604826549	0.00604826549	0.00137822703
1.67998153	53509.5342	0	0.0048762735	0.0048762735	0.00126312029
1.67998153	53509.5342	15.0950271	0.00624886952	0.00624886952	0.00137143562
1.67998153	53509.5342	30.1900542	0.00614543694	0.00614543694	0.00137524595
1.67998153	53509.5342	45.2850813	0.00610638557	0.00610638557	0.00137652245
1.67998153	53509.5342	60.3801084	0.00608588379	0.00608588379	0.00137716141
1.67998153	53509.5342	75.4751355	0.0060732553	0.0060732553	0.00137754496
1.67998153	53509.5342	90.5701626	0.00606469647	0.00606469647	0.00137780071
1.67998153	53509.5342	105.66519	0.00605851348	0.00605851348	0.00137798341
1.67998153	53509.5342	120.760217	0.00605383781	0.00605383781	0.00137812044
1.67998153	53509.5342	135.855244	0.00605017822	0.00605017822	0.00137822703
1.67998153	61153.7534	0	0.00475022942	0.00475022942	0.00126311989
1.67998153	61153.7534	15.0950271	0.00626430902	0.00626430902	0.00137143562
1.67998153	61153.7534	30.1900542	0.00615386417	0.00615386417	0.00137524595
1.67998153	61153.7534	45.2850813	0.00611208677	0.00611208677	0.00137652245
1.67998153	61153.7534	60.3801084	0.00609017587	0.00609017587	0.00137716141
1.67998153	61153.7534	75.4751355	0.00607669243	0.00607669243	0.00137754496
1.67998153	61153.7534	90.5701626	0.00606756109	0.00606756109	0.00137780071
1.67998153	61153.7534	105.66519	0.0060609684	0.0060609684	0.00137798341
1.67998153	61153.7534	120.760217	0.00605598521	0.00605598521	0.00137812044
1.67998153	61153.7534	135.855244	0.0060520864	0.0060520864	0.00137822703
1.67998153	68797.9725	0	0.0046355749	0.0046355749	0.00126311958
1.67998153	68797.9725	15.0950271	0.00625561917	0.00625561917	0.00137143562
1.67998153	68797.9725	30.1900542	0.00614898015	0.00614898015	0.00137524595
1.67998153	68797.9725	45.2850813	0.00610864106	0.00610864106	0.00137652245
1.67998153	68797.9725	60.3801084	0.00608750791	0.00608750791	0.00137716141
1.67998153	68797.9725	75.4751355	0.00607451446	0.00607451446	0.00137754496
1.67998153	68797.9725	90.5701626	0.00606572066	0.00606572066	0.00137780071
1.67998153	68797.9725	105.66519	0.00605937476	0.00605937476	0.00137798341
1.67998153	68797.9725	120.760217	0.00605457995	0.00605457995	0.00137812044
1.67998153	68797.9725	135.855244	0.00605082965	0.00605082965	0.00137822703
2.52	0	0	0.0063233	0.0063233	0.0014391
2.51997	0	15.095	0.00615799	0.00615799	0.0015973
2.51997	0	30.1901	0.006107	0.006107	0.00159017
2.51997	0	45.2851	0.00608356	0.00608356	0.00158777
2.51997	0	60.3801	0.00607008	0.00607008	0.00158656
2.51997	0	75.4751	0.00606133	0.00606133	0.00158583
2.51997	0	90.5702	0.00605519	0.00605519	0.00158535
2.519972	0	105.6652	0.006050646	0.006050646	0.001585003
2.519972	0	120.7602	0.006047144	0.006047144	0.001584744
2.519972	0	135.8552	0.006044364	0.006044364	0.001584542
2.5199723	7644.2192	0	0.0061380318	0.0061380318	0.0012960382
2.5199723	7644.2192	15.095027	0.0061764727	0.0061764727	0.0013678921
2.5199723	7644.2192	30.190054	0.0061162178	0.0061162178	0.001373557
2.5199723	7644.2192	45.285081	0.0060896257	0.0060896257	0.0013754666
2.5199723	7644.2192	60.380108	0.0060745897	0.0060745897	0.0013764237
2.5199723	7644.2192	75.475136	0.0060649117	0.0060649117	0.0013769986
2.5199723	7644.2192	90.570163	0.0060581584	0.0060581584	0.001377382
2.5199723	7644.2192	105.66519	0.0060531772	0.0060531772	0.001377656
2.5199723	7644.2192	120.76022	0.0060493513	0.0060493513	0.0013778615
2.5199723	7644.2192	135.85524	0.0060463203	0.0060463203	0.0013780213
2.5199723	15288.4383	0	0.00594536971	0.00594536971	0.0012960216
2.5199723	15288.4383	15.0950271	0.00619479561	0.00619479561	0.00136789213
2.5199723	15288.4383	30.1900542	0.00612537425	0.00612537425	0.00137355701
2.5199723	15288.4383	45.2850813	0.0060956649	0.0060956649	0.00137546657
2.5199723	15288.4383	60.3801084	0.00607908012	0.00607908012	0.00137642374
2.5199723	15288.4383	75.4751355	0.00606848014	0.00606848014	0.0013769986
2.5199723	15288.4383	90.5701626	0.00606111665	0.00606111665	0.00137738203
2.5199723	15288.4383	105.66519	0.00605570242	0.00605570242	0.00137765597
2.5199723	15288.4383	120.760217	0.00605155343	0.00605155343	0.00137786147
2.5199723	15288.4383	135.855244	0.00604827236	0.00604827236	0.00137802132
2.5199723	22932.6575	0	0.0057727696	0.0057727696	0.00129601606
2.5199723	22932.6575	15.0950271	0.00621290174	0.00621290174	0.00136789213
2.5199723	22932.6575	30.1900542	0.00613446195	0.00613446195	0.00137355701
2.5199723	22932.6575	45.2850813	0.00610167196	0.00610167196	0.00137546657
2.5199723	22932.6575	60.3801084	0.0060835519	0.0060835519	0.00137642374
2.5199723	22932.6575	75.4751355	0.00607203643	0.00607203643	0.0013769986
2.5199723	22932.6575	90.5701626	0.00606406636	0.00606406636	0.00137738203
2.5199723	22932.6575	105.66519	0.00605822125	0.00605822125	0.00137765597
2.5199723	22932.6575	120.760217	0.00605375065	0.00605375065	0.00137786147
2.5199723	22932.6575	135.855244	0.00605022048	0.00605022048	0.00137802132
2.5199723	30576.8767	0	0.0056169673	0.0056169673	0.00129601329
2.5199723	30576.8767	15.0950271	0.00623073006	0.00623073006	0.00136789213
2.5199723	30576.8767	30.1900542	0.00614347164	0.00614347164	0.00137355701
2.5199723	30576.8767	45.2850813	0.00610764415	0.00610764415	0.00137546657
2.5199723	30576.8767	60.3801084	0.00608800394	0.00608800394	0.00137642374
2.5199723	30576.8767	75.4751355	0.00607557999	0.00607557999	0.0013769986
2.5199723	30576.8767	90.5701626	0.00606700718	0.00606700718	0.00137738203
2.5199723	30576.8767	105.66519	0.0060607335	0.0060607335	0.00137765597
2.5199723	30576.8767	120.760217	0.0060559428	0.0060559428	0.00137786147
2.5199723	30576.8767	135.855244	0.00605216456	0.00605216456	0.00137802132
2.5199723	38221.0958	0	0.00547539488	0.00547539488	0.00129601163
2.5199723	38221.0958	15.0950271	0.00624821976	0.00624821976	0.00136789213
2.5199723	38221.0958	30.1900542	0.00615239426	0.00615239426	0.00137355701
2.5199723	38221.0958	45.2850813	0.00611357881	0.00611357881	0.00137546657
2.5199723	38221.0958	60.3801084	0.00609243514	0.00609243514	0.00137642374
2.5199723	38221.0958	75.4751355	0.00607911028	0.00607911028	0.0013769986
2.5199723	38221.0958	90.5701626	0.00606993876	0.00606993876	0.00137738203
2.5199723	38221.0958	105.66519	0.00606323896	0.00606323896	0.00137765597
2.5199723	38221.0958	120.760217	0.00605812973	0.00605812973	0.00137786147
2.5199723	38221.0958	135.855244	0.00605410452	0.00605410452	0.00137802132
2.5199723	45865.315	0	0.00534600163	0.00534600163	0.00129601053
2.5199723	45865.315	15.0950271	0.00626531035	0.00626531035	0.00136789213
2.5199723	45865.315	30.1900542	0.00616122095	0.00616122095	0.00137355701
2.5199723	45865.315	45.2850813	0.00611947334	0.00611947334	0.00137546657
2.5199723	45865.315	60.3801084	0.00609684442	0.00609684442	0.00137642374
2.5199723	45865.315	75.4751355	0.00608262672	0.00608262672	0.0013769986
2.5199723	45865.315	90.5701626	0.00607286081	0.00607286081	0.00137738203
2.5199723	45865.315	105.66519	0.00606573743	0.00606573743	0.00137765597
2.5199723	45865.315	120.760217	0.00606031133	0.00606031133	0.00137786147
2.5199723	45865.315	135.855244	0.00605604026	0.00605604026	0.00137802132
2.5199723	53509.5342	0	0.00522712798	0.00522712798	0.00129600974
2.5199723	53509.5342	15.0950271	0.00628194173	0.00628194173	0.00136789213
2.5199723	53509.5342	30.1900542	0.00616994309	0.00616994309	0.00137355701
2.5199723	53509.5342	45.2850813	0.00612532522	0.00612532522	0.00137546657
2.5199723	53509.5342	60.3801084	0.00610123073	0.00610123073	0.00137642374
2.5199723	53509.5342	75.4751355	0.0060861288	0.0060861288	0.0013769986
2.5199723	53509.5342	90.5701626	0.006075773	0.006075773	0.00137738203
2.5199723	53509.5342	105.66519	0.00606822872	0.00606822872	0.00137765597
2.5199723	53509.5342	120.760217	0.00606248746	0.00606248746	0.00137786147
2.5199723	53509.5342	135.855244	0.00605797169	0.00605797169	0.00137802132
2.5199723	61153.7534	0	0.00511741492	0.00511741492	0.00129600914
2.5199723	61153.7534	15.0950271	0.00629805422	0.00629805422	0.00136789213
2.5199723	61153.7534	30.1900542	0.00617855244	0.00617855244	0.00137355701
2.5199723	61153.7534	45.2850813	0.00613113202	0.00613113202	0.00137546657
2.5199723	61153.7534	60.3801084	0.00610559304	0.00610559304	0.00137642374
2.5199723	61153.7534	75.4751355	0.00608961597	0.00608961597	0.0013769986
2.5199723	61153.7534	90.5701626	0.00607867504	0.00607867504	0.00137738203
2.5199723	61153.7534	105.66519	0.00607071263	0.00607071263	0.00137765597
2.5199723	61153.7534	120.760217	0.00606465798	0.00606465798	0.00137786147
2.5199723	61153.7534	135.855244	0.00605989873	0.00605989873	0.00137802132
2.5199723	68797.9725	0	0.00501573758	0.00501573758	0.00129600868
2.5199723	68797.9725	15.0950271	0.00631358856	0.00631358856	0.00136789213
2.5199723	68797.9725	30.1900542	0.00618704114	0.00618704114	0.00137355701
2.5199723	68797.9725	45.2850813	0.00613689144	0.00613689144	0.00137546657
2.5199723	68797.9725	60.3801084	0.00610993037	0.00610993037	0.00137642374
2.5199723	68797.9725	75.4751355	0.00609308775	0.00609308775	0.0013769986
2.5199723	68797.9725	90.5701626	0.00608156663	0.00608156663	0.00137738203
2.5199723	68797.9725	105.66519	0.00607318899	0.00607318899	0.00137765597
2.5199723	68797.9725	120.760217	0.00606682278	0.00606682278	0.00137786147
2.5199723	68797.9725	135.855244	0.00606182127	0.00606182127	0.00137802132
3.36	0	0	0.0063307	0.0063307	0.0014542
3.35996	0	15.095	0.00618172	0.00618172	0.00161273
3.35996	0	30.1901	0.00612671	0.00612671	0.00160334
3.35996	0	45.2851	0.00609965	0.00609965	0.00160014
3.35996	0	60.3801	0.00608356	0.00608356	0.00159853
3.35996	0	75.4751	0.00607288	0.00607288	0.00159756
3.35996	0	90.5702	0.00606529	0.00606529	0.00159692
3.359963	0	105.6652	0.006059603	0.006059603	0.001596457
3.359963	0	120.7602	0.006055192	0.006055192	0.001596111
3.359963	0	135.8552	0.006051668	0.006051668	0.001595842
3.3599631	7644.2192	0	0.0061898007	0.0061898007	0.0013068178
3.3599631	7644.2192	15.095027	0.0061998236	0.0061998236	0.0013642031
3.3599631	7644.2192	30.190054	0.0061359853	0.0061359853	0.001371664
3.3599631	7644.2192	45.285081	0.0061057801	0.0061057801	0.0013742004
3.3599631	7644.2192	60.380108	0.0060881112	0.0060881112	0.0013754743
3.3599631	7644.2192	75.475136	0.0060764992	0.0060764992	0.0013762399
3.3599631	7644.2192	90.570163	0.0060682813	0.0060682813	0.0013767508
3.3599631	7644.2192	105.66519	0.0060621576	0.0060621576	0.0013771159
3.3599631	7644.2192	120.76022	0.0060574175	0.0060574175	0.0013773898
3.3599631	7644.2192	135.85524	0.0060536395	0.0060536395	0.0013776028
3.35996307	15288.4383	0	0.00603895541	0.00603895541	0.00130679566
3.35996307	15288.4383	15.0950271	0.00621782998	0.00621782998	0.00136420308
3.35996307	15288.4383	30.1900542	0.00614521343	0.00614521343	0.00137166397
3.35996307	15288.4383	45.2850813	0.00611188188	0.00611188188	0.00137420043
3.35996307	15288.4383	60.3801084	0.00609264914	0.00609264914	0.00137547431
3.35996307	15288.4383	75.4751355	0.00608010425	0.00608010425	0.00137623995
3.35996307	15288.4383	90.5701626	0.00607126828	0.00607126828	0.00137675081
3.35996307	15288.4383	105.66519	0.00606470585	0.00606470585	0.00137711588
3.35996307	15288.4383	120.760217	0.00605963856	0.00605963856	0.00137738977
3.35996307	15288.4383	135.855244	0.00605560728	0.00605560728	0.00137760283
3.35996307	22932.6575	0	0.00590048036	0.00590048036	0.00130678828
3.35996307	22932.6575	15.0950271	0.00623569595	0.00623569595	0.00136420308
3.35996307	22932.6575	30.1900542	0.00615438276	0.00615438276	0.00137166397
3.35996307	22932.6575	45.2850813	0.00611795436	0.00611795436	0.00137420043
3.35996307	22932.6575	60.3801084	0.00609716978	0.00609716978	0.00137547431
3.35996307	22932.6575	75.4751355	0.00608369782	0.00608369782	0.00137623995
3.35996307	22932.6575	90.5701626	0.00607424717	0.00607424717	0.00137675081
3.35996307	22932.6575	105.66519	0.00606724806	0.00606724806	0.00137711588
3.35996307	22932.6575	120.760217	0.0060618549	0.0060618549	0.00137738977
3.35996307	22932.6575	135.855244	0.00605757131	0.00605757131	0.00137760283
3.35996307	30576.8767	0	0.0057727696	0.0057727696	0.00130678459
3.35996307	30576.8767	15.0950271	0.00625337389	0.00625337389	0.00136420308
3.35996307	30576.8767	30.1900542	0.00616348435	0.00616348435	0.00137166397
3.35996307	30576.8767	45.2850813	0.00612399481	0.00612399481	0.00137420043
3.35996307	30576.8767	60.3801084	0.00610167196	0.00610167196	0.00137547431
3.35996307	30576.8767	75.4751355	0.00608727935	0.00608727935	0.00137623995
3.35996307	30576.8767	90.5701626	0.00607721759	0.00607721759	0.00137675081
3.35996307	30576.8767	105.66519	0.00606978398	0.00606978398	0.00137711588
3.35996307	30576.8767	120.760217	0.00606406636	0.00606406636	0.00137738977
3.35996307	30576.8767	135.855244	0.00605953145	0.00605953145	0.00137760283
3.35996307	38221.0958	0	0.00565449351	0.00565449351	0.00130678237
3.35996307	38221.0958	15.0950271	0.00627081664	0.00627081664	0.00136420308
3.35996307	38221.0958	30.1900542	0.00617250927	0.00617250927	0.00137166397
3.35996307	38221.0958	45.2850813	0.00613000051	0.00613000051	0.00137420043
3.35996307	38221.0958	60.3801084	0.00610615452	0.00610615452	0.00137547431
3.35996307	38221.0958	75.4751355	0.00609084827	0.00609084827	0.00137623995
3.35996307	38221.0958	90.5701626	0.0060801792	0.0060801792	0.00137675081
3.35996307	38221.0958	105.66519	0.00607231338	0.00607231338	0.00137711588
3.35996307	38221.0958	120.760217	0.00606627283	0.00606627283	0.00137738977
3.35996307	38221.0958	135.855244	0.00606148761	0.00606148761	0.00137760283
3.35996307	45865.315	0	0.00554454096	0.00554454096	0.0013067809
3.35996307	45865.315	15.0950271	0.0062879776	0.0062879776	0.00136420308
3.35996307	45865.315	30.1900542	0.00618144866	0.00618144866	0.00137166397
3.35996307	45865.315	45.2850813	0.00613596876	0.00613596876	0.00137420043
3.35996307	45865.315	60.3801084	0.00611061633	0.00611061633	0.00137547431
3.35996307	45865.315	75.4751355	0.00609440402	0.00609440402	0.00137623995
3.35996307	45865.315	90.5701626	0.00608313169	0.00608313169	0.00137675081
3.35996307	45865.315	105.66519	0.00607483609	0.00607483609	0.00137711588
3.35996307	45865.315	120.760217	0.00606847414	0.00606847414	0.00137738977
3.35996307	45865.315	135.855244	0.0060634397	0.0060634397	0.00137760283
3.35996307	53509.5342	0	0.00544197548	0.00544197548	0.00130677984
3.35996307	53509.5342	15.0950271	0.00630481079	0.00630481079	0.00136420308
3.35996307	53509.5342	30.1900542	0.00619029374	0.00619029374	0.00137166397
3.35996307	53509.5342	45.2850813	0.00614189691	0.00614189691	0.00137420043
3.35996307	53509.5342	60.3801084	0.0061150563	0.0061150563	0.00137547431
3.35996307	53509.5342	75.4751355	0.00609794603	0.00609794603	0.00137623995
3.35996307	53509.5342	90.5701626	0.00608607472	0.00608607472	0.00137675081
3.35996307	53509.5342	105.66519	0.00607735188	0.00607735188	0.00137711588
3.35996307	53509.5342	120.760217	0.00607067018	0.00607067018	0.00137738977
3.35996307	53509.5342	135.855244	0.00606538763	0.00606538763	0.00137760283
3.35996307	61153.7534	0	0.00534600163	0.00534600163	0.00130677905
3.35996307	61153.7534	15.0950271	0.00632127067	0.00632127067	0.00136420308
3.35996307	61153.7534	30.1900542	0.00619903586	0.00619903586	0.00137166397
3.35996307	61153.7534	45.2850813	0.00614778237	0.00614778237	0.00137420043
3.35996307	61153.7534	60.3801084	0.00611947334	0.00611947334	0.00137547431
3.35996307	61153.7534	75.4751355	0.00610147375	0.00610147375	0.00137623995
3.35996307	61153.7534	90.5701626	0.00608900799	0.00608900799	0.00137675081
3.35996307	61153.7534	105.66519	0.00607986056	0.00607986056	0.00137711588
3.35996307	61153.7534	120.760217	0.00607286081	0.00607286081	0.00137738977
3.35996307	61153.7534	135.855244	0.00606733129	0.00606733129	0.00137760283
3.35996307	68797.9725	0	0.00525593895	0.00525593895	0.00130677844
3.35996307	68797.9725	15.0950271	0.00633731185	0.00633731185	0.00136420308
3.35996307	68797.9725	30.1900542	0.00620766654	0.00620766654	0.00137166397
3.35996307	68797.9725	45.2850813	0.0061536226	0.0061536226	0.00137420043
3.35996307	68797.9725	60.3801084	0.00612386638	0.00612386638	0.00137547431
3.35996307	68797.9725	75.4751355	0.00610498664	0.00610498664	0.00137623995
3.35996307	68797.9725	90.5701626	0.00609193117	0.00609193117	0.00137675081
3.35996307	68797.9725	105.66519	0.00608236194	0.00608236194	0.00137711588
3.35996307	68797.9725	120.760217	0.0060750459	0.0060750459	0.00137738977
3.35996307	68797.9725	135.855244	0.0060692706	0.0060692706	0.00137760283
4.2	0	0	0.0063352	0.0063352	0.0014605
4.19995	0	15.095	0.00620035	0.00620035	0.00162184
4.19995	0	30.1901	0.0061435	0.0061435	0.00161027
4.19995	0	45.2851	0.00611394	0.00611394	0.00160629
4.19995	0	60.3801	0.00609581	0.00609581	0.00160429
4.19995	0	75.4751	0.00608356	0.00608356	0.00160308
4.19995	0	90.5702	0.00607472	0.00607472	0.00160228
4.199954	0	105.6652	0.006068046	0.006068046	0.0016017
4.199954	0	120.7602	0.006062827	0.006062827	0.001601268
4.199954	0	135.8552	0.006058634	0.006058634	0.001600932
4.1999538	7644.2192	0	0.0062216194	0.0062216194	0.0013115145
4.1999538	7644.2192	15.095027	0.00621778	0.00621778	0.0013605931
4.1999538	7644.2192	30.190054	0.0061527941	0.0061527941	0.0013697755
4.1999538	7644.2192	45.285081	0.0061201065	0.0061201065	0.0013729307
4.1999538	7644.2192	60.380108	0.0061003995	0.0061003995	0.0013745193
4.1999538	7644.2192	75.475136	0.0060872016	0.0060872016	0.001375475
4.1999538	7644.2192	90.570163	0.0060777388	0.0060777388	0.001376113
4.1999538	7644.2192	105.66519	0.00607062	0.00607062	0.001376569
4.1999538	7644.2192	120.76022	0.0060650693	0.0060650693	0.0013769112
4.1999538	7644.2192	135.85524	0.0060606196	0.0060606196	0.0013771774
4.19995384	15288.4383	0	0.00609770826	0.00609770826	0.00131148678
4.19995384	15288.4383	15.0950271	0.00623516295	0.00623516295	0.00136059307
4.19995384	15288.4383	30.1900542	0.00616204347	0.00616204347	0.00136977549
4.19995384	15288.4383	45.2850813	0.00612625048	0.00612625048	0.00137293075
4.19995384	15288.4383	60.3801084	0.00610497364	0.00610497364	0.00137451932
4.19995384	15288.4383	75.4751355	0.00609083596	0.00609083596	0.00137547501
4.19995384	15288.4383	90.5701626	0.00608074973	0.00608074973	0.00137611299
4.19995384	15288.4383	105.66519	0.00607318795	0.00607318795	0.00137656903
4.19995384	15288.4383	120.760217	0.00606730678	0.00606730678	0.00137691122
4.19995384	15288.4383	135.855244	0.00606260131	0.00606260131	0.00137717745
4.19995384	22932.6575	0	0.00598217788	0.00598217788	0.00131147755
4.19995384	22932.6575	15.0950271	0.00625245718	0.00625245718	0.00136059307
4.19995384	22932.6575	30.1900542	0.00617124423	0.00617124423	0.00136977549
4.19995384	22932.6575	45.2850813	0.00613236804	0.00613236804	0.00137293075
4.19995384	22932.6575	60.3801084	0.00610953166	0.00610953166	0.00137451932
4.19995384	22932.6575	75.4751355	0.00609445954	0.00609445954	0.00137547501
4.19995384	22932.6575	90.5701626	0.00608375292	0.00608375292	0.00137611299
4.19995384	22932.6575	105.66519	0.00607575011	0.00607575011	0.00137656903
4.19995384	22932.6575	120.760217	0.00606953974	0.00606953974	0.00137691122
4.19995384	22932.6575	135.855244	0.00606457937	0.00606457937	0.00137717745
4.19995384	30576.8767	0	0.00587412318	0.00587412318	0.00131147293
4.19995384	30576.8767	15.0950271	0.00626962625	0.00626962625	0.00136059307
4.19995384	30576.8767	30.1900542	0.00618038798	0.00618038798	0.00136977549
4.19995384	30576.8767	45.2850813	0.00613845648	0.00613845648	0.00137293075
4.19995384	30576.8767	60.3801084	0.00611407241	0.00611407241	0.00137451932
4.19995384	30576.8767	75.4751355	0.00609807173	0.00609807173	0.00137547501
4.19995384	30576.8767	90.5701626	0.00608674804	0.00608674804	0.00137611299
4.19995384	30576.8767	105.66519	0.00607830625	0.00607830625	0.00137656903
4.19995384	30576.8767	120.760217	0.00607176802	0.00607176802	0.00137691122
4.19995384	30576.8767	135.855244	0.00606655368	0.00606655368	0.00137717745
4.19995384	38221.0958	0	0.0057727696	0.0057727696	0.00131147017
4.19995384	38221.0958	15.0950271	0.00628663443	0.00628663443	0.00136059307
4.19995384	38221.0958	30.1900542	0.00618946634	0.00618946634	0.00136977549
4.19995384	38221.0958	45.2850813	0.00614451309	0.00614451309	0.00137293075
4.19995384	38221.0958	60.3801084	0.00611859476	0.00611859476	0.00137451932
4.19995384	38221.0958	75.4751355	0.00610167196	0.00610167196	0.00137547501
4.19995384	38221.0958	90.5701626	0.00608973474	0.00608973474	0.00137611299
4.19995384	38221.0958	105.66519	0.00608085614	0.00608085614	0.00137656903
4.19995384	38221.0958	120.760217	0.00607399148	0.00607399148	0.00137691122
4.19995384	38221.0958	135.855244	0.00606852416	0.00606852416	0.00137717745
4.19995384	45865.315	0	0.00567745004	0.00567745004	0.00131146832
4.19995384	45865.315	15.0950271	0.00630344697	0.00630344697	0.00136059307
4.19995384	45865.315	30.1900542	0.00619847093	0.00619847093	0.00136977549
4.19995384	45865.315	45.2850813	0.00615053516	0.00615053516	0.00137293075
4.19995384	45865.315	60.3801084	0.00612309753	0.00612309753	0.00137451932
4.19995384	45865.315	75.4751355	0.00610525963	0.00610525963	0.00137547501
4.19995384	45865.315	90.5701626	0.00609271269	0.00609271269	0.00137611299
4.19995384	45865.315	105.66519	0.00608339957	0.00608339957	0.00137656903
4.19995384	45865.315	120.760217	0.00607620997	0.00607620997	0.00137691122
4.19995384	45865.315	135.855244	0.00607049069	0.00607049069	0.00137717745
4.19995384	53509.5342	0	0.00558758657	0.00558758657	0.001311467
4.19995384	53509.5342	15.0950271	0.00632003021	0.00632003021	0.00136059307
4.19995384	53509.5342	30.1900542	0.00620739341	0.00620739341	0.00136977549
4.19995384	53509.5342	45.2850813	0.00615652	0.00615652	0.00137293075
4.19995384	53509.5342	60.3801084	0.00612757961	0.00612757961	0.00137451932
4.19995384	53509.5342	75.4751355	0.00610883417	0.00610883417	0.00137547501
4.19995384	53509.5342	90.5701626	0.00609568157	0.00609568157	0.00137611299
4.19995384	53509.5342	105.66519	0.00608593635	0.00608593635	0.00137656903
4.19995384	53509.5342	120.760217	0.00607842337	0.00607842337	0.00137691122
4.19995384	53509.5342	135.855244	0.0060724532	0.0060724532	0.00137717745
4.19995384	61153.7534	0	0.00550267571	0.00550267571	0.00131146601
4.19995384	61153.7534	15.0950271	0.00633635174	0.00633635174	0.00136059307
4.19995384	61153.7534	30.1900542	0.00621622544	0.00621622544	0.00136977549
4.19995384	61153.7534	45.2850813	0.00616246495	0.00616246495	0.00137293075
4.19995384	61153.7534	60.3801084	0.00613203986	0.00613203986	0.00137451932
4.19995384	61153.7534	75.4751355	0.006112395	0.006112395	0.00137547501
4.19995384	61153.7534	90.5701626	0.00609864104	0.00609864104	0.00137611299
4.19995384	61153.7534	105.66519	0.00608846626	0.00608846626	0.00137656903
4.19995384	61153.7534	120.760217	0.00608063153	0.00608063153	0.00137691122
4.19995384	61153.7534	135.855244	0.00607441157	0.00607441157	0.00137717745
4.19995384	68797.9725	0	0.00542227666	0.00542227666	0.00131146524
4.19995384	68797.9725	15.0950271	0.00635238035	0.00635238035	0.00136059307
4.19995384	68797.9725	30.1900542	0.00622495877	0.00622495877	0.00136977549
4.19995384	68797.9725	45.2850813	0.0061683674	0.0061683674	0.00137293075
4.19995384	68797.9725	60.3801084	0.00613647717	0.00613647717	0.00137451932
4.19995384	68797.9725	75.4751355	0.00611594158	0.00611594158	0.00137547501
4.19995384	68797.9725	90.5701626	0.00610159079	0.00610159079	0.00137611299
4.19995384	68797.9725	105.66519	0.00609098911	0.00609098911	0.00137656903
4.19995384	68797.9725	120.760217	0.00608283431	0.00608283431	0.00137691122
4.19995384	68797.9725	135.855244	0.00607636571	0.00607636571	0.00137717745
5.0399	0	0	0.0063383	0.0063383	0.0014637
5.03994	0	15.095	0.00621535	0.00621535	0.00162856
5.03994	0	30.1901	0.00615799	0.00615799	0.00161493
5.03994	0	45.2851	0.00612671	0.00612671	0.00161018
5.03994	0	60.3801	0.006107	0.006107	0.00160778
5.03994	0	75.4751	0.00609345	0.00609345	0.00160633
5.03994	0	90.5702	0.00608356	0.00608356	0.00160537
5.039945	0	105.6652	0.006076018	0.006076018	0.001604678
5.039945	0	120.7602	0.006070082	0.006070082	0.00160416
5.039945	0	135.8552	0.006065286	0.006065286	0.001603757
5.0399446	7644.2192	0	0.0062431582	0.0062431582	0.0013139358
5.0399446	7644.2192	15.095027	0.0062319348	0.0062319348	0.0013570846
5.0399446	7644.2192	30.190054	0.0061672489	0.0061672489	0.0013679007
5.0399446	7644.2192	45.285081	0.0061328978	0.0061328978	0.0013716648
5.0399446	7644.2192	60.380108	0.0061116166	0.0061116166	0.0013735656
5.0399446	7644.2192	75.475136	0.0060971169	0.0060971169	0.0013747104
5.0399446	7644.2192	90.570163	0.0060865949	0.0060865949	0.0013754751
5.0399446	7644.2192	105.66519	0.0060786082	0.0060786082	0.0013760219
5.0399446	7644.2192	120.76022	0.0060723379	0.0060723379	0.0013764323
5.0399446	7644.2192	135.85524	0.0060672838	0.0060672838	0.0013767516
5.0399446	15288.4383	0	0.00613803179	0.00613803179	0.00131390262
5.0399446	15288.4383	15.0950271	0.00624849241	0.00624849241	0.00135708459
5.0399446	15288.4383	30.1900542	0.00617647265	0.00617647265	0.00136790069
5.0399446	15288.4383	45.2850813	0.00613906733	0.00613906733	0.00137166479
5.0399446	15288.4383	60.3801084	0.00611621775	0.00611621775	0.00137356556
5.0399446	15288.4383	75.4751355	0.0061007748	0.0061007748	0.00137471043
5.0399446	15288.4383	90.5701626	0.00608962568	0.00608962568	0.00137547512
5.0399446	15288.4383	105.66519	0.00608119303	0.00608119303	0.00137602192
5.0399446	15288.4383	120.760217	0.00607458974	0.00607458974	0.0013764323
5.0399446	15288.4383	135.855244	0.00606927782	0.00606927782	0.00137675162
5.0399446	22932.6575	0	0.00603895541	0.00603895541	0.00131389155
5.0399446	22932.6575	15.0950271	0.00626499134	0.00626499134	0.00135708459
5.0399446	22932.6575	30.1900542	0.00618565743	0.00618565743	0.00136790069
5.0399446	22932.6575	45.2850813	0.00614521343	0.00614521343	0.00137166479
5.0399446	22932.6575	60.3801084	0.00612080403	0.00612080403	0.00137356556
5.0399446	22932.6575	75.4751355	0.00610442253	0.00610442253	0.00137471043
5.0399446	22932.6575	90.5701626	0.00609264914	0.00609264914	0.00137547512
5.0399446	22932.6575	105.66519	0.00608377225	0.00608377225	0.00137602192
5.0399446	22932.6575	120.760217	0.00607683719	0.00607683719	0.0013764323
5.0399446	22932.6575	135.855244	0.00607126828	0.00607126828	0.00137675162
5.0399446	30576.8767	0	0.00594536971	0.00594536971	0.00131388601
5.0399446	30576.8767	15.0950271	0.00628140318	0.00628140318	0.00135708459
5.0399446	30576.8767	30.1900542	0.00619479561	0.00619479561	0.00136790069
5.0399446	30576.8767	45.2850813	0.0061513334	0.0061513334	0.00137166479
5.0399446	30576.8767	60.3801084	0.00612537425	0.00612537425	0.00137356556
5.0399446	30576.8767	75.4751355	0.00610805951	0.00610805951	0.00137471043
5.0399446	30576.8767	90.5701626	0.0060956649	0.0060956649	0.00137547512
5.0399446	30576.8767	105.66519	0.0060863457	0.0060863457	0.00137602192
5.0399446	30576.8767	120.760217	0.00607908012	0.00607908012	0.0013764323
5.0399446	30576.8767	135.855244	0.00607325513	0.00607325513	0.00137675162
5.0399446	38221.0958	0	0.0058567848	0.0058567848	0.00131388269
5.0399446	38221.0958	15.0950271	0.00629770018	0.00629770018	0.00135708459
5.0399446	38221.0958	30.1900542	0.00620387959	0.00620387959	0.00136790069
5.0399446	38221.0958	45.2850813	0.00615742459	0.00615742459	0.00137166479
5.0399446	38221.0958	60.3801084	0.00612992728	0.00612992728	0.00137356556
5.0399446	38221.0958	75.4751355	0.00611168514	0.00611168514	0.00137471043
5.0399446	38221.0958	90.5701626	0.00609867262	0.00609867262	0.00137547512
5.0399446	38221.0958	105.66519	0.00608891314	0.00608891314	0.00137602192
5.0399446	38221.0958	120.760217	0.00608131841	0.00608131841	0.0013764323
5.0399446	38221.0958	135.855244	0.00607523827	0.00607523827	0.00137675162
5.0399446	45865.315	0	0.0057727696	0.0057727696	0.00131388048
5.0399446	45865.315	15.0950271	0.00631385553	0.00631385553	0.00135708459
5.0399446	45865.315	30.1900542	0.00621290174	0.00621290174	0.00136790069
5.0399446	45865.315	45.2850813	0.00616348435	0.00616348435	0.00137166479
5.0399446	45865.315	60.3801084	0.00613446195	0.00613446195	0.00137356556
5.0399446	45865.315	75.4751355	0.00611529883	0.00611529883	0.00137471043
5.0399446	45865.315	90.5701626	0.00610167196	0.00610167196	0.00137547512
5.0399446	45865.315	105.66519	0.00609147437	0.00609147437	0.00137602192
5.0399446	45865.315	120.760217	0.0060835519	0.0060835519	0.0013764323
5.0399446	45865.315	135.855244	0.00607721759	0.00607721759	0.00137675162
5.0399446	53509.5342	0	0.00569294313	0.00569294313	0.00131387889
5.0399446	53509.5342	15.0950271	0.0063298435	0.0063298435	0.00135708459
5.0399446	53509.5342	30.1900542	0.00622185443	0.00622185443	0.00136790069
5.0399446	53509.5342	45.2850813	0.00616951003	0.00616951003	0.00137166479
5.0399446	53509.5342	60.3801084	0.00613897712	0.00613897712	0.00137356556
5.0399446	53509.5342	75.4751355	0.00611889999	0.00611889999	0.00137471043
5.0399446	53509.5342	90.5701626	0.00610466258	0.00610466258	0.00137547512
5.0399446	53509.5342	105.66519	0.00609402919	0.00609402919	0.00137602192
5.0399446	53509.5342	120.760217	0.00608578045	0.00608578045	0.0013764323
5.0399446	53509.5342	135.855244	0.006079193	0.006079193	0.00137675162
5.0399446	61153.7534	0	0.0056169673	0.0056169673	0.00131387771
5.0399446	61153.7534	15.0950271	0.00634563962	0.00634563962	0.00135708459
5.0399446	61153.7534	30.1900542	0.00623073006	0.00623073006	0.00136790069
5.0399446	61153.7534	45.2850813	0.00617549901	0.00617549901	0.00137166479
5.0399446	61153.7534	60.3801084	0.00614347164	0.00614347164	0.00137356556
5.0399446	61153.7534	75.4751355	0.00612248804	0.00612248804	0.00137471043
5.0399446	61153.7534	90.5701626	0.00610764415	0.00610764415	0.00137547512
5.0399446	61153.7534	105.66519	0.00609657736	0.00609657736	0.00137602192
5.0399446	61153.7534	120.760217	0.00608800394	0.00608800394	0.0013764323
5.0399446	61153.7534	135.855244	0.0060811644	0.0060811644	0.00137675162
5.0399446	68797.9725	0	0.00554454096	0.00554454096	0.00131387679
5.0399446	68797.9725	15.0950271	0.00636122083	0.00636122083	0.00135708459
5.0399446	68797.9725	30.1900542	0.00623952103	0.00623952103	0.00136790069
5.0399446	68797.9725	45.2850813	0.00618144866	0.00618144866	0.00137166479
5.0399446	68797.9725	60.3801084	0.00614794439	0.00614794439	0.00137356556
5.0399446	68797.9725	75.4751355	0.0061260624	0.0061260624	0.00137471043
5.0399446	68797.9725	90.5701626	0.00611061633	0.00611061633	0.00137547512
5.0399446	68797.9725	105.66519	0.00609911871	0.00609911871	0.00137602192
5.0399446	68797.9725	120.760217	0.00609022221	0.00609022221	0.0013764323
5.0399446	68797.9725	135.855244	0.00608313169	0.00608313169	0.00137675162
5.8799	0	0	0.0063405	0.0063405	0.0014655
5.87994	0	15.095	0.00622769	0.00622769	0.00163413
5.87994	0	30.1901	0.00617062	0.00617062	0.00161857
5.87994	0	45.2851	0.00613819	0.00613819	0.00161306
5.87994	0	60.3801	0.00611726	0.00611726	0.00161027
5.87994	0	75.4751	0.00610264	0.00610264	0.00160859
5.87994	0	90.5702	0.00609185	0.00609185	0.00160746
5.879935	0	105.6652	0.006083557	0.006083557	0.00160666
5.879935	0	120.7602	0.006076983	0.006076983	0.001606056
5.879935	0	135.8552	0.006071645	0.006071645	0.001605586
5.8799354	7644.2192	0	0.0062587063	0.0062587063	0.0013153332
5.8799354	7644.2192	15.095027	0.0062433465	0.0062433465	0.0013536912
5.8799354	7644.2192	30.190054	0.006179798	0.006179798	0.0013660427
5.8799354	7644.2192	45.285081	0.0061443861	0.0061443861	0.0013704039
5.8799354	7644.2192	60.380108	0.0061218966	0.0061218966	0.0013726139
5.8799354	7644.2192	75.475136	0.0061063292	0.0061063292	0.0013739469
5.8799354	7644.2192	90.570163	0.0060949053	0.0060949053	0.0013748378
5.8799354	7644.2192	105.66519	0.0060861613	0.0060861613	0.0013754751
5.8799354	7644.2192	120.76022	0.0060792517	0.0060792517	0.0013759536
5.8799354	7644.2192	135.85524	0.0060736533	0.0060736533	0.0013763259
5.87993537	15288.4383	0	0.00616742415	0.00616742415	0.0013152944
5.87993537	15288.4383	15.0950271	0.00625897975	0.00625897975	0.0013536912
5.87993537	15288.4383	30.1900542	0.00618895115	0.00618895115	0.00136604267
5.87993537	15288.4383	45.2850813	0.00615056651	0.00615056651	0.00137040389
5.87993537	15288.4383	60.3801084	0.00612651723	0.00612651723	0.00137261392
5.87993537	15288.4383	75.4751355	0.00611000576	0.00611000576	0.00137394689
5.87993537	15288.4383	90.5701626	0.00609795262	0.00609795262	0.00137483783
5.87993537	15288.4383	105.66519	0.00608876047	0.00608876047	0.00137547515
5.87993537	15288.4383	120.760217	0.00608151596	0.00608151596	0.00137595357
5.87993537	15288.4383	135.855244	0.0060756581	0.0060756581	0.00137632591
5.87993537	22932.6575	0	0.0060807135	0.0060807135	0.00131528148
5.87993537	22932.6575	15.0950271	0.00627457006	0.00627457006	0.0013536912
5.87993537	22932.6575	30.1900542	0.00619807393	0.00619807393	0.00136604267
5.87993537	22932.6575	45.2850813	0.00615672634	0.00615672634	0.00137040389
5.87993537	22932.6575	60.3801084	0.00613112414	0.00613112414	0.00137261392
5.87993537	22932.6575	75.4751355	0.0061136728	0.0061136728	0.00137394689
5.87993537	22932.6575	90.5701626	0.00610099297	0.00610099297	0.00137483783
5.87993537	22932.6575	105.66519	0.00609135429	0.00609135429	0.00137547515
5.87993537	22932.6575	120.760217	0.00608377603	0.00608377603	0.00137595357
5.87993537	22932.6575	135.855244	0.00607765954	0.00607765954	0.00137632591
5.87993537	30576.8767	0	0.00599820495	0.00599820495	0.00131527503
5.87993537	30576.8767	15.0950271	0.00629009464	0.00629009464	0.0013536912
5.87993537	30576.8767	30.1900542	0.00620715954	0.00620715954	0.00136604267
5.87993537	30576.8767	45.2850813	0.00616286306	0.00616286306	0.00137040389
5.87993537	30576.8767	60.3801084	0.00613571625	0.00613571625	0.00137261392
5.87993537	30576.8767	75.4751355	0.0061173297	0.0061173297	0.00137394689
5.87993537	30576.8767	90.5701626	0.00610402599	0.00610402599	0.00137483783
5.87993537	30576.8767	105.66519	0.00609394257	0.00609394257	0.00137547515
5.87993537	30576.8767	120.760217	0.00608603175	0.00608603175	0.00137595357
5.87993537	30576.8767	135.855244	0.00607965748	0.00607965748	0.00137632591
5.87993537	38221.0958	0	0.00591956932	0.00591956932	0.00131527115
5.87993537	38221.0958	15.0950271	0.00630553119	0.00630553119	0.0013536912
5.87993537	38221.0958	30.1900542	0.00621620121	0.00621620121	0.00136604267
5.87993537	38221.0958	45.2850813	0.00616897413	0.00616897413	0.00137040389
5.87993537	38221.0958	60.3801084	0.00614029239	0.00614029239	0.00137261392
5.87993537	38221.0958	75.4751355	0.00612097588	0.00612097588	0.00137394689
5.87993537	38221.0958	90.5701626	0.00610705133	0.00610705133	0.00137483783
5.87993537	38221.0958	105.66519	0.00609652508	0.00609652508	0.00137547515
5.87993537	38221.0958	120.760217	0.00608828299	0.00608828299	0.00137595357
5.87993537	38221.0958	135.855244	0.00608165183	0.00608165183	0.00137632591
5.87993537	45865.315	0	0.00584451224	0.00584451224	0.00131526857
5.87993537	45865.315	15.0950271	0.00632085809	0.00632085809	0.0013536912
5.87993537	45865.315	30.1900542	0.00622519214	0.00622519214	0.00136604267
5.87993537	45865.315	45.2850813	0.00617505698	0.00617505698	0.00137040389
5.87993537	45865.315	60.3801084	0.00614485143	0.00614485143	0.00137261392
5.87993537	45865.315	75.4751355	0.00612461073	0.00612461073	0.00137394689
5.87993537	45865.315	90.5701626	0.00611006865	0.00611006865	0.00137483783
5.87993537	45865.315	105.66519	0.00609910162	0.00609910162	0.00137547515
5.87993537	45865.315	120.760217	0.0060905296	0.0060905296	0.00137595357
5.87993537	45865.315	135.855244	0.00608364248	0.00608364248	0.00137632591
5.87993537	53509.5342	0	0.0057727696	0.0057727696	0.00131526672
5.87993537	53509.5342	15.0950271	0.00633605449	0.00633605449	0.0013536912
5.87993537	53509.5342	30.1900542	0.00623412557	0.00623412557	0.00136604267
5.87993537	53509.5342	45.2850813	0.00618110909	0.00618110909	0.00137040389
5.87993537	53509.5342	60.3801084	0.00614939222	0.00614939222	0.00137261392
5.87993537	53509.5342	75.4751355	0.00612823367	0.00612823367	0.00137394689
5.87993537	53509.5342	90.5701626	0.0061130776	0.0061130776	0.00137483783
5.87993537	53509.5342	105.66519	0.00610167196	0.00610167196	0.00137547515
5.87993537	53509.5342	120.760217	0.00609277143	0.00609277143	0.00137595357
5.87993537	53509.5342	135.855244	0.00608562934	0.00608562934	0.00137632591
5.87993537	61153.7534	0	0.00570410369	0.00570410369	0.00131526534
5.87993537	61153.7534	15.0950271	0.00635110053	0.00635110053	0.0013536912
5.87993537	61153.7534	30.1900542	0.00624299474	0.00624299474	0.00136604267
5.87993537	61153.7534	45.2850813	0.0061871279	0.0061871279	0.00137040389
5.87993537	61153.7534	60.3801084	0.00615391364	0.00615391364	0.00137261392
5.87993537	61153.7534	75.4751355	0.00613184411	0.00613184411	0.00137394689
5.87993537	61153.7534	90.5701626	0.00611607786	0.00611607786	0.00137483783
5.87993537	61153.7534	105.66519	0.0061042359	0.0061042359	0.00137547515
5.87993537	61153.7534	120.760217	0.00609500835	0.00609500835	0.00137595357
5.87993537	61153.7534	135.855244	0.0060876123	0.0060876123	0.00137632591
5.87993537	68797.9725	0	0.00563829995	0.00563829995	0.00131526426
5.87993537	68797.9725	15.0950271	0.00636597735	0.00636597735	0.0013536912
5.87993537	68797.9725	30.1900542	0.0062517929	0.0062517929	0.00136604267
5.87993537	68797.9725	45.2850813	0.00619311089	0.00619311089	0.00137040389
5.87993537	68797.9725	60.3801084	0.00615841454	0.00615841454	0.00137261392
5.87993537	68797.9725	75.4751355	0.00613544146	0.00613544146	0.00137394689
5.87993537	68797.9725	90.5701626	0.00611906907	0.00611906907	0.00137483783
5.87993537	68797.9725	105.66519	0.00610679322	0.00610679322	0.00137547515
5.87993537	68797.9725	120.760217	0.00609724021	0.00609724021	0.00137595357
5.87993537	68797.9725	135.855244	0.00608959127	0.00608959127	0.00137632591
6.7199	0	0	0.0063421	0.0063421	0.0014665
6.71993	0	15.095	0.00623803	0.00623803	0.00163905
6.71993	0	30.1901	0.00618172	0.00618172	0.00162168
6.71993	0	45.2851	0.00614857	0.00614857	0.00161544
6.71993	0	60.3801	0.00612671	0.00612671	0.00161226
6.71993	0	75.4751	0.00611121	0.00611121	0.00161034
6.71993	0	90.5702	0.00609965	0.00609965	0.00160906
6.719926	0	105.6652	0.006090698	0.006090698	0.001608142
6.719926	0	120.7602	0.006083557	0.006083557	0.001607452
6.719926	0	135.8552	0.00607773	0.00607773	0.001606915
6.7199261	7644.2192	0	0.0062704582	0.0062704582	0.0013162076
6.7199261	7644.2192	15.095027	0.0062527347	0.0062527347	0.001350423
6.7199261	7644.2192	30.190054	0.0061907827	0.0061907827	0.0013642039
6.7199261	7644.2192	45.285081	0.0061547584	0.0061547584	0.0013691489
6.7199261	7644.2192	60.380108	0.006131352	0.006131352	0.0013716648
6.7199261	7644.2192	75.475136	0.0061149108	0.0061149108	0.0013731846
6.7199261	7644.2192	90.570163	0.0061027192	0.0061027192	0.0013742013
6.7199261	7644.2192	105.66519	0.006093314	0.006093314	0.0013749288
6.7199261	7644.2192	120.76022	0.0060858361	0.0060858361	0.0013754752
6.7199261	7644.2192	135.85524	0.0060797471	0.0060797471	0.0013759004
6.71992614	15288.4383	0	0.00618980072	0.00618980072	0.00131616332
6.71992614	15288.4383	15.0950271	0.00626742118	0.00626742118	0.00135042298
6.71992614	15288.4383	30.1900542	0.00619982359	0.00619982359	0.00136420393
6.71992614	15288.4383	45.2850813	0.00616093563	0.00616093563	0.00136914894
6.71992614	15288.4383	60.3801084	0.00613598531	0.00613598531	0.00137166482
6.71992614	15288.4383	75.4751355	0.00611860186	0.00611860186	0.00137318464
6.71992614	15288.4383	90.5701626	0.00610578014	0.00610578014	0.00137420128
6.71992614	15288.4383	105.66519	0.00609592538	0.00609592538	0.00137492884
6.71992614	15288.4383	120.760217	0.00608811117	0.00608811117	0.00137547515
6.71992614	15288.4383	135.855244	0.00608176157	0.00608176157	0.0013759004
6.71992614	22932.6575	0	0.00611271866	0.00611271866	0.00131614856
6.71992614	22932.6575	15.0950271	0.0062820723	0.0062820723	0.00135042298
6.71992614	22932.6575	30.1900542	0.00620884135	0.00620884135	0.00136420393
6.71992614	22932.6575	45.2850813	0.00616709509	0.00616709509	0.00136914894
6.71992614	22932.6575	60.3801084	0.00614060616	0.00614060616	0.00137166482
6.71992614	22932.6575	75.4751355	0.00612228405	0.00612228405	0.00137318464
6.71992614	22932.6575	90.5701626	0.0061088345	0.0061088345	0.00137420128
6.71992614	22932.6575	105.66519	0.00609853168	0.00609853168	0.00137492884
6.71992614	22932.6575	120.760217	0.00609038225	0.00609038225	0.00137547515
6.71992614	22932.6575	135.855244	0.00608377271	0.00608377271	0.0013759004
6.71992614	30576.8767	0	0.00603895541	0.00603895541	0.00131614118
6.71992614	30576.8767	15.0950271	0.00629666938	0.00629666938	0.00135042298
6.71992614	30576.8767	30.1900542	0.00621782998	0.00621782998	0.00136420393
6.71992614	30576.8767	45.2850813	0.0061732344	0.0061732344	0.00136914894
6.71992614	30576.8767	60.3801084	0.00614521343	0.00614521343	0.00137166482
6.71992614	30576.8767	75.4751355	0.00612595674	0.00612595674	0.00137318464
6.71992614	30576.8767	90.5701626	0.00611188188	0.00611188188	0.00137420128
6.71992614	30576.8767	105.66519	0.00610113266	0.00610113266	0.00137492884
6.71992614	30576.8767	120.760217	0.00609264914	0.00609264914	0.00137547515
6.71992614	30576.8767	135.855244	0.00608578049	0.00608578049	0.0013759004
6.71992614	38221.0958	0	0.00596827925	0.00596827925	0.00131613675
6.71992614	38221.0958	15.0950271	0.00631119403	0.00631119403	0.00135042298
6.71992614	38221.0958	30.1900542	0.0062267835	0.0062267835	0.00136420393
6.71992614	38221.0958	45.2850813	0.00617935114	0.00617935114	0.00136914894
6.71992614	38221.0958	60.3801084	0.006149806	0.006149806	0.00137166482
6.71992614	38221.0958	75.4751355	0.00612961932	0.00612961932	0.00137318464
6.71992614	38221.0958	90.5701626	0.00611492195	0.00611492195	0.00137420128
6.71992614	38221.0958	105.66519	0.00610372811	0.00610372811	0.00137492884
6.71992614	38221.0958	120.760217	0.0060949117	0.0060949117	0.00137547515
6.71992614	38221.0958	135.855244	0.00608778477	0.00608778477	0.0013759004
6.71992614	45865.315	0	0.00590048036	0.00590048036	0.00131613379
6.71992614	45865.315	15.0950271	0.00632562826	0.00632562826	0.00135042298
6.71992614	45865.315	30.1900542	0.00623569595	0.00623569595	0.00136420393
6.71992614	45865.315	45.2850813	0.00618544292	0.00618544292	0.00136914894
6.71992614	45865.315	60.3801084	0.00615438276	0.00615438276	0.00137166482
6.71992614	45865.315	75.4751355	0.00613327121	0.00613327121	0.00137318464
6.71992614	45865.315	90.5701626	0.00611795436	0.00611795436	0.00137420128
6.71992614	45865.315	105.66519	0.0061063178	0.0061063178	0.00137492884
6.71992614	45865.315	120.760217	0.00609716978	0.00609716978	0.00137547515
6.71992614	45865.315	135.855244	0.00608978548	0.00608978548	0.0013759004
6.71992614	53509.5342	0	0.00583536826	0.00583536826	0.00131613169
6.71992614	53509.5342	15.0950271	0.00633995456	0.00633995456	0.00135042298
6.71992614	53509.5342	30.1900542	0.00624456138	0.00624456138	0.00136420393
6.71992614	53509.5342	45.2850813	0.00619150732	0.00619150732	0.00136914894
6.71992614	53509.5342	60.3801084	0.00615894258	0.00615894258	0.00137166482
6.71992614	53509.5342	75.4751355	0.00613691181	0.00613691181	0.00137318464
6.71992614	53509.5342	90.5701626	0.00612097876	0.00612097876	0.00137420128
6.71992614	53509.5342	105.66519	0.00610890153	0.00610890153	0.00137492884
6.71992614	53509.5342	120.760217	0.00609942325	0.00609942325	0.00137547515
6.71992614	53509.5342	135.855244	0.00609178251	0.00609178251	0.0013759004
6.71992614	61153.7534	0	0.0057727696	0.0057727696	0.0013161301
6.71992614	61153.7534	15.0950271	0.00635415603	0.00635415603	0.00135042298
6.71992614	61153.7534	30.1900542	0.00625337389	0.00625337389	0.00136420393
6.71992614	61153.7534	45.2850813	0.00619754193	0.00619754193	0.00136914894
6.71992614	61153.7534	60.3801084	0.00616348435	0.00616348435	0.00137166482
6.71992614	61153.7534	75.4751355	0.00614054054	0.00614054054	0.00137318464
6.71992614	61153.7534	90.5701626	0.00612399481	0.00612399481	0.00137420128
6.71992614	61153.7534	105.66519	0.00611147908	0.00611147908	0.00137492884
6.71992614	61153.7534	120.760217	0.00610167196	0.00610167196	0.00137547515
6.71992614	61153.7534	135.855244	0.00609377575	0.00609377575	0.0013759004
6.71992614	68797.9725	0	0.00571252621	0.00571252621	0.00131612887
6.71992614	68797.9725	15.0950271	0.0063682164	0.0063682164	0.00135042298
6.71992614	68797.9725	30.1900542	0.00626212759	0.00626212759	0.00136420393
6.71992614	68797.9725	45.2850813	0.00620354432	0.00620354432	0.00136914894
6.71992614	68797.9725	60.3801084	0.00616800695	0.00616800695	0.00137166482
6.71992614	68797.9725	75.4751355	0.00614415682	0.00614415682	0.00137318464
6.71992614	68797.9725	90.5701626	0.00612700217	0.00612700217	0.00137420128
6.71992614	68797.9725	105.66519	0.00611405024	0.00611405024	0.00137492884
6.71992614	68797.9725	120.760217	0.00610391576	0.00610391576	0.00137547515
6.71992614	68797.9725	135.855244	0.00609576511	0.00609576511	0.0013759004
7.5599	0	0	0.0063434	0.0063434	0.0014673
7.55992	0	15.095	0.00624682	0.00624682	0.00164353
7.55992	0	30.1901	0.00619156	0.00619156	0.00162449
7.55992	0	45.2851	0.00615799	0.00615799	0.00161753
7.55992	0	60.3801	0.00613543	0.00613543	0.00161397
7.55992	0	75.4751	0.00611921	0.00611921	0.00161182
7.55992	0	90.5702	0.006107	0.006107	0.00161038
7.559917	0	105.6652	0.006097471	0.006097471	0.001609348
7.559917	0	120.7602	0.006089826	0.006089826	0.001608573
7.559917	0	135.8552	0.006083557	0.006083557	0.001607969
7.5599169	7644.2192	0	0.006279653	0.006279653	0.0013167895
7.5599169	7644.2192	15.095027	0.0062605973	0.0062605973	0.001347287
7.5599169	7644.2192	30.190054	0.0062004687	0.0062004687	0.0013623867
7.5599169	7644.2192	45.285081	0.0061641669	0.0061641669	0.0013679007
7.5599169	7644.2192	60.380108	0.0061400775	0.0061400775	0.0013707186
7.5599169	7644.2192	75.475136	0.0061229242	0.0061229242	0.0013724239
7.5599169	7644.2192	90.570163	0.0061100798	0.0061100798	0.0013735656
7.5599169	7644.2192	105.66519	0.0061000974	0.0061000974	0.0013743831
7.5599169	7644.2192	120.76022	0.0060921141	0.0060921141	0.0013749971
7.5599169	7644.2192	135.85524	0.006085583	0.006085583	0.0013754752
7.5599169	15288.4383	0	0.00620740605	0.00620740605	0.00131673967
7.5599169	15288.4383	15.0950271	0.00627436254	0.00627436254	0.00134728697
7.5599169	15288.4383	30.1900542	0.00620936089	0.00620936089	0.00136238674
7.5599169	15288.4383	45.2850813	0.00617032733	0.00617032733	0.00136790073
7.5599169	15288.4383	60.3801084	0.0061447173	0.0061447173	0.0013707186
7.5599169	15288.4383	75.4751355	0.00612662616	0.00612662616	0.00137242389
7.5599169	15288.4383	90.5701626	0.0061131519	0.0061131519	0.0013735656
7.5599169	15288.4383	105.66519	0.00610271916	0.00610271916	0.00137438307
7.5599169	15288.4383	120.760217	0.00609439865	0.00609439865	0.0013749971
7.5599169	15288.4383	135.855244	0.00608760594	0.00608760594	0.00137547516
7.5599169	22932.6575	0	0.00613803179	0.00613803179	0.00131672306
7.5599169	22932.6575	15.0950271	0.00628809594	0.00628809594	0.00134728697
7.5599169	22932.6575	30.1900542	0.00621823567	0.00621823567	0.00136238674
7.5599169	22932.6575	45.2850813	0.00617647265	0.00617647265	0.00136790073
7.5599169	22932.6575	60.3801084	0.00614934585	0.00614934585	0.0013707186
7.5599169	22932.6575	75.4751355	0.00613031983	0.00613031983	0.00137242389
7.5599169	22932.6575	90.5701626	0.00611621775	0.00611621775	0.0013735656
7.5599169	22932.6575	105.66519	0.00610533608	0.00610533608	0.00137438307
7.5599169	22932.6575	120.760217	0.00609667932	0.00609667932	0.0013749971
7.5599169	22932.6575	135.855244	0.00608962568	0.00608962568	0.00137547516
7.5599169	30576.8767	0	0.00607134472	0.00607134472	0.00131671475
7.5599169	30576.8767	15.0950271	0.00630178189	0.00630178189	0.00134728697
7.5599169	30576.8767	30.1900542	0.00622708781	0.00622708781	0.00136238674
7.5599169	30576.8767	45.2850813	0.00618260064	0.00618260064	0.00136790073
7.5599169	30576.8767	60.3801084	0.00615396205	0.00615396205	0.0013707186
7.5599169	30576.8767	75.4751355	0.00613400463	0.00613400463	0.00137242389
7.5599169	30576.8767	90.5701626	0.00611927699	0.00611927699	0.0013735656
7.5599169	30576.8767	105.66519	0.00610794791	0.00610794791	0.00137438307
7.5599169	30576.8767	120.760217	0.00609895595	0.00609895595	0.0013749971
7.5599169	30576.8767	135.855244	0.00609164215	0.00609164215	0.00137547516
7.5599169	38221.0958	0	0.00600717561	0.00600717561	0.00131670977
7.5599169	38221.0958	15.0950271	0.00631540495	0.00631540495	0.00134728697
7.5599169	38221.0958	30.1900542	0.00623591209	0.00623591209	0.00136238674
7.5599169	38221.0958	45.2850813	0.00618870904	0.00618870904	0.00136790073
7.5599169	38221.0958	60.3801084	0.00615856484	0.00615856484	0.0013707186
7.5599169	38221.0958	75.4751355	0.00613767995	0.00613767995	0.00137242389
7.5599169	38221.0958	90.5701626	0.00612232928	0.00612232928	0.0013735656
7.5599169	38221.0958	105.66519	0.00611055444	0.00611055444	0.00137438307
7.5599169	38221.0958	120.760217	0.00610122841	0.00610122841	0.0013749971
7.5599169	38221.0958	135.855244	0.00609365526	0.00609365526	0.00137547516
7.5599169	45865.315	0	0.00594536971	0.00594536971	0.00131670645
7.5599169	45865.315	15.0950271	0.00632894991	0.00632894991	0.00134728697
7.5599169	45865.315	30.1900542	0.00624470326	0.00624470326	0.00136238674
7.5599169	45865.315	45.2850813	0.00619479561	0.00619479561	0.00136790073
7.5599169	45865.315	60.3801084	0.00616315311	0.00616315311	0.0013707186
7.5599169	45865.315	75.4751355	0.00614134521	0.00614134521	0.00137242389
7.5599169	45865.315	90.5701626	0.00612537425	0.00612537425	0.0013735656
7.5599169	45865.315	105.66519	0.00611315544	0.00611315544	0.00137438307
7.5599169	45865.315	120.760217	0.00610349654	0.00610349654	0.0013749971
7.5599169	45865.315	135.855244	0.0060956649	0.0060956649	0.00137547516
7.5599169	53509.5342	0	0.00588578517	0.00588578517	0.00131670408
7.5599169	53509.5342	15.0950271	0.00634240182	0.00634240182	0.00134728697
7.5599169	53509.5342	30.1900542	0.00625345616	0.00625345616	0.00136238674
7.5599169	53509.5342	45.2850813	0.00620085809	0.00620085809	0.00136790073
7.5599169	53509.5342	60.3801084	0.00616772579	0.00616772579	0.0013707186
7.5599169	53509.5342	75.4751355	0.00614499984	0.00614499984	0.00137242389
7.5599169	53509.5342	90.5701626	0.00612841159	0.00612841159	0.0013735656
7.5599169	53509.5342	105.66519	0.0061157507	0.0061157507	0.00137438307
7.5599169	53509.5342	120.760217	0.00610576022	0.00610576022	0.0013749971
7.5599169	53509.5342	135.855244	0.00609767096	0.00609767096	0.00137547516
7.5599169	61153.7534	0	0.00582829175	0.00582829175	0.0013167023
7.5599169	61153.7534	15.0950271	0.00635574603	0.00635574603	0.00134728697
7.5599169	61153.7534	30.1900542	0.00626216562	0.00626216562	0.00136238674
7.5599169	61153.7534	45.2850813	0.00620689422	0.00620689422	0.00136790073
7.5599169	61153.7534	60.3801084	0.00617228178	0.00617228178	0.0013707186
7.5599169	61153.7534	75.4751355	0.00614864325	0.00614864325	0.00137242389
7.5599169	61153.7534	90.5701626	0.00613144093	0.00613144093	0.0013735656
7.5599169	61153.7534	105.66519	0.00611834	0.00611834	0.00137438307
7.5599169	61153.7534	120.760217	0.00610801928	0.00610801928	0.0013749971
7.5599169	61153.7534	135.855244	0.00609967335	0.00609967335	0.00137547516
7.5599169	68797.9725	0	0.0057727696	0.0057727696	0.00131670091
7.5599169	68797.9725	15.0950271	0.00636896824	0.00636896824	0.00134728697
7.5599169	68797.9725	30.1900542	0.00627082655	0.00627082655	0.00136238674
7.5599169	68797.9725	45.2850813	0.00621290174	0.00621290174	0.00136790073
7.5599169	68797.9725	60.3801084	0.00617682	0.00617682	0.0013707186
7.5599169	68797.9725	75.4751355	0.00615227486	0.00615227486	0.00137242389
7.5599169	68797.9725	90.5701626	0.00613446195	0.00613446195	0.0013735656
7.5599169	68797.9725	105.66519	0.00612092313	0.00612092313	0.00137438307
7.5599169	68797.9725	120.760217	0.00611027358	0.00611027358	0.0013749971
7.5599169	68797.9725	135.855244	0.00610167196	0.00610167196	0.00137547516
