# Supplementary material for: GEODE: an in silico tool that translates in vitro to in vivo predictions of tuberculosis antibiotic combination efficacy
Source: Front Pharmacol. 2025 Oct 17;16:1639673. doi: 10.3389/fphar.2025.1639673 (PMC12575316; doi:10.3389/fphar.2025.1639673)
Supplement: Supplementary file 1 [file Supplementaryfile5.zip › drug_int_data/BPaMZ-ANNNNH-max/PZA-MXF.csv]

bliss PZA-MXF nrDrugs 2 nrLines 99
0	15.095	0.00601115	0.00601115	0.000658349
0	30.1901	0.00601576	0.00601576	0.00065843
0	45.2851	0.00601725	0.00601725	0.000658438
0	60.3801	0.00601799	0.00601799	0.00065844
0	75.4751	0.00601843	0.00601843	0.000658441
0	90.5702	0.00601872	0.00601872	0.000658441
0	105.6652	0.006018926	0.006018926	0.0006584414
0	120.7602	0.006019082	0.006019082	0.0006584415
0	135.8552	0.006019202	0.006019202	0.0006584416
7644.2192	0	0.0015834273	0.0015834273	0.00016412723
7644.2192	15.095027	0.0059801093	0.0059801093	0.00016475049
7644.2192	30.190054	0.0060001315	0.0060001315	0.00016537375
7644.2192	45.285081	0.0060068086	0.0060068086	0.000165997
7644.2192	60.380108	0.0060101475	0.0060101475	0.00016662024
7644.2192	75.475136	0.006012151	0.006012151	0.00016724345
7644.2192	90.570163	0.0060134866	0.0060134866	0.00016786664
7644.2192	105.66519	0.0060144406	0.0060144406	0.0001684898
7644.2192	120.76022	0.0060151562	0.0060151562	0.00016911293
7644.2192	135.85524	0.0060157127	0.0060157127	0.00016973602
15288.4383	0	0.00159341167	0.00159341167	0.00016412723
15288.4383	15.0950271	0.00594014331	0.00594014331	0.000164438862
15288.4383	30.1900542	0.0059801093	0.0059801093	0.000164750494
15288.4383	45.2850813	0.00599345564	0.00599345564	0.000165062124
15288.4383	60.3801084	0.00600013152	0.00600013152	0.000165373752
15288.4383	75.4751355	0.00600413767	0.00600413767	0.000165685378
15288.4383	90.5701626	0.00600680864	0.00600680864	0.000165997001
15288.4383	105.66519	0.00600871656	0.00600871656	0.000166308621
15288.4383	120.760217	0.00601014754	0.00601014754	0.000166620236
15288.4383	135.855244	0.00601126055	0.00601126055	0.000166931846
22932.6575	0	0.00159570936	0.00159570936	0.00016412723
22932.6575	15.0950271	0.00590035536	0.00590035536	0.000164334985
22932.6575	30.1900542	0.00596010953	0.00596010953	0.000164542739
22932.6575	45.2850813	0.0059801093	0.0059801093	0.000164750494
22932.6575	60.3801084	0.0059901183	0.0059901183	0.000164958247
22932.6575	75.4751355	0.00599612581	0.00599612581	0.000165166
22932.6575	90.5701626	0.00600013152	0.00600013152	0.000165373752
22932.6575	105.66519	0.00600299301	0.00600299301	0.000165581503
22932.6575	120.760217	0.00600513927	0.00600513927	0.000165789253
22932.6575	135.855244	0.00600680864	0.00600680864	0.000165997001
30576.8767	0	0.00159663385	0.00159663385	0.00016412723
30576.8767	15.0950271	0.00586083119	0.00586083119	0.000164283046
30576.8767	30.1900542	0.00594014331	0.00594014331	0.000164438862
30576.8767	45.2850813	0.00596677294	0.00596677294	0.000164594678
30576.8767	60.3801084	0.0059801093	0.0059801093	0.000164750494
30576.8767	75.4751355	0.00598811612	0.00598811612	0.000164906309
30576.8767	90.5701626	0.00599345564	0.00599345564	0.000165062124
30576.8767	105.66519	0.00599727025	0.00599727025	0.000165217938
30576.8767	120.760217	0.00600013152	0.00600013152	0.000165373752
30576.8767	135.855244	0.00600235711	0.00600235711	0.000165529566
38221.0958	0	0.0015971091	0.0015971091	0.00016412723
38221.0958	15.0950271	0.00582165277	0.00582165277	0.000164251883
38221.0958	30.1900542	0.00592022165	0.00592022165	0.000164376536
38221.0958	45.2850813	0.00595344985	0.00595344985	0.000164501188
38221.0958	60.3801084	0.00597010591	0.00597010591	0.000164625841
38221.0958	75.4751355	0.0059801093	0.0059801093	0.000164750494
38221.0958	90.5701626	0.00598678143	0.00598678143	0.000164875146
38221.0958	105.66519	0.00599154854	0.00599154854	0.000164999798
38221.0958	120.760217	0.00599512447	0.00599512447	0.00016512445
38221.0958	135.855244	0.00599790607	0.00599790607	0.000165249101
45865.315	0	0.00159739011	0.00159739011	0.00016412723
45865.315	15.0950271	0.00578289722	0.00578289722	0.000164231107
45865.315	30.1900542	0.00590035536	0.00590035536	0.000164334985
45865.315	45.2850813	0.00594014331	0.00594014331	0.000164438862
45865.315	60.3801084	0.00596010953	0.00596010953	0.000164542739
45865.315	75.4751355	0.00597210607	0.00597210607	0.000164646616
45865.315	90.5701626	0.0059801093	0.0059801093	0.000164750494
45865.315	105.66519	0.00598582813	0.00598582813	0.00016485437
45865.315	120.760217	0.0059901183	0.0059901183	0.000164958247
45865.315	135.855244	0.00599345564	0.00599345564	0.000165062124
53509.5342	0	0.0015975721	0.0015975721	0.00016412723
53509.5342	15.0950271	0.00574463593	0.00574463593	0.000164216268
53509.5342	30.1900542	0.00588055508	0.00588055508	0.000164305305
53509.5342	45.2850813	0.00592685658	0.00592685658	0.000164394343
53509.5342	60.3801084	0.00595012153	0.00595012153	0.000164483381
53509.5342	75.4751355	0.00596410715	0.00596410715	0.000164572418
53509.5342	90.5701626	0.00597343967	0.00597343967	0.000164661456
53509.5342	105.66519	0.0059801093	0.0059801093	0.000164750494
53509.5342	120.760217	0.00598511319	0.00598511319	0.000164839531
53509.5342	135.855244	0.00598900596	0.00598900596	0.000164928568
61153.7534	0	0.00159769774	0.00159769774	0.00016412723
61153.7534	15.0950271	0.00570693389	0.00570693389	0.000164205138
61153.7534	30.1900542	0.00586083119	0.00586083119	0.000164283046
61153.7534	45.2850813	0.00591359287	0.00591359287	0.000164360954
61153.7534	60.3801084	0.00594014331	0.00594014331	0.000164438862
61153.7534	75.4751355	0.00595611325	0.00595611325	0.00016451677
61153.7534	90.5701626	0.00596677294	0.00596677294	0.000164594678
61153.7534	105.66519	0.0059743923	0.0059743923	0.000164672586
61153.7534	120.760217	0.0059801093	0.0059801093	0.000164750494
61153.7534	135.855244	0.00598455714	0.00598455714	0.000164828401
68797.9725	0	0.00159778871	0.00159778871	0.00016412723
68797.9725	15.0950271	0.00566984914	0.00566984914	0.000164196481
68797.9725	30.1900542	0.00584119382	0.00584119382	0.000164265733
68797.9725	45.2850813	0.00590035536	0.00590035536	0.000164334985
68797.9725	60.3801084	0.00593017623	0.00593017623	0.000164404236
68797.9725	75.4751355	0.00594812506	0.00594812506	0.000164473488
68797.9725	90.5701626	0.00596010953	0.00596010953	0.000164542739
68797.9725	105.66519	0.0059686774	0.0059686774	0.000164611991
68797.9725	120.760217	0.00597510682	0.00597510682	0.000164681242
68797.9725	135.855244	0.0059801093	0.0059801093	0.000164750494
