# Supplementary material for: GEODE: an in silico tool that translates in vitro to in vivo predictions of tuberculosis antibiotic combination efficacy
Source: Front Pharmacol. 2025 Oct 17;16:1639673. doi: 10.3389/fphar.2025.1639673 (PMC12575316; doi:10.3389/fphar.2025.1639673)
Supplement: Supplementary file 1 [file Supplementaryfile5.zip › drug_int_data/RMZE-NNNH-mean/MXF-RIF-EMB.csv]

bliss MXF-RIF-EMB nrDrugs 3 nrLines 999
0	0	458.2318	0.0012127	1.264063	9.052248e-05
0	0	916.4636	0.001212702	1.264063	9.052248e-05
0	0	1374.6954	0.0012127024	1.2640632	9.0522478e-05
0	0	1832.9272	0.0012127025	1.2640632	9.0522478e-05
0	0	2291.159	0.0012127025	1.2640632	9.0522478e-05
0	0	2749.3908	0.0012127025	1.2640632	9.0522478e-05
0	0	3207.6227	0.0012127025	1.2640632	9.0522478e-05
0	0	3665.8545	0.0012127025	1.2640632	9.0522478e-05
0	0	4124.0863	0.0012127025	1.2640632	9.0522478e-05
0	0.40243	0	0.0061718	0.0045964	0.0003289
0	0.4024349	458.2318	0.00418371	1.215323	0.0004158449
0	0.4024349	916.4636	0.003680332	1.239315	0.0004158257
0	0.40243489	1374.6954	0.0034386122	1.2474886	0.00041581931
0	0.40243489	1832.9272	0.0032912775	1.251606	0.00041581612
0	0.40243489	2291.159	0.0031889463	1.2540856	0.0004158142
0	0.40243489	2749.3908	0.0031117231	1.2557422	0.00041581292
0	0.40243489	3207.6227	0.0030500267	1.2569271	0.00041581201
0	0.40243489	3665.8545	0.0029986641	1.2578167	0.00041581132
0	0.40243489	4124.0863	0.0029545725	1.2585092	0.00041581079
0	0.80487	0	0.0061813	0.0047066	0.00063161
0	0.8048698	458.2318	0.004745477	1.169837	0.0006737826
0	0.8048698	916.4636	0.00418371	1.215323	0.0006737443
0	0.80486979	1374.6954	0.003876771	1.2312267	0.0006737315
0	0.80486979	1832.9272	0.0036803319	1.2393146	0.0006737251
0	0.80486979	2291.159	0.0035421683	1.244209	0.00067372127
0	0.80486979	2749.3908	0.0034386122	1.2474886	0.00067371871
0	0.80486979	3207.6227	0.0033573371	1.2498391	0.00067371689
0	0.80486979	3665.8545	0.0032912775	1.251606	0.00067371552
0	0.80486979	4124.0863	0.0032360879	1.2529827	0.00067371445
0	1.2073	0	0.0061847	0.004745	0.00078779
0	1.207305	458.2318	0.005058419	1.127559	0.0007925523
0	1.207305	916.4636	0.004511751	1.192165	0.0007924947
0	1.2073047	1374.6954	0.0041837098	1.2153233	0.00079247555
0	1.2073047	1832.9272	0.0039627086	1.2272164	0.00079246596
0	1.2073047	2291.159	0.0038025198	1.2344512	0.0007924602
0	1.2073047	2749.3908	0.0036803319	1.2393146	0.00079245637
0	1.2073047	3207.6227	0.0035835331	1.2428075	0.00079245363
0	1.2073047	3665.8545	0.0035045645	1.2454373	0.00079245157
0	1.2073047	4124.0863	0.0034386122	1.2474886	0.00079244997
0	1.6097	0	0.0061865	0.0047643	0.00082782
0	1.60974	458.2318	0.005259225	1.088222	0.0008228631
0	1.60974	916.4636	0.004745477	1.169837	0.0008227864
0	1.6097396	1374.6954	0.004415486	1.1997913	0.00082276084
0	1.6097396	1832.9272	0.0041837098	1.2153233	0.00082274806
0	1.6097396	2291.159	0.0040110133	1.2248212	0.00082274039
0	1.6097396	2749.3908	0.003876771	1.2312267	0.00082273527
0	1.6097396	3207.6227	0.0037690223	1.2358375	0.00082273162
0	1.6097396	3665.8545	0.0036803319	1.2393146	0.00082272888
0	1.6097396	4124.0863	0.003605825	1.2420299	0.00082272675
0	2.0122	0	0.0061877	0.0047759	0.00084435
0	2.012174	458.2318	0.00539933	1.051548	0.0008368667
0	2.012174	916.4636	0.004921204	1.148312	0.0008367708
0	2.0121745	1374.6954	0.0045978372	1.184631	0.00083673883
0	2.0121745	1832.9272	0.0043629265	1.2036394	0.00083672285
0	2.0121745	2291.159	0.0041837098	1.2153233	0.00083671326
0	2.0121745	2749.3908	0.0040419789	1.223229	0.00083670687
0	2.0121745	3207.6227	0.0039267503	1.2289324	0.0008367023
0	2.0121745	3665.8545	0.0038309827	1.2332404	0.00083669888
0	2.0121745	4124.0863	0.0037499441	1.2366088	0.00083669622
0	2.4146	0	0.0061885	0.0047836	0.00085331
0	2.414609	458.2318	0.005502753	1.017284	0.0008450283
0	2.414609	916.4636	0.005058419	1.127559	0.0008449132
0	2.4146094	1374.6954	0.0047454773	1.1698366	0.00084487486
0	2.4146094	1832.9272	0.0045117508	1.192165	0.00084485568
0	2.4146094	2291.159	0.004329806	1.2059594	0.00084484417
0	2.4146094	2749.3908	0.0041837098	1.2153233	0.0008448365
0	2.4146094	3207.6227	0.0040635244	1.2220939	0.00084483102
0	2.4146094	3665.8545	0.0039627086	1.2272164	0.00084482691
0	2.4146094	4124.0863	0.003876771	1.2312267	0.00084482371
0	2.817	0	0.0061891	0.004789	0.0008589
0	2.817044	458.2318	0.005582276	0.9852021	0.0008048058
0	2.817044	916.4636	0.005168656	1.10754	0.0008502013
0	2.8170443	1374.6954	0.0048676542	1.1553997	0.00085015654
0	2.8170443	1832.9272	0.0046375712	1.1808984	0.00085013417
0	2.8170443	2291.159	0.0044553311	1.1967297	0.00085012074
0	2.8170443	2749.3908	0.004307021	1.2075107	0.00085011179
0	2.8170443	3207.6227	0.0041837098	1.2153233	0.0008501054
0	2.8170443	3665.8545	0.004079382	1.2212439	0.0008501006
0	2.8170443	4124.0863	0.0039898278	1.2258847	0.00085009688
0	3.2195	0	0.0061895	0.0047931	0.0008627
0	3.219479	458.2318	0.005645344	0.955101	0.0008084654
0	3.219479	916.4636	0.005259225	1.088222	0.0008538801
0	3.2194791	1374.6954	0.0049705362	1.1413106	0.00085382893
0	3.2194791	1832.9272	0.0047454773	1.1698366	0.00085380336
0	3.2194791	2291.159	0.0045645146	1.1876335	0.00085378801
0	3.2194791	2749.3908	0.004415486	1.1997913	0.00085377778
0	3.2194791	3207.6227	0.0042903855	1.2086211	0.00085377048
0	3.2194791	3665.8545	0.0041837098	1.2153233	0.000853765
0	3.2194791	4124.0863	0.0040915419	1.2205835	0.00085376074
0	3.6219	0	0.0061899	0.0047963	0.00086544
0	3.621914	458.2318	0.005696598	0.9268029	0.0008111343
0	3.621914	916.4636	0.005334991	1.069569	0.0008565682
0	3.621914	1374.6954	0.0050584186	1.1275588	0.00085651064
0	3.621914	1832.9272	0.0048391211	1.1589759	0.00085648187
0	3.621914	2291.159	0.0046604518	1.1786697	0.00085646461
0	3.621914	2749.3908	0.0045117508	1.192165	0.0008564531
0	3.621914	3207.6227	0.0043858429	1.2019874	0.00085644488
0	3.621914	3665.8545	0.0042777057	1.2094551	0.00085643872
0	3.621914	4124.0863	0.0041837098	1.2153233	0.00085643392
15.095	0	0	0.00899113	0.00503272	0.000755153
15.09503	0	458.2318	0.007583482	0.5690427	0.0007388907
15.09503	0	916.4636	0.006907751	0.7815279	0.0007383123
15.095027	0	1374.6954	0.006466293	0.89399442	0.00073811942
15.095027	0	1832.9272	0.0061365994	0.96378768	0.00073802297
15.095027	0	2291.159	0.0058720835	1.0113723	0.0007379651
15.095027	0	2749.3908	0.0056504323	1.0459114	0.00073792652
15.095027	0	3207.6227	0.0054593003	1.0721302	0.00073789896
15.095027	0	3665.8545	0.0052911388	1.0927155	0.00073787829
15.095027	0	4124.0863	0.0051409816	1.1093085	0.00073786221
15.095	0.402435	0	0.00694082	0.00510514	0.0007625
15.09503	0.4024349	458.2318	0.006360037	0.5440081	0.0007426585
15.09503	0.4024349	916.4636	0.00566454	0.7642017	0.000742061
15.095027	0.40243489	1374.6954	0.0052266691	0.88165189	0.00074186169
15.095027	0.40243489	1832.9272	0.0049421018	0.95450888	0.00074176205
15.095027	0.40243489	2291.159	0.0047439216	1.0040704	0.00074170226
15.095027	0.40243489	2749.3908	0.0045978307	1.0399571	0.0007416624
15.095027	0.40243489	3207.6227	0.0044852634	1.0671392	0.00074163393
15.095027	0.40243489	3665.8545	0.0043954818	1.0884403	0.00074161257
15.095027	0.40243489	4124.0863	0.0043218867	1.1055823	0.00074159596
15.095	0.80487	0	0.00667754	0.00513134	0.000811799
15.09503	0.8048698	458.2318	0.006327793	0.5186274	0.0007471874
15.09503	0.8048698	916.4636	0.005752096	0.7467299	0.0007465707
15.095027	0.80486979	1374.6954	0.0052620154	0.86927192	0.00074636502
15.095027	0.80486979	1832.9272	0.0049263278	0.94523844	0.00074626218
15.095027	0.80486979	2291.159	0.0046878972	0.9967953	0.00074620047
15.095027	0.80486979	2749.3908	0.0045109406	1.0340367	0.00074615934
15.095027	0.80486979	3207.6227	0.004374392	1.062184	0.00074612995
15.095027	0.80486979	3665.8545	0.0042655996	1.0842006	0.00074610791
15.095027	0.80486979	4124.0863	0.0041766543	1.1018905	0.00074609077
15.095	1.2073	0	0.00656459	0.00514199	0.000852599
15.09503	1.207305	458.2318	0.006258141	0.4932031	0.0007505804
15.09503	1.207305	916.4636	0.005821332	0.7291383	0.0007499444
15.095027	1.2073047	1374.6954	0.0053771071	0.85684899	0.00074973238
15.095027	1.2073047	1832.9272	0.0050279385	0.93596564	0.00074962634
15.095027	1.2073047	2291.159	0.0047717924	0.98953687	0.00074956272
15.095027	1.2073047	2749.3908	0.004577628	1.0281414	0.0007495203
15.095027	1.2073047	3207.6227	0.0044255191	1.0572574	0.00074949
15.095027	1.2073047	3665.8545	0.0043029808	1.0799904	0.00074946728
15.095027	1.2073047	4124.0863	0.0042019908	1.0982277	0.00074944961
15.095	1.60974	0	0.00649973	0.00514538	0.0008657
15.09503	1.60974	458.2318	0.006234991	0.4678894	0.0007539591
15.09503	1.60974	916.4636	0.005858982	0.7115519	0.000753304
15.095027	1.6097396	1374.6954	0.0054824134	0.8444372	0.00075308556
15.095027	1.6097396	1832.9272	0.0051555142	0.92671781	0.00075297633
15.095027	1.6097396	2291.159	0.0048940235	0.98230984	0.00075291079
15.095027	1.6097396	2749.3908	0.0046917106	1.0222795	0.00075286709
15.095027	1.6097396	3207.6227	0.0045301077	1.052364	0.00075283588
15.095027	1.6097396	3665.8545	0.0043977564	1.0758123	0.00075281247
15.095027	1.6097396	4124.0863	0.0042872325	1.0945957	0.00075279426
15.095	2.01217	0	0.00645669	0.00514495	0.000871587
15.09503	2.012174	458.2318	0.00622807	0.4427164	0.0007573191
15.09503	2.012174	916.4636	0.005875559	0.6939988	0.0007566449
15.095027	2.0121745	1374.6954	0.0055347301	0.83203934	0.00075642003
15.095027	2.0121745	1832.9272	0.0052513206	0.91747962	0.0007563076
15.095027	2.0121745	2291.159	0.0050047125	0.97509174	0.00075624013
15.095027	2.0121745	2749.3908	0.0048020304	1.0164263	0.00075619516
15.095027	2.0121745	3207.6227	0.0046374886	1.047479	0.00075616304
15.095027	2.0121745	3665.8545	0.0045002069	1.0716422	0.00075613894
15.095027	2.0121745	4124.0863	0.0043837273	1.0909711	0.0007561202
15.095	2.41461	0	0.00642558	0.00514237	0.000835845
15.09503	2.414609	458.2318	0.006225933	0.4177135	0.0007207823
15.09503	2.414609	916.4636	0.005895308	0.6765029	0.0007200889
15.095027	2.4146094	1374.6954	0.0055719498	0.81968008	0.00071985766
15.095027	2.4146094	1832.9272	0.0053087811	0.90826859	0.00071974204
15.095027	2.4146094	2291.159	0.0050915133	0.96789363	0.00071967266
15.095027	2.4146094	2749.3908	0.0048947706	1.0105885	0.00071962641
15.095027	2.4146094	3207.6227	0.004731256	1.0426062	0.00071959337
15.095027	2.4146094	3665.8545	0.0045927965	1.067482	0.00071956859
15.095027	2.4146094	4124.0863	0.0044733594	1.0873547	0.00071954932
15.095	2.81704	0	0.0064018	0.00513851	0.00083871
15.09503	2.817044	458.2318	0.006225308	0.3929104	0.0006778333
15.09503	2.817044	916.4636	0.005916192	0.6590824	0.0007226504
15.095027	2.8170443	1374.6954	0.0056062107	0.8073769	0.00072241278
15.095027	2.8170443	1832.9272	0.0053575415	0.89909991	0.00072229395
15.095027	2.8170443	2291.159	0.0051499607	0.9607274	0.00072222266
15.095027	2.8170443	2749.3908	0.004975272	1.004775	0.00072217513
15.095027	2.8170443	3207.6227	0.0048132359	1.0377524	0.00072214117
15.095027	2.8170443	3665.8545	0.0046755622	1.0633371	0.00072211571
15.095027	2.8170443	4124.0863	0.0045547232	1.0837509	0.00072209591
15.095	3.21948	0	0.0063829	0.00513391	0.000841372
15.09503	3.219479	458.2318	0.006225116	0.3683345	0.0006803513
15.09503	3.219479	916.4636	0.005936393	0.641753	0.0007251876
15.095027	3.2194791	1374.6954	0.0056387808	0.79514212	0.00072494357
15.095027	3.2194791	1832.9272	0.0054009941	0.88998394	0.00072482155
15.095027	3.2194791	2291.159	0.0052027362	0.95360149	0.00072474834
15.095027	3.2194791	2749.3908	0.0050328701	0.99899272	0.00072469953
15.095027	3.2194791	3207.6227	0.004886077	1.0329231	0.00072466466
15.095027	3.2194791	3665.8545	0.0047489216	1.0592117	0.00072463852
15.095027	3.2194791	4124.0863	0.004626629	1.0801629	0.00072461818
15.095	3.62191	0	0.00636743	0.00512888	0.000843933
15.09503	3.621914	458.2318	0.006224986	0.3440108	0.0006828421
15.09503	3.621914	916.4636	0.00595509	0.6245308	0.0007276976
15.095027	3.621914	1374.6954	0.005669484	0.78298651	0.00072744714
15.095027	3.621914	1832.9272	0.0054405599	0.88092893	0.00072732192
15.095027	3.621914	2291.159	0.0052501934	0.94652248	0.00072724679
15.095027	3.621914	2749.3908	0.0050864717	0.99324677	0.0007271967
15.095027	3.621914	3207.6227	0.0049439068	1.0281224	0.00072716092
15.095027	3.621914	3665.8545	0.0048132386	1.0551092	0.00072713409
15.095027	3.621914	4124.0863	0.0046937933	1.0765935	0.00072711322
30.1901	0	0	0.00899813	0.00503515	0.000755888
30.19005	0	458.2318	0.008121882	0.3703264	0.0007407799
30.19005	0	916.4636	0.007583482	0.5690427	0.0007396254
30.190054	0	1374.6954	0.0072019832	0.69468369	0.00073923982
30.190054	0	1832.9272	0.006907751	0.7815279	0.00073904698
30.190054	0	2291.159	0.006668342	0.84523104	0.00073893125
30.190054	0	2749.3908	0.006466293	0.89399442	0.0007388541
30.190054	0	3207.6227	0.0062912447	0.93254115	0.00073879898
30.190054	0	3665.8545	0.0061365994	0.96378768	0.00073875765
30.190054	0	4124.0863	0.0059979186	0.98963411	0.0007387255
30.1901	0.402435	0	0.00729317	0.00507979	0.000761428
30.19005	0.4024349	458.2318	0.006914079	0.3556208	0.0007427403
30.19005	0.4024349	916.4636	0.006411223	0.556558	0.0007415666
30.190054	0.40243489	1374.6954	0.0060536059	0.68427255	0.00074117465
30.190054	0.40243489	1832.9272	0.0057853614	0.7728784	0.00074097861
30.190054	0.40243489	2291.159	0.0055786174	0.83797732	0.00074086097
30.190054	0.40243489	2749.3908	0.0054152711	0.88782882	0.00074078254
30.190054	0.40243489	3207.6227	0.0052832121	0.92722788	0.00074072651
30.190054	0.40243489	3665.8545	0.0051742582	0.95915017	0.00074068449
30.190054	0.40243489	4124.0863	0.0050827719	0.98554005	0.00074065181
30.1901	0.80487	0	0.00694082	0.00510514	0.000808436
30.19005	0.8048698	458.2318	0.006724784	0.3407123	0.0007449779
30.19005	0.8048698	916.4636	0.006360037	0.5440081	0.000743785
30.190054	0.80486979	1374.6954	0.0059772055	0.67382313	0.00074338665
30.190054	0.80486979	1832.9272	0.0056645398	0.76420174	0.00074318741
30.190054	0.80486979	2291.159	0.0054202511	0.83070568	0.00074306786
30.190054	0.80486979	2749.3908	0.0052266691	0.88165189	0.00074298814
30.190054	0.80486979	3207.6227	0.0050704563	0.92190778	0.0007429312
30.190054	0.80486979	3665.8545	0.0049421018	0.95450888	0.0007428885
30.190054	0.80486979	4124.0863	0.0048348643	0.98144424	0.00074285528
30.1901	1.2073	0	0.00677545	0.00512109	0.000847563
30.19005	1.207305	458.2318	0.006583231	0.3257325	0.0007466992
30.19005	1.207305	916.4636	0.006364652	0.5313495	0.0007454871
30.190054	1.2073047	1374.6954	0.0060051628	0.66328726	0.00074508238
30.190054	1.2073047	1832.9272	0.0056824753	0.75547309	0.00074487995
30.190054	1.2073047	2291.159	0.0054221668	0.82340534	0.00074475847
30.190054	1.2073047	2749.3908	0.0052115399	0.87546083	0.00074467748
30.190054	1.2073047	3207.6227	0.0050395638	0.91658261	0.00074461963
30.190054	1.2073047	3665.8545	0.0048973623	0.9498682	0.00074457624
30.190054	1.2073047	4124.0863	0.0047781819	0.97735263	0.00074454249
30.1901	1.60974	0	0.00667754	0.00513134	0.000859006
30.19005	1.60974	458.2318	0.006497913	0.310773	0.0007484187
30.19005	1.60974	916.4636	0.006327793	0.5186274	0.0007471874
30.190054	1.6097396	1374.6954	0.0060634275	0.65272878	0.00074677631
30.190054	1.6097396	1832.9272	0.0057520955	0.74672987	0.00074657069
30.190054	1.6097396	2291.159	0.0054834015	0.8160996	0.00074644729
30.190054	1.6097396	2749.3908	0.0052620154	0.86927192	0.00074636502
30.190054	1.6097396	3207.6227	0.0050789789	0.9112649	0.00074630626
30.190054	1.6097396	3665.8545	0.0049263278	0.94523844	0.00074626218
30.190054	1.6097396	4124.0863	0.0047976307	0.9732741	0.0007462279
30.1901	2.01217	0	0.006612	0.00513791	0.000863249
30.19005	2.012174	458.2318	0.006447433	0.2958533	0.0007501358
30.19005	2.012174	916.4636	0.006287474	0.5059073	0.0007488854
30.190054	2.0121745	1374.6954	0.0060746736	0.64210635	0.00074846787
30.190054	2.0121745	1832.9272	0.0057948588	0.73794078	0.00074825905
30.190054	2.0121745	2291.159	0.0055386954	0.80876133	0.00074813373
30.190054	2.0121745	2749.3908	0.0053150995	0.86306042	0.00074805019
30.190054	2.0121745	3207.6227	0.0051275738	0.90593182	0.00074799051
30.190054	2.0121745	3665.8545	0.004969609	0.94059851	0.00074794575
30.190054	2.0121745	4124.0863	0.0048354329	0.9691891	0.00074791093
30.1901	2.41461	0	0.00656459	0.00514199	0.000865758
30.19005	2.414609	458.2318	0.006414789	0.2809751	0.00075185
30.19005	2.414609	916.4636	0.006258141	0.4932031	0.0007505804
30.190054	2.4146094	1374.6954	0.0060641474	0.63148415	0.00075015646
30.190054	2.4146094	1832.9272	0.0058213319	0.72913829	0.00074994444
30.190054	2.4146094	2291.159	0.0055932176	0.80141701	0.00074981721
30.190054	2.4146094	2749.3908	0.0053771071	0.85684899	0.00074973238
30.190054	2.4146094	3207.6227	0.0051884802	0.90060304	0.00074967179
30.190054	2.4146094	3665.8545	0.0050279385	0.93596564	0.00074962634
30.190054	2.4146094	4124.0863	0.0048904732	0.96511294	0.000749591
30.1901	2.81704	0	0.00652842	0.00514432	0.000867754
30.19005	2.817044	458.2318	0.006392097	0.2661403	0.0007080309
30.19005	2.817044	916.4636	0.006243061	0.4805302	0.0007522718
30.190054	2.8170443	1374.6954	0.0060594772	0.62087259	0.0007518415
30.190054	2.8170443	1832.9272	0.0058498524	0.72034072	0.00075162628
30.190054	2.8170443	2291.159	0.0056348033	0.79407445	0.00075149714
30.190054	2.8170443	2749.3908	0.0054404726	0.85064103	0.00075141103
30.190054	2.8170443	3207.6227	0.0052536682	0.89527963	0.00075134953
30.190054	2.8170443	3665.8545	0.0050920365	0.93133958	0.0007513034
30.190054	2.8170443	4124.0863	0.0049528333	0.96104455	0.00075126752
30.1901	3.21948	0	0.00649973	0.00514538	0.000869565
30.19005	3.219479	458.2318	0.006375341	0.251351	0.000709699
30.19005	3.219479	916.4636	0.006234991	0.4678894	0.0007539591
30.190054	3.2194791	1374.6954	0.0060582338	0.61027131	0.00075352243
30.190054	3.2194791	1832.9272	0.0058589825	0.71155192	0.00075330401
30.190054	3.2194791	2291.159	0.0056704812	0.78673736	0.00075317295
30.190054	3.2194791	2749.3908	0.0054824134	0.8444372	0.00075308556
30.190054	3.2194791	3207.6227	0.0053173175	0.88996026	0.00075302314
30.190054	3.2194791	3665.8545	0.0051555142	0.92671781	0.00075297633
30.190054	3.2194791	4124.0863	0.0050158242	0.9569807	0.00075293992
30.1901	3.62191	0	0.00647628	0.00514551	0.000871299
30.19005	3.621914	458.2318	0.006362334	0.2366081	0.0007113625
30.19005	3.621914	916.4636	0.006230547	0.4552836	0.0007556417
30.190054	3.621914	1374.6954	0.0060606943	0.59968565	0.00075519867
30.190054	3.621914	1832.9272	0.005866893	0.70276956	0.00075497706
30.190054	3.621914	2291.159	0.0056867799	0.77940369	0.00075484407
30.190054	3.621914	2749.3908	0.0055124626	0.83823496	0.00075475541
30.190054	3.621914	3207.6227	0.0053556545	0.88464171	0.00075469208
30.190054	3.621914	3665.8545	0.0052135904	0.92209659	0.00075464458
30.190054	3.621914	4124.0863	0.0050741834	0.95291737	0.00075460764
45.2851	0	0	0.00900083	0.00503596	0.00075613
45.28508	0	458.2318	0.0083616	0.27533	0.0007421708
45.28508	0	916.4636	0.007917598	0.4483376	0.0007404444
45.285081	0	1374.6954	0.0075834822	0.56904266	0.00073986668
45.285081	0	1832.9272	0.0073171378	0.65824452	0.00073957755
45.285081	0	2291.159	0.0070962619	0.72694416	0.00073940401
45.285081	0	2749.3908	0.006907751	0.7815279	0.0007392883
45.285081	0	3207.6227	0.0067433247	0.82596641	0.00073920564
45.285081	0	3665.8545	0.0065974559	0.86286227	0.00073914364
45.285081	0	4124.0863	0.006466293	0.89399442	0.00073909542
45.2851	0.402435	0	0.00752857	0.00506814	0.000761128
45.28508	0.4024349	458.2318	0.007248098	0.2648789	0.0007435902
45.28508	0.4024349	916.4636	0.006832135	0.439059	0.0007418447
45.285081	0.40243489	1374.6954	0.0065262532	0.56072232	0.00074126051
45.285081	0.40243489	1832.9272	0.0062878563	0.65086212	0.00074096818
45.285081	0.40243489	2291.159	0.0060948816	0.72042433	0.00074079273
45.285081	0.40243489	2749.3908	0.0059355121	0.77576302	0.00074067574
45.285081	0.40243489	3207.6227	0.0058018438	0.82084679	0.00074059217
45.285081	0.40243489	3665.8545	0.00568821	0.85828946	0.00074052948
45.285081	0.40243489	4124.0863	0.0055904399	0.88988467	0.00074048073
45.2851	0.80487	0	0.00713744	0.00508963	0.000807313
45.28508	0.8048698	458.2318	0.006979878	0.254263	0.0007450048
45.28508	0.8048698	916.4636	0.006678723	0.4297468	0.0007432401
45.285081	0.80486979	1374.6954	0.0063705127	0.55238912	0.00074264952
45.285081	0.80486979	1832.9272	0.0061097179	0.64346926	0.000742354
45.285081	0.80486979	2291.159	0.0058924993	0.71389559	0.00074217663
45.285081	0.80486979	2749.3908	0.0057107414	0.76999078	0.00074205836
45.285081	0.80486979	3207.6227	0.0055575781	0.81572129	0.00074197387
45.285081	0.80486979	3665.8545	0.005427317	0.85371204	0.00074191051
45.285081	0.80486979	4124.0863	0.0053154508	0.88577138	0.00074186122
45.2851	1.2073	0	0.00694082	0.00510514	0.000845881
45.28508	1.207305	458.2318	0.00680133	0.2435693	0.0007461658
45.28508	1.207305	916.4636	0.006628135	0.4203619	0.0007443819
45.285081	1.2073047	1374.6954	0.0063600371	0.54400812	0.00074378497
45.285081	1.2073047	1832.9272	0.0060996462	0.6360485	0.00074348625
45.285081	1.2073047	2291.159	0.0058641839	0.70734471	0.00074330696
45.285081	1.2073047	2749.3908	0.0056645398	0.76420174	0.00074318741
45.285081	1.2073047	3207.6227	0.0054952582	0.81058344	0.00074310202
45.285081	1.2073047	3665.8545	0.0053508388	0.84912578	0.00074303796
45.285081	1.2073047	4124.0863	0.0052266691	0.88165189	0.00074298814
45.2851	1.60974	0	0.00682015	0.00511654	0.000856764
45.28508	1.60974	458.2318	0.006684814	0.2328586	0.0007473263
45.28508	1.60974	916.4636	0.006556292	0.4109148	0.0007455232
45.285081	1.6097396	1374.6954	0.006379093	0.53559205	0.00074491989
45.285081	1.6097396	1832.9272	0.0061162345	0.62857734	0.00074461797
45.285081	1.6097396	2291.159	0.0058767218	0.70075678	0.00074443676
45.285081	1.6097396	2749.3908	0.0056710516	0.75838769	0.00074431594
45.285081	1.6097396	3207.6227	0.0054938069	0.80542924	0.00074422963
45.285081	1.6097396	3665.8545	0.0053408672	0.84452926	0.00074416489
45.285081	1.6097396	4124.0863	0.0052083857	0.87752651	0.00074411454
45.2851	2.01217	0	0.00673777	0.00512502	0.00086045
45.28508	2.012174	458.2318	0.006608113	0.2221472	0.0007484861
45.28508	2.012174	916.4636	0.006497264	0.40147	0.0007466638
45.285081	2.0121745	1374.6954	0.0063626275	0.52711326	0.0007460541
45.285081	2.0121745	1832.9272	0.0061473983	0.62108954	0.00074574898
45.285081	2.0121745	2291.159	0.0059161567	0.69415723	0.00074556586
45.285081	2.0121745	2749.3908	0.0057074225	0.75256515	0.00074544375
45.285081	2.0121745	3207.6227	0.005525169	0.80026995	0.00074535653
45.285081	2.0121745	3665.8545	0.0053663313	0.83993074	0.00074529111
45.285081	2.0121745	4124.0863	0.0052276944	0.8734016	0.00074524022
45.2851	2.41461	0	0.00667754	0.00513134	0.000862404
45.28508	2.414609	458.2318	0.006554663	0.2114347	0.000749645
45.28508	2.414609	916.4636	0.006447908	0.3920274	0.0007478035
45.285081	2.4146094	1374.6954	0.0063277932	0.51862744	0.00074718742
45.285081	2.4146094	1832.9272	0.0061604697	0.61357303	0.00074687911
45.285081	2.4146094	2291.159	0.0059578436	0.6875427	0.00074669407
45.285081	2.4146094	2749.3908	0.0057520955	0.74672987	0.00074657069
45.285081	2.4146094	3207.6227	0.0055672652	0.79510079	0.00074648255
45.285081	2.4146094	3665.8545	0.0054047992	0.83532507	0.00074641644
45.285081	2.4146094	4124.0863	0.0052620154	0.86927192	0.00074636502
45.2851	2.81704	0	0.00663134	0.00513605	0.000863847
45.28508	2.817044	458.2318	0.006515624	0.2007199	0.0007052731
45.28508	2.817044	916.4636	0.006413731	0.382603	0.0007489422
45.285081	2.8170443	1374.6954	0.0063021108	0.5101487	0.00074831969
45.285081	2.8170443	1832.9272	0.0061604633	0.60603588	0.00074800818
45.285081	2.8170443	2291.159	0.0059709421	0.68089933	0.00074782122
45.285081	2.8170443	2749.3908	0.0057875636	0.74087482	0.00074769656
45.285081	2.8170443	3207.6227	0.0056063166	0.78991691	0.00074760751
45.285081	2.8170443	3665.8545	0.0054433652	0.83070831	0.00074754072
45.285081	2.8170443	4124.0863	0.0052988633	0.86513394	0.00074748877
45.2851	3.21948	0	0.00659461	0.0051395	0.000865108
45.28508	3.219479	458.2318	0.006485977	0.1900013	0.0007063914
45.28508	3.219479	916.4636	0.006389287	0.3731976	0.0007500796
45.285081	3.2194791	1374.6954	0.0062754081	0.50166901	0.00074945072
45.285081	3.2194791	1832.9272	0.0061429646	0.59849906	0.00074913602
45.285081	3.2194791	2291.159	0.0059831634	0.67424858	0.00074894714
45.285081	3.2194791	2749.3908	0.0058040326	0.73500754	0.0007488212
45.285081	3.2194791	3207.6227	0.0056409731	0.784722	0.00074873124
45.285081	3.2194791	3665.8545	0.0054791182	0.82608269	0.00074866376
45.285081	3.2194791	4124.0863	0.0053344898	0.86098913	0.00074861128
45.2851	3.62191	0	0.00656459	0.00514199	0.000866296
45.28508	3.621914	458.2318	0.00646271	0.1792772	0.0007075082
45.28508	3.621914	916.4636	0.006371278	0.3638124	0.0007512156
45.285081	3.621914	1374.6954	0.0062581408	0.49320315	0.00075058035
45.285081	3.621914	1832.9272	0.006132287	0.59096743	0.00075026245
45.285081	3.621914	2291.159	0.0059893413	0.6675981	0.00075007166
45.285081	3.621914	2749.3908	0.0058213319	0.72913829	0.00074994444
45.285081	3.621914	3207.6227	0.005666135	0.77952813	0.00074985356
45.285081	3.621914	3665.8545	0.0055209382	0.82146023	0.0007497854
45.285081	3.621914	4124.0863	0.0053771071	0.85684899	0.00074973238
60.3801	0	0	0.00900232	0.00503637	0.000756251
60.38011	0	458.2318	0.008498641	0.2195837	0.0007434343
60.38011	0	916.4636	0.008121882	0.3703264	0.0007411425
60.380108	0	1374.6954	0.0078259202	0.48235626	0.00074037315
60.380108	0	1832.9272	0.0075834822	0.56904266	0.0007399879
60.380108	0	2291.159	0.0073787964	0.63819245	0.0007397566
60.380108	0	2749.3908	0.0072019832	0.69468369	0.00073960236
60.380108	0	3207.6227	0.0070464849	0.74172767	0.00073949217
60.380108	0	3665.8545	0.006907751	0.7815279	0.00073940952
60.380108	0	4124.0863	0.0067825104	0.81564843	0.00073934523
60.3801	0.402435	0	0.00770117	0.00506151	0.000760993
60.38011	0.4024349	458.2318	0.007478924	0.2114077	0.0007445971
60.38011	0.4024349	916.4636	0.007124567	0.3629851	0.0007422861
60.380108	0.40243489	1374.6954	0.0068522875	0.47557884	0.00074151041
60.380108	0.40243489	1832.9272	0.0066357194	0.56280314	0.00074112195
60.380108	0.40243489	2291.159	0.0064564292	0.6324841	0.00074088874
60.380108	0.40243489	2749.3908	0.0063047426	0.68948016	0.00074073322
60.380108	0.40243489	3207.6227	0.0061745513	0.7369877	0.00074062212
60.380108	0.40243489	3665.8545	0.0060615501	0.7772046	0.00074053878
60.380108	0.40243489	4124.0863	0.0059625307	0.81169536	0.00074047396
60.3801	0.80487	0	0.00729317	0.00507979	0.000806752
60.38011	0.8048698	458.2318	0.007169385	0.2030925	0.0007455856
60.38011	0.8048698	916.4636	0.006914079	0.3556208	0.0007432554
60.380108	0.80486979	1374.6954	0.0066412808	0.46879597	0.0007424733
60.380108	0.80486979	1832.9272	0.0064112235	0.55655798	0.00074208166
60.380108	0.80486979	2291.159	0.0062188474	0.62677098	0.00074184653
60.380108	0.80486979	2749.3908	0.0060536059	0.68427255	0.00074168973
60.380108	0.80486979	3207.6227	0.0059103573	0.73224425	0.00074157771
60.380108	0.80486979	3665.8545	0.0057853614	0.7728784	0.00074149369
60.380108	0.80486979	4124.0863	0.0056756032	0.80773987	0.00074142833
60.3801	1.2073	0	0.00707733	0.00509398	0.000845039
60.38011	1.207305	458.2318	0.006968017	0.1947056	0.0007464661
60.38011	1.207305	916.4636	0.006819785	0.3481942	0.0007441168
60.380108	1.2073047	1374.6954	0.0065842656	0.46197961	0.00074332827
60.380108	1.2073047	1832.9272	0.0063659972	0.55030282	0.00074293343
60.380108	1.2073047	2291.159	0.0061624172	0.6210491	0.00074269638
60.380108	1.2073047	2749.3908	0.0059836159	0.67905655	0.0007425383
60.380108	1.2073047	3207.6227	0.0058270003	0.72749304	0.00074242537
60.380108	1.2073047	3665.8545	0.0056897147	0.76854527	0.00074234066
60.380108	1.2073047	4124.0863	0.0055689249	0.8037784	0.00074227478
60.3801	1.60974	0	0.00694082	0.00510514	0.000855641
60.38011	1.60974	458.2318	0.006834087	0.1862942	0.0007473464
60.38011	1.60974	916.4636	0.006724784	0.3407123	0.0007449779
60.380108	1.6097396	1374.6954	0.0065733505	0.4551401	0.00074418301
60.380108	1.6097396	1832.9272	0.0063600371	0.54400812	0.00074378497
60.380108	1.6097396	2291.159	0.0061641848	0.61530502	0.00074354601
60.380108	1.6097396	2749.3908	0.0059772055	0.67382313	0.00074338665
60.380108	1.6097396	3207.6227	0.0058111025	0.72272821	0.00074327281
60.380108	1.6097396	3665.8545	0.0056645398	0.76420174	0.00074318741
60.380108	1.6097396	4124.0863	0.0055350469	0.79980912	0.00074312099
60.3801	2.01217	0	0.0068458	0.00511401	0.000859048
60.38011	2.012174	458.2318	0.006741732	0.1778702	0.0007482264
60.38011	2.012174	916.4636	0.006649791	0.3332271	0.0007458387
60.380108	2.0121745	1374.6954	0.0065346539	0.44824079	0.00074503746
60.380108	2.0121745	1832.9272	0.006375775	0.53769986	0.00074463622
60.380108	2.0121745	2291.159	0.006175541	0.60952873	0.00074439533
60.380108	2.0121745	2749.3908	0.0059865675	0.66856301	0.0007442347
60.380108	2.0121745	3207.6227	0.0058183323	0.71794392	0.00074411994
60.380108	2.0121745	3665.8545	0.005667949	0.75984431	0.00074403387
60.380108	2.0121745	4124.0863	0.0055336993	0.79583009	0.00074396691
60.3801	2.41461	0	0.00677545	0.00512109	0.000860723
60.38011	2.414609	458.2318	0.006674649	0.1694335	0.0007491061
60.38011	2.414609	916.4636	0.006583231	0.3257325	0.0007466992
60.380108	2.4146094	1374.6954	0.0064876775	0.44133684	0.00074589153
60.380108	2.4146094	1832.9272	0.0063646523	0.53134948	0.00074548709
60.380108	2.4146094	2291.159	0.0061935569	0.60373792	0.00074524429
60.380108	2.4146094	2749.3908	0.0060051628	0.66328726	0.00074508238
60.380108	2.4146094	3207.6227	0.0058351209	0.71314417	0.00074496671
60.380108	2.4146094	3665.8545	0.0056824753	0.75547309	0.00074487995
60.380108	2.4146094	4124.0863	0.0055453546	0.79183935	0.00074481246
60.3801	2.81704	0	0.00672104	0.00512678	0.000861887
60.38011	2.817044	458.2318	0.006624	0.1609833	0.0007044555
60.38011	2.817044	916.4636	0.006534503	0.3182478	0.0007475592
60.380108	2.8170443	1374.6954	0.0064539301	0.4344401	0.00074674515
60.380108	2.8170443	1832.9272	0.006356417	0.52499217	0.00074633752
60.380108	2.8170443	2291.159	0.0062100897	0.59793981	0.0007460928
60.380108	2.8170443	2749.3908	0.006042079	0.65801551	0.00074592961
60.380108	2.8170443	3207.6227	0.0058736814	0.70835052	0.00074581302
60.380108	2.8170443	3665.8545	0.0057193272	0.75110859	0.00074572558
60.380108	2.8170443	4124.0863	0.0055796141	0.78785579	0.00074565756
60.3801	3.21948	0	0.00667754	0.00513134	0.000862871
60.38011	3.219479	458.2318	0.006584552	0.1525183	0.0007052958
60.38011	3.219479	916.4636	0.006497913	0.310773	0.0007484187
60.380108	3.2194791	1374.6954	0.0064173192	0.427537	0.00074759825
60.380108	3.2194791	1832.9272	0.0063277932	0.51862744	0.00074718742
60.380108	3.2194791	2291.159	0.0062110878	0.5921166	0.00074694078
60.380108	3.2194791	2749.3908	0.0060634275	0.65272878	0.00074677631
60.380108	3.2194791	3207.6227	0.0059068901	0.70354127	0.00074665882
60.380108	3.2194791	3665.8545	0.0057520955	0.74672987	0.00074657069
60.380108	3.2194791	4124.0863	0.005611275	0.78385966	0.00074650213
60.3801	3.62191	0	0.00664187	0.005135	0.000863781
60.38011	3.621914	458.2318	0.006553024	0.1440371	0.0007061356
60.38011	3.621914	916.4636	0.006469698	0.3033081	0.0007492776
60.380108	3.621914	1374.6954	0.0063900497	0.42064377	0.00074845075
60.380108	3.621914	1832.9272	0.0063067296	0.51226678	0.00074803673
60.380108	3.621914	2291.159	0.0062022089	0.5862868	0.00074778818
60.380108	3.621914	2749.3908	0.0060677086	0.64741857	0.00074762243
60.380108	3.621914	3207.6227	0.0059205851	0.69871682	0.00074750402
60.380108	3.621914	3665.8545	0.0057809156	0.74234044	0.0007474152
60.380108	3.621914	4124.0863	0.0056413783	0.77985541	0.00074734612
75.4751	0	0	0.00900328	0.00503661	0.000756324
75.47514	0	458.2318	0.008587599	0.1829127	0.0007446401
75.47514	0	916.4636	0.008260746	0.315714	0.0007417913
75.475136	0	1374.6954	0.0079956889	0.41886389	0.00074083135
75.475136	0	1832.9272	0.0077737717	0.50141385	0.00074035018
75.475136	0	2291.159	0.0075834822	0.56904266	0.00074006121
75.475136	0	2749.3908	0.0074172466	0.62550167	0.00073986847
75.475136	0	3207.6227	0.0072698389	0.67337285	0.00073973076
75.475136	0	3665.8545	0.0071375162	0.71449388	0.00073962746
75.475136	0	4124.0863	0.0070175167	0.75020966	0.00073954711
75.4751	0.402435	0	0.00783481	0.00505724	0.00076088
75.47514	0.4024349	458.2318	0.007650809	0.1761679	0.000745617
75.47514	0.4024349	916.4636	0.00734296	0.3096256	0.0007427491
75.475136	0.40243489	1374.6954	0.0070969908	0.4131791	0.00074178273
75.475136	0.40243489	1832.9272	0.0068974678	0.49607835	0.00074129836
75.475136	0.40243489	2291.159	0.0067297868	0.56405131	0.00074100747
75.475136	0.40243489	2749.3908	0.0065857998	0.62085141	0.00074081345
75.475136	0.40243489	3207.6227	0.0064603767	0.66905217	0.00074067483
75.475136	0.40243489	3665.8545	0.0063499638	0.71048393	0.00074057085
75.475136	0.40243489	4124.0863	0.006251934	0.74648755	0.00074048997
75.4751	0.80487	0	0.00742099	0.00507304	0.000806415
75.47514	0.8048698	458.2318	0.007319052	0.1693037	0.0007463811
75.47514	0.8048698	916.4636	0.007098424	0.3035182	0.0007434941
75.475136	0.80486979	1374.6954	0.0068536421	0.4074927	0.00074252127
75.475136	0.80486979	1832.9272	0.0066434028	0.49073979	0.00074203371
75.475136	0.80486979	2291.159	0.006467547	0.55905706	0.0007417409
75.475136	0.80486979	2749.3908	0.0063153473	0.61619859	0.00074154561
75.475136	0.80486979	3207.6227	0.006181604	0.66472925	0.00074140607
75.475136	0.80486979	3665.8545	0.0060630934	0.70647203	0.00074130141
75.475136	0.80486979	4124.0863	0.0059574462	0.74276374	0.00074121999
75.4751	1.2073	0	0.0071931	0.00508589	0.000844533
75.47514	1.207305	458.2318	0.007103088	0.1623761	0.0007470933
75.47514	1.207305	916.4636	0.006974412	0.2973546	0.000744187
75.475136	1.2073047	1374.6954	0.0067643054	0.40177952	0.00074320787
75.475136	1.2073047	1832.9272	0.0065654036	0.48539647	0.00074271711
75.475136	1.2073047	2291.159	0.0063807811	0.55405726	0.00074242239
75.475136	1.2073047	2749.3908	0.0062207689	0.61154095	0.00074222581
75.475136	1.2073047	3207.6227	0.0060783995	0.66040198	0.00074208536
75.475136	1.2073047	3665.8545	0.0059510952	0.70245616	0.00074198001
75.475136	1.2073047	4124.0863	0.0058369682	0.73903635	0.00074189806
75.4751	1.60974	0	0.00704539	0.00509643	0.000854968
75.47514	1.60974	458.2318	0.00695746	0.1554245	0.0007478054
75.47514	1.60974	916.4636	0.006863058	0.2911412	0.0007448799
75.475136	1.6097396	1374.6954	0.0067274005	0.39604688	0.00074389435
75.475136	1.6097396	1832.9272	0.006533145	0.48002034	0.0007434004
75.475136	1.6097396	2291.159	0.0063673999	0.54905105	0.00074310375
75.475136	1.6097396	2749.3908	0.0062002669	0.60687682	0.0007429059
75.475136	1.6097396	3207.6227	0.0060492557	0.65606789	0.00074276454
75.475136	1.6097396	3665.8545	0.0059131474	0.69843344	0.00074265851
75.475136	1.6097396	4124.0863	0.0057907572	0.73530247	0.00074257602
75.4751	2.01217	0	0.00694082	0.00510514	0.000858206
75.47514	2.012174	458.2318	0.006854558	0.1484581	0.0007485173
75.47514	2.012174	916.4636	0.006776388	0.2849209	0.0007455726
75.475136	2.0121745	1374.6954	0.0066717519	0.39025973	0.00074458068
75.475136	2.0121745	1832.9272	0.0065304677	0.47463641	0.00074408353
75.475136	2.0121745	2291.159	0.0063600371	0.54400812	0.00074378497
75.475136	2.0121745	2749.3908	0.0062038302	0.60219312	0.00074358584
75.475136	2.0121745	3207.6227	0.0060495509	0.65171916	0.00074344357
75.475136	2.0121745	3665.8545	0.005908274	0.69439955	0.00074333685
75.475136	2.0121745	4124.0863	0.0057803038	0.7315601	0.00074325383
75.4751	2.41461	0	0.00686245	0.00511239	0.000859713
75.47514	2.414609	458.2318	0.006778019	0.1414768	0.000749229
75.47514	2.414609	916.4636	0.006700558	0.278687	0.0007462652
75.475136	2.4146094	1374.6954	0.0066165472	0.38447007	0.00074526682
75.475136	2.4146094	1832.9272	0.0065107485	0.46921739	0.00074476648
75.475136	2.4146094	2291.159	0.0063720639	0.53896169	0.000744466
75.475136	2.4146094	2749.3908	0.0062123004	0.59748809	0.00074426559
75.475136	2.4146094	3207.6227	0.0060562767	0.64735015	0.0007441224
75.475136	2.4146094	3665.8545	0.0059145236	0.69034989	0.00074401499
75.475136	2.4146094	4124.0863	0.0057848357	0.72780581	0.00074393145
75.4751	2.81704	0	0.0068013	0.00511844	0.00086071
75.47514	2.817044	458.2318	0.006718991	0.1344803	0.0007044107
75.47514	2.817044	916.4636	0.006642302	0.2724559	0.0007469575
75.475136	2.8170443	1374.6954	0.0065748927	0.37868413	0.00074595273
75.475136	2.8170443	1832.9272	0.0064849706	0.46378084	0.00074544919
75.475136	2.8170443	2291.159	0.0063738275	0.53389638	0.00074514679
75.475136	2.8170443	2749.3908	0.0062300362	0.59277645	0.0007449451
75.475136	2.8170443	3207.6227	0.0060694276	0.64297025	0.000744801
75.475136	2.8170443	3665.8545	0.0059253003	0.68628727	0.00074469291
75.475136	2.8170443	4124.0863	0.0057939563	0.7240386	0.00074460883
75.4751	3.21948	0	0.00675211	0.00512352	0.000861526
75.47514	3.219479	458.2318	0.006672183	0.1274677	0.0007050836
75.47514	3.219479	916.4636	0.006596826	0.2662283	0.0007476495
75.475136	3.2194791	1374.6954	0.0065295484	0.37288757	0.00074663838
75.475136	3.2194791	1832.9272	0.0064520246	0.45834611	0.00074613164
75.475136	3.2194791	2291.159	0.0063644378	0.52880938	0.00074582732
75.475136	3.2194791	2749.3908	0.0062415271	0.58805599	0.00074562435
75.475136	3.2194791	3207.6227	0.0060942274	0.63859026	0.00074547934
75.475136	3.2194791	3665.8545	0.0059510921	0.68222776	0.00074537056
75.475136	3.2194791	4124.0863	0.005819158	0.72027554	0.00074528595
75.4751	3.62191	0	0.00671159	0.00512777	0.000862269
75.47514	3.621914	458.2318	0.006634218	0.1204379	0.0007057561
75.47514	3.621914	916.4636	0.006560668	0.2600042	0.0007483412
75.475136	3.621914	1374.6954	0.0064943947	0.36709809	0.00074732371
75.475136	3.621914	1832.9272	0.0064255129	0.452913	0.00074681378
75.475136	3.621914	2291.159	0.0063502605	0.52371924	0.00074650754
75.475136	3.621914	2749.3908	0.0062425671	0.58331736	0.0007463033
75.475136	3.621914	3207.6227	0.0061130346	0.63420523	0.00074615737
75.475136	3.621914	3665.8545	0.0059808719	0.67816389	0.00074604791
75.475136	3.621914	4124.0863	0.005848731	0.71650847	0.00074596276
90.5702	0	0	0.00900396	0.00503678	0.000756374
90.57016	0	458.2318	0.008650077	0.1569526	0.00074581
90.57016	0	916.4636	0.0083616	0.27533	0.0007424147
90.570163	0	1374.6954	0.008121882	0.37032635	0.00074126506
90.570163	0	1832.9272	0.0079175978	0.44833761	0.00074068825
90.570163	0	2291.159	0.0077401025	0.51360158	0.00074034169
90.570163	0	2749.3908	0.0075834822	0.56904266	0.00074011049
90.570163	0	3207.6227	0.0074435258	0.61674701	0.00073994529
90.570163	0	3665.8545	0.0073171378	0.65824452	0.00073982136
90.570163	0	4124.0863	0.0072019832	0.69468369	0.00073972496
90.5702	0.402435	0	0.00794212	0.00505426	0.000760807
90.57016	0.4024349	458.2318	0.007785125	0.151199	0.000746664
90.57016	0.4024349	916.4636	0.007513469	0.270113	0.0007432495
90.570163	0.40243489	1374.6954	0.0072893782	0.36543225	0.00074209354
90.570163	0.40243489	1832.9272	0.0071042024	0.44369905	0.00074151353
90.570163	0.40243489	2291.159	0.006946574	0.50920325	0.00074116505
90.570163	0.40243489	2749.3908	0.0068097182	0.56488332	0.00074093258
90.570163	0.40243489	3207.6227	0.0066892519	0.612825	0.00074076647
90.570163	0.40243489	3665.8545	0.0065821276	0.65455401	0.00074064185
90.570163	0.40243489	4124.0863	0.0064861012	0.69121493	0.00074054492
90.5702	0.80487	0	0.00752857	0.00506814	0.00080619
90.57016	0.8048698	458.2318	0.007441876	0.1453418	0.0007472771
90.57016	0.8048698	916.4636	0.007248098	0.2648789	0.0007438434
90.570163	0.80486979	1374.6954	0.0070264904	0.36053815	0.00074268107
90.570163	0.80486979	1832.9272	0.0068321351	0.439059	0.00074209787
90.570163	0.80486979	2291.159	0.006668503	0.50480319	0.00074174747
90.570163	0.80486979	2749.3908	0.0065262532	0.56072232	0.00074151372
90.570163	0.80486979	3207.6227	0.0064003867	0.60890147	0.00074134669
90.570163	0.80486979	3665.8545	0.0062878563	0.65086212	0.00074122139
90.570163	0.80486979	4124.0863	0.0061865544	0.68774494	0.00074112392
90.5702	1.2073	0	0.00729317	0.00507979	0.000844196
90.57016	1.207305	458.2318	0.007216564	0.1394288	0.000747877
90.57016	1.207305	916.4636	0.007103418	0.2595936	0.0007444242
90.570163	1.2073047	1374.6954	0.0069140794	0.35562081	0.0007432554
90.570163	1.2073047	1832.9272	0.0067310907	0.43441737	0.000742669
90.570163	1.2073047	2291.159	0.0065591395	0.50039961	0.00074231668
90.570163	1.2073047	2749.3908	0.0064112235	0.55655798	0.00074208166
90.570163	1.2073047	3207.6227	0.0062796279	0.60497498	0.00074191371
90.570163	1.2073047	3665.8545	0.0061610509	0.64716759	0.00074178773
90.570163	1.2073047	4124.0863	0.0060536059	0.68427255	0.00074168973
90.5702	1.60974	0	0.00713744	0.00508963	0.000854519
90.57016	1.60974	458.2318	0.007062638	0.1334943	0.0007484769
90.57016	1.60974	916.4636	0.006979878	0.254263	0.0007450048
90.570163	1.6097396	1374.6954	0.0068568677	0.35068552	0.00074382966
90.570163	1.6097396	1832.9272	0.0066787231	0.42974677	0.00074324006
90.570163	1.6097396	2291.159	0.0065254433	0.49599343	0.00074288583
90.570163	1.6097396	2749.3908	0.0063705127	0.55238912	0.00074264952
90.570163	1.6097396	3207.6227	0.006234003	0.60104445	0.00074248067
90.570163	1.6097396	3665.8545	0.0061097179	0.64346926	0.000742354
90.570163	1.6097396	4124.0863	0.0059962113	0.68079651	0.00074225546
90.5702	2.01217	0	0.00702557	0.005098	0.000857645
90.57016	2.012174	458.2318	0.006952048	0.1275456	0.0007490766
90.57016	2.012174	916.4636	0.006883843	0.2489234	0.0007455854
90.570163	2.0121745	1374.6954	0.0067880398	0.34570018	0.00074440383
90.570163	2.0121745	1832.9272	0.0066596906	0.4250707	0.00074381104
90.570163	2.0121745	2291.159	0.0065010602	0.49155361	0.00074345489
90.570163	2.0121745	2749.3908	0.0063646085	0.54821135	0.0007432173
90.570163	2.0121745	3207.6227	0.0062278037	0.59710912	0.00074304754
90.570163	2.0121745	3665.8545	0.0060974199	0.63976544	0.00074292018
90.570163	2.0121745	4124.0863	0.0059775722	0.67731459	0.00074282111
90.5702	2.41461	0	0.00694082	0.00510514	0.00085904
90.57016	2.414609	458.2318	0.006868505	0.1215828	0.0007496762
90.57016	2.414609	916.4636	0.00680133	0.2435693	0.0007461658
90.570163	2.4146094	1374.6954	0.0067247836	0.34071232	0.00074497789
90.570163	2.4146094	1832.9272	0.0066281347	0.42036189	0.0007443819
90.570163	2.4146094	2291.159	0.0065002486	0.48711342	0.00074402384
90.570163	2.4146094	2749.3908	0.0063600371	0.54400812	0.00074378497
90.570163	2.4146094	3207.6227	0.0062307627	0.59315562	0.00074361429
90.570163	2.4146094	3665.8545	0.0060996462	0.6360485	0.00074348625
90.570163	2.4146094	4124.0863	0.0059772055	0.67382313	0.00074338665
90.5702	2.81704	0	0.00687413	0.00511127	0.000859924
90.57016	2.817044	458.2318	0.006803144	0.1156056	0.000704746
90.57016	2.817044	916.4636	0.006736573	0.2382141	0.0007467462
90.570163	2.8170443	1374.6954	0.0066766871	0.33572667	0.00074555182
90.570163	2.8170443	1832.9272	0.0065943946	0.41563783	0.00074495263
90.570163	2.8170443	2291.159	0.0064949218	0.48265821	0.00074459265
90.570163	2.8170443	2749.3908	0.0063701383	0.53980292	0.00074435251
90.570163	2.8170443	3207.6227	0.0062376183	0.58918799	0.00074418091
90.570163	2.8170443	3665.8545	0.0061045135	0.63231586	0.00074405219
90.570163	2.8170443	4124.0863	0.0059822385	0.67031857	0.00074395205
90.5702	3.21948	0	0.00682015	0.00511654	0.000860629
90.57016	3.219479	458.2318	0.006750646	0.1096135	0.000705307
90.57016	3.219479	916.4636	0.006684814	0.2328586	0.0007473263
90.570163	3.2194791	1374.6954	0.0066252053	0.33072788	0.0007461256
90.570163	3.2194791	1832.9272	0.0065562921	0.41091484	0.00074552321
90.570163	3.2194791	2291.159	0.0064757255	0.47817792	0.00074516131
90.570163	3.2194791	2749.3908	0.006379093	0.53559205	0.00074491989
90.570163	3.2194791	3207.6227	0.0062538133	0.58521728	0.00074474738
90.570163	3.2194791	3665.8545	0.0061162345	0.62857734	0.00074461797
90.570163	3.2194791	4124.0863	0.0059916841	0.66680553	0.0007445173
90.5702	3.62191	0	0.00677545	0.00512109	0.00086126
90.57016	3.621914	458.2318	0.006707588	0.1036057	0.0007058678
90.57016	3.621914	916.4636	0.006642771	0.227503	0.0007479063
90.570163	3.621914	1374.6954	0.0065832306	0.32573255	0.00074669919
90.570163	3.621914	1832.9272	0.0065268537	0.4061943	0.00074609361
90.570163	3.621914	2291.159	0.0064506962	0.47369198	0.00074572979
90.570163	3.621914	2749.3908	0.0063646523	0.53134948	0.00074548709
90.570163	3.621914	3207.6227	0.0062594557	0.58123494	0.00074531367
90.570163	3.621914	3665.8545	0.0061298911	0.62483164	0.00074518358
90.570163	3.621914	4124.0863	0.0060051628	0.66328726	0.00074508238
105.6652	0	0	0.009004478	0.005036894	0.000756409
105.6652	0	458.2318	0.008696393	0.1376072	0.0007469521
105.6652	0	916.4636	0.008438296	0.2442482	0.0007430223
105.66519	0	1374.6954	0.0082196405	0.33200405	0.00074168443
105.66519	0	1832.9272	0.0080305762	0.40555481	0.00074101229
105.66519	0	2291.159	0.00786445	0.46813777	0.00074060826
105.66519	0	2749.3908	0.0077165633	0.52206703	0.00074033866
105.66519	0	3207.6227	0.0075834822	0.56904266	0.00074014599
105.66519	0	3665.8545	0.0074626261	0.61034302	0.00074000144
105.66519	0	4124.0863	0.0073520118	0.64694865	0.00073988899
105.6652	0.4024349	0	0.008030555	0.005052068	0.0007607395
105.6652	0.4024349	458.2318	0.007893666	0.1325845	0.0007477036
105.6652	0.4024349	916.4636	0.007650868	0.2396733	0.0007437546
105.66519	0.40243489	1374.6954	0.0074453615	0.32770209	0.00074241034
105.66519	0.40243489	1832.9272	0.0072726988	0.40145714	0.000741735
105.66519	0.40243489	2291.159	0.0071240178	0.46422117	0.00074132906
105.66519	0.40243489	2749.3908	0.0069937297	0.51832635	0.00074105818
105.66519	0.40243489	3207.6227	0.0068780941	0.56547757	0.0007408646
105.66519	0.40243489	3665.8545	0.0067744679	0.60695251	0.00074071937
105.66519	0.40243489	4124.0863	0.006680894	0.64372943	0.00074060638
105.6652	0.8048698	0	0.007620851	0.005064423	0.0008060296
105.6652	0.8048698	458.2318	0.00754537	0.1274705	0.0007482234
105.6652	0.8048698	916.4636	0.007372843	0.2350826	0.0007442552
105.66519	0.80486979	1374.6954	0.0071707017	0.32340072	0.00074290449
105.66519	0.80486979	1832.9272	0.0069899827	0.39735886	0.00074222596
105.66519	0.80486979	2291.159	0.0068363782	0.46030359	0.00074181809
105.66519	0.80486979	2749.3908	0.0067021562	0.51458462	0.00074154594
105.66519	0.80486979	3207.6227	0.0065828055	0.56191145	0.00074135144
105.66519	0.80486979	3665.8545	0.0064754804	0.60356104	0.00074120553
105.66519	0.80486979	4124.0863	0.0063782304	0.64050933	0.00074109201
105.6652	1.207305	0	0.007380938	0.005075039	0.0008439558
105.6652	1.207305	458.2318	0.00731419	0.1223073	0.000748743
105.6652	1.207305	916.4636	0.007213486	0.2304451	0.0007447557
105.66519	1.2073047	1374.6954	0.0070414545	0.31907829	0.00074339862
105.66519	1.2073047	1832.9272	0.0068720756	0.39326064	0.00074271689
105.66519	1.2073047	2291.159	0.006710713	0.456384	0.0007423071
105.66519	1.2073047	2749.3908	0.0065716932	0.51084059	0.00074203367
105.66519	1.2073047	3207.6227	0.0064481248	0.55834319	0.00074183826
105.66519	1.2073047	3665.8545	0.0063365085	0.60016763	0.00074169166
105.66519	1.2073047	4124.0863	0.0062348306	0.63728748	0.00074157761
105.6652	1.60974	0	0.007219436	0.005084206	0.000854198
105.6652	1.60974	458.2318	0.007154289	0.1171252	0.0007492627
105.6652	1.60974	916.4636	0.007080777	0.2257659	0.0007452562
105.66519	1.6097396	1374.6954	0.0069685155	0.31473886	0.0007438927
105.66519	1.6097396	1832.9272	0.0068042157	0.38913603	0.00074320777
105.66519	1.6097396	2291.159	0.0066611132	0.452464	0.00074279607
105.66519	1.6097396	2749.3908	0.0065149637	0.50709354	0.00074252136
105.66519	1.6097396	3207.6227	0.0063874097	0.55477193	0.00074232504
105.66519	1.6097396	3665.8545	0.0062718719	0.59677151	0.00074217775
105.66519	1.6097396	4124.0863	0.0061659278	0.63406314	0.00074206317
105.6652	2.012174	0	0.007101947	0.005092158	0.0008572442
105.6652	2.012174	458.2318	0.007037886	0.1119304	0.0007497823
105.6652	2.012174	916.4636	0.00697734	0.221077	0.0007457566
105.66519	2.0121745	1374.6954	0.0068895645	0.31035329	0.00074438672
105.66519	2.0121745	1832.9272	0.006771429	0.38500676	0.0007436986
105.66519	2.0121745	2291.159	0.0066232201	0.4485128	0.00074328498
105.66519	2.0121745	2749.3908	0.0064954545	0.50334033	0.00074300899
105.66519	2.0121745	3207.6227	0.0063669299	0.55119708	0.00074281176
105.66519	2.0121745	3665.8545	0.0062480849	0.59337212	0.00074266378
105.66519	2.0121745	4124.0863	0.0061381437	0.63083562	0.00074254867
105.6652	2.414609	0	0.007012072	0.005099085	0.0008585587
105.6652	2.414609	458.2318	0.006948928	0.1067229	0.0007503018
105.6652	2.414609	916.4636	0.006889534	0.2163737	0.0007462569
105.66519	2.4146094	1374.6954	0.0068197012	0.30596493	0.00074488068
105.66519	2.4146094	1832.9272	0.0067296548	0.38084662	0.00074418936
105.66519	2.4146094	2291.159	0.0066111235	0.4445627	0.00074377382
105.66519	2.4146094	2749.3908	0.0064790335	0.49956319	0.00074349655
105.66519	2.4146094	3207.6227	0.0063626973	0.547611	0.00074329841
105.66519	2.4146094	3665.8545	0.0062485044	0.58996911	0.00074314975
105.66519	2.4146094	4124.0863	0.006133931	0.62760362	0.0007430341
105.6652	2.817044	0	0.006940818	0.005105141	0.0008593631
105.6652	2.817044	458.2318	0.006878597	0.1015025	0.0007052915
105.6652	2.817044	916.4636	0.00681983	0.2116676	0.0007467572
105.66519	2.8170443	1374.6954	0.0067656463	0.30157713	0.00074537455
105.66519	2.8170443	1832.9272	0.006688098	0.37667219	0.00074468003
105.66519	2.8170443	2291.159	0.0065971136	0.44059872	0.00074426258
105.66519	2.8170443	2749.3908	0.0064796433	0.49578592	0.00074398403
105.66519	2.8170443	3207.6227	0.0063600371	0.54400812	0.00074378497
105.66519	2.8170443	3665.8545	0.0062505071	0.58654897	0.00074363563
105.66519	2.8170443	4124.0863	0.0061362827	0.62435925	0.00074351945
105.6652	3.219479	0	0.006882785	0.00511045	0.0008599875
105.6652	3.219479	458.2318	0.006821563	0.09626889	0.0007057725
105.6652	3.219479	916.4636	0.006763342	0.2069591	0.0007472574
105.66519	3.2194791	1374.6954	0.0067099618	0.29717587	0.00074586832
105.66519	3.2194791	1832.9272	0.0066450372	0.37249869	0.00074517061
105.66519	3.2194791	2291.159	0.006571812	0.43661159	0.00074475124
105.66519	3.2194791	2749.3908	0.0064830207	0.49200548	0.00074447141
105.66519	3.2194791	3207.6227	0.0063687044	0.54040377	0.00074427144
105.66519	3.2194791	3665.8545	0.0062562649	0.58311944	0.00074412141
105.66519	3.2194791	4124.0863	0.0061399132	0.62110279	0.0007440047
105.6652	3.621914	0	0.006834503	0.005115116	0.0008605388
105.6652	3.621914	458.2318	0.006774381	0.09102166	0.0007062534
105.6652	3.621914	916.4636	0.006716807	0.2022484	0.0007477574
105.66519	3.621914	1374.6954	0.0066635082	0.29277563	0.00074636199
105.66519	3.621914	1832.9272	0.0066121323	0.36832781	0.00074566108
105.66519	3.621914	2291.159	0.0065451924	0.43262191	0.00074523979
105.66519	3.621914	2749.3908	0.0064664141	0.48819633	0.00074495868
105.66519	3.621914	3207.6227	0.0063793835	0.53679897	0.0007447578
105.66519	3.621914	3665.8545	0.0062694755	0.57968784	0.00074460708
105.66519	3.621914	4124.0863	0.0061499093	0.61784296	0.00074448984
120.7602	0	0	0.009004882	0.005036983	0.0007564358
120.7602	0	458.2318	0.008732112	0.1226334	0.0007480698
120.7602	0	916.4636	0.008498641	0.2195837	0.0007436192
120.76022	0	1374.6954	0.0082977271	0.30097304	0.00074209449
120.76022	0	1832.9272	0.008121882	0.37032635	0.00074132739
120.76022	0	2291.159	0.007965877	0.43016816	0.00074086603
120.76022	0	2749.3908	0.0078259202	0.48235626	0.00074055808
120.76022	0	3207.6227	0.0076991784	0.5282896	0.00074033798
120.76022	0	3665.8545	0.0075834822	0.56904266	0.00074017283
120.76022	0	4124.0863	0.0074771371	0.60545498	0.00074004434
120.7602	0.4024349	0	0.008104907	0.005050384	0.0007606793
120.7602	0.4024349	458.2318	0.007983572	0.1181735	0.0007487343
120.7602	0.4024349	916.4636	0.007764264	0.2155031	0.0007442645
120.76022	0.40243489	1374.6954	0.0075747221	0.29712956	0.0007427334
120.76022	0.40243489	1832.9272	0.0074131405	0.36665579	0.0007419631
120.76022	0.40243489	2291.159	0.0072725468	0.4266433	0.00074149982
120.76022	0.40243489	2749.3908	0.0071483339	0.47896787	0.0007411906
120.76022	0.40243489	3207.6227	0.0070373162	0.52503574	0.00074096958
120.76022	0.40243489	3665.8545	0.0069371963	0.56592324	0.00074080374
120.76022	0.40243489	4124.0863	0.0068462535	0.60246934	0.00074067472
120.7602	0.8048698	0	0.007701169	0.00506151	0.0008059092
120.7602	0.8048698	458.2318	0.007634286	0.1136323	0.0007491938
120.7602	0.8048698	916.4636	0.007478924	0.2114077	0.0007447049
120.76022	0.80486979	1374.6954	0.0072933109	0.2932868	0.00074316738
120.76022	0.80486979	1832.9272	0.0071245668	0.36298508	0.00074239389
120.76022	0.80486979	2291.159	0.0069796636	0.42311793	0.00074192869
120.76022	0.80486979	2749.3908	0.0068522875	0.47557884	0.00074161819
120.76022	0.80486979	3207.6227	0.0067385023	0.5217812	0.00074139625
120.76022	0.80486979	3665.8545	0.0066357194	0.56280314	0.00074122974
120.76022	0.80486979	4124.0863	0.0065421369	0.59948304	0.00074110018
120.7602	1.207305	0	0.007458814	0.005071242	0.0008437753
120.7602	1.207305	458.2318	0.007399624	0.1090473	0.0007496534
120.7602	1.207305	916.4636	0.00730902	0.2072692	0.0007451452
120.76022	1.2073047	1374.6954	0.0071515919	0.28942457	0.00074360135
120.76022	1.2073047	1832.9272	0.0069940561	0.35931516	0.00074282466
120.76022	1.2073047	2291.159	0.0068420601	0.41959155	0.00074235754
120.76022	1.2073047	2749.3908	0.006710373	0.4721883	0.00074204576
120.76022	1.2073047	3207.6227	0.0065931823	0.51852513	0.00074182291
120.76022	1.2073047	3665.8545	0.0064871733	0.5596816	0.00074165571
120.76022	1.2073047	4124.0863	0.0063903234	0.59649543	0.00074152563
120.7602	1.60974	0	0.007293171	0.005079787	0.0008539573
120.7602	1.60974	458.2318	0.007235422	0.1044457	0.0007501129
120.7602	1.60974	916.4636	0.007169385	0.2030925	0.0007455856
120.76022	1.6097396	1374.6954	0.007066364	0.28554613	0.00074403528
120.76022	1.6097396	1832.9272	0.0069140794	0.35562081	0.0007432554
120.76022	1.6097396	2291.159	0.0067797758	0.41606588	0.00074278636
120.76022	1.6097396	2749.3908	0.0066412808	0.46879597	0.0007424733
120.76022	1.6097396	3207.6227	0.0065203356	0.51526685	0.00074224954
120.76022	1.6097396	3665.8545	0.0064112235	0.55655798	0.00074208166
120.76022	1.6097396	4124.0863	0.0063112134	0.59350591	0.00074195104
120.7602	2.012174	0	0.007171333	0.005087319	0.0008569435
120.7602	2.012174	458.2318	0.007114549	0.09983297	0.0007505724
120.7602	2.012174	916.4636	0.007060111	0.198906	0.0007460258
120.76022	2.0121745	1374.6954	0.0069794657	0.28162497	0.00074446918
120.76022	2.0121745	1832.9272	0.0068699409	0.35192205	0.0007436861
120.76022	2.0121745	2291.159	0.0067310402	0.41251108	0.00074321515
120.76022	2.0121745	2749.3908	0.0066104955	0.46539907	0.00074290081
120.76022	2.0121745	3207.6227	0.0064882814	0.5120062	0.00074267614
120.76022	2.0121745	3665.8545	0.0063761338	0.5534318	0.00074250756
120.76022	2.0121745	4124.0863	0.0062733441	0.59051405	0.00074237641
120.7602	2.414609	0	0.007077326	0.005093979	0.0008581978
120.7602	2.414609	458.2318	0.007021305	0.09520905	0.0007510318
120.7602	2.414609	916.4636	0.006968017	0.1947056	0.0007464661
120.76022	2.4146094	1374.6954	0.0069040575	0.27770069	0.00074490303
120.76022	2.4146094	1832.9272	0.0068197853	0.34819417	0.00074411676
120.76022	2.4146094	2291.159	0.0067091391	0.40895787	0.00074364389
120.76022	2.4146094	2749.3908	0.0065842656	0.46197961	0.00074332827
120.76022	2.4146094	3207.6227	0.0064743399	0.50873621	0.00074310268
120.76022	2.4146094	3665.8545	0.0063659972	0.55030282	0.00074293343
120.76022	2.4146094	4124.0863	0.0062608073	0.58751955	0.00074280174
120.7602	2.817044	0	0.007002283	0.005099887	0.0008589421
120.7602	2.817044	458.2318	0.006946968	0.09057384	0.0007059614
120.7602	2.817044	916.4636	0.006894338	0.1905016	0.0007469063
120.76022	2.8170443	1374.6954	0.0068448142	0.27377576	0.00074533683
120.76022	2.8170443	1832.9272	0.0067718759	0.34445285	0.00074454736
120.76022	2.8170443	2291.159	0.0066870865	0.40539135	0.00074407257
120.76022	2.8170443	2749.3908	0.0065765141	0.45856109	0.00074375567
120.76022	2.8170443	3207.6227	0.0064629703	0.50545025	0.00074352917
120.76022	2.8170443	3665.8545	0.0063615793	0.54716072	0.00074335923
120.76022	2.8170443	4124.0863	0.0062645216	0.58452221	0.00074322702
120.7602	3.219479	0	0.006940818	0.005105141	0.0008595065
120.7602	3.219479	458.2318	0.00688623	0.08592709	0.0007063824
120.7602	3.219479	916.4636	0.006834087	0.1862942	0.0007473464
120.76022	3.2194791	1374.6954	0.0067856224	0.26983758	0.00074577056
120.76022	3.2194791	1832.9272	0.0067247836	0.34071232	0.00074497789
120.76022	3.2194791	2291.159	0.0066556266	0.40180297	0.00074450118
120.76022	3.2194791	2749.3908	0.0065733505	0.4551401	0.00074418301
120.76022	3.2194791	3207.6227	0.006464358	0.50216399	0.0007439556
120.76022	3.2194791	3665.8545	0.0063600371	0.54400812	0.00074378497
120.76022	3.2194791	4124.0863	0.0062651661	0.5815082	0.00074365222
120.7602	3.621914	0	0.006889447	0.005109824	0.0008599978
120.7602	3.621914	458.2318	0.00683564	0.08126853	0.0007068032
120.7602	3.621914	916.4636	0.006783979	0.1820837	0.0007477865
120.76022	3.621914	1374.6954	0.0067357698	0.26589903	0.00074620422
120.76022	3.621914	1832.9272	0.0066882066	0.33697368	0.00074540835
120.76022	3.621914	2291.159	0.0066242869	0.39821219	0.00074492973
120.76022	3.621914	2749.3908	0.006552119	0.45169192	0.00074461028
120.76022	3.621914	3207.6227	0.0064706967	0.49887917	0.00074438195
120.76022	3.621914	3665.8545	0.00636713	0.54085439	0.00074421064
120.76022	3.621914	4124.0863	0.0062700065	0.57848839	0.00074407736
135.8552	0	0	0.009005208	0.005037052	0.0007564569
135.8552	0	458.2318	0.008760502	0.1106996	0.0007491641
135.8552	0	916.4636	0.008547386	0.1995335	0.0007442078
135.85524	0	1374.6954	0.0083616002	0.27532996	0.00074249801
135.85524	0	1832.9272	0.0081973155	0.34080857	0.00074163638
135.85524	0	2291.159	0.0080503491	0.39797393	0.00074111783
135.85524	0	2749.3908	0.0079175978	0.44833761	0.00074077161
135.85524	0	3207.6227	0.0077966985	0.49306203	0.00074052409
135.85524	0	3665.8545	0.0076858123	0.53305641	0.00074033836
135.85524	0	4124.0863	0.0075834822	0.56904266	0.00074019385
135.8552	0.4024349	0	0.008168408	0.005049051	0.0007606325
135.8552	0.4024349	458.2318	0.008059473	0.1066872	0.0007497608
135.8552	0.4024349	916.4636	0.007859625	0.1958462	0.0007447853
135.85524	0.40243489	1374.6954	0.0076839121	0.27185189	0.00074306909
135.85524	0.40243489	1832.9272	0.0075322162	0.33748198	0.00074220426
135.85524	0.40243489	2291.159	0.0073989869	0.39477052	0.00074168379
135.85524	0.40243489	2749.3908	0.0072804115	0.4452453	0.00074133629
135.85524	0.40243489	3207.6227	0.0071737764	0.49007676	0.00074108787
135.85524	0.40243489	3665.8545	0.0070770834	0.53017739	0.00074090145
135.85524	0.40243489	4124.0863	0.0069888153	0.56626986	0.00074075641
135.8552	0.8048698	0	0.007771907	0.005059166	0.0008058156
135.8552	0.8048698	458.2318	0.007711825	0.1026016	0.0007501735
135.8552	0.8048698	916.4636	0.007570583	0.1921452	0.0007451789
135.85524	0.80486979	1374.6954	0.0073991372	0.26837451	0.00074345628
135.85524	0.80486979	1832.9272	0.0072410116	0.33415545	0.00074258825
135.85524	0.80486979	2291.159	0.0071038673	0.39156688	0.00074206586
135.85524	0.80486979	2749.3908	0.0069825493	0.44215262	0.00074171709
135.85524	0.80486979	3207.6227	0.0068736739	0.48709105	0.00074146775
135.85524	0.80486979	3665.8545	0.0067749296	0.52729791	0.00074128065
135.85524	0.80486979	4124.0863	0.0066846709	0.5634966	0.00074113507
135.8552	1.207305	0	0.007528574	0.00506814	0.0008436349
135.8552	1.207305	458.2318	0.007475363	0.0984768	0.0007505863
135.8552	1.207305	916.4636	0.007393079	0.1884044	0.0007455724
135.85524	1.2073047	1374.6954	0.0072480978	0.26487892	0.00074384345
135.85524	1.2073047	1832.9272	0.0071009677	0.33083001	0.00074297223
135.85524	1.2073047	2291.159	0.0069574023	0.38836284	0.00074244792
135.85524	1.2073047	2749.3908	0.0068321351	0.439059	0.00074209787
135.85524	1.2073047	3207.6227	0.0067203339	0.48410426	0.00074184761
135.85524	1.2073047	3665.8545	0.0066190153	0.52441736	0.00074165983
135.85524	1.2073047	4124.0863	0.0065262532	0.56072232	0.00074151372
135.8552	1.60974	0	0.007360005	0.005076124	0.0008537701
135.8552	1.60974	458.2318	0.007308105	0.09433743	0.000750999
135.8552	1.60974	916.4636	0.007248208	0.1846283	0.000745966
135.85524	1.6097396	1374.6954	0.0071531691	0.26136784	0.0007442306
135.85524	1.6097396	1832.9272	0.0070113959	0.32748171	0.00074335619
135.85524	1.6097396	2291.159	0.0068848817	0.38516004	0.00074282996
135.85524	1.6097396	2749.3908	0.0067533076	0.43596447	0.00074247863
135.85524	1.6097396	3207.6227	0.0066378889	0.48111594	0.00074222746
135.85524	1.6097396	3665.8545	0.0065338609	0.52153522	0.00074203899
135.85524	1.6097396	4124.0863	0.0064385798	0.55794655	0.00074189235
135.8552	2.012174	0	0.007234795	0.005083251	0.0008567095
135.8552	2.012174	458.2318	0.007183773	0.09018829	0.0007514117
135.8552	2.012174	916.4636	0.007134328	0.1808425	0.0007463595
135.85524	2.0121745	1374.6954	0.0070599394	0.25781708	0.00074461773
135.85524	2.0121745	1832.9272	0.006957894	0.32412908	0.00074374012
135.85524	2.0121745	2291.159	0.0068273251	0.38192989	0.00074321197
135.85524	2.0121745	2749.3908	0.0067131079	0.43286626	0.00074285936
135.85524	2.0121745	3207.6227	0.0065965205	0.47812627	0.00074260728
135.85524	2.0121745	3665.8545	0.0064893752	0.51865115	0.00074241813
135.85524	2.0121745	4124.0863	0.0063917555	0.5551689	0.00074227095
135.8552	2.414609	0	0.007137441	0.00508963	0.0008579171
135.8552	2.414609	458.2318	0.007087089	0.08602936	0.0007518243
135.8552	2.414609	916.4636	0.007038737	0.1770437	0.000746753
135.85524	2.4146094	1374.6954	0.0069798781	0.25426295	0.00074500482
135.85524	2.4146094	1832.9272	0.0069008515	0.32074893	0.00074412401
135.85524	2.4146094	2291.159	0.0067970235	0.37870138	0.00074359395
135.85524	2.4146094	2749.3908	0.0066787231	0.42974677	0.00074324006
135.85524	2.4146094	3207.6227	0.0065742133	0.47512835	0.00074298707
135.85524	2.4146094	3665.8545	0.0064706925	0.51576535	0.00074279723
135.85524	2.4146094	4124.0863	0.0063705127	0.55238912	0.00074264952
135.8552	2.817044	0	0.00705924	0.005095354	0.0008586147
135.8552	2.817044	458.2318	0.007009472	0.08186054	0.0007067072
135.8552	2.817044	916.4636	0.006961783	0.173241	0.0007471464
135.85524	2.8170443	1374.6954	0.006916196	0.25070732	0.00074539188
135.85524	2.8170443	1832.9272	0.006847691	0.31735611	0.00074450787
135.85524	2.8170443	2291.159	0.0067679725	0.37546002	0.00074397589
135.85524	2.8170443	2749.3908	0.0066635787	0.42662868	0.00074362072
135.85524	2.8170443	3207.6227	0.0065554003	0.47211529	0.00074336682
135.85524	2.8170443	3665.8545	0.0064589398	0.5128676	0.00074317629
135.85524	2.8170443	4124.0863	0.0063662979	0.54960726	0.00074302805
135.8552	3.219479	0	0.006994859	0.005100502	0.0008591323
135.8552	3.219479	458.2318	0.006945657	0.07768169	0.0007070815
135.8552	3.219479	916.4636	0.006898436	0.1694345	0.0007475398
135.85524	3.2194791	1374.6954	0.0068539867	0.24713889	0.00074577889
135.85524	3.2194791	1832.9272	0.0067970557	0.31396381	0.00074489168
135.85524	3.2194791	2291.159	0.0067312209	0.37219798	0.00074435779
135.85524	3.2194791	2749.3908	0.0066540738	0.42350824	0.00074400134
135.85524	3.2194791	3207.6227	0.0065503259	0.4691027	0.00074374652
135.85524	3.2194791	3665.8545	0.0064507349	0.5099599	0.00074355531
135.85524	3.2194791	4124.0863	0.0063608832	0.54681048	0.00074340654
135.8552	3.621914	0	0.006940818	0.005105141	0.0008595769
135.8552	3.621914	458.2318	0.006892203	0.07349258	0.0007074556
135.8552	3.621914	916.4636	0.00684539	0.1656245	0.0007479332
135.85524	3.621914	1374.6954	0.0068013303	0.24356928	0.00074616584
135.85524	3.621914	1832.9272	0.0067570031	0.31057259	0.00074527544
135.85524	3.621914	2291.159	0.0066957941	0.36893363	0.00074473963
135.85524	3.621914	2749.3908	0.0066281347	0.42036189	0.0007443819
135.85524	3.621914	3207.6227	0.0065517074	0.4660922	0.00074412617
135.85524	3.621914	3665.8545	0.0064521263	0.50705185	0.00074393427
135.85524	3.621914	4124.0863	0.0063600371	0.54400812	0.00074378497
