# Supplementary material for: GEODE: an in silico tool that translates in vitro to in vivo predictions of tuberculosis antibiotic combination efficacy
Source: Front Pharmacol. 2025 Oct 17;16:1639673. doi: 10.3389/fphar.2025.1639673 (PMC12575316; doi:10.3389/fphar.2025.1639673)
Supplement: Supplementary file 1 [file Supplementaryfile5.zip › drug_int_data/RMZE-NNNH-mean/MXF-RIF-PZA.csv]

bliss MXF-RIF-PZA nrDrugs 3 nrLines 999
0	0	7644.2192	0.0012809613	0.0011431869	0.00011837767
0	0	15288.4383	0.00128595398	0.00114817915	0.000118377673
0	0	22932.6575	0.00128710295	0.00114932801	0.000118377673
0	0	30576.8767	0.00128756523	0.00114979025	0.000118377673
0	0	38221.0958	0.00128780288	0.00115002788	0.000118377673
0	0	45865.315	0.0012879434	0.00115016839	0.000118377673
0	0	53509.5342	0.0012880344	0.00115025938	0.000118377673
0	0	61153.7534	0.00128809723	0.0011503222	0.000118377673
0	0	68797.9725	0.00128814271	0.00115036769	0.000118377673
0	0.40243	0	0.0057443	0.0046858	0.00045142
0	0.40243489	7644.2192	0.0045939911	0.0034645333	0.00044366809
0	0.402434893	15288.4383	0.00434050561	0.00329626354	0.000443664908
0	0.402434893	22932.6575	0.00413928013	0.003164467	0.000443663846
0	0.402434893	30576.8767	0.00397055856	0.00305347666	0.000443663315
0	0.402434893	38221.0958	0.0038255592	0.00295746382	0.000443662996
0	0.402434893	45865.315	0.00369887742	0.00287304725	0.000443662784
0	0.402434893	53509.5342	0.00358680724	0.00279794259	0.000443662632
0	0.402434893	61153.7534	0.00348666348	0.00273049377	0.000443662518
0	0.402434893	68797.9725	0.00339642956	0.00266944988	0.00044366243
0	0.80487	0	0.0057773	0.0047371	0.00081337
0	0.80486979	7644.2192	0.0047671835	0.0035888724	0.00070157387
0	0.804869786	15288.4383	0.00459399112	0.00346453333	0.000701567494
0	0.804869786	22932.6575	0.00445832646	0.00337372223	0.00070156537
0	0.804869786	30576.8767	0.00434050561	0.00329626354	0.000701564308
0	0.804869786	38221.0958	0.00423504817	0.00322721476	0.00070156367
0	0.804869786	45865.315	0.00413928013	0.003164467	0.000701563246
0	0.804869786	53509.5342	0.00405151782	0.00310682146	0.000701562942
0	0.804869786	61153.7534	0.00397055856	0.00305347666	0.000701562714
0	0.804869786	68797.9725	0.00389548291	0.0030038436	0.000701562537
0	1.2073	0	0.0057899	0.0047567	0.00098267
0	1.2073047	7644.2192	0.0048501141	0.0036559842	0.0008203115
0	1.20730468	15288.4383	0.00470201929	0.00354022522	0.000820301943
0	1.20730468	22932.6575	0.00459399112	0.00346453333	0.000820298757
0	1.20730468	30576.8767	0.00450112634	0.00340208904	0.000820297164
0	1.20730468	38221.0958	0.00441743904	0.00334676487	0.000820296208
0	1.20730468	45865.315	0.00434050561	0.00329626354	0.000820295571
0	1.20730468	53509.5342	0.00426902039	0.00324945374	0.000820295116
0	1.20730468	61153.7534	0.00420214532	0.0032056694	0.000820294774
0	1.20730468	68797.9725	0.00413928013	0.003164467	0.000820294509
0	1.6097	0	0.0057969	0.0047673	0.0010389
0	1.6097396	7644.2192	0.0049067896	0.0037058821	0.00085059039
0	1.60973957	15288.4383	0.00476718355	0.00358887237	0.00085057764
0	1.60973957	22932.6575	0.00467292376	0.0035193561	0.000850573392
0	1.60973957	30576.8767	0.00459399112	0.00346453333	0.000850571268
0	1.60973957	38221.0958	0.00452334364	0.00341689634	0.000850569993
0	1.60973957	45865.315	0.00445832646	0.00337372223	0.000850569144
0	1.60973957	53509.5342	0.00439763511	0.00333374338	0.000850568537
0	1.60973957	61153.7534	0.00434050561	0.00329626354	0.000850568082
0	1.60973957	68797.9725	0.00428643191	0.00326085147	0.000850567728
0	2.0122	0	0.0058013	0.0047741	0.0010675
0	2.0121745	7644.2192	0.0049514088	0.0037474364	0.00086456196
0	2.01217447	15288.4383	0.0048136505	0.00362565114	0.000864546033
0	2.01217447	22932.6575	0.0047267537	0.00355834455	0.000864540722
0	2.01217447	30576.8767	0.00465625163	0.00350758237	0.000864538067
0	2.01217447	38221.0958	0.00459399112	0.00346453333	0.000864536474
0	2.01217447	45865.315	0.00453696562	0.00342600974	0.000864535412
0	2.01217447	53509.5342	0.00448375809	0.00339055548	0.000864534653
0	2.01217447	61153.7534	0.00443358148	0.00335739445	0.000864534084
0	2.01217447	68797.9725	0.00438594315	0.00332606401	0.000864533642
0	2.4146	0	0.0058045	0.0047788	0.0010846
0	2.4146094	7644.2192	0.0049890273	0.0037838514	0.00087269157
0	2.41460936	15288.4383	0.00485011411	0.0036559842	0.000872672456
0	2.41460936	22932.6575	0.00476718355	0.00358887237	0.000872666083
0	2.41460936	30576.8767	0.00470201929	0.00354022522	0.000872662897
0	2.41460936	38221.0958	0.00464541603	0.00349999325	0.000872660985
0	2.41460936	45865.315	0.00459399112	0.00346453333	0.000872659711
0	2.41460936	53509.5342	0.004546177	0.00343218928	0.0008726588
0	2.41460936	61153.7534	0.00450112634	0.00340208904	0.000872658118
0	2.41460936	68797.9725	0.00445832646	0.00337372223	0.000872657587
0	2.817	0	0.0058068	0.0047823	0.0010958
0	2.8170443	7644.2192	0.0050219574	0.0038166303	0.00087796685
0	2.81704425	15288.4383	0.00488048458	0.00368230619	0.000877944541
0	2.81704425	22932.6575	0.00479955711	0.00361428464	0.000877937107
0	2.81704425	30576.8767	0.00473784367	0.00356659806	0.000877933389
0	2.81704425	38221.0958	0.00468517555	0.00352809051	0.000877931159
0	2.81704425	45865.315	0.00463780102	0.00349468699	0.000877929672
0	2.81704425	53509.5342	0.00459399112	0.00346453333	0.00087792861
0	2.81704425	61153.7534	0.00455282333	0.00343665723	0.000877927814
0	2.81704425	68797.9725	0.00451375004	0.00341049439	0.000877927194
0	3.2195	0	0.0058086	0.004785	0.0011036
0	3.2194791	7644.2192	0.0050514436	0.0038466089	0.00088163282
0	3.21947914	15288.4383	0.00490678958	0.00370588209	0.000881607327
0	3.21947914	22932.6575	0.00482666618	0.0036363225	0.00088159883
0	3.21947914	30576.8767	0.00476718355	0.00358887237	0.000881594582
0	3.21947914	38221.0958	0.00471730352	0.00355137666	0.000881592033
0	3.21947914	45865.315	0.00467292376	0.0035193561	0.000881590333
0	3.21947914	53509.5342	0.00463215396	0.00349076567	0.000881589119
0	3.21947914	61153.7534	0.00459399112	0.00346453333	0.000881588209
0	3.21947914	68797.9725	0.00455784588	0.00344003902	0.000881587501
0	3.6219	0	0.0058101	0.0047872	0.0011092
0	3.621914	7644.2192	0.0050782377	0.0038743115	0.00088430811
0	3.62191404	15288.4383	0.00493019148	0.00372744077	0.000884279437
0	3.62191404	22932.6575	0.00485011411	0.0036559842	0.000884269878
0	3.62191404	30576.8767	0.00479203958	0.0036082992	0.000884265099
0	3.62191404	38221.0958	0.00474415141	0.00357133134	0.000884262231
0	3.62191404	45865.315	0.00470201929	0.00354022522	0.000884260319
0	3.62191404	53509.5342	0.00466359634	0.00351275405	0.000884258954
0	3.62191404	61153.7534	0.00462779825	0.00348774865	0.00088425793
0	3.62191404	68797.9725	0.00459399112	0.00346453333	0.000884257133
15.095	0	0	0.00911448	0.00441907	0.00101391
15.095027	0	7644.2192	0.0070373702	0.0038425109	0.0010226686
15.0950271	0	15288.4383	0.00623170699	0.00361949501	0.00102261665
15.0950271	0	22932.6575	0.00570497023	0.00348252041	0.00102259934
15.0950271	0	30576.8767	0.00532188823	0.00338222287	0.00102259068
15.0950271	0	38221.0958	0.00502637559	0.00330173999	0.00102258549
15.0950271	0	45865.315	0.00478910796	0.00323359555	0.00102258203
15.0950271	0	53509.5342	0.00459289585	0.00317391041	0.00102257955
15.0950271	0	61153.7534	0.00442689096	0.00312044036	0.0010225777
15.0950271	0	68797.9725	0.00428386851	0.0030717772	0.00102257625
15.095	0.402435	0	0.0066973	0.00448535	0.00114378
15.095027	0.40243489	7644.2192	0.0056218619	0.003964088	0.0010264044
15.0950271	0.402434893	15288.4383	0.00534187115	0.00376615474	0.00102634932
15.0950271	0.402434893	22932.6575	0.00515061865	0.00365613224	0.00102633095
15.0950271	0.402434893	30576.8767	0.00500877135	0.00358265103	0.00102632176
15.0950271	0.402434893	38221.0958	0.00489675416	0.00352798725	0.00102631625
15.0950271	0.402434893	45865.315	0.00479109756	0.00348435323	0.00102631257
15.0950271	0.402434893	53509.5342	0.00469255153	0.00344779579	0.00102630995
15.0950271	0.402434893	61153.7534	0.00459325158	0.00340698582	0.00102630798
15.0950271	0.402434893	68797.9725	0.00449642529	0.00336398225	0.00102630645
15.095	0.80487	0	0.00638302	0.00452516	0.00125232
15.095027	0.80486979	7644.2192	0.0054286737	0.0040292237	0.0010309014
15.0950271	0.804869786	15288.4383	0.00517871428	0.00382235713	0.00103084306
15.0950271	0.804869786	22932.6575	0.00502515472	0.0037079161	0.00103082362
15.0950271	0.804869786	30576.8767	0.00491447409	0.0036322806	0.0010308139
15.0950271	0.804869786	38221.0958	0.00483332855	0.00357660089	0.00103080807
15.0950271	0.804869786	45865.315	0.00476343771	0.00353254438	0.00103080418
15.0950271	0.804869786	53509.5342	0.00470029753	0.00349588612	0.0010308014
15.0950271	0.804869786	61153.7534	0.00464167543	0.00346426726	0.00103079932
15.0950271	0.804869786	68797.9725	0.00458645953	0.00343627355	0.0010307977
15.095	1.2073	0	0.0062484	0.00455391	0.00130624
15.095027	1.2073047	7644.2192	0.0053745364	0.0040840383	0.0010342623
15.0950271	1.20730468	15288.4383	0.00512675663	0.0038687497	0.00103420082
15.0950271	1.20730468	22932.6575	0.00498929048	0.00375036272	0.00103418032
15.0950271	1.20730468	30576.8767	0.00489498747	0.00367307622	0.00103417007
15.0950271	1.20730468	38221.0958	0.00482619001	0.00361691403	0.00103416392
15.0950271	1.20730468	45865.315	0.00476731779	0.00357298964	0.00103415982
15.0950271	1.20730468	53509.5342	0.00471479819	0.00353679198	0.00103415689
15.0950271	1.20730468	61153.7534	0.00466667541	0.00350580218	0.00103415469
15.0950271	1.20730468	68797.9725	0.00462178709	0.0034785091	0.00103415298
15.095	1.60974	0	0.00617184	0.00457589	0.00133549
15.095027	1.6097396	7644.2192	0.0053637093	0.0041322733	0.0010376091
15.0950271	1.60973957	15288.4383	0.00511102979	0.00390864764	0.0010375444
15.0950271	1.60973957	22932.6575	0.00498158575	0.00378633508	0.00103752284
15.0950271	1.60973957	30576.8767	0.004896376	0.00370744406	0.00103751206
15.0950271	1.60973957	38221.0958	0.00483486856	0.00365088278	0.00103750559
15.0950271	1.60973957	45865.315	0.00478271762	0.00360721505	0.00103750127
15.0950271	1.60973957	53509.5342	0.00473650113	0.00357164826	0.00103749819
15.0950271	1.60973957	61153.7534	0.0046943935	0.00354150852	0.00103749588
15.0950271	1.60973957	68797.9725	0.00465531385	0.003515193	0.00103749409
15.095	2.01217	0	0.00612159	0.00459341	0.00135348
15.095027	2.0121745	7644.2192	0.005372422	0.0041759539	0.0010409371
15.0950271	2.01217447	15288.4383	0.00511119953	0.00394389824	0.00104086926
15.0950271	2.01217447	22932.6575	0.00498529333	0.00381746591	0.00104084664
15.0950271	2.01217447	30576.8767	0.00490525843	0.00373677896	0.00104083533
15.0950271	2.01217447	38221.0958	0.00484828709	0.00367964138	0.00104082854
15.0950271	2.01217447	45865.315	0.00480062913	0.00363607036	0.00104082401
15.0950271	2.01217447	53509.5342	0.00475875963	0.00360099449	0.00104082078
15.0950271	2.01217447	61153.7534	0.00472084121	0.00357158772	0.00104081836
15.0950271	2.01217447	68797.9725	0.00468580714	0.00354615842	0.00104081647
15.095	2.41461	0	0.00608563	0.00460782	0.00132592
15.095027	2.4146094	7644.2192	0.005387678	0.0042163158	0.0010043684
15.0950271	2.41460936	15288.4383	0.00511762234	0.00397572846	0.0010042973
15.0950271	2.41460936	22932.6575	0.00499311672	0.00384494671	0.00100427361
15.0950271	2.41460936	30576.8767	0.00491618842	0.00376222345	0.00100426177
15.0950271	2.41460936	38221.0958	0.00486219851	0.00370427106	0.00100425466
15.0950271	2.41460936	45865.315	0.0048176983	0.00366056249	0.00100424993
15.0950271	2.41460936	53509.5342	0.00477899322	0.00362574914	0.00100424654
15.0950271	2.41460936	61153.7534	0.00474418287	0.00359685411	0.00100424401
15.0950271	2.41460936	68797.9725	0.00471217932	0.00357209807	0.00100424203
15.095	2.81704	0	0.00605837	0.00461995	0.00133439
15.095027	2.8170443	7644.2192	0.0054049742	0.0042541539	0.0010069171
15.0950271	2.81704425	15288.4383	0.00512686451	0.00400498725	0.00100684281
15.0950271	2.81704425	22932.6575	0.00500258524	0.00386965989	0.00100681807
15.0950271	2.81704425	30576.8767	0.00492750848	0.0037846863	0.00100680569
15.0950271	2.81704425	38221.0958	0.00487549983	0.0037257015	0.00100679827
15.0950271	2.81704425	45865.315	0.00483325523	0.00368163692	0.00100679332
15.0950271	2.81704425	53509.5342	0.00479689606	0.00364686827	0.00100678978
15.0950271	2.81704425	61153.7534	0.00476444095	0.00361826894	0.00100678713
15.0950271	2.81704425	68797.9725	0.00473476503	0.00359397267	0.00100678507
15.095	3.21948	0	0.00603684	0.00463037	0.00134102
15.095027	3.2194791	7644.2192	0.0054216788	0.0042899939	0.0010094414
15.0950271	3.21947914	15288.4383	0.0051372314	0.00403226709	0.00100936401
15.0950271	3.21947914	22932.6575	0.00501259376	0.00389224723	0.0010093382
15.0950271	3.21947914	30576.8767	0.00493858856	0.00380485403	0.00100932529
15.0950271	3.21947914	38221.0958	0.00488789685	0.0037446611	0.00100931755
15.0950271	3.21947914	45865.315	0.00484728049	0.00370006168	0.00100931239
15.0950271	3.21947914	53509.5342	0.00481268291	0.00366515755	0.0010093087
15.0950271	3.21947914	61153.7534	0.00478203811	0.00363667353	0.00100930594
15.0950271	3.21947914	68797.9725	0.0047541784	0.00361265732	0.00100930379
15.095	3.62191	0	0.00601932	0.00463944	0.00134647
15.095027	3.621914	7644.2192	0.0054410065	0.0043241895	0.0010119386
15.0950271	3.62191404	15288.4383	0.00515072376	0.00405798444	0.00101185798
15.0950271	3.62191404	22932.6575	0.00502463659	0.0039131718	0.0010118311
15.0950271	3.62191404	30576.8767	0.00495074227	0.00382323275	0.00101181767
15.0950271	3.62191404	38221.0958	0.00490062246	0.00376169693	0.00101180961
15.0950271	3.62191404	45865.315	0.0048609882	0.00371642343	0.00101180423
15.0950271	3.62191404	53509.5342	0.00482758132	0.00368124217	0.00101180039
15.0950271	3.62191404	61153.7534	0.00479823389	0.00365273072	0.00101179751
15.0950271	3.62191404	68797.9725	0.00477172288	0.00362885165	0.00101179527
30.1901	0	0	0.00912411	0.00442225	0.00101594
30.190054	0	7644.2192	0.0076809027	0.0040386643	0.0010247868
30.1900542	0	15288.4383	0.00703737019	0.00384251091	0.00102468291
30.1900542	0	22932.6575	0.00658406247	0.00371410138	0.00102464829
30.1900542	0	30576.8767	0.00623170699	0.00361949501	0.00102463097
30.1900542	0	38221.0958	0.00594499663	0.0035446433	0.00102462059
30.1900542	0	45865.315	0.00570497023	0.00348252041	0.00102461366
30.1900542	0	53509.5342	0.00549989072	0.00342918085	0.00102460872
30.1900542	0	61153.7534	0.00532188823	0.00338222287	0.00102460501
30.1900542	0	68797.9725	0.00516540644	0.00334009353	0.00102460212
30.1901	0.402435	0	0.00711345	0.00445886	0.001144
30.190054	0.40243489	7644.2192	0.0062201013	0.0041071344	0.0010267152
30.1900542	0.402434893	15288.4383	0.00592189735	0.00392537393	0.00102660814
30.1900542	0.402434893	22932.6575	0.0057312413	0.00381184402	0.00102657246
30.1900542	0.402434893	30576.8767	0.00558016046	0.00373219156	0.00102655461
30.1900542	0.402434893	38221.0958	0.00545378078	0.00367216871	0.00102654391
30.1900542	0.402434893	45865.315	0.00531203858	0.00362462325	0.00102653677
30.1900542	0.402434893	53509.5342	0.00520153785	0.00358552797	0.00102653167
30.1900542	0.402434893	61153.7534	0.00510527619	0.00354733708	0.00102652785
30.1900542	0.402434893	68797.9725	0.00501264026	0.00350989256	0.00102652487
30.1901	0.80487	0	0.0066973	0.00448535	0.00125025
30.190054	0.80486979	7644.2192	0.0058993992	0.0041498654	0.0010289208
30.1900542	0.804869786	15288.4383	0.00562186193	0.00396408799	0.00102881055
30.1900542	0.804869786	22932.6575	0.00546183983	0.00384778821	0.0010287738
30.1900542	0.804869786	30576.8767	0.00534187115	0.00376615474	0.00102875542
30.1900542	0.804869786	38221.0958	0.00524007679	0.0037047068	0.0010287444
30.1900542	0.804869786	45865.315	0.00515061865	0.00365613224	0.00102873705
30.1900542	0.804869786	53509.5342	0.00507697732	0.00361628994	0.0010287318
30.1900542	0.804869786	61153.7534	0.00500877135	0.00358265103	0.00102872786
30.1900542	0.804869786	68797.9725	0.00495161116	0.00355358343	0.0010287248
30.1901	1.2073	0	0.0065001	0.00450703	0.00130249
30.190054	1.2073047	7644.2192	0.0057727934	0.0041879895	0.0010306101
30.1900542	1.20730468	15288.4383	0.00549435687	0.00399830175	0.00103049667
30.1900542	1.20730468	22932.6575	0.00534410765	0.00387933287	0.00103045886
30.1900542	1.20730468	30576.8767	0.00523644906	0.00379580737	0.00103043996
30.1900542	1.20730468	38221.0958	0.00514722398	0.00373301584	0.00103042861
30.1900542	1.20730468	45865.315	0.0050688238	0.00368348708	0.00103042105
30.1900542	1.20730468	53509.5342	0.00500240784	0.00364296487	0.00103041565
30.1900542	1.20730468	61153.7534	0.00494478783	0.00360883992	0.0010304116
30.1900542	1.20730468	68797.9725	0.00489703669	0.00357942477	0.00103040845
30.1901	1.60974	0	0.00638302	0.00452516	0.00133009
30.190054	1.6097396	7644.2192	0.0057154789	0.0042227218	0.0010322976
30.1900542	1.60973957	15288.4383	0.00542867372	0.00402922366	0.00103218101
30.1900542	1.60973957	22932.6575	0.00528081405	0.00390768414	0.00103214214
30.1900542	1.60973957	30576.8767	0.00517871428	0.00382235713	0.0010321227
30.1900542	1.60973957	38221.0958	0.00509633025	0.00375831047	0.00103211104
30.1900542	1.60973957	45865.315	0.00502515472	0.0037079161	0.00103210326
30.1900542	1.60973957	53509.5342	0.00496518334	0.00366680287	0.00103209771
30.1900542	1.60973957	61153.7534	0.00491447409	0.0036322806	0.00103209355
30.1900542	1.60973957	68797.9725	0.00487206957	0.0036026057	0.00103209031
30.1901	2.01217	0	0.00630477	0.00454058	0.00134643
30.190054	2.0121745	7644.2192	0.0056909677	0.0042548684	0.0010339828
30.1900542	2.01217447	15288.4383	0.00539324665	0.00405762832	0.00103386297
30.1900542	2.01217447	22932.6575	0.00524495502	0.00393358654	0.00103382303
30.1900542	2.01217447	30576.8767	0.00514575469	0.0038465186	0.00103380306
30.1900542	2.01217447	38221.0958	0.00506776378	0.0037812764	0.00103379108
30.1900542	2.01217447	45865.315	0.00500166144	0.00373007795	0.0010337831
30.1900542	2.01217447	53509.5342	0.0049464769	0.00368843794	0.00103377739
30.1900542	2.01217447	61153.7534	0.00490045161	0.0036535854	0.00103377311
30.1900542	2.01217447	68797.9725	0.00486174898	0.00362372052	0.00103376978
30.1901	2.41461	0	0.0062484	0.00455391	0.00135713
30.190054	2.4146094	7644.2192	0.0056839007	0.0042849845	0.001035665
30.1900542	2.41460936	15288.4383	0.00537453644	0.00408403828	0.00103554196
30.1900542	2.41460936	22932.6575	0.00522446631	0.00395753105	0.00103550096
30.1900542	2.41460936	30576.8767	0.00512675663	0.0038687497	0.00103548046
30.1900542	2.41460936	38221.0958	0.00505173039	0.00380233778	0.00103546816
30.1900542	2.41460936	45865.315	0.00498929048	0.00375036272	0.00103545996
30.1900542	2.41460936	53509.5342	0.00493765695	0.00370822603	0.00103545411
30.1900542	2.41460936	61153.7534	0.00489498747	0.00367307622	0.00103544971
30.1900542	2.41460936	68797.9725	0.0048590185	0.00364305744	0.0010354463
30.1901	2.81704	0	0.0062056	0.00456557	0.00136473
30.190054	2.8170443	7644.2192	0.0056864845	0.004313468	0.0010373436
30.1900542	2.81704425	15288.4383	0.00536572179	0.00410882692	0.0010372174
30.1900542	2.81704425	22932.6575	0.00521317574	0.00397986801	0.00103717534
30.1900542	2.81704425	30576.8767	0.00511610175	0.00388937592	0.00103715431
30.1900542	2.81704425	38221.0958	0.00504310898	0.00382179405	0.00103714169
30.1900542	2.81704425	45865.315	0.00498336779	0.00376904286	0.00103713328
30.1900542	2.81704425	53509.5342	0.00493441426	0.00372641181	0.00103712727
30.1900542	2.81704425	61153.7534	0.0048942471	0.00369096924	0.00103712277
30.1900542	2.81704425	68797.9725	0.00486037498	0.0036608034	0.00103711926
30.1901	3.21948	0	0.00617184	0.00457589	0.0013705
30.190054	3.2194791	7644.2192	0.0056954486	0.0043406139	0.0010390181
30.1900542	3.21947914	15288.4383	0.00536370932	0.00413227329	0.00103888873
30.1900542	3.21947914	22932.6575	0.00520813275	0.00400086303	0.0010388456
30.1900542	3.21947914	30576.8767	0.00511102979	0.00390864764	0.00103882404
30.1900542	3.21947914	38221.0958	0.00503935842	0.00383987919	0.00103881111
30.1900542	3.21947914	45865.315	0.00498158575	0.00378633508	0.00103880248
30.1900542	3.21947914	53509.5342	0.00493465249	0.00374319385	0.00103879632
30.1900542	3.21947914	61153.7534	0.004896376	0.00370744406	0.0010387917
30.1900542	3.21947914	68797.9725	0.0048641308	0.00367711822	0.00103878811
30.1901	3.62191	0	0.00614441	0.00458511	0.00137513
30.190054	3.621914	7644.2192	0.0057092329	0.0043666475	0.0010406879
30.1900542	3.62191404	15288.4383	0.00536682938	0.00415459255	0.00104055537
30.1900542	3.62191404	22932.6575	0.00520770133	0.00402072526	0.00104051118
30.1900542	3.62191404	30576.8767	0.00510999801	0.00392676647	0.00104048909
30.1900542	3.62191404	38221.0958	0.00503906265	0.00385678624	0.00104047584
30.1900542	3.62191404	45865.315	0.00498267387	0.00380242311	0.001040467
30.1900542	3.62191404	53509.5342	0.00493723732	0.00375874597	0.00104046069
30.1900542	3.62191404	61153.7534	0.00490038228	0.00372266393	0.00104045595
30.1900542	3.62191404	68797.9725	0.00486939405	0.0036921539	0.00104045227
45.2851	0	0	0.00912774	0.00442334	0.00101638
45.285081	0	7644.2192	0.0079848292	0.0041334696	0.0010253264
45.2850813	0	15288.4383	0.00743378287	0.00396181425	0.00102517061
45.2850813	0	22932.6575	0.00703737019	0.00384251091	0.00102511867
45.2850813	0	30576.8767	0.00672136024	0.00375210253	0.0010250927
45.2850813	0	38221.0958	0.0064576542	0.00367972264	0.00102507712
45.2850813	0	45865.315	0.00623170699	0.00361949501	0.00102506673
45.2850813	0	53509.5342	0.00603464058	0.00356791821	0.00102505931
45.2850813	0	61153.7534	0.00586048493	0.0035227594	0.00102505375
45.2850813	0	68797.9725	0.00570497023	0.00348252041	0.00102504942
45.2851	0.402435	0	0.00738931	0.00444867	0.00114389
45.285081	0.40243489	7644.2192	0.0066254957	0.0041811846	0.0010267138
45.2850813	0.402434893	15288.4383	0.00632997387	0.00401993856	0.00102655484
45.2850813	0.402434893	22932.6575	0.00614596105	0.00391116576	0.00102650184
45.2850813	0.402434893	30576.8767	0.00600844905	0.0038313152	0.00102647534
45.2850813	0.402434893	38221.0958	0.00590104766	0.00376943182	0.00102645944
45.2850813	0.402434893	45865.315	0.00576443632	0.0037195917	0.00102644884
45.2850813	0.402434893	53509.5342	0.00561469625	0.0036782621	0.00102644127
45.2850813	0.402434893	61153.7534	0.00548422054	0.00363967579	0.00102643559
45.2850813	0.402434893	68797.9725	0.00537000902	0.00360319678	0.00102643117
45.2851	0.80487	0	0.00693016	0.00446832	0.00124932
45.285081	0.80486979	7644.2192	0.0062398527	0.0042127437	0.0010280964
45.2850813	0.804869786	15288.4383	0.00595387888	0.00404933506	0.00102793425
45.2850813	0.804869786	22932.6575	0.00578497438	0.00393887871	0.00102788019
45.2850813	0.804869786	30576.8767	0.00566063128	0.0038577121	0.00102785316
45.2850813	0.804869786	38221.0958	0.00555819722	0.00379477875	0.00102783694
45.2850813	0.804869786	45865.315	0.00546827783	0.00374409632	0.00102782613
45.2850813	0.804869786	53509.5342	0.00538621657	0.00370209045	0.00102781841
45.2850813	0.804869786	61153.7534	0.00530934873	0.00366647206	0.00102781261
45.2850813	0.804869786	68797.9725	0.00524115759	0.00363569961	0.00102780811
45.2851	1.2073	0	0.0066973	0.00448535	0.00130101
45.285081	1.2073047	7644.2192	0.00606804	0.0042417516	0.0010292255
45.2850813	1.20730468	15288.4383	0.00578230449	0.00407620266	0.0010290601
45.2850813	1.20730468	22932.6575	0.00562186193	0.00396408799	0.00102900498
45.2850813	1.20730468	30576.8767	0.00550888335	0.00388162797	0.00102897742
45.2850813	1.20730468	38221.0958	0.00541893121	0.00381766364	0.00102896088
45.2850813	1.20730468	45865.315	0.00534187115	0.00376615474	0.00102894985
45.2850813	1.20730468	53509.5342	0.00527267881	0.00372348568	0.00102894198
45.2850813	1.20730468	61153.7534	0.00520842803	0.00368733426	0.00102893607
45.2850813	1.20730468	68797.9725	0.00515061865	0.00365613224	0.00102893148
45.2851	1.60974	0	0.00655351	0.00450025	0.00132805
45.285081	1.6097396	7644.2192	0.0059775481	0.0042687123	0.001030354
45.2850813	1.60973957	15288.4383	0.0056858363	0.00410105138	0.00103018542
45.2850813	1.60973957	22932.6575	0.00552741483	0.00398731142	0.00103012923
45.2850813	1.60973957	30576.8767	0.00541929769	0.00390358942	0.00103010114
45.2850813	1.60973957	38221.0958	0.00533529737	0.00383862292	0.00103008428
45.2850813	1.60973957	45865.315	0.00526454089	0.00378631445	0.00103007305
45.2850813	1.60973957	53509.5342	0.00520163289	0.00374300771	0.00103006502
45.2850813	1.60973957	61153.7534	0.00514344925	0.00370634757	0.001030059
45.2850813	1.60973957	68797.9725	0.00509060147	0.00367473903	0.00103005432
45.2851	2.01217	0	0.00645504	0.00451342	0.00134383
45.285081	2.0121745	7644.2192	0.0059277705	0.004294008	0.0010314818
45.2850813	2.01217447	15288.4383	0.00562720945	0.00412426201	0.00103131003
45.2850813	2.01217447	22932.6575	0.00546775808	0.00400892979	0.00103125278
45.2850813	2.01217447	30576.8767	0.00536149434	0.00392397773	0.00103122416
45.2850813	2.01217447	38221.0958	0.00528056021	0.00385803889	0.00103120698
45.2850813	2.01217447	45865.315	0.00521341688	0.00380495944	0.00103119553
45.2850813	2.01217447	53509.5342	0.00515438533	0.00376104308	0.00103118735
45.2850813	2.01217447	61153.7534	0.00510025142	0.00372390202	0.00103118122
45.2850813	2.01217447	68797.9725	0.00505116587	0.00369191455	0.00103117645
45.2851	2.41461	0	0.00638302	0.00452516	0.00135397
45.285081	2.4146094	7644.2192	0.0059012908	0.0043179304	0.0010326087
45.2850813	2.41460936	15288.4383	0.00559063827	0.00414611995	0.00103243375
45.2850813	2.41460936	22932.6575	0.00542867372	0.00402922366	0.00103237544
45.2850813	2.41460936	30576.8767	0.00532279553	0.00394306891	0.00103234629
45.2850813	2.41460936	38221.0958	0.00524353363	0.00387618313	0.0010323288
45.2850813	2.41460936	45865.315	0.00517871428	0.00382235713	0.00103231713
45.2850813	2.41460936	53509.5342	0.00512239379	0.00377785535	0.0010323088
45.2850813	2.41460936	61153.7534	0.00507126841	0.00374025776	0.00103230256
45.2850813	2.41460936	68797.9725	0.00502515472	0.0037079161	0.0010322977
45.2851	2.81704	0	0.00632784	0.0045357	0.00136102
45.285081	2.8170443	7644.2192	0.0058891442	0.0043407046	0.0010337345
45.2850813	2.81704425	15288.4383	0.00556797501	0.0041668425	0.00103355642
45.2850813	2.81704425	22932.6575	0.00540272395	0.00404840374	0.00103349705
45.2850813	2.81704425	30576.8767	0.0052964239	0.0039610671	0.00103346736
45.2850813	2.81704425	38221.0958	0.00521804738	0.00389325314	0.00103344955
45.2850813	2.81704425	45865.315	0.00515480194	0.00383869834	0.00103343768
45.2850813	2.81704425	53509.5342	0.00510048049	0.00379362877	0.00103342919
45.2850813	2.81704425	61153.7534	0.00505167582	0.00375559258	0.00103342283
45.2850813	2.81704425	68797.9725	0.00500793175	0.00372291514	0.00103341788
45.2851	3.21948	0	0.00628407	0.00454523	0.00136624
45.285081	3.2194791	7644.2192	0.0058861468	0.0043625078	0.0010348592
45.2850813	3.21947914	15288.4383	0.00555452518	0.00418659852	0.00103467786
45.2850813	3.21947914	22932.6575	0.00538557732	0.00406663243	0.00103461742
45.2850813	3.21947914	30576.8767	0.0052783707	0.00397812821	0.0010345872
45.2850813	3.21947914	38221.0958	0.00520038341	0.00390939811	0.00103456907
45.2850813	3.21947914	45865.315	0.0051382195	0.00385412539	0.00103455699
45.2850813	3.21947914	53509.5342	0.00508540867	0.00380849872	0.00103454835
45.2850813	3.21947914	61153.7534	0.0050384297	0.00377003487	0.00103454188
45.2850813	3.21947914	68797.9725	0.00499659357	0.00373703307	0.00103453684
45.2851	3.62191	0	0.0062484	0.00455391	0.00137032
45.285081	3.621914	7644.2192	0.0058890159	0.0043834812	0.0010359824
45.2850813	3.62191404	15288.4383	0.00554737732	0.00420552204	0.00103579789
45.2850813	3.62191404	22932.6575	0.00537453644	0.00408403828	0.00103573639
45.2850813	3.62191404	30576.8767	0.0052661189	0.00399437532	0.00103570564
45.2850813	3.62191404	38221.0958	0.00518818592	0.00392473537	0.00103568719
45.2850813	3.62191404	45865.315	0.00512675663	0.0038687497	0.00103567489
45.2850813	3.62191404	53509.5342	0.00507510021	0.00382257051	0.00103566611
45.2850813	3.62191404	61153.7534	0.00502957568	0.00378368375	0.00103565952
45.2850813	3.62191404	68797.9725	0.00498929048	0.00375036272	0.00103565439
60.3801	0	0	0.00912972	0.00442389	0.00101656
60.380108	0	7644.2192	0.00817166	0.0041903291	0.0010256116
60.3801084	0	15288.4383	0.00768090272	0.00403866426	0.00102540389
60.3801084	0	22932.6575	0.00732454992	0.0039283459	0.00102533464
60.3801084	0	30576.8767	0.00703737019	0.00384251091	0.00102530001
60.3801084	0	38221.0958	0.00679469459	0.00377270617	0.00102527924
60.3801084	0	45865.315	0.00658406247	0.00371410138	0.00102526539
60.3801084	0	53509.5342	0.00639804129	0.0036636923	0.00102525549
60.3801084	0	61153.7534	0.00623170699	0.00361949501	0.00102524808
60.3801084	0	68797.9725	0.00608156154	0.00358013897	0.0010252423
60.3801	0.402435	0	0.00759123	0.00444328	0.00114382
60.380108	0.40243489	7644.2192	0.0069223547	0.0042269434	0.0010267425
60.3801084	0.402434893	15288.4383	0.00663404536	0.00408349473	0.00102653154
60.3801084	0.402434893	22932.6575	0.00645426424	0.00398139057	0.00102646123
60.3801084	0.402434893	30576.8767	0.00632234254	0.0039037697	0.00102642607
60.3801084	0.402434893	38221.0958	0.00622005278	0.00384214157	0.00102640498
60.3801084	0.402434893	45865.315	0.00609172278	0.00379164709	0.00102639092
60.3801084	0.402434893	53509.5342	0.00594775008	0.00374926506	0.00102638087
60.3801084	0.402434893	61153.7534	0.00582184327	0.00371032552	0.00102637334
60.3801084	0.402434893	68797.9725	0.00570828275	0.00367408309	0.00102636748
60.3801	0.80487	0	0.00711345	0.00445886	0.00124882
60.380108	0.80486979	7644.2192	0.0065039971	0.004251905	0.001027699
60.3801084	0.804869786	15288.4383	0.00622010127	0.00410713443	0.00102748484
60.3801084	0.804869786	22932.6575	0.00604801244	0.00400391338	0.00102741347
60.3801084	0.804869786	30576.8767	0.00592189735	0.00392537393	0.00102737778
60.3801084	0.804869786	38221.0958	0.00581951814	0.00386298187	0.00102735637
60.3801084	0.804869786	45865.315	0.0057312413	0.00381184402	0.00102734209
60.3801084	0.804869786	53509.5342	0.00565228763	0.00376891749	0.0010273319
60.3801084	0.804869786	61153.7534	0.00558016046	0.00373219156	0.00102732425
60.3801084	0.804869786	68797.9725	0.00551378848	0.00370027468	0.0010273183
60.3801	1.2073	0	0.00685915	0.0044728	0.00130023
60.380108	1.2073047	7644.2192	0.0063019556	0.0042752619	0.0010285475
60.3801084	1.20730468	15288.4383	0.00601803734	0.00412917355	0.00102833021
60.3801084	1.20730468	22932.6575	0.00585189459	0.00402484322	0.00102825777
60.3801084	1.20730468	30576.8767	0.00573408445	0.00394539282	0.00102822155
60.3801084	1.20730468	38221.0958	0.00564096777	0.00388224337	0.00102819982
60.3801084	1.20730468	45865.315	0.00556221703	0.00383046733	0.00102818534
60.3801084	1.20730468	53509.5342	0.00549260721	0.00378700017	0.00102817499
60.3801084	1.20730468	61153.7534	0.00542920629	0.00374981565	0.00102816723
60.3801084	1.20730468	68797.9725	0.00537022878	0.00371750956	0.00102816119
60.3801	1.60974	0	0.0066973	0.00448535	0.00132698
60.380108	1.6097396	7644.2192	0.0061873364	0.0042972643	0.0010293958
60.3801084	1.60973957	15288.4383	0.00589939917	0.00414986536	0.00102917535
60.3801084	1.60973957	22932.6575	0.00573521648	0.00404443737	0.00102910185
60.3801084	1.60973957	30576.8767	0.00562186193	0.00396408799	0.0010290651
60.3801084	1.60973957	38221.0958	0.00553437945	0.00390019235	0.00102904305
60.3801084	1.60973957	45865.315	0.00546183983	0.00384778821	0.00102902835
60.3801084	1.60973957	53509.5342	0.0053987079	0.00380378956	0.00102901785
60.3801084	1.60973957	61153.7534	0.00534187115	0.00376615474	0.00102900998
60.3801084	1.60973957	68797.9725	0.00528942025	0.00373346702	0.00102900385
60.3801	2.01217	0	0.00658412	0.0044967	0.00134249
60.380108	2.0121745	7644.2192	0.0061178954	0.0043181165	0.0010302439
60.3801084	2.01217447	15288.4383	0.00582343177	0.00416941538	0.0010300202
60.3801084	2.01217447	22932.6575	0.00565855818	0.00406290318	0.00102994564
60.3801084	2.01217447	30576.8767	0.00554695781	0.00398166893	0.00102990835
60.3801084	2.01217447	38221.0958	0.00546238397	0.00391704064	0.00102988599
60.3801084	2.01217447	45865.315	0.00539331593	0.00386402108	0.00102987107
60.3801084	2.01217447	53509.5342	0.00533391376	0.00381950287	0.00102986042
60.3801084	2.01217447	61153.7534	0.00528088952	0.00378142918	0.00102985243
60.3801084	2.01217447	68797.9725	0.0052322223	0.00374837081	0.00102984622
60.3801	2.41461	0	0.0065001	0.00450703	0.00135235
60.380108	2.4146094	7644.2192	0.0060751505	0.0043379855	0.0010310915
60.3801084	2.41460936	15288.4383	0.00577279345	0.00418798949	0.00103086467
60.3801084	2.41460936	22932.6575	0.0056057271	0.00408040653	0.00103078904
60.3801084	2.41460936	30576.8767	0.00549435687	0.00399830175	0.00103075123
60.3801084	2.41460936	38221.0958	0.00541118112	0.0039329547	0.00103072854
60.3801084	2.41460936	45865.315	0.00534410765	0.00387933287	0.00103071342
60.3801084	2.41460936	53509.5342	0.00528701073	0.00383430771	0.00103070262
60.3801084	2.41460936	61153.7534	0.00523644906	0.00379580737	0.00103069451
60.3801084	2.41460936	68797.9725	0.00519031782	0.00376239037	0.00103068821
60.3801	2.81704	0	0.00643504	0.00451648	0.00135912
60.380108	2.8170443	7644.2192	0.006049487	0.0043570074	0.0010319387
60.3801084	2.81704425	15288.4383	0.00573854112	0.00420572186	0.00103170869
60.3801084	2.81704425	22932.6575	0.00556843487	0.00409708029	0.001031632
60.3801084	2.81704425	30576.8767	0.00545642371	0.0040141182	0.00103159366
60.3801084	2.81704425	38221.0958	0.00537378864	0.00394806523	0.00103157066
60.3801084	2.81704425	45865.315	0.00530788203	0.00389385331	0.00103155532
60.3801084	2.81704425	53509.5342	0.00525230428	0.00384833286	0.00103154436
60.3801084	2.81704425	61153.7534	0.00520347135	0.0038094173	0.00103153615
60.3801084	2.81704425	68797.9725	0.00515920436	0.003775653	0.00103152976
60.3801	3.21948	0	0.00638302	0.00452516	0.00136407
60.380108	3.2194791	7644.2192	0.006035315	0.0043752945	0.0010327854
60.3801084	3.21947914	15288.4383	0.00571547888	0.00422272177	0.00103255219
60.3801084	3.21947914	22932.6575	0.00554184864	0.00411303169	0.00103247444
60.3801084	3.21947914	30576.8767	0.00542867372	0.00402922366	0.00103243557
60.3801084	3.21947914	38221.0958	0.00534605871	0.00396247581	0.00103241224
60.3801084	3.21947914	45865.315	0.00528081405	0.00390768414	0.0010323967
60.3801084	3.21947914	53509.5342	0.00522627337	0.00386167827	0.00103238559
60.3801084	3.21947914	61153.7534	0.00517871428	0.00382235713	0.00103237726
60.3801084	3.21947914	68797.9725	0.00513588587	0.00378825513	0.00103237078
60.3801	3.62191	0	0.0063404	0.00453317	0.00136787
60.380108	3.621914	7644.2192	0.0060291204	0.00439294	0.0010336315
60.3801084	3.62191404	15288.4383	0.00570034348	0.00423907907	0.0010333951
60.3801084	3.62191404	22932.6575	0.00552291822	0.00412834831	0.00103331629
60.3801084	3.62191404	30576.8767	0.00540825232	0.00404370359	0.00103327688
60.3801084	3.62191404	38221.0958	0.00532532098	0.00397626975	0.00103325324
60.3801084	3.62191404	45865.315	0.00526040613	0.00392090652	0.00103323748
60.3801084	3.62191404	53509.5342	0.00520658004	0.00387442292	0.00103322622
60.3801084	3.62191404	61153.7534	0.00515998415	0.00383470366	0.00103321777
60.3801084	3.62191404	68797.9725	0.00511829532	0.0038002714	0.00103321121
75.4751	0	0	0.00913099	0.00442423	0.00101666
75.475136	0	7644.2192	0.0083013221	0.0042284434	0.0010258142
75.4751355	0	15288.4383	0.00785429421	0.00409291342	0.00102555456
75.4751355	0	22932.6575	0.00752747753	0.0039908049	0.001025468
75.4751355	0	30576.8767	0.0072626539	0.00390956665	0.00102542471
75.4751355	0	38221.0958	0.00703737019	0.00384251091	0.00102539875
75.4751355	0	45865.315	0.00684036411	0.00378565004	0.00102538143
75.4751355	0	53509.5342	0.00666501904	0.00373642049	0.00102536907
75.4751355	0	61153.7534	0.00650701727	0.00369308267	0.00102535979
75.4751355	0	68797.9725	0.00636332754	0.0036544068	0.00102535258
75.4751	0.402435	0	0.00774764	0.00443994	0.00114373
75.475136	0.40243489	7644.2192	0.0071512554	0.0042581544	0.0010267592
75.4751355	0.402434893	15288.4383	0.00687134162	0.00412941197	0.00102649634
75.4751355	0.402434893	22932.6575	0.00669439206	0.00403406816	0.00102640871
75.4751355	0.402434893	30576.8767	0.00656470429	0.00395957274	0.0010263649
75.4751355	0.402434893	38221.0958	0.00646359788	0.00389923156	0.00102633861
75.4751355	0.402434893	45865.315	0.00634068618	0.0038490411	0.00102632109
75.4751355	0.402434893	53509.5342	0.00620273853	0.003806426	0.00102630857
75.4751355	0.402434893	61153.7534	0.00608001745	0.00376747981	0.00102629918
75.4751355	0.402434893	68797.9725	0.00596901611	0.00373146216	0.00102629188
75.4751	0.80487	0	0.00726336	0.00445284	0.00124851
75.475136	0.80486979	7644.2192	0.0067172595	0.0042787917	0.0010274913
75.4751355	0.804869786	15288.4383	0.00644007105	0.00414915395	0.00102722528
75.4751355	0.804869786	22932.6575	0.00626807845	0.00405302765	0.0010271366
75.4751355	0.804869786	30576.8767	0.0061421068	0.00397785725	0.00102709225
75.4751355	0.804869786	38221.0958	0.0060409103	0.00391693904	0.00102706565
75.4751355	0.804869786	45865.315	0.00595495581	0.00386625069	0.00102704791
75.4751355	0.804869786	53509.5342	0.00587944687	0.0038232023	0.00102703524
75.4751355	0.804869786	61153.7534	0.0058119127	0.00378603686	0.00102702574
75.4751355	0.804869786	68797.9725	0.00575132172	0.0037535123	0.00102701835
75.4751	1.2073	0	0.00699576	0.00446462	0.00129975
75.475136	1.2073047	7644.2192	0.0064946852	0.0042983316	0.0010281715
75.4751355	1.20730468	15288.4383	0.00621698501	0.00416779709	0.00102790228
75.4751355	1.20730468	22932.6575	0.00604871612	0.00407089085	0.00102781253
75.4751355	1.20730468	30576.8767	0.00592818085	0.00399504835	0.00102776766
75.4751355	1.20730468	38221.0958	0.00583299736	0.00393355582	0.00102774073
75.4751355	1.20730468	45865.315	0.00575296241	0.00388237177	0.00102772278
75.4751355	1.20730468	53509.5342	0.00568274738	0.00383889168	0.00102770996
75.4751355	1.20730468	61153.7534	0.00561929768	0.0038013486	0.00102770035
75.4751355	1.20730468	68797.9725	0.00556073374	0.00376849316	0.00102769287
75.4751	1.60974	0	0.00682136	0.00447542	0.00132634
75.475136	1.6097396	7644.2192	0.0063620881	0.0043169147	0.0010288516
75.4751355	1.60973957	15288.4383	0.00608150361	0.00418548349	0.00102857917
75.4751355	1.60973957	22932.6575	0.00591480433	0.00408780186	0.00102848836
75.4751355	1.60973957	30576.8767	0.00579790282	0.00401129225	0.00102844295
75.4751355	1.60973957	38221.0958	0.00570742248	0.00394923035	0.00102841571
75.4751355	1.60973957	45865.315	0.00563267523	0.00389755514	0.00102839754
75.4751355	1.60973957	53509.5342	0.00556807268	0.00385364738	0.00102838457
75.4751355	1.60973957	61153.7534	0.00551041262	0.00381573018	0.00102837484
75.4751355	1.60973957	68797.9725	0.00545772835	0.00378254693	0.00102836727
75.4751	2.01217	0	0.0066973	0.00448535	0.00134167
75.475136	2.0121745	7644.2192	0.0062772769	0.0043346616	0.0010295315
75.4751355	2.01217447	15288.4383	0.00599192835	0.00420233431	0.0010292559
75.4751355	2.01217447	22932.6575	0.00582484882	0.00410388311	0.00102916403
75.4751355	2.01217447	30576.8767	0.0057096106	0.0040267128	0.00102911809
75.4751355	2.01217447	38221.0958	0.00562186193	0.00396408799	0.00102909053
75.4751355	2.01217447	45865.315	0.00555043739	0.00391192778	0.00102907215
75.4751355	2.01217447	53509.5342	0.00548949072	0.00386759807	0.00102905903
75.4751355	2.01217447	61153.7534	0.00543566911	0.00382931207	0.00102904918
75.4751355	2.01217447	68797.9725	0.00538691057	0.00379580599	0.00102904153
75.4751	2.41461	0	0.00660399	0.00449452	0.00135137
75.475136	2.4146094	7644.2192	0.0062212857	0.0043516748	0.0010302112
75.4751355	2.41460936	15288.4383	0.00592993714	0.00421845209	0.00102993244
75.4751355	2.41460936	22932.6575	0.00576115406	0.0041192377	0.0010298395
75.4751355	2.41460936	30576.8767	0.00564621875	0.00404141383	0.00102979304
75.4751355	2.41460936	38221.0958	0.00555982411	0.00397823336	0.00102976515
75.4751355	2.41460936	45865.315	0.0054903347	0.00392559515	0.00102974657
75.4751355	2.41460936	53509.5342	0.00543165021	0.00388085014	0.00102973329
75.4751355	2.41460936	61153.7534	0.00538026988	0.00384220167	0.00102972333
75.4751355	2.41460936	68797.9725	0.00533403904	0.00380837882	0.00102971559
75.4751	2.81704	0	0.006531	0.00450301	0.00135797
75.475136	2.8170443	7644.2192	0.0061841266	0.0043680415	0.0010308907
75.4751355	2.81704425	15288.4383	0.00588602734	0.00423392347	0.00103060875
75.4751355	2.81704425	22932.6575	0.00571470787	0.00413395224	0.00103051475
75.4751355	2.81704425	30576.8767	0.00559921325	0.00405548201	0.00103046775
75.4751355	2.81704425	38221.0958	0.00551330531	0.0039917533	0.00103043955
75.4751355	2.81704425	45865.315	0.00544488835	0.0039386443	0.00103042075
75.4751355	2.81704425	53509.5342	0.00538761478	0.00389349088	0.00103040732
75.4751355	2.81704425	61153.7534	0.00533784231	0.00385448656	0.00103039725
75.4751355	2.81704425	68797.9725	0.00529333069	0.00382035334	0.00103038942
75.4751	3.21948	0	0.0064722	0.00451091	0.00136275
75.475136	3.2194791	7644.2192	0.0061599483	0.0043838361	0.00103157
75.4751355	3.21947914	15288.4383	0.00585466416	0.00424882172	0.00103128479
75.4751355	3.21947914	22932.6575	0.00568029277	0.00414809949	0.00103118973
75.4751355	3.21947914	30576.8767	0.00556369296	0.00406898975	0.0010311422
75.4751355	3.21947914	38221.0958	0.00547772289	0.00400471988	0.00103111368
75.4751355	3.21947914	45865.315	0.00540983662	0.003951147	0.00103109467
75.4751355	3.21947914	53509.5342	0.00535344514	0.00390559179	0.00103108109
75.4751355	3.21947914	61153.7534	0.00530476955	0.00386623798	0.00103107091
75.4751355	3.21947914	68797.9725	0.0052614888	0.00383180061	0.00103106298
75.4751	3.62191	0	0.00642373	0.00451827	0.00136638
75.475136	3.621914	7644.2192	0.0061450568	0.0043991223	0.0010322489
75.4751355	3.62191404	15288.4383	0.00583235458	0.00426320905	0.00103196053
75.4751355	3.62191404	22932.6575	0.00565461594	0.00416174087	0.00103186441
75.4751355	3.62191404	30576.8767	0.00553655862	0.00408199777	0.00103181635
75.4751355	3.62191404	38221.0958	0.00545016809	0.00401719318	0.00103178751
75.4751355	3.62191404	45865.315	0.0053824583	0.0039631627	0.00103176829
75.4751355	3.62191404	53509.5342	0.00532660371	0.00391721171	0.00103175455
75.4751355	3.62191404	61153.7534	0.00527869216	0.00387751417	0.00103174425
75.4751355	3.62191404	68797.9725	0.00523632444	0.00384277824	0.00103173624
90.5702	0	0	0.00913188	0.00442445	0.00101672
90.570163	0	7644.2192	0.0083978433	0.0042558398	0.0010259802
90.5701626	0	15288.4383	0.00798482917	0.00413346955	0.00102566864
90.5701626	0	22932.6575	0.00768090272	0.00403866426	0.00102556477
90.5701626	0	30576.8767	0.00743378287	0.00396181425	0.00102551283
90.5701626	0	38221.0958	0.00722275015	0.00389753744	0.00102548167
90.5701626	0	45865.315	0.00703737019	0.00384251091	0.00102546089
90.5701626	0	53509.5342	0.0068715517	0.00379454011	0.00102544605
90.5701626	0	61153.7534	0.00672136024	0.00375210253	0.00102543492
90.5701626	0	68797.9725	0.00658406247	0.00371410138	0.00102542627
90.5702	0.402435	0	0.00787338	0.00443767	0.00114367
90.570163	0.40243489	7644.2192	0.0073344664	0.0042808455	0.0010268023
90.5701626	0.402434893	15288.4383	0.00706349673	0.00416424985	0.00102648752
90.5701626	0.402434893	22932.6575	0.0068891766	0.00407520769	0.00102638259
90.5701626	0.402434893	30576.8767	0.00676080561	0.00400408901	0.00102633012
90.5701626	0.402434893	38221.0958	0.00666000949	0.00394551683	0.00102629864
90.5701626	0.402434893	45865.315	0.00654127772	0.00389616251	0.00102627765
90.5701626	0.402434893	53509.5342	0.00640903424	0.003853824	0.00102626266
90.5701626	0.402434893	61153.7534	0.00628982714	0.00381516299	0.00102625141
90.5701626	0.402434893	68797.9725	0.00618098543	0.00377948402	0.00102624267
90.5702	0.80487	0	0.00738931	0.00444867	0.0012483
90.570163	0.80486979	7644.2192	0.0068941668	0.0042984372	0.0010273834
90.5701626	0.804869786	15288.4383	0.00662549571	0.00418118463	0.00102706546
90.5701626	0.804869786	22932.6575	0.00645509945	0.00409157028	0.00102695946
90.5701626	0.804869786	30576.8767	0.00632997387	0.00401993856	0.00102690646
90.5701626	0.804869786	38221.0958	0.00623003095	0.00396091575	0.00102687466
90.5701626	0.804869786	45865.315	0.00614596105	0.00391116576	0.00102685346
90.5701626	0.804869786	53509.5342	0.00607295543	0.00386847735	0.00102683831
90.5701626	0.804869786	61153.7534	0.00600844905	0.0038313152	0.00102682696
90.5701626	0.804869786	68797.9725	0.00595121332	0.00379857352	0.00102681812
90.5702	1.2073	0	0.00711345	0.00445886	0.00129942
90.570163	1.2073047	7644.2192	0.0066576227	0.0043152331	0.0010279513
90.5701626	1.20730468	15288.4383	0.00638823682	0.00419732019	0.00102763018
90.5701626	1.20730468	22932.6575	0.00622010127	0.00410713443	0.00102752312
90.5701626	1.20730468	30576.8767	0.00609848346	0.00403499081	0.00102746959
90.5701626	1.20730468	38221.0958	0.00600237956	0.00397551856	0.00102743747
90.5701626	1.20730468	45865.315	0.00592189735	0.00392537393	0.00102741606
90.5701626	1.20730468	53509.5342	0.00585174146	0.00388233642	0.00102740077
90.5701626	1.20730468	61153.7534	0.00578882598	0.00384486344	0.00102738929
90.5701626	1.20730468	68797.9725	0.0057312413	0.00381184402	0.00102738037
90.5702	1.60974	0	0.00693016	0.00446832	0.0013259
90.570163	1.6097396	7644.2192	0.0065114432	0.0043313197	0.0010285192
90.5701626	1.60973957	15288.4383	0.00623985275	0.00421274367	0.00102819485
90.5701626	1.60973957	22932.6575	0.00607277673	0.00412198833	0.00102808672
90.5701626	1.60973957	30576.8767	0.00595387888	0.00404933506	0.00102803266
90.5701626	1.60973957	38221.0958	0.00586137671	0.00398941571	0.00102800022
90.5701626	1.60973957	45865.315	0.00578497438	0.00393887871	0.0010279786
90.5701626	1.60973957	53509.5342	0.00571913933	0.00389549413	0.00102796315
90.5701626	1.60973957	61153.7534	0.00566063128	0.0038577121	0.00102795157
90.5701626	1.60973957	68797.9725	0.00560742701	0.00382441642	0.00102794256
90.5702	2.01217	0	0.00679789	0.00447713	0.00134112
90.570163	2.0121745	7644.2192	0.0064144628	0.0043467733	0.001029087
90.5701626	2.01217447	15288.4383	0.0061393612	0.00422753179	0.00102875942
90.5701626	2.01217447	22932.6575	0.00597203109	0.00413620946	0.00102865023
90.5701626	2.01217447	30576.8767	0.00585457579	0.00406304965	0.00102859564
90.5701626	2.01217447	38221.0958	0.00576445854	0.00400268646	0.00102856288
90.5701626	2.01217447	45865.315	0.00569100079	0.00395176028	0.00102854105
90.5701626	2.01217447	53509.5342	0.0056284549	0.00390803165	0.00102852545
90.5701626	2.01217447	61153.7534	0.0055734527	0.00386994337	0.00102851375
90.5701626	2.01217447	68797.9725	0.00552389187	0.00383637399	0.00102850465
90.5702	2.41461	0	0.0066973	0.00448535	0.0013507
90.570163	2.4146094	7644.2192	0.0063476509	0.0043616609	0.0010296546
90.5701626	2.41460936	15288.4383	0.00606804005	0.0042417516	0.00102932388
90.5701626	2.41460936	22932.6575	0.00589939917	0.00414986536	0.00102921363
90.5701626	2.41460936	30576.8767	0.00578230449	0.00407620266	0.00102915851
90.5701626	2.41460936	38221.0958	0.0056934776	0.00401539948	0.00102912543
90.5701626	2.41460936	45865.315	0.00562186193	0.00396408799	0.00102910338
90.5701626	2.41460936	53509.5342	0.00556149608	0.00392001901	0.00102908763
90.5701626	2.41460936	61153.7534	0.00550888335	0.00388162797	0.00102907582
90.5701626	2.41460936	68797.9725	0.00546183983	0.00384778821	0.00102906663
90.5702	2.81704	0	0.00661791	0.00449304	0.0013572
90.570163	2.8170443	7644.2192	0.0063008349	0.0043760411	0.0010302221
90.5701626	2.81704425	15288.4383	0.00601602726	0.00425546149	0.00102988821
90.5701626	2.81704425	22932.6575	0.00584532856	0.00416301461	0.0010297769
90.5701626	2.81704425	30576.8767	0.00572781981	0.00408885297	0.00102972124
90.5701626	2.81704425	38221.0958	0.00563949543	0.00402761399	0.00102968785
90.5701626	2.81704425	45865.315	0.00556892655	0.00397592138	0.00102966559
90.5701626	2.81704425	53509.5342	0.00550994071	0.00393151614	0.00102964969
90.5701626	2.81704425	61153.7534	0.00545891435	0.00389282625	0.00102963776
90.5701626	2.81704425	68797.9725	0.00541358323	0.00385871985	0.00102962848
90.5702	3.21948	0	0.00655351	0.00450025	0.00136186
90.570163	3.2194791	7644.2192	0.0062680021	0.0043899654	0.0010307895
90.5701626	3.21947914	15288.4383	0.00597754811	0.00426871228	0.00103045238
90.5701626	3.21947914	22932.6575	0.0058042882	0.00417570798	0.00103034001
90.5701626	3.21947914	30576.8767	0.0056858363	0.00410105138	0.00103028383
90.5701626	3.21947914	38221.0958	0.00559747659	0.00403938085	0.00103025011
90.5701626	3.21947914	45865.315	0.00552741483	0.00398731142	0.00103022764
90.5701626	3.21947914	53509.5342	0.0054692711	0.00394257412	0.00103021159
90.5701626	3.21947914	61153.7534	0.00541929769	0.00390358942	0.00103019955
90.5701626	3.21947914	68797.9725	0.00537515265	0.00386922028	0.00103019018
90.5702	3.62191	0	0.0065001	0.00450703	0.00136538
90.570163	3.621914	7644.2192	0.0062453316	0.0044034785	0.0010313567
90.5701626	3.62191404	15288.4383	0.00594894664	0.00428154824	0.00103101638
90.5701626	3.62191404	22932.6575	0.00577279345	0.00418798949	0.00103090295
90.5701626	3.62191404	30576.8767	0.00565303957	0.00411284174	0.00103084623
90.5701626	3.62191404	38221.0958	0.00556427805	0.0040507438	0.0010308122
90.5701626	3.62191404	45865.315	0.00549435687	0.00399830175	0.00103078951
90.5701626	3.62191404	53509.5342	0.00543669229	0.00395323648	0.00103077331
90.5701626	3.62191404	61153.7534	0.00538741503	0.00391396094	0.00103076115
90.5701626	3.62191404	68797.9725	0.00534410765	0.00387933287	0.0010307517
105.6652	0	0	0.009132554	0.004424619	0.001016762
105.66519	0	7644.2192	0.0084730716	0.0042765089	0.0010261269
105.66519	0	15288.4383	0.00808777069	0.00416502822	0.00102576339
105.66519	0	22932.6575	0.00780232371	0.00407667097	0.0010256422
105.66519	0	30576.8767	0.00756960354	0.00400390743	0.0010255816
105.66519	0	38221.0958	0.0073703795	0.00394233968	0.00102554525
105.66519	0	45865.315	0.00719487137	0.00388917078	0.00102552101
105.66519	0	53509.5342	0.00703737019	0.00384251091	0.0010255037
105.66519	0	61153.7534	0.00689420751	0.00380102426	0.00102549071
105.66519	0	68797.9725	0.00676285345	0.00376373314	0.00102548061
105.6652	0.4024349	0	0.007977154	0.004436022	0.001143612
105.66519	0.40243489	7644.2192	0.0074851966	0.0042981018	0.0010268464
105.66519	0.402434893	15288.4383	0.00722340361	0.00419164037	0.0010264797
105.66519	0.402434893	22932.6575	0.00705195119	0.00410830672	0.00102635745
105.66519	0.402434893	30576.8767	0.00692486267	0.00404053459	0.00102629633
105.66519	0.402434893	38221.0958	0.00682444405	0.00398393145	0.00102625965
105.66519	0.402434893	45865.315	0.00670938476	0.00393570056	0.0010262352
105.66519	0.402434893	53509.5342	0.00658255373	0.00389394842	0.00102621774
105.66519	0.402434893	61153.7534	0.00646729337	0.00385577731	0.00102620464
105.66519	0.402434893	68797.9725	0.00636131816	0.00382054953	0.00102619445
105.6652	0.8048698	0	0.00749727	0.004445615	0.001248145
105.66519	0.80486979	7644.2192	0.0070439865	0.0043134342	0.0010273342
105.66519	0.804869786	15288.4383	0.0067843616	0.00420646145	0.00102696425
105.66519	0.804869786	22932.6575	0.00661626053	0.00412269275	0.00102684094
105.66519	0.804869786	30576.8767	0.00649221785	0.00405452093	0.00102677928
105.66519	0.804869786	38221.0958	0.00639333956	0.00399755746	0.00102674229
105.66519	0.804869786	45865.315	0.00631060556	0.00394900474	0.00102671763
105.66519	0.804869786	53509.5342	0.00623922971	0.00390696455	0.00102670001
105.66519	0.804869786	61153.7534	0.00617655916	0.00387009222	0.0010266868
105.66519	0.804869786	68797.9725	0.00612118379	0.00383740314	0.00102667652
105.6652	1.207305	0	0.007216422	0.00445459	0.001299189
105.66519	1.2073047	7644.2192	0.0067980015	0.004328164	0.0010278219
105.66519	1.20730468	15288.4383	0.00653773831	0.0042206759	0.00102744877
105.66519	1.20730468	22932.6575	0.00637106781	0.00413647216	0.0010273244
105.66519	1.20730468	30576.8767	0.00624939903	0.00406790109	0.00102726221
105.66519	1.20730468	38221.0958	0.00615310321	0.00401057781	0.0010272249
105.66519	1.20730468	45865.315	0.00607267714	0.00396170377	0.00102720003
105.66519	1.20730468	53509.5342	0.00600292971	0.00391937592	0.00102718226
105.66519	1.20730468	61153.7534	0.00594079076	0.00388224465	0.00102716893
105.66519	1.20730468	68797.9725	0.00588434491	0.00384932132	0.00102715857
105.6652	1.60974	0	0.007026767	0.004463002	0.001325587
105.66519	1.6097396	7644.2192	0.0066415033	0.0043423479	0.0010283095
105.66519	1.60973957	15288.4383	0.00637950768	0.00423434083	0.00102793326
105.66519	1.60973957	22932.6575	0.00621344887	0.00414970263	0.00102780782
105.66519	1.60973957	30576.8767	0.00609371964	0.00408073338	0.0010277451
105.66519	1.60973957	38221.0958	0.00600006766	0.00402305146	0.00102770747
105.66519	1.60973957	45865.315	0.00592264899	0.00397385727	0.00102768238
105.66519	1.60973957	53509.5342	0.00585605736	0.00393124289	0.00102766446
105.66519	1.60973957	61153.7534	0.00579706818	0.00389385364	0.00102765102
105.66519	1.60973957	68797.9725	0.00574363869	0.00386069689	0.00102764057
105.6652	2.012174	0	0.006888251	0.004470903	0.001340729
105.66519	2.0121745	7644.2192	0.0065348116	0.0043560372	0.0010287971
105.66519	2.01217447	15288.4383	0.00627018937	0.00424750763	0.00102841768
105.66519	2.01217447	22932.6575	0.00610387835	0.00416243603	0.00102829119
105.66519	2.01217447	30576.8767	0.00598530093	0.00409307017	0.00102822794
105.66519	2.01217447	38221.0958	0.00589360738	0.00403503133	0.00102818999
105.66519	2.01217447	45865.315	0.00581864092	0.00398551875	0.00102816469
105.66519	2.01217447	53509.5342	0.00575481259	0.00394261952	0.00102814661
105.66519	2.01217447	61153.7534	0.00569878408	0.00390497388	0.00102813306
105.66519	2.01217447	68797.9725	0.0056484386	0.00387158516	0.00102812252
105.6652	2.414609	0	0.006781892	0.004478338	0.001350231
105.66519	2.4146094	7644.2192	0.0064591171	0.0043692777	0.0010292847
105.66519	2.41460936	15288.4383	0.00619111129	0.00426022227	0.00102890204
105.66519	2.41460936	22932.6575	0.00602375333	0.00417471863	0.00102877448
105.66519	2.41460936	30576.8767	0.00590552828	0.00410495815	0.0010287107
105.66519	2.41460936	38221.0958	0.00581499869	0.00404656451	0.00102867243
105.66519	2.41460936	45865.315	0.00574170107	0.00399673572	0.00102864692
105.66519	2.41460936	53509.5342	0.0056798681	0.0039535538	0.00102862869
105.66519	2.41460936	61153.7534	0.00562605126	0.00391565383	0.00102861503
105.66519	2.41460936	68797.9725	0.00557806286	0.00388203509	0.0010286044
105.6652	2.817044	0	0.006697299	0.004485348	0.001356642
105.66519	2.8170443	7644.2192	0.0064042053	0.0043821107	0.0010297721
105.66519	2.81704425	15288.4383	0.00613223853	0.00427252566	0.00102938631
105.66519	2.81704425	22932.6575	0.0059632064	0.00418659154	0.00102925769
105.66519	2.81704425	30576.8767	0.00584468699	0.00411643866	0.00102919338
105.66519	2.81704425	38221.0958	0.00575466354	0.00405769263	0.00102915479
105.66519	2.81704425	45865.315	0.00568236991	0.00400755012	0.00102912907
105.66519	2.81704425	53509.5342	0.00562186193	0.00396408799	0.00102911069
105.66519	2.81704425	61153.7534	0.00556958132	0.00392593607	0.00102909691
105.66519	2.81704425	68797.9725	0.00552326926	0.00389208959	0.00102908619
105.6652	3.219479	0	0.006628222	0.00449197	0.001361228
105.66519	3.2194791	7644.2192	0.0063639789	0.0043945727	0.0010302595
105.66519	3.21947914	15288.4383	0.00608763965	0.00428445419	0.00102987049
105.66519	3.21947914	22932.6575	0.00591647353	0.00419809121	0.0010297408
105.66519	3.21947914	30576.8767	0.00579717986	0.00412754828	0.00102967596
105.66519	3.21947914	38221.0958	0.00570717207	0.00406845242	0.00102963705
105.66519	3.21947914	45865.315	0.00563538609	0.00401799885	0.00102961112
105.66519	3.21947914	53509.5342	0.00557570306	0.00397425914	0.00102959259
105.66519	3.21947914	61153.7534	0.00552445611	0.00393585786	0.0010295787
105.66519	3.21947914	68797.9725	0.00547931609	0.00390178612	0.00102956789
105.6652	3.621914	0	0.006570642	0.004498236	0.001364669
105.66519	3.621914	7644.2192	0.0063345362	0.0044066964	0.0010307468
105.66519	3.62191404	15288.4383	0.00605354237	0.00429604019	0.00103035455
105.66519	3.62191404	22932.6575	0.00587991683	0.00420924991	0.0010302238
105.66519	3.62191404	30576.8767	0.0057595039	0.00413831929	0.00103015843
105.66519	3.62191404	38221.0958	0.00566915784	0.0040788762	0.00103011921
105.66519	3.62191404	45865.315	0.00559752213	0.00402811426	0.00103009306
105.66519	3.62191404	53509.5342	0.00553830579	0.0039840997	0.00103007438
105.66519	3.62191404	61153.7534	0.00548773492	0.00394545171	0.00103006037
105.66519	3.62191404	68797.9725	0.00544341133	0.00391115728	0.00103004947
120.7602	0	0	0.009133077	0.004424744	0.001016794
120.76022	0	7644.2192	0.0085336482	0.0042926696	0.0010262621
120.760217	0	15288.4383	0.00817166004	0.00419032914	0.00102584667
120.760217	0	22932.6575	0.00790161594	0.00410766557	0.00102570817
120.760217	0	30576.8767	0.00768090272	0.00403866426	0.00102563892
120.760217	0	38221.0958	0.00749162043	0.00397968326	0.00102559737
120.760217	0	45865.315	0.00732454992	0.0039283459	0.00102556967
120.760217	0	53509.5342	0.00717428881	0.00388301404	0.00102554988
120.760217	0	61153.7534	0.00703737019	0.00384251091	0.00102553504
120.760217	0	68797.9725	0.00691141311	0.00380596329	0.0010255235
120.7602	0.4024349	0	0.008064524	0.004434776	0.001143556
120.76022	0.40243489	7644.2192	0.0076118151	0.0043116736	0.0010268946
120.760217	0.402434893	15288.4383	0.00735918473	0.00421376876	0.00102647597
120.760217	0.402434893	22932.6575	0.00719090302	0.00413555749	0.00102633641
120.760217	0.402434893	30576.8767	0.00706530275	0.00407098092	0.00102626663
120.760217	0.402434893	38221.0958	0.00696554357	0.00401639857	0.00102622476
120.760217	0.402434893	45865.315	0.00685389116	0.00396943626	0.00102619685
120.760217	0.402434893	53509.5342	0.00673215403	0.00392845497	0.00102617691
120.760217	0.402434893	61153.7534	0.00662102546	0.00389090818	0.00102616196
120.760217	0.402434893	68797.9725	0.00651843365	0.00385621784	0.00102615033
120.7602	0.8048698	0	0.007591226	0.004443277	0.001248029
120.76022	0.80486979	7644.2192	0.0071729828	0.0043252634	0.0010273222
120.760217	0.804869786	15288.4383	0.00692235475	0.00422694344	0.00102690036
120.760217	0.804869786	22932.6575	0.00675690551	0.0041483894	0.00102675974
120.760217	0.804869786	30576.8767	0.00663404536	0.00408349473	0.00102668942
120.760217	0.804869786	38221.0958	0.00653606231	0.00402861925	0.00102664724
120.760217	0.804869786	45865.315	0.00645426424	0.00398139057	0.00102661911
120.760217	0.804869786	53509.5342	0.00638392598	0.00394016805	0.00102659902
120.760217	0.804869786	61153.7534	0.00632234254	0.0039037697	0.00102658395
120.760217	0.804869786	68797.9725	0.00626797468	0.00387131724	0.00102657223
120.7602	1.207305	0	0.007307659	0.004451293	0.001299013
120.76022	1.2073047	7644.2192	0.0069207388	0.0043383814	0.0010277497
120.760217	1.20730468	15288.4383	0.00666970196	0.00423964239	0.00102732472
120.760217	1.20730468	22932.6575	0.00650526472	0.00416074519	0.00102718304
120.760217	1.20730468	30576.8767	0.00638415795	0.00409553254	0.0010271122
120.760217	1.20730468	38221.0958	0.00628808464	0.00404036413	0.00102706969
120.760217	1.20730468	45865.315	0.00620795728	0.00399286931	0.00102704135
120.760217	1.20730468	53509.5342	0.00613872323	0.00395140579	0.00102702111
120.760217	1.20730468	61153.7534	0.00607735201	0.00391478856	0.00102700593
120.760217	1.20730468	68797.9725	0.00602193238	0.00388213645	0.00102699412
120.7602	1.60974	0	0.007113446	0.004458863	0.001325351
120.76022	1.6097396	7644.2192	0.0067563925	0.0043510669	0.0010281773
120.760217	1.60973957	15288.4383	0.00650399707	0.00425190498	0.00102774906
120.760217	1.60973957	22932.6575	0.0063398521	0.00417266456	0.00102760631
120.760217	1.60973957	30576.8767	0.00622010127	0.00410713443	0.00102753494
120.760217	1.60973957	38221.0958	0.00612594702	0.0040516737	0.00102749212
120.760217	1.60973957	45865.315	0.00604801244	0.00400391338	0.00102746357
120.760217	1.60973957	53509.5342	0.0059810541	0.00396220946	0.00102744317
120.760217	1.60973957	61153.7534	0.00592189735	0.00392537393	0.00102742788
120.760217	1.60973957	68797.9725	0.00586850653	0.00389252268	0.00102741598
120.7602	2.012174	0	0.006970121	0.004466022	0.001340433
120.76022	2.0121745	7644.2192	0.0066419169	0.0043633558	0.0010286047
120.760217	2.01217447	15288.4383	0.00638752655	0.00426376723	0.00102817336
120.760217	2.01217447	22932.6575	0.00622308441	0.0041841838	0.00102802955
120.760217	2.01217447	30576.8767	0.00610419398	0.00411833702	0.00102795765
120.760217	2.01217447	38221.0958	0.00601158183	0.00406258492	0.0010279145
120.760217	2.01217447	45865.315	0.00593560976	0.00401456008	0.00102788574
120.760217	2.01217447	53509.5342	0.00587087687	0.00397261677	0.0010278652
120.760217	2.01217447	61153.7534	0.00581410564	0.00393556388	0.00102784979
120.760217	2.01217447	68797.9725	0.00576318896	0.00390251435	0.0010278378
120.7602	2.414609	0	0.006859151	0.004472804	0.001349875
120.76022	2.4146094	7644.2192	0.0065589004	0.0043752809	0.0010290322
120.760217	2.41460936	15288.4383	0.00630195562	0.0042752619	0.00102859761
120.760217	2.41460936	22932.6575	0.00613663531	0.00419533588	0.00102845274
120.760217	2.41460936	30576.8767	0.00601803734	0.00412917355	0.00102838031
120.760217	2.41460936	38221.0958	0.00592642106	0.0040731313	0.00102833684
120.760217	2.41460936	45865.315	0.00585189459	0.00402484322	0.00102830787
120.760217	2.41460936	53509.5342	0.00578890668	0.0039826618	0.00102828717
120.760217	2.41460936	61153.7534	0.00573408445	0.00394539282	0.00102827165
120.760217	2.41460936	68797.9725	0.00568525785	0.00391214622	0.00102825958
120.7602	2.817044	0	0.006770284	0.004479237	0.001356226
120.76022	2.8170443	7644.2192	0.0064971917	0.0043868719	0.0010294596
120.760217	2.81704425	15288.4383	0.00623723021	0.00428641864	0.00102902181
120.760217	2.81704425	22932.6575	0.00607052794	0.0042061506	0.00102887588
120.760217	2.81704425	30576.8767	0.00595170906	0.004139674	0.00102880291
120.760217	2.81704425	38221.0958	0.00586057099	0.00408334302	0.00102875913
120.760217	2.81704425	45865.315	0.00578697167	0.00403479322	0.00102872994
120.760217	2.81704425	53509.5342	0.00572521146	0.00399237523	0.00102870909
120.760217	2.81704425	61153.7534	0.00567182322	0.00395489165	0.00102869346
120.760217	2.81704425	68797.9725	0.0056245746	0.00392144943	0.0010286813
120.7602	3.219479	0	0.006697299	0.004485348	0.001360752
120.76022	3.2194791	7644.2192	0.0064506694	0.0043981558	0.0010298869
120.760217	3.21947914	15288.4383	0.00618733645	0.00429726426	0.00102944594
120.760217	3.21947914	22932.6575	0.00601885265	0.00421665483	0.00102929895
120.760217	3.21947914	30576.8767	0.00589939917	0.00414986536	0.00102922545
120.760217	3.21947914	38221.0958	0.00580831677	0.00409324724	0.00102918135
120.760217	3.21947914	45865.315	0.00573521648	0.00404443737	0.00102915195
120.760217	3.21947914	53509.5342	0.00567425177	0.00400178449	0.00102913095
120.760217	3.21947914	61153.7534	0.00562186193	0.00396408799	0.0010291152
120.760217	3.21947914	68797.9725	0.00557575252	0.00393045177	0.00102910295
120.7602	3.621914	0	0.006636161	0.004491162	0.001364133
120.76022	3.621914	7644.2192	0.0064153881	0.0044091571	0.0010303141
120.760217	3.62191404	15288.4383	0.00614842481	0.00430782295	0.00102987
120.760217	3.62191404	22932.6575	0.00597785755	0.00422687276	0.00102972194
120.760217	3.62191404	30576.8767	0.00585745332	0.00415977189	0.00102964791
120.760217	3.62191404	38221.0958	0.00576610183	0.00410286828	0.0010296035
120.760217	3.62191404	45865.315	0.00569317098	0.00405380008	0.00102957388
120.760217	3.62191404	53509.5342	0.00563266918	0.00401091409	0.00102955273
120.760217	3.62191404	61153.7534	0.00558094309	0.00397300645	0.00102953687
120.760217	3.62191404	68797.9725	0.00553563676	0.00393917797	0.00102952453
135.8552	0	0	0.009133499	0.004424842	0.001016818
135.85524	0	7644.2192	0.008583635	0.004305658	0.0010263899
135.855244	0	15288.4383	0.0082417119	0.00421108919	0.00102592259
135.855244	0	22932.6575	0.00798482917	0.00413346955	0.00102576678
135.855244	0	30576.8767	0.00777434465	0.00406791568	0.00102568887
135.855244	0	38221.0958	0.00759356788	0.00401137629	0.00102564213
135.855244	0	45865.315	0.00743378287	0.00396181425	0.00102561097
135.855244	0	53509.5342	0.00728985035	0.00391780044	0.00102558871
135.855244	0	61153.7534	0.00715846763	0.00387829341	0.00102557201
135.855244	0	68797.9725	0.00703737019	0.00384251091	0.00102555903
135.8552	0.4024349	0	0.008139241	0.0044338	0.001143512
135.85524	0.40243489	7644.2192	0.0077199231	0.0043226301	0.0010269546
135.855244	0.402434893	15288.4383	0.00747625992	0.0042320337	0.00102648407
135.855244	0.402434893	22932.6575	0.00731138511	0.00415841072	0.0010263272
135.855244	0.402434893	30576.8767	0.00718749046	0.00409683224	0.00102624876
135.855244	0.402434893	38221.0958	0.00708865577	0.00404424407	0.0010262017
135.855244	0.402434893	45865.315	0.00698020222	0.00399861162	0.00102617032
135.855244	0.402434893	53509.5342	0.00686319591	0.00395850647	0.00102614791
135.855244	0.402434893	61153.7534	0.00675614858	0.00392166782	0.0010261311
135.855244	0.402434893	68797.9725	0.00665712332	0.00388757444	0.00102611803
135.8552	0.8048698	0	0.007673997	0.004441431	0.001247938
135.85524	0.80486979	7644.2192	0.0072855569	0.0043348348	0.0010273354
135.855244	0.804869786	15288.4383	0.00704362291	0.00424389104	0.00102686165
135.855244	0.804869786	22932.6575	0.00688102537	0.0041699894	0.00102670372
135.855244	0.804869786	30576.8767	0.00675941833	0.00410815261	0.00102662475
135.855244	0.804869786	38221.0958	0.00666223456	0.00405532258	0.00102657737
135.855244	0.804869786	45865.315	0.00658113116	0.00400946675	0.00102654578
135.855244	0.804869786	53509.5342	0.00651147444	0.00396915687	0.00102652322
135.855244	0.804869786	61153.7534	0.0064505418	0.00393334916	0.0010265063
135.855244	0.804869786	68797.9725	0.00639671104	0.00390125807	0.00102649314
135.8552	1.207305	0	0.007389314	0.004448673	0.001298875
135.85524	1.2073047	7644.2192	0.0070293312	0.0043466603	0.0010277161
135.855244	1.20730468	15288.4383	0.00678726371	0.00425536555	0.00102723923
135.855244	1.20730468	22932.6575	0.00662549571	0.00418118463	0.00102708023
135.855244	1.20730468	30576.8767	0.00650531557	0.0041190895	0.00102700073
135.855244	1.20730468	38221.0958	0.00640969716	0.00406601767	0.00102695303
135.855244	1.20730468	45865.315	0.00632997387	0.00401993856	0.00102692123
135.855244	1.20730468	53509.5342	0.00626124818	0.00397942405	0.00102689852
135.855244	1.20730468	61153.7534	0.00620054368	0.00394342893	0.00102688148
135.855244	1.20730468	68797.9725	0.00614596105	0.00391116576	0.00102686823
135.8552	1.60974	0	0.007191878	0.004455551	0.001325167
135.85524	1.6097396	7644.2192	0.0068590279	0.0043581349	0.0010280969
135.855244	1.60973957	15288.4383	0.00661591781	0.0042664855	0.00102761678
135.855244	1.60973957	22932.6575	0.00645425035	0.00419202487	0.00102745672
135.855244	1.60973957	30576.8767	0.00633502384	0.00412967161	0.00102737669
135.855244	1.60973957	38221.0958	0.00624081628	0.0040763583	0.00102732867
135.855244	1.60973957	45865.315	0.00616271461	0.00403005624	0.00102729666
135.855244	1.60973957	53509.5342	0.00609565452	0.00398933746	0.0010272738
135.855244	1.60973957	61153.7534	0.00603653044	0.00395315528	0.00102725665
135.855244	1.60973957	68797.9725	0.00598332988	0.00392072032	0.00102724331
135.8552	2.012174	0	0.007044837	0.004462094	0.001340202
135.85524	2.0121745	7644.2192	0.0067382974	0.0043692847	0.0010284776
135.855244	2.01217447	15288.4383	0.0064936519	0.00427727706	0.00102799431
135.855244	2.01217447	22932.6575	0.00633164389	0.00420253647	0.00102783319
135.855244	2.01217447	30576.8767	0.00621302563	0.00413992548	0.00102775263
135.855244	2.01217447	38221.0958	0.0061200012	0.00408637123	0.00102770429
135.855244	2.01217447	45865.315	0.00604343612	0.0040398468	0.00102767207
135.855244	2.01217447	53509.5342	0.00597812902	0.00399892434	0.00102764905
135.855244	2.01217447	61153.7534	0.00592088142	0.00396255568	0.00102763178
135.855244	2.01217447	68797.9725	0.005869613	0.00392994949	0.00102761836
135.8552	2.414609	0	0.006930156	0.004468323	0.001349597
135.85524	2.4146094	7644.2192	0.0066492231	0.0043801339	0.0010288583
135.855244	2.41460936	15288.4383	0.00640262624	0.00428776435	0.0010283718
135.855244	2.41460936	22932.6575	0.00623985275	0.00421274367	0.00102820962
135.855244	2.41460936	30576.8767	0.00612144242	0.00414987555	0.00102812853
135.855244	2.41460936	38221.0958	0.00602923375	0.00409608108	0.00102807987
135.855244	2.41460936	45865.315	0.00595387888	0.00404933506	0.00102804744
135.855244	2.41460936	53509.5342	0.00589004786	0.00400820971	0.00102802427
135.855244	2.41460936	61153.7534	0.00583445876	0.00397165537	0.00102800689
135.855244	2.41460936	68797.9725	0.00578497438	0.00393887871	0.00102799337
135.8552	2.817044	0	0.006837757	0.004474262	0.001355901
135.85524	2.8170443	7644.2192	0.0065817901	0.0043907047	0.0010292389
135.855244	2.81704425	15288.4383	0.0063328797	0.00429796948	0.00102874926
135.855244	2.81704425	22932.6575	0.00616894667	0.00422266868	0.00102858601
135.855244	2.81704425	30576.8767	0.00605034907	0.00415954417	0.00102850439
135.855244	2.81704425	38221.0958	0.00595856414	0.00410551035	0.00102845542
135.855244	2.81704425	45865.315	0.00588403399	0.00405854368	0.00102842277
135.855244	2.81704425	53509.5342	0.00582130265	0.00401721642	0.00102839945
135.855244	2.81704425	61153.7534	0.0057670069	0.00398047735	0.00102838195
135.855244	2.81704425	68797.9725	0.00571895476	0.00394753118	0.00102836835
135.8552	3.219479	0	0.006761479	0.004479931	0.00136038
135.85524	3.2194791	7644.2192	0.0065298989	0.0044010175	0.0010296195
135.855244	3.21947914	15288.4383	0.00627837871	0.00430791271	0.00102912667
135.855244	3.21947914	22932.6575	0.00611295121	0.00423233182	0.00102896236
135.855244	3.21947914	30576.8767	0.00599382259	0.00416895173	0.00102888021
135.855244	3.21947914	38221.0958	0.00590211232	0.00411467957	0.00102883091
135.855244	3.21947914	45865.315	0.00582805485	0.0040674933	0.00102879805
135.855244	3.21947914	53509.5342	0.00576606958	0.00402596521	0.00102877458
135.855244	3.21947914	61153.7534	0.00571271271	0.00398904253	0.00102875697
135.855244	3.21947914	68797.9725	0.00566573786	0.00395592793	0.00102874328
135.8552	3.621914	0	0.006697299	0.004485348	0.001363715
135.85524	3.621914	7644.2192	0.0064895903	0.0044110909	0.0010300001
135.855244	3.62191404	15288.4383	0.00623523074	0.00431761253	0.00102950402
135.855244	3.62191404	22932.6575	0.00606804005	0.0042417516	0.00102933866
135.855244	3.62191404	30576.8767	0.00594810139	0.00417811683	0.00102925597
135.855244	3.62191404	38221.0958	0.00585617978	0.00412360738	0.00102920636
135.855244	3.62191404	45865.315	0.00578230449	0.00407620266	0.00102917328
135.855244	3.62191404	53509.5342	0.00572077168	0.00403447494	0.00102914966
135.855244	3.62191404	61153.7534	0.00566805766	0.00399736984	0.00102913194
135.855244	3.62191404	68797.9725	0.00562186193	0.00396408799	0.00102911816
