# Supplementary material for: GEODE: an in silico tool that translates in vitro to in vivo predictions of tuberculosis antibiotic combination efficacy
Source: Front Pharmacol. 2025 Oct 17;16:1639673. doi: 10.3389/fphar.2025.1639673 (PMC12575316; doi:10.3389/fphar.2025.1639673)
Supplement: Supplementary file 1 [file Supplementaryfile5.zip › drug_int_data/RMZE-NNNH-mean/PZA-EMB.csv]

bliss PZA-EMB nrDrugs 2 nrLines 99
0	458.2318	0.0007122205	1.264063	0
0	916.4636	0.0007122205	1.264063	0
0	1374.6954	0.00071222045	1.2640632	0
0	1832.9272	0.00071222045	1.2640632	0
0	2291.159	0.00071222045	1.2640632	0
0	2749.3908	0.00071222045	1.2640632	0
0	3207.6227	0.00071222045	1.2640632	0
0	3665.8545	0.00071222045	1.2640632	0
0	4124.0863	0.00071222045	1.2640632	0
7644.2192	0	0.00079770583	0.0010758168	0
7644.2192	458.23181	0.00071501458	0.013247073	0
7644.2192	916.46361	0.0007136184	0.02481226	0
7644.2192	1374.6954	0.00071315253	0.03521022	0
7644.2192	1832.9272	0.00071291954	0.044238389	0
7644.2192	2291.159	0.00071277973	0.051915821	0
7644.2192	2749.3908	0.00071268652	0.091204665	0
7644.2192	3207.6227	0.00071261994	0.20868262	0
7644.2192	3665.8545	0.00071257001	0.30772074	0
7644.2192	4124.0863	0.00071253117	0.39168921	0
15288.4383	0	0.000798660275	0.00107677128	0
15288.4383	458.231807	0.000597182565	0.00704809278	0
15288.4383	916.463615	0.000715014576	0.0132470725	0
15288.4383	1374.69542	0.000714084077	0.0191519006	0
15288.4383	1832.92723	0.000713618401	0.0248122597	0
15288.4383	2291.15904	0.000713338896	0.0301761257	0
15288.4383	2749.39084	0.000713152527	0.0352102195	0
15288.4383	3207.62265	0.000713019394	0.0398983383	0
15288.4383	3665.85446	0.000712919538	0.0442383895	0
15288.4383	4124.08627	0.000712841868	0.0482389267	0
22932.6575	0	0.000798879395	0.0010769904	0
22932.6575	458.231807	0.000599355325	0.00499841414	0
22932.6575	916.463615	0.000716407224	0.00920891835	0
22932.6575	1374.69542	0.000715014576	0.0132470725	0
22932.6575	1832.92723	0.00071431682	0.0172076719	0
22932.6575	2291.15904	0.000713897834	0.0210688112	0
22932.6575	2749.39084	0.000713618401	0.0248122597	0
22932.6575	3207.62265	0.000713418761	0.0284235429	0
22932.6575	3665.85446	0.000713269011	0.0318919253	0
22932.6575	4124.08627	0.000713152527	0.0352102195	0
30576.8767	0	0.000798967625	0.00107707863	0
30576.8767	458.231807	0.000601499198	0.00397183512	0
30576.8767	916.463615	0.000597182565	0.00704809278	0
30576.8767	1374.69542	0.000715943507	0.0102243881	0
30576.8767	1832.92723	0.000715014576	0.0132470725	0
30576.8767	2291.15904	0.000714456432	0.0162260531	0
30576.8767	2749.39084	0.000714084077	0.0191519006	0
30576.8767	3207.62265	0.000713818004	0.0220163369	0
30576.8767	3665.85446	0.000713618401	0.0248122597	0
30576.8767	4124.08627	0.000713463128	0.0275337624	0
38221.0958	0	0.000799013027	0.00107712403	0
38221.0958	458.231807	0.000603605836	0.00335605814	0
38221.0958	916.463615	0.000598272	0.00581908832	0
38221.0958	1374.69542	0.000596453455	0.00827376545	0
38221.0958	1832.92723	0.00071571145	0.010831929	0
38221.0958	2291.15904	0.000715014576	0.0132470725	0
38221.0958	2749.39084	0.00071454949	0.0156342225	0
38221.0958	3207.62265	0.000714217082	0.0179884933	0
38221.0958	3665.85446	0.00071396768	0.0203054688	0
38221.0958	4124.08627	0.000713773651	0.0225812088	0
45865.315	0	0.000799039898	0.0010771509	0
45865.315	458.231807	0.000605667866	0.00294598423	0
45865.315	916.463615	0.000599355325	0.00499841414	0
45865.315	1374.69542	0.000597182565	0.00704809278	0
45865.315	1832.92723	0.000716407224	0.00920891835	0
45865.315	2291.15904	0.000715572156	0.0112361752	0
45865.315	2749.39084	0.000715014576	0.0132470725	0
45865.315	3207.62265	0.000714615953	0.0152385213	0
45865.315	3665.85446	0.00071431682	0.0172076719	0
45865.315	4124.08627	0.000714084077	0.0191519006	0
53509.5342	0	0.000799057314	0.00107716832	0
53509.5342	458.231807	0.000607678993	0.00265352605	0
53509.5342	916.463615	0.000600431415	0.00441183235	0
53509.5342	1374.69542	0.000597909477	0.00617051604	0
53509.5342	1832.92723	0.000596635919	0.00792396578	0
53509.5342	2291.15904	0.00071612906	0.00978961296	0
53509.5342	2749.39084	0.00071547927	0.0115245227	0
53509.5342	3207.62265	0.000715014576	0.0132470725	0
53509.5342	3665.85446	0.000714665795	0.0149553298	0
53509.5342	4124.08627	0.000714394386	0.01664749	0
61153.7534	0	0.000799069347	0.00107718035	0
61153.7534	458.231807	0.000609634051	0.00243458878	0
61153.7534	916.463615	0.000601499198	0.00397183512	0
61153.7534	1374.69542	0.000598633844	0.0055114342	0
61153.7534	1832.92723	0.000597182565	0.00704809278	0
61153.7534	2291.15904	0.0005963074	0.0085795595	0
61153.7534	2749.39084	0.000715943507	0.0102243881	0
61153.7534	3207.62265	0.000715412912	0.0117405583	0
61153.7534	3665.85446	0.000715014576	0.0132470725	0
61153.7534	4124.08627	0.000714704559	0.0147426421	0
68797.9725	0	0.000799078064	0.00107718907	0
68797.9725	458.231807	0.000611528994	0.00226465771	0
68797.9725	916.463615	0.000602557656	0.00362967661	0
68797.9725	1374.69542	0.000599355325	0.00499841414	0
68797.9725	1832.92723	0.000597727975	0.00636566254	0
68797.9725	2291.15904	0.00059674534	0.00772949143	0
68797.9725	2749.39084	0.000716407224	0.00920891835	0
68797.9725	3207.62265	0.000715810919	0.0105620804	0
68797.9725	3665.85446	0.000715363137	0.0119084498	0
68797.9725	4124.08627	0.000715014576	0.0132470725	0
