# Supplementary material for: GEODE: an in silico tool that translates in vitro to in vivo predictions of tuberculosis antibiotic combination efficacy
Source: Front Pharmacol. 2025 Oct 17;16:1639673. doi: 10.3389/fphar.2025.1639673 (PMC12575316; doi:10.3389/fphar.2025.1639673)
Supplement: Supplementary file 1 [file Supplementaryfile5.zip › drug_int_data/RMZE-NNNH-mean/MXF-PZA-EMB.csv]

bliss MXF-PZA-EMB nrDrugs 3 nrLines 999
0	0	458.2318	0.0007122205	1.264063	4.526124e-05
0	0	916.4636	0.0007122205	1.264063	4.526124e-05
0	0	1374.6954	0.00071222045	1.2640632	4.5261239e-05
0	0	1832.9272	0.00071222045	1.2640632	4.5261239e-05
0	0	2291.159	0.00071222045	1.2640632	4.5261239e-05
0	0	2749.3908	0.00071222045	1.2640632	4.5261239e-05
0	0	3207.6227	0.00071222045	1.2640632	4.5261239e-05
0	0	3665.8545	0.00071222045	1.2640632	4.5261239e-05
0	0	4124.0863	0.00071222045	1.2640632	4.5261239e-05
0	7644.2192	0	0.00079770583	0.0010758168	2.7354538e-05
0	7644.2192	458.23181	0.00059758623	0.18833785	7.2615777e-05
0	7644.2192	916.46361	0.00071438748	0.32745989	7.2615777e-05
0	7644.2192	1374.6954	0.00071367768	0.43464631	7.2615777e-05
0	7644.2192	1832.9272	0.00071331814	0.51981812	7.2615777e-05
0	7644.2192	2291.159	0.0007131009	0.58912608	7.2615777e-05
0	7644.2192	2749.3908	0.00071295545	0.64662481	7.2615777e-05
0	7644.2192	3207.6227	0.00071285124	0.69509566	7.2615777e-05
0	7644.2192	3665.8545	0.00071277291	0.73651009	7.2615777e-05
0	7644.2192	4124.0863	0.00071271188	0.77230448	7.2615777e-05
0	15288.4383	0	0.000798660275	0.00107677128	2.73545383e-05
0	15288.4383	458.231807	0.000600613989	0.102123734	7.26157771e-05
0	15288.4383	916.463615	0.000597586228	0.188337855	7.26157771e-05
0	15288.4383	1374.69542	0.000596506945	0.262641017	7.26157771e-05
0	15288.4383	1832.92723	0.000714387483	0.327459888	7.26157771e-05
0	15288.4383	2291.15904	0.000713963072	0.384306014	7.26157771e-05
0	15288.4383	2749.39084	0.000713677677	0.434646307	7.26157771e-05
0	15288.4383	3207.62265	0.000713472608	0.479537192	7.26157771e-05
0	15288.4383	3665.85446	0.000713318136	0.519818117	7.26157771e-05
0	15288.4383	4124.08627	0.000713197592	0.556164533	7.26157771e-05
0	22932.6575	0	0.000798879395	0.0010769904	2.73545383e-05
0	22932.6575	458.231807	0.000603361746	0.0702313016	7.26157771e-05
0	22932.6575	916.463615	0.000599137807	0.132357224	7.26157771e-05
0	22932.6575	1374.69542	0.000597586228	0.188337855	7.26157771e-05
0	22932.6575	1832.92723	0.000596780269	0.23904085	7.26157771e-05
0	22932.6575	2291.15904	0.000596286569	0.285178739	7.26157771e-05
0	22932.6575	2749.39084	0.000714387483	0.327459888	7.26157771e-05
0	22932.6575	3207.62265	0.000714084781	0.366139886	7.26157771e-05
0	22932.6575	3665.85446	0.000713856281	0.40175164	7.26157771e-05
0	22932.6575	4124.08627	0.000713677677	0.434646307	7.26157771e-05
0	30576.8767	0	0.000798967625	0.00107707863	2.73545383e-05
0	30576.8767	458.231807	0.000605867642	0.0536203048	7.26157771e-05
0	30576.8767	916.463615	0.000600613989	0.102123734	7.26157771e-05
0	30576.8767	1374.69542	0.000598629282	0.14689161	7.26157771e-05
0	30576.8767	1832.92723	0.000597586228	0.188337855	7.26157771e-05
0	30576.8767	2291.15904	0.00059694313	0.226818595	7.26157771e-05
0	30576.8767	2749.39084	0.000596506945	0.262641017	7.26157771e-05
0	30576.8767	3207.62265	0.000714687964	0.296189849	7.26157771e-05
0	30576.8767	3665.85446	0.000714387483	0.327459888	7.26157771e-05
0	30576.8767	4124.08627	0.000714152241	0.356772539	7.26157771e-05
0	38221.0958	0	0.000799013027	0.00107712403	2.73545383e-05
0	38221.0958	458.231807	0.000489364812	0.0433118398	7.26157771e-05
0	38221.0958	916.463615	0.000602020305	0.0831959156	7.26157771e-05
0	38221.0958	1374.69542	0.00059963796	0.120454579	7.26157771e-05
0	38221.0958	1832.92723	0.000598371811	0.155434416	7.26157771e-05
0	38221.0958	2291.15904	0.000597586228	0.188337855	7.26157771e-05
0	38221.0958	2749.39084	0.000597051237	0.219344307	7.26157771e-05
0	38221.0958	3207.62265	0.000596663421	0.248613173	7.26157771e-05
0	38221.0958	3665.85446	0.00059636939	0.27628651	7.26157771e-05
0	38221.0958	4124.08627	0.000714621381	0.302609796	7.26157771e-05
0	45865.315	0	0.000799039898	0.0010771509	2.73545383e-05
0	45865.315	458.231807	0.000610274042	0.0365421988	7.26157771e-05
0	45865.315	916.463615	0.000603361746	0.0702313016	7.26157771e-05
0	45865.315	1374.69542	0.000600613989	0.102123734	7.26157771e-05
0	45865.315	1832.92723	0.000599137807	0.132357224	7.26157771e-05
0	45865.315	2291.15904	0.000598216286	0.161057404	7.26157771e-05
0	45865.315	2749.39084	0.000597586228	0.188337855	7.26157771e-05
0	45865.315	3207.62265	0.000597128227	0.214301307	7.26157771e-05
0	45865.315	3665.85446	0.000596780269	0.23904085	7.26157771e-05
0	45865.315	4124.08627	0.000596506945	0.262641017	7.26157771e-05
0	53509.5342	0	0.000799057314	0.00107716832	2.73545383e-05
0	53509.5342	458.231807	0.000612222464	0.0315744939	7.26157771e-05
0	53509.5342	916.463615	0.000604642827	0.060795447	7.26157771e-05
0	53509.5342	1374.69542	0.000601558978	0.0886664589	7.26157771e-05
0	53509.5342	1832.92723	0.000599884963	0.115276466	7.26157771e-05
0	53509.5342	2291.15904	0.00059883371	0.140708552	7.26157771e-05
0	53509.5342	2749.39084	0.000598112165	0.165039025	7.26157771e-05
0	53509.5342	3207.62265	0.000597586228	0.188337855	7.26157771e-05
0	53509.5342	3665.85446	0.000597185847	0.21066925	7.26157771e-05
0	53509.5342	4124.08627	0.000596870852	0.232092219	7.26157771e-05
0	61153.7534	0	0.000799069347	0.00107718035	2.73545383e-05
0	61153.7534	458.231807	0.000614026786	0.0278225654	7.26157771e-05
0	61153.7534	916.463615	0.000605867642	0.0536203048	7.26157771e-05
0	61153.7534	1374.69542	0.000602474428	0.0783672825	7.26157771e-05
0	61153.7534	1832.92723	0.000600613989	0.102123734	7.26157771e-05
0	61153.7534	2291.15904	0.00059943889	0.124947293	7.26157771e-05
0	61153.7534	2749.39084	0.000598629282	0.14689161	7.26157771e-05
0	61153.7534	3207.62265	0.000598037576	0.168006427	7.26157771e-05
0	61153.7534	3665.85446	0.000597586228	0.188337855	7.26157771e-05
0	61153.7534	4124.08627	0.000597230588	0.207928668	7.26157771e-05
0	68797.9725	0	0.000799078064	0.00107718907	2.73545383e-05
0	68797.9725	458.231807	0.000615702736	0.0248888229	7.26157771e-05
0	68797.9725	916.463615	0.000607039919	0.0479803902	7.26157771e-05
0	68797.9725	1374.69542	0.000603361746	0.0702313016	7.26157771e-05
0	68797.9725	1832.92723	0.000601325557	0.0916838195	7.26157771e-05
0	68797.9725	2291.15904	0.000600032197	0.112379428	7.26157771e-05
0	68797.9725	2749.39084	0.000599137807	0.132357224	7.26157771e-05
0	68797.9725	3207.62265	0.000598482421	0.151653798	7.26157771e-05
0	68797.9725	3665.85446	0.000597981516	0.170303351	7.26157771e-05
0	68797.9725	4124.08627	0.000597586228	0.188337855	7.26157771e-05
15.095	0	0	0.00300902	0.00503564	0.000474643
15.09503	0	458.2318	0.001970571	0.4492334	0.000413119
15.09503	0	916.4636	0.001584833	0.652538	0.0004125406
15.095027	0	1374.6954	0.0013809741	0.77169963	0.00041234773
15.095027	0	1832.9272	0.0012545584	0.85081956	0.00041225128
15.095027	0	2291.159	0.00093588553	0.90725649	0.00041219341
15.095027	0	2749.3908	0.00088894061	0.94999476	0.00041215483
15.095027	0	3207.6227	0.00085335492	0.9834322	0.00041212727
15.095027	0	3665.8545	0.00082544615	1.0103409	0.0004121066
15.095027	0	4124.0863	0.0008029698	1.0324819	0.00041209052
15.095027	7644.2192	0	0.0029147928	0.0037052905	0.00039237624
15.095027	7644.2192	458.23181	0.0020515388	0.012065829	0.00033085264
15.095027	7644.2192	916.46361	0.0016352123	0.083211122	0.00033027426
15.095027	7644.2192	1374.6954	0.0014158315	0.17951039	0.00033008138
15.095027	7644.2192	1832.9272	0.0012805144	0.25356251	0.00032998493
15.095027	7644.2192	2291.159	0.000955377	0.33405293	0.00032992706
15.095027	7644.2192	2749.3908	0.00090489216	0.40657931	0.00032988848
15.095027	7644.2192	3207.6227	0.00086678886	0.47187886	0.00032986092
15.095027	7644.2192	3665.8545	0.00083701107	0.53027617	0.00032984025
15.095027	7644.2192	4124.0863	0.0008130993	0.58219567	0.00032982418
15.0950271	15288.4383	0	0.00282770991	0.00341463382	0.000392324298
15.0950271	15288.4383	458.231807	0.0021321676	0.00749623521	0.000330800698
15.0950271	15288.4383	916.463615	0.00168544123	0.0484310308	0.000330222319
15.0950271	15288.4383	1374.69542	0.00145054616	0.112418972	0.000330029442
15.0950271	15288.4383	1832.92723	0.00130633467	0.166600975	0.000329932993
15.0950271	15288.4383	2291.15904	0.000974756945	0.228558323	0.000329875122
15.0950271	15288.4383	2749.39084	0.000920747626	0.284920864	0.00032983654
15.0950271	15288.4383	3207.62265	0.000880140249	0.334434419	0.000329808982
15.0950271	15288.4383	3665.85446	0.000848504845	0.37886024	0.000329788313
15.0950271	15288.4383	4124.08627	0.000823167156	0.419308254	0.000329772237
15.0950271	22932.6575	0	0.00274777952	0.00324745718	0.000392306985
15.0950271	22932.6575	458.231807	0.00221225089	0.00590898749	0.000330783385
15.0950271	22932.6575	916.463615	0.00173545089	0.0342163399	0.000330205007
15.0950271	22932.6575	1374.69542	0.00148508355	0.0809328633	0.000330012129
15.0950271	22932.6575	1832.92723	0.00133199836	0.122656491	0.00032991568
15.0950271	22932.6575	2291.15904	0.000994013061	0.171704456	0.000329857809
15.0950271	22932.6575	2749.39084	0.000936498615	0.218223188	0.000329819228
15.0950271	22932.6575	3207.62265	0.000893403129	0.260223725	0.000329791669
15.0950271	22932.6575	3665.85446	0.000859923096	0.298497898	0.000329771
15.0950271	22932.6575	4124.08627	0.000833170032	0.333659817	0.000329754924
15.0950271	30576.8767	0	0.00267412599	0.0031251054	0.000392298329
15.0950271	30576.8767	458.231807	0.00229158828	0.00514031115	0.000330774728
15.0950271	30576.8767	916.463615	0.0017851707	0.026655878	0.00033019635
15.0950271	30576.8767	1374.69542	0.00151940744	0.0632237797	0.000330003472
15.0950271	30576.8767	1832.92723	0.00135748374	0.0968418069	0.000329907024
15.0950271	30576.8767	2291.15904	0.00101313246	0.136977639	0.000329849153
15.0950271	30576.8767	2749.39084	0.000952136374	0.176023198	0.000329810571
15.0950271	30576.8767	3207.62265	0.000906571283	0.21204159	0.000329783013
15.0950271	30576.8767	3665.85446	0.000871261255	0.245425966	0.000329762344
15.0950271	30576.8767	4124.08627	0.000843104482	0.27650651	0.000329746268
15.0950271	38221.0958	0	0.00260601498	0.00302587869	0.000392293135
15.0950271	38221.0958	458.231807	0.00236998748	0.00470672601	0.000330769534
15.0950271	38221.0958	916.463615	0.00183452816	0.021992491	0.000330191156
15.0950271	38221.0958	1374.69542	0.00155347981	0.0519591973	0.000329998278
15.0950271	38221.0958	1832.92723	0.00138276787	0.0800102747	0.00032990183
15.0950271	38221.0958	2291.15904	0.00103210161	0.113819837	0.000329843959
15.0950271	38221.0958	2749.39084	0.000967651741	0.147262126	0.000329805377
15.0950271	38221.0958	3207.62265	0.000919638232	0.178570187	0.000329777819
15.0950271	38221.0958	3665.85446	0.00088251458	0.207962347	0.00032975715
15.0950271	38221.0958	4124.08627	0.000852966934	0.23563027	0.000329741074
15.0950271	45865.315	0	0.00254282545	0.00294107883	0.000392289673
15.0950271	45865.315	458.231807	0.00244726656	0.0044417166	0.000330766072
15.0950271	45865.315	916.463615	0.00188344871	0.0188402918	0.000330187694
15.0950271	45865.315	1374.69542	0.0015872606	0.0441864803	0.000329994816
15.0950271	45865.315	1832.92723	0.00140782651	0.0682099081	0.000329898367
15.0950271	45865.315	2291.15904	0.00105090627	0.0973486107	0.000329840496
15.0950271	45865.315	2749.39084	0.000983035107	0.126513313	0.000329801915
15.0950271	45865.315	3207.62265	0.000932597213	0.154103886	0.000329774356
15.0950271	45865.315	3665.85446	0.000893678136	0.180251956	0.000329753687
15.0950271	45865.315	4124.08627	0.000862753681	0.205076779	0.000329737611
15.0950271	53509.5342	0	0.00248402811	0.00286639423	0.000392287199
15.0950271	53509.5342	458.231807	0.00252325583	0.00427285727	0.000330763599
15.0950271	53509.5342	916.463615	0.00193185532	0.0165737738	0.00033018522
15.0950271	53509.5342	1374.69542	0.0016207074	0.0385093338	0.000329992343
15.0950271	53509.5342	1832.92723	0.00143263397	0.0594934766	0.000329895894
15.0950271	53509.5342	2291.15904	0.00106953138	0.0850594213	0.000329838023
15.0950271	53509.5342	2749.39084	0.000998276382	0.110878785	0.000329799441
15.0950271	53509.5342	3207.62265	0.00094544115	0.135494419	0.000329771883
15.0950271	53509.5342	3665.85446	0.000904746784	0.15899038	0.000329751214
15.0950271	53509.5342	4124.08627	0.000872460878	0.181444944	0.000329735138
15.0950271	61153.7534	0	0.00242916876	0.00279936149	0.000392285344
15.0950271	61153.7534	458.231807	0.00259779969	0.00416361451	0.000330761744
15.0950271	61153.7534	916.463615	0.00197966784	0.0148701114	0.000330183365
15.0950271	61153.7534	1374.69542	0.00165377505	0.0341858759	0.000329990488
15.0950271	61153.7534	1832.92723	0.00145716292	0.0527986605	0.000329894039
15.0950271	61153.7534	2291.15904	0.00108796103	0.0755501075	0.000329836168
15.0950271	61153.7534	2749.39084	0.00101336495	0.0986924191	0.000329797586
15.0950271	61153.7534	3207.62265	0.000958162638	0.120887488	0.000329770028
15.0950271	61153.7534	3665.85446	0.000915715164	0.142191122	0.000329749359
15.0950271	61153.7534	4124.08627	0.000882084527	0.162656775	0.000329733283
15.0950271	68797.9725	0	0.00237785515	0.00273842166	0.000392283902
15.0950271	68797.9725	458.231807	0.00196193906	0.00338473959	0.000330760301
15.0950271	68797.9725	916.463615	0.0020268021	0.013546048	0.000330181923
15.0950271	68797.9725	1374.69542	0.00168641513	0.0307865287	0.000329989045
15.0950271	68797.9725	1832.92723	0.00148138413	0.0474989214	0.000329892596
15.0950271	68797.9725	2291.15904	0.00110617835	0.0679787677	0.000329834725
15.0950271	68797.9725	2749.39084	0.0010282896	0.0889350931	0.000329796144
15.0950271	68797.9725	3207.62265	0.000970753908	0.109128721	0.000329768585
15.0950271	68797.9725	3665.85446	0.000926577683	0.128597599	0.000329747916
15.0950271	68797.9725	4124.08627	0.000891620473	0.147379282	0.00032973184
30.1901	0	0	0.00300956	0.00503663	0.000475936
30.19005	0	458.2318	0.002332808	0.2790966	0.0004155667
30.19005	0	916.4636	0.001970571	0.4492334	0.0004144121
30.190054	0	1374.6954	0.0017423735	0.56637596	0.00041402659
30.190054	0	1832.9272	0.0015848332	0.65253798	0.00041383375
30.190054	0	2291.159	0.0014693424	0.71887859	0.00041371802
30.190054	0	2749.3908	0.0013809741	0.77169963	0.00041364087
30.190054	0	3207.6227	0.0013111449	0.81484904	0.00041358576
30.190054	0	3665.8545	0.0012545584	0.85081956	0.00041354442
30.190054	0	4124.0863	0.00096547051	0.88106021	0.00041351227
30.190054	7644.2192	0	0.0029613377	0.0040132042	0.00039376037
30.190054	7644.2192	458.23181	0.0023866289	0.011897086	0.00033339072
30.190054	7644.2192	916.46361	0.0020110842	0.01943853	0.00033223616
30.190054	7644.2192	1374.6954	0.0017738168	0.032630552	0.00033185062
30.190054	7644.2192	1832.9272	0.0016100373	0.1212554	0.00033165778
30.190054	7644.2192	2291.159	0.0014900839	0.18793421	0.00033154206
30.190054	7644.2192	2749.3908	0.0013984185	0.25431849	0.0003314649
30.190054	7644.2192	3207.6227	0.0013260857	0.32351886	0.00033140979
30.190054	7644.2192	3665.8545	0.0012675521	0.38564319	0.00033136845
30.190054	7644.2192	4124.0863	0.00097640569	0.44211703	0.0003313363
30.1900542	15288.4383	0	0.00291479284	0.00370529053	0.000393656495
30.1900542	15288.4383	458.231807	0.00244034984	0.00792726147	0.000333286848
30.1900542	15288.4383	916.463615	0.00205153885	0.0120658294	0.000332132282
30.1900542	15288.4383	1374.69542	0.00180522581	0.0201028826	0.000331746747
30.1900542	15288.4383	1832.92723	0.00163521235	0.0832111219	0.000331553904
30.1900542	15288.4383	2291.15904	0.00151079539	0.135162459	0.000331438181
30.1900542	15288.4383	2749.39084	0.00141583148	0.179510388	0.000331361026
30.1900542	15288.4383	3207.62265	0.0013409945	0.218507762	0.000331305913
30.1900542	15288.4383	3665.85446	0.00128051444	0.253562514	0.000331264578
30.1900542	15288.4383	4124.08627	0.000987312813	0.293936988	0.000331232427
30.1900542	22932.6575	0	0.00287029612	0.00353339587	0.000393621869
30.1900542	22932.6575	458.231807	0.00249392504	0.0063555191	0.000333252222
30.1900542	22932.6575	916.463615	0.00209190863	0.00907149351	0.000332097656
30.1900542	22932.6575	1374.69542	0.0018365865	0.0146695947	0.000331712121
30.1900542	22932.6575	1832.92723	0.00166034984	0.0613495752	0.000331519278
30.1900542	22932.6575	2291.15904	0.00153147105	0.1024101	0.000331403555
30.1900542	22932.6575	2749.39084	0.00143320878	0.138968069	0.0003313264
30.1900542	22932.6575	3207.62265	0.00135586822	0.171883628	0.000331271287
30.1900542	22932.6575	3665.85446	0.00129344281	0.201818321	0.000331229952
30.1900542	22932.6575	4124.08627	0.000998190054	0.236641462	0.000331197801
30.1900542	30576.8767	0	0.00282770991	0.00341463382	0.000393604556
30.1900542	30576.8767	458.231807	0.00254731219	0.00554638513	0.000333234909
30.1900542	30576.8767	916.463615	0.0021321676	0.00749623521	0.000332080343
30.1900542	30576.8767	1374.69542	0.0018678849	0.0117324174	0.000331694808
30.1900542	30576.8767	1832.92723	0.00168544123	0.0484310308	0.000331501965
30.1900542	30576.8767	2291.15904	0.00155210507	0.0818379119	0.000331386242
30.1900542	30576.8767	2749.39084	0.00145054616	0.112418972	0.000331309087
30.1900542	30576.8767	3207.62265	0.00137070358	0.140564576	0.000331253975
30.1900542	30576.8767	3665.85446	0.00130633467	0.166600975	0.000331212639
30.1900542	30576.8767	4124.08627	0.00100903553	0.196985078	0.000331180488
30.1900542	38221.0958	0	0.00278690908	0.00332298765	0.000393594168
30.1900542	38221.0958	458.231807	0.00260047384	0.00506847108	0.000333224522
30.1900542	38221.0958	916.463615	0.00217229012	0.00654121135	0.000332069956
30.1900542	38221.0958	1374.69542	0.00189910692	0.00991641194	0.000331684421
30.1900542	38221.0958	1832.92723	0.00171047784	0.0400528142	0.000331491578
30.1900542	38221.0958	2291.15904	0.00157269148	0.0680532302	0.000331375854
30.1900542	38221.0958	2749.39084	0.00146783924	0.0941469394	0.0003312987
30.1900542	38221.0958	3207.62265	0.00138549722	0.118537037	0.000331243587
30.1900542	38221.0958	3665.85446	0.00131918742	0.141401868	0.000331202251
30.1900542	38221.0958	4124.08627	0.00101984733	0.168153298	0.000331170101
30.1900542	45865.315	0	0.00274777952	0.00324745718	0.000393587243
30.1900542	45865.315	458.231807	0.00265337852	0.00476255136	0.000333217596
30.1900542	45865.315	916.463615	0.00221225089	0.00590898749	0.00033206303
30.1900542	45865.315	1374.69542	0.00193023845	0.0086919691	0.000331677495
30.1900542	45865.315	1832.92723	0.00173545089	0.0342163399	0.000331484652
30.1900542	45865.315	2291.15904	0.00159322421	0.0582552734	0.000331368929
30.1900542	45865.315	2749.39084	0.00148508355	0.0809328633	0.000331291774
30.1900542	45865.315	3207.62265	0.00140024574	0.102364742	0.000331236662
30.1900542	45865.315	3665.85446	0.00133199836	0.122656491	0.000331195326
30.1900542	45865.315	4124.08627	0.00103062347	0.146441709	0.000331163176
30.1900542	53509.5342	0	0.00271021699	0.0031825286	0.000393582297
30.1900542	53509.5342	458.231807	0.00270600207	0.00455686532	0.00033321265
30.1900542	53509.5342	916.463615	0.00225202506	0.00546510254	0.000332058084
30.1900542	53509.5342	1374.69542	0.00196126532	0.00781568064	0.000331672549
30.1900542	53509.5342	1832.92723	0.00176035152	0.0299305026	0.000331479706
30.1900542	53509.5342	2291.15904	0.00161369709	0.0509606454	0.000331363983
30.1900542	53509.5342	2749.39084	0.00150227452	0.0709765357	0.000331286828
30.1900542	53509.5342	3207.62265	0.00141494562	0.0900478011	0.000331231715
30.1900542	53509.5342	3665.85446	0.00134476474	0.108240527	0.00033119038
30.1900542	53509.5342	4124.08627	0.00104136194	0.129591962	0.000331158229
30.1900542	61153.7534	0	0.00267412599	0.0031251054	0.000393578587
30.1900542	61153.7534	458.231807	0.00275832938	0.00441450139	0.00033320894
30.1900542	61153.7534	916.463615	0.00229158828	0.00514031115	0.000332054374
30.1900542	61153.7534	1374.69542	0.00199217332	0.00716093111	0.000331668839
30.1900542	61153.7534	1832.92723	0.0017851707	0.026655878	0.000331475996
30.1900542	61153.7534	2291.15904	0.00163410378	0.0453301072	0.000331360273
30.1900542	61153.7534	2749.39084	0.00151940744	0.0632237797	0.000331283118
30.1900542	61153.7534	3207.62265	0.00142959326	0.0803800524	0.000331228005
30.1900542	61153.7534	3665.85446	0.00135748374	0.0968418069	0.00033118667
30.1900542	61153.7534	4124.08627	0.00105206067	0.116176645	0.000331154519
30.1900542	68797.9725	0	0.00263941886	0.00307329831	0.000393575701
30.1900542	68797.9725	458.231807	0.00281035636	0.00431459678	0.000333206055
30.1900542	68797.9725	916.463615	0.00233091679	0.00489544554	0.000332051489
30.1900542	68797.9725	1374.69542	0.00202294825	0.00665561184	0.000331665953
30.1900542	68797.9725	1832.92723	0.00180989933	0.0240757332	0.00033147311
30.1900542	68797.9725	2291.15904	0.00165443786	0.0408581556	0.000331357387
30.1900542	68797.9725	2749.39084	0.00153647752	0.0570246157	0.000331280233
30.1900542	68797.9725	3207.62265	0.00144418497	0.0726019369	0.00033122512
30.1900542	68797.9725	3665.85446	0.00137015244	0.0876184786	0.000331183784
30.1900542	68797.9725	4124.08627	0.00106271753	0.105263169	0.000331151634
45.2851	0	0	0.00300974	0.00503696	0.000476132
45.28508	0	458.2318	0.002507017	0.2033984	0.0004169121
45.28508	0	916.4636	0.00219033	0.3438789	0.0004151857
45.285081	0	1374.6954	0.0019705707	0.44923335	0.00041460797
45.285081	0	1832.9272	0.0018085164	0.53154299	0.00041431884
45.285081	0	2291.159	0.0016838368	0.59784634	0.0004141453
45.285081	0	2749.3908	0.0015848332	0.65253798	0.00041402959
45.285081	0	3207.6227	0.0015042624	0.69851285	0.00041394693
45.285081	0	3665.8545	0.0014373875	0.73776115	0.00041388494
45.285081	0	4124.0863	0.0013809741	0.77169963	0.00041383671
45.285081	7644.2192	0	0.0029773336	0.0041943811	0.00039405871
45.285081	7644.2192	458.23181	0.0025464332	0.011248903	0.00033483862
45.285081	7644.2192	916.46361	0.0022229258	0.018127797	0.00033311222
45.285081	7644.2192	1374.6954	0.0019975849	0.024588991	0.00033253447
45.285081	7644.2192	1832.9272	0.0018312413	0.030348457	0.00033224533
45.285081	7644.2192	2291.159	0.0017032486	0.076802479	0.0003320718
45.285081	7644.2192	2749.3908	0.0016016387	0.144428	0.00033195609
45.285081	7644.2192	3207.6227	0.0015189826	0.21863649	0.00033187343
45.285081	7644.2192	3665.8545	0.001450414	0.28685307	0.00033181143
45.285081	7644.2192	4124.0863	0.001392607	0.3486313	0.00033176321
45.2850813	15288.4383	0	0.00294558612	0.00388385636	0.000393902896
45.2850813	15288.4383	458.231807	0.00258582022	0.00802881487	0.000334682809
45.2850813	15288.4383	916.463615	0.00225548822	0.0120866712	0.000332956404
45.2850813	15288.4383	1374.69542	0.00202457689	0.0160543161	0.000332378652
45.2850813	15288.4383	1832.92723	0.00185395109	0.0198155555	0.000332089522
45.2850813	15288.4383	2291.15904	0.00172264825	0.0566851804	0.000331915985
45.2850813	15288.4383	2749.39084	0.00161843263	0.106726472	0.000331800274
45.2850813	15288.4383	3207.62265	0.00153369049	0.148614025	0.000331717616
45.2850813	15288.4383	3665.85446	0.00146342762	0.185439105	0.000331655618
45.2850813	15288.4383	4124.08627	0.00140422655	0.218922492	0.000331607396
45.2850813	22932.6575	0	0.00291479284	0.00370529053	0.000393850957
45.2850813	22932.6575	458.231807	0.00262516445	0.00656089184	0.00033463087
45.2850813	22932.6575	916.463615	0.00228800568	0.00930735134	0.000332904465
45.2850813	22932.6575	1374.69542	0.00205153885	0.0120658294	0.000332326714
45.2850813	22932.6575	1832.92723	0.00187664073	0.0147693723	0.000332037584
45.2850813	22932.6575	2291.15904	0.00174203228	0.0426711001	0.000331864046
45.2850813	22932.6575	2749.39084	0.00163521235	0.0832111219	0.000331748336
45.2850813	22932.6575	3207.62265	0.00154838434	0.118833336	0.000331665677
45.2850813	22932.6575	3665.85446	0.00147642689	0.150657181	0.00033160368
45.2850813	22932.6575	4124.08627	0.00141583148	0.179510388	0.000331555458
45.2850813	30576.8767	0	0.00288490955	0.00358266233	0.000393824988
45.2850813	30576.8767	458.231807	0.00266445371	0.00576000992	0.000334604901
45.2850813	30576.8767	916.463615	0.00232046641	0.00777569346	0.000332878496
45.2850813	30576.8767	1374.69542	0.00207846307	0.00984257534	0.000332300745
45.2850813	30576.8767	1832.92723	0.0018993052	0.0119085794	0.000332011614
45.2850813	30576.8767	2291.15904	0.00176139727	0.0340496456	0.000331838077
45.2850813	30576.8767	2749.39084	0.00165197537	0.0673101696	0.000331722366
45.2850813	30576.8767	3207.62265	0.00156306219	0.0975031683	0.000331639708
45.2850813	30576.8767	3665.85446	0.00148941027	0.125117901	0.000331577711
45.2850813	30576.8767	4124.08627	0.00142742057	0.15055362	0.000331529489
45.2850813	38221.0958	0	0.00285589486	0.00348969547	0.000393809407
45.2850813	38221.0958	458.231807	0.00270367776	0.0052679906	0.000334589319
45.2850813	38221.0958	916.463615	0.002352859	0.00682168123	0.000332862915
45.2850813	38221.0958	1374.69542	0.00210534187	0.0084457959	0.000332285163
45.2850813	38221.0958	1832.92723	0.00192193948	0.0100941371	0.000331996033
45.2850813	38221.0958	2291.15904	0.00178073975	0.0283605921	0.000331822496
45.2850813	38221.0958	2749.39084	0.00166871918	0.0563411437	0.000331706785
45.2850813	38221.0958	3207.62265	0.0015777221	0.0822655641	0.000331624126
45.2850813	38221.0958	3665.85446	0.00150237624	0.106383594	0.000331562129
45.2850813	38221.0958	4124.08627	0.00143899256	0.128909879	0.000331513907
45.2850813	45865.315	0	0.00282770991	0.00341463382	0.000393799019
45.2850813	45865.315	458.231807	0.00274282864	0.00494240413	0.000334578932
45.2850813	45865.315	916.463615	0.00238517241	0.00617850664	0.000332852527
45.2850813	45865.315	1374.69542	0.0021321676	0.00749623521	0.000332274775
45.2850813	45865.315	1832.92723	0.0019445385	0.00885210836	0.000331985645
45.2850813	45865.315	2291.15904	0.00180005624	0.0243632628	0.000331812108
45.2850813	45865.315	2749.39084	0.00168544123	0.0484310308	0.000331696397
45.2850813	45865.315	3207.62265	0.0015923621	0.0710376036	0.000331613739
45.2850813	45865.315	3665.85446	0.00151532321	0.0923248614	0.000331551741
45.2850813	45865.315	4124.08627	0.00145054616	0.112418972	0.000331503519
45.2850813	53509.5342	0	0.00280031823	0.00335136257	0.000393791599
45.2850813	53509.5342	458.231807	0.002781901	0.00471616899	0.000334571512
45.2850813	53509.5342	916.463615	0.00241739602	0.00572053147	0.000332845107
45.2850813	53509.5342	1374.69542	0.00215893268	0.0068139085	0.000332267355
45.2850813	53509.5342	1832.92723	0.00196709723	0.00795417252	0.000331978225
45.2850813	53509.5342	2291.15904	0.00181934323	0.0214143858	0.000331804688
45.2850813	53509.5342	2749.39084	0.00170213892	0.0424934613	0.000331688977
45.2850813	53509.5342	3207.62265	0.0016069802	0.0624866195	0.000331606319
45.2850813	53509.5342	3665.85446	0.0015282496	0.0814806431	0.000331544321
45.2850813	53509.5342	4124.08627	0.00146208008	0.0995547841	0.000331496099
45.2850813	61153.7534	0	0.00277368553	0.00329636327	0.000393786034
45.2850813	61153.7534	458.231807	0.00282089259	0.00455376308	0.000334565947
45.2850813	61153.7534	916.463615	0.0024495197	0.00538130224	0.000332839542
45.2850813	61153.7534	1374.69542	0.00218562959	0.00630322041	0.000332261791
45.2850813	61153.7534	1832.92723	0.0019896106	0.00727805613	0.00033197266
45.2850813	61153.7534	2291.15904	0.00183859723	0.0191554593	0.000331799123
45.2850813	61153.7534	2749.39084	0.00171880969	0.0378871032	0.000331683412
45.2850813	61153.7534	3207.62265	0.0016215744	0.0557834355	0.000331600754
45.2850813	61153.7534	3665.85446	0.00154115379	0.0729003146	0.000331538757
45.2850813	61153.7534	4124.08627	0.00147359299	0.0892899979	0.000331490535
45.2850813	68797.9725	0	0.00274777952	0.00324745718	0.000393781706
45.2850813	68797.9725	458.231807	0.00285980476	0.0044347	0.000334561619
45.2850813	68797.9725	916.463615	0.00248153386	0.00512254824	0.000332835214
45.2850813	68797.9725	1374.69542	0.00221225089	0.00590898749	0.000332257462
45.2850813	68797.9725	1832.92723	0.00201207358	0.00675281949	0.000331968332
45.2850813	68797.9725	2291.15904	0.00185781468	0.0173730223	0.000331794795
45.2850813	68797.9725	2749.39084	0.00173545089	0.0342163399	0.000331679084
45.2850813	68797.9725	3207.62265	0.00163614266	0.0503995395	0.000331596426
45.2850813	68797.9725	3665.85446	0.00155403417	0.0659598206	0.000331534428
45.2850813	68797.9725	4124.08627	0.00148508355	0.0809328633	0.000331486206
60.3801	0	0	0.00300983	0.00503712	0.000476193
60.38011	0	458.2318	0.002609728	0.1605041	0.0004181148
60.38011	0	916.4636	0.002332808	0.2790966	0.000415823
60.380108	0	1374.6954	0.0021283232	0.37291734	0.0004150537
60.380108	0	1832.9272	0.0019705707	0.44923335	0.00041466845
60.380108	0	2291.159	0.0018449266	0.51268366	0.00041443715
60.380108	0	2749.3908	0.0017423735	0.56637596	0.00041428291
60.380108	0	3207.6227	0.0016570181	0.612475	0.00041417272
60.380108	0	3665.8545	0.0015848332	0.65253798	0.00041409007
60.380108	0	4124.0863	0.0015229674	0.68771576	0.00041402578
60.380108	7644.2192	0	0.002985425	0.0043180267	0.00039422271
60.380108	7644.2192	458.23181	0.0026406736	0.010510766	0.00033614483
60.380108	7644.2192	916.46361	0.0023597281	0.016588432	0.00033385303
60.380108	7644.2192	1374.6954	0.0021516265	0.022414137	0.00033308372
60.380108	7644.2192	1832.9272	0.0019908332	0.027860087	0.00033269846
60.380108	7644.2192	2291.159	0.0018626978	0.032855414	0.00033246717
60.380108	7644.2192	2749.3908	0.0017580986	0.055849137	0.00033231293
60.380108	7644.2192	3207.6227	0.0016710459	0.13877598	0.00033220274
60.380108	7644.2192	3665.8545	0.0015974383	0.21377338	0.00033212008
60.380108	7644.2192	4124.0863	0.0015343688	0.28038498	0.0003320558
60.3801084	15288.4383	0	0.00296133771	0.00401320422	0.000394014964
60.3801084	15288.4383	458.231807	0.00267161705	0.00799250588	0.000335937079
60.3801084	15288.4383	916.463615	0.00238662891	0.0118970861	0.000333645282
60.3801084	15288.4383	1374.69542	0.00217491432	0.0157398285	0.000332875972
60.3801084	15288.4383	1832.92723	0.00201108418	0.0194385296	0.000332490716
60.3801084	15288.4383	2291.15904	0.00188046046	0.0229164882	0.000332259422
60.3801084	15288.4383	2749.39084	0.00177381683	0.0326305523	0.000332105181
60.3801084	15288.4383	3207.62265	0.0016850675	0.081692644	0.00033199499
60.3801084	15288.4383	3665.85446	0.0016100373	0.121255405	0.000331912338
60.3801084	15288.4383	4124.08627	0.00154576372	0.155943743	0.000331848048
60.3801084	22932.6575	0	0.00293780012	0.0038313792	0.000393945714
60.3801084	22932.6575	458.231807	0.00270255416	0.00665737559	0.000335867828
60.3801084	22932.6575	916.463615	0.00241350479	0.00938241265	0.000333576031
60.3801084	22932.6575	1374.69542	0.00219818209	0.0121109064	0.000332806721
60.3801084	22932.6575	1832.92723	0.0020313205	0.0147938813	0.000332421465
60.3801084	22932.6575	2291.15904	0.00189821232	0.0173920883	0.000332190171
60.3801084	22932.6575	2749.39084	0.00178952649	0.024887486	0.00033203593
60.3801084	22932.6575	3207.62265	0.00169908153	0.0652209496	0.000331925739
60.3801084	22932.6575	3665.85446	0.00162262899	0.100024628	0.000331843087
60.3801084	22932.6575	4124.08627	0.00155715131	0.130780271	0.000331778797
60.3801084	30576.8767	0	0.00291479284	0.00370529053	0.000393911088
60.3801084	30576.8767	458.231807	0.00273348124	0.00588763717	0.000335833202
60.3801084	30576.8767	916.463615	0.00244034984	0.00792726147	0.000333541405
60.3801084	30576.8767	1374.69542	0.00222142526	0.00999889378	0.000332772096
60.3801084	30576.8767	1832.92723	0.00205153885	0.0120658294	0.000332386839
60.3801084	30576.8767	2291.15904	0.00191595101	0.0141015497	0.000332155546
60.3801084	30576.8767	2749.39084	0.00180522581	0.0201028826	0.000332001304
60.3801084	30576.8767	3207.62265	0.00171308666	0.0533420041	0.000331891113
60.3801084	30576.8767	3665.85446	0.00163521235	0.0832111219	0.000331808461
60.3801084	30576.8767	4124.08627	0.00156853072	0.110321957	0.000331744172
60.3801084	38221.0958	0	0.00289229737	0.00360987442	0.000393890313
60.3801084	38221.0958	458.231807	0.00276439548	0.00539834022	0.000335812427
60.3801084	38221.0958	916.463615	0.0024671584	0.00699564075	0.00033352063
60.3801084	38221.0958	1374.69542	0.00224463936	0.00863953949	0.00033275132
60.3801084	38221.0958	1832.92723	0.00207173597	0.0102985275	0.000332366064
60.3801084	38221.0958	2291.15904	0.00193367416	0.0119513154	0.00033213477
60.3801084	38221.0958	2749.39084	0.00182091307	0.0169184797	0.000331980529
60.3801084	38221.0958	3207.62265	0.00172708154	0.0449363135	0.000331870338
60.3801084	38221.0958	3665.85446	0.00164778632	0.0707267629	0.000331787686
60.3801084	38221.0958	4124.08627	0.00157990107	0.0945922755	0.000331723396
60.3801084	45865.315	0	0.00287029612	0.00353339587	0.000393876462
60.3801084	45865.315	458.231807	0.00279529511	0.00506577517	0.000335798577
60.3801084	45865.315	916.463615	0.00249392504	0.0063555191	0.00033350678
60.3801084	45865.315	1374.69542	0.00226781995	0.00770041827	0.00033273747
60.3801084	45865.315	1832.92723	0.00209190863	0.00907149351	0.000332352214
60.3801084	45865.315	2291.15904	0.00195137944	0.0104499662	0.00033212092
60.3801084	45865.315	2749.39084	0.0018365865	0.0146695947	0.000331966678
60.3801084	45865.315	3207.62265	0.00174106485	0.0387938282	0.000331856487
60.3801084	45865.315	3665.85446	0.00166034984	0.0613495752	0.000331773835
60.3801084	45865.315	4124.08627	0.00159126151	0.082505642	0.000331709546
60.3801084	53509.5342	0	0.00284877229	0.0034695533	0.000393866569
60.3801084	53509.5342	458.231807	0.00282617956	0.00482908188	0.000335788684
60.3801084	53509.5342	916.463615	0.00252064458	0.00589306823	0.000333496886
60.3801084	53509.5342	1374.69542	0.00229096269	0.00701779393	0.000332727577
60.3801084	53509.5342	1832.92723	0.00211205357	0.00817562639	0.00033234232
60.3801084	53509.5342	2291.15904	0.00196906446	0.00934912514	0.000332111027
60.3801084	53509.5342	2749.39084	0.00185224437	0.0130067974	0.000331956785
60.3801084	53509.5342	3207.62265	0.00175503523	0.0341474766	0.000331846594
60.3801084	53509.5342	3665.85446	0.00167290184	0.0541295704	0.000331763942
60.3801084	53509.5342	4124.08627	0.00160261114	0.0730556	0.000331699653
60.3801084	61153.7534	0	0.00282770991	0.00341463382	0.000393859149
60.3801084	61153.7534	458.231807	0.00285704963	0.00465507373	0.000335781264
60.3801084	61153.7534	916.463615	0.00254731219	0.00554638513	0.000333489467
60.3801084	61153.7534	1374.69542	0.0023140633	0.00650240258	0.000332720157
60.3801084	61153.7534	1832.92723	0.0021321676	0.00749623521	0.000332334901
60.3801084	61153.7534	2291.15904	0.00198672689	0.00851120672	0.000332103607
60.3801084	61153.7534	2749.39084	0.0018678849	0.0117324174	0.000331949366
60.3801084	61153.7534	3207.62265	0.00176899132	0.030525586	0.000331839175
60.3801084	61153.7534	3665.85446	0.00168544123	0.0484310308	0.000331756523
60.3801084	61153.7534	4124.08627	0.00161394909	0.0655149076	0.000331692233
60.3801084	68797.9725	0	0.0028070937	0.00336629669	0.000393853378
60.3801084	68797.9725	458.231807	0.00288790761	0.00452419448	0.000335775493
60.3801084	68797.9725	916.463615	0.00257392333	0.00527908812	0.000333483696
60.3801084	68797.9725	1374.69542	0.00233711759	0.0061017129	0.000332714386
60.3801084	68797.9725	1832.92723	0.00215224751	0.00696556835	0.00033232913
60.3801084	68797.9725	2291.15904	0.00200436437	0.00785443308	0.000332097836
60.3801084	68797.9725	2749.39084	0.00188350634	0.0107274439	0.000331943595
60.3801084	68797.9725	3207.62265	0.00178293176	0.0276303518	0.000331833404
60.3801084	68797.9725	3665.85446	0.00169796692	0.0438333019	0.000331750752
60.3801084	68797.9725	4124.08627	0.00162527446	0.0593809129	0.000331686462
75.4751	0	0	0.00300988	0.00503722	0.000476218
75.47514	0	458.2318	0.002677535	0.1328734	0.0004192729
75.47514	0	916.4636	0.002432847	0.2351672	0.0004164241
75.475136	0	1374.6954	0.0022441098	0.3191134	0.00041546414
75.475136	0	1832.9272	0.0020936133	0.38940371	0.00041498297
75.475136	0	2291.159	0.0019705707	0.44923335	0.000414694
75.475136	0	2749.3908	0.0018679754	0.50085735	0.00041450126
75.475136	0	3207.6227	0.0017810527	0.54591505	0.00041436355
75.475136	0	3665.8545	0.0017064257	0.58562857	0.00041426026
75.475136	0	4124.0863	0.0016416324	0.62092877	0.00041417991
75.475136	7644.2192	0	0.0029903102	0.0044088536	0.000394352
75.475136	7644.2192	458.23181	0.002702983	0.0098290848	0.00033740663
75.475136	7644.2192	916.46361	0.0024556402	0.015154835	0.00033455789
75.475136	7644.2192	1374.6954	0.0022644399	0.020291257	0.0003335979
75.475136	7644.2192	1832.9272	0.0021117323	0.025124822	0.00033311673
75.475136	7644.2192	2291.159	0.0019867815	0.029541261	0.00033282775
75.475136	7644.2192	2749.3908	0.0018825603	0.052023716	0.00033263502
75.475136	7644.2192	3207.6227	0.0017942507	0.11382589	0.00033249731
75.475136	7644.2192	3665.8545	0.0017184334	0.17133938	0.00033239401
75.475136	7644.2192	4124.0863	0.0016526116	0.22726507	0.00033231366
75.4751355	15288.4383	0	0.00297090555	0.00411349151	0.000394092326
75.4751355	15288.4383	458.231807	0.00272844066	0.00788768181	0.000337146947
75.4751355	15288.4383	916.463615	0.00247842298	0.0115998376	0.000334298211
75.4751355	15288.4383	1374.69542	0.00228475934	0.0152717118	0.000333338218
75.4751355	15288.4383	1832.92723	0.00212984244	0.0188448391	0.00033285705
75.4751355	15288.4383	2291.15904	0.00200298535	0.0222675475	0.000332568076
75.4751355	15288.4383	2749.39084	0.0018971398	0.0254861655	0.000332375337
75.4751355	15288.4383	3207.62265	0.00180744417	0.028429049	0.000332237631
75.4751355	15288.4383	3665.85446	0.00173043703	0.0598962581	0.000332134334
75.4751355	15288.4383	4124.08627	0.00166358692	0.0974294879	0.000332053983
75.4751355	22932.6575	0	0.00295185782	0.0039310976	0.000394005763
75.4751355	22932.6575	458.231807	0.00275390618	0.0066941335	0.000337060384
75.4751355	22932.6575	916.463615	0.00250119179	0.00936654782	0.000334211648
75.4751355	22932.6575	1374.69542	0.00230506518	0.0120401372	0.000333251655
75.4751355	22932.6575	1832.92723	0.0021479416	0.0146774159	0.000332770486
75.4751355	22932.6575	2291.15904	0.00201918065	0.0172473009	0.000332481513
75.4751355	22932.6575	2749.39084	0.00191171261	0.0197211792	0.000332288774
75.4751355	22932.6575	3207.62265	0.00182063219	0.022070458	0.000332151068
75.4751355	22932.6575	3665.85446	0.00174243595	0.0484347757	0.000332047771
75.4751355	22932.6575	4124.08627	0.0016745578	0.0826607222	0.00033196742
75.4751355	30576.8767	0	0.00293315685	0.00380281363	0.000393962481
75.4751355	30576.8767	458.231807	0.00277937852	0.0059659725	0.000337017103
75.4751355	30576.8767	916.463615	0.00252394353	0.00800244463	0.000334168366
75.4751355	30576.8767	1374.69542	0.00232535465	0.01006068	0.000333208373
75.4751355	30576.8767	1832.92723	0.00216602757	0.0121128437	0.000332727205
75.4751355	30576.8767	2291.15904	0.00203536571	0.0141378827	0.000332438231
75.4751355	30576.8767	2749.39084	0.00192627745	0.0161179797	0.000332245493
75.4751355	30576.8767	3207.62265	0.00183381376	0.0180370593	0.000332107786
75.4751355	30576.8767	3665.85446	0.00175442931	0.0399411657	0.000332004489
75.4751355	30576.8767	4124.08627	0.00168552357	0.0696022852	0.000331924138
75.4751355	38221.0958	0	0.00291479284	0.00370529053	0.000393936512
75.4751355	38221.0958	458.231807	0.00280485716	0.00548839673	0.000336991133
75.4751355	38221.0958	916.463615	0.00254667516	0.00710491013	0.000334142397
75.4751355	38221.0958	1374.69542	0.00234562502	0.00875446411	0.000333182404
75.4751355	38221.0958	1832.92723	0.00218409817	0.0104136031	0.000332701235
75.4751355	38221.0958	2291.15904	0.00205153885	0.0120658294	0.000332412262
75.4751355	38221.0958	2749.39084	0.00194083302	0.013697986	0.000332219523
75.4751355	38221.0958	3207.62265	0.00184698786	0.0152989135	0.000332081817
75.4751355	38221.0958	3665.85446	0.00176641631	0.0338481547	0.00033197852
75.4751355	38221.0958	4124.08627	0.00169648359	0.0595638316	0.000331898169
75.4751355	45865.315	0	0.00289675638	0.00362717262	0.000393919199
75.4751355	45865.315	458.231807	0.00283034216	0.00515625754	0.00033697382
75.4751355	45865.315	916.463615	0.00256938381	0.00647678312	0.000334125084
75.4751355	45865.315	1374.69542	0.00236587357	0.00783717347	0.000333165091
75.4751355	45865.315	1832.92723	0.00220215124	0.0092161428	0.000332683923
75.4751355	45865.315	2291.15904	0.0020676984	0.0105994951	0.000332394949
75.4751355	45865.315	2749.39084	0.00195537806	0.011976365	0.00033220221
75.4751355	45865.315	3207.62265	0.00186015351	0.0133379319	0.000332064504
75.4751355	45865.315	3665.85446	0.00177839615	0.0293545138	0.000331961207
75.4751355	45865.315	4124.08627	0.00170743721	0.0518920706	0.000331880856
75.4751355	53509.5342	0	0.0028790384	0.00356219538	0.000393906833
75.4751355	53509.5342	458.231807	0.00285583418	0.00491521553	0.000336961454
75.4751355	53509.5342	916.463615	0.0025920668	0.00601661275	0.000334112718
75.4751355	53509.5342	1374.69542	0.00238609769	0.00716238756	0.000333152725
75.4751355	53509.5342	1832.92723	0.00222018463	0.008332402	0.000332671556
75.4751355	53509.5342	2291.15904	0.00208384271	0.00951374386	0.000332382583
75.4751355	53509.5342	2749.39084	0.00196991126	0.0106967952	0.000332189844
75.4751355	53509.5342	3207.62265	0.00187330969	0.0118739874	0.000332052138
75.4751355	53509.5342	3665.85446	0.00179036803	0.0259348829	0.000331948841
75.4751355	53509.5342	4124.08627	0.00171838377	0.0459248532	0.00033186849
75.4751355	61153.7534	0	0.00286163021	0.00350659107	0.000393897558
75.4751355	61153.7534	458.231807	0.00288133456	0.00473476783	0.000336952179
75.4751355	61153.7534	916.463615	0.00261472159	0.00566767473	0.000334103443
75.4751355	61153.7534	1374.69542	0.00240629479	0.00664817498	0.00033314345
75.4751355	61153.7534	1832.92723	0.00223819624	0.00765674807	0.000332662281
75.4751355	61153.7534	2291.15904	0.00209997011	0.00868125521	0.000332373308
75.4751355	61153.7534	2749.39084	0.00198443135	0.00971280911	0.000332180569
75.4751355	61153.7534	3207.62265	0.0018864554	0.0107445639	0.000332042863
75.4751355	61153.7534	3665.85446	0.00180233116	0.0232588038	0.000331939566
75.4751355	61153.7534	4124.08627	0.00172932261	0.0411845839	0.000331859215
75.4751355	68797.9725	0	0.0028445234	0.00345794533	0.000393890344
75.4751355	68797.9725	458.231807	0.0029068454	0.00459656066	0.000336944966
75.4751355	68797.9725	916.463615	0.00263734588	0.00539595853	0.00033409623
75.4751355	68797.9725	1374.69542	0.00242646238	0.00624539204	0.000333136237
75.4751355	68797.9725	1832.92723	0.00225618397	0.0071256509	0.000332655068
75.4751355	68797.9725	2291.15904	0.00211607896	0.00802509026	0.000332366094
75.4751355	68797.9725	2749.39084	0.00199893703	0.00893527368	0.000332173356
75.4751355	68797.9725	3207.62265	0.00189958963	0.0098497937	0.000332035649
75.4751355	68797.9725	3665.85446	0.00181428471	0.0211141979	0.000331932352
75.4751355	68797.9725	4124.08627	0.00174025307	0.0373434245	0.000331852002
90.5702	0	0	0.00300991	0.00503729	0.000476231
90.57016	0	458.2318	0.002725667	0.1135862	0.0004204064
90.57016	0	916.4636	0.002507017	0.2033984	0.0004170111
90.570163	0	1374.6954	0.0023328083	0.27909662	0.00041586148
90.570163	0	1832.9272	0.0021903303	0.34387891	0.00041528466
90.570163	0	2291.159	0.0020714248	0.40003138	0.00041493811
90.570163	0	2749.3908	0.0019705707	0.44923335	0.00041470691
90.570163	0	3207.6227	0.0018838779	0.49274761	0.00041454171
90.570163	0	3665.8545	0.0018085164	0.53154299	0.00041441778
90.570163	0	4124.0863	0.0017423735	0.56637596	0.00041432138
90.570163	7644.2192	0	0.0029935798	0.0044787686	0.00039446873
90.570163	7644.2192	458.23181	0.0027472766	0.0092464294	0.00033864396
90.570163	7644.2192	916.46361	0.0025267278	0.013930001	0.00033524863
90.570163	7644.2192	1374.6954	0.0023507566	0.018461956	0.00033409904
90.570163	7644.2192	1832.9272	0.0022066314	0.022746493	0.00033352223
90.570163	7644.2192	2291.159	0.0020862419	0.026681765	0.00033317567
90.570163	7644.2192	2749.3908	0.0019840801	0.047713631	0.00033294448
90.570163	7644.2192	3207.6227	0.0018962433	0.10769832	0.00033277928
90.570163	7644.2192	3665.8545	0.0018198805	0.15814874	0.00033265535
90.570163	7644.2192	4124.0863	0.0017528576	0.20553526	0.00033255894
90.5701626	15288.4383	0	0.0029773336	0.00419438106	0.000394157121
90.5701626	15288.4383	458.231807	0.00276889927	0.00774802972	0.000338332356
90.5701626	15288.4383	916.463615	0.00254643316	0.0112489027	0.000334937027
90.5701626	15288.4383	1374.69542	0.00236869742	0.0147231703	0.000333787437
90.5701626	15288.4383	1832.92723	0.00222292577	0.0181277974	0.000333210622
90.5701626	15288.4383	2291.15904	0.00210105334	0.0214270359	0.000332864064
90.5701626	15288.4383	2749.39084	0.00199758493	0.0245889907	0.000332632871
90.5701626	15288.4383	3207.62265	0.00190860499	0.0275798569	0.00033246767
90.5701626	15288.4383	3665.85446	0.00183124132	0.0303484571	0.00033234374
90.5701626	15288.4383	4124.08627	0.00176333885	0.0405932079	0.000332247335
90.5701626	22932.6575	0	0.00296133771	0.00401320422	0.000394053246
90.5701626	22932.6575	458.231807	0.00279053509	0.0066945083	0.000338228481
90.5701626	22932.6575	916.463615	0.00256613122	0.00929511148	0.000334833152
90.5701626	22932.6575	1374.69542	0.00238662891	0.0118970861	0.000333683562
90.5701626	22932.6575	1832.92723	0.00223921188	0.0144711118	0.000333106747
90.5701626	22932.6575	2291.15904	0.00211585794	0.0169924977	0.000332760189
90.5701626	22932.6575	2749.39084	0.00201108418	0.0194385296	0.000332528996
90.5701626	22932.6575	3207.62265	0.00192096214	0.0217866425	0.000332363795
90.5701626	22932.6575	3665.85446	0.00184259841	0.0240124169	0.000332239865
90.5701626	22932.6575	4124.08627	0.00177381683	0.0326305523	0.000332143461
90.5701626	30576.8767	0	0.00294558612	0.00388385636	0.000394001308
90.5701626	30576.8767	458.231807	0.00281218394	0.00601291221	0.000338176543
90.5701626	30576.8767	916.463615	0.00258582022	0.00802881487	0.000334781214
90.5701626	30576.8767	1374.69542	0.0024045493	0.0100607128	0.000333631624
90.5701626	30576.8767	1832.92723	0.00225548822	0.0120866712	0.000333054809
90.5701626	30576.8767	2291.15904	0.00213065446	0.0140895025	0.000332708251
90.5701626	30576.8767	2749.39084	0.00202457689	0.0160543161	0.000332477058
90.5701626	30576.8767	3207.62265	0.00193331399	0.0179674089	0.000332311857
90.5701626	30576.8767	3665.85446	0.00185395109	0.0198155555	0.000332187927
90.5701626	30576.8767	4124.08627	0.001784291	0.0270405515	0.000332091523
90.5701626	38221.0958	0	0.00293007304	0.00378482345	0.000393970145
90.5701626	38221.0958	458.231807	0.00283384607	0.00555197972	0.00033814538
90.5701626	38221.0958	916.463615	0.00260549849	0.00717160745	0.000334750051
90.5701626	38221.0958	1374.69542	0.00242245685	0.00881589629	0.000333600461
90.5701626	38221.0958	1832.92723	0.00227175331	0.0104665537	0.000333023646
90.5701626	38221.0958	2291.15904	0.0021454417	0.0121102266	0.000332677088
90.5701626	38221.0958	2749.39084	0.0020380621	0.0137359585	0.000332445895
90.5701626	38221.0958	3207.62265	0.00194565976	0.0153341862	0.000332280694
90.5701626	38221.0958	3665.85446	0.00186529874	0.0168962134	0.000332156764
90.5701626	38221.0958	4124.08627	0.00179476083	0.0230516984	0.00033206036
90.5701626	45865.315	0	0.00291479284	0.00370529053	0.00039394937
90.5701626	45865.315	458.231807	0.00285552201	0.00522467515	0.000338124605
90.5701626	45865.315	916.463615	0.00262516445	0.00656089184	0.000334729276
90.5701626	45865.315	1374.69542	0.00244034984	0.00792726147	0.000333579685
90.5701626	45865.315	1832.92723	0.00228800568	0.00930735134	0.000333002871
90.5701626	45865.315	2291.15904	0.00216021846	0.0106898412	0.000332656312
90.5701626	45865.315	2749.39084	0.00205153885	0.0120658294	0.000332425119
90.5701626	45865.315	3207.62265	0.00195799869	0.0134278459	0.000332259919
90.5701626	45865.315	3665.85446	0.00187664073	0.0147693723	0.000332135989
90.5701626	45865.315	4124.08627	0.00180522581	0.0201028826	0.000332039584
90.5701626	53509.5342	0	0.0028997401	0.00363915013	0.00039393453
90.5701626	53509.5342	458.231807	0.00287721266	0.00498311995	0.000338109765
90.5701626	53509.5342	916.463615	0.00264481664	0.00610750834	0.000334714436
90.5701626	53509.5342	1374.69542	0.00245822661	0.00726577492	0.000333564846
90.5701626	53509.5342	1832.92723	0.00230424385	0.00844247438	0.000332988031
90.5701626	53509.5342	2291.15904	0.00217498353	0.00962744678	0.000332641473
90.5701626	53509.5342	2749.39084	0.00206500616	0.0108129506	0.00033241028
90.5701626	53509.5342	3207.62265	0.00197032998	0.0119926748	0.000332245079
90.5701626	53509.5342	3665.85446	0.00188797643	0.0131612819	0.000332121149
90.5701626	53509.5342	4124.08627	0.00181568543	0.0178520152	0.000332024745
90.5701626	61153.7534	0	0.00288490955	0.00358266233	0.0003939234
90.5701626	61153.7534	458.231807	0.0028989193	0.00479956169	0.000338098636
90.5701626	61153.7534	916.463615	0.00266445371	0.00576000992	0.000334703306
90.5701626	61153.7534	1374.69542	0.00247608553	0.00675702754	0.000333553716
90.5701626	61153.7534	1832.92723	0.00232046641	0.00777569346	0.000332976902
90.5701626	61153.7534	2291.15904	0.00218973574	0.00880655577	0.000332630343
90.5701626	61153.7534	2749.39084	0.00207846307	0.00984257534	0.00033239915
90.5701626	61153.7534	3207.62265	0.00198265288	0.010878131	0.000332233949
90.5701626	61153.7534	3665.85446	0.0018993052	0.0119085794	0.00033211002
90.5701626	61153.7534	4124.08627	0.00182613917	0.0160865054	0.000332013615
90.5701626	68797.9725	0	0.00287029612	0.00353339587	0.000393914744
90.5701626	68797.9725	458.231807	0.00292064362	0.00465694983	0.000338089979
90.5701626	68797.9725	916.463615	0.00268407444	0.00548692159	0.00033469465
90.5701626	68797.9725	1374.69542	0.00249392504	0.0063555191	0.000333545059
90.5701626	68797.9725	1832.92723	0.00233667192	0.00724807656	0.000332968245
90.5701626	68797.9725	2291.15904	0.00220447388	0.00815559774	0.000332621687
90.5701626	68797.9725	2749.39084	0.00209190863	0.00907149351	0.000332390493
90.5701626	68797.9725	3207.62265	0.0019949666	0.00999057605	0.000332225293
90.5701626	68797.9725	3665.85446	0.00191062643	0.0109086342	0.000332101363
90.5701626	68797.9725	4124.08627	0.0018365865	0.0146695947	0.000332004958
105.6652	0	0	0.003009936	0.005037333	0.0004762385
105.6652	0	458.2318	0.002761613	0.09935767	0.0004215204
105.6652	0	916.4636	0.002564234	0.1793477	0.0004175906
105.66519	0	1374.6954	0.0024029773	0.24815236	0.00041625269
105.66519	0	1832.9272	0.0022684135	0.30804701	0.00041558054
105.66519	0	2291.159	0.0021542319	0.36072022	0.00041517652
105.66519	0	2749.3908	0.002056017	0.40745249	0.00041490692
105.66519	0	3207.6227	0.0019705707	0.44923335	0.00041471425
105.66519	0	3665.8545	0.0018955118	0.48684019	0.0004145697
105.66519	0	4124.0863	0.0018290261	0.52089267	0.00041445725
105.66519	7644.2192	0	0.0029959215	0.0045344041	0.0003945799
105.66519	7644.2192	458.23181	0.0027803923	0.0087619655	0.0003398618
105.66519	7644.2192	916.46361	0.0025815754	0.012913577	0.00033593197
105.66519	7644.2192	1374.6954	0.0024189999	0.016942035	0.00033459408
105.66519	7644.2192	1832.9272	0.0022831781	0.020771211	0.00033392194
105.66519	7644.2192	2291.159	0.0021678258	0.024322074	0.00033351791
105.66519	7644.2192	2749.3908	0.0020685483	0.043781007	0.00033324831
105.66519	7644.2192	3207.6227	0.0019821505	0.10164823	0.00033305565
105.66519	7644.2192	3665.8545	0.0019062431	0.14942307	0.0003329111
105.66519	7644.2192	4124.0863	0.0018390007	0.1925855	0.00033279865
105.66519	15288.4383	0	0.00298194956	0.0042613964	0.000394216365
105.66519	15288.4383	458.231807	0.00279918621	0.00759338493	0.000339498267
105.66519	15288.4383	916.463615	0.00259891485	0.0108785488	0.000335568445
105.66519	15288.4383	1374.69542	0.00243501742	0.0141447691	0.000334230551
105.66519	15288.4383	1832.92723	0.00229793748	0.0173587535	0.00033355841
105.66519	15288.4383	2291.15904	0.00218141517	0.0204935191	0.000333154381
105.66519	15288.4383	2749.39084	0.00208107583	0.0235272623	0.000332884783
105.66519	15288.4383	3207.62265	0.00199372694	0.0264422386	0.000332692115
105.66519	15288.4383	3665.85446	0.0019169717	0.0292224896	0.000332547567
105.66519	15288.4383	4124.08627	0.00184897302	0.0318464247	0.000332435116
105.66519	22932.6575	0	0.00296816283	0.00408257817	0.000394095179
105.66519	22932.6575	458.231807	0.00281799479	0.0066713599	0.000339377081
105.66519	22932.6575	916.463615	0.00261625123	0.00918807526	0.000335447258
105.66519	22932.6575	1374.69542	0.00245102852	0.0117070234	0.000334109365
105.66519	22932.6575	1832.92723	0.00231269066	0.0142049189	0.000333437224
105.66519	22932.6575	2291.15904	0.00219499906	0.0166620415	0.000333033195
105.66519	22932.6575	2749.39084	0.00209359867	0.0190605273	0.000332763597
105.66519	22932.6575	3207.62265	0.00200529953	0.0213831258	0.000332570928
105.66519	22932.6575	3665.85446	0.001927697	0.0236117785	0.00033242638
105.66519	22932.6575	4124.08627	0.00185894253	0.0257255078	0.00033231393
105.66519	30576.8767	0	0.00295455746	0.00395304143	0.000394034585
105.66519	30576.8767	458.231807	0.00283681829	0.0060384901	0.000339316487
105.66519	30576.8767	916.463615	0.00263358348	0.00802224343	0.000335386664
105.66519	30576.8767	1374.69542	0.00246703208	0.0100186234	0.00033404877
105.66519	30576.8767	1832.92723	0.00232743654	0.0120099579	0.000333376629
105.66519	30576.8767	2291.15904	0.00220857657	0.0139819957	0.000332972601
105.66519	30576.8767	2749.39084	0.00210611612	0.0159222354	0.000332703003
105.66519	30576.8767	3207.62265	0.00201686763	0.0178190792	0.000332510334
105.66519	30576.8767	3665.85446	0.00193841855	0.01966127	0.000332365786
105.66519	30576.8767	4124.08627	0.00186890885	0.0214373802	0.000332253336
105.66519	38221.0958	0	0.00294112973	0.00385306716	0.000393998228
105.66519	38221.0958	458.231807	0.00285565714	0.00559702679	0.00033928013
105.66519	38221.0958	916.463615	0.00265091065	0.00720880829	0.000335350307
105.66519	38221.0958	1374.69542	0.00248302695	0.0088397867	0.000334012414
105.66519	38221.0958	1832.92723	0.00234217407	0.0104752969	0.000333340273
105.66519	38221.0958	2291.15904	0.00222214682	0.012104234	0.000332936244
105.66519	38221.0958	2749.39084	0.00211862745	0.0137173061	0.000332666646
105.66519	38221.0958	3207.62265	0.00202843062	0.0153062574	0.000332473977
105.66519	38221.0958	3665.85446	0.00194913584	0.0168634602	0.000332329429
105.66519	38221.0958	4124.08627	0.00187887156	0.0183816393	0.000332216979
105.66519	45865.315	0	0.00292787602	0.0037724459	0.00039397399
105.66519	45865.315	458.231807	0.002874512	0.00527726665	0.000339255892
105.66519	45865.315	916.463615	0.00266823185	0.00661876469	0.000335326069
105.66519	45865.315	1374.69542	0.00249901199	0.00798385205	0.000333988176
105.66519	45865.315	1832.92723	0.00235690223	0.00935946884	0.000333316035
105.66519	45865.315	2291.15904	0.00223570892	0.0107362705	0.000332912006
105.66519	45865.315	2749.39084	0.00213113191	0.0121067651	0.000332642408
105.66519	45865.315	3207.62265	0.00203998789	0.0134645326	0.00033244974
105.66519	45865.315	3665.85446	0.00195984837	0.0148038531	0.000332305192
105.66519	45865.315	4124.08627	0.00188883025	0.0161194825	0.000332192741
105.66519	53509.5342	0	0.00291479284	0.00370529053	0.000393956677
105.66519	53509.5342	458.231807	0.0028933837	0.00503767782	0.000339238579
105.66519	53509.5342	916.463615	0.00268554629	0.00617510573	0.000335308757
105.66519	53509.5342	1374.69542	0.00251498613	0.00733920342	0.000333970863
105.66519	53509.5342	1832.92723	0.00237161999	0.00851778261	0.000333298722
105.66519	53509.5342	2291.15904	0.002249262	0.00970252643	0.000332894693
105.66519	53509.5342	2749.39084	0.00214362877	0.010886996	0.000332625096
105.66519	53509.5342	3207.62265	0.00205153885	0.0120658294	0.000332432427
105.66519	53509.5342	3665.85446	0.00197055563	0.0132343827	0.000332287879
105.66519	53509.5342	4124.08627	0.00189878448	0.014388522	0.000332175429
105.66519	61153.7534	0	0.00290187676	0.00364793806	0.000393943693
105.66519	61153.7534	458.231807	0.00291227332	0.0048532368	0.000339225595
105.66519	61153.7534	916.463615	0.00270285323	0.00583161106	0.000335295772
105.66519	61153.7534	1374.69542	0.0025309483	0.00683892479	0.000333957878
105.66519	61153.7534	1832.92723	0.00238632635	0.0078634591	0.000333285737
105.66519	61153.7534	2291.15904	0.00226280519	0.00889752803	0.000332881708
105.66519	61153.7534	2749.39084	0.0021561173	0.00993534442	0.000332612111
105.66519	61153.7534	3207.62265	0.00206308287	0.0109721933	0.000332419442
105.66519	61153.7534	3665.85446	0.00198125712	0.0120040788	0.000332274894
105.66519	61153.7534	4124.08627	0.00190873385	0.0130275262	0.000332162444
105.66519	68797.9725	0	0.00288912448	0.00359797636	0.000393933594
105.66519	68797.9725	458.231807	0.00293118219	0.00470821606	0.000339215496
105.66519	68797.9725	916.463615	0.00272015204	0.00555935931	0.000335285673
105.66519	68797.9725	1374.69542	0.0025468975	0.00644119525	0.000333947779
105.66519	68797.9725	1832.92723	0.00240102033	0.00734223849	0.000333275638
105.66519	68797.9725	2291.15904	0.00227633762	0.00825520722	0.000332871609
105.66519	68797.9725	2749.39084	0.00216859677	0.00917473907	0.000332602012
105.66519	68797.9725	3207.62265	0.00207461935	0.0100965354	0.000332409343
105.66519	68797.9725	3665.85446	0.00199195234	0.0110170126	0.000332264795
105.66519	68797.9725	4124.08627	0.00191867793	0.0119331114	0.000332152345
120.7602	0	0	0.003009955	0.005037368	0.000476243
120.7602	0	458.2318	0.002789484	0.08842792	0.0004226158
120.7602	0	916.4636	0.002609728	0.1605041	0.0004181651
120.76022	0	1374.6954	0.0024598995	0.22350183	0.00041664044
120.76022	0	1832.9272	0.0023328083	0.27909662	0.00041587334
120.76022	0	2291.159	0.0022234767	0.32856948	0.00041541197
120.76022	0	2749.3908	0.0021283232	0.37291734	0.00041510403
120.76022	0	3207.6227	0.0020446933	0.41292816	0.00041488392
120.76022	0	3665.8545	0.0019705707	0.44923335	0.00041471878
120.76022	0	4124.0863	0.0019043926	0.48234514	0.00041459029
120.76022	7644.2192	0	0.0029976812	0.0045798035	0.00039468826
120.76022	7644.2192	458.23181	0.0028060913	0.0083615254	0.00034106099
120.76022	7644.2192	916.46361	0.0026252009	0.01207469	0.00033661037
120.76022	7644.2192	1374.6954	0.0024743465	0.015687091	0.00033508567
120.76022	7644.2192	1832.9272	0.0023462702	0.01913939	0.00033431858
120.76022	7644.2192	2291.159	0.0022360015	0.022371502	0.00033385721
120.76022	7644.2192	2749.3908	0.0021399765	0.040373027	0.00033354927
120.76022	7644.2192	3207.6227	0.0020555492	0.095595525	0.00033332916
120.76022	7644.2192	3665.8545	0.0019807032	0.14153998	0.00033316401
120.76022	7644.2192	4124.0863	0.0019138708	0.18232835	0.00033303552
120.760217	15288.4383	0	0.00298542502	0.00431802672	0.000394272811
120.760217	15288.4383	458.231807	0.00282271304	0.00743596702	0.00034064554
120.760217	15288.4383	916.463615	0.00264067363	0.010510766	0.000336194923
120.760217	15288.4383	1374.69542	0.00248879001	0.013570561	0.000334670223
120.760217	15288.4383	1832.92723	0.00235972808	0.0165884321	0.000333903126
120.760217	15288.4383	2291.15904	0.0022485226	0.0195422463	0.000333441759
120.760217	15288.4383	2749.39084	0.0021516265	0.0224141367	0.000333133817
120.760217	15288.4383	3207.62265	0.00206640217	0.0251901836	0.000332913709
120.760217	15288.4383	3665.85446	0.00199083317	0.027860087	0.00033274856
120.760217	15288.4383	4124.08627	0.00192334693	0.030416729	0.000332620075
120.760217	22932.6575	0	0.0029733114	0.00414228038	0.000394134314
120.760217	22932.6575	458.231807	0.00283934938	0.00663274438	0.000340507043
120.760217	22932.6575	916.463615	0.00265614586	0.00905830072	0.000336056426
120.760217	22932.6575	1374.69542	0.00250322929	0.0114868322	0.000334531725
120.760217	22932.6575	1832.92723	0.00237318124	0.0138995575	0.000333764629
120.760217	22932.6575	2291.15904	0.00226103934	0.0162805333	0.000333303262
120.760217	22932.6575	2749.39084	0.00216327263	0.0186155994	0.000332995319
120.760217	22932.6575	3207.62265	0.00207725182	0.0208916193	0.000332775212
120.760217	22932.6575	3665.85446	0.00200096031	0.0230956428	0.000332610063
120.760217	22932.6575	4124.08627	0.00193282061	0.0252136339	0.000332481577
120.760217	30576.8767	0	0.00296133771	0.00401320422	0.000394065063
120.760217	30576.8767	458.231807	0.00285600068	0.0060488486	0.000340437793
120.760217	30576.8767	916.463615	0.00267161705	0.00799250588	0.000335987176
120.760217	30576.8767	1374.69542	0.00251766352	0.00994673755	0.000334462475
120.760217	30576.8767	1832.92723	0.00238662891	0.0118970861	0.000333695379
120.760217	30576.8767	2291.15904	0.00227355102	0.0138316248	0.000333234012
120.760217	30576.8767	2749.39084	0.00217491432	0.0157398285	0.000332926069
120.760217	30576.8767	3207.62265	0.00208809764	0.0176119403	0.000332705962
120.760217	30576.8767	3665.85446	0.00201108418	0.0194385296	0.000332540813
120.760217	30576.8767	4124.08627	0.0019422915	0.0212100758	0.000332412327
120.760217	38221.0958	0	0.00294950144	0.00391276682	0.000394023513
120.760217	38221.0958	458.231807	0.00287266742	0.00562850643	0.000340396243
120.760217	38221.0958	916.463615	0.00268708665	0.00722473573	0.000335945625
120.760217	38221.0958	1374.69542	0.00253209192	0.00883646924	0.000334420925
120.760217	38221.0958	1832.92723	0.00240007034	0.0104517224	0.000333653828
120.760217	38221.0958	2291.15904	0.00228605698	0.0120611108	0.000333192462
120.760217	38221.0958	2749.39084	0.002186551	0.0136566604	0.000332884519
120.760217	38221.0958	3207.62265	0.00209893916	0.0152312106	0.000332664412
120.760217	38221.0958	3665.85446	0.00202120438	0.0167780856	0.000332499262
120.760217	38221.0958	4124.08627	0.00195175926	0.01829087	0.000332370777
120.760217	45865.315	0	0.00293780012	0.0038313792	0.000393995813
120.760217	45865.315	458.231807	0.00288935019	0.00531802341	0.000340368542
120.760217	45865.315	916.463615	0.00270255416	0.00665737559	0.000335917925
120.760217	45865.315	1374.69542	0.00254651376	0.00801570413	0.000334393225
120.760217	45865.315	1832.92723	0.00241350479	0.00938241265	0.000333626128
120.760217	45865.315	2291.15904	0.00229855656	0.0107496232	0.000333164761
120.760217	45865.315	2749.39084	0.00219818209	0.0121109064	0.000332856818
120.760217	45865.315	3207.62265	0.00210977588	0.0134606752	0.000332636711
120.760217	45865.315	3665.85446	0.0020313205	0.0147938813	0.000332471562
120.760217	45865.315	4124.08627	0.00196122354	0.016105837	0.000332343076
120.760217	53509.5342	0	0.00292623137	0.00376340622	0.000393976027
120.760217	53509.5342	458.231807	0.00290604973	0.00508205222	0.000340348756
120.760217	53509.5342	916.463615	0.00271801916	0.00622536116	0.000335898139
120.760217	53509.5342	1374.69542	0.00256092829	0.00739017713	0.000334373438
120.760217	53509.5342	1832.92723	0.00242693153	0.00856668405	0.000333606342
120.760217	53509.5342	2291.15904	0.00231104911	0.00974790836	0.000333144975
120.760217	53509.5342	2749.39084	0.00220980703	0.0109283601	0.000332837032
120.760217	53509.5342	3207.62265	0.00212060732	0.0121034026	0.000332616925
120.760217	53509.5342	3665.85446	0.00204143212	0.0132689543	0.000332451776
120.760217	53509.5342	4124.08627	0.00197068398	0.0144213242	0.00033232329
120.760217	61153.7534	0	0.00291479284	0.00370529053	0.000393961187
120.760217	61153.7534	458.231807	0.00292276692	0.00489826079	0.000340333916
120.760217	61153.7534	916.463615	0.00273348124	0.00588763717	0.000335883299
120.760217	61153.7534	1374.69542	0.00257533483	0.00690043152	0.000334358599
120.760217	61153.7534	1832.92723	0.00244034984	0.00792726147	0.000333591502
120.760217	61153.7534	2291.15904	0.00232353397	0.00896171449	0.000333130136
120.760217	61153.7534	2749.39084	0.00222142526	0.00999889378	0.000332822193
120.760217	61153.7534	3207.62265	0.002131433	0.0110347595	0.000332602086
120.760217	61153.7534	3665.85446	0.00205153885	0.0120658294	0.000332436936
120.760217	61153.7534	4124.08627	0.00198014026	0.0130890211	0.000332308451
120.760217	68797.9725	0	0.00290348225	0.00365466216	0.000393949645
120.760217	68797.9725	458.231807	0.00293950279	0.00475223665	0.000340322375
120.760217	68797.9725	916.463615	0.0027489401	0.00561781058	0.000335871757
120.760217	68797.9725	1374.69542	0.00258973269	0.00650830029	0.000334347057
120.760217	68797.9725	1832.92723	0.00245375903	0.00741455009	0.00033357996
120.760217	68797.9725	2291.15904	0.00233601051	0.00833050634	0.000333118594
120.760217	68797.9725	2749.39084	0.00223303622	0.00925166304	0.000332810651
120.760217	68797.9725	3207.62265	0.00214225245	0.0101743717	0.000332590544
120.760217	68797.9725	3665.85446	0.00206164026	0.0110955391	0.000332425394
120.760217	68797.9725	4124.08627	0.00198959201	0.0120124733	0.000332296909
135.8552	0	0	0.003009969	0.005037395	0.000476246
135.8552	0	458.2318	0.002811728	0.07976867	0.000423692
135.8552	0	916.4636	0.002646776	0.1453402	0.0004187357
135.85524	0	1374.6954	0.002507017	0.20339845	0.0004170259
135.85524	0	1832.9272	0.0023868442	0.25521216	0.00041616427
135.85524	0	2291.159	0.0022822627	0.30177551	0.00041564572
135.85524	0	2749.3908	0.0021903303	0.34387891	0.0004152995
135.85524	0	3207.6227	0.0021088224	0.38215906	0.00041505198
135.85524	0	3665.8545	0.00203602	0.41713478	0.00041486625
135.85524	0	4124.0863	0.0019705707	0.44923335	0.00041472174
135.85524	7644.2192	0	0.0029990519	0.0046175921	0.00039479507
135.85524	7644.2192	458.23181	0.0028266159	0.0080293237	0.00034224107
135.85524	7644.2192	916.46361	0.0026607405	0.011379259	0.00033728479
135.85524	7644.2192	1374.6954	0.0025201581	0.014646071	0.00033557497
135.85524	7644.2192	1832.9272	0.0023991953	0.017783499	0.00033471334
135.85524	7644.2192	2291.159	0.0022938524	0.020745525	0.00033419479
135.85524	7644.2192	2749.3908	0.0022011984	0.037440124	0.00033384857
135.85524	7644.2192	3207.6227	0.0021190177	0.089851539	0.00033360106
135.85524	7644.2192	3665.8545	0.0020455951	0.13407484	0.00033341532
135.85524	7644.2192	4124.0863	0.0019795775	0.17317043	0.00033327082
135.855244	15288.4383	0	0.0029881362	0.00436662496	0.000394327704
135.855244	15288.4383	458.231807	0.00284151715	0.00728302737	0.000341773705
135.855244	15288.4383	916.463615	0.0026747063	0.0101586521	0.000336817423
135.855244	15288.4383	1374.69542	0.00253329696	0.0130212002	0.00033510761
135.855244	15288.4383	1832.92723	0.00241154346	0.0158482433	0.000334245979
135.855244	15288.4383	2291.15904	0.00230543919	0.0186207435	0.000333727426
135.855244	15288.4383	2749.39084	0.00221206368	0.0213226346	0.000333381205
135.855244	15288.4383	3207.62265	0.00212921054	0.0239403953	0.000333133694
135.855244	15288.4383	3665.85446	0.00205516804	0.0264623023	0.000332947962
135.855244	15288.4383	4124.08627	0.00198858229	0.0288767075	0.000332803453
135.855244	22932.6575	0	0.0029773336	0.00419438106	0.000394171897
135.855244	22932.6575	458.231807	0.00285643226	0.00658418173	0.000341617898
135.855244	22932.6575	916.463615	0.00268867333	0.0089148694	0.000336661616
135.855244	22932.6575	1374.69542	0.00254643316	0.0112489027	0.000334951802
135.855244	22932.6575	1832.92723	0.00242388804	0.0135708765	0.000334090171
135.855244	22932.6575	2291.15904	0.00231702244	0.0158676675	0.000333571618
135.855244	22932.6575	2749.39084	0.00222292577	0.0181277974	0.000333225398
135.855244	22932.6575	3207.62265	0.00213940052	0.0203410039	0.000332977886
135.855244	22932.6575	3665.85446	0.00206473848	0.0224978219	0.000332792155
135.855244	22932.6575	4124.08627	0.00199758493	0.0245889907	0.000332647646
135.855244	30576.8767	0	0.00296664223	0.00406623984	0.000394093991
135.855244	30576.8767	458.231807	0.00287136162	0.00604805362	0.000341539992
135.855244	30576.8767	916.463615	0.00270264125	0.00794610297	0.00033658371
135.855244	30576.8767	1374.69542	0.00255956612	0.00985338734	0.000334873896
135.855244	30576.8767	1832.92723	0.00243622849	0.011757929	0.000334012265
135.855244	30576.8767	2291.15904	0.00232860165	0.013649672	0.000333493713
135.855244	30576.8767	2749.39084	0.00223378419	0.0155197207	0.000333147492
135.855244	30576.8767	3207.62265	0.00214958725	0.0173598802	0.000332899981
135.855244	30576.8767	3665.85446	0.00207430607	0.0191623238	0.000332714249
135.855244	30576.8767	4124.08627	0.00200658511	0.0209192757	0.00033256974
135.855244	38221.0958	0	0.00295606033	0.00396572486	0.000394047247
135.855244	38221.0958	458.231807	0.00288630566	0.00564971411	0.000341493248
135.855244	38221.0958	916.463615	0.00271660977	0.00722482228	0.000336536966
135.855244	38221.0958	1374.69542	0.00257269531	0.00881286378	0.000334827152
135.855244	38221.0958	1832.92723	0.00244856427	0.0104038974	0.000333965521
135.855244	38221.0958	2291.15904	0.00234017633	0.011989912	0.000333446968
135.855244	38221.0958	2749.39084	0.00224463849	0.0135640135	0.000333100748
135.855244	38221.0958	3207.62265	0.00215977033	0.015119974	0.000332853236
135.855244	38221.0958	3665.85446	0.00208387049	0.0166519667	0.000332667505
135.855244	38221.0958	4124.08627	0.00201558252	0.0181543799	0.000332522996
135.855244	45865.315	0	0.00294558612	0.00388385636	0.000394016084
135.855244	45865.315	458.231807	0.00290126492	0.00534964888	0.000341462085
135.855244	45865.315	916.463615	0.00273057861	0.0066814091	0.000336505803
135.855244	45865.315	1374.69542	0.00258582022	0.00802881487	0.000334795989
135.855244	45865.315	1832.92723	0.00246089483	0.00938312428	0.000333934359
135.855244	45865.315	2291.15904	0.00235174597	0.0107376058	0.000333415806
135.855244	45865.315	2749.39084	0.00225548822	0.0120866712	0.000333069585
135.855244	45865.315	3207.62265	0.00216994939	0.0134254133	0.000332822074
135.855244	45865.315	3665.85446	0.00209343138	0.0147493581	0.000332636342
135.855244	45865.315	4124.08627	0.00202457689	0.0160543161	0.000332491833
135.855244	53509.5342	0	0.00293521792	0.00381526439	0.000393993825
135.855244	53509.5342	458.231807	0.00291624001	0.00511843017	0.000341439825
135.855244	53509.5342	916.463615	0.00274454753	0.00626231897	0.000336483544
135.855244	53509.5342	1374.69542	0.00259894036	0.00742391154	0.00033477373
135.855244	53509.5342	1832.92723	0.00247321964	0.00859516704	0.000333912099
135.855244	53509.5342	2291.15904	0.00236331008	0.00977014766	0.000333393546
135.855244	53509.5342	2749.39084	0.00226633296	0.0109440926	0.000333047325
135.855244	53509.5342	3207.62265	0.00218012403	0.0121129355	0.000332799814
135.855244	53509.5342	3665.85446	0.00210298844	0.0132730564	0.000332614083
135.855244	53509.5342	4124.08627	0.00203356793	0.014421145	0.000332469574
135.855244	61153.7534	0	0.00292495403	0.00375651355	0.00039397713
135.855244	61153.7534	458.231807	0.00293123164	0.00493636969	0.000341423131
135.855244	61153.7534	916.463615	0.00275851636	0.0059315918	0.000336466849
135.855244	61153.7534	1374.69542	0.00261205525	0.0069461169	0.000334757036
135.855244	61153.7534	1832.92723	0.00248553818	0.00797230898	0.000333895405
135.855244	61153.7534	2291.15904	0.00237486817	0.00900473084	0.000333376852
135.855244	61153.7534	2749.39084	0.00227717226	0.010039156	0.000333030631
135.855244	61153.7534	3207.62265	0.00219029388	0.011072061	0.00033278312
135.855244	61153.7534	3665.85446	0.00211254131	0.012100374	0.000332597388
135.855244	61153.7534	4124.08627	0.00204255534	0.0131213401	0.000332452879
135.855244	68797.9725	0	0.00291479284	0.00370529053	0.000393964146
135.855244	68797.9725	458.231807	0.00294624063	0.00479035586	0.000341410146
135.855244	68797.9725	916.463615	0.00277248493	0.00566533411	0.000336453865
135.855244	68797.9725	1374.69542	0.00262516445	0.00656089184	0.000334744051
135.855244	68797.9725	1832.92723	0.00249784995	0.0074696166	0.00033388242
135.855244	68797.9725	2291.15904	0.00238641975	0.00838639338	0.000333363867
135.855244	68797.9725	2749.39084	0.00228800568	0.00930735134	0.000333017646
135.855244	68797.9725	3207.62265	0.00220045854	0.0102293296	0.000332770135
135.855244	68797.9725	3665.85446	0.00212208968	0.011149619	0.000332584404
135.855244	68797.9725	4124.08627	0.00205153885	0.0120658294	0.000332439895
