# Supplementary material for: GEODE: an in silico tool that translates in vitro to in vivo predictions of tuberculosis antibiotic combination efficacy
Source: Front Pharmacol. 2025 Oct 17;16:1639673. doi: 10.3389/fphar.2025.1639673 (PMC12575316; doi:10.3389/fphar.2025.1639673)
Supplement: Supplementary file 1 [file Supplementaryfile5.zip › drug_int_data/RMZE-NNNH-mean/EMB.csv]

bliss EMB nrDrugs 1 nrLines 10
0	0	0	0
458.2318	0.001250978	1.264063	0.0001357837
916.4636	0.001250982	1.264063	0.0001357837
1374.6954	0.0012509826	1.2640632	0.00013578372
1832.9272	0.0012509827	1.2640632	0.00013578372
2291.159	0.0012509827	1.2640632	0.00013578372
2749.3908	0.0012509827	1.2640632	0.00013578372
3207.6227	0.0012509827	1.2640632	0.00013578372
3665.8545	0.0012509827	1.2640632	0.00013578372
4124.0863	0.0012509827	1.2640632	0.00013578372
