# Supplementary material for: GEODE: an in silico tool that translates in vitro to in vivo predictions of tuberculosis antibiotic combination efficacy
Source: Front Pharmacol. 2025 Oct 17;16:1639673. doi: 10.3389/fphar.2025.1639673 (PMC12575316; doi:10.3389/fphar.2025.1639673)
Supplement: Supplementary file 1 [file Supplementaryfile5.zip › drug_int_data/RMZE-NNNH-mean/MXF-PZA-RIF-EMB.csv]

bliss MXF-PZA-RIF-EMB nrDrugs 4 nrLines 9999
0	0	0	458.2318	0.001128601	1.264061	0.0001357837
0	0	0	916.4636	0.001128601	1.264061	0.0001357837
0	0	0	1374.6954	0.0011286013	1.2640608	0.00013578372
0	0	0	1832.9272	0.0011286013	1.2640608	0.00013578372
0	0	0	2291.159	0.0011286013	1.2640608	0.00013578372
0	0	0	2749.3908	0.0011286013	1.2640608	0.00013578372
0	0	0	3207.6227	0.0011286013	1.2640608	0.00013578372
0	0	0	3665.8545	0.0011286013	1.2640608	0.00013578372
0	0	0	4124.0863	0.0011286013	1.2640608	0.00013578372
0	0	0.40243	0	0.0063282	0.0052141	0.00091966
0	0	0.4024349	458.2318	0.00433388	1.168739	0.0009677596
0	0	0.4024349	916.4636	0.00390969	1.214543	0.0009676852
0	0	0.40243489	1374.6954	0.0037143333	1.2306185	0.00096766043
0	0	0.40243489	1832.9272	0.0035960775	1.2388153	0.00096764802
0	0	0.40243489	2291.159	0.0035132511	1.2437853	0.00096764058
0	0	0.40243489	2749.3908	0.0034497454	1.2471203	0.00096763561
0	0	0.40243489	3207.6227	0.0033980127	1.2495133	0.00096763207
0	0	0.40243489	3665.8545	0.003354042	1.2513139	0.00096762941
0	0	0.40243489	4124.0863	0.0033155026	1.2527179	0.00096762734
0	0	0.80487	0	0.0063383	0.0052524	0.0015843
0	0	0.8048698	458.2318	0.004843989	1.086849	0.001531703
0	0	0.8048698	916.4636	0.00433388	1.168739	0.001531555
0	0	0.80486979	1374.6954	0.0040719107	1.1988802	0.0015315051
0	0	0.80486979	1832.9272	0.00390969	1.2145429	0.0015314803
0	0	0.80486979	2291.159	0.0037976121	1.2241378	0.0015314655
0	0	0.80486979	2749.3908	0.0037143333	1.2306185	0.0015314555
0	0	0.80486979	3207.6227	0.0036491443	1.2352892	0.0015314484
0	0	0.80486979	3665.8545	0.0035960775	1.2388153	0.0015314431
0	0	0.80486979	4124.0863	0.003551543	1.2415716	0.001531439
0	0	1.2073	0	0.0063423	0.0052653	0.0019637
0	0	1.207305	458.2318	0.005146263	1.015826	0.001860336
0	0	1.207305	916.4636	0.004626755	1.126288	0.001860113
0	0	1.2073047	1374.6954	0.0043338803	1.1687391	0.0018600387
0	0	1.2073047	1832.9272	0.0041441489	1.1911994	0.0018600015
0	0	1.2073047	2291.159	0.004010142	1.2050966	0.0018599792
0	0	1.2073047	2749.3908	0.00390969	1.2145429	0.0018599643
0	0	1.2073047	3207.6227	0.003831026	1.2213811	0.0018599537
0	0	1.2073047	3665.8545	0.0037673199	1.2265601	0.0018599457
0	0	1.2073047	4124.0863	0.0037143333	1.2306185	0.0018599395
0	0	1.6097	0	0.0063445	0.0052719	0.0020965
0	0	1.60974	458.2318	0.005347167	0.9536469	0.001968292
0	0	1.60974	916.4636	0.004843989	1.086849	0.001967996
0	0	1.6097396	1374.6954	0.0045393728	1.1400877	0.0019678967
0	0	1.6097396	1832.9272	0.0043338803	1.1687391	0.0019678471
0	0	1.6097396	2291.159	0.0041851218	1.1866382	0.0019678174
0	0	1.6097396	2749.3908	0.0040719107	1.1988802	0.0019677975
0	0	1.6097396	3207.6227	0.0039824615	1.2077805	0.0019677834
0	0	1.6097396	3665.8545	0.00390969	1.2145429	0.0019677727
0	0	1.6097396	4124.0863	0.0038490793	1.2198549	0.0019677645
0	0	2.0122	0	0.0063459	0.0052759	0.0021679
0	0	2.012174	458.2318	0.005490566	0.8987482	0.002026421
0	0	2.012174	916.4636	0.005012108	1.050118	0.002026051
0	0	2.0121745	1374.6954	0.0047059261	1.112823	0.0020259278
0	0	2.0121745	1832.9272	0.0044921714	1.1471166	0.0020258659
0	0	2.0121745	2291.159	0.0043338803	1.1687391	0.0020258287
0	0	2.0121745	2749.3908	0.0042115309	1.1836168	0.0020258039
0	0	2.0121745	3207.6227	0.0041138222	1.1944791	0.0020257862
0	0	2.0121745	3665.8545	0.0040337515	1.2027579	0.002025773
0	0	2.0121745	4124.0863	0.0039667457	1.2092768	0.0020257626
0	0	2.4146	0	0.0063469	0.0052785	0.0022119
0	0	2.414609	458.2318	0.005598122	0.8499135	0.002062728
0	0	2.414609	916.4636	0.005146263	1.015826	0.002062284
0	0	2.4146094	1374.6954	0.0048439894	1.0868494	0.0020621361
0	0	2.4146094	1832.9272	0.0046267547	1.1262881	0.0020620618
0	0	2.4146094	2291.159	0.0044626103	1.1513762	0.0020620172
0	0	2.4146094	2749.3908	0.0043338803	1.1687391	0.0020619875
0	0	2.4146094	3207.6227	0.0042299732	1.1814681	0.0020619663
0	0	2.4146094	3665.8545	0.0041441489	1.1911994	0.0020619503
0	0	2.4146094	4124.0863	0.0040719107	1.1988802	0.0020619379
0	0	2.817	0	0.0063476	0.0052804	0.0022411
0	0	2.817044	458.2318	0.005681804	0.8061836	0.002087184
0	0	2.817044	916.4636	0.00525588	0.9837383	0.002086668
0	0	2.8170443	1374.6954	0.004960438	1.0620784	0.002086495
0	0	2.8170443	1832.9272	0.0047427983	1.1062121	0.0020864084
0	0	2.8170443	2291.159	0.0045753946	1.1345269	0.0020863564
0	0	2.8170443	2749.3908	0.0044423555	1.1542338	0.0020863218
0	0	2.8170443	3207.6227	0.0043338803	1.1687391	0.002086297
0	0	2.8170443	3665.8545	0.0042435823	1.1798618	0.0020862784
0	0	2.8170443	4124.0863	0.0041671185	1.1886611	0.0020862639
0	0	3.2195	0	0.0063482	0.0052819	0.0022617
0	0	3.219479	458.2318	0.00574878	0.7667922	0.002104569
0	0	3.219479	916.4636	0.005347167	0.9536469	0.00210398
0	0	3.2194791	1374.6954	0.005060048	1.0384289	0.0021037823
0	0	3.2194791	1832.9272	0.0048439894	1.0868494	0.0021036834
0	0	3.2194791	2291.159	0.0046751644	1.1181697	0.002103624
0	0	3.2194791	2749.3908	0.0045393728	1.1400877	0.0021035844
0	0	3.2194791	3207.6227	0.0044276093	1.1562837	0.0021035561
0	0	3.2194791	3665.8545	0.0043338803	1.1687391	0.0021035348
0	0	3.2194791	4124.0863	0.0042540386	1.1786154	0.0021035183
0	0	3.6219	0	0.0063487	0.005283	0.0022767
0	0	3.621914	458.2318	0.005803603	0.7311199	0.002117452
0	0	3.621914	916.4636	0.005424385	0.9253704	0.002116789
0	0	3.621914	1374.6954	0.0051462627	1.0158264	0.0021165675
0	0	3.621914	1832.9272	0.0049330638	1.068163	0.0021164563
0	0	3.621914	2291.159	0.0047641258	1.1022837	0.0021163895
0	0	3.621914	2749.3908	0.0046267547	1.1262881	0.002116345
0	0	3.621914	3207.6227	0.0045127078	1.1440935	0.0021163131
0	0	3.621914	3665.8545	0.0044163931	1.1578259	0.0021162892
0	0	3.621914	4124.0863	0.0043338803	1.1687391	0.0021162707
0	7644.2192	0	0	0.0012061071	0.0010654392	0.00055234891
0	7644.2192	0	458.23181	0.0011327176	0.18845421	0.00055592472
0	7644.2192	0	916.46361	0.0011307163	0.082038715	0.00047979266
0	7644.2192	0	1374.6954	0.0011300244	0.10851345	0.00047979266
0	7644.2192	0	1832.9272	0.00092028417	0.12949147	0.00047979266
0	7644.2192	0	2291.159	0.00092007211	0.14652356	0.00047979266
0	7644.2192	0	2749.3908	0.00091993008	0.16062735	0.00047979266
0	7644.2192	0	3207.6227	0.0009198283	0.17249822	0.00047979266
0	7644.2192	0	3665.8545	0.00091975179	0.18262757	0.00047979266
0	7644.2192	0	4124.0863	0.00091969217	0.19137242	0.00047979266
0	7644.2192	0.40243489	0	0.0058582717	0.0037469683	0.00083026059
0	7644.2192	0.40243489	458.23181	0.0040823762	0.18716539	0.00083383553
0	7644.2192	0.40243489	916.46361	0.0036828615	0.081517385	0.00075769208
0	7644.2192	0.40243489	1374.6954	0.0034974277	0.10762736	0.00075769208
0	7644.2192	0.40243489	1832.9272	0.0033856526	0.12841491	0.00075769208
0	7644.2192	0.40243489	2291.159	0.0033080403	0.14534772	0.00075769208
0	7644.2192	0.40243489	2749.3908	0.0032491355	0.15940402	0.00075769208
0	7644.2192	0.40243489	3207.6227	0.0032016421	0.1712582	0.00075769208
0	7644.2192	0.40243489	3665.8545	0.0031616643	0.18138961	0.00075769208
0	7644.2192	0.40243489	4124.0863	0.0031269304	0.19014808	0.00075769208
0	7644.2192	0.80486979	0	0.00609164	0.0038952435	0.0010740227
0	7644.2192	0.80486979	458.23181	0.0046891478	0.18544957	0.0010775968
0	7644.2192	0.80486979	916.46361	0.0042002398	0.080825748	0.0010014419
0	7644.2192	0.80486979	1374.6954	0.0039465611	0.10666344	0.0010014419
0	7644.2192	0.80486979	1832.9272	0.0037888335	0.12730004	0.0010014419
0	7644.2192	0.80486979	2291.159	0.0036797322	0.14415312	0.0010014419
0	7644.2192	0.80486979	2749.3908	0.0035987028	0.15817246	0.0010014419
0	7644.2192	0.80486979	3207.6227	0.0035353672	0.17001591	0.0010014419
0	7644.2192	0.80486979	3665.8545	0.0034839167	0.18015287	0.0010014419
0	7644.2192	0.80486979	4124.0863	0.0034408453	0.18892702	0.0010014419
0	7644.2192	1.2073047	0	0.0061755668	0.0039599414	0.0012421427
0	7644.2192	1.2073047	458.23181	0.0050300624	0.18359338	0.0012457159
0	7644.2192	1.2073047	916.46361	0.0045281109	0.080050243	0.0011695496
0	7644.2192	1.2073047	1374.6954	0.0042428509	0.10565835	0.0011695496
0	7644.2192	1.2073047	1832.9272	0.0040572694	0.12616553	0.0011695496
0	7644.2192	1.2073047	2291.159	0.0039258899	0.14295043	0.0011695496
0	7644.2192	1.2073047	2749.3908	0.0038272912	0.15693928	0.0011695496
0	7644.2192	1.2073047	3207.6227	0.0037500444	0.16877571	0.0011695496
0	7644.2192	1.2073047	3665.8545	0.0036874903	0.17892035	0.0011695496
0	7644.2192	1.2073047	4124.0863	0.0036354846	0.18771136	0.0011695496
0	7644.2192	1.6097396	0	0.0062187974	0.0040017635	0.0012662276
0	7644.2192	1.6097396	458.23181	0.0052529041	0.18169103	0.0012697999
0	7644.2192	1.6097396	916.46361	0.0047641671	0.079232492	0.0011936223
0	7644.2192	1.6097396	1374.6954	0.0044664396	0.10463305	0.0011936223
0	7644.2192	1.6097396	1832.9272	0.0042648534	0.12502319	0.0011936223
0	7644.2192	1.6097396	2291.159	0.0041185846	0.14174687	0.0011936223
0	7644.2192	1.6097396	2749.3908	0.0040071037	0.15570916	0.0011936223
0	7644.2192	1.6097396	3207.6227	0.0039189406	0.16754077	0.0011936223
0	7644.2192	1.6097396	3665.8545	0.0038471779	0.17769427	0.0011936223
0	7644.2192	1.6097396	4124.0863	0.0037873937	0.18650273	0.0011936223
0	7644.2192	2.0121745	0	0.0062451579	0.0040338444	0.0012761686
0	7644.2192	2.0121745	458.23181	0.0054108135	0.17978218	0.0012797401
0	7644.2192	2.0121745	916.46361	0.0049443186	0.31257953	0.0012035511
0	7644.2192	2.0121745	1374.6954	0.0046443088	0.1036003	0.0012035511
0	7644.2192	2.0121745	1832.9272	0.0044342049	0.12388077	0.0012035511
0	7644.2192	2.0121745	2291.159	0.0042782886	0.14054742	0.0012035511
0	7644.2192	2.0121745	2749.3908	0.0041575985	0.15448547	0.0012035511
0	7644.2192	2.0121745	3207.6227	0.0040611163	0.16631344	0.0012035511
0	7644.2192	2.0121745	3665.8545	0.0039819949	0.17647635	0.0012035511
0	7644.2192	2.0121745	4124.0863	0.0039157524	0.1853024	0.0012035511
0	7644.2192	2.4146094	0	0.0062629115	0.0040607252	0.0012823608
0	7644.2192	2.4146094	458.23181	0.0055288113	0.17788597	0.0012859314
0	7644.2192	2.4146094	916.46361	0.005086975	0.309611	0.001209731
0	7644.2192	2.4146094	1374.6954	0.0047902131	0.10256822	0.001209731
0	7644.2192	2.4146094	1832.9272	0.0045763674	0.12274351	0.001209731
0	7644.2192	2.4146094	2291.159	0.0044144795	0.1393556	0.001209731
0	7644.2192	2.4146094	2749.3908	0.0042873455	0.15327064	0.001209731
0	7644.2192	2.4146094	3207.6227	0.0041846231	0.16509549	0.001209731
0	7644.2192	2.4146094	3665.8545	0.0040997139	0.17526787	0.001209731
0	7644.2192	2.4146094	4124.0863	0.0040282064	0.18411134	0.001209731
0	7644.2192	2.8170443	0	0.0062756821	0.0040844023	0.0012866999
0	7644.2192	2.8170443	458.23181	0.0056204236	0.17601241	0.0012902697
0	7644.2192	2.8170443	916.46361	0.0052029945	0.30668189	0.0012140579
0	7644.2192	2.8170443	1374.6954	0.0049124762	0.10154211	0.0012140579
0	7644.2192	2.8170443	1832.9272	0.0046979702	0.12161501	0.0012140579
0	7644.2192	2.8170443	2291.159	0.0045327009	0.13817392	0.0012140579
0	7644.2192	2.8170443	2749.3908	0.0044011935	0.15206646	0.0012140579
0	7644.2192	2.8170443	3207.6227	0.0042938645	0.16388822	0.0012140579
0	7644.2192	2.8170443	3665.8545	0.0042044548	0.17406981	0.0012140579
0	7644.2192	2.8170443	4124.0863	0.0041286999	0.1829303	0.0012140579
0	7644.2192	3.2194791	0	0.0062853095	0.0041058969	0.0012899218
0	7644.2192	3.2194791	458.23181	0.0056936503	0.17416694	0.0012934906
0	7644.2192	3.2194791	916.46361	0.0052993165	0.30379617	0.0012172675
0	7644.2192	3.2194791	1374.6954	0.0050166083	0.40587452	0.0012172675
0	7644.2192	3.2194791	1832.9272	0.0048034424	0.12049777	0.0012172675
0	7644.2192	3.2194791	2291.159	0.0046366297	0.13700417	0.0012172675
0	7644.2192	3.2194791	2749.3908	0.0045023034	0.15087426	0.0012172675
0	7644.2192	3.2194791	3207.6227	0.0043916473	0.16269261	0.0012172675
0	7644.2192	3.2194791	3665.8545	0.0042987814	0.17288294	0.0012172675
0	7644.2192	3.2194791	4124.0863	0.0042196304	0.74009745	0.0012172675
0	7644.2192	3.621914	0	0.006292827	0.0041257901	0.0012924087
0	7644.2192	3.621914	458.23181	0.0057535405	0.17235252	0.0012959767
0	7644.2192	3.621914	916.46361	0.0053806234	0.3009561	0.0012197422
0	7644.2192	3.621914	1374.6954	0.0051064646	0.40245739	0.0012197422
0	7644.2192	3.621914	1832.9272	0.0048959355	0.48460589	0.0012197422
0	7644.2192	3.621914	2291.159	0.0047288908	0.13584763	0.0012197422
0	7644.2192	3.621914	2749.3908	0.004592918	0.14969499	0.0012197422
0	7644.2192	3.621914	3207.6227	0.0044799385	0.1615094	0.0012197422
0	7644.2192	3.621914	3665.8545	0.0043844616	0.69980504	0.0012197422
0	7644.2192	3.621914	4124.0863	0.0043026221	0.73623717	0.0012197422
0	15288.4383	0	0	0.00120653513	0.00106586725	0.000552348913
0	15288.4383	0	458.231807	0.00113641465	0.102240756	0.000554188847
0	15288.4383	0	916.463615	0.00113271765	0.188454207	0.000555924724
0	15288.4383	0	1374.69542	0.00113139558	0.0660177498	0.000557565129
0	15288.4383	0	1832.92723	0.0011307163	0.0820387147	0.000479792656
0	15288.4383	0	2291.15904	0.0011303027	0.0960898862	0.000479792656
0	15288.4383	0	2749.39084	0.0011300244	0.108513452	0.000479792656
0	15288.4383	0	3207.62265	0.00092043491	0.119576708	0.000479792656
0	15288.4383	0	3665.85446	0.000920284168	0.129491467	0.000479792656
0	15288.4383	0	4124.08627	0.000920166507	0.13842774	0.000479792656
0	15288.4383	0.402434893	0	0.0054595447	0.00351231515	0.000830232984
0	15288.4383	0.402434893	458.231807	0.00388238098	0.102524554	0.000832072693
0	15288.4383	0.402434893	916.463615	0.00350451959	0.187899347	0.00083380836
0	15288.4383	0.402434893	1374.69542	0.00332733636	0.0659591888	0.000835448568
0	15288.4383	0.402434893	1832.92723	0.00322062187	0.0818079493	0.000757670598
0	15288.4383	0.402434893	2291.15904	0.00314690635	0.0957422094	0.000757670598
0	15288.4383	0.402434893	2749.39084	0.0030913514	0.1080834	0.000757670598
0	15288.4383	0.402434893	3207.62265	0.00304690005	0.119087522	0.000757670598
0	15288.4383	0.402434893	3665.85446	0.00300976504	0.128959534	0.000757670598
0	15288.4383	0.402434893	4124.08627	0.00297773043	0.137864979	0.000757670598
0	15288.4383	0.804869786	0	0.00585827166	0.00374696829	0.00107396749
0	15288.4383	0.804869786	458.231807	0.00455154744	0.102361883	0.00107580698
0	15288.4383	0.804869786	916.463615	0.00408237617	0.187165388	0.00107754243
0	15288.4383	0.804869786	1374.69542	0.00383644154	0.0658010438	0.00107918245
0	15288.4383	0.804869786	1832.92723	0.00368286149	0.0815173853	0.00100139898
0	15288.4383	0.804869786	2291.15904	0.00357645789	0.0953559759	0.00100139898
0	15288.4383	0.804869786	2749.39084	0.00349742771	0.10762736	0.00100139898
0	15288.4383	0.804869786	3207.62265	0.0034357111	0.118580324	0.00100139898
0	15288.4383	0.804869786	3665.85446	0.00338565265	0.128414907	0.00100139898
0	15288.4383	0.804869786	4124.08627	0.00334382761	0.137293204	0.00100139898
0	15288.4383	1.20730468	0	0.00601091187	0.00384126376	0.00124205984
0	15288.4383	1.20730468	458.231807	0.00492269655	0.102019254	0.0012438991
0	15288.4383	1.20730468	916.463615	0.00443736418	0.186335172	0.00124563435
0	15288.4383	1.20730468	1374.69542	0.00415937216	0.0655794587	0.00124727416
0	15288.4383	1.20730468	1832.92723	0.00397775295	0.0811858996	0.0011694852
0	15288.4383	1.20730468	2291.15904	0.00384887087	0.0949422397	0.0011694852
0	15288.4383	1.20730468	2749.39084	0.00375202055	0.10715234	0.0011694852
0	15288.4383	1.20730468	3207.62265	0.00367609886	0.118059819	0.0011694852
0	15288.4383	1.20730468	3665.85446	0.00361461215	0.127860887	0.0011694852
0	15288.4383	1.20730468	4124.08627	0.00356350738	0.136714812	0.0011694852
0	15288.4383	1.60973957	0	0.00609163999	0.00389524349	0.00126611717
0	15288.4383	1.60973957	458.231807	0.005164088	0.101588362	0.0012679562
0	15288.4383	1.60973957	916.463615	0.0046891478	0.185449568	0.00126969124
0	15288.4383	1.60973957	1374.69542	0.00439805374	0.0653156313	0.00127133086
0	15288.4383	1.60973957	1832.92723	0.00420023985	0.0808257485	0.0011935364
0	15288.4383	1.60973957	2291.15904	0.00405637509	0.0945086802	0.0011935364
0	15288.4383	1.60973957	2749.39084	0.00394656106	0.106663445	0.0011935364
0	15288.4383	1.60973957	3207.62265	0.0038596324	0.117529559	0.0011935364
0	15288.4383	1.60973957	3665.85446	0.00378883351	0.127300038	0.0011935364
0	15288.4383	1.60973957	4124.08627	0.00372983477	0.13613171	0.0011935364
0	15288.4383	2.01217447	0	0.00614159867	0.00393205989	0.0012760306
0	15288.4383	2.01217447	458.231807	0.00533478264	0.101109471	0.00127786941
0	15288.4383	2.01217447	916.463615	0.00487979064	0.184531146	0.00127960424
0	15288.4383	2.01217447	1374.69542	0.00458575427	0.256848515	0.00128124366
0	15288.4383	2.01217447	1832.92723	0.00437919564	0.0804452487	0.00120344371
0	15288.4383	2.01217447	2291.15904	0.00422558865	0.0940608007	0.00120344371
0	15288.4383	2.01217447	2749.39084	0.0041065117	0.106164484	0.00120344371
0	15288.4383	2.01217447	3207.62265	0.00401122036	0.11699228	0.00120344371
0	15288.4383	2.01217447	3665.85446	0.00393301869	0.126734382	0.00120344371
0	15288.4383	2.01217447	4124.08627	0.00386751374	0.135545428	0.00120344371
0	15288.4383	2.41460936	0	0.00617556679	0.00395994139	0.00128219522
0	15288.4383	2.41460936	458.231807	0.00546221694	0.100603049	0.0012840338
0	15288.4383	2.41460936	916.463615	0.0050300624	0.183593381	0.00128576841
0	15288.4383	2.41460936	1374.69542	0.00473865397	0.255582235	0.00128740764
0	15288.4383	2.41460936	1832.92723	0.00452811094	0.0800502428	0.00120960219
0	15288.4383	2.41460936	2291.15904	0.00436842575	0.0936026463	0.00120960219
0	15288.4383	2.41460936	2749.39084	0.0042428509	0.105658354	0.00120960219
0	15288.4383	2.41460936	3207.62265	0.00414128569	0.116450115	0.00120960219
0	15288.4383	2.41460936	3665.85446	0.0040572694	0.12616553	0.00120960219
0	15288.4383	2.41460936	4124.08627	0.00398647404	0.134957209	0.00120960219
0	15288.4383	2.81704425	0	0.00620016353	0.00398254985	0.00128650677
0	15288.4383	2.81704425	458.231807	0.00556111758	0.100080579	0.00128834513
0	15288.4383	2.81704425	916.463615	0.00515192404	0.182644799	0.00129007953
0	15288.4383	2.81704425	1374.69542	0.00486620217	0.254311247	0.00129171857
0	15288.4383	2.81704425	1832.92723	0.00465475769	0.079644951	0.00121390762
0	15288.4383	2.81704425	2291.15904	0.00449157725	0.0931372524	0.00121390762
0	15288.4383	2.81704425	2749.39084	0.00436157041	0.105147293	0.00121390762
0	15288.4383	2.81704425	3207.62265	0.00425536491	0.115904753	0.00121390762
0	15288.4383	2.81704425	3665.85446	0.00416682565	0.125594781	0.00121390762
0	15288.4383	2.81704425	4124.08627	0.00409176502	0.13436807	0.00121390762
0	15288.4383	3.21947914	0	0.00621879736	0.0040017635	0.001289701
0	15288.4383	3.21947914	458.231807	0.00564016019	0.0995489808	0.00129153913
0	15288.4383	3.21947914	916.463615	0.00525290413	0.181691031	0.00129327332
0	15288.4383	3.21947914	1374.69542	0.00497450139	0.253039665	0.00129491216
0	15288.4383	3.21947914	1832.92723	0.00476416706	0.0792324921	0.00121709572
0	15288.4383	3.21947914	2291.15904	0.00459932742	0.0926669359	0.00121709572
0	15288.4383	3.21947914	2749.39084	0.00446643959	0.104633052	0.00121709572
0	15288.4383	3.21947914	3207.62265	0.00435687124	0.11535754	0.00121709572
0	15288.4383	3.21947914	3665.85446	0.00426485336	0.125023188	0.00121709572
0	15288.4383	3.21947914	4124.08627	0.00418638085	0.133778848	0.00121709572
0	15288.4383	3.62191404	0	0.00623340241	0.00401864575	0.00129216039
0	15288.4383	3.62191404	458.231807	0.00570480775	0.0990126508	0.0012939983
0	15288.4383	3.62191404	916.463615	0.00533803132	0.180735924	0.00129573229
0	15288.4383	3.62191404	1374.69542	0.00506774905	0.251770436	0.00129737093
0	15288.4383	3.62191404	1832.92723	0.00485983717	0.314076599	0.00121954899
0	15288.4383	3.62191404	2291.15904	0.00469465159	0.0921934913	0.00121954899
0	15288.4383	3.62191404	2749.39084	0.00456005348	0.104117019	0.00121954899
0	15288.4383	3.62191404	3207.62265	0.00444812425	0.114809564	0.00121954899
0	15288.4383	3.62191404	3665.85446	0.00435347205	0.124451614	0.00121954899
0	15288.4383	3.62191404	4124.08627	0.00427229536	0.133190234	0.00121954899
0	22932.6575	0	0	0.00120661126	0.00106594338	0.000552348913
0	22932.6575	0	458.231807	0.00113975415	0.0703489151	0.00055358755
0	22932.6575	0	916.463615	0.00113461439	0.132473922	0.00055477859
0	22932.6575	0	1374.69542	0.00113271765	0.188454207	0.000555924724
0	22932.6575	0	1832.92723	0.00113173059	0.0601664236	0.000557028444
0	22932.6575	0	2291.15904	0.00113112536	0.0716019138	0.000479792656
0	22932.6575	0	2749.39084	0.0011307163	0.0820387147	0.000479792656
0	22932.6575	0	3207.62265	0.00113042134	0.0916021394	0.000479792656
0	22932.6575	0	3665.85446	0.00113019858	0.100397395	0.000479792656
0	22932.6575	0	4124.08627	0.0011300244	0.108513452	0.000479792656
0	22932.6575	0.402434893	0	0.00512991365	0.00331941868	0.000830223781
0	22932.6575	0.402434893	458.231807	0.00371733099	0.0709542081	0.000831462317
0	22932.6575	0.402434893	916.463615	0.00335886768	0.132487139	0.00083265326
0	22932.6575	0.402434893	1374.69542	0.00318885575	0.1881104	0.000833799301
0	22932.6575	0.402434893	1832.92723	0.00308633353	0.0601948471	0.000834902934
0	22932.6575	0.402434893	2291.15904	0.0030157217	0.0715303178	0.000757663438
0	22932.6575	0.402434893	2749.39084	0.00296276584	0.0818927182	0.000757663438
0	22932.6575	0.402434893	3207.62265	0.00292063695	0.0913990142	0.000757663438
0	22932.6575	0.402434893	3665.85446	0.00288565168	0.100149515	0.000757663438
0	22932.6575	0.402434893	4124.08627	0.00285564712	0.108230054	0.000757663438
0	22932.6575	0.804869786	0	0.0056488464	0.0036230142	0.00107394909
0	22932.6575	0.804869786	458.231807	0.00442792377	0.0711323312	0.00107518752
0	22932.6575	0.804869786	916.463615	0.00397718882	0.132319016	0.00107637837
0	22932.6575	0.804869786	1374.69542	0.00373853234	0.187669193	0.00107752432
0	22932.6575	0.804869786	1832.92723	0.00358882037	0.0601601992	0.00107862786
0	22932.6575	0.804869786	2291.15904	0.00348489678	0.0714162496	0.00100138466
0	22932.6575	0.804869786	2749.39084	0.00340767462	0.0817166284	0.00100138466
0	22932.6575	0.804869786	3207.62265	0.00334739955	0.0911737955	0.00100138466
0	22932.6575	0.804869786	3665.85446	0.00329856419	0.0998849918	0.00100138466
0	22932.6575	0.804869786	4124.08627	0.00325782254	0.10793388	0.00100138466
0	22932.6575	1.20730468	0	0.00585827166	0.00374696829	0.00124203223
0	22932.6575	1.20730468	458.231807	0.00482299519	0.0711301208	0.00124327057
0	22932.6575	1.20730468	916.463615	0.00435341775	0.132048363	0.00124446132
0	22932.6575	1.20730468	1374.69542	0.00408237617	0.187165388	0.00124560717
0	22932.6575	1.20730468	1832.92723	0.00390455112	0.0600808675	0.00124671063
0	22932.6575	1.20730468	2291.15904	0.00377805289	0.0712705725	0.00116946372
0	22932.6575	1.20730468	2749.39084	0.00368286149	0.0815173853	0.00116946372
0	22932.6575	1.20730468	3207.62265	0.00360818762	0.0909311793	0.00116946372
0	22932.6575	1.20730468	3665.85446	0.00354769782	0.0996071467	0.00116946372
0	22932.6575	1.20730468	4124.08627	0.00349742771	0.10762736	0.00116946372
0	22932.6575	1.60973957	0	0.0059716843	0.00381638384	0.00126608036
0	22932.6575	1.60973957	458.231807	0.00508016621	0.0710352724	0.00126731859
0	22932.6575	1.60973957	916.463615	0.0046184199	0.131714674	0.00126850924
0	22932.6575	1.60973957	1374.69542	0.00433371881	0.186619573	0.00126965501
0	22932.6575	1.60973957	1832.92723	0.00413955225	0.236492207	0.00127075838
0	22932.6575	1.60973957	2291.15904	0.00399801268	0.0711008887	0.00119350776
0	22932.6575	1.60973957	2749.39084	0.00388980822	0.0813000853	0.00119350776
0	22932.6575	1.60973957	3207.62265	0.00380406785	0.0906747412	0.00119350776
0	22932.6575	1.60973957	3665.85446	0.00373419293	0.0993185801	0.00119350776
0	22932.6575	1.60973957	4124.08627	0.00367594378	0.107312443	0.00119350776
0	22932.6575	2.01217447	0	0.00604283245	0.00386205465	0.00127598459
0	22932.6575	2.01217447	458.231807	0.00526216849	0.070887046	0.00127722272
0	22932.6575	2.01217447	916.463615	0.0048182433	0.131340035	0.00127841328
0	22932.6575	2.01217447	1374.69542	0.00452999148	0.186044755	0.00127955895
0	22932.6575	2.01217447	1832.92723	0.00432687797	0.235749622	0.00128066223
0	22932.6575	2.01217447	2291.15904	0.00417551838	0.0709126882	0.00120340791
0	22932.6575	2.01217447	2749.39084	0.00405801145	0.0810685601	0.00120340791
0	22932.6575	2.01217447	3207.62265	0.003963878	0.0904072543	0.00120340791
0	22932.6575	2.01217447	3665.85446	0.00388656896	0.0990213594	0.00120340791
0	22932.6575	2.01217447	4124.08627	0.00382177809	0.106990706	0.00120340791
0	22932.6575	2.41460936	0	0.00609163999	0.00389524349	0.00128214001
0	22932.6575	2.41460936	458.231807	0.00539815176	0.0707056934	0.00128337803
0	22932.6575	2.41460936	916.463615	0.00497535404	0.130937799	0.00128456849
0	22932.6575	2.41460936	1374.69542	0.0046891478	0.185449568	0.00128571408
0	22932.6575	2.41460936	1832.92723	0.0044818245	0.234992609	0.00128681727
0	22932.6575	2.41460936	2291.15904	0.00432429071	0.0707100396	0.00120955924
0	22932.6575	2.41460936	2749.39084	0.00420023985	0.0808257485	0.00120955924
0	22932.6575	2.41460936	3207.62265	0.00409980568	0.0901309031	0.00120955924
0	22932.6575	2.41460936	3665.85446	0.00401666163	0.0987171483	0.00120955924
0	22932.6575	2.41460936	4124.08627	0.00394656106	0.106663445	0.00120955924
0	22932.6575	2.81704425	0	0.00612720464	0.0039210479	0.00128644236
0	22932.6575	2.81704425	458.231807	0.00550376338	0.0705027263	0.00128768029
0	22932.6575	2.81704425	916.463615	0.0051025571	0.130516514	0.00128887065
0	22932.6575	2.81704425	1374.69542	0.00482150856	0.184839972	0.00129001614
0	22932.6575	2.81704425	1832.92723	0.00461305579	0.23422537	0.00129111924
0	22932.6575	2.81704425	2291.15904	0.00445192048	0.0704960234	0.00121385751
0	22932.6575	2.81704425	2749.39084	0.00432338435	0.0805739426	0.00121385751
0	22932.6575	2.81704425	3207.62265	0.00421828043	0.0898474322	0.00121385751
0	22932.6575	2.81704425	3665.85446	0.00413059462	0.0984073014	0.00121385751
0	22932.6575	2.81704425	4124.08627	0.00405621439	0.106331728	0.00121385751
0	22932.6575	3.21947914	0	0.00615427359	0.00394211129	0.00128962739
0	22932.6575	3.21947914	458.231807	0.00558822406	0.0702851707	0.00129086522
0	22932.6575	3.21947914	916.463615	0.00520785182	0.130081911	0.00129205548
0	22932.6575	3.21947914	1374.69542	0.00493365319	0.184220209	0.00129320088
0	22932.6575	3.21947914	1832.92723	0.00472609099	0.233451032	0.00129430389
0	22932.6575	3.21947914	2291.15904	0.00456318655	0.0702730154	0.00121703845
0	22932.6575	3.21947914	2749.39084	0.00443171119	0.0803149561	0.00121703845
0	22932.6575	3.21947914	3207.62265	0.00432321168	0.0895582509	0.00121703845
0	22932.6575	3.21947914	3665.85446	0.00423202729	0.0980929314	0.00121703845
0	22932.6575	3.21947914	4124.08627	0.0041542216	0.105996448	0.00121703845
0	22932.6575	3.62191404	0	0.00617556679	0.00395994139	0.00129207759
0	22932.6575	3.62191404	458.231807	0.00565734261	0.0700575545	0.00129331532
0	22932.6575	3.62191404	916.463615	0.00529655272	0.129637967	0.00129450549
0	22932.6575	3.62191404	1374.69542	0.0050300624	0.183593381	0.00129565079
0	22932.6575	3.62191404	1832.92723	0.00482471682	0.232671962	0.00129675372
0	22932.6575	3.62191404	2291.15904	0.00466135729	0.277499753	0.00121948457
0	22932.6575	3.62191404	2749.39084	0.00452811094	0.0800502428	0.00121948457
0	22932.6575	3.62191404	3207.62265	0.00441721523	0.0892645097	0.00121948457
0	22932.6575	3.62191404	3665.85446	0.0043233749	0.0977749609	0.00121948457
0	22932.6575	3.62191404	4124.08627	0.0042428509	0.105658354	0.00121948457
0	30576.8767	0	0	0.00120663749	0.00106596961	0.000552348913
0	30576.8767	0	458.231807	0.0011427863	0.0537384446	0.000553282463
0	30576.8767	0	916.463615	0.00113641465	0.102240756	0.000554188847
0	30576.8767	0	1374.69542	0.00113399325	0.147008195	0.000555069233
0	30576.8767	0	1832.92723	0.00113271765	0.188454207	0.000555924724
0	30576.8767	0	2291.15904	0.00113193015	0.0571345157	0.000556756361
0	30576.8767	0	2749.39084	0.00113139558	0.0660177498	0.000557565129
0	30576.8767	0	3207.62265	0.00113100895	0.0742994601	0.000479792656
0	30576.8767	0	3665.85446	0.0011307163	0.0820387147	0.000479792656
0	30576.8767	0	4124.08627	0.00113048709	0.0892871048	0.000479792656
0	30576.8767	0.402434893	0	0.00485174693	0.00315565232	0.000830219179
0	30576.8767	0.402434893	458.231807	0.00357740711	0.054446305	0.000831152672
0	30576.8767	0.402434893	916.463615	0.00323654096	0.102471306	0.000832059
0	30576.8767	0.402434893	1374.69542	0.00307293676	0.146958388	0.000832939333
0	30576.8767	0.402434893	1832.92723	0.00297402846	0.188207312	0.000833794772
0	30576.8767	0.402434893	2291.15904	0.00290600308	0.0571864568	0.000834626359
0	30576.8767	0.402434893	2749.39084	0.00285515985	0.0660040978	0.000835435079
0	30576.8767	0.402434893	3207.62265	0.0028148877	0.0742344161	0.000757659857
0	30576.8767	0.402434893	3665.85446	0.00278160305	0.0819323616	0.000757659857
0	30576.8767	0.402434893	4124.08627	0.00275319394	0.0891469555	0.000757659857
0	30576.8767	0.804869786	0	0.0054595447	0.00351231515	0.00107393988
0	30576.8767	0.804869786	458.231807	0.00431584642	0.0547486422	0.00107487332
0	30576.8767	0.804869786	916.463615	0.00388238098	0.102524554	0.00107577959
0	30576.8767	0.804869786	1374.69542	0.00365059622	0.146810633	0.00107665987
0	30576.8767	0.804869786	1832.92723	0.00350451959	0.187899347	0.00107751526
0	30576.8767	0.804869786	2291.15904	0.00340290102	0.0571951081	0.0010783468
0	30576.8767	0.804869786	2749.39084	0.00332733636	0.0659591888	0.00107915547
0	30576.8767	0.804869786	3207.62265	0.00326836477	0.0741459416	0.0010013775
0	30576.8767	0.804869786	3665.85446	0.00322062187	0.0818079493	0.0010013775
0	30576.8767	0.804869786	4124.08627	0.00318083802	0.0889925878	0.0010013775
0	30576.8767	1.20730468	0	0.00571624967	0.00366261134	0.00124201843
0	30576.8767	1.20730468	458.231807	0.00473000418	0.0548744623	0.00124295181
0	30576.8767	1.20730468	916.463615	0.00427538228	0.102475402	0.00124385802
0	30576.8767	1.20730468	1374.69542	0.00401099791	0.146598433	0.00124473825
0	30576.8767	1.20730468	1832.92723	0.00383681462	0.187548132	0.00124559359
0	30576.8767	1.20730468	2291.15904	0.00371259972	0.0571710729	0.00124642507
0	30576.8767	1.20730468	2749.39084	0.00361898967	0.0658898312	0.0012472337
0	30576.8767	1.20730468	3207.62265	0.00354549762	0.0740386639	0.00116945298
0	30576.8767	1.20730468	3665.85446	0.00348594522	0.081668763	0.00116945298
0	30576.8767	1.20730468	4124.08627	0.00343645428	0.0888264162	0.00116945298
0	30576.8767	1.60973957	0	0.00585827166	0.00374696829	0.00126606195
0	30576.8767	1.60973957	458.231807	0.00500066602	0.0549075474	0.00126699527
0	30576.8767	1.60973957	916.463615	0.00455154744	0.102361883	0.00126790144
0	30576.8767	1.60973957	1374.69542	0.00427301261	0.146341781	0.00126878161
0	30576.8767	1.60973957	1832.92723	0.00408237617	0.187165388	0.00126963689
0	30576.8767	1.60973957	2291.15904	0.00394308877	0.225140293	0.00127046833
0	30576.8767	1.60973957	2749.39084	0.00383644154	0.0658010438	0.0012712769
0	30576.8767	1.60973957	3207.62265	0.00375184788	0.0739161192	0.00119349344
0	30576.8767	1.60973957	3665.85446	0.00368286149	0.0815173853	0.00119349344
0	30576.8767	1.60973957	4124.08627	0.00362533023	0.0886503823	0.00119349344
0	30576.8767	2.01217447	0	0.00594849783	0.00380193997	0.00127596159
0	30576.8767	2.01217447	458.231807	0.00519270182	0.0548860547	0.00127689485
0	30576.8767	2.01217447	916.463615	0.00475943004	0.102205474	0.00127780096
0	30576.8767	2.01217447	1374.69542	0.00447678286	0.146053389	0.00127868108
0	30576.8767	2.01217447	1832.92723	0.00427701907	0.186759161	0.00127953631
0	30576.8767	2.01217447	2291.15904	0.00412784825	0.2246316	0.0012803677
0	30576.8767	2.01217447	2749.39084	0.00401187085	0.0656966144	0.00128117622
0	30576.8767	2.01217447	3207.62265	0.0039188646	0.0737810598	0.00120339001
0	30576.8767	2.01217447	3665.85446	0.00384242321	0.081355876	0.00120339001
0	30576.8767	2.01217447	4124.08627	0.00377832497	0.0884660659	0.00120339001
0	30576.8767	2.41460936	0	0.00601091187	0.00384126376	0.0012821124
0	30576.8767	2.41460936	458.231807	0.00533644755	0.0548298998	0.0012830456
0	30576.8767	2.41460936	916.463615	0.00492269655	0.102019254	0.00128395166
0	30576.8767	2.41460936	1374.69542	0.00464154735	0.14574175	0.00128483172
0	30576.8767	2.41460936	1832.92723	0.00443736418	0.186335172	0.0012856869
0	30576.8767	2.41460936	2291.15904	0.00428193256	0.224109403	0.00128651824
0	30576.8767	2.41460936	2749.39084	0.00415937216	0.0655794587	0.00128732672
0	30576.8767	2.41460936	3207.62265	0.00406004426	0.0736356622	0.00120953776
0	30576.8767	2.41460936	3665.85446	0.00397775295	0.0811858996	0.00120953776
0	30576.8767	2.41460936	4124.08627	0.00390833097	0.0882747667	0.00120953776
0	30576.8767	2.81704425	0	0.0060566626	0.00387126023	0.00128641015
0	30576.8767	2.81704425	458.231807	0.0054482487	0.0547505054	0.0012873433
0	30576.8767	2.81704425	916.463615	0.00505479151	0.101811655	0.0012882493
0	30576.8767	2.81704425	1374.69542	0.00477829767	0.145412758	0.00128912931
0	30576.8767	2.81704425	1832.92723	0.00457276926	0.185897599	0.00128998444
0	30576.8767	2.81704425	2291.15904	0.00441363681	0.22357674	0.00129081573
0	30576.8767	2.81704425	2749.39084	0.00428654261	0.0654518597	0.00129162416
0	30576.8767	2.81704425	3207.62265	0.00418251929	0.0734816709	0.00121383245
0	30576.8767	2.81704425	3665.85446	0.00409567071	0.0810088162	0.00121383245
0	30576.8767	2.81704425	4124.08627	0.00402195771	0.0880775636	0.00121383245
0	30576.8767	3.21947914	0	0.00609163999	0.00389524349	0.00128959058
0	30576.8767	3.21947914	458.231807	0.00553776312	0.054654895	0.00129052367
0	30576.8767	3.21947914	916.463615	0.005164088	0.101588362	0.00129142961
0	30576.8767	3.21947914	1374.69542	0.00489399539	0.145070635	0.00129230957
0	30576.8767	3.21947914	1832.92723	0.0046891478	0.185449568	0.00129316465
0	30576.8767	3.21947914	2291.15904	0.0045281418	0.223035961	0.00129399589
0	30576.8767	3.21947914	2749.39084	0.00439805374	0.0653156313	0.00129480427
0	30576.8767	3.21947914	3207.62265	0.00429060475	0.0733205013	0.00121700981
0	30576.8767	3.21947914	3665.85446	0.00420023985	0.0808257485	0.00121700981
0	30576.8767	3.21947914	4124.08627	0.00412308977	0.0878753601	0.00121700981
0	30576.8767	3.62191404	0	0.00611924979	0.00391511893	0.00129203618
0	30576.8767	3.62191404	458.231807	0.00561108767	0.0545476245	0.00129296922
0	30576.8767	3.62191404	916.463615	0.00525613534	0.101353348	0.0012938751
0	30576.8767	3.62191404	1374.69542	0.00499335505	0.144718487	0.00129475501
0	30576.8767	3.62191404	1832.92723	0.00479052624	0.184993467	0.00129561004
0	30576.8767	3.62191404	2291.15904	0.00462896051	0.222488908	0.00129644122
0	30576.8767	3.62191404	2749.39084	0.00449704363	0.257478149	0.00129724956
0	30576.8767	3.62191404	3207.62265	0.00438716519	0.0731533141	0.00121945235
0	30576.8767	3.62191404	3665.85446	0.00429412436	0.0806376311	0.00121945235
0	30576.8767	3.62191404	4124.08627	0.00421424322	0.0876689183	0.00121945235
0	38221.0958	0	0	0.00120664953	0.00106598165	0.000552348913
0	38221.0958	0	458.231807	0.00114555215	0.0435492482	0.000553097965
0	38221.0958	0	916.463615	0.00113812571	0.0833132421	0.000553829477
0	38221.0958	0	1374.69542	0.00113522482	0.120571387	0.000554544058
0	38221.0958	0	1832.92723	0.00113367857	0.155550944	0.000555242289
0	38221.0958	0	2291.15904	0.00113271765	0.188454207	0.000555924724
0	38221.0958	0	2749.39084	0.00113206258	0.0552798819	0.000556591894
0	38221.0958	0	3207.62265	0.00113158739	0.0625402281	0.000557244305
0	38221.0958	0	3665.85446	0.00113122692	0.0693991266	0.000479792656
0	38221.0958	0	4124.08627	0.00113094411	0.0758889568	0.000479792656
0	38221.0958	0.402434893	0	0.00461319255	0.00301443363	0.000830216418
0	38221.0958	0.402434893	458.231807	0.00345636573	0.0442929867	0.000830965433
0	38221.0958	0.402434893	916.463615	0.00313159641	0.083645768	0.000831696909
0	38221.0958	0.402434893	1374.69542	0.00297382134	0.120668155	0.000832411455
0	38221.0958	0.402434893	1832.92723	0.002878115	0.155483865	0.000833109652
0	38221.0958	0.402434893	2291.15904	0.00281231685	0.188262296	0.000833792054
0	38221.0958	0.402434893	2749.39084	0.00276325156	0.0553379077	0.000834459192
0	38221.0958	0.402434893	3207.62265	0.00272451668	0.0625518277	0.000835111572
0	38221.0958	0.402434893	3665.85446	0.00269262465	0.0693730556	0.000757657709
0	38221.0958	0.402434893	4124.08627	0.00266551266	0.0758316809	0.000757657709
0	38221.0958	0.804869786	0	0.00528736647	0.00341168043	0.00107393436
0	38221.0958	0.804869786	458.231807	0.00421346209	0.0446519838	0.00107468334
0	38221.0958	0.804869786	916.463615	0.00379621095	0.0838063105	0.00107541478
0	38221.0958	0.804869786	1374.69542	0.00357093724	0.120668315	0.00107612929
0	38221.0958	0.804869786	1832.92723	0.0034282973	0.155355524	0.00107682745
0	38221.0958	0.804869786	2291.15904	0.00332883938	0.188028549	0.00107750982
0	38221.0958	0.804869786	2749.39084	0.00325481072	0.0553644343	0.00107817693
0	38221.0958	0.804869786	3207.62265	0.00319703262	0.0625395644	0.00107882928
0	38221.0958	0.804869786	3665.85446	0.00315027884	0.0693283819	0.0010013732
0	38221.0958	0.804869786	4124.08627	0.00311135383	0.0757595782	0.0010013732
0	38221.0958	1.20730468	0	0.00558367245	0.00358485193	0.00124201014
0	38221.0958	1.20730468	458.231807	0.00464293598	0.0448391152	0.00124275909
0	38221.0958	1.20730468	916.463615	0.00420252792	0.0838660948	0.00124349049
0	38221.0958	1.20730468	1374.69542	0.00394452853	0.120604115	0.00124420497
0	38221.0958	1.20730468	1832.92723	0.00377384753	0.155183207	0.0012449031
0	38221.0958	1.20730468	2291.15904	0.00365182591	0.187763291	0.00124558543
0	38221.0958	1.20730468	2749.39084	0.00355972906	0.218501477	0.00124625251
0	38221.0958	1.20730468	3207.62265	0.00348736176	0.0625079825	0.00124690483
0	38221.0958	1.20730468	3665.85446	0.00342869587	0.0692683414	0.00116944653
0	38221.0958	1.20730468	4124.08627	0.00337993698	0.0756750335	0.00116944653
0	38221.0958	1.60973957	0	0.00575082723	0.0036830046	0.00126605091
0	38221.0958	1.60973957	458.231807	0.00492517968	0.0449344272	0.00126679981
0	38221.0958	1.60973957	916.463615	0.0044881564	0.0838617391	0.00126753118
0	38221.0958	1.60973957	1374.69542	0.00421557353	0.120494939	0.00126824562
0	38221.0958	1.60973957	1832.92723	0.00402835689	0.15497834	0.00126894372
0	38221.0958	1.60973957	2291.15904	0.00389125363	0.187473806	0.00126962602
0	38221.0958	1.60973957	2749.39084	0.00378611547	0.21813779	0.00127029306
0	38221.0958	1.60973957	3207.62265	0.0037026308	0.0624605636	0.00127094535
0	38221.0958	1.60973957	3665.85446	0.00363450112	0.0691954838	0.00119348485
0	38221.0958	1.60973957	4124.08627	0.0035776595	0.0755799685	0.00119348485
0	38221.0958	2.01217447	0	0.00585827166	0.00374696829	0.00127594778
0	38221.0958	2.01217447	458.231807	0.00512614382	0.0449749706	0.00127669665
0	38221.0958	2.01217447	916.463615	0.00470313329	0.0838141021	0.00127742798
0	38221.0958	2.01217447	1374.69542	0.00442591902	0.120353185	0.00127814239
0	38221.0958	2.01217447	1832.92723	0.00422941392	0.154748805	0.00127884045
0	38221.0958	2.01217447	2291.15904	0.00408237617	0.187165388	0.00127952272
0	38221.0958	2.01217447	2749.39084	0.00396789012	0.217759388	0.00128018973
0	38221.0958	2.01217447	3207.62265	0.0038759824	0.0624000242	0.00128084199
0	38221.0958	2.01217447	3665.85446	0.00380038553	0.0691118474	0.00120337927
0	38221.0958	2.01217447	4124.08627	0.00373696022	0.0754759503	0.00120337927
0	38221.0958	2.41460936	0	0.00593318305	0.00379248515	0.00128209583
0	38221.0958	2.41460936	458.231807	0.00527695222	0.0449802968	0.00128284466
0	38221.0958	2.41460936	916.463615	0.00487195185	0.0837359713	0.00128357596
0	38221.0958	2.41460936	1374.69542	0.00459572032	0.120187174	0.00128429033
0	38221.0958	2.41460936	1832.92723	0.00439460073	0.154500223	0.00128498836
0	38221.0958	2.41460936	2291.15904	0.00424122404	0.186841985	0.0012856706
0	38221.0958	2.41460936	2749.39084	0.00412012202	0.217369141	0.00128633758
0	38221.0958	2.41460936	3207.62265	0.00402187687	0.0623285174	0.0012869898
0	38221.0958	2.41460936	3665.85446	0.00394041985	0.0690190828	0.00120952487
0	38221.0958	2.41460936	4124.08627	0.00387166124	0.075364271	0.00120952487
0	38221.0958	2.81704425	0	0.00598840585	0.00382691323	0.00128639083
0	38221.0958	2.81704425	458.231807	0.00539447059	0.0449617104	0.00128713962
0	38221.0958	2.81704425	916.463615	0.00500853395	0.0836356357	0.00128787088
0	38221.0958	2.81704425	1374.69542	0.0047364804	0.120002706	0.00128858522
0	38221.0958	2.81704425	1832.92723	0.00453381128	0.154236719	0.00128928322
0	38221.0958	2.81704425	2291.15904	0.00437664086	0.186506604	0.00128996542
0	38221.0958	2.81704425	2749.39084	0.00425096083	0.216969296	0.00129063237
0	38221.0958	2.81704425	3207.62265	0.00414799795	0.0622477729	0.00129128456
0	38221.0958	2.81704425	3665.85446	0.00406197106	0.0689185419	0.00121381741
0	38221.0958	2.81704425	4124.08627	0.00398891275	0.0752460054	0.00121381741
0	38221.0958	3.21947914	0	0.00603080524	0.00385415243	0.0012895685
0	38221.0958	3.21947914	458.231807	0.00548870438	0.0449262066	0.00129031725
0	38221.0958	3.21947914	916.463615	0.00512154654	0.0835187087	0.00129104848
0	38221.0958	3.21947914	1374.69542	0.00485546505	0.119803952	0.00129176278
0	38221.0958	3.21947914	1832.92723	0.00465327627	0.153961388	0.00129246074
0	38221.0958	3.21947914	2291.15904	0.00449413305	0.186161578	0.00129314291
0	38221.0958	3.21947914	2749.39084	0.00436540786	0.216561644	0.00129380983
0	38221.0958	3.21947914	3207.62265	0.00425899168	0.245304548	0.00129446199
0	38221.0958	3.21947914	3665.85446	0.00416943275	0.0688113428	0.00121699263
0	38221.0958	3.21947914	4124.08627	0.00409292752	0.0751220557	0.00121699263
0	38221.0958	3.62191404	0	0.00606438544	0.00387646254	0.00129201134
0	38221.0958	3.62191404	458.231807	0.00556598925	0.0448783468	0.00129276006
0	38221.0958	3.62191404	916.463615	0.00521673053	0.0833891288	0.00129349125
0	38221.0958	3.62191404	1374.69542	0.00495758078	0.119593989	0.00129420552
0	38221.0958	3.62191404	1832.92723	0.00475722059	0.153676599	0.00129490344
0	38221.0958	3.62191404	2291.15904	0.00459741728	0.185808744	0.00129558558
0	38221.0958	3.62191404	2749.39084	0.00446680815	0.216147625	0.00129625246
0	38221.0958	3.62191404	3207.62265	0.00435793121	0.244835842	0.00129690459
0	38221.0958	3.62191404	3665.85446	0.00426567785	0.068698419	0.00121943302
0	38221.0958	3.62191404	4124.08627	0.00418643007	0.0749931849	0.00121943302
0	45865.315	0	0	0.00120665605	0.00106598817	0.000552348913
0	45865.315	0	458.231807	0.0011480857	0.0366612316	0.000552974358
0	45865.315	0	916.463615	0.00113975415	0.0703489151	0.00055358755
0	45865.315	0	1374.69542	0.00113641465	0.102240756	0.000554188847
0	45865.315	0	1832.92723	0.00113461439	0.132473922	0.00055477859
0	45865.315	0	2291.15904	0.00113348842	0.161173897	0.00055535711
0	45865.315	0	2749.39084	0.00113271765	0.188454207	0.000555924724
0	45865.315	0	3207.62265	0.00113215689	0.0540283103	0.000556481737
0	45865.315	0	3665.85446	0.00113173059	0.0601664236	0.000557028444
0	45865.315	0	4124.08627	0.00113139558	0.0660177498	0.000557565129
0	45865.315	0.402434893	0	0.00440592093	0.00289126751	0.000830214577
0	45865.315	0.402434893	458.231807	0.0033500129	0.037414481	0.000830839996
0	45865.315	0.402434893	916.463615	0.0030400558	0.070734785	0.000831453164
0	45865.315	0.402434893	1374.69542	0.00288764848	0.10241967	0.000832054436
0	45865.315	0.402434893	1832.92723	0.0027948346	0.132510875	0.000832644155
0	45865.315	0.402434893	2291.15904	0.0027310013	0.161103335	0.000833222652
0	45865.315	0.402434893	2749.39084	0.00268347235	0.188297524	0.000833790243
0	45865.315	0.402434893	3207.62265	0.0026460452	0.0540865421	0.000834347234
0	45865.315	0.402434893	3665.85446	0.00261532477	0.0601900268	0.000834893919
0	45865.315	0.402434893	4124.08627	0.00258929578	0.066012524	0.000835430582
0	45865.315	0.804869786	0	0.00512991365	0.00331941868	0.00107393068
0	45865.315	0.804869786	458.231807	0.00411932791	0.0378024226	0.00107455607
0	45865.315	0.804869786	916.463615	0.00371733099	0.0709542081	0.00107516922
0	45865.315	0.804869786	1374.69542	0.00349824387	0.102503922	0.00107577046
0	45865.315	0.804869786	1832.92723	0.00335886768	0.132487139	0.00107636016
0	45865.315	0.804869786	2291.15904	0.00326144862	0.160990856	0.00107693863
0	45865.315	0.804869786	2749.39084	0.00318885575	0.1881104	0.0010775062
0	45865.315	0.804869786	3207.62265	0.00313218161	0.213938499	0.00107806317
0	45865.315	0.804869786	3665.85446	0.00308633353	0.0601948471	0.00107860983
0	45865.315	0.804869786	4124.08627	0.00304818785	0.0659922201	0.00107914647
0	45865.315	1.20730468	0	0.0054595447	0.00351231515	0.00124200462
0	45865.315	1.20730468	458.231807	0.00456113344	0.0380233088	0.00124262999
0	45865.315	1.20730468	916.463615	0.00413424933	0.0710749687	0.00124324311
0	45865.315	1.20730468	1374.69542	0.00388238098	0.102524554	0.00124384433
0	45865.315	1.20730468	1832.92723	0.0037150737	0.132419474	0.001244434
0	45865.315	1.20730468	2291.15904	0.0035951638	0.160846526	0.00124501245
0	45865.315	1.20730468	2749.39084	0.00350451959	0.187899347	0.00124558
0	45865.315	1.20730468	3207.62265	0.00343322708	0.213669064	0.00124613694
0	45865.315	1.20730468	3665.85446	0.00337540366	0.0601840671	0.00124668359
0	45865.315	1.20730468	4124.08627	0.00332733636	0.0659591888	0.00124722021
0	45865.315	1.60973957	0	0.0056488464	0.0036230142	0.00126604355
0	45865.315	1.60973957	458.231807	0.00485335316	0.0381536356	0.00126666889
0	45865.315	1.60973957	916.463615	0.00442792377	0.0711323312	0.00126728198
0	45865.315	1.60973957	1374.69542	0.00416108986	0.102500358	0.00126788318
0	45865.315	1.60973957	1832.92723	0.00397718882	0.132319016	0.00126847283
0	45865.315	1.60973957	2291.15904	0.00384220598	0.160677468	0.00126905125
0	45865.315	1.60973957	2749.39084	0.00373853234	0.187669193	0.00126961878
0	45865.315	1.60973957	3207.62265	0.00365612214	0.213384593	0.0012701757
0	45865.315	1.60973957	3665.85446	0.00358882037	0.0601601992	0.00127072232
0	45865.315	1.60973957	4124.08627	0.0035326431	0.0659153275	0.00127125892
0	45865.315	2.01217447	0	0.0057718638	0.00369544767	0.00127593858
0	45865.315	2.01217447	458.231807	0.00506228179	0.0382293616	0.0012765639
0	45865.315	2.01217447	916.463615	0.00464916006	0.07114655	0.00127717696
0	45865.315	2.01217447	1374.69542	0.00437721466	0.10244342	0.00127777814
0	45865.315	2.01217447	1832.92723	0.00418388123	0.132193473	0.00127836776
0	45865.315	2.01217447	2291.15904	0.00403892351	0.160488877	0.00127894616
0	45865.315	2.01217447	2749.39084	0.00392589267	0.187423597	0.00127951366
0	45865.315	2.01217447	3207.62265	0.00383505657	0.213087758	0.00128007057
0	45865.315	2.01217447	3665.85446	0.00376028268	0.0601252553	0.00128061716
0	45865.315	2.01217447	4124.08627	0.00369751209	0.065862186	0.00128115374
0	45865.315	2.41460936	0	0.00585827166	0.00374696829	0.00128208479
0	45865.315	2.41460936	458.231807	0.00521952785	0.0382696622	0.00128271008
0	45865.315	2.41460936	916.463615	0.00482299519	0.0711301208	0.00128332312
0	45865.315	2.41460936	1374.69542	0.00455154744	0.102361883	0.00128392427
0	45865.315	2.41460936	1832.92723	0.00435341775	0.132048363	0.00128451387
0	45865.315	2.41460936	2291.15904	0.00420205053	0.16028464	0.00128509225
0	45865.315	2.41460936	2749.39084	0.00408237617	0.187165388	0.00128565973
0	45865.315	2.41460936	3207.62265	0.00398519131	0.212780676	0.00128621661
0	45865.315	2.41460936	3665.85446	0.00390455112	0.0600808675	0.00128676319
0	45865.315	2.41460936	4124.08627	0.00383644154	0.0658010438	0.00128729974
0	45865.315	2.81704425	0	0.00592231296	0.00378581035	0.00128637795
0	45865.315	2.81704425	458.231807	0.00534233445	0.0382857103	0.00128700321
0	45865.315	2.81704425	916.463615	0.00496369896	0.0710911833	0.00128761623
0	45865.315	2.81704425	1374.69542	0.00469597533	0.102261448	0.00128821735
0	45865.315	2.81704425	1832.92723	0.00449610256	0.131887745	0.00128880693
0	45865.315	2.81704425	2291.15904	0.00434085468	0.160067722	0.00128938529
0	45865.315	2.81704425	2749.39084	0.00421656203	0.186896789	0.00128995274
0	45865.315	2.81704425	3207.62265	0.00411464015	0.212465055	0.0012905096
0	45865.315	2.81704425	3665.85446	0.00402942007	0.0600283744	0.00129105615
0	45865.315	2.81704425	4124.08627	0.00395700448	0.0657329673	0.00129159269
0	45865.315	3.21947914	0	0.0059716843	0.00381638384	0.00128955377
0	45865.315	3.21947914	458.231807	0.0054409801	0.0382844605	0.00129017901
0	45865.315	3.21947914	916.463615	0.00508016621	0.0710352724	0.001290792
0	45865.315	3.21947914	1374.69542	0.00481800399	0.102146224	0.00129139311
0	45865.315	3.21947914	1832.92723	0.0046184199	0.131714674	0.00129198266
0	45865.315	3.21947914	2291.15904	0.00446110481	0.159840429	0.00129256099
0	45865.315	3.21947914	2749.39084	0.00433371881	0.186619573	0.00129312842
0	45865.315	3.21947914	3207.62265	0.00422831828	0.21214228	0.00129368526
0	45865.315	3.21947914	3665.85446	0.00413955225	0.236492207	0.00129423179
0	45865.315	3.21947914	4124.08627	0.00406368148	0.0656588526	0.0012947683
0	45865.315	3.62191404	0	0.00601091187	0.00384126376	0.00129199477
0	45865.315	3.62191404	458.231807	0.00552199716	0.0382704699	0.00129261999
0	45865.315	3.62191404	916.463615	0.0051782929	0.0709662852	0.00129323295
0	45865.315	3.62191404	1374.69542	0.00492269655	0.102019254	0.00129383403
0	45865.315	3.62191404	1832.92723	0.00472475812	0.131531494	0.00129442356
0	45865.315	3.62191404	2291.15904	0.00456668667	0.159604582	0.00129500187
0	45865.315	3.62191404	2749.39084	0.00443736418	0.186335172	0.00129556928
0	45865.315	3.62191404	3207.62265	0.00432947334	0.211813492	0.00129612609
0	45865.315	3.62191404	3665.85446	0.00423799579	0.236123035	0.0012966726
0	45865.315	3.62191404	4124.08627	0.00415937216	0.0655794587	0.00129720909
0	53509.5342	0	0	0.00120665997	0.00106599209	0.000552348913
0	53509.5342	0	458.231807	0.00115041534	0.0316939078	0.000552885767
0	53509.5342	0	916.463615	0.00114130589	0.0609133312	0.000553413582
0	53509.5342	0	1374.69542	0.00113756485	0.0887836859	0.000553932583
0	53509.5342	0	1832.92723	0.0011355261	0.115393328	0.000554442989
0	53509.5342	0	2291.15904	0.00113424301	0.140825183	0.000554945013
0	53509.5342	0	2749.39084	0.0011333611	0.165155496	0.000555438858
0	53509.5342	0	3207.62265	0.00113271765	0.188454207	0.000555924724
0	53509.5342	0	3665.85446	0.00113222746	0.0531267936	0.000556402802
0	53509.5342	0	4124.08627	0.00113184159	0.0584428461	0.000556873277
0	53509.5342	0.402434893	0	0.00422387036	0.00278284445	0.000830213262
0	53509.5342	0.402434893	458.231807	0.00325540453	0.0324446129	0.000830750097
0	53509.5342	0.402434893	916.463615	0.00295913938	0.0613286624	0.000831277893
0	53509.5342	0.402434893	1374.69542	0.0028117177	0.0890122292	0.000831796876
0	53509.5342	0.402434893	1832.92723	0.00272155366	0.115495225	0.000832307265
0	53509.5342	0.402434893	2291.15904	0.00265948554	0.140831894	0.000832809271
0	53509.5342	0.402434893	2749.39084	0.00261331155	0.165086226	0.000833303099
0	53509.5342	0.402434893	3207.62265	0.00257702081	0.188321949	0.000833788948
0	53509.5342	0.402434893	3665.85446	0.00254730742	0.0531830942	0.00083426701
0	53509.5342	0.402434893	4124.08627	0.00252220211	0.0584723082	0.000834737469
0	53509.5342	0.804869786	0	0.00498524035	0.00323437202	0.00107392805
0	53509.5342	0.804869786	458.231807	0.00403229997	0.032848073	0.00107446487
0	53509.5342	0.804869786	916.463615	0.00364467951	0.0615829989	0.00107499264
0	53509.5342	0.804869786	1374.69542	0.00343148408	0.0891482531	0.00107551161
0	53509.5342	0.804869786	1832.92723	0.00329521857	0.115537313	0.00107602198
0	53509.5342	0.804869786	2291.15904	0.00319973368	0.140796973	0.00107652397
0	53509.5342	0.804869786	2749.39084	0.0031284923	0.164986477	0.00107701778
0	53509.5342	0.804869786	3207.62265	0.0030728479	0.188166553	0.00107750361
0	53509.5342	0.804869786	3665.85446	0.00302783695	0.210395869	0.00107798166
0	53509.5342	0.804869786	4124.08627	0.00299040556	0.0584866136	0.0010784521
0	53509.5342	1.20730468	0	0.00534301515	0.00344422663	0.00124200068
0	53509.5342	1.20730468	458.231807	0.00448404281	0.0330892513	0.00124253748
0	53509.5342	1.20730468	916.463615	0.00407003956	0.0617409048	0.00124306524
0	53509.5342	1.20730468	1374.69542	0.00382406448	0.089221655	0.00124358418
0	53509.5342	1.20730468	1832.92723	0.00366001156	0.115535849	0.00124409454
0	53509.5342	1.20730468	2291.15904	0.00354213889	0.14073023	0.00124459651
0	53509.5342	1.20730468	2749.39084	0.00345289294	0.164862619	0.0012450903
0	53509.5342	1.20730468	3207.62265	0.00338263101	0.187992387	0.00124557612
0	53509.5342	1.20730468	3665.85446	0.00332561153	0.210177105	0.00124605414
0	53509.5342	1.20730468	4124.08627	0.00327820071	0.0584880776	0.00124652457
0	53509.5342	1.60973957	0	0.00555188386	0.00356626453	0.00126603829
0	53509.5342	1.60973957	458.231807	0.0047848772	0.0332412746	0.00126657507
0	53509.5342	1.60973957	916.463615	0.00437056888	0.0618363522	0.00126710281
0	53509.5342	1.60973957	1374.69542	0.00410929128	0.089250654	0.00126762173
0	53509.5342	1.60973957	1832.92723	0.00392860712	0.115501681	0.00126813207
0	53509.5342	1.60973957	2291.15904	0.00379568478	0.140638631	0.00126863402
0	53509.5342	1.60973957	2749.39084	0.00369343418	0.164719386	0.0012691278
0	53509.5342	1.60973957	3207.62265	0.00361206669	0.187802813	0.0012696136
0	53509.5342	1.60973957	3665.85446	0.0035455666	0.20994589	0.00127009161
0	53509.5342	1.60973957	4124.08627	0.00349003081	0.0584785715	0.00127056202
0	53509.5342	2.01217447	0	0.00568901282	0.00364658964	0.00127593201
0	53509.5342	2.01217447	458.231807	0.00500092544	0.03333903	0.00127646877
0	53509.5342	2.01217447	916.463615	0.00459733854	0.0618890105	0.00127699649
0	53509.5342	2.01217447	1374.69542	0.00433050509	0.0892470287	0.0012775154
0	53509.5342	2.01217447	1832.92723	0.00414026002	0.115442347	0.00127802572
0	53509.5342	2.01217447	2291.15904	0.00399733168	0.140527272	0.00127852765
0	53509.5342	2.01217447	2749.39084	0.00388572177	0.164560376	0.00127902141
0	53509.5342	2.01217447	3207.62265	0.00379593191	0.187600462	0.00127950719
0	53509.5342	2.01217447	3665.85446	0.00372196088	0.209704205	0.00127998519
0	53509.5342	2.01217447	4124.08627	0.00365982812	0.0584596261	0.00128045559
0	53509.5342	2.41460936	0	0.00578601137	0.00370383411	0.0012820769
0	53509.5342	2.41460936	458.231807	0.00516404897	0.0334013106	0.00128261364
0	53509.5342	2.41460936	916.463615	0.00477571354	0.0619110877	0.00128314135
0	53509.5342	2.41460936	1374.69542	0.0045089208	0.0892187506	0.00128366024
0	53509.5342	2.41460936	1832.92723	0.00431371004	0.115363259	0.00128417054
0	53509.5342	2.41460936	2291.15904	0.00416430855	0.140399971	0.00128467246
0	53509.5342	2.41460936	2749.39084	0.00404603234	0.164388375	0.0012851662
0	53509.5342	2.41460936	3207.62265	0.00394988632	0.187387425	0.00128565197
0	53509.5342	2.41460936	3665.85446	0.00387004635	0.209453659	0.00128612995
0	53509.5342	2.41460936	4124.08627	0.00380257224	0.0584325066	0.00128660032
0	53509.5342	2.81704425	0	0.00585827166	0.00374696829	0.00128636874
0	53509.5342	2.81704425	458.231807	0.00529175315	0.0334391483	0.00128690546
0	53509.5342	2.81704425	916.463615	0.00492020809	0.061910574	0.00128743315
0	53509.5342	2.81704425	1374.69542	0.00465670783	0.0891714157	0.00128795202
0	53509.5342	2.81704425	1832.92723	0.00445957052	0.115268409	0.00128846231
0	53509.5342	2.81704425	2291.15904	0.00430620694	0.14025965	0.00128896421
0	53509.5342	2.81704425	2749.39084	0.00418327576	0.164205577	0.00128945793
0	53509.5342	2.81704425	3207.62265	0.00408237617	0.187165388	0.00128994368
0	53509.5342	2.81704425	3665.85446	0.00399794859	0.209195572	0.00129042165
0	53509.5342	2.81704425	4124.08627	0.00392616426	0.230349362	0.00129089201
0	53509.5342	3.21947914	0	0.00591419782	0.00378084501	0.00128954325
0	53509.5342	3.21947914	458.231807	0.00539452728	0.0334594496	0.00129007996
0	53509.5342	3.21947914	916.463615	0.00503989028	0.0618929236	0.00129060762
0	53509.5342	3.21947914	1374.69542	0.00478155838	0.0891090721	0.00129112648
0	53509.5342	3.21947914	1832.92723	0.00458452642	0.115160808	0.00129163675
0	53509.5342	3.21947914	2291.15904	0.00442900584	0.140108587	0.00129213863
0	53509.5342	3.21947914	2749.39084	0.004302936	0.164013737	0.00129263234
0	53509.5342	3.21947914	3207.62265	0.00419853448	0.186935725	0.00129311807
0	53509.5342	3.21947914	3665.85446	0.0041105487	0.208931039	0.00129359602
0	53509.5342	3.21947914	4124.08627	0.00403530239	0.230052786	0.00129406636
0	53509.5342	3.62191404	0	0.00595877096	0.00380831896	0.00129198294
0	53509.5342	3.62191404	458.231807	0.00547906438	0.0334667603	0.00129251963
0	53509.5342	3.62191404	916.463615	0.00514078001	0.0618619895	0.00129304727
0	53509.5342	3.62191404	1374.69542	0.00488866217	0.0890347229	0.00129356611
0	53509.5342	3.62191404	1832.92723	0.00469309991	0.115042773	0.00129407636
0	53509.5342	3.62191404	2291.15904	0.00453673057	0.139948582	0.00129457823
0	53509.5342	3.62191404	2749.39084	0.0044086741	0.163814271	0.00129507192
0	53509.5342	3.62191404	3207.62265	0.00430175442	0.186699568	0.00129555763
0	53509.5342	3.62191404	3665.85446	0.00421104133	0.208660975	0.00129603556
0	53509.5342	3.62191404	4124.08627	0.0041330329	0.2297515	0.00129650589
0	61153.7534	0	0	0.00120666251	0.00106599463	0.000552348913
0	61153.7534	0	458.231807	0.00115256497	0.0279423247	0.00055281916
0	61153.7534	0	916.463615	0.0011427863	0.0537384446	0.000553282463
0	61153.7534	0	1374.69542	0.0011386774	0.0784847066	0.000553738976
0	61153.7534	0	1832.92723	0.00113641465	0.102240756	0.000554188847
0	61153.7534	0	2291.15904	0.00113498191	0.125064057	0.000554632219
0	61153.7534	0	2749.39084	0.00113399325	0.147008195	0.000555069233
0	61153.7534	0	3207.62265	0.00113326988	0.168122881	0.000555500024
0	61153.7534	0	3665.85446	0.00113271765	0.188454207	0.000555924724
0	61153.7534	0	4124.08627	0.00113228225	0.0524464886	0.000556343461
0	61153.7534	0.402434893	0	0.00406250379	0.00268664013	0.000830212276
0	61153.7534	0.402434893	458.231807	0.00317039811	0.028684503	0.000830682508
0	61153.7534	0.402434893	916.463615	0.00288683524	0.0541702379	0.000831145797
0	61153.7534	0.402434893	1374.69542	0.00274407365	0.0787447468	0.000831602296
0	61153.7534	0.402434893	1832.92723	0.00265636264	0.102385428	0.000832052153
0	61153.7534	0.402434893	2291.15904	0.00259590254	0.125122675	0.000832495512
0	61153.7534	0.402434893	2749.39084	0.00255094288	0.146998452	0.000832932513
0	61153.7534	0.402434893	3207.62265	0.00251565665	0.168056591	0.000833363291
0	61153.7534	0.402434893	3665.85446	0.00248682401	0.18833985	0.000833787978
0	61153.7534	0.402434893	4124.08627	0.00246252025	0.207888937	0.000834206703
0	61153.7534	0.804869786	0	0.00485174693	0.00315565232	0.00107392608
0	61153.7534	0.804869786	458.231807	0.00395145679	0.0290962097	0.0010743963
0	61153.7534	0.804869786	916.463615	0.00357740711	0.054446305	0.00107485957
0	61153.7534	0.804869786	1374.69542	0.00336983307	0.0789144586	0.00107531606
0	61153.7534	0.804869786	1832.92723	0.00323654096	0.102471306	0.0010757659
0	61153.7534	0.804869786	2291.15904	0.00314289875	0.12514012	0.00107620924
0	61153.7534	0.804869786	2749.39084	0.00307293676	0.146958388	0.00107664623
0	61153.7534	0.804869786	3207.62265	0.00301825955	0.167967143	0.001077077
0	61153.7534	0.804869786	3665.85446	0.00297402846	0.188207312	0.00107750167
0	61153.7534	0.804869786	4124.08627	0.00293725737	0.207718356	0.00107792038
0	61153.7534	1.20730468	0	0.00523335027	0.00338006065	0.00124199772
0	61153.7534	1.20730468	458.231807	0.00441119331	0.0293503018	0.00124246792
0	61153.7534	1.20730468	916.463615	0.00400947025	0.0546281929	0.00124293118
0	61153.7534	1.20730468	1374.69542	0.00376916511	0.0790226487	0.00124338766
0	61153.7534	1.20730468	1832.92723	0.00360825518	0.102514158	0.00124383749
0	61153.7534	1.20730468	2291.15904	0.00349235117	0.125125952	0.00124428082
0	61153.7534	1.20730468	2749.39084	0.00340445418	0.146894235	0.00124471779
0	61153.7534	1.20730468	3207.62265	0.00333518334	0.167858821	0.00124514854
0	61153.7534	1.20730468	3665.85446	0.00327893376	0.188059667	0.0012455732
0	61153.7534	1.20730468	4124.08627	0.00323214867	0.207535474	0.0012459919
0	61153.7534	1.60973957	0	0.0054595447	0.00351231515	0.00126603434
0	61153.7534	1.60973957	458.231807	0.00471948007	0.0295167107	0.00126650453
0	61153.7534	1.60973957	916.463615	0.00431584642	0.0547486422	0.00126696778
0	61153.7534	1.60973957	1374.69542	0.00405994204	0.0790869865	0.00126742424
0	61153.7534	1.60973957	1832.92723	0.00388238098	0.102524554	0.00126787405
0	61153.7534	1.60973957	2291.15904	0.00375146258	0.125086984	0.00126831737
0	61153.7534	1.60973957	2749.39084	0.00365059622	0.146810633	0.00126875433
0	61153.7534	1.60973957	3207.62265	0.00357024204	0.167734929	0.00126918507
0	61153.7534	1.60973957	3665.85446	0.00350451959	0.187899347	0.00126960972
0	61153.7534	1.60973957	4124.08627	0.00344960449	0.207342136	0.00127002841
0	61153.7534	2.01217447	0	0.00560948235	0.00359995433	0.00127592708
0	61153.7534	2.01217447	458.231807	0.00494190391	0.0296292758	0.00127639725
0	61153.7534	2.01217447	916.463615	0.00454751509	0.0548267565	0.00127686048
0	61153.7534	2.01217447	1374.69542	0.00428564337	0.0791189528	0.00127731693
0	61153.7534	2.01217447	1832.92723	0.00409840678	0.102509867	0.00127776673
0	61153.7534	2.01217447	2291.15904	0.0039574594	0.125028211	0.00127821003
0	61153.7534	2.01217447	2749.39084	0.00384723776	0.146711118	0.00127864698
0	61153.7534	2.01217447	3207.62265	0.00375847017	0.167598057	0.00127907771
0	61153.7534	2.01217447	3665.85446	0.0036852831	0.187728306	0.00127950234
0	61153.7534	2.01217447	4124.08627	0.00362377242	0.207139848	0.00127992102
0	61153.7534	2.41460936	0	0.00571624967	0.00366261134	0.00128207099
0	61153.7534	2.41460936	458.231807	0.00511040114	0.0297064053	0.00128254115
0	61153.7534	2.41460936	916.463615	0.00473000418	0.0548744623	0.00128300436
0	61153.7534	2.41460936	1374.69542	0.00446774258	0.0791263483	0.00128346079
0	61153.7534	2.41460936	1832.92723	0.00427538228	0.102475402	0.00128391058
0	61153.7534	2.41460936	2291.15904	0.00412790435	0.124953386	0.00128435387
0	61153.7534	2.41460936	2749.39084	0.00401099791	0.146598433	0.00128479081
0	61153.7534	2.41460936	3207.62265	0.0039158702	0.167450268	0.00128522152
0	61153.7534	2.41460936	3665.85446	0.00383681462	0.187548132	0.00128564614
0	61153.7534	2.41460936	4124.08627	0.00376996314	0.20692986	0.00128606481
0	61153.7534	2.81704425	0	0.00579617787	0.00370987073	0.00128636184
0	61153.7534	2.81704425	458.231807	0.0052426463	0.029758983	0.00128683199
0	61153.7534	2.81704425	916.463615	0.00487798917	0.0548996016	0.00128729519
0	61153.7534	2.81704425	1374.69542	0.00461860938	0.0791146669	0.0012877516
0	61153.7534	2.81704425	1832.92723	0.00442414855	0.102425085	0.00128820138
0	61153.7534	2.81704425	2291.15904	0.00427263225	0.124865386	0.00128864466
0	61153.7534	2.81704425	2749.39084	0.00415103746	0.146474744	0.00128908158
0	61153.7534	2.81704425	3207.62265	0.00405114208	0.167293228	0.00128951228
0	61153.7534	2.81704425	3665.85446	0.00396749325	0.187360132	0.00128993689
0	61153.7534	2.81704425	4124.08627	0.00389632919	0.206713214	0.00129035554
0	61153.7534	3.21947914	0	0.00585827166	0.00374696829	0.00128953537
0	61153.7534	3.21947914	458.231807	0.00534928728	0.0297938607	0.0012900055
0	61153.7534	3.21947914	916.463615	0.00500066602	0.0549075474	0.00129046869
0	61153.7534	3.21947914	1374.69542	0.00474607828	0.0790878943	0.00129092509
0	61153.7534	3.21947914	1832.92723	0.00455154744	0.102361883	0.00129137485
0	61153.7534	3.21947914	2291.15904	0.00439778864	0.124766459	0.00129181811
0	61153.7534	3.21947914	2749.39084	0.00427301261	0.146341781	0.00129225502
0	61153.7534	3.21947914	3207.62265	0.00416959393	0.167128294	0.00129268571
0	61153.7534	3.21947914	3665.85446	0.00408237617	0.187165388	0.00129311031
0	61153.7534	3.21947914	4124.08627	0.00400774464	0.206490786	0.00129352894
0	61153.7534	3.62191404	0	0.00590790805	0.00377700633	0.00129197407
0	61153.7534	3.62191404	458.231807	0.00543714679	0.0298155685	0.00129244418
0	61153.7534	3.62191404	916.463615	0.00510415214	0.054902107	0.00129290736
0	61153.7534	3.62191404	1374.69542	0.0048554401	0.0790489939	0.00129336375
0	61153.7534	3.62191404	1832.92723	0.00466220964	0.102288082	0.00129381349
0	61153.7534	3.62191404	2291.15904	0.00450751338	0.124658381	0.00129425675
0	61153.7534	3.62191404	2749.39084	0.00438070288	0.146200946	0.00129469364
0	61153.7534	3.62191404	3207.62265	0.00427473977	0.166956588	0.00129512431
0	61153.7534	3.62191404	3665.85446	0.00418478009	0.186964809	0.0012955489
0	61153.7534	3.62191404	4124.08627	0.00410737819	0.206263321	0.00129596752
0	68797.9725	0	0	0.00120666426	0.00106599638	0.000552348913
0	68797.9725	0	458.231807	0.00115455486	0.0250088962	0.000552767256
0	68797.9725	0	916.463615	0.00114420024	0.0480987716	0.000553180099
0	68797.9725	0	1374.69542	0.00113975415	0.0703489151	0.00055358755
0	68797.9725	0	1832.92723	0.0011372809	0.0918009959	0.000553989715
0	68797.9725	0	2291.15904	0.00113570564	0.112496322	0.000554386695
0	68797.9725	0	2749.39084	0.00113461439	0.132473922	0.00055477859
0	68797.9725	0	3207.62265	0.00113381377	0.151770351	0.000555165497
0	68797.9725	0	3665.85446	0.00113320131	0.170419792	0.000555547511
0	68797.9725	0	4124.08627	0.00113271765	0.188454207	0.000555924724
0	68797.9725	0.402434893	0	0.00391834563	0.00260068494	0.000830211509
0	68797.9725	0.402434893	458.231807	0.00309338701	0.0257394694	0.00083062984
0	68797.9725	0.402434893	916.463615	0.00282164384	0.0485394151	0.000831042672
0	68797.9725	0.402434893	1374.69542	0.002683259	0.0706295761	0.000831450113
0	68797.9725	0.402434893	1832.92723	0.00259783694	0.0919749561	0.000831852266
0	68797.9725	0.402434893	2291.15904	0.00253885767	0.112591232	0.000832249236
0	68797.9725	0.402434893	2749.39084	0.00249500033	0.132506355	0.00083264112
0	68797.9725	0.402434893	3207.62265	0.00246061436	0.15175127	0.000833028017
0	68797.9725	0.402434893	3665.85446	0.00243256305	0.170356987	0.00083341002
0	68797.9725	0.402434893	4124.08627	0.00240896487	0.188353518	0.000833787223
0	68797.9725	0.804869786	0	0.00472810335	0.00308253984	0.00107392454
0	68797.9725	0.804869786	458.231807	0.00387604549	0.0261551584	0.00107434286
0	68797.9725	0.804869786	916.463615	0.00351482458	0.0488293849	0.00107475569
0	68797.9725	0.804869786	1374.69542	0.00331262261	0.0708220842	0.00107516311
0	68797.9725	0.804869786	1832.92723	0.00318217942	0.0920911888	0.00107556526
0	68797.9725	0.804869786	2291.15904	0.00309029884	0.112645512	0.00107596222
0	68797.9725	0.804869786	2749.39084	0.00302155364	0.132508729	0.00107635409
0	68797.9725	0.804869786	3207.62265	0.00296779008	0.151709126	0.00107674098
0	68797.9725	0.804869786	3665.85446	0.00292429034	0.17027599	0.00107712297
0	68797.9725	0.804869786	4124.08627	0.00288813409	0.188238168	0.00107750016
0	68797.9725	1.20730468	0	0.00512991365	0.00331941868	0.00124199542
0	68797.9725	1.20730468	458.231807	0.00434218139	0.0264177655	0.00124241373
0	68797.9725	1.20730468	916.463615	0.00395217654	0.049027399	0.00124282654
0	68797.9725	1.20730468	1374.69542	0.00371733099	0.0709542081	0.00124323396
0	68797.9725	1.20730468	1832.92723	0.00355945963	0.0921649955	0.00124363609
0	68797.9725	1.20730468	2291.15904	0.00344546073	0.112668483	0.00124403304
0	68797.9725	1.20730468	2749.39084	0.00335886768	0.132487139	0.0012444249
0	68797.9725	1.20730468	3207.62265	0.00329055233	0.151648121	0.00124481177
0	68797.9725	1.20730468	3665.85446	0.00323504231	0.170179822	0.00124519376
0	68797.9725	1.20730468	4124.08627	0.00318885575	0.1881104	0.00124557094
0	68797.9725	1.60973957	0	0.00537147712	0.00346086323	0.00126603127
0	68797.9725	1.60973957	458.231807	0.0046569218	0.0265941927	0.00126644957
0	68797.9725	1.60973957	916.463615	0.00426354091	0.0491650235	0.00126686237
0	68797.9725	1.60973957	1374.69542	0.00401283544	0.071043089	0.00126726978
0	68797.9725	1.60973957	1832.92723	0.00383830824	0.0922066767	0.0012676719
0	68797.9725	1.60973957	2291.15904	0.0037093402	0.112666807	0.00126806884
0	68797.9725	1.60973957	2749.39084	0.00360982164	0.132446136	0.00126846069
0	68797.9725	1.60973957	3207.62265	0.0035304534	0.151571501	0.00126884755
0	68797.9725	1.60973957	3665.85446	0.00346548642	0.170070878	0.00126922953
0	68797.9725	1.60973957	4124.08627	0.00341117301	0.187972031	0.0012696067
0	68797.9725	2.01217447	0	0.005533058	0.00355526175	0.00127592324
0	68797.9725	2.01217447	458.231807	0.00488506317	0.0267172582	0.00127634153
0	68797.9725	2.01217447	916.463615	0.00449955185	0.0492608161	0.00127675431
0	68797.9725	2.01217447	1374.69542	0.00424249793	0.0710999187	0.00127716171
0	68797.9725	2.01217447	1832.92723	0.00405819315	0.0922234405	0.00127756382
0	68797.9725	2.01217447	2291.15904	0.00391918029	0.112645381	0.00127796075
0	68797.9725	2.01217447	2749.39084	0.00381031578	0.132389195	0.00127835259
0	68797.9725	2.01217447	3207.62265	0.00372254771	0.151481817	0.00127873944
0	68797.9725	2.01217447	3665.85446	0.00365012679	0.169951083	0.00127912141
0	68797.9725	2.01217447	4124.08627	0.00358922347	0.187824551	0.00127949857
0	68797.9725	2.41460936	0	0.0056488464	0.0036230142	0.00128206638
0	68797.9725	2.41460936	458.231807	0.0050584797	0.0268049839	0.00128248466
0	68797.9725	2.41460936	916.463615	0.0046857735	0.0493264283	0.00128289743
0	68797.9725	2.41460936	1374.69542	0.00442792377	0.0711323312	0.00128330482
0	68797.9725	2.41460936	1832.92723	0.00423834787	0.092220492	0.00128370692
0	68797.9725	2.41460936	2291.15904	0.0040927528	0.112607892	0.00128410383
0	68797.9725	2.41460936	2749.39084	0.00397718882	0.132319016	0.00128449566
0	68797.9725	2.41460936	3207.62265	0.0038830597	0.151381101	0.00128488251
0	68797.9725	2.41460936	3665.85446	0.00380477339	0.169822006	0.00128526446
0	68797.9725	2.41460936	4124.08627	0.00373853234	0.187669193	0.00128564161
0	68797.9725	2.81704425	0	0.00573593502	0.00367421319	0.00128635647
0	68797.9725	2.81704425	458.231807	0.00519493953	0.0268681003	0.00128677473
0	68797.9725	2.81704425	916.463615	0.00483697565	0.0493695556	0.0012871875
0	68797.9725	2.81704425	1374.69542	0.00458161689	0.0711457202	0.00128759487
0	68797.9725	2.81704425	1832.92723	0.00438977545	0.0922016888	0.00128799696
0	68797.9725	2.81704425	2291.15904	0.00424007051	0.112557174	0.00128839387
0	68797.9725	2.81704425	2749.39084	0.00411978784	0.132237732	0.00128878569
0	68797.9725	2.81704425	3207.62265	0.00402087919	0.151270997	0.00128917252
0	68797.9725	2.81704425	3665.85446	0.00393799583	0.169684937	0.00128955446
0	68797.9725	2.81704425	4124.08627	0.0038674415	0.18750699	0.00128993161
0	68797.9725	3.21947914	0	0.00580383646	0.00371442424	0.00128952923
0	68797.9725	3.21947914	458.231807	0.00530520536	0.0269133995	0.00128994748
0	68797.9725	3.21947914	916.463615	0.00496244439	0.0493954902	0.00129036024
0	68797.9725	3.21947914	1374.69542	0.00471151732	0.0711440088	0.0012907676
0	68797.9725	3.21947914	1832.92723	0.00451943801	0.0921699537	0.00129116968
0	68797.9725	3.21947914	2291.15904	0.0043674092	0.112495441	0.00129156657
0	68797.9725	3.21947914	2749.39084	0.00424390522	0.132147052	0.00129195838
0	68797.9725	3.21947914	3207.62265	0.00414145369	0.151152849	0.0012923452
0	68797.9725	3.21947914	3665.85446	0.00405499207	0.169540948	0.00129272714
0	68797.9725	3.21947914	4124.08627	0.00398096597	0.187338808	0.00129310427
0	68797.9725	3.62191404	0	0.00585827166	0.00374696829	0.00129196716
0	68797.9725	3.62191404	458.231807	0.00539620294	0.0269453914	0.0012923854
0	68797.9725	3.62191404	916.463615	0.00506837207	0.049407993	0.00129279815
0	68797.9725	3.62191404	1374.69542	0.00482299519	0.0711301208	0.0012932055
0	68797.9725	3.62191404	1832.92723	0.00463205333	0.0921275432	0.00129360756
0	68797.9725	3.62191404	2291.15904	0.00447900187	0.11242445	0.00129400445
0	68797.9725	3.62191404	2749.39084	0.00435341775	0.132048363	0.00129439625
0	68797.9725	3.62191404	3207.62265	0.00424839701	0.151027765	0.00129478306
0	68797.9725	3.62191404	3665.85446	0.00415917999	0.16939094	0.00129516498
0	68797.9725	3.62191404	4124.08627	0.00408237617	0.187165388	0.00129554211
15.095	0	0	0	0.0122884	0.00519909	0.00197379
15.09503	0	0	458.2318	0.01084809	0.4493243	0.001860359
15.09503	0	0	916.4636	0.01012045	0.6526052	0.001858521
15.095027	0	0	1374.6954	0.0096135409	0.7717531	0.0018578954
15.095027	0	0	1832.9272	0.0092134199	0.85086388	0.0018575798
15.095027	0	0	2291.159	0.0088775818	0.90752678	0.0018573897
15.095027	0	0	2749.3908	0.0085856786	0.95024456	0.0018572626
15.095027	0	0	3207.6227	0.0083263196	0.9836663	0.0018571716
15.095027	0	0	3665.8545	0.0080923994	1.0105626	0.0018571033
15.095027	0	0	4124.0863	0.0078791238	1.0326935	0.0018570501
15.095	0	0.402435	0	0.0076002	0.00538219	0.00199106
15.09503	0	0.4024349	458.2318	0.006581402	0.4370835	0.001876407
15.09503	0	0.4024349	916.4636	0.006108254	0.6395848	0.001874501
15.095027	0	0.40243489	1374.6954	0.0058244307	0.75956433	0.001873851
15.095027	0	0.40243489	1832.9272	0.0056301321	0.83971433	0.0018735235
15.095027	0	0.40243489	2291.159	0.0054855926	0.89734853	0.0018733261
15.095027	0	0.40243489	2749.3908	0.0053717021	0.94091967	0.0018731941
15.095027	0	0.40243489	3207.6227	0.0052781022	0.97508006	0.0018730996
15.095027	0	0.40243489	3665.8545	0.0051986796	1.0026154	0.0018730287
15.095027	0	0.40243489	4124.0863	0.0051295892	1.0253017	0.0018729735
15.095	0	0.80487	0	0.00705309	0.00545599	0.00201044
15.09503	0	0.8048698	458.2318	0.006173103	0.4254333	0.001894641
15.09503	0	0.8048698	916.4636	0.005713787	0.627031	0.001892666
15.095027	0	0.80486979	1374.6954	0.00542636	0.74772319	0.0018919925
15.095027	0	0.80486979	1832.9272	0.0052269855	0.82882969	0.0018916529
15.095027	0	0.80486979	2291.159	0.0050789838	0.88737802	0.0018914482
15.095027	0	0.80486979	2749.3908	0.0049636542	0.93176187	0.0018913114
15.095027	0	0.80486979	3207.6227	0.004870431	0.9666311	0.0018912135
15.095027	0	0.80486979	3665.8545	0.0047928834	0.99478304	0.0018911399
15.095027	0	0.80486979	4124.0863	0.0047268689	1.0180073	0.0018910826
15.095	0	1.2073	0	0.00683536	0.00549247	0.0020227
15.09503	0	1.207305	458.2318	0.006062628	0.4143622	0.001905815
15.09503	0	1.207305	916.4636	0.005621481	0.6149351	0.001903772
15.095027	0	1.2073047	1374.6954	0.0053328357	0.7362243	0.0019030747
15.095027	0	1.2073047	1832.9272	0.0051276264	0.81820648	0.0019027232
15.095027	0	1.2073047	2291.159	0.004973229	0.87761287	0.0019025113
15.095027	0	1.2073047	2749.3908	0.0048521413	0.92276944	0.0019023696
15.095027	0	1.2073047	3207.6227	0.0047541042	0.95831815	0.0019022682
15.095027	0	1.2073047	3665.8545	0.0046726963	0.98706448	0.001902192
15.095027	0	1.2073047	4124.0863	0.0046036885	1.0108096	0.0019021327
15.095	0	1.60974	0	0.00671948	0.00551182	0.00203452
15.09503	0	1.60974	458.2318	0.006031795	0.403842	0.0019166
15.09503	0	1.60974	916.4636	0.005611448	0.6032815	0.001914489
15.095027	0	1.6097396	1374.6954	0.0053255757	0.72505898	0.0019137682
15.095027	0	1.6097396	1832.9272	0.0051173664	0.80783943	0.0019134047
15.095027	0	1.6097396	2291.159	0.0049582279	0.86804964	0.0019131855
15.095027	0	1.6097396	2749.3908	0.0048321342	0.91394003	0.001913039
15.095027	0	1.6097396	3207.6227	0.0047293819	0.95013949	0.0019129341
15.095027	0	1.6097396	3665.8545	0.0046437431	0.97945846	0.0019128553
15.095027	0	1.6097396	4124.0863	0.0045710329	1.0037076	0.0019127939
15.095	0	2.01217	0	0.00664793	0.0055221	0.0017868
15.09503	0	2.012174	458.2318	0.006028956	0.3938397	0.001927018
15.09503	0	2.012174	916.4636	0.005629835	0.5920519	0.001924839
15.095027	0	2.0121745	1374.6954	0.005349365	0.7142169	0.0019240949
15.095027	0	2.0121745	1832.9272	0.0051405802	0.79772225	0.0019237194
15.095027	0	2.0121745	2291.159	0.0049785513	0.85868423	0.001923493
15.095027	0	2.0121745	2749.3908	0.0048487647	0.90527082	0.0019233416
15.095027	0	2.0121745	3207.6227	0.0047421773	0.94209312	0.0019232332
15.095027	0	2.0121745	3665.8545	0.0046528524	0.9719635	0.0019231518
15.095027	0	2.0121745	4124.0863	0.0045767276	0.99670016	0.0019230884
15.095	0	2.41461	0	0.00659952	0.00552714	0.00179673
15.09503	0	2.414609	458.2318	0.006037033	0.3843221	0.001937088
15.09503	0	2.414609	916.4636	0.00565844	0.5812272	0.001934842
15.095027	0	2.4146094	1374.6954	0.0053848918	0.70368696	0.0019340746
15.095027	0	2.4146094	1832.9272	0.0051772763	0.7878481	0.0019336871
15.095027	0	2.4146094	2291.159	0.0050138695	0.84951217	0.0019334535
15.095027	0	2.4146094	2749.3908	0.004881597	0.89675871	0.0019332973
15.095027	0	2.4146094	3207.6227	0.004772102	0.93417682	0.0019331854
15.095027	0	2.4146094	3665.8545	0.004679786	0.96457796	0.0019331014
15.095027	0	2.4146094	4124.0863	0.0046007534	0.98978603	0.001933036
15.095	0	2.81704	0	0.00656464	0.00552898	0.00180633
15.09503	0	2.817044	458.2318	0.006049349	0.3752569	0.00194683
15.09503	0	2.817044	916.4636	0.005690093	0.5707882	0.001944516
15.095027	0	2.8170443	1374.6954	0.0054242577	0.69345781	0.0019437251
15.095027	0	2.8170443	1832.9272	0.0052190073	0.77820986	0.0019433257
15.095027	0	2.8170443	2291.159	0.005055376	0.84052874	0.0019430849
15.095027	0	2.8170443	2749.3908	0.004921611	0.88840046	0.0019429238
15.095027	0	2.8170443	3207.6227	0.0048100265	0.92638824	0.0019428084
15.095027	0	2.8170443	3665.8545	0.0047153777	0.9573001	0.0019427218
15.095027	0	2.8170443	4124.0863	0.0046339597	0.98296387	0.0019426543
15.095	0	3.21948	0	0.00653836	0.00552878	0.00181562
15.09503	0	3.219479	458.2318	0.006063034	0.3666143	0.001956258
15.09503	0	3.219479	916.4636	0.005721756	0.5607162	0.001953877
15.095027	0	3.2194791	1374.6954	0.0054639672	0.68351816	0.0019530625
15.095027	0	3.2194791	1832.9272	0.0052618779	0.76880036	0.0019526512
15.095027	0	3.2194791	2291.159	0.0050988802	0.83172915	0.0019524032
15.095027	0	3.2194791	2749.3908	0.0049644116	0.88019271	0.0019522372
15.095027	0	3.2194791	3207.6227	0.004851421	0.91872496	0.0019521184
15.095027	0	3.2194791	3665.8545	0.0047550156	0.95012809	0.0019520292
15.095027	0	3.2194791	4124.0863	0.0046716909	0.9762323	0.0019519597
15.095	0	3.62191	0	0.00651786	0.00552726	0.00182461
15.09503	0	3.621914	458.2318	0.006076797	0.3583661	0.001965388
15.09503	0	3.621914	916.4636	0.005752126	0.5509933	0.001962939
15.095027	0	3.621914	1374.6954	0.0055024351	0.67385694	0.0019621015
15.095027	0	3.621914	1832.9272	0.0053040201	0.75961245	0.0019616783
15.095027	0	3.621914	2291.159	0.0051422857	0.82310857	0.001961423
15.095027	0	3.621914	2749.3908	0.0050077307	0.87213205	0.0019612522
15.095027	0	3.621914	3207.6227	0.0048938933	0.91118449	0.00196113
15.095027	0	3.621914	3665.8545	0.0047962205	0.94306009	0.0019610381
15.095027	0	3.621914	4124.0863	0.0047114088	0.96958991	0.0019609666
15.095027	7644.2192	0	0	0.010140238	0.0038655923	0.0013141618
15.095027	7644.2192	0	458.23181	0.0088968684	0.14708184	0.0013177109
15.095027	7644.2192	0	916.46361	0.0083154797	0.26107603	0.00124125
15.095027	7644.2192	0	1374.6954	0.0079298051	0.3538476	0.00124125
15.095027	7644.2192	0	1832.9272	0.0076348224	0.43082065	0.00124125
15.095027	7644.2192	0	2291.159	0.0073918344	0.49572501	0.00124125
15.095027	7644.2192	0	2749.3908	0.0071828034	0.55120196	0.00124125
15.095027	7644.2192	0	3207.6227	0.0069979774	0.5991732	0.00124125
15.095027	7644.2192	0	3665.8545	0.0068315023	0.64107027	0.00124125
15.095027	7644.2192	0	4124.0863	0.0066795769	0.6779816	0.00124125
15.095027	7644.2192	0.40243489	0	0.007237589	0.0040971101	0.0013180158
15.095027	7644.2192	0.40243489	458.23181	0.0063480588	0.13694537	0.0013215566
15.095027	7644.2192	0.40243489	916.46361	0.0058943857	0.25196971	0.0012450918
15.095027	7644.2192	0.40243489	1374.6954	0.005632194	0.34535974	0.0012450918
15.095027	7644.2192	0.40243489	1832.9272	0.0054614731	0.42286677	0.0012450918
15.095027	7644.2192	0.40243489	2291.159	0.0053414831	0.48832126	0.0012450918
15.095027	7644.2192	0.40243489	2749.3908	0.0052473629	0.54437193	0.0012450918
15.095027	7644.2192	0.40243489	3207.6227	0.0051684789	0.59292045	0.0012450918
15.095027	7644.2192	0.40243489	3665.8545	0.0051040128	0.63537728	0.0012450918
15.095027	7644.2192	0.40243489	4124.0863	0.005049999	0.67281626	0.0012450918
15.095027	7644.2192	0.80486979	0	0.0068448613	0.0042121942	0.0013279294
15.095027	7644.2192	0.80486979	458.23181	0.0060591929	0.12658942	0.0013314619
15.095027	7644.2192	0.80486979	916.46361	0.0056073872	0.24277167	0.0012549932
15.095027	7644.2192	0.80486979	1374.6954	0.0053270712	0.33682912	0.0012549932
15.095027	7644.2192	0.80486979	1832.9272	0.0051359861	0.41488987	0.0012549932
15.095027	7644.2192	0.80486979	2291.159	0.0049973004	0.48090494	0.0012549932
15.095027	7644.2192	0.80486979	2749.3908	0.0048901418	0.53753716	0.0012549932
15.095027	7644.2192	0.80486979	3207.6227	0.0048036751	0.58666982	0.0012549932
15.095027	7644.2192	0.80486979	3665.8545	0.0047332036	0.62969248	0.0012549932
15.095027	7644.2192	0.80486979	4124.0863	0.0046744607	0.66766432	0.0012549932
15.095027	7644.2192	1.2073047	0	0.0066875557	0.0042833741	0.0013311883
15.095027	7644.2192	1.2073047	458.23181	0.0059899902	0.11610505	0.0013347125
15.095027	7644.2192	1.2073047	916.46361	0.005553529	0.2335294	0.0012582399
15.095027	7644.2192	1.2073047	1374.6954	0.0052685567	0.3282824	0.0012582399
15.095027	7644.2192	1.2073047	1832.9272	0.0050673201	0.40690545	0.0012582399
15.095027	7644.2192	1.2073047	2291.159	0.004917539	0.47348522	0.0012582399
15.095027	7644.2192	1.2073047	2749.3908	0.0048006162	0.53070302	0.0012582399
15.095027	7644.2192	1.2073047	3207.6227	0.004706129	0.58042434	0.0012582399
15.095027	7644.2192	1.2073047	3665.8545	0.0046285821	0.62401745	0.0012582399
15.095027	7644.2192	1.2073047	4124.0863	0.004563645	0.66252638	0.0012582399
15.095027	7644.2192	1.6097396	0	0.0066042618	0.0043330258	0.0013344334
15.095027	7644.2192	1.6097396	458.23181	0.0059795077	0.10550592	0.0013379493
15.095027	7644.2192	1.6097396	916.46361	0.0055622289	0.22425848	0.0012614728
15.095027	7644.2192	1.6097396	1374.6954	0.0052789064	0.31973211	0.0012614728
15.095027	7644.2192	1.6097396	1832.9272	0.005073104	0.39892306	0.0012614728
15.095027	7644.2192	1.6097396	2291.159	0.0049166673	0.46606943	0.0012614728
15.095027	7644.2192	1.6097396	2749.3908	0.0047929762	0.52387537	0.0012614728
15.095027	7644.2192	1.6097396	3207.6227	0.0046922645	0.57418888	0.0012614728
15.095027	7644.2192	1.6097396	3665.8545	0.0046089337	0.61835631	0.0012614728
15.095027	7644.2192	1.6097396	4124.0863	0.0045387274	0.65740605	0.0012614728
15.095027	7644.2192	2.0121745	0	0.0065532456	0.0043704445	0.0013376604
15.095027	7644.2192	2.0121745	458.23181	0.0059887825	0.094791715	0.001341168
15.095027	7644.2192	2.0121745	916.46361	0.0055914917	0.21496769	0.0012646875
15.095027	7644.2192	2.0121745	1374.6954	0.0053130088	0.31118747	0.0012646875
15.095027	7644.2192	2.0121745	1832.9272	0.0051059736	0.39095047	0.0012646875
15.095027	7644.2192	2.0121745	2291.159	0.004945769	0.4586639	0.0012646875
15.095027	7644.2192	2.0121745	2749.3908	0.0048175239	0.51705945	0.0012646875
15.095027	7644.2192	2.0121745	3207.6227	0.0047121997	0.56796791	0.0012646875
15.095027	7644.2192	2.0121745	3665.8545	0.0046243499	0.61271299	0.0012646875
15.095027	7644.2192	2.0121745	4124.0863	0.0045498685	0.65230682	0.0012646875
15.095027	7644.2192	2.4146094	0	0.0065190168	0.0044002082	0.001340865
15.095027	7644.2192	2.4146094	458.23181	0.0060048954	0.083954522	0.0013443643
15.095027	7644.2192	2.4146094	916.46361	0.0056271949	0.20566169	0.0012678799
15.095027	7644.2192	2.4146094	1374.6954	0.0053552156	0.30265555	0.0012678799
15.095027	7644.2192	2.4146094	1832.9272	0.0051490124	0.38299425	0.0012678799
15.095027	7644.2192	2.4146094	2291.159	0.0049869887	0.45127425	0.0012678799
15.095027	7644.2192	2.4146094	2749.3908	0.0048558102	0.51026009	0.0012678799
15.095027	7644.2192	2.4146094	3207.6227	0.0047471573	0.56176563	0.0012678799
15.095027	7644.2192	2.4146094	3665.8545	0.0046558407	0.60709124	0.0012678799
15.095027	7644.2192	2.4146094	4124.0863	0.0045779438	0.64723206	0.0012678799
15.095027	7644.2192	2.8170443	0	0.0064945636	0.0044248397	0.0013440431
15.095027	7644.2192	2.8170443	458.23181	0.0060229108	0.072980892	0.0013475342
15.095027	7644.2192	2.8170443	916.46361	0.0056638702	0.19634244	0.0012710459
15.095027	7644.2192	2.8170443	1374.6954	0.0053992431	0.29414199	0.0012710459
15.095027	7644.2192	2.8170443	1832.9272	0.0051951823	0.37506019	0.0012710459
15.095027	7644.2192	2.8170443	2291.159	0.0050326858	0.44390564	0.0012710459
15.095027	7644.2192	2.8170443	2749.3908	0.0048997693	0.5034818	0.0012710459
15.095027	7644.2192	2.8170443	3207.6227	0.0047887912	0.5555861	0.0012710459
15.095027	7644.2192	2.8170443	3665.8545	0.0046948596	0.60149471	0.0012710459
15.095027	7644.2192	2.8170443	4124.0863	0.0046142638	0.64218512	0.0012710459
15.095027	7644.2192	3.2194791	0	0.0064762732	0.0044458466	0.001347191
15.095027	7644.2192	3.2194791	458.23181	0.0060408256	0.061852389	0.0013506737
15.095027	7644.2192	3.2194791	916.46361	0.0056992914	0.1870098	0.0012741815
15.095027	7644.2192	3.2194791	1374.6954	0.0054423965	0.28565143	0.0012741815
15.095027	7644.2192	3.2194791	1832.9272	0.005241318	0.36715348	0.0012741815
15.095027	7644.2192	3.2194791	2291.159	0.0050792941	0.43656287	0.0012741815
15.095027	7644.2192	3.2194791	2749.3908	0.0049455296	0.49672892	0.0012741815
15.095027	7644.2192	3.2194791	3207.6227	0.00483301	0.54943325	0.0012741815
15.095027	7644.2192	3.2194791	3665.8545	0.0047371495	0.59592703	0.0012741815
15.095027	7644.2192	3.2194791	4124.0863	0.0046544474	0.63716935	0.0012741815
15.095027	7644.2192	3.621914	0	0.0064621044	0.0044641862	0.0013503049
15.095027	7644.2192	3.621914	458.23181	0.0060578328	0.050545488	0.0013537793
15.095027	7644.2192	3.621914	916.46361	0.0057325882	0.17766186	0.0012772832
15.095027	7644.2192	3.621914	1374.6954	0.0054835229	0.27718776	0.0012772832
15.095027	7644.2192	3.621914	1832.9272	0.005285961	0.35927898	0.0012772832
15.095027	7644.2192	3.621914	2291.159	0.0051250799	0.42925054	0.0012772832
15.095027	7644.2192	3.621914	2749.3908	0.004991136	0.49000567	0.0012772832
15.095027	7644.2192	3.621914	3207.6227	0.0048776888	0.54331097	0.0012772832
15.095027	7644.2192	3.621914	3665.8545	0.0047804529	0.59039182	0.0012772832
15.095027	7644.2192	3.621914	4124.0863	0.0046961338	0.63218809	0.0012772832
15.0950271	15288.4383	0	0	0.00877672063	0.00357127566	0.00131350777
15.0950271	15288.4383	0	458.231807	0.00766814855	0.0894316294	0.00131534077
15.0950271	15288.4383	0	916.463615	0.00716475178	0.164671757	0.0013170702
15.0950271	15288.4383	0	1374.69542	0.00684242802	0.230916382	0.0013187046
15.0950271	15288.4383	0	1832.92723	0.00660277016	0.289644662	0.00124077358
15.0950271	15288.4383	0	2291.15904	0.00640935868	0.0772646474	0.00124077358
15.0950271	15288.4383	0	2749.39084	0.00624531475	0.0881029042	0.00124077358
15.0950271	15288.4383	0	3207.62265	0.00610162572	0.0979849946	0.00124077358
15.0950271	15288.4383	0	3665.85446	0.00597297318	0.107030331	0.00124077358
15.0950271	15288.4383	0	4124.08627	0.00585597321	0.115339872	0.00124077358
15.0950271	15288.4383	0.402434893	0	0.00692432882	0.00381983764	0.00131735678
15.0950271	15288.4383	0.402434893	458.231807	0.00612951957	0.0834335735	0.00131918535
15.0950271	15288.4383	0.402434893	916.463615	0.00566574177	0.159232082	0.00132091504
15.0950271	15288.4383	0.402434893	1374.69542	0.00539636472	0.225854603	0.00132254968
15.0950271	15288.4383	0.402434893	1832.92723	0.00522112365	0.284855623	0.00124461647
15.0950271	15288.4383	0.402434893	2291.15904	0.00509824738	0.075948921	0.00124461647
15.0950271	15288.4383	0.402434893	2749.39084	0.00500724537	0.0868122445	0.00124461647
15.0950271	15288.4383	0.402434893	3207.62265	0.00493695654	0.0967228734	0.00124461647
15.0950271	15288.4383	0.402434893	3665.85446	0.0048808017	0.105800928	0.00124461647
15.0950271	15288.4383	0.402434893	4124.08627	0.00483465286	0.11414724	0.00124461647
15.0950271	15288.4383	0.804869786	0	0.00665476662	0.00394640726	0.00132726547
15.0950271	15288.4383	0.804869786	458.231807	0.00594760742	0.0771683769	0.0013290896
15.0950271	15288.4383	0.804869786	916.463615	0.00549050563	0.153646025	0.00133081956
15.0950271	15288.4383	0.804869786	1374.69542	0.00520461388	0.22071128	0.00133245442
15.0950271	15288.4383	0.804869786	1832.92723	0.00500941989	0.280020851	0.00125451904
15.0950271	15288.4383	0.804869786	2291.15904	0.00486792823	0.332878585	0.00125451904
15.0950271	15288.4383	0.804869786	2749.39084	0.00476063294	0.085503051	0.00125451904
15.0950271	15288.4383	0.804869786	3207.62265	0.00467635638	0.0954487889	0.00125451904
15.0950271	15288.4383	0.804869786	3665.85446	0.00460826641	0.104563955	0.00125451904
15.0950271	15288.4383	0.804869786	4124.08627	0.00455196294	0.112950111	0.00125451904
15.0950271	15288.4383	1.20730468	0	0.00654921498	0.00402507685	0.00133051935
15.0950271	15288.4383	1.20730468	458.231807	0.00591729152	0.0707849329	0.00133233906
15.0950271	15288.4383	1.20730468	916.463615	0.00547809569	0.14798171	0.00133406927
15.0950271	15288.4383	1.20730468	1374.69542	0.00518938298	0.215519315	0.00133570437
15.0950271	15288.4383	1.20730468	1832.92723	0.0049848311	0.275156161	0.00125776681
15.0950271	15288.4383	1.20730468	2291.15904	0.00483253048	0.328259285	0.00125776681
15.0950271	15288.4383	1.20730468	2749.39084	0.00471475555	0.0841766554	0.00125776681
15.0950271	15288.4383	1.20730468	3207.62265	0.00462089738	0.0941609642	0.00125776681
15.0950271	15288.4383	1.20730468	3665.85446	0.00454424744	0.103315747	0.00125776681
15.0950271	15288.4383	1.20730468	4124.08627	0.0044803692	0.111743658	0.00125776681
15.0950271	15288.4383	1.60973957	0	0.00649488341	0.00407975512	0.0013337595
15.0950271	15288.4383	1.60973957	458.231807	0.00592658936	0.0643049945	0.00133557478
15.0950271	15288.4383	1.60973957	916.463615	0.00550736053	0.142255075	0.00133730525
15.0950271	15288.4383	1.60973957	1374.69542	0.00522162061	0.210289091	0.00133894058
15.0950271	15288.4383	1.60973957	1832.92723	0.00501331572	0.270268657	0.00126100084
15.0950271	15288.4383	1.60973957	2291.15904	0.00485476044	0.323626622	0.00126100084
15.0950271	15288.4383	1.60973957	2749.39084	0.00473006429	0.371471136	0.00126100084
15.0950271	15288.4383	1.60973957	3207.62265	0.00462939652	0.0928621242	0.00126100084
15.0950271	15288.4383	1.60973957	3665.85446	0.00454636055	0.102058413	0.00126100084
15.0950271	15288.4383	1.60973957	4124.08627	0.00447662523	0.110529553	0.00126100084
15.0950271	15288.4383	2.01217447	0	0.00646253503	0.00412063137	0.00133698152
15.0950271	15288.4383	2.01217447	458.231807	0.00594787189	0.0577360239	0.00133879237
15.0950271	15288.4383	2.01217447	916.463615	0.00554868079	0.136474193	0.0013405231
15.0950271	15288.4383	2.01217447	1374.69542	0.00526855644	0.205027098	0.00134215867
15.0950271	15288.4383	2.01217447	1832.92723	0.00505967853	0.265363354	0.00126421674
15.0950271	15288.4383	2.01217447	2291.15904	0.00489776073	0.318984526	0.00126421674
15.0950271	15288.4383	2.01217447	2749.39084	0.00476855879	0.367041957	0.00126421674
15.0950271	15288.4383	2.01217447	3207.62265	0.00466304576	0.0915544897	0.00126421674
15.0950271	15288.4383	2.01217447	3665.85446	0.00457521215	0.100793714	0.00126421674
15.0950271	15288.4383	2.01217447	4124.08627	0.00450090641	0.109309223	0.00126421674
15.0950271	15288.4383	2.41460936	0	0.00644140431	0.00415280971	0.00134018116
15.0950271	15288.4383	2.41460936	458.231807	0.0059720443	0.0510798602	0.00134198758
15.0950271	15288.4383	2.41460936	916.463615	0.00559229533	0.130642885	0.00134371858
15.0950271	15288.4383	2.41460936	1374.69542	0.00531907023	0.199737324	0.00134535437
15.0950271	15288.4383	2.41460936	1832.92723	0.00511149849	0.260443804	0.00126741027
15.0950271	15288.4383	2.41460936	2291.15904	0.00494811402	0.314336039	0.00126741027
15.0950271	15288.4383	2.41460936	2749.39084	0.00481609844	0.36261085	0.00126741027
15.0950271	15288.4383	2.41460936	3207.62265	0.00470718033	0.406185904	0.00126741027
15.0950271	15288.4383	2.41460936	3665.85446	0.00461575283	0.0995231436	0.00126741027
15.0950271	15288.4383	2.41460936	4124.08627	0.0045378771	0.108083902	0.00126741027
15.0950271	15288.4383	2.81704425	0	0.00642667777	0.00417913762	0.00134335436
15.0950271	15288.4383	2.81704425	458.231807	0.00599581687	0.044335415	0.00134515634
15.0950271	15288.4383	2.81704425	916.463615	0.0056345811	0.124762558	0.0013468876
15.0950271	15288.4383	2.81704425	1374.69542	0.00536888272	0.194422125	0.00134852363
15.0950271	15288.4383	2.81704425	1832.92723	0.00516376869	0.255512531	0.00127057735
15.0950271	15288.4383	2.81704425	2291.15904	0.0050001924	0.309683541	0.00127057735
15.0950271	15288.4383	2.81704425	2749.39084	0.00486657311	0.358179959	0.00127057735
15.0950271	15288.4383	2.81704425	3207.62265	0.00475532613	0.401948266	0.00127057735
15.0950271	15288.4383	2.81704425	3665.85446	0.00466123449	0.441716131	0.00127057735
15.0950271	15288.4383	2.81704425	4124.08627	0.00458058184	0.106854663	0.00127057735
15.0950271	15288.4383	3.21947914	0	0.00641591044	0.00420133183	0.00134649725
15.0950271	15288.4383	3.21947914	458.231807	0.00601802236	0.0374996825	0.0013482948
15.0950271	15288.4383	3.21947914	916.463615	0.00567420242	0.118833103	0.00135002632
15.0950271	15288.4383	3.21947914	1374.69542	0.0054162962	0.189082757	0.00135166258
15.0950271	15288.4383	3.21947914	1832.92723	0.00521436237	0.250571312	0.00127371412
15.0950271	15288.4383	3.21947914	2291.15904	0.00505147025	0.305028917	0.00127371412
15.0950271	15288.4383	3.21947914	2749.39084	0.00491712691	0.353751093	0.00127371412
15.0950271	15288.4383	3.21947914	3207.62265	0.00480436635	0.397714811	0.00127371412
15.0950271	15288.4383	3.21947914	3665.85446	0.00470833755	0.4376648	0.00127371412
15.0950271	15288.4383	3.21947914	4124.08627	0.00462554391	0.474177309	0.00127371412
15.0950271	15288.4383	3.62191404	0	0.00640774144	0.00422049009	0.0013496062
15.0950271	15288.4383	3.62191404	458.231807	0.00603832852	0.0305682032	0.00135139932
15.0950271	15288.4383	3.62191404	916.463615	0.00571076643	0.112853339	0.0013531311
15.0950271	15288.4383	3.62191404	1374.69542	0.00546069733	0.18371969	0.00135476759
15.0950271	15288.4383	3.62191404	1832.92723	0.00526239822	0.245621378	0.00127681696
15.0950271	15288.4383	3.62191404	2291.15904	0.00510080213	0.300373676	0.00127681696
15.0950271	15288.4383	3.62191404	2749.39084	0.00496638327	0.349325802	0.00127681696
15.0950271	15288.4383	3.62191404	3207.62265	0.00485273376	0.393487024	0.00127681696
15.0950271	15288.4383	3.62191404	3665.85446	0.00475534159	0.433620181	0.00127681696
15.0950271	15288.4383	3.62191404	4124.08627	0.00467092105	0.470310639	0.00127681696
15.0950271	22932.6575	0	0	0.00783112956	0.0034005686	0.00131328947
15.0950271	22932.6575	0	458.231807	0.00681928277	0.06467818	0.00131452499
15.0950271	22932.6575	0	916.463615	0.00636505485	0.120658602	0.00131571305
15.0950271	22932.6575	0	1374.69542	0.00608106619	0.171744446	0.00131685636
15.0950271	22932.6575	0	1832.92723	0.00587460945	0.218496779	0.00131795738
15.0950271	22932.6575	0	2291.15904	0.00571104736	0.261426701	0.00124061455
15.0950271	22932.6575	0	2749.39084	0.00557429828	0.0700443404	0.00124061455
15.0950271	22932.6575	0	3207.62265	0.00545580162	0.078577558	0.00124061455
15.0950271	22932.6575	0	3665.85446	0.00535053967	0.0865308092	0.00124061455
15.0950271	22932.6575	0	4124.08627	0.00525535027	0.0939600099	0.00124061455
15.0950271	22932.6575	0.402434893	0	0.00664963048	0.00366363804	0.00131713684
15.0950271	22932.6575	0.402434893	458.231807	0.00594577206	0.0604747511	0.00131836933
15.0950271	22932.6575	0.402434893	916.463615	0.00547222464	0.116746284	0.00131955752
15.0950271	22932.6575	0.402434893	1374.69542	0.00519621459	0.168062366	0.00132070094
15.0950271	22932.6575	0.402434893	1832.92723	0.00501714346	0.215000167	0.00132180206
15.0950271	22932.6575	0.402434893	2291.15904	0.00489214217	0.258081025	0.00124445783
15.0950271	22932.6575	0.402434893	2749.39084	0.00479999466	0.069132209	0.00124445783
15.0950271	22932.6575	0.402434893	3207.62265	0.00472913446	0.0776773298	0.00124445783
15.0950271	22932.6575	0.402434893	3665.85446	0.00467275815	0.0856433659	0.00124445783
15.0950271	22932.6575	0.402434893	4124.08627	0.0046266108	0.0930864102	0.00124445783
15.0950271	22932.6575	0.804869786	0	0.00648014434	0.00380082761	0.00132704387
15.0950271	22932.6575	0.804869786	458.231807	0.00584899453	0.0559695547	0.00132827334
15.0950271	22932.6575	0.804869786	916.463615	0.00538672882	0.112665649	0.00132946165
15.0950271	22932.6575	0.804869786	1374.69542	0.00509529932	0.164283053	0.00133060518
15.0950271	22932.6575	0.804869786	1832.92723	0.00489610797	0.211446283	0.00133170641
15.0950271	22932.6575	0.804869786	2291.15904	0.00475197597	0.254701866	0.00125436079
15.0950271	22932.6575	0.804869786	2749.39084	0.00464295774	0.0682014466	0.00125436079
15.0950271	22932.6575	0.804869786	3207.62265	0.00455755106	0.0767666471	0.00125436079
15.0950271	22932.6575	0.804869786	3665.85446	0.00448871594	0.0847508774	0.00125436079
15.0950271	22932.6575	0.804869786	4124.08627	0.0044319221	0.0922114337	0.00125436079
15.0950271	22932.6575	1.20730468	0	0.00641929858	0.00388676546	0.0013302961
15.0950271	22932.6575	1.20730468	458.231807	0.00585123365	0.0513647045	0.00133152255
15.0950271	22932.6575	1.20730468	916.463615	0.00540941279	0.108506493	0.00133271099
15.0950271	22932.6575	1.20730468	1374.69542	0.00511695851	0.160447605	0.00133385463
15.0950271	22932.6575	1.20730468	1832.92723	0.00490909745	0.207852852	0.00133495597
15.0950271	22932.6575	1.20730468	2291.15904	0.00475431528	0.251294769	0.00125760894
15.0950271	22932.6575	1.20730468	2749.39084	0.00463476173	0.291259063	0.00125760894
15.0950271	22932.6575	1.20730468	3207.62265	0.00453963965	0.075840391	0.00125760894
15.0950271	22932.6575	1.20730468	3665.85446	0.00446208921	0.0838458977	0.00125760894
15.0950271	22932.6575	1.20730468	4124.08627	0.0043975664	0.0913262585	0.00125760894
15.0950271	22932.6575	1.60973957	0	0.00639083392	0.00394651914	0.0013335346
15.0950271	22932.6575	1.60973957	458.231807	0.00587772311	0.0466862456	0.00133475803
15.0950271	22932.6575	1.60973957	916.463615	0.00545656857	0.104287902	0.00133594659
15.0950271	22932.6575	1.60973957	1374.69542	0.00516842087	0.156567755	0.00133709035
15.0950271	22932.6575	1.60973957	1832.92723	0.00495760466	0.204227372	0.00133819179
15.0950271	22932.6575	1.60973957	2291.15904	0.0047969341	0.24786483	0.00126084336
15.0950271	22932.6575	1.60973957	2749.39084	0.0046705904	0.287984	0.00126084336
15.0950271	22932.6575	1.60973957	3207.62265	0.00456867346	0.07490128	0.00126084336
15.0950271	22932.6575	1.60973957	3665.85446	0.00448469717	0.0829304966	0.00126084336
15.0950271	22932.6575	1.60973957	4124.08627	0.00441425387	0.0904325036	0.00126084336
15.0950271	22932.6575	2.01217447	0	0.00637551172	0.00399102	0.00133675497
15.0950271	22932.6575	2.01217447	458.231807	0.00590973299	0.0419438894	0.00133797538
15.0950271	22932.6575	2.01217447	916.463615	0.00550858822	0.10001967	0.00133916406
15.0950271	22932.6575	2.01217447	1374.69542	0.00522683252	0.152650778	0.00134030793
15.0950271	22932.6575	2.01217447	1832.92723	0.00501610596	0.200574999	0.00134140948
15.0950271	22932.6575	2.01217447	2291.15904	0.00485247037	0.244415794	0.00126405965
15.0950271	22932.6575	2.01217447	2749.39084	0.00472182578	0.28469556	0.00126405965
15.0950271	22932.6575	2.01217447	3207.62265	0.00461515298	0.0739514866	0.00126405965
15.0950271	22932.6575	2.01217447	3665.85446	0.00452640352	0.08200637	0.00126405965
15.0950271	22932.6575	2.01217447	4124.08627	0.004451379	0.089531523	0.00126405965
15.0950271	22932.6575	2.41460936	0	0.00636650043	0.0040258287	0.00133995296
15.0950271	22932.6575	2.41460936	458.231807	0.00594124051	0.0371419722	0.00134117035
15.0950271	22932.6575	2.41460936	916.463615	0.00555934083	0.0957068632	0.00134235915
15.0950271	22932.6575	2.41460936	1374.69542	0.00528487115	0.148701138	0.00134350314
15.0950271	22932.6575	2.41460936	1832.92723	0.00507592806	0.196899267	0.00134460479
15.0950271	22932.6575	2.41460936	2291.15904	0.00491117798	0.240950421	0.00126725356
15.0950271	22932.6575	2.41460936	2749.39084	0.00477793859	0.281395935	0.00126725356
15.0950271	22932.6575	2.41460936	3207.62265	0.00466798329	0.318687806	0.00126725356
15.0950271	22932.6575	2.41460936	3665.85446	0.00457570047	0.0810749208	0.00126725356
15.0950271	22932.6575	2.41460936	4124.08627	0.00449712834	0.08862446	0.00126725356
15.0950271	22932.6575	2.81704425	0	0.0063608687	0.00405408214	0.00134312451
15.0950271	22932.6575	2.81704425	458.231807	0.00597031702	0.0322824159	0.00134433887
15.0950271	22932.6575	2.81704425	916.463615	0.00560675979	0.0913521011	0.0013455278
15.0950271	22932.6575	2.81704425	1374.69542	0.00533997978	0.144721544	0.0013466719
15.0950271	22932.6575	2.81704425	1832.92723	0.00513381029	0.193202583	0.00134777366
15.0950271	22932.6575	2.81704425	2291.15904	0.00496915045	0.237470747	0.00127042102
15.0950271	22932.6575	2.81704425	2749.39084	0.00483450959	0.278086836	0.00127042102
15.0950271	22932.6575	2.81704425	3207.62265	0.00472235595	0.315517206	0.00127042102
15.0950271	22932.6575	2.81704425	3665.85446	0.00462748683	0.0801373189	0.00127042102
15.0950271	22932.6575	2.81704425	4124.08627	0.00454617974	0.0877122872	0.00127042102
15.0950271	22932.6575	3.21947914	0	0.00635719203	0.00407768759	0.00134626575
15.0950271	22932.6575	3.21947914	458.231807	0.00599650737	0.0273657176	0.00134747709
15.0950271	22932.6575	3.21947914	916.463615	0.00565026747	0.0869566314	0.00134866614
15.0950271	22932.6575	3.21947914	1374.69542	0.00539132925	0.140713591	0.00134981035
15.0950271	22932.6575	3.21947914	1832.92723	0.00518853649	0.189486563	0.00135091222
15.0950271	22932.6575	3.21947914	2291.15904	0.0050247733	0.233978267	0.00127355818
15.0950271	22932.6575	3.21947914	2749.39084	0.00488958111	0.274769598	0.00127355818
15.0950271	22932.6575	3.21947914	3207.62265	0.00477603807	0.312341767	0.00127355818
15.0950271	22932.6575	3.21947914	3665.85446	0.00467931474	0.0791945468	0.00127355818
15.0950271	22932.6575	3.21947914	4124.08627	0.00459591862	0.0867958382	0.00127355818
15.0950271	22932.6575	3.62191404	0	0.00635471359	0.00409787278	0.00134937305
15.0950271	22932.6575	3.62191404	458.231807	0.00601989413	0.0223914032	0.00135058137
15.0950271	22932.6575	3.62191404	916.463615	0.00568988182	0.0825208371	0.00135177055
15.0950271	22932.6575	3.62191404	1374.69542	0.00543878037	0.136678134	0.00135291487
15.0950271	22932.6575	3.62191404	1832.92723	0.00523973804	0.185752258	0.00135401684
15.0950271	22932.6575	3.62191404	2291.15904	0.00507742424	0.230474069	0.00127666141
15.0950271	22932.6575	3.62191404	2749.39084	0.00494229695	0.27144527	0.00127666141
15.0950271	22932.6575	3.62191404	3207.62265	0.00482797568	0.309162464	0.00127666141
15.0950271	22932.6575	3.62191404	3665.85446	0.00472996958	0.344036838	0.00127666141
15.0950271	22932.6575	3.62191404	4124.08627	0.00464500202	0.0858758322	0.00127666141
15.0950271	30576.8767	0	0	0.00713098983	0.00327480636	0.00131318027
15.0950271	30576.8767	0	458.231807	0.00619525935	0.0508759644	0.00131411205
15.0950271	30576.8767	0	916.463615	0.00577574236	0.095403695	0.00131501673
15.0950271	30576.8767	0	1374.69542	0.00551746778	0.136887524	0.00131589548
15.0950271	30576.8767	0	1832.92723	0.00533287734	0.17557132	0.00131674938
15.0950271	30576.8767	0	2291.15904	0.00518888914	0.211709213	0.00131757949
15.0950271	30576.8767	0	2749.39084	0.00507007041	0.245535913	0.00131838678
15.0950271	30576.8767	0	3207.62265	0.00496819805	0.0656553957	0.001240535
15.0950271	30576.8767	0	3665.85446	0.00487846095	0.0726842922	0.001240535
15.0950271	30576.8767	0	4124.08627	0.00479783937	0.0793246541	0.001240535
15.0950271	30576.8767	0.402434893	0	0.00640582016	0.00355017261	0.00131702681
15.0950271	30576.8767	0.402434893	458.231807	0.00578898143	0.0477095591	0.0013179563
15.0950271	30576.8767	0.402434893	916.463615	0.00530557815	0.0923742938	0.00131886105
15.0950271	30576.8767	0.402434893	1374.69542	0.00502308272	0.133988802	0.00131973986
15.0950271	30576.8767	0.402434893	1832.92723	0.00484043501	0.172793065	0.00132059383
15.0950271	30576.8767	0.402434893	2291.15904	0.00471359685	0.209038156	0.001321424
15.0950271	30576.8767	0.402434893	2749.39084	0.00462060069	0.242958715	0.00132223135
15.0950271	30576.8767	0.402434893	3207.62265	0.0045494688	0.0649582784	0.00124437848
15.0950271	30576.8767	0.402434893	3665.85446	0.00449317431	0.071993857	0.00124437848
15.0950271	30576.8767	0.402434893	4124.08627	0.00444733798	0.0786416218	0.00124437848
15.0950271	30576.8767	0.804869786	0	0.0063188701	0.00369711472	0.00132693301
15.0950271	30576.8767	0.804869786	458.231807	0.00576129821	0.0442020972	0.00132786021
15.0950271	30576.8767	0.804869786	916.463615	0.00529391987	0.0891589161	0.00132876504
15.0950271	30576.8767	0.804869786	1374.69542	0.00499691623	0.130984425	0.00132964391
15.0950271	30576.8767	0.804869786	1832.92723	0.0047937689	0.16995325	0.00133049795
15.0950271	30576.8767	0.804869786	2291.15904	0.00464709018	0.206331405	0.00133132818
15.0950271	30576.8767	0.804869786	2749.39084	0.00453646622	0.240361872	0.00133213558
15.0950271	30576.8767	0.804869786	3207.62265	0.00445005612	0.0642527969	0.00125428162
15.0950271	30576.8767	0.804869786	3665.85446	0.00438060619	0.071301104	0.00125428162
15.0950271	30576.8767	0.804869786	4124.08627	0.00432345372	0.0779603407	0.00125428162
15.0950271	30576.8767	1.20730468	0	0.00629692851	0.00379003419	0.00133018442
15.0950271	30576.8767	1.20730468	458.231807	0.00579100152	0.0406057097	0.00133110933
15.0950271	30576.8767	1.20730468	916.463615	0.00534663818	0.0858668925	0.00133201422
15.0950271	30576.8767	1.20730468	1374.69542	0.00505041749	0.127922409	0.00133289317
15.0950271	30576.8767	1.20730468	1832.92723	0.00483923219	0.167070758	0.00133374727
15.0950271	30576.8767	1.20730468	2291.15904	0.00468198659	0.203592832	0.00133457755
15.0950271	30576.8767	1.20730468	2749.39084	0.00456069455	0.237741063	0.00133538501
15.0950271	30576.8767	1.20730468	3207.62265	0.00446436038	0.26973984	0.00125752997
15.0950271	30576.8767	1.20730468	3665.85446	0.00438596702	0.0705944287	0.00125752997
15.0950271	30576.8767	1.20730468	4124.08627	0.00432085984	0.0772676773	0.00125752997
15.0950271	30576.8767	1.60973957	0	0.00629166661	0.00385484675	0.0013334221
15.0950271	30576.8767	1.60973957	458.231807	0.00583251747	0.0369495874	0.00133434471
15.0950271	30576.8767	1.60973957	916.463615	0.00540943908	0.0825204226	0.00133524968
15.0950271	30576.8767	1.60973957	1374.69542	0.00511888352	0.12481616	0.00133612869
15.0950271	30576.8767	1.60973957	1832.92723	0.00490553833	0.164153931	0.00133698285
15.0950271	30576.8767	1.60973957	2291.15904	0.00474274807	0.200827942	0.0013378132
15.0950271	30576.8767	1.60973957	2749.39084	0.00461476719	0.235100124	0.00133862072
15.0950271	30576.8767	1.60973957	3207.62265	0.00451162153	0.267201792	0.00126076458
15.0950271	30576.8767	1.60973957	3665.85446	0.00442673139	0.0698759594	0.00126076458
15.0950271	30576.8767	1.60973957	4124.08627	0.00435560993	0.0765652744	0.00126076458
15.0950271	30576.8767	2.01217447	0	0.00629191728	0.00390309283	0.00133664164
15.0950271	30576.8767	2.01217447	458.231807	0.00587415678	0.0332440087	0.00133756196
15.0950271	30576.8767	2.01217447	916.463615	0.00547098168	0.0791306867	0.001338467
15.0950271	30576.8767	2.01217447	1374.69542	0.00518759921	0.121673958	0.00133934608
15.0950271	30576.8767	2.01217447	1832.92723	0.00497501363	0.161208491	0.00134020031
15.0950271	30576.8767	2.01217447	2291.15904	0.00480965187	0.198040756	0.00134103072
15.0950271	30576.8767	2.01217447	2749.39084	0.00467756417	0.232441978	0.00134183829
15.0950271	30576.8767	2.01217447	3207.62265	0.00456973834	0.264650531	0.00126398107
15.0950271	30576.8767	2.01217447	3665.85446	0.00448008489	0.0691474245	0.00126398107
15.0950271	30576.8767	2.01217447	4124.08627	0.00440435676	0.0758544925	0.00126398107
15.0950271	30576.8767	2.41460936	0	0.00629414216	0.00394072596	0.00133983881
15.0950271	30576.8767	2.41460936	458.231807	0.00591236442	0.029493925	0.00134075684
15.0950271	30576.8767	2.41460936	916.463615	0.00552818949	0.075703492	0.00134166195
15.0950271	30576.8767	2.41460936	1374.69542	0.00525247193	0.118500891	0.0013425411
15.0950271	30576.8767	2.41460936	1832.92723	0.00504215215	0.158238353	0.00134339538
15.0950271	30576.8767	2.41460936	2291.15904	0.0048760294	0.195234219	0.00134422585
15.0950271	30576.8767	2.41460936	2749.39084	0.00474156259	0.22976887	0.00134503348
15.0950271	30576.8767	2.41460936	3207.62265	0.00463057097	0.262087809	0.00126717517
15.0950271	30576.8767	2.41460936	3665.85446	0.00453743755	0.0684102386	0.00126717517
15.0950271	30576.8767	2.41460936	4124.08627	0.00445817655	0.0751364675	0.00126717517
15.0950271	30576.8767	2.81704425	0	0.00629702683	0.0039711391	0.00134300953
15.0950271	30576.8767	2.81704425	458.231807	0.00594633949	0.0257021519	0.00134392527
15.0950271	30576.8767	2.81704425	916.463615	0.00558031437	0.0722420482	0.00134483045
15.0950271	30576.8767	2.81704425	1374.69542	0.00531243806	0.115300115	0.00134570966
15.0950271	30576.8767	2.81704425	1832.92723	0.00510520908	0.155246192	0.00134656401
15.0950271	30576.8767	2.81704425	2291.15904	0.00493946063	0.192410483	0.00134739454
15.0950271	30576.8767	2.81704425	2749.39084	0.00480379424	0.227082522	0.00134820223
15.0950271	30576.8767	2.81704425	3207.62265	0.00469073255	0.259515018	0.00127034283
15.0950271	30576.8767	2.81704425	3665.85446	0.0045950872	0.289928512	0.00127034283
15.0950271	30576.8767	2.81704425	4124.08627	0.00451312912	0.0744121532	0.00127034283
15.0950271	30576.8767	3.21947914	0	0.00630004077	0.00399641134	0.00134614995
15.0950271	30576.8767	3.21947914	458.231807	0.00597623612	0.0218702897	0.00134706339
15.0950271	30576.8767	3.21947914	916.463615	0.0056274246	0.0687482092	0.00134796864
15.0950271	30576.8767	3.21947914	1374.69542	0.00536742942	0.112073605	0.00134884792
15.0950271	30576.8767	3.21947914	1832.92723	0.00516377255	0.152233831	0.00134970234
15.0950271	30576.8767	3.21947914	2291.15904	0.00499913443	0.189571119	0.00135053293
15.0950271	30576.8767	3.21947914	2749.39084	0.00486308998	0.224384257	0.00135134067
15.0950271	30576.8767	3.21947914	3207.62265	0.00474876239	0.256933271	0.00127348019
15.0950271	30576.8767	3.21947914	3665.85446	0.00465134419	0.287444502	0.00127348019
15.0950271	30576.8767	3.21947914	4124.08627	0.00456734686	0.0736823552	0.00127348019
15.0950271	30576.8767	3.62191404	0	0.00630296435	0.00401788924	0.00134925643
15.0950271	30576.8767	3.62191404	458.231807	0.00600250129	0.0179991235	0.00135016758
15.0950271	30576.8767	3.62191404	916.463615	0.00566989117	0.0652230338	0.0013510729
15.0950271	30576.8767	3.62191404	1374.69542	0.00541772476	0.108822589	0.00135195225
15.0950271	30576.8767	3.62191404	1832.92723	0.00521793174	0.149202508	0.00135280673
15.0950271	30576.8767	3.62191404	2291.15904	0.00505489672	0.186717268	0.00135363738
15.0950271	30576.8767	3.62191404	2749.39084	0.00491905815	0.221675086	0.00135444518
15.0950271	30576.8767	3.62191404	3207.62265	0.00480406303	0.254343455	0.00127658361
15.0950271	30576.8767	3.62191404	3665.85446	0.00470544198	0.284954649	0.00127658361
15.0950271	30576.8767	3.62191404	4124.08627	0.00461992753	0.0729477562	0.00127658361
15.0950271	38221.0958	0	0	0.00658805308	0.00317228231	0.00131311473
15.0950271	38221.0958	0	458.231807	0.0057155583	0.0420632461	0.00131386265
15.0950271	38221.0958	0	916.463615	0.00532256724	0.0790089748	0.00131459306
15.0950271	38221.0958	0	1374.69542	0.00508291189	0.113898706	0.00131530657
15.0950271	38221.0958	0	1832.92723	0.00491376725	0.146840224	0.00131600376
15.0950271	38221.0958	0	2291.15904	0.00478347018	0.177971148	0.00131668518
15.0950271	38221.0958	0	2749.39084	0.00467716066	0.207427478	0.00131735137
15.0950271	38221.0958	0	3207.62265	0.00458689841	0.235336151	0.00131800283
15.0950271	38221.0958	0	3665.85446	0.00450803497	0.0627040211	0.00124048726
15.0950271	38221.0958	0	4124.08627	0.00443765604	0.0686770526	0.00124048726
15.0950271	38221.0958	0.402434893	0	0.00618726407	0.00345797016	0.00131696077
15.0950271	38221.0958	0.402434893	458.231807	0.00565350266	0.0395838953	0.00131770684
15.0950271	38221.0958	0.402434893	916.463615	0.00515995556	0.0765676558	0.0013184373
15.0950271	38221.0958	0.402434893	1374.69542	0.00487096262	0.11151995	0.00131915086
15.0950271	38221.0958	0.402434893	1832.92723	0.00468481202	0.144534238	0.00131984809
15.0950271	38221.0958	0.402434893	2291.15904	0.00455622311	0.175738412	0.00132052955
15.0950271	38221.0958	0.402434893	2749.39084	0.00446245317	0.205263906	0.00132119578
15.0950271	38221.0958	0.402434893	3207.62265	0.00439110893	0.233236027	0.00132184727
15.0950271	38221.0958	0.402434893	3665.85446	0.00433494147	0.0621380153	0.00124433085
15.0950271	38221.0958	0.402434893	4124.08627	0.00428944989	0.0681150966	0.00124433085
15.0950271	38221.0958	0.804869786	0	0.00616922364	0.00361375676	0.00132686649
15.0950271	38221.0958	0.804869786	458.231807	0.00568287628	0.0367219465	0.00132761071
15.0950271	38221.0958	0.804869786	916.463615	0.00521037332	0.0739235733	0.00132834121
15.0950271	38221.0958	0.804869786	1374.69542	0.00490770908	0.109029481	0.00132905481
15.0950271	38221.0958	0.804869786	1832.92723	0.00470060377	0.142165335	0.00132975209
15.0950271	38221.0958	0.804869786	2291.15904	0.00455142771	0.173470748	0.00133043359
15.0950271	38221.0958	0.804869786	2749.39084	0.00443926783	0.203082449	0.00133109986
15.0950271	38221.0958	0.804869786	3207.62265	0.00435193014	0.231128892	0.00133175139
15.0950271	38221.0958	0.804869786	3665.85446	0.00428194153	0.0615732096	0.00125423411
15.0950271	38221.0958	0.804869786	4124.08627	0.00422450494	0.0675586147	0.00125423411
15.0950271	38221.0958	1.20730468	0	0.006181356	0.00371325474	0.0013301174
15.0950271	38221.0958	1.20730468	458.231807	0.00573590985	0.0337768908	0.00133085978
15.0950271	38221.0958	1.20730468	916.463615	0.005289061	0.0712031973	0.00133159032
15.0950271	38221.0958	1.20730468	1374.69542	0.00498902968	0.106480496	0.00133230397
15.0950271	38221.0958	1.20730468	1832.92723	0.00477448922	0.139752327	0.00133300129
15.0950271	38221.0958	1.20730468	2291.15904	0.00461478428	0.171169471	0.00133368283
15.0950271	38221.0958	1.20730468	2749.39084	0.00449177978	0.200875008	0.00133434914
15.0950271	38221.0958	1.20730468	3207.62265	0.00439427057	0.229001416	0.0013350007
15.0950271	38221.0958	1.20730468	3665.85446	0.00431507613	0.255669943	0.00125748258
15.0950271	38221.0958	1.20730468	4124.08627	0.00424942815	0.0669897864	0.00125748258
15.0950271	38221.0958	1.60973957	0	0.0061969882	0.00378297089	0.00133335458
15.0950271	38221.0958	1.60973957	458.231807	0.00579063617	0.0307809414	0.00133409511
15.0950271	38221.0958	1.60973957	916.463615	0.00536561077	0.0684319717	0.00133482571
15.0950271	38221.0958	1.60973957	1374.69542	0.00507263861	0.103888173	0.00133553939
15.0950271	38221.0958	1.60973957	1832.92723	0.00485673944	0.137304499	0.00133623675
15.0950271	38221.0958	1.60973957	2291.15904	0.00469181902	0.168840607	0.00133691834
15.0950271	38221.0958	1.60973957	2749.39084	0.00456220576	0.198645709	0.00133758468
15.0950271	38221.0958	1.60973957	3207.62265	0.00445784627	0.226856559	0.00133823629
15.0950271	38221.0958	1.60973957	3665.85446	0.00437206294	0.253597551	0.00126071731
15.0950271	38221.0958	1.60973957	4124.08627	0.00430028698	0.0664103191	0.00126071731
15.0950271	38221.0958	2.01217447	0	0.00621151937	0.00383493946	0.00133657363
15.0950271	38221.0958	2.01217447	458.231807	0.0058409628	0.0277443541	0.00133731231
15.0950271	38221.0958	2.01217447	916.463615	0.0054356541	0.0656223025	0.00133804296
15.0950271	38221.0958	2.01217447	1374.69542	0.00515064407	0.101261783	0.00133875669
15.0950271	38221.0958	2.01217447	1832.92723	0.00493618519	0.1348282	0.00133945409
15.0950271	38221.0958	2.01217447	2291.15904	0.00476908569	0.166488549	0.00134013572
15.0950271	38221.0958	2.01217447	2749.39084	0.00463555171	0.196397696	0.0013408021
15.0950271	38221.0958	2.01217447	3207.62265	0.00452657705	0.224696644	0.00134145374
15.0950271	38221.0958	2.01217447	3665.85446	0.00443602889	0.251513049	0.00126393391
15.0950271	38221.0958	2.01217447	4124.08627	0.00435960962	0.0658216204	0.00126393391
15.0950271	38221.0958	2.41460936	0	0.00622418065	0.00387545003	0.00133977031
15.0950271	38221.0958	2.41460936	458.231807	0.00588531338	0.0246720893	0.00134050714
15.0950271	38221.0958	2.41460936	916.463615	0.00549871308	0.0627804744	0.00134123783
15.0950271	38221.0958	2.41460936	1374.69542	0.0052217397	0.0986069756	0.00134195161
15.0950271	38221.0958	2.41460936	1832.92723	0.00501003544	0.13232776	0.00134264905
15.0950271	38221.0958	2.41460936	2291.15904	0.00484253111	0.16411651	0.00134333072
15.0950271	38221.0958	2.41460936	2749.39084	0.0047068317	0.194133369	0.00134399714
15.0950271	38221.0958	2.41460936	3207.62265	0.00459480328	0.222523506	0.00134464882
15.0950271	38221.0958	2.41460936	3665.85446	0.00450082265	0.249417873	0.00126712813
15.0950271	38221.0958	2.41460936	4124.08627	0.00442087898	0.0652248593	0.00126712813
15.0950271	38221.0958	2.81704425	0	0.00623505101	0.00390812117	0.00134294053
15.0950271	38221.0958	2.81704425	458.231807	0.00592382339	0.0215672186	0.00134367552
15.0950271	38221.0958	2.81704425	916.463615	0.00555516117	0.0599099725	0.00134440626
15.0950271	38221.0958	2.81704425	1374.69542	0.00528616926	0.0959272498	0.00134512008
15.0950271	38221.0958	2.81704425	1832.92723	0.00507787496	0.129806137	0.00134581756
15.0950271	38221.0958	2.81704425	2291.15904	0.00491103157	0.161726837	0.00134649927
15.0950271	38221.0958	2.81704425	2749.39084	0.00477433475	0.191854571	0.00134716573
15.0950271	38221.0958	2.81704425	3207.62265	0.00466036279	0.2203386	0.00134781745
15.0950271	38221.0958	2.81704425	3665.85446	0.00456394171	0.247313191	0.00127029591
15.0950271	38221.0958	2.81704425	4124.08627	0.00448133535	0.272899	0.00127029591
15.0950271	38221.0958	3.21947914	0	0.00624438475	0.00393518635	0.00134608045
15.0950271	38221.0958	3.21947914	458.231807	0.00595717145	0.0184317517	0.0013468136
15.0950271	38221.0958	3.21947914	916.463615	0.00560561709	0.0570129095	0.00134754438
15.0950271	38221.0958	3.21947914	1374.69542	0.00534453539	0.0932248332	0.00134825824
15.0950271	38221.0958	3.21947914	1832.92723	0.00514000766	0.127265366	0.00134895577
15.0950271	38221.0958	3.21947914	2291.15904	0.00497448982	0.159321247	0.00134963752
15.0950271	38221.0958	3.21947914	2749.39084	0.00483758903	0.18956271	0.00135030402
15.0950271	38221.0958	3.21947914	3207.62265	0.00472247429	0.218143082	0.00135095577
15.0950271	38221.0958	3.21947914	3665.85446	0.00462436038	0.245199955	0.00127343338
15.0950271	38221.0958	3.21947914	4124.08627	0.00453976265	0.270856718	0.00127343338
15.0950271	38221.0958	3.62191404	0	0.00625244074	0.00395810041	0.00134918644
15.0950271	38221.0958	3.62191404	458.231807	0.0059861269	0.0152669724	0.00134991774
15.0950271	38221.0958	3.62191404	916.463615	0.00565075492	0.054090636	0.00135064856
15.0950271	38221.0958	3.62191404	1374.69542	0.00539748645	0.0905011795	0.00135136247
15.0950271	38221.0958	3.62191404	1832.92723	0.00519693379	0.124706854	0.00135206005
15.0950271	38221.0958	3.62191404	2291.15904	0.00503317328	0.156900997	0.00135274183
15.0950271	38221.0958	3.62191404	2749.39084	0.00489662005	0.187258866	0.00135340837
15.0950271	38221.0958	3.62191404	3207.62265	0.00478094861	0.215937865	0.00135406016
15.0950271	38221.0958	3.62191404	3665.85446	0.00468171127	0.243078944	0.00127653692
15.0950271	38221.0958	3.62191404	4124.08627	0.00459564975	0.268808257	0.00127653692
15.0950271	45865.315	0	0	0.00615231408	0.00308429298	0.00131307103
15.0950271	45865.315	0	458.231807	0.00533414704	0.0359439977	0.00131369569
15.0950271	45865.315	0	916.463615	0.0049626043	0.0675030129	0.00131430811
15.0950271	45865.315	0	1374.69542	0.00473724365	0.0975935206	0.00131490865
15.0950271	45865.315	0	1832.92723	0.00457962456	0.126256608	0.00131549766
15.0950271	45865.315	0	2291.15904	0.00445940332	0.153569942	0.00131607546
15.0950271	45865.315	0	2749.39084	0.00436224548	0.179617034	0.00131664238
15.0950271	45865.315	0	3207.62265	0.0042804629	0.204479049	0.00131719871
15.0950271	45865.315	0	3665.85446	0.00420954646	0.228232345	0.00131774475
15.0950271	45865.315	0	4124.08627	0.00414666802	0.0605826982	0.00131828078
15.0950271	45865.315	0.402434893	0	0.00598971347	0.00337857676	0.00131691675
15.0950271	45865.315	0.402434893	458.231807	0.00553512971	0.0339591438	0.00131753985
15.0950271	45865.315	0.402434893	916.463615	0.00503107443	0.0654860502	0.00131815231
15.0950271	45865.315	0.402434893	1374.69542	0.00473555561	0.0955900527	0.00131875288
15.0950271	45865.315	0.402434893	1832.92723	0.00454594141	0.124290481	0.00131934192
15.0950271	45865.315	0.402434893	2291.15904	0.00441563629	0.151650879	0.00131991975
15.0950271	45865.315	0.402434893	2749.39084	0.00432110316	0.17774742	0.0013204867
15.0950271	45865.315	0.402434893	3207.62265	0.00424953211	0.202657779	0.00132104305
15.0950271	45865.315	0.402434893	3665.85446	0.00419345542	0.226456783	0.00132158912
15.0950271	45865.315	0.402434893	4124.08627	0.00414825395	0.0601039227	0.00132212517
15.0950271	45865.315	0.804869786	0	0.00602979353	0.00354232833	0.00132682213
15.0950271	45865.315	0.804869786	458.231807	0.00561240153	0.0315499169	0.00132744369
15.0950271	45865.315	0.804869786	916.463615	0.00513470888	0.0632505384	0.00132805618
15.0950271	45865.315	0.804869786	1374.69542	0.00482626587	0.0934702725	0.00132865678
15.0950271	45865.315	0.804869786	1832.92723	0.00461517774	0.122261724	0.00132924585
15.0950271	45865.315	0.804869786	2291.15904	0.0044635306	0.149699334	0.00132982371
15.0950271	45865.315	0.804869786	2749.39084	0.00434987866	0.175863306	0.00133039068
15.0950271	45865.315	0.804869786	3207.62265	0.00426166034	0.200833253	0.00133094707
15.0950271	45865.315	0.804869786	3665.85446	0.00419117768	0.224685244	0.00133149316
15.0950271	45865.315	0.804869786	4124.08627	0.00413349769	0.247490636	0.00133202924
15.0950271	45865.315	1.20730468	0	0.00607193748	0.00364796074	0.00133007271
15.0950271	45865.315	1.20730468	458.231807	0.00568537969	0.0290604157	0.00133069273
15.0950271	45865.315	1.20730468	916.463615	0.00523607633	0.0609374155	0.00133130525
15.0950271	45865.315	1.20730468	1374.69542	0.00493217398	0.0912906063	0.00133190588
15.0950271	45865.315	1.20730468	1832.92723	0.004714236	0.12018766	0.00133249498
15.0950271	45865.315	1.20730468	2291.15904	0.00455206656	0.147713016	0.00133307287
15.0950271	45865.315	1.20730468	2749.39084	0.00442736648	0.173952016	0.00133363987
15.0950271	45865.315	1.20730468	3207.62265	0.00432870938	0.19898715	0.00133419628
15.0950271	45865.315	1.20730468	3665.85446	0.00424874498	0.222896355	0.0013347424
15.0950271	45865.315	1.20730468	4124.08627	0.00418258818	0.24575236	0.00133527851
15.0950271	45865.315	1.60973957	0	0.00610645073	0.00372235931	0.00133330956
15.0950271	45865.315	1.60973957	458.231807	0.00575179098	0.0265261582	0.00133392803
15.0950271	45865.315	1.60973957	916.463615	0.00532476672	0.0585756819	0.00133454058
15.0950271	45865.315	1.60973957	1374.69542	0.00502936126	0.0890681281	0.00133514125
15.0950271	45865.315	1.60973957	1832.92723	0.00481087696	0.118078583	0.00133573038
15.0950271	45865.315	1.60973957	2291.15904	0.00464381134	0.145698517	0.0013363083
15.0950271	45865.315	1.60973957	2749.39084	0.00451256651	0.172018015	0.00133687533
15.0950271	45865.315	1.60973957	3207.62265	0.00440700409	0.197122636	0.00133743177
15.0950271	45865.315	1.60973957	3665.85446	0.00432034399	0.221092445	0.00133797791
15.0950271	45865.315	1.60973957	4124.08627	0.00424793268	0.244001756	0.00133851404
15.0950271	45865.315	2.01217447	0	0.00613410828	0.0037779523	0.00133652828
15.0950271	45865.315	2.01217447	458.231807	0.00580999681	0.0239571049	0.00133714521
15.0950271	45865.315	2.01217447	916.463615	0.00540242027	0.0561789554	0.00133775779
15.0950271	45865.315	2.01217447	1374.69542	0.00511577655	0.086813121	0.00133835849
15.0950271	45865.315	2.01217447	1832.92723	0.00489942653	0.11594149	0.00133894765
15.0950271	45865.315	2.01217447	2291.15904	0.00473057514	0.143660635	0.0013395256
15.0950271	45865.315	2.01217447	2749.39084	0.0045955896	0.170064695	0.00134009266
15.0950271	45865.315	2.01217447	3207.62265	0.00448546837	0.195242192	0.00134064912
15.0950271	45865.315	2.01217447	3665.85446	0.00439403285	0.219275384	0.00134119529
15.0950271	45865.315	2.01217447	4124.08627	0.00431693285	0.242240274	0.00134173144
15.0950271	45865.315	2.41460936	0	0.0061564796	0.00382131478	0.00133972463
15.0950271	45865.315	2.41460936	458.231807	0.00586000074	0.0213579798	0.00134034001
15.0950271	45865.315	2.41460936	916.463615	0.00547079562	0.0537538818	0.00134095262
15.0950271	45865.315	2.41460936	1374.69542	0.00519255351	0.0845317558	0.00134155335
15.0950271	45865.315	2.41460936	1832.92723	0.00497945464	0.113781123	0.00134214255
15.0950271	45865.315	2.41460936	2291.15904	0.00481055816	0.141602864	0.00134272052
15.0950271	45865.315	2.41460936	2749.39084	0.00467361972	0.168094646	0.0013432876
15.0950271	45865.315	2.41460936	3207.62265	0.00456055292	0.193347775	0.0013438441
15.0950271	45865.315	2.41460936	3665.85446	0.00446572747	0.217446684	0.00134439029
15.0950271	45865.315	2.41460936	4124.08627	0.00438510629	0.240469107	0.00134492647
15.0950271	45865.315	2.81704425	0	0.00617484759	0.00385626336	0.00134289453
15.0950271	45865.315	2.81704425	458.231807	0.00590271841	0.0187318731	0.00134350836
15.0950271	45865.315	2.81704425	916.463615	0.00553122403	0.0513040765	0.00134412101
15.0950271	45865.315	2.81704425	1374.69542	0.00526109219	0.0822278115	0.00134472177
15.0950271	45865.315	2.81704425	1832.92723	0.00505172487	0.111600707	0.00134531099
15.0950271	45865.315	2.81704425	2291.15904	0.00488377908	0.139527755	0.001345889
15.0950271	45865.315	2.81704425	2749.39084	0.00474604609	0.166109851	0.00134645611
15.0950271	45865.315	2.81704425	3207.62265	0.00463116095	0.191440934	0.00134701263
15.0950271	45865.315	2.81704425	3665.85446	0.00453396403	0.215607572	0.00134755885
15.0950271	45865.315	2.81704425	4124.08627	0.0044507115	0.238689243	0.00134809505
15.0950271	45865.315	3.21947914	0	0.00619015682	0.00388516982	0.00134603412
15.0950271	45865.315	3.21947914	458.231807	0.00593928351	0.0160809525	0.0013466464
15.0950271	45865.315	3.21947914	916.463615	0.00558479316	0.0488317531	0.00134725908
15.0950271	45865.315	3.21947914	1374.69542	0.00532259032	0.0799036887	0.00134785988
15.0950271	45865.315	3.21947914	1832.92723	0.00511718331	0.109402455	0.00134844913
15.0950271	45865.315	3.21947914	2291.15904	0.00495078011	0.137437172	0.00134902717
15.0950271	45865.315	3.21947914	2749.39084	0.00481301828	0.164111827	0.0013495943
15.0950271	45865.315	3.21947914	3207.62265	0.00469711331	0.189522895	0.00135015085
15.0950271	45865.315	3.21947914	3665.85446	0.00459830246	0.213759047	0.0013506971
15.0950271	45865.315	3.21947914	4124.08627	0.00451310479	0.236901503	0.00135123333
15.0950271	45865.315	3.62191404	0	0.00620309297	0.00390958749	0.00134913978
15.0950271	45865.315	3.62191404	458.231807	0.0059707531	0.0134067277	0.00134975051
15.0950271	45865.315	3.62191404	916.463615	0.00563243692	0.0463383851	0.00135036323
15.0950271	45865.315	3.62191404	1374.69542	0.00537802443	0.0775609759	0.00135096405
15.0950271	45865.315	3.62191404	1832.92723	0.00517670155	0.107187911	0.00135155334
15.0950271	45865.315	3.62191404	2291.15904	0.00501221053	0.135332485	0.0013521314
15.0950271	45865.315	3.62191404	2749.39084	0.0048749388	0.162101738	0.00135269857
15.0950271	45865.315	3.62191404	3207.62265	0.00475858821	0.187594633	0.00135325514
15.0950271	45865.315	3.62191404	3665.85446	0.00465873296	0.211901921	0.00135380141
15.0950271	45865.315	3.62191404	4124.08627	0.00457212396	0.23510657	0.00135433767
15.0950271	53509.5342	0	0	0.00579323733	0.00300652248	0.00131303981
15.0950271	53509.5342	0	458.231807	0.00502277825	0.0314445078	0.00131357609
15.0950271	53509.5342	0	916.463615	0.00466929745	0.0589806523	0.00131410333
15.0950271	53509.5342	0	1374.69542	0.0044554225	0.0854249707	0.00131462177
15.0950271	53509.5342	0	1832.92723	0.00430679069	0.110782931	0.00131513163
15.0950271	53509.5342	0	2291.15904	0.00419429689	0.135098504	0.00131563312
15.0950271	53509.5342	0	2749.39084	0.00410409821	0.158424864	0.00131612644
15.0950271	53509.5342	0	3207.62265	0.00402873902	0.180816133	0.0013166118
15.0950271	53509.5342	0	3665.85446	0.00396383553	0.202324603	0.00131708937
15.0950271	53509.5342	0	4124.08627	0.00390663468	0.222999777	0.00131755935
15.0950271	53509.5342	0.402434893	0	0.00580989005	0.00330790988	0.00131688529
15.0950271	53509.5342	0.402434893	458.231807	0.00543060703	0.0298360231	0.00131742024
15.0950271	53509.5342	0.402434893	916.463615	0.00491566983	0.0572862643	0.0013179475
15.0950271	53509.5342	0.402434893	1374.69542	0.00461365871	0.083706845	0.00131846597
15.0950271	53509.5342	0.402434893	1832.92723	0.00442065805	0.109075096	0.00131897585
15.0950271	53509.5342	0.402434893	2291.15904	0.00428869079	0.133417378	0.00131947736
15.0950271	53509.5342	0.402434893	2749.39084	0.00419341336	0.15677749	0.00131997071
15.0950271	53509.5342	0.402434893	3207.62265	0.00412160253	0.179204792	0.00132045608
15.0950271	53509.5342	0.402434893	3665.85446	0.00406557751	0.200749176	0.00132093367
15.0950271	53509.5342	0.402434893	4124.08627	0.00402060596	0.221458966	0.00132140368
15.0950271	53509.5342	0.804869786	0	0.00589940815	0.0034788046	0.00132679044
15.0950271	53509.5342	0.804869786	458.231807	0.0055487897	0.0277624682	0.00132732405
15.0950271	53509.5342	0.804869786	916.463615	0.00506579261	0.0553591417	0.00132785134
15.0950271	53509.5342	0.804869786	1374.69542	0.00475143441	0.0818693012	0.00132836983
15.0950271	53509.5342	0.804869786	1832.92723	0.00453633136	0.107306279	0.00132887974
15.0950271	53509.5342	0.804869786	2291.15904	0.00438223192	0.131707465	0.00132938127
15.0950271	53509.5342	0.804869786	2749.39084	0.00426712152	0.155120152	0.00132987464
15.0950271	53509.5342	0.804869786	3207.62265	0.00417805643	0.17759501	0.00133036003
15.0950271	53509.5342	0.804869786	3665.85446	0.00410710902	0.199182603	0.00133083764
15.0950271	53509.5342	0.804869786	4124.08627	0.00404920914	0.219931729	0.00133130767
15.0950271	53509.5342	1.20730468	0	0.00596811597	0.00359012443	0.00133004079
15.0950271	53509.5342	1.20730468	458.231807	0.00563892047	0.0256093931	0.00133057307
15.0950271	53509.5342	1.20730468	916.463615	0.00518716524	0.0533516031	0.00133110039
15.0950271	53509.5342	1.20730468	1374.69542	0.00487931761	0.0799697928	0.0013316189
15.0950271	53509.5342	1.20730468	1832.92723	0.00465793194	0.105490741	0.00133212883
15.0950271	53509.5342	1.20730468	2291.15904	0.00449328761	0.129961711	0.00133263038
15.0950271	53509.5342	1.20730468	2749.39084	0.0043669037	0.153434724	0.00133312377
15.0950271	53509.5342	1.20730468	3207.62265	0.00426712004	0.175962797	0.00133360918
15.0950271	53509.5342	1.20730468	3665.85446	0.00418641013	0.197597842	0.00133408682
15.0950271	53509.5342	1.20730468	4124.08627	0.00411976908	0.218389565	0.00133455686
15.0950271	53509.5342	1.60973957	0	0.00601974488	0.00366895776	0.0013332774
15.0950271	53509.5342	1.60973957	458.231807	0.00571573632	0.0234161684	0.00133380836
15.0950271	53509.5342	1.60973957	916.463615	0.00528662747	0.0512966648	0.0013343357
15.0950271	53509.5342	1.60973957	1374.69542	0.00498876447	0.0780274699	0.00133485423
15.0950271	53509.5342	1.60973957	1832.92723	0.00476765877	0.103639862	0.00133536419
15.0950271	53509.5342	1.60973957	2291.15904	0.00459842961	0.128187318	0.00133586576
15.0950271	53509.5342	1.60973957	2749.39084	0.0044655514	0.151726033	0.00133635917
15.0950271	53509.5342	1.60973957	3207.62265	0.00435879435	0.174311544	0.0013368446
15.0950271	53509.5342	1.60973957	3665.85446	0.00427127104	0.195997369	0.00133732226
15.0950271	53509.5342	1.60973957	4124.08627	0.00419824034	0.216834337	0.00133779232
15.0950271	53509.5342	2.01217447	0	0.00605949412	0.00372804039	0.00133649589
15.0950271	53509.5342	2.01217447	458.231807	0.00578112906	0.0211922947	0.00133702551
15.0950271	53509.5342	2.01217447	916.463615	0.0053711141	0.0492092231	0.00133755288
15.0950271	53509.5342	2.01217447	1374.69542	0.00508282499	0.0760536819	0.00133807144
15.0950271	53509.5342	2.01217447	1832.92723	0.0048645628	0.101761316	0.00133858141
15.0950271	53509.5342	2.01217447	2291.15904	0.00469394319	0.126389501	0.00133908301
15.0950271	53509.5342	2.01217447	2749.39084	0.00455749927	0.149997739	0.00133957644
15.0950271	53509.5342	2.01217447	3207.62265	0.00444623238	0.172643907	0.00134006189
15.0950271	53509.5342	2.01217447	3665.85446	0.00435391545	0.194383169	0.00134053957
15.0950271	53509.5342	2.01217447	4124.08627	0.00427614368	0.21526757	0.00134100965
15.0950271	53509.5342	2.41460936	0	0.00609091394	0.00377418802	0.001339692
15.0950271	53509.5342	2.41460936	458.231807	0.0058363554	0.0189421414	0.00134022029
15.0950271	53509.5342	2.41460936	916.463615	0.00544433204	0.0470962381	0.00134074768
15.0950271	53509.5342	2.41460936	1374.69542	0.00516480291	0.0740551165	0.00134126627
15.0950271	53509.5342	2.41460936	1832.92723	0.00495029704	0.0998602623	0.00134177626
15.0950271	53509.5342	2.41460936	2291.15904	0.00477999641	0.124572049	0.00134227788
15.0950271	53509.5342	2.41460936	2749.39084	0.00464181147	0.148252631	0.00134277133
15.0950271	53509.5342	2.41460936	3207.62265	0.00452770391	0.170961976	0.00134325681
15.0950271	53509.5342	2.41460936	3665.85446	0.00443203525	0.192756846	0.0013437345
15.0950271	53509.5342	2.41460936	4124.08627	0.00435074095	0.21369052	0.0013442046
15.0950271	53509.5342	2.81704425	0	0.00611632977	0.00381139029	0.00134286166
15.0950271	53509.5342	2.81704425	458.231807	0.00588298471	0.016668719	0.00134338863
15.0950271	53509.5342	2.81704425	916.463615	0.00550843361	0.0449613831	0.00134391604
15.0950271	53509.5342	2.81704425	1374.69542	0.00523713196	0.0720358002	0.00134443465
15.0950271	53509.5342	2.81704425	1832.92723	0.00502668207	0.0979401777	0.00134494466
15.0950271	53509.5342	2.81704425	2291.15904	0.00485762536	0.122737712	0.00134544631
15.0950271	53509.5342	2.81704425	2749.39084	0.00471884972	0.146492836	0.00134593978
15.0950271	53509.5342	2.81704425	3207.62265	0.00460304797	0.169267404	0.00134642527
15.0950271	53509.5342	2.81704425	3665.85446	0.00450507461	0.191119699	0.00134690299
15.0950271	53509.5342	2.81704425	4124.08627	0.0044211776	0.212104225	0.0013473731
15.0950271	53509.5342	3.21947914	0	0.00613729423	0.0038421426	0.00134600102
15.0950271	53509.5342	3.21947914	458.231807	0.00592254986	0.0143742501	0.00134652665
15.0950271	53509.5342	3.21947914	916.463615	0.00556490562	0.0428068944	0.00134705409
15.0950271	53509.5342	3.21947914	1374.69542	0.00530154149	0.0699982637	0.00134757272
15.0950271	53509.5342	3.21947914	1832.92723	0.00509524504	0.0960034364	0.00134808276
15.0950271	53509.5342	3.21947914	2291.15904	0.00492794995	0.120888497	0.00134858442
15.0950271	53509.5342	3.21947914	2749.39084	0.00478932185	0.144719983	0.00134907792
15.0950271	53509.5342	3.21947914	3207.62265	0.00467262317	0.1675615	0.00134956343
15.0950271	53509.5342	3.21947914	3665.85446	0.00457311385	0.189472784	0.00135004117
15.0950271	53509.5342	3.21947914	4124.08627	0.0044873164	0.210509544	0.0013505113
15.0950271	53509.5342	3.62191404	0	0.00615487417	0.00386808763	0.00134910644
15.0950271	53509.5342	3.62191404	458.231807	0.00595636744	0.0120603577	0.00134963074
15.0950271	53509.5342	3.62191404	916.463615	0.00561490428	0.0406342872	0.00135015821
15.0950271	53509.5342	3.62191404	1374.69542	0.00535930045	0.06794418	0.00135067686
15.0950271	53509.5342	3.62191404	1832.92723	0.00515719508	0.0940516898	0.00135118692
15.0950271	53509.5342	3.62191404	2291.15904	0.00499196778	0.119025876	0.00135168861
15.0950271	53509.5342	3.62191404	2749.39084	0.00485397326	0.14293532	0.00135218212
15.0950271	53509.5342	3.62191404	3207.62265	0.00473694038	0.165845301	0.00135266766
15.0950271	53509.5342	3.62191404	3665.85446	0.00463646536	0.18781696	0.00135314541
15.0950271	53509.5342	3.62191404	4124.08627	0.00454930827	0.208907194	0.00135361557
15.0950271	61153.7534	0	0	0.00549107467	0.00293650363	0.0013130164
15.0950271	61153.7534	0	458.231807	0.00476314482	0.0279951843	0.0013134862
15.0950271	61153.7534	0	916.463615	0.00442533058	0.0524133263	0.00131394906
15.0950271	61153.7534	0	1374.69542	0.00422101974	0.0759949177	0.00131440515
15.0950271	61153.7534	0	1832.92723	0.00407965189	0.0987253376	0.0013148546
15.0950271	61153.7534	0	2291.15904	0.00397329028	0.120628368	0.00131529755
15.0950271	61153.7534	0	2749.39084	0.00388855654	0.14173852	0.00131573416
15.0950271	61153.7534	0	3207.62265	0.00381821334	0.162092962	0.00131616455
15.0950271	61153.7534	0	3665.85446	0.00375799291	0.181728661	0.00131658886
15.0950271	61153.7534	0	4124.08627	0.00370521027	0.200681277	0.00131700721
15.0950271	61153.7534	0.402434893	0	0.00564521402	0.00324370897	0.0013168617
15.0950271	61153.7534	0.402434893	458.231807	0.00533729941	0.0266847899	0.00131733033
15.0950271	61153.7534	0.402434893	916.463615	0.00481114382	0.0509731828	0.00131779322
15.0950271	61153.7534	0.402434893	1374.69542	0.00450278301	0.0745015408	0.00131824932
15.0950271	61153.7534	0.402434893	1832.92723	0.00430654489	0.0972210111	0.00131869879
15.0950271	61153.7534	0.402434893	2291.15904	0.00417301814	0.119134697	0.00131914176
15.0950271	61153.7534	0.402434893	2749.39084	0.00407705092	0.140266055	0.00131957838
15.0950271	61153.7534	0.402434893	3207.62265	0.00400501588	0.160646517	0.00132000879
15.0950271	61153.7534	0.402434893	3665.85446	0.00394902819	0.180310025	0.00132043312
15.0950271	61153.7534	0.402434893	4124.08627	0.00390424904	0.199290619	0.00132085148
15.0950271	61153.7534	0.804869786	0	0.0057770846	0.00342099168	0.00132676667
15.0950271	61153.7534	0.804869786	458.231807	0.00549114652	0.0248707337	0.00132723414
15.0950271	61153.7534	0.804869786	916.463615	0.00500267717	0.0492883829	0.00132769704
15.0950271	61153.7534	0.804869786	1374.69542	0.00468225889	0.072887406	0.00132815316
15.0950271	61153.7534	0.804869786	1832.92723	0.00446311317	0.0956587509	0.00132860264
15.0950271	61153.7534	0.804869786	2291.15904	0.00430658414	0.117617093	0.00132904564
15.0950271	61153.7534	0.804869786	2749.39084	0.00419004958	0.138789156	0.00132948228
15.0950271	61153.7534	0.804869786	3207.62265	0.00410016945	0.159207323	0.0013299127
15.0950271	61153.7534	0.804869786	3665.85446	0.00402878218	0.178905855	0.00133033704
15.0950271	61153.7534	0.804869786	4124.08627	0.00397067994	0.197918961	0.00133075542
15.0950271	61153.7534	1.20730468	0	0.00586940623	0.00353756641	0.00133001684
15.0950271	61153.7534	1.20730468	458.231807	0.0055961164	0.0229761686	0.00133048314
15.0950271	61153.7534	1.20730468	916.463615	0.00514187883	0.0475189745	0.00133094606
15.0950271	61153.7534	1.20730468	1374.69542	0.00482999942	0.0712084922	0.0013314022
15.0950271	61153.7534	1.20730468	1832.92723	0.00460511108	0.0940480125	0.0013318517
15.0950271	61153.7534	1.20730468	2291.15904	0.00443797964	0.116062473	0.00133229471
15.0950271	61153.7534	1.20730468	2749.39084	0.00430992192	0.137283295	0.00133273137
15.0950271	61153.7534	1.20730468	3207.62265	0.00420903053	0.157744976	0.00133316181
15.0950271	61153.7534	1.20730468	3665.85446	0.00412759617	0.177482852	0.00133358616
15.0950271	61153.7534	1.20730468	4124.08627	0.00406049122	0.196531767	0.00133400456
15.0950271	61153.7534	1.60973957	0	0.00593659447	0.00362057985	0.00133325328
15.0950271	61153.7534	1.60973957	458.231807	0.0056822655	0.0210451458	0.00133371842
15.0950271	61153.7534	1.60973957	916.463615	0.0052509454	0.0457025956	0.00133418136
15.0950271	61153.7534	1.60973957	1374.69542	0.00495059319	0.0694862571	0.00133463751
15.0950271	61153.7534	1.60973957	1832.92723	0.00472682555	0.0924013561	0.00133508703
15.0950271	61153.7534	1.60973957	2291.15904	0.00455541237	0.114478692	0.00133553006
15.0950271	61153.7534	1.60973957	2749.39084	0.00442089756	0.135753685	0.00133596673
15.0950271	61153.7534	1.60973957	3207.62265	0.00431295275	0.156263114	0.00133639719
15.0950271	61153.7534	1.60973957	3665.85446	0.00422457814	0.176043652	0.00133682156
15.0950271	61153.7534	1.60973957	4124.08627	0.004150942	0.195131009	0.00133723997
15.0950271	61153.7534	2.01217447	0	0.00598750439	0.00368300061	0.00133647159
15.0950271	61153.7534	2.01217447	458.231807	0.00575425333	0.0190865784	0.00133693556
15.0950271	61153.7534	2.01217447	916.463615	0.00534158618	0.0438555408	0.00133739852
15.0950271	61153.7534	2.01217447	1374.69542	0.00505163413	0.0677332008	0.00133785469
15.0950271	61153.7534	2.01217447	1832.92723	0.00483143575	0.090727176	0.00133830423
15.0950271	61153.7534	2.01217447	2291.15904	0.00465902991	0.112871409	0.00133874727
15.0950271	61153.7534	2.01217447	2749.39084	0.00452111971	0.134204269	0.00133918396
15.0950271	61153.7534	2.01217447	3207.62265	0.0044087072	0.154764575	0.00133961443
15.0950271	61153.7534	2.01217447	3665.85446	0.00431551397	0.174590365	0.00134003882
15.0950271	61153.7534	2.01217447	4124.08627	0.00423707839	0.193718299	0.00134045725
15.0950271	61153.7534	2.41460936	0	0.0060273686	0.00373184506	0.00133966752
15.0950271	61153.7534	2.41460936	458.231807	0.00581432167	0.0171044184	0.00134013033
15.0950271	61153.7534	2.41460936	916.463615	0.00541922709	0.0419850728	0.0013405933
15.0950271	61153.7534	2.41460936	1374.69542	0.00513838673	0.0659565447	0.0013410495
15.0950271	61153.7534	2.41460936	1832.92723	0.00492245927	0.0890310605	0.00134149905
15.0950271	61153.7534	2.41460936	2291.15904	0.00475074119	0.111244712	0.00134194211
15.0950271	61153.7534	2.41460936	2749.39084	0.0046113015	0.132638037	0.00134237882
15.0950271	61153.7534	2.41460936	3207.62265	0.00449615021	0.15325159	0.0013428093
15.0950271	61153.7534	2.41460936	3665.85446	0.00439963945	0.173124691	0.00134323371
15.0950271	61153.7534	2.41460936	4124.08627	0.00431767587	0.192294959	0.00134365215
15.0950271	61153.7534	2.81704425	0	0.00605941688	0.00377125333	0.00134283701
15.0950271	61153.7534	2.81704425	458.231807	0.00586459307	0.0151015568	0.00134329865
15.0950271	61153.7534	2.81704425	916.463615	0.00548672686	0.0400948845	0.00134376164
15.0950271	61153.7534	2.81704425	1374.69542	0.0052142194	0.0641605513	0.00134421785
15.0950271	61153.7534	2.81704425	1832.92723	0.00500267547	0.087316739	0.00134466742
15.0950271	61153.7534	2.81704425	2291.15904	0.00483249832	0.109601554	0.0013451105
15.0950271	61153.7534	2.81704425	2749.39084	0.00469267293	0.131057271	0.00134554722
15.0950271	61153.7534	2.81704425	3207.62265	0.00457595069	0.151725921	0.00134597773
15.0950271	61153.7534	2.81704425	3665.85446	0.00447719999	0.171648008	0.00134640214
15.0950271	61153.7534	2.81704425	4124.08627	0.00439265984	0.190862084	0.0013468206
15.0950271	61153.7534	3.21947914	0	0.00608573822	0.0038038309	0.00134597619
15.0950271	61153.7534	3.21947914	458.231807	0.00590695559	0.013080229	0.00134643666
15.0950271	61153.7534	3.21947914	916.463615	0.00554591158	0.0381871926	0.00134689967
15.0950271	61153.7534	3.21947914	1374.69542	0.00528133988	0.0623478586	0.0013473559
15.0950271	61153.7534	3.21947914	1832.92723	0.00507414199	0.0855867342	0.00134780549
15.0950271	61153.7534	3.21947914	2291.15904	0.00490594765	0.107944079	0.00134824858
15.0950271	61153.7534	3.21947914	2749.39084	0.00476644754	0.129463707	0.00134868532
15.0950271	61153.7534	3.21947914	3207.62265	0.00464895136	0.15018896	0.00134911584
15.0950271	61153.7534	3.21947914	3665.85446	0.00454874176	0.170161435	0.00134954028
15.0950271	61153.7534	3.21947914	4124.08627	0.00446234448	0.189420581	0.00134995875
15.0950271	61153.7534	3.62191404	0	0.00610774021	0.00383130139	0.00134908144
15.0950271	61153.7534	3.62191404	458.231807	0.00594296295	0.0110421215	0.00134954074
15.0950271	61153.7534	3.62191404	916.463615	0.00559812719	0.0362635112	0.00135000377
15.0950271	61153.7534	3.62191404	1374.69542	0.00534127883	0.060520196	0.00135046002
15.0950271	61153.7534	3.62191404	1832.92723	0.00513837689	0.0838427903	0.00135090962
15.0950271	61153.7534	3.62191404	2291.15904	0.00497240674	0.106273854	0.00135135274
15.0950271	61153.7534	3.62191404	2749.39084	0.00483368474	0.127858675	0.00135178949
15.0950271	61153.7534	3.62191404	3207.62265	0.00471596615	0.14864181	0.00135222003
15.0950271	61153.7534	3.62191404	3665.85446	0.00461486932	0.16866588	0.00135264448
15.0950271	61153.7534	3.62191404	4124.08627	0.00452716337	0.1879712	0.00135306297
15.0950271	68797.9725	0	0	0.0052324589	0.00287267399	0.00131299819
15.0950271	68797.9725	0	458.231807	0.00454285385	0.0252656602	0.00131341618
15.0950271	68797.9725	0	916.463615	0.00421892739	0.047196728	0.00131382867
15.0950271	68797.9725	0	1374.69542	0.00402280799	0.0684717422	0.00131423578
15.0950271	68797.9725	0	1832.92723	0.00388748698	0.0890644016	0.00131463761
15.0950271	68797.9725	0	2291.15904	0.00378613308	0.108985811	0.00131503426
15.0950271	68797.9725	0	2749.39084	0.00370580934	0.12825843	0.00131542583
15.0950271	68797.9725	0	3207.62265	0.0036394855	0.146908296	0.00131581242
15.0950271	68797.9725	0	3665.85446	0.00358300309	0.164962175	0.00131619412
15.0950271	68797.9725	0	4124.08627	0.00353374038	0.182446399	0.00131657102
15.0950271	68797.9725	0.402434893	0	0.00549362039	0.00318459045	0.00131684335
15.0950271	68797.9725	0.402434893	458.231807	0.00525063528	0.0241959252	0.0013172603
15.0950271	68797.9725	0.402434893	916.463615	0.00471451719	0.0459613691	0.00131767281
15.0950271	68797.9725	0.402434893	1374.69542	0.00440072403	0.0671596567	0.00131807994
15.0950271	68797.9725	0.402434893	1832.92723	0.00420178021	0.0877245959	0.00131848178
15.0950271	68797.9725	0.402434893	2291.15904	0.00406699457	0.107643959	0.00131887844
15.0950271	68797.9725	0.402434893	2749.39084	0.00397050097	0.126927759	0.00131927003
15.0950271	68797.9725	0.402434893	3207.62265	0.00389832133	0.145595527	0.00131965663
15.0950271	68797.9725	0.402434893	3665.85446	0.00384239709	0.163670536	0.00132003834
15.0950271	68797.9725	0.402434893	4124.08627	0.00379780076	0.181177185	0.00132041525
15.0950271	68797.9725	0.804869786	0	0.00566199049	0.00336757292	0.00132674818
15.0950271	68797.9725	0.804869786	458.231807	0.00543872838	0.0225917188	0.0013271641
15.0950271	68797.9725	0.804869786	916.463615	0.00494455588	0.0444740497	0.00132757662
15.0950271	68797.9725	0.804869786	1374.69542	0.00461793147	0.0657279839	0.00132798376
15.0950271	68797.9725	0.804869786	1832.92723	0.00439472873	0.0863312679	0.00132838562
15.0950271	68797.9725	0.804869786	2291.15904	0.00423580487	0.106283758	0.00132878229
15.0950271	68797.9725	0.804869786	2749.39084	0.00411788873	0.125598552	0.00132917389
15.0950271	68797.9725	0.804869786	3207.62265	0.00402723028	0.144295851	0.0013295605
15.0950271	68797.9725	0.804869786	3665.85446	0.00395543073	0.162398993	0.00132994223
15.0950271	68797.9725	0.804869786	4124.08627	0.00389714467	0.179932327	0.00133031916
15.0950271	68797.9725	1.20730468	0	0.00577538303	0.00348899209	0.00132999822
15.0950271	68797.9725	1.20730468	458.231807	0.00555661657	0.0209019233	0.00133041309
15.0950271	68797.9725	1.20730468	916.463615	0.00509982534	0.0428957005	0.00133082563
15.0950271	68797.9725	1.20730468	1374.69542	0.00478381625	0.0642277783	0.00133123278
15.0950271	68797.9725	1.20730468	1832.92723	0.00455536804	0.0848874138	0.00133163466
15.0950271	68797.9725	1.20730468	2291.15904	0.00438573835	0.104885416	0.00133203135
15.0950271	68797.9725	1.20730468	2749.39084	0.0042560179	0.124239748	0.00133242296
15.0950271	68797.9725	1.20730468	3207.62265	0.00415403779	0.142972653	0.00133280958
15.0950271	68797.9725	1.20730468	3665.85446	0.00407189924	0.161108387	0.00133319132
15.0950271	68797.9725	1.20730468	4124.08627	0.00400434916	0.178671773	0.00133356826
15.0950271	68797.9725	1.60973957	0	0.0058567519	0.00357593389	0.00133323452
15.0950271	68797.9725	1.60973957	458.231807	0.00565120839	0.0191787877	0.00133364835
15.0950271	68797.9725	1.60973957	916.463615	0.00521749998	0.0412701762	0.00133406091
15.0950271	68797.9725	1.60973957	1374.69542	0.00491461933	0.0626832862	0.00133446808
15.0950271	68797.9725	1.60973957	1832.92723	0.00468814565	0.0834067928	0.00133486996
15.0950271	68797.9725	1.60973957	2291.15904	0.00451452684	0.103457259	0.00133526667
15.0950271	68797.9725	1.60973957	2749.39084	0.00437837189	0.122856678	0.00133565829
15.0950271	68797.9725	1.60973957	3207.62265	0.00426924586	0.141629497	0.00133604493
15.0950271	68797.9725	1.60973957	3665.85446	0.00418003119	0.15980118	0.00133642668
15.0950271	68797.9725	1.60973957	4124.08627	0.00410580255	0.17739727	0.00133680363
15.0950271	68797.9725	2.01217447	0	0.00591798195	0.00364153507	0.00133645269
15.0950271	68797.9725	2.01217447	458.231807	0.00572928673	0.0174305215	0.00133686549
15.0950271	68797.9725	2.01217447	916.463615	0.0053137018	0.0396153357	0.00133727806
15.0950271	68797.9725	2.01217447	1374.69542	0.0050220629	0.0611082683	0.00133768524
15.0950271	68797.9725	2.01217447	1832.92723	0.00479990151	0.0818985754	0.00133808714
15.0950271	68797.9725	2.01217447	2291.15904	0.00462569011	0.102005417	0.00133848386
15.0950271	68797.9725	2.01217447	2749.39084	0.00448630514	0.121453578	0.00133887549
15.0950271	68797.9725	2.01217447	3207.62265	0.0043727467	0.140269415	0.00133926215
15.0950271	68797.9725	2.01217447	3665.85446	0.00427868186	0.158479615	0.00133964391
15.0950271	68797.9725	2.01217447	4124.08627	0.00419958989	0.176110519	0.00134002087
15.0950271	68797.9725	2.41460936	0	0.00596573745	0.00369297717	0.00133964849
15.0950271	68797.9725	2.41460936	458.231807	0.0057938596	0.0156606245	0.00134006024
15.0950271	68797.9725	2.41460936	916.463615	0.0053953944	0.037938752	0.00134047283
15.0950271	68797.9725	2.41460936	1374.69542	0.00511321207	0.0595105118	0.00134088003
15.0950271	68797.9725	2.41460936	1832.92723	0.00489584616	0.0803688019	0.00134128194
15.0950271	68797.9725	2.41460936	2291.15904	0.00472269621	0.100534293	0.00134167867
15.0950271	68797.9725	2.41460936	2749.39084	0.00458199293	0.120033654	0.00134207032
15.0950271	68797.9725	2.41460936	3207.62265	0.00446579459	0.138894788	0.00134245699
15.0950271	68797.9725	2.41460936	3665.85446	0.00436844257	0.157145494	0.00134283876
15.0950271	68797.9725	2.41460936	4124.08627	0.00428581327	0.174812918	0.00134321574
15.0950271	68797.9725	2.81704425	0	0.00600403385	0.00373453036	0.00134281784
15.0950271	68797.9725	2.81704425	458.231807	0.00584752522	0.0138718597	0.00134322855
15.0950271	68797.9725	2.81704425	916.463615	0.00546604661	0.0362441162	0.00134364115
15.0950271	68797.9725	2.81704425	1374.69542	0.00519229048	0.0578945164	0.00134404836
15.0950271	68797.9725	2.81704425	1832.92723	0.00497963901	0.0788214587	0.00134445029
15.0950271	68797.9725	2.81704425	2291.15904	0.00480833096	0.0990470456	0.00134484704
15.0950271	68797.9725	2.81704425	2749.39084	0.00466744823	0.118599339	0.0013452387
15.0950271	68797.9725	2.81704425	3207.62265	0.00454980132	0.137507486	0.00134562538
15.0950271	68797.9725	2.81704425	3665.85446	0.00445027212	0.155800277	0.00134600717
15.0950271	68797.9725	2.81704425	4124.08627	0.00436509	0.17350562	0.00134638416
15.0950271	68797.9725	3.21947914	0	0.0060354337	0.00376889787	0.00134595688
15.0950271	68797.9725	3.21947914	458.231807	0.00589249367	0.0120664616	0.00134636656
15.0950271	68797.9725	3.21947914	916.463615	0.00552777224	0.0345336015	0.00134677917
15.0950271	68797.9725	3.21947914	1374.69542	0.00526193988	0.0562630156	0.0013471864
15.0950271	68797.9725	3.21947914	1832.92723	0.0050538266	0.0772592132	0.00134758834
15.0950271	68797.9725	3.21947914	2291.15904	0.00488472482	0.0975459545	0.0013479851
15.0950271	68797.9725	3.21947914	2749.39084	0.00474434651	0.117152481	0.00134837677
15.0950271	68797.9725	3.21947914	3207.62265	0.00462604874	0.136108988	0.00134876347
15.0950271	68797.9725	3.21947914	3665.85446	0.00452513689	0.154445146	0.00134914527
15.0950271	68797.9725	3.21947914	4124.08627	0.00443813959	0.17218958	0.00134952227
15.0950271	68797.9725	3.62191404	0	0.00606164945	0.00379787645	0.00134906199
15.0950271	68797.9725	3.62191404	458.231807	0.00593053848	0.0102461589	0.00134947063
15.0950271	68797.9725	3.62191404	916.463615	0.00558207882	0.0328086965	0.00134988326
15.0950271	68797.9725	3.62191404	1374.69542	0.00532392627	0.0546177798	0.0013502905
15.0950271	68797.9725	3.62191404	1832.92723	0.00512021172	0.0756838939	0.00135069245
15.0950271	68797.9725	3.62191404	2291.15904	0.00495349138	0.0960326772	0.00135108922
15.0950271	68797.9725	3.62191404	2749.39084	0.00481403677	0.11569449	0.00135148091
15.0950271	68797.9725	3.62191404	3207.62265	0.00469562884	0.134700461	0.00135186762
15.0950271	68797.9725	3.62191404	3665.85446	0.00459390799	0.153081062	0.00135224943
15.0950271	68797.9725	3.62191404	4124.08627	0.0045056523	0.170865588	0.00135262645
[truncated: 8,000 more rows]
