# Supplementary material for: GEODE: an in silico tool that translates in vitro to in vivo predictions of tuberculosis antibiotic combination efficacy
Source: Front Pharmacol. 2025 Oct 17;16:1639673. doi: 10.3389/fphar.2025.1639673 (PMC12575316; doi:10.3389/fphar.2025.1639673)
Supplement: Supplementary file 1 [file Supplementaryfile5.zip › drug_int_data/RMZE-NNNH-mean/MXF-RIF.csv]

bliss MXF-RIF nrDrugs 2 nrLines 99
0	0.40243	0.0056854	0.0038632	0.00097585
0	0.80487	0.0058797	0.0042072	0.0017496
0	1.2073	0.0059571	0.0043546	0.0021057
0	1.6097	0.0060002	0.0044385	0.0021966
0	2.0122	0.0060282	0.0044935	0.0022385
0	2.4146	0.0060481	0.0045327	0.0022628
0	2.817	0.0060631	0.0045621	0.0022786
0	3.2195	0.0060748	0.0045852	0.0022896
0	3.6219	0.0060843	0.0046038	0.0022976
15.095	0	0.0087477	0.00436518	0.00194163
15.095	0.402435	0.00678721	0.00455402	0.00195282
15.095	0.80487	0.00694996	0.00467683	0.00196629
15.095	1.2073	0.00647551	0.00422857	0.00197636
15.095	1.60974	0.00642572	0.00431552	0.00198638
15.095	2.01217	0.00640318	0.00439021	0.00199634
15.095	2.41461	0.00637469	0.00444933	0.00188662
15.095	2.81704	0.00632327	0.00448697	0.00189424
15.095	3.21948	0.00626874	0.00450559	0.0019018
15.095	3.62191	0.00621447	0.00451308	0.00190927
30.1901	0	0.00884751	0.00439268	0.00194384
30.1901	0.402435	0.00672033	0.00449025	0.0019496
30.1901	0.80487	0.00678721	0.00455402	0.0019562
30.1901	1.2073	0.0068773	0.0046164	0.00196125
30.1901	1.60974	0.00695988	0.00467683	0.00196629
30.1901	2.01217	0.0064916	0.00418153	0.00197133
30.1901	2.41461	0.00648339	0.00422857	0.00197636
30.1901	2.81704	0.00645347	0.00427324	0.00198137
30.1901	3.21948	0.00643281	0.00431552	0.00198638
30.1901	3.62191	0.00641989	0.00435544	0.00199137
45.2851	0	0.0088863	0.00440237	0.00194456
45.2851	0.402435	0.00677924	0.0044688	0.0019487
45.2851	0.80487	0.00672498	0.00451162	0.00195283
45.2851	1.2073	0.00678721	0.00455402	0.0019562
45.2851	1.60974	0.00685928	0.0045958	0.00195957
45.2851	2.01217	0.00690651	0.00463678	0.00196293
45.2851	2.41461	0.00696267	0.00467683	0.00196629
45.2851	2.81704	0.00646924	0.00416534	0.00196965
45.2851	3.21948	0.00651172	0.00419747	0.00197301
45.2851	3.62191	0.00648566	0.00422857	0.00197636
60.3801	0	0.00890773	0.00440742	0.00194493
60.3801	0.402435	0.00705126	0.00445805	0.0019483
60.3801	0.80487	0.00672033	0.00449025	0.00195115
60.3801	1.2073	0.00673577	0.00452227	0.00195368
60.3801	1.60974	0.00678721	0.00455402	0.0019562
60.3801	2.01217	0.00685364	0.00458542	0.00195873
60.3801	2.41461	0.0068826	0.0046164	0.00196125
60.3801	2.81704	0.00692153	0.00464689	0.00196377
60.3801	3.21948	0.00696392	0.00467683	0.00196629
60.3801	3.62191	0.00700678	0.00470618	0.00196881
75.4751	0	0.0089216	0.00441055	0.00194514
75.4751	0.402435	0.00732341	0.00445159	0.00194796
75.4751	0.80487	0.00673403	0.00447739	0.00195014
75.4751	1.2073	0.00671992	0.00450309	0.00195216
75.4751	1.60974	0.00674412	0.00452865	0.00195418
75.4751	2.01217	0.00678721	0.00455402	0.0019562
75.4751	2.41461	0.0068397	0.00457918	0.00195822
75.4751	2.81704	0.00687032	0.00460407	0.00196024
75.4751	3.21948	0.00689829	0.00462866	0.00196226
75.4751	3.62191	0.00693061	0.00465292	0.00196428
90.5702	0	0.00893143	0.00441269	0.00194529
90.5702	0.402435	0.00755232	0.00444729	0.00194774
90.5702	0.80487	0.00677924	0.0044688	0.00194946
90.5702	1.2073	0.00672033	0.00449025	0.00195115
90.5702	1.60974	0.00672498	0.00451162	0.00195283
90.5702	2.01217	0.00675033	0.00453289	0.00195452
90.5702	2.41461	0.00678721	0.00455402	0.0019562
90.5702	2.81704	0.00683054	0.004575	0.00195788
90.5702	3.21948	0.00686319	0.0045958	0.00195957
90.5702	3.62191	0.00688406	0.0046164	0.00196125
105.6652	0	0.00893882	0.004414258	0.001945399
105.6652	0.4024349	0.007730487	0.004444209	0.001947539
105.6652	0.8048698	0.006895173	0.004462654	0.001948983
105.6652	1.207305	0.006728466	0.004481064	0.001950427
105.6652	1.60974	0.00671894	0.004499422	0.001951871
105.6652	2.012174	0.00673062	0.004517712	0.001953314
105.6652	2.414609	0.00675504	0.004535918	0.001954758
105.6652	2.817044	0.006787207	0.004554024	0.001956201
105.6652	3.219479	0.006824084	0.004572015	0.001957644
105.6652	3.621914	0.006859687	0.004589877	0.001959087
120.7602	0	0.00894462	0.004415457	0.00194548
120.7602	0.4024349	0.007872035	0.004441902	0.001947358
120.7602	0.8048698	0.007051262	0.004458045	0.001948622
120.7602	1.207305	0.00674015	0.004474165	0.001949885
120.7602	1.60974	0.00672033	0.004490251	0.001951149
120.7602	2.012174	0.006721389	0.00450629	0.001952412
120.7602	2.414609	0.00673577	0.004522272	0.001953675
120.7602	2.817044	0.006758713	0.004538187	0.001954938
120.7602	3.219479	0.006787207	0.004554024	0.001956201
120.7602	3.621914	0.006819291	0.004569773	0.001957464
135.8552	0	0.008949314	0.004416407	0.001945543
135.8552	0.4024349	0.00798666	0.004440108	0.001947218
135.8552	0.8048698	0.007185893	0.00445446	0.001948341
135.8552	1.207305	0.006779245	0.004468795	0.001949464
135.8552	1.60974	0.006725982	0.004483107	0.001950587
135.8552	2.012174	0.006718751	0.004497386	0.00195171
135.8552	2.414609	0.006724984	0.004511624	0.001952833
135.8552	2.817044	0.006740256	0.004525815	0.001953956
135.8552	3.219479	0.006761648	0.004539951	0.001955079
135.8552	3.621914	0.006787207	0.004554024	0.001956201
