# Supplementary material for: GEODE: an in silico tool that translates in vitro to in vivo predictions of tuberculosis antibiotic combination efficacy
Source: Front Pharmacol. 2025 Oct 17;16:1639673. doi: 10.3389/fphar.2025.1639673 (PMC12575316; doi:10.3389/fphar.2025.1639673)
Supplement: Supplementary file 1 [file Supplementaryfile5.zip › drug_int_data/RMZE-NNNH-mean/PZA-RIF-EMB.csv]

bliss PZA-RIF-EMB nrDrugs 3 nrLines 999
0	0	458.2318	0.001304306	1.264063	4.526124e-05
0	0	916.4636	0.001304308	1.264063	4.526124e-05
0	0	1374.6954	0.0013043086	1.2640632	4.5261239e-05
0	0	1832.9272	0.0013043087	1.2640632	4.5261239e-05
0	0	2291.159	0.0013043087	1.2640632	4.5261239e-05
0	0	2749.3908	0.0013043087	1.2640632	4.5261239e-05
0	0	3207.6227	0.0013043087	1.2640632	4.5261239e-05
0	0	3665.8545	0.0013043087	1.2640632	4.5261239e-05
0	0	4124.0863	0.0013043087	1.2640632	4.5261239e-05
0	0.40243	0	0.006134	0.0047479	0.00023616
0	0.4024349	458.2318	0.004132502	1.16872	0.0002778429
0	0.4024349	916.4636	0.003573838	1.214559	0.0002778237
0	0.40243489	1374.6954	0.0032950222	1.2306401	0.00027781732
0	0.40243489	1832.9272	0.0031235924	1.2388372	0.00027781412
0	0.40243489	2291.159	0.0030057393	1.243806	0.0002778122
0	0.40243489	2749.3908	0.002918772	1.2471398	0.00027781092
0	0.40243489	3207.6227	0.0028513443	1.2495314	0.00027781001
0	0.40243489	3665.8545	0.0027971137	1.2513308	0.00027780933
0	0.40243489	4124.0863	0.0027522422	1.2527338	0.00027780879
0	0.80487	0	0.0061494	0.0047838	0.00046739
0	0.8048698	458.2318	0.004725376	1.086754	0.0004642974
0	0.8048698	916.4636	0.004132502	1.16872	0.0004642591
0	0.80486979	1374.6954	0.0037955048	1.1988864	0.00046424629
0	0.80486979	1832.9272	0.0035738376	1.2145589	0.00046423989
0	0.80486979	2291.159	0.003415148	1.2241579	0.00046423606
0	0.80486979	2749.3908	0.0032950222	1.2306401	0.0004642335
0	0.80486979	3207.6227	0.0032003967	1.2353113	0.00046423168
0	0.80486979	3665.8545	0.0031235924	1.2388372	0.00046423031
0	0.80486979	4124.0863	0.0030597756	1.2415929	0.00046422924
0	1.2073	0	0.0061554	0.0047959	0.00062245
0	1.207305	458.2318	0.005045834	1.015671	0.0005819595
0	1.207305	916.4636	0.00448188	1.126229	0.000581902
0	1.2073047	1374.6954	0.0041325023	1.1687202	0.0005818828
0	1.2073047	1832.9272	0.003890968	1.1911998	0.00058187321
0	1.2073047	2291.159	0.0037122865	1.2051071	0.00058186745
0	1.2073047	2749.3908	0.0035738376	1.2145589	0.00058186362
0	1.2073047	3207.6227	0.0034628762	1.2214002	0.00058186088
0	1.2073047	3665.8545	0.00337162	1.2265809	0.00058185882
0	1.2073047	4124.0863	0.0032950222	1.2306401	0.00058185722
0	1.6097	0	0.0061587	0.0048019	0.00067575
0	1.60974	458.2318	0.005248734	0.9534464	0.0006255321
0	1.60974	916.4636	0.004725376	1.086754	0.0006254554
0	1.6097396	1374.6954	0.0043803609	1.1400418	0.00062542981
0	1.6097396	1832.9272	0.0041325023	1.1687202	0.00062541703
0	1.6097396	2291.159	0.0039442358	1.1866349	0.00062540936
0	1.6097396	2749.3908	0.0037955048	1.1988864	0.00062540424
0	1.6097396	3207.6227	0.0036745169	1.2077927	0.00062540059
0	1.6097396	3665.8545	0.0035738376	1.2145589	0.00062539785
0	1.6097396	4124.0863	0.0034885237	1.2198734	0.00062539572
0	2.0122	0	0.0061608	0.0048055	0.00070587
0	2.012174	458.2318	0.005389248	0.8985135	0.0006531303
0	2.012174	916.4636	0.004906022	1.04999	0.0006530344
0	2.0121745	1374.6954	0.0045720325	1.1127512	0.0006530024
0	2.0121745	1832.9272	0.0043245965	1.1470775	0.00065298642
0	2.0121745	2291.159	0.0041325023	1.1687202	0.00065297683
0	2.0121745	2749.3908	0.0039782392	1.183611	0.00065297043
0	2.0121745	3207.6227	0.0038511337	1.194482	0.00065296587
0	2.0121745	3665.8545	0.0037442685	1.2027668	0.00065296244
0	2.0121745	4124.0863	0.0036529425	1.2092899	0.00065295978
0	2.4146	0	0.0061623	0.004808	0.00072711
0	2.414609	458.2318	0.00549248	0.8496522	0.0006735718
0	2.414609	916.4636	0.005045834	1.015671	0.0006734568
0	2.4146094	1374.6954	0.0047253756	1.0867535	0.0006734184
0	2.4146094	1832.9272	0.0044818801	1.1262291	0.00067339922
0	2.4146094	2291.159	0.0042893284	1.1513411	0.00067338772
0	2.4146094	2749.3908	0.0041325023	1.1687202	0.00067338005
0	2.4146094	3207.6227	0.0040018332	1.1814605	0.00067337457
0	2.4146094	3665.8545	0.003890968	1.1911998	0.00067337046
0	2.4146094	4124.0863	0.0037955048	1.1988864	0.00067336726
0	2.817	0	0.0061634	0.0048097	0.00074358
0	2.817044	458.2318	0.005571595	0.8059009	0.0006442231
0	2.817044	916.4636	0.005157456	0.9835585	0.0006896186
0	2.8170443	1374.6954	0.0048511721	1.0619606	0.00068957383
0	2.8170443	1832.9272	0.0046134537	1.1061341	0.00068955146
0	2.8170443	2291.159	0.004422475	1.1344758	0.00068953803
0	2.8170443	2749.3908	0.0042650067	1.1542014	0.00068952908
0	2.8170443	3207.6227	0.0041325023	1.1687202	0.00068952269
0	2.8170443	3665.8545	0.004019165	1.1798527	0.0006895179
0	2.8170443	4124.0863	0.0039209076	1.1886594	0.00068951417
0	3.2195	0	0.0061643	0.004811	0.00075699
0	3.219479	458.2318	0.005634191	0.766492	0.0006574895
0	3.219479	916.4636	0.005248734	0.9534464	0.0007029042
0	3.2194791	1374.6954	0.0049564054	1.0382912	0.00070285302
0	3.2194791	1832.9272	0.0047253756	1.0867535	0.00070282745
0	3.2194791	2291.159	0.004537204	1.1181029	0.00070281211
0	3.2194791	2749.3908	0.0043803609	1.1400418	0.00070280188
0	3.2194791	3207.6227	0.0042472183	1.1562532	0.00070279457
0	3.2194791	3665.8545	0.0041325023	1.1687202	0.00070278909
0	3.2194791	4124.0863	0.0040324362	1.1786053	0.00070278483
0	3.6219	0	0.006165	0.0048121	0.00076822
0	3.621914	458.2318	0.005684967	0.7308051	0.0006686532
0	3.621914	916.4636	0.005324821	0.9251517	0.000714087
0	3.621914	1374.6954	0.0050458336	1.0156707	0.00071402947
0	3.621914	1832.9272	0.004821877	1.0680505	0.0007140007
0	3.621914	2291.159	0.0046372538	1.1022021	0.00071398344
0	3.621914	2749.3908	0.0044818801	1.1262291	0.00071397193
0	3.621914	3207.6227	0.0043489405	1.1440515	0.00071396371
0	3.621914	3665.8545	0.0042336419	1.1577969	0.00071395755
0	3.621914	4124.0863	0.0041325023	1.1687202	0.00071395275
7644.2192	0	0	0.0013633134	0.0010758168	9.1023135e-05
7644.2192	0	458.23181	0.0012820966	0.18845671	0.00013628437
7644.2192	0	916.46361	0.0011836391	0.082041165	0.00013628437
7644.2192	0	1374.6954	0.0011818339	0.10851588	0.00013628437
7644.2192	0	1832.9272	0.0011341019	0.12949389	0.00013628437
7644.2192	0	2291.159	0.0011332301	0.14652598	0.00013628437
7644.2192	0	2749.3908	0.0011325704	0.16062976	0.00013628437
7644.2192	0	3207.6227	0.001132059	0.17250064	0.00013628437
7644.2192	0	3665.8545	0.0010684953	0.18262998	0.00013628437
7644.2192	0	4124.0863	0.0010691205	0.19137483	0.00013628437
7644.2192	0.40243489	0	0.0048604638	0.0033457211	0.00020105404
7644.2192	0.40243489	458.23181	0.0035832117	0.17521498	0.00024273625
7644.2192	0.40243489	916.46361	0.0032315509	0.078512928	0.00024271707
7644.2192	0.40243489	1374.6954	0.0030757416	0.10510103	0.00024271068
7644.2192	0.40243489	1832.9272	0.0029072766	0.12622461	0.00024270749
7644.2192	0.40243489	2291.159	0.0028426726	0.14343787	0.00024270557
7644.2192	0.40243489	2749.3908	0.0027934984	0.1577438	0.00024270429
7644.2192	0.40243489	3207.6227	0.0027527905	0.16982199	0.00024270338
7644.2192	0.40243489	3665.8545	0.0027192108	0.18015264	0.00024270269
7644.2192	0.40243489	4124.0863	0.0026908576	0.18908645	0.00024270216
7644.2192	0.80486979	0	0.0050979262	0.003460594	0.00032823355
7644.2192	0.80486979	458.23181	0.0041443032	0.16132393	0.00032514543
7644.2192	0.80486979	916.46361	0.0037556006	0.07472639	0.00032510708
7644.2192	0.80486979	1374.6954	0.0035524065	0.10154628	0.00032509429
7644.2192	0.80486979	1832.9272	0.0034314094	0.12286541	0.0003250879
7644.2192	0.80486979	2291.159	0.0033512462	0.14028566	0.00032508406
7644.2192	0.80486979	2749.3908	0.003286797	0.15480954	0.00032508151
7644.2192	0.80486979	3207.6227	0.0032262013	0.16710587	0.00032507968
7644.2192	0.80486979	3665.8545	0.0031708599	0.17764574	0.00032507831
7644.2192	0.80486979	4124.0863	0.003024581	0.18677452	0.00032507724
7644.2192	1.2073047	0	0.0052233951	0.0035132828	0.00043274583
7644.2192	1.2073047	458.23181	0.0044681996	0.14719077	0.00039225117
7644.2192	1.2073047	916.46361	0.0040937522	0.070825055	0.00039219363
7644.2192	1.2073047	1374.6954	0.0038757398	0.097917914	0.00039217446
7644.2192	1.2073047	1832.9272	0.0037324929	0.11945203	0.00039216487
7644.2192	1.2073047	2291.159	0.0036333573	0.13709058	0.00039215911
7644.2192	1.2073047	2749.3908	0.0035609748	0.15184042	0.00039215528
7644.2192	1.2073047	3207.6227	0.0035055704	0.16436121	0.00039215254
7644.2192	1.2073047	3665.8545	0.0034607811	0.17511545	0.00039215048
7644.2192	1.2073047	4124.0863	0.0034070932	0.1844434	0.00039214888
7644.2192	1.6097396	0	0.0053092336	0.0035489227	0.00046013057
7644.2192	1.6097396	458.23181	0.0046871984	0.1329018	0.0004099134
7644.2192	1.6097396	916.46361	0.0043363488	0.27794611	0.00040983669
7644.2192	1.6097396	1374.6954	0.0041199123	0.094250423	0.00040981112
7644.2192	1.6097396	1832.9272	0.0039698595	0.11600668	0.00040979833
7644.2192	1.6097396	2291.159	0.0038587602	0.13386763	0.00040979066
7644.2192	1.6097396	2749.3908	0.0037738048	0.14884705	0.00040978555
7644.2192	1.6097396	3207.6227	0.0037072006	0.1615958	0.00040978189
7644.2192	1.6097396	3665.8545	0.0036545182	0.17256767	0.00040977915
7644.2192	1.6097396	4124.0863	0.003602847	0.1820977	0.00040977702
7644.2192	2.0121745	0	0.0053744586	0.0035772356	0.00047560106
7644.2192	2.0121745	458.23181	0.0048476569	0.11848044	0.00042285721
7644.2192	2.0121745	916.46361	0.0045213056	0.26539745	0.00042276132
7644.2192	2.0121745	1374.6954	0.0043140548	0.090563083	0.00042272936
7644.2192	2.0121745	1832.9272	0.0041636414	0.11254315	0.00042271337
7644.2192	2.0121745	2291.159	0.0040496047	0.13062681	0.00042270379
7644.2192	2.0121745	2749.3908	0.0039588016	0.14583686	0.00042269739
7644.2192	2.0121745	3207.6227	0.0038851404	0.15881531	0.00042269283
7644.2192	2.0121745	3665.8545	0.0038259238	0.17000684	0.0004226894
7644.2192	2.0121745	4124.0863	0.0037682419	0.73486526	0.00042268674
7644.2192	2.4146094	0	0.0054269525	0.0036015795	0.00048782267
7644.2192	2.4146094	458.23181	0.0049714542	0.10392785	0.00043428391
7644.2192	2.4146094	916.46361	0.0046690906	0.25284194	0.00043416884
7644.2192	2.4146094	1374.6954	0.0044695715	0.36516051	0.00043413049
7644.2192	2.4146094	1832.9272	0.004324326	0.10907081	0.00043411131
7644.2192	2.4146094	2291.159	0.0042118906	0.12737523	0.0004340998
7644.2192	2.4146094	2749.3908	0.0041198519	0.14281534	0.00043409213
7644.2192	2.4146094	3207.6227	0.0040436008	0.15602408	0.00043408665
7644.2192	2.4146094	3665.8545	0.0039797111	0.68778623	0.00043408254
7644.2192	2.4146094	4124.0863	0.0039175465	0.72734354	0.00043407934
7644.2192	2.8170443	0	0.0054707701	0.0036234322	0.00049836497
7644.2192	2.8170443	458.23181	0.0050705156	0.089233577	0.00039901152
7644.2192	2.8170443	916.46361	0.0047903052	0.24028701	0.00044440701
7644.2192	2.8170443	1374.6954	0.0045990152	0.3535615	0.00044436226
7644.2192	2.8170443	1832.9272	0.0044609495	0.44351178	0.00044433989
7644.2192	2.8170443	2291.159	0.0043491152	0.51762685	0.00044432646
7644.2192	2.8170443	2749.3908	0.0042601493	0.5800873	0.00044431751
7644.2192	2.8170443	3207.6227	0.0041830571	0.63349098	0.00044431112
7644.2192	2.8170443	3665.8545	0.0041181772	0.6796268	0.00044430632
7644.2192	2.8170443	4124.0863	0.004053027	0.71981884	0.0004443026
7644.2192	3.2194791	0	0.0055082813	0.0036435518	0.00050767631
7644.2192	3.2194791	458.23181	0.0051519803	0.074379062	0.00040817947
7644.2192	3.2194791	916.46361	0.0048917428	0.2277361	0.00045359414
7644.2192	3.2194791	1374.6954	0.0047089701	0.34199267	0.000453543
7644.2192	3.2194791	1832.9272	0.0045745666	0.43261434	0.00045351742
7644.2192	3.2194791	2291.159	0.0044689862	0.50739116	0.00045350208
7644.2192	3.2194791	2749.3908	0.004379795	0.57054663	0.00045349185
7644.2192	3.2194791	3207.6227	0.0043065376	0.62465235	0.00045348455
7644.2192	3.2194791	3665.8545	0.0042406945	0.67146662	0.00045347907
7644.2192	3.2194791	4124.0863	0.0041761411	0.71229376	0.0004534748
7644.2192	3.621914	0	0.0055409946	0.0036623713	0.0005159563
7644.2192	3.621914	458.23181	0.0052204174	0.059338611	0.00041638903
7644.2192	3.621914	916.46361	0.0049780123	0.2151898	0.00046182287
7644.2192	3.621914	1374.6954	0.0048035903	0.33045987	0.00046176534
7644.2192	3.621914	1832.9272	0.004673169	0.42174427	0.00046173657
7644.2192	3.621914	2291.159	0.004572374	0.49717057	0.00046171931
7644.2192	3.621914	2749.3908	0.0044857366	0.56101311	0.0004617078
7644.2192	3.621914	3207.6227	0.004412533	0.61581701	0.00046169958
7644.2192	3.621914	3665.8545	0.0043502781	0.66330839	0.00046169342
7644.2192	3.621914	4124.0863	0.0042855849	0.70477064	0.00046168862
15288.4383	0	0	0.00136431865	0.00107677128	9.10231345e-05
15288.4383	0	458.231807	0.00128590187	0.102243387	0.000136284373
15288.4383	0	916.463615	0.00128209659	0.188456714	0.000136284373
15288.4383	0	1374.69542	0.00123429401	0.0660202183	0.000136284373
15288.4383	0	1832.92723	0.00118363906	0.0820411648	0.000136284373
15288.4383	0	2291.15904	0.00118263001	0.0960923254	0.000136284373
15288.4383	0	2749.39084	0.00118183391	0.108515885	0.000136284373
15288.4383	0	3207.62265	0.00113465013	0.119579135	0.000136284373
15288.4383	0	3665.85446	0.00113410187	0.12949389	0.000136284373
15288.4383	0	4124.08627	0.00113363397	0.13843016	0.000136284373
15288.4383	0.402434893	0	0.00456228855	0.00316787879	0.000201050858
15288.4383	0.402434893	458.231807	0.00345232685	0.0955020748	0.000242733067
15288.4383	0.402434893	916.463615	0.00307622936	0.181979426	0.000242713888
15288.4383	0.402434893	1374.69542	0.00290839263	0.0643047897	0.000242707496
15288.4383	0.402434893	1832.92723	0.00281231244	0.0803239967	0.000242704299
15288.4383	0.402434893	2291.15904	0.00275150496	0.0943868714	0.000242702381
15288.4383	0.402434893	2749.39084	0.0026482103	0.106831054	0.000242701103
15288.4383	0.402434893	3207.62265	0.00261779886	0.117922641	0.000242700189
15288.4383	0.402434893	3665.85446	0.00259496568	0.127872562	0.000242699504
15288.4383	0.402434893	4124.08627	0.00257730375	0.1368497	0.000242698972
15288.4383	0.804869786	0	0.00486046383	0.00334572114	0.000328227178
15288.4383	0.804869786	458.231807	0.00399200012	0.0881036838	0.000325139062
15288.4383	0.804869786	916.463615	0.00358321169	0.175214984	0.000325100705
15288.4383	0.804869786	1374.69542	0.00336505359	0.0624371816	0.00032508792
15288.4383	0.804869786	1832.92723	0.00323155089	0.0785129279	0.000325081527
15288.4383	0.804869786	2291.15904	0.00314191195	0.0926183221	0.000325077691
15288.4383	0.804869786	2749.39084	0.00307574156	0.105101033	0.000325075134
15288.4383	0.804869786	3207.62265	0.00302309704	0.116232128	0.000325073307
15288.4383	0.804869786	3665.85446	0.00290727659	0.126224606	0.000325071937
15288.4383	0.804869786	4124.08627	0.00287213857	0.135247762	0.000325070872
15288.4383	1.20730468	0	0.00500404858	0.00341817059	0.000432736271
15288.4383	1.20730468	458.231807	0.00430358794	0.0804921562	0.00039224161
15288.4383	1.20730468	916.463615	0.00390955001	0.168310627	0.000392184075
15288.4383	1.20730468	1374.69542	0.0036787131	0.243697751	0.000392164896
15288.4383	1.20730468	1832.92723	0.00352680375	0.0766397783	0.000392155307
15288.4383	1.20730468	2291.15904	0.00342074294	0.0908042102	0.000392149554
15288.4383	1.20730468	2749.39084	0.0033431528	0.103336033	0.000392145718
15288.4383	1.20730468	3207.62265	0.00328384306	0.114513707	0.000392142978
15288.4383	1.20730468	3665.85446	0.00323620129	0.124553687	0.000392140923
15288.4383	1.20730468	4124.08627	0.00319465575	0.133626476	0.000392139325
15288.4383	1.60973957	0	0.00509792618	0.003460594	0.000460117824
15288.4383	1.60973957	458.231807	0.0045149055	0.0727603397	0.000409900657
15288.4383	1.60973957	916.463615	0.00414430316	0.161323934	0.000409823943
15288.4383	1.60973957	1374.69542	0.0039142298	0.23717821	0.000409798372
15288.4383	1.60973957	1832.92723	0.00375560057	0.0747263896	0.000409785586
15288.4383	1.60973957	2291.15904	0.00363972895	0.0889591273	0.000409777915
15288.4383	1.60973957	2749.39084	0.00355240647	0.101546283	0.0004097728
15288.4383	1.60973957	3207.62265	0.00348492383	0.112774833	0.000409769147
15288.4383	1.60973957	3665.85446	0.00343140941	0.122865407	0.000409766407
15288.4383	1.60973957	4124.08627	0.00338786035	0.131990164	0.000409764277
15288.4383	2.01217447	0	0.00516775211	0.00349026082	0.000475585131
15288.4383	2.01217447	458.231807	0.00467017604	0.0649408184	0.000422841281
15288.4383	2.01217447	916.463615	0.00432409746	0.154279811	0.000422745389
15288.4383	2.01217447	1374.69542	0.00410066543	0.230621593	0.000422713425
15288.4383	2.01217447	1832.92723	0.00394031722	0.0727854902	0.000422697443
15288.4383	2.01217447	2291.15904	0.00382005632	0.0870922901	0.000422687854
15288.4383	2.01217447	2749.39084	0.00372653108	0.0997386384	0.000422681461
15288.4383	2.01217447	3207.62265	0.00365223929	0.11102073	0.000422676895
15288.4383	2.01217447	3665.85446	0.00359246004	0.121163835	0.00042267347
15288.4383	2.01217447	4124.08627	0.00354352012	0.130342054	0.000422670806
15288.4383	2.41460936	0	0.00522339509	0.00351328275	0.000487803556
15288.4383	2.41460936	458.231807	0.00479040594	0.0570475215	0.000434264796
15288.4383	2.41460936	916.463615	0.00446819962	0.147190769	0.000434149726
15288.4383	2.41460936	1374.69542	0.00425167068	0.224038089	0.00043411137
15288.4383	2.41460936	1832.92723	0.00409375222	0.0708250548	0.000434092191
15288.4383	2.41460936	2291.15904	0.00397252283	0.0852098628	0.000434080684
15288.4383	2.41460936	2749.39084	0.00387573983	0.097917914	0.000434073012
15288.4383	2.41460936	3207.62265	0.00379732126	0.109255209	0.000434067533
15288.4383	2.41460936	3665.85446	0.00373249287	0.119452028	0.000434063423
15288.4383	2.41460936	4124.08627	0.00367865635	0.128684629	0.000434060227
15288.4383	2.81704425	0	0.00526965614	0.0035323734	0.000498342663
15288.4383	2.81704425	458.231807	0.00488707464	0.0490863575	0.00039898922
15288.4383	2.81704425	916.463615	0.00458704414	0.140063553	0.000444384708
15288.4383	2.81704425	1374.69542	0.00437834724	0.217433905	0.000444339958
15288.4383	2.81704425	1832.92723	0.00422476493	0.284213907	0.000444317584
15288.4383	2.81704425	2291.15904	0.00410299102	0.0833161616	0.000444304159
15288.4383	2.81704425	2749.39084	0.00400617822	0.0960876249	0.000444295209
15288.4383	2.81704425	3207.62265	0.00392511441	0.107481143	0.000444288816
15288.4383	2.81704425	3665.85446	0.00385760048	0.117732351	0.000444284021
15288.4383	2.81704425	4124.08627	0.00379998171	0.127019853	0.000444280292
15288.4383	3.21947914	0	0.00530923356	0.00354892273	0.000507650824
15288.4383	3.21947914	458.231807	0.00496703512	0.0410591325	0.000408153981
15288.4383	3.21947914	916.463615	0.00468719836	0.132901797	0.000453568647
15288.4383	3.21947914	1374.69542	0.00448684866	0.210812975	0.000453517505
15288.4383	3.21947914	1832.92723	0.00433634883	0.277946111	0.000453491934
15288.4383	3.21947914	2291.15904	0.00421780272	0.081414325	0.000453476591
15288.4383	3.21947914	2749.39084	0.0041199123	0.0942504225	0.000453466362
15288.4383	3.21947914	3207.62265	0.0040395854	0.10570076	0.000453459056
15288.4383	3.21947914	3665.85446	0.00396985946	0.116006677	0.000453453577
15288.4383	3.21947914	4124.08627	0.00391056515	0.125349308	0.000453449315
15288.4383	3.62191404	0	0.00534379819	0.00356371715	0.000515927619
15288.4383	3.62191404	458.231807	0.0050346507	0.032965268	0.000416360351
15288.4383	3.62191404	916.463615	0.00477304807	0.125707255	0.000461794196
15288.4383	3.62191404	1374.69542	0.00458111282	0.204177825	0.000461736661
15288.4383	3.62191404	1832.92723	0.00443436039	0.27167331	0.000461707894
15288.4383	3.62191404	2291.15904	0.00431869435	0.330569816	0.000461690633
15288.4383	3.62191404	2749.39084	0.00422189084	0.0924083636	0.000461679126
15288.4383	3.62191404	3207.62265	0.00414075328	0.103915833	0.000461670906
15288.4383	3.62191404	3665.85446	0.00407204769	0.114276526	0.000461664742
15288.4383	3.62191404	4124.08627	0.00401110555	0.123674298	0.000461659947
22932.6575	0	0	0.00136455507	0.0010769904	9.10231345e-05
22932.6575	0	458.231807	0.00128939059	0.0703516815	0.000136284373
22932.6575	0	916.463615	0.00128403391	0.132476489	0.000136284373
22932.6575	0	1374.69542	0.00128209659	0.188456714	0.000136284373
22932.6575	0	1832.92723	0.00128113285	0.0601689015	0.000136284373
22932.6575	0	2291.15904	0.00118449646	0.0716043748	0.000136284373
22932.6575	0	2749.39084	0.00118363906	0.0820411648	0.000136284373
22932.6575	0	3207.62265	0.00118293777	0.0916045817	0.000136284373
22932.6575	0	3665.85446	0.00118234535	0.100399832	0.000136284373
22932.6575	0	4124.08627	0.00118183391	0.108515885	0.000136284373
22932.6575	0.402434893	0	0.00434183923	0.00302130186	0.000201049796
22932.6575	0.402434893	458.231807	0.00338990294	0.0660319866	0.000242732005
22932.6575	0.402434893	916.463615	0.00299826362	0.128115633	0.000242712826
22932.6575	0.402434893	1374.69542	0.00282294158	0.184180915	0.000242706433
22932.6575	0.402434893	1832.92723	0.00272407575	0.0590542636	0.000242703237
22932.6575	0.402434893	2291.15904	0.00266198452	0.0704752112	0.000242701319
22932.6575	0.402434893	2749.39084	0.00262008599	0.0809076787	0.000242700041
22932.6575	0.402434893	3207.62265	0.00253287232	0.0904724667	0.000242699127
22932.6575	0.402434893	3665.85446	0.0025104978	0.0992729799	0.000242698442
22932.6575	0.402434893	4124.08627	0.00249352732	0.107397403	0.00024269791
22932.6575	0.804869786	0	0.00469633934	0.00325167625	0.000328225053
22932.6575	0.804869786	458.231807	0.00392051397	0.0610440626	0.000325136938
22932.6575	0.804869786	916.463615	0.00350231078	0.123461454	0.000325098581
22932.6575	0.804869786	1374.69542	0.00327608165	0.179746533	0.000325085795
22932.6575	0.804869786	1832.92723	0.00313616726	0.0578440628	0.000325079403
22932.6575	0.804869786	2291.15904	0.00304186825	0.0692822805	0.000325075567
22932.6575	0.804869786	2749.39084	0.00297327908	0.0797291676	0.00032507301
22932.6575	0.804869786	3207.62265	0.00292023325	0.0893071776	0.000325071183
22932.6575	0.804869786	3665.85446	0.0028784571	0.0981208426	0.000325069813
22932.6575	0.804869786	4124.08627	0.00277971822	0.106259103	0.000325068748
22932.6575	1.20730468	0	0.00486046383	0.00334572114	0.000432733085
22932.6575	1.20730468	458.231807	0.0042240708	0.0558635041	0.000392238424
22932.6575	1.20730468	916.463615	0.00382118542	0.118665866	0.000392180889
22932.6575	1.20730468	1374.69542	0.00358321169	0.175214984	0.00039216171
22932.6575	1.20730468	1832.92723	0.0034252641	0.226371364	0.000392152121
22932.6575	1.20730468	2291.15904	0.00331384	0.0680399451	0.000392146367
22932.6575	1.20730468	2749.39084	0.00323155089	0.0785129279	0.000392142532
22932.6575	1.20730468	3207.62265	0.00316837046	0.0881122156	0.000392139792
22932.6575	1.20730468	3665.85446	0.00311808672	0.0969447572	0.000392137737
22932.6575	1.20730468	4124.08627	0.00307574156	0.105101033	0.000392136139
22932.6575	1.60973957	0	0.00496394339	0.00339890637	0.000460113576
22932.6575	1.60973957	458.231807	0.00442992713	0.0505832127	0.000409896409
22932.6575	1.60973957	916.463615	0.00405040269	0.113790386	0.000409819695
22932.6575	1.60973957	1374.69542	0.00381356831	0.170623063	0.000409794123
22932.6575	1.60973957	1832.92723	0.00364939055	0.221986065	0.000409781338
22932.6575	1.60973957	2291.15904	0.0035288981	0.0667633609	0.000409773666
22932.6575	1.60973957	2749.39084	0.00343741615	0.0772694619	0.000409768552
22932.6575	1.60973957	3207.62265	0.00336607509	0.0868951621	0.000409764899
22932.6575	1.60973957	3665.85446	0.00330901948	0.0957503818	0.000409762159
22932.6575	1.60973957	4124.08627	0.00326230864	0.103927534	0.000409760028
22932.6575	2.01217447	0	0.00503903466	0.00343439176	0.000475579821
22932.6575	2.01217447	458.231807	0.00458122148	0.045236181	0.000422835971
22932.6575	2.01217447	916.463615	0.00422637984	0.108860745	0.000422740079
22932.6575	2.01217447	1374.69542	0.0039959834	0.165989269	0.000422708115
22932.6575	2.01217447	1832.92723	0.00383049395	0.21756878	0.000422692133
22932.6575	2.01217447	2291.15904	0.00370602338	0.0654619314	0.000422682543
22932.6575	2.01217447	2749.39084	0.00360907195	0.0760056933	0.000422676151
22932.6575	2.01217447	3207.62265	0.00353182343	0.0856612522	0.000422671584
22932.6575	2.01217447	3665.85446	0.00346931132	0.094541769	0.000422668159
22932.6575	2.01217447	4124.08627	0.00341783362	0.102741808	0.000422665496
22932.6575	2.41460936	0	0.00509792618	0.003460594	0.000487797183
22932.6575	2.41460936	458.231807	0.0046983712	0.0398379127	0.000434258424
22932.6575	2.41460936	916.463615	0.00436756674	0.103889948	0.000434143354
22932.6575	2.41460936	1374.69542	0.00414430316	0.161323934	0.000434104997
22932.6575	2.41460936	1832.92723	0.00398099267	0.213127487	0.000434085818
22932.6575	2.41460936	2291.15904	0.00385551195	0.0641418134	0.000434074311
22932.6575	2.41460936	2749.39084	0.00375560057	0.0747263896	0.00043406664
22932.6575	2.41460936	3207.62265	0.0036747043	0.0844142355	0.00043406116
22932.6575	2.41460936	3665.85446	0.00360793873	0.093321915	0.000434057051
22932.6575	2.41460936	4124.08627	0.00355240647	0.101546283	0.000434053854
22932.6575	2.81704425	0	0.0051463884	0.0034813085	0.000498335228
22932.6575	2.81704425	458.231807	0.00479256573	0.0343964428	0.000398981785
22932.6575	2.81704425	916.463615	0.00448410524	0.0988853589	0.000444377274
22932.6575	2.81704425	1374.69542	0.0042688116	0.156633305	0.000444332524
22932.6575	2.81704425	1832.92723	0.00410929818	0.20866734	0.000444310149
22932.6575	2.81704425	2291.15904	0.00398344673	0.255827647	0.000444296724
22932.6575	2.81704425	2749.39084	0.00388306924	0.0734349518	0.000444287774
22932.6575	2.81704425	3207.62265	0.00379969602	0.0831568793	0.000444281381
22932.6575	2.81704425	3665.85446	0.00373038153	0.0920930926	0.000444276586
22932.6575	2.81704425	4124.08627	0.0036715723	0.100342845	0.000444272857
22932.6575	3.21947914	0	0.00518757607	0.00349849873	0.000507642327
22932.6575	3.21947914	458.231807	0.00487050264	0.0289160587	0.000408145484
22932.6575	3.21947914	916.463615	0.00458239641	0.0938514025	0.000453560151
22932.6575	3.21947914	1374.69542	0.00437547487	0.151921371	0.000453509008
22932.6575	3.21947914	1832.92723	0.00421909101	0.20419181	0.000453483437
22932.6575	3.21947914	2291.15904	0.00409566473	0.251529468	0.000453468094
22932.6575	3.21947914	2749.39084	0.00399430468	0.0721338791	0.000453457866
22932.6575	3.21947914	3207.62265	0.00391094023	0.081891278	0.000453450559
22932.6575	3.21947914	3665.85446	0.00383945118	0.0908570652	0.00045344508
22932.6575	3.21947914	4124.08627	0.00377880134	0.0991329883	0.000453440818
22932.6575	3.62191404	0	0.00522339509	0.00351328275	0.00051591806
22932.6575	3.62191404	458.231807	0.00493645122	0.0233989728	0.000416350793
22932.6575	3.62191404	916.463615	0.00466673066	0.0887907934	0.000461784638
22932.6575	3.62191404	1374.69542	0.00446819962	0.147190769	0.000461727103
22932.6575	3.62191404	1832.92723	0.00431552663	0.199703319	0.000461698335
22932.6575	3.62191404	2291.15904	0.00419443098	0.247222224	0.000461681074
22932.6575	3.62191404	2749.39084	0.00409375222	0.0708250548	0.000461669567
22932.6575	3.62191404	3207.62265	0.00400946974	0.0806190525	0.000461661348
22932.6575	3.62191404	3665.85446	0.00393816914	0.0896152271	0.000461655183
22932.6575	3.62191404	4124.08627	0.00387573983	0.097917914	0.000461650389
30576.8767	0	0	0.00136465206	0.00107707863	9.10231345e-05
30576.8767	0	458.231807	0.00129257568	0.0537413527	0.000136284373
30576.8767	0	916.463615	0.00128590187	0.102243387	0.000136284373
30576.8767	0	1374.69542	0.00128339386	0.147010742	0.000136284373
30576.8767	0	1832.92723	0.00128209659	0.188456714	0.000136284373
30576.8767	0	2291.15904	0.00128132232	0.0571369993	0.000136284373
30576.8767	0	2749.39084	0.00123429401	0.0660202183	0.000136284373
30576.8767	0	3207.62265	0.00118426367	0.074301918	0.000136284373
30576.8767	0	3665.85446	0.00118363906	0.0820411648	0.000136284373
30576.8767	0	4124.08627	0.00118310148	0.0892895489	0.000136284373
30576.8767	0.402434893	0	0.00416038001	0.0028958509	0.000201049265
30576.8767	0.402434893	458.231807	0.00335017531	0.0507037324	0.000242731474
30576.8767	0.402434893	916.463615	0.00294496869	0.0990211127	0.000242712295
30576.8767	0.402434893	1374.69542	0.00276347557	0.143780997	0.000242705902
30576.8767	0.402434893	1832.92723	0.00266201516	0.185266369	0.000242702706
30576.8767	0.402434893	2291.15904	0.00259853814	0.0563160983	0.000242700788
30576.8767	0.402434893	2749.39084	0.00255579909	0.0651844694	0.00024269951
30576.8767	0.402434893	3207.62265	0.00252553141	0.0734586385	0.000242698596
30576.8767	0.402434893	3665.85446	0.00250333315	0.0811946386	0.000242697911
30576.8767	0.402434893	4124.08627	0.00243100741	0.0884425677	0.000242697379
30576.8767	0.804869786	0	0.00456228855	0.00316787879	0.000328223991
30576.8767	0.804869786	458.231807	0.00387649667	0.0469797131	0.000325135876
30576.8767	0.804869786	916.463615	0.00345232685	0.0955020748	0.000325097519
30576.8767	0.804869786	1374.69542	0.00322044637	0.140392422	0.000325084733
30576.8767	0.804869786	1832.92723	0.00307622936	0.181979426	0.00032507834
30576.8767	0.804869786	2291.15904	0.002978849	0.220594228	0.000325074505
30576.8767	0.804869786	2749.39084	0.00290839263	0.0643047897	0.000325071948
30576.8767	0.804869786	3207.62265	0.00285448604	0.0725833105	0.000325070121
30576.8767	0.804869786	3665.85446	0.00281231244	0.0803239967	0.000325068751
30576.8767	0.804869786	4124.08627	0.00277875711	0.0875769884	0.000325067686
30576.8767	1.20730468	0	0.00474667745	0.0032816599	0.000432731491
30576.8767	1.20730468	458.231807	0.0041749224	0.0430745404	0.000392236831
30576.8767	1.20730468	916.463615	0.00376690276	0.091841022	0.000392179296
30576.8767	1.20730468	1374.69542	0.00352443905	0.136903582	0.000392160117
30576.8767	1.20730468	1832.92723	0.00336250995	0.178620844	0.000392150528
30576.8767	1.20730468	2291.15904	0.00324761542	0.217338197	0.000392144774
30576.8767	1.20730468	2749.39084	0.00316237552	0.0633853758	0.000392140938
30576.8767	1.20730468	3207.62265	0.00309679819	0.0716766987	0.000392138199
30576.8767	1.20730468	3665.85446	0.00304475469	0.0794281541	0.000392136144
30576.8767	1.20730468	4124.08627	0.00300151337	0.0866907041	0.000392134546
30576.8767	1.60973957	0	0.00486046383	0.00334572114	0.000460111452
30576.8767	1.60973957	458.231807	0.00437705623	0.0390802918	0.000409894284
30576.8767	1.60973957	916.463615	0.00399200012	0.0881036838	0.000409817571
30576.8767	1.60973957	1374.69542	0.00375106243	0.133353906	0.000409791999
30576.8767	1.60973957	1832.92723	0.00358321169	0.175214984	0.000409779214
30576.8767	1.60973957	2291.15904	0.00345948065	0.214045371	0.000409771542
30576.8767	1.60973957	2749.39084	0.00336505359	0.0624371816	0.000409766428
30576.8767	1.60973957	3207.62265	0.00329101819	0.0707466496	0.000409762775
30576.8767	1.60973957	3665.85446	0.00323155089	0.0785129279	0.000409760035
30576.8767	1.60973957	4124.08627	0.00318275814	0.0857881502	0.000409757904
30576.8767	2.01217447	0	0.00494146283	0.00338778156	0.000475577166
30576.8767	2.01217447	458.231807	0.00452542471	0.0350290168	0.000422833316
30576.8767	2.01217447	916.463615	0.00416484051	0.084316357	0.000422737424
30576.8767	2.01217447	1374.69542	0.00393026271	0.12976273	0.00042270546
30576.8767	2.01217447	1832.92723	0.00376138232	0.171775505	0.000422689477
30576.8767	2.01217447	2291.15904	0.00363387268	0.210725509	0.000422679888
30576.8767	2.01217447	2749.39084	0.00353421968	0.0614673691	0.000422673495
30576.8767	2.01217447	3207.62265	0.00345449996	0.0697985431	0.000422668929
30576.8767	2.01217447	3665.85446	0.00338965293	0.0775824574	0.000422665504
30576.8767	2.01217447	4124.08627	0.00333599043	0.08487258	0.000422662841
30576.8767	2.41460936	0	0.00500404858	0.00341817059	0.000487793997
30576.8767	2.41460936	458.231807	0.00464015896	0.0309363141	0.000434255237
30576.8767	2.41460936	916.463615	0.00430358794	0.0804921562	0.000434140168
30576.8767	2.41460936	1374.69542	0.00407627682	0.126140665	0.000434101811
30576.8767	2.41460936	1832.92723	0.00390955001	0.168310627	0.000434082632
30576.8767	2.41460936	2291.15904	0.00378111143	0.207384912	0.000434071125
30576.8767	2.41460936	2749.39084	0.0036787131	0.243697751	0.000434063454
30576.8767	2.41460936	3207.62265	0.00359558057	0.068836199	0.000434057974
30576.8767	2.41460936	3665.85446	0.00352680375	0.0766397783	0.000434053864
30576.8767	2.41460936	4124.08627	0.00346935142	0.0839464431	0.000434050668
30576.8767	2.81704425	0	0.00505498478	0.00344161749	0.000498331511
30576.8767	2.81704425	458.231807	0.0047323114	0.0268106809	0.000398978068
30576.8767	2.81704425	916.463615	0.00441819225	0.0766385962	0.000444373556
30576.8767	2.81704425	1374.69542	0.00419895782	0.122494086	0.000444328807
30576.8767	2.81704425	1832.92723	0.00403587603	0.164825597	0.000444306432
30576.8767	2.81704425	2291.15904	0.00390731137	0.204027833	0.000444293007
30576.8767	2.81704425	2749.39084	0.00380437909	0.240443485	0.000444284057
30576.8767	2.81704425	3207.62265	0.00371900765	0.0678624085	0.000444277664
30576.8767	2.81704425	3665.85446	0.00364786791	0.0756871719	0.000444272869
30576.8767	2.81704425	4124.08627	0.00358747842	0.083011624	0.00044426914
30576.8767	3.21947914	0	0.00509792618	0.003460594	0.000507638079
30576.8767	3.21947914	458.231807	0.00480849928	0.0226570124	0.000408141236
30576.8767	3.21947914	916.463615	0.0045149055	0.0727603397	0.000453555902
30576.8767	3.21947914	1374.69542	0.00430410664	0.118827094	0.00045350476
30576.8767	3.21947914	1832.92723	0.00414430316	0.161323934	0.000453479189
30576.8767	3.21947914	2291.15904	0.00401790762	0.200657239	0.000453463846
30576.8767	3.21947914	2749.39084	0.0039142298	0.23717821	0.000453453617
30576.8767	3.21947914	3207.62265	0.00382868283	0.0668792612	0.000453446311
30576.8767	3.21947914	3665.85446	0.00375560057	0.0747263896	0.000453440832
30576.8767	3.21947914	4124.08627	0.00369348833	0.0820695998	0.00045343657
30576.8767	3.62191404	0	0.00513505024	0.00347651791	0.000515913281
30576.8767	3.62191404	458.231807	0.00487293774	0.0184782097	0.000416346013
30576.8767	3.62191404	916.463615	0.00459791982	0.0688604115	0.000461779858
30576.8767	3.62191404	1374.69542	0.00439555204	0.115142447	0.000461722323
30576.8767	3.62191404	1832.92723	0.00423954259	0.157808087	0.000461693555
30576.8767	3.62191404	2291.15904	0.00411533979	0.197275273	0.000461676295
30576.8767	3.62191404	2749.39084	0.00401229696	0.233903777	0.000461664788
30576.8767	3.62191404	3207.62265	0.00392597117	0.0658883554	0.000461656568
30576.8767	3.62191404	3665.85446	0.00385284522	0.0737587999	0.000461650404
30576.8767	3.62191404	4124.08627	0.0037891183	0.0811215467	0.000461645609
38221.0958	0	0	0.00136470278	0.00107712403	9.10231345e-05
38221.0958	0	458.231807	0.00129549521	0.0435523019	0.000136284373
38221.0958	0	916.463615	0.00128768662	0.0833159399	0.000136284373
38221.0958	0	1374.69542	0.00128466565	0.120573976	0.000136284373
38221.0958	0	1832.92723	0.00128307113	0.155553481	0.000136284373
38221.0958	0	2291.15904	0.00128209659	0.188456714	0.000136284373
38221.0958	0	2749.39084	0.00128144995	0.0552823693	0.000136284373
38221.0958	0	3207.62265	0.00123446846	0.0625427019	0.000136284373
38221.0958	0	3665.85446	0.00118469332	0.0694015904	0.000136284373
38221.0958	0	4124.08627	0.00118413043	0.0758914129	0.000136284373
38221.0958	0.402434893	0	0.00400513316	0.00278671869	0.000201048947
38221.0958	0.402434893	458.231807	0.00332152332	0.0413132542	0.000242731155
38221.0958	0.402434893	916.463615	0.00290354324	0.0808112483	0.000242711977
38221.0958	0.402434893	1374.69542	0.0027165716	0.118006273	0.000242705584
38221.0958	0.402434893	1832.92723	0.00261275187	0.152986039	0.000242702387
38221.0958	0.402434893	2291.15904	0.00254799795	0.185911638	0.00024270047
38221.0958	0.402434893	2749.39084	0.00250445373	0.216947688	0.000242699191
38221.0958	0.402434893	3207.62265	0.00247362562	0.0618811042	0.000242698278
38221.0958	0.402434893	3665.85446	0.00245100826	0.0687322598	0.000242697593
38221.0958	0.402434893	4124.08627	0.00243399425	0.0752176097	0.00024269706
38221.0958	0.804869786	0	0.00444589505	0.00309153952	0.000328223354
38221.0958	0.804869786	458.231807	0.00384565174	0.0383675547	0.000325135239
38221.0958	0.804869786	916.463615	0.00341695112	0.0780071135	0.000325096882
38221.0958	0.804869786	1374.69542	0.00318036286	0.115281171	0.000325084096
38221.0958	0.804869786	1832.92723	0.00303267029	0.150323973	0.000325077703
38221.0958	0.804869786	2291.15904	0.00293285367	0.183304733	0.000325073868
38221.0958	0.804869786	2749.39084	0.00286084096	0.214389678	0.00032507131
38221.0958	0.804869786	3207.62265	0.00280606489	0.0611891862	0.000325069484
38221.0958	0.804869786	3665.85446	0.00276335469	0.068040386	0.000325068114
38221.0958	0.804869786	4124.08627	0.00272943802	0.0745266601	0.000325067048
38221.0958	1.20730468	0	0.00464917286	0.00322279399	0.000432730536
38221.0958	1.20730468	458.231807	0.00414060617	0.0352479422	0.000392235875
38221.0958	1.20730468	916.463615	0.00372908941	0.0750588703	0.00039217834
38221.0958	1.20730468	1374.69542	0.00348337162	0.11245306	0.000392159161
38221.0958	1.20730468	1832.92723	0.00331844457	0.147587796	0.000392149572
38221.0958	1.20730468	2291.15904	0.00320098142	0.180642892	0.000392143818
38221.0958	1.20730468	2749.39084	0.00311360723	0.211789748	0.000392139983
38221.0958	1.20730468	3207.62265	0.00304630867	0.0604647442	0.000392137243
38221.0958	1.20730468	3665.85446	0.00299295114	0.0673222914	0.000392135188
38221.0958	1.20730468	4124.08627	0.00294891467	0.0738141683	0.00039213359
38221.0958	1.60973957	0	0.00477327193	0.00329711615	0.000460110177
38221.0958	1.60973957	458.231807	0.00434024384	0.0320458925	0.00040989301
38221.0958	1.60973957	916.463615	0.00395118567	0.0720369694	0.000409816296
38221.0958	1.60973957	1374.69542	0.00370749476	0.10956425	0.000409790725
38221.0958	1.60973957	1832.92723	0.00353702059	0.144803435	0.000409777939
38221.0958	1.60973957	2291.15904	0.00341091894	0.177942909	0.000409770268
38221.0958	1.60973957	2749.39084	0.00331435066	0.209159352	0.000409765153
38221.0958	1.60973957	3207.62265	0.00323838964	0.0597159426	0.0004097615
38221.0958	1.60973957	3665.85446	0.00317722558	0.066583995	0.00040975876
38221.0958	1.60973957	4124.08627	0.00312697869	0.0730847019	0.000409756629
38221.0958	2.01217447	0	0.00486046383	0.00334572114	0.000475575572
38221.0958	2.01217447	458.231807	0.00448651872	0.0287921761	0.000422831722
38221.0958	2.01217447	916.463615	0.00412155066	0.068968187	0.000422735831
38221.0958	2.01217447	1374.69542	0.00388419199	0.106634952	0.000422703866
38221.0958	2.01217447	1832.92723	0.00371293917	0.141985215	0.000422687884
38221.0958	2.01217447	2291.15904	0.00358321169	0.175214984	0.000422678295
38221.0958	2.01217447	2749.39084	0.00348153745	0.206505925	0.000422671902
38221.0958	2.01217447	3207.62265	0.0033999599	0.0589483516	0.000422667336
38221.0958	2.01217447	3665.85446	0.00333337413	0.0658297626	0.000422663911
38221.0958	2.01217447	4124.08627	0.00327810548	0.0723415986	0.000422661247
38221.0958	2.41460936	0	0.0049270404	0.00338051882	0.000487792085
38221.0958	2.41460936	458.231807	0.00459940026	0.0255021486	0.000434253326
38221.0958	2.41460936	916.463615	0.00425829522	0.0658655843	0.000434138256
38221.0958	2.41460936	1374.69542	0.00402823114	0.103676026	0.000434099899
38221.0958	2.41460936	1832.92723	0.0038591398	0.139141639	0.00043408072
38221.0958	2.41460936	2291.15904	0.00372855488	0.172465642	0.000434069213
38221.0958	2.41460936	2749.39084	0.00362425886	0.203834493	0.000434061542
38221.0958	2.41460936	3207.62265	0.0035393668	0.233416284	0.000434056062
38221.0958	2.41460936	3665.85446	0.0034689728	0.0650627071	0.000434051953
38221.0958	2.41460936	4124.08627	0.00340997531	0.0715873604	0.000434048756
38221.0958	2.81704425	0	0.00498069392	0.003407042	0.000498329281
38221.0958	2.81704425	458.231807	0.00468989837	0.0221843959	0.000398975837
38221.0958	2.81704425	916.463615	0.00437127147	0.0627366472	0.000444371326
38221.0958	2.81704425	1374.69542	0.00414929349	0.10069393	0.000444326576
38221.0958	2.81704425	1832.92723	0.0039837624	0.136278078	0.000444304201
38221.0958	2.81704425	2291.15904	0.00385322442	0.169699242	0.000444290776
38221.0958	2.81704425	2749.39084	0.00374836834	0.201148572	0.000444281826
38221.0958	2.81704425	3207.62265	0.00366138057	0.230797712	0.000444275433
38221.0958	2.81704425	3665.85446	0.00358870828	0.064285155	0.000444270639
38221.0958	2.81704425	4124.08627	0.0035269273	0.0708239027	0.00044426691
38221.0958	3.21947914	0	0.00502557092	0.00342821133	0.00050763553
38221.0958	3.21947914	458.231807	0.00476460992	0.0188440097	0.000408138687
38221.0958	3.21947914	916.463615	0.00446663471	0.0595860812	0.000453553353
38221.0958	3.21947914	1374.69542	0.00425309589	0.0976928112	0.000453502211
38221.0958	3.21947914	1832.92723	0.00409094317	0.133398108	0.00045347664
38221.0958	3.21947914	2291.15904	0.00396244751	0.166918806	0.000453461297
38221.0958	3.21947914	2749.39084	0.00385702585	0.198450691	0.000453451068
38221.0958	3.21947914	3207.62265	0.00376977675	0.228168951	0.000453443762
38221.0958	3.21947914	3665.85446	0.00369532269	0.0634988812	0.000453438282
38221.0958	3.21947914	4124.08627	0.00363189129	0.0700527179	0.000453434021
38221.0958	3.62191404	0	0.0050641277	0.00344571429	0.000515910413
38221.0958	3.62191404	458.231807	0.0048277322	0.0154841303	0.000416343146
38221.0958	3.62191404	916.463615	0.00454850541	0.056417008	0.000461776991
38221.0958	3.62191404	1374.69542	0.00434340945	0.0946754821	0.000461719456
38221.0958	3.62191404	1832.92723	0.0041851153	0.130504219	0.000461690688
38221.0958	3.62191404	2291.15904	0.00405876515	0.164126505	0.000461673427
38221.0958	3.62191404	2749.39084	0.00395399405	0.195742719	0.00046166192
38221.0958	3.62191404	3207.62265	0.00386610028	0.225531603	0.000461653701
38221.0958	3.62191404	3665.85446	0.00379150317	0.062705264	0.000461647536
38221.0958	3.62191404	4124.08627	0.00372659994	0.069274987	0.000461642741
45865.315	0	0	0.00136473323	0.0010771509	9.10231345e-05
45865.315	0	458.231807	0.00129818207	0.0366644325	0.000136284373
45865.315	0	916.463615	0.00128939059	0.0703516815	0.000136284373
45865.315	0	1374.69542	0.00128590187	0.102243387	0.000136284373
45865.315	0	1832.92723	0.00128403391	0.132476489	0.000136284373
45865.315	0	2291.15904	0.0012828768	0.161176428	0.000136284373
45865.315	0	2749.39084	0.00128209659	0.188456714	0.000136284373
45865.315	0	3207.62265	0.00128154161	0.214420047	0.000136284373
45865.315	0	3665.85446	0.00128113285	0.0601689015	0.000136284373
45865.315	0	4124.08627	0.00123429401	0.0660202183	0.000136284373
45865.315	0.402434893	0	0.003869519	0.00269070891	0.000201048734
45865.315	0.402434893	458.231807	0.00329908541	0.0349727027	0.000242730943
45865.315	0.402434893	916.463615	0.00286893695	0.0683422833	0.000242711764
45865.315	0.402434893	1374.69542	0.00267707879	0.100134924	0.000242705371
45865.315	0.402434893	1832.92723	0.00257116161	0.130341864	0.000242702175
45865.315	0.402434893	2291.15904	0.00250527933	0.159044244	0.000242700257
45865.315	0.402434893	2749.39084	0.00246102103	0.186338988	0.000242698979
45865.315	0.402434893	3207.62265	0.00242968605	0.212321678	0.000242698065
45865.315	0.402434893	3665.85446	0.00240667601	0.0596218799	0.00024269738
45865.315	0.402434893	4124.08627	0.00238933742	0.0654660925	0.000242696848
45865.315	0.804869786	0	0.00434183923	0.00302130186	0.000328222929
45865.315	0.804869786	458.231807	0.00382241315	0.0325546073	0.000325134814
45865.315	0.804869786	916.463615	0.00338990294	0.0660319866	0.000325096457
45865.315	0.804869786	1374.69542	0.00314903952	0.0978715967	0.000325083671
45865.315	0.804869786	1832.92723	0.00299826362	0.128115633	0.000325077278
45865.315	0.804869786	2291.15904	0.00289633147	0.156852965	0.000325073443
45865.315	0.804869786	2749.39084	0.00282294158	0.184180915	0.000325070886
45865.315	0.804869786	3207.62265	0.0027673358	0.210194684	0.000325069059
45865.315	0.804869786	3665.85446	0.00272407575	0.0590542636	0.000325067689
45865.315	0.804869786	4124.08627	0.00268975883	0.0648965634	0.000325066624
45865.315	1.20730468	0	0.00456228855	0.00316787879	0.000432729898
45865.315	1.20730468	458.231807	0.00411486774	0.0299671748	0.000392235238
45865.315	1.20730468	916.463615	0.00370065808	0.0635739457	0.000392177702
45865.315	1.20730468	1374.69542	0.00345232685	0.0955020748	0.000392158524
45865.315	1.20730468	1832.92723	0.0032849012	0.125812957	0.000392148935
45865.315	1.20730468	2291.15904	0.00316532527	0.154604943	0.000392143181
45865.315	1.20730468	2749.39084	0.00307622936	0.181979426	0.000392139345
45865.315	1.20730468	3207.62265	0.00300755511	0.208033604	0.000392136605
45865.315	1.20730468	3665.85446	0.00295312993	0.0584595772	0.000392134551
45865.315	1.20730468	4124.08627	0.00290839263	0.0643047897	0.000392132952
45865.315	1.60973957	0	0.00469633934	0.00325167625	0.000460109327
45865.315	1.60973957	458.231807	0.00431283049	0.0273020364	0.00040989216
45865.315	1.60973957	916.463615	0.00392051397	0.0610440626	0.000409815446
45865.315	1.60973957	1374.69542	0.00367481899	0.093071831	0.000409789875
45865.315	1.60973957	1832.92723	0.00350231078	0.123461454	0.000409777089
45865.315	1.60973957	2291.15904	0.00337433297	0.152317917	0.000409769418
45865.315	1.60973957	2749.39084	0.00327608165	0.179746533	0.000409764304
45865.315	1.60973957	3207.62265	0.0031986293	0.205846939	0.000409760651
45865.315	1.60973957	3665.85446	0.00313616726	0.0578440628	0.000409757911
45865.315	1.60973957	4124.08627	0.00308481272	0.0636954879	0.00040975578
45865.315	2.01217447	0	0.00478975574	0.00330655407	0.00047557451
45865.315	2.01217447	458.231807	0.00445762117	0.0245885902	0.00042283066
45865.315	2.01217447	916.463615	0.00408893926	0.0584696021	0.000422734769
45865.315	2.01217447	1374.69542	0.00384959794	0.0906020002	0.000422702804
45865.315	2.01217447	1832.92723	0.00367658414	0.121076158	0.000422686822
45865.315	2.01217447	2291.15904	0.00354515327	0.150002565	0.000422677233
45865.315	2.01217447	2749.39084	0.00344190444	0.177489984	0.00042267084
45865.315	2.01217447	3207.62265	0.00335888186	0.20364046	0.000422666274
45865.315	2.01217447	3665.85446	0.0032909578	0.228548238	0.000422662849
45865.315	2.01217447	4124.08627	0.00323446648	0.0630720957	0.000422660185
45865.315	2.41460936	0	0.00486046383	0.00334572114	0.000487790811
45865.315	2.41460936	458.231807	0.00456909192	0.0218418569	0.000434252051
45865.315	2.41460936	916.463615	0.0042240708	0.0558635041	0.000434136981
45865.315	2.41460936	1374.69542	0.00399200012	0.0881036838	0.000434098624
45865.315	2.41460936	1832.92723	0.00382118542	0.118665866	0.000434079446
45865.315	2.41460936	2291.15904	0.00368898172	0.147665652	0.000434067939
45865.315	2.41460936	2749.39084	0.00358321169	0.175214984	0.000434060267
45865.315	2.41460936	3207.62265	0.00349693579	0.201418215	0.000434054788
45865.315	2.41460936	3665.85446	0.0034252641	0.226371364	0.000434050678
45865.315	2.41460936	4124.08627	0.00336505359	0.0624371816	0.000434047482
45865.315	2.81704425	0	0.00491699066	0.0033753998	0.000498327794
45865.315	2.81704425	458.231807	0.00465825754	0.0190704008	0.00039897435
45865.315	2.81704425	916.463615	0.00433570314	0.0532331506	0.000444369839
45865.315	2.81704425	1374.69542	0.00411166639	0.0855833883	0.000444325089
45865.315	2.81704425	1832.92723	0.00394435332	0.116236066	0.000444302714
45865.315	2.81704425	2291.15904	0.00381232845	0.145311659	0.000444289289
45865.315	2.81704425	2749.39084	0.00370599147	0.172925148	0.000444280339
45865.315	2.81704425	3207.62265	0.0036177154	0.199183128	0.000444273946
45865.315	2.81704425	3665.85446	0.00354380661	0.224183372	0.000444269152
45865.315	2.81704425	4124.08627	0.00348088822	0.0617927048	0.000444265423
45865.315	3.21947914	0	0.00496394339	0.00339890637	0.000507633831
45865.315	3.21947914	458.231807	0.0047317299	0.0162793834	0.000408136987
45865.315	3.21947914	916.463615	0.00442992713	0.0505832127	0.000453551654
45865.315	3.21947914	1374.69542	0.00421428286	0.0830452707	0.000453500512
45865.315	3.21947914	1832.92723	0.00405040269	0.113790386	0.00045347494
45865.315	3.21947914	2291.15904	0.00392034024	0.14294367	0.000453459597
45865.315	3.21947914	2749.39084	0.00381356831	0.170623063	0.000453449369
45865.315	3.21947914	3207.62265	0.00372497646	0.196937354	0.000453442063
45865.315	3.21947914	3665.85446	0.00364939055	0.221986065	0.000453436583
45865.315	3.21947914	4124.08627	0.00358485567	0.0611401855	0.000453432321
45865.315	3.62191404	0	0.00500404858	0.00341817059	0.000515908501
45865.315	3.62191404	458.231807	0.00479371295	0.0134720454	0.000416341234
45865.315	3.62191404	916.463615	0.00451081438	0.0479168276	0.000461775079
45865.315	3.62191404	1374.69542	0.00430358794	0.0804921562	0.000461717544
45865.315	3.62191404	1832.92723	0.00414359626	0.111331341	0.000461688776
45865.315	3.62191404	2291.15904	0.00401565154	0.140563887	0.000461671515
45865.315	3.62191404	2749.39084	0.00390955001	0.168310627	0.000461660008
45865.315	3.62191404	3207.62265	0.00382041417	0.194682524	0.000461651789
45865.315	3.62191404	3665.85446	0.00374462286	0.219780836	0.000461645624
45865.315	3.62191404	4124.08627	0.0036787131	0.243697751	0.00046164083
53509.5342	0	0	0.00136475321	0.00107716832	9.10231345e-05
53509.5342	0	458.231807	0.0013006638	0.0316972562	0.000136284373
53509.5342	0	916.463615	0.00129101862	0.0609161678	0.000136284373
53509.5342	0	1374.69542	0.00128710089	0.0887863613	0.000136284373
53509.5342	0	1832.92723	0.00128497817	0.115395928	0.000136284373
53509.5342	0	2291.15904	0.00128365081	0.140827738	0.000136284373
53509.5342	0	2749.39084	0.001282747	0.165158022	0.000136284373
53509.5342	0	3207.62265	0.00128209659	0.188456714	0.000136284373
53509.5342	0	3665.85446	0.00128161057	0.210788004	0.000136284373
53509.5342	0	4124.08627	0.00128123777	0.0584453272	0.000136284373
53509.5342	0.402434893	0	0.00374940708	0.00260548268	0.000201048583
53509.5342	0.402434893	458.231807	0.00328002415	0.0304046836	0.000242730791
53509.5342	0.402434893	916.463615	0.00283850141	0.0592694229	0.000242711613
53509.5342	0.402434893	1374.69542	0.00264242215	0.0870157885	0.00024270522
53509.5342	0.402434893	1832.92723	0.0025347169	0.113580662	0.000242702023
53509.5342	0.402434893	2291.15904	0.00246788194	0.139000493	0.000242700105
53509.5342	0.402434893	2749.39084	0.00242302233	0.163333821	0.000242698827
53509.5342	0.402434893	3207.62265	0.00239125757	0.186642732	0.000242697914
53509.5342	0.402434893	3665.85446	0.00236790945	0.208987593	0.000242697229
53509.5342	0.402434893	4124.08627	0.00235028538	0.0579790537	0.000242696696
53509.5342	0.804869786	0	0.00424726114	0.00295628908	0.000328222626
53509.5342	0.804869786	458.231807	0.00380411219	0.0283685797	0.000325134511
53509.5342	0.804869786	916.463615	0.00336819256	0.0573222705	0.000325096154
53509.5342	0.804869786	1374.69542	0.00312327738	0.0850940666	0.000325083368
53509.5342	0.804869786	1832.92723	0.00296963575	0.111677663	0.000325076975
53509.5342	0.804869786	2291.15904	0.00286577519	0.137117583	0.000325073139
53509.5342	0.804869786	2749.39084	0.00279112316	0.161472202	0.000325070582
53509.5342	0.804869786	3207.62265	0.00273472848	0.184802612	0.000325068756
53509.5342	0.804869786	3665.85446	0.00269093142	0.20716845	0.000325067386
53509.5342	0.804869786	4124.08627	0.00265621561	0.0574993774	0.00032506632
53509.5342	1.20730468	0	0.00448313158	0.00311625493	0.000432729443
53509.5342	1.20730468	458.231807	0.00409468794	0.0261653059	0.000392234783
53509.5342	1.20730468	916.463615	0.00367818424	0.055222208	0.000392177247
53509.5342	1.20730468	1374.69542	0.00342760621	0.0830623406	0.000392158069
53509.5342	1.20730468	1832.92723	0.00325795714	0.109695713	0.000392148479
53509.5342	1.20730468	2291.15904	0.00313652003	0.135176185	0.000392142726
53509.5342	1.20730468	2749.39084	0.0030459321	0.15956585	0.00039213889
53509.5342	1.20730468	3207.62265	0.00297607791	0.182927343	0.00039213615
53509.5342	1.20730468	3665.85446	0.00292073246	0.20532107	0.000392134095
53509.5342	1.20730468	4124.08627	0.00287536327	0.0569968374	0.000392132497
53509.5342	1.60973957	0	0.00462659886	0.0032087265	0.00046010872
53509.5342	1.60973957	458.231807	0.00429153016	0.0238879927	0.000409891553
53509.5342	1.60973957	916.463615	0.00389629885	0.0530515461	0.00040981484
53509.5342	1.60973957	1374.69542	0.00364905013	0.0809695916	0.000409789268
53509.5342	1.60973957	1832.92723	0.00347485752	0.107664257	0.000409776482
53509.5342	1.60973957	2291.15904	0.00334529496	0.133195044	0.000409768811
53509.5342	1.60973957	2749.39084	0.00324562965	0.157627368	0.000409763697
53509.5342	1.60973957	3207.62265	0.00316694021	0.181025792	0.000409760044
53509.5342	1.60973957	3665.85446	0.00310341327	0.203451925	0.000409757304
53509.5342	1.60973957	4124.08627	0.00305115443	0.224963712	0.000409755173
53509.5342	2.01217447	0	0.00472611743	0.00326952467	0.000475573752
53509.5342	2.01217447	458.231807	0.00443526871	0.0215646688	0.000422829902
53509.5342	2.01217447	916.463615	0.0040631837	0.0508380958	0.00042273401
53509.5342	2.01217447	1374.69542	0.00382234844	0.0788379525	0.000422702046
53509.5342	2.01217447	1832.92723	0.00364795587	0.105599085	0.000422686064
53509.5342	2.01217447	2291.15904	0.00351514526	0.131185344	0.000422676474
53509.5342	2.01217447	2749.39084	0.00341060541	0.15566484	0.000422670081
53509.5342	2.01217447	3207.62265	0.00332640053	0.179103953	0.000422665515
53509.5342	2.01217447	3665.85446	0.00325739182	0.201565572	0.00042266209
53509.5342	2.01217447	4124.08627	0.00319991903	0.223108587	0.000422659427
53509.5342	2.41460936	0	0.00480098473	0.0033129189	0.0004877899
53509.5342	2.41460936	458.231807	0.00454565818	0.0192100069	0.000434251141
53509.5342	2.41460936	916.463615	0.00419702006	0.0485946447	0.000434136071
53509.5342	2.41460936	1374.69542	0.00396340581	0.0766787657	0.000434097714
53509.5342	2.41460936	1832.92723	0.0037912794	0.103509296	0.000434078536
53509.5342	2.41460936	2291.15904	0.00365780338	0.129154104	0.000434067028
53509.5342	2.41460936	2749.39084	0.00355084643	0.15368366	0.000434059357
53509.5342	2.41460936	3207.62265	0.00346344708	0.177166015	0.000434053877
53509.5342	2.41460936	3665.85446	0.00339073706	0.19966531	0.000434049768
53509.5342	2.41460936	4124.08627	0.0033295475	0.221241408	0.000434046571
53509.5342	2.81704425	0	0.00486046383	0.00334572114	0.000498326732
53509.5342	2.81704425	458.231807	0.00463374314	0.0168325162	0.000398973288
53509.5342	2.81704425	916.463615	0.0043075553	0.0463284354	0.000444368777
53509.5342	2.81704425	1374.69542	0.00408188763	0.0744985718	0.000444324027
53509.5342	2.81704425	1832.92723	0.00391322398	0.101400497	0.000444301652
53509.5342	2.81704425	2291.15904	0.00378004248	0.127105929	0.000444288227
53509.5342	2.81704425	2749.39084	0.00367253227	0.151687551	0.000444279277
53509.5342	2.81704425	3207.62265	0.00358321169	0.175214984	0.000444272884
53509.5342	2.81704425	3665.85446	0.00350829445	0.197753582	0.00044426809
53509.5342	2.81704425	4124.08627	0.00344444396	0.21936418	0.000444264361
53509.5342	3.21947914	0	0.00490958283	0.00337159587	0.000507632617
53509.5342	3.21947914	458.231807	0.00470617023	0.0144373828	0.000408135773
53509.5342	3.21947914	916.463615	0.00440083058	0.0440440694	0.00045355044
53509.5342	3.21947914	1374.69542	0.00418347686	0.0723015176	0.000453499298
53509.5342	3.21947914	1832.92723	0.00401827271	0.0992763563	0.000453473726
53509.5342	3.21947914	2291.15904	0.00388700173	0.125043967	0.000453458384
53509.5342	3.21947914	2749.39084	0.00377916037	0.14967916	0.000453448155
53509.5342	3.21947914	3207.62265	0.00368949097	0.173253069	0.000453440849
53509.5342	3.21947914	3665.85446	0.00361297296	0.195832234	0.000453435369
53509.5342	3.21947914	4124.08627	0.00354752452	0.21747845	0.000453431107
53509.5342	3.62191404	0	0.00495132249	0.00339269003	0.000515907136
53509.5342	3.62191404	458.231807	0.00476716458	0.0120278948	0.000416339868
53509.5342	3.62191404	916.463615	0.00448088225	0.0417446634	0.000461773713
53509.5342	3.62191404	1374.69542	0.00427189487	0.0700904186	0.000461716178
53509.5342	3.62191404	1832.92723	0.00411058348	0.097139407	0.00046168741
53509.5342	3.62191404	2291.15904	0.00398140887	0.122970451	0.00046167015
53509.5342	3.62191404	2749.39084	0.00387425646	0.14766042	0.000461658643
53509.5342	3.62191404	3207.62265	0.00378412053	0.17128193	0.000461650423
53509.5342	3.62191404	3665.85446	0.00370735358	0.193902684	0.000461644259
53509.5342	3.62191404	4124.08627	0.00364059817	0.215585433	0.000461639464
61153.7534	0	0	0.00136476718	0.00107718035	9.10231345e-05
61153.7534	0	458.231807	0.0013029636	0.0279458197	0.000136284373
61153.7534	0	916.463615	0.00129257568	0.0537413527	0.000136284373
61153.7534	0	1374.69542	0.00128826336	0.0784874271	0.000136284373
61153.7534	0	1832.92723	0.00128590187	0.102243387	0.000136284373
61153.7534	0	2291.15904	0.00128441401	0.125066637	0.000136284373
61153.7534	0	2749.39084	0.00128339386	0.147010742	0.000136284373
61153.7534	0	3207.62265	0.00128265419	0.168125405	0.000136284373
61153.7534	0	3665.85446	0.00128209659	0.188456714	0.000136284373
61153.7534	0	4124.08627	0.00128166432	0.208047434	0.000136284373
61153.7534	0.402434893	0	0.00364192644	0.00252925441	0.000201048469
61153.7534	0.402434893	458.231807	0.00326204158	0.0269565279	0.000242730677
61153.7534	0.402434893	916.463615	0.00281052259	0.0523711211	0.000242711499
61153.7534	0.402434893	1374.69542	0.00261106335	0.0769758202	0.000242705106
61153.7534	0.402434893	1832.92723	0.00250194351	0.100673744	0.000242701909
61153.7534	0.402434893	2291.15904	0.00243435933	0.123474368	0.000242699992
61153.7534	0.402434893	2749.39084	0.0023890264	0.145412866	0.000242698713
61153.7534	0.402434893	3207.62265	0.00235692038	0.166530653	0.0002426978
61153.7534	0.402434893	3665.85446	0.00233329971	0.186869667	0.000242697115
61153.7534	0.402434893	4124.08627	0.00231544113	0.20647045	0.000242696582
61153.7534	0.804869786	0	0.00416038001	0.0028958509	0.000328222398
61153.7534	0.804869786	458.231807	0.00378928747	0.0252114862	0.000325134283
61153.7534	0.804869786	916.463615	0.00335017531	0.0507037324	0.000325095926
61153.7534	0.804869786	1374.69542	0.00310133569	0.0753181982	0.00032508314
61153.7534	0.804869786	1832.92723	0.00294496869	0.0990211127	0.000325076747
61153.7534	0.804869786	2291.15904	0.00283930614	0.121830491	0.000325072912
61153.7534	0.804869786	2749.39084	0.00276347557	0.143780997	0.000325070354
61153.7534	0.804869786	3207.62265	0.00270632963	0.164912664	0.000325068528
61153.7534	0.804869786	3665.85446	0.00266201516	0.185266369	0.000325067158
61153.7534	0.804869786	4124.08627	0.00262691302	0.204881971	0.000325066093
61153.7534	1.20730468	0	0.00441001156	0.00306749861	0.000432729102
61153.7534	1.20730468	458.231807	0.00407843443	0.0232984575	0.000392234441
61153.7534	1.20730468	916.463615	0.00365979517	0.0488766123	0.000392176906
61153.7534	1.20730468	1374.69542	0.0034071978	0.0735460705	0.000392157727
61153.7534	1.20730468	1832.92723	0.00323548752	0.0972867477	0.000392148138
61153.7534	1.20730468	2291.15904	0.00311233899	0.120126302	0.000392142384
61153.7534	1.20730468	2749.39084	0.00302039798	0.142103106	0.000392138549
61153.7534	1.20730468	3207.62265	0.00294948453	0.163258548	0.000392135809
61153.7534	1.20730468	3665.85446	0.0028933135	0.183634048	0.000392133754
61153.7534	1.20730468	4124.08627	0.00284736183	0.203269726	0.000392132156
61153.7534	1.60973957	0	0.00456228855	0.00316787879	0.000460108265
61153.7534	1.60973957	458.231807	0.00427453802	0.0213143561	0.000409891098
61153.7534	1.60973957	916.463615	0.00387649667	0.0469797131	0.000409814384
61153.7534	1.60973957	1374.69542	0.00362798422	0.0717123392	0.000409788813
61153.7534	1.60973957	1832.92723	0.00345232685	0.0955020748	0.000409776027
61153.7534	1.60973957	2291.15904	0.00332135974	0.118381622	0.000409768356
61153.7534	1.60973957	2749.39084	0.00322044637	0.140392422	0.000409763242
61153.7534	1.60973957	3207.62265	0.00314067685	0.161577561	0.000409759588
61153.7534	1.60973957	3665.85446	0.00307622936	0.181979426	0.000409756849
61153.7534	1.60973957	4124.08627	0.0030231932	0.201638754	0.000409754718
61153.7534	2.01217447	0	0.00466769853	0.00323422338	0.000475573183
61153.7534	2.01217447	458.231807	0.00441752522	0.0192859076	0.000422829333
61153.7534	2.01217447	916.463615	0.00404213202	0.045041482	0.000422733441
61153.7534	2.01217447	1374.69542	0.00380011893	0.0698402292	0.000422701477
61153.7534	2.01217447	1832.92723	0.00362459788	0.0936836934	0.000422685495
61153.7534	2.01217447	2291.15904	0.00349061786	0.11660817	0.000422675905
61153.7534	2.01217447	2749.39084	0.00338497088	0.138657383	0.000422669512
61153.7534	2.01217447	3207.62265	0.00329975374	0.159875931	0.000422664946
61153.7534	2.01217447	3665.85446	0.0032298241	0.180307223	0.000422661521
61153.7534	2.01217447	4124.08627	0.00317152508	0.199992713	0.000422658858
61153.7534	2.41460936	0	0.00474667745	0.0032816599	0.000487789218
61153.7534	2.41460936	458.231807	0.00452707029	0.0172274566	0.000434250458
61153.7534	2.41460936	916.463615	0.0041749224	0.0430745404	0.000434135388
61153.7534	2.41460936	1374.69542	0.0039400651	0.067941336	0.000434097031
61153.7534	2.41460936	1832.92723	0.00376690276	0.091841022	0.000434077853
61153.7534	2.41460936	2291.15904	0.00363238784	0.114813231	0.000434066346
61153.7534	2.41460936	2749.39084	0.00352443905	0.136903582	0.000434058674
61153.7534	2.41460936	3207.62265	0.00343609416	0.158157994	0.000434053195
61153.7534	2.41460936	3665.85446	0.00336250995	0.178620844	0.000434049085
61153.7534	2.41460936	4124.08627	0.00330050128	0.198334316	0.000434045888
61153.7534	2.81704425	0	0.00480913006	0.0033175025	0.000498325935
61153.7534	2.81704425	458.231807	0.00461426296	0.0151474529	0.000398972492
61153.7534	2.81704425	916.463615	0.00428456499	0.0410859723	0.00044436798
61153.7534	2.81704425	1374.69542	0.00405754538	0.0660222266	0.000444323231
61153.7534	2.81704425	1832.92723	0.00388782326	0.0899797828	0.000444300856
61153.7534	2.81704425	2291.15904	0.0037537145	0.113001539	0.000444287431
61153.7534	2.81704425	2749.39084	0.00364524613	0.135134853	0.000444278481
61153.7534	2.81704425	3207.62265	0.00355505596	0.156426845	0.000444272088
61153.7534	2.81704425	3665.85446	0.00347929565	0.176922801	0.000444267293
61153.7534	2.81704425	4124.08627	0.00341466405	0.19666562	0.000444263564
61153.7534	3.21947914	0	0.00486046383	0.00334572114	0.000507631706
61153.7534	3.21947914	458.231807	0.00468579574	0.0130510901	0.000408134863
61153.7534	3.21947914	916.463615	0.00437705623	0.0390802918	0.00045354953
61153.7534	3.21947914	1374.69542	0.0041582523	0.0640870265	0.000453498387
61153.7534	3.21947914	1832.92723	0.00399200012	0.0881036838	0.000453472816
61153.7534	3.21947914	2291.15904	0.00385977093	0.111176303	0.000453457473
61153.7534	3.21947914	2749.39084	0.00375106243	0.133353906	0.000453447245
61153.7534	3.21947914	3207.62265	0.00366050889	0.154684748	0.000453439939
61153.7534	3.21947914	3665.85446	0.00358321169	0.175214984	0.000453434459
61153.7534	3.21947914	4124.08627	0.00351699745	0.194988212	0.000453430197
61153.7534	3.62191404	0	0.00490389456	0.00336865732	0.000515906112
61153.7534	3.62191404	458.231807	0.00474592313	0.0109416813	0.000416338844
61153.7534	3.62191404	916.463615	0.00445640421	0.0370605781	0.000461772689
61153.7534	3.62191404	1374.69542	0.00424589813	0.0621385291	0.000461715154
61153.7534	3.62191404	1832.92723	0.0040835264	0.0862152672	0.000461686386
61153.7534	3.62191404	2291.15904	0.00395337684	0.109339784	0.000461669126
61153.7534	3.62191404	2749.39084	0.0038453766	0.131562708	0.000461657619
61153.7534	3.62191404	3207.62265	0.00375442124	0.152933396	0.000461649399
61153.7534	3.62191404	3665.85446	0.00367684613	0.173498843	0.000461643235
61153.7534	3.62191404	4124.08627	0.00360937748	0.193303329	0.00046163844
68797.9725	0	0	0.00136477741	0.00107718907	9.10231345e-05
68797.9725	0	458.231807	0.0013051012	0.0250125359	0.000136284373
68797.9725	0	916.463615	0.00129406645	0.0481017522	0.000136284373
68797.9725	0	1374.69542	0.00128939059	0.0703516815	0.000136284373
68797.9725	0	1832.92723	0.0012868046	0.0918036602	0.000136284373
68797.9725	0	2291.15904	0.00128516459	0.112498928	0.000136284373
68797.9725	0	2749.39084	0.00128403391	0.132476489	0.000136284373
68797.9725	0	3207.62265	0.00128320964	0.151772892	0.000136284373
68797.9725	0	3665.85446	0.00128258454	0.170422313	0.000136284373
68797.9725	0	4124.08627	0.00128209659	0.188456714	0.000136284373
68797.9725	0.402434893	0	0.00354495984	0.00246062586	0.00020104838
68797.9725	0.402434893	458.231807	0.00324248829	0.0242590365	0.000242730589
68797.9725	0.402434893	916.463615	0.00278371531	0.0469483613	0.00024271141
68797.9725	0.402434893	1374.69542	0.00258198039	0.0690445055	0.000242705017
68797.9725	0.402434893	1832.92723	0.00247189357	0.090428726	0.000242701821
68797.9725	0.402434893	2291.15904	0.00240379021	0.111093408	0.000242699903
68797.9725	0.402434893	2749.39084	0.00235812312	0.131058737	0.000242698625
68797.9725	0.402434893	3207.62265	0.00232576998	0.150352705	0.000242697711
68797.9725	0.402434893	3665.85446	0.002301946	0.169005145	0.000242697026
68797.9725	0.402434893	4124.08627	0.00228390719	0.187045639	0.000242696494
68797.9725	0.804869786	0	0.0040799713	0.00283946999	0.000328222221
68797.9725	0.804869786	458.231807	0.00377706966	0.0227463796	0.000325134106
68797.9725	0.804869786	916.463615	0.00333484342	0.0455047085	0.000325095749
68797.9725	0.804869786	1374.69542	0.00308216007	0.0675981144	0.000325082963
68797.9725	0.804869786	1832.92723	0.00292317377	0.0889764801	0.00032507657
68797.9725	0.804869786	2291.15904	0.0028158075	0.109640942	0.000325072735
68797.9725	0.804869786	2749.39084	0.00273886692	0.129610854	0.000325070177
68797.9725	0.804869786	3207.62265	0.00268100587	0.148912527	0.000325068351
68797.9725	0.804869786	3665.85446	0.00263619633	0.167574492	0.000325066981
68797.9725	0.804869786	4124.08627	0.00260072451	0.185625454	0.000325065916
68797.9725	1.20730468	0	0.00434183923	0.00302130186	0.000432728836
68797.9725	1.20730468	458.231807	0.00406516261	0.0210603445	0.000392234176
68797.9725	1.20730468	916.463615	0.00364436932	0.0438926086	0.00039217664
68797.9725	1.20730468	1374.69542	0.00338990294	0.0660319866	0.000392157462
68797.9725	1.20730468	1832.92723	0.00321623228	0.0874394112	0.000392147872
68797.9725	1.20730468	2291.15904	0.00309146743	0.108126219	0.000392142119
68797.9725	1.20730468	2749.39084	0.00299826362	0.128115633	0.000392138283
68797.9725	1.20730468	3207.62265	0.00292637094	0.147435271	0.000392135543
68797.9725	1.20730468	3665.85446	0.00286943926	0.166114085	0.000392133489
68797.9725	1.20730468	4124.08627	0.00282294158	0.184180915	0.00039213189
68797.9725	1.60973957	0	0.00450230204	0.00312887805	0.000460107911
68797.9725	1.60973957	458.231807	0.00426079197	0.0193056598	0.000409890744
68797.9725	1.60973957	916.463615	0.00385987725	0.042211207	0.00040981403
68797.9725	1.60973957	1374.69542	0.0036102987	0.0644034091	0.000409788459
68797.9725	1.60973957	1832.92723	0.00343332163	0.0858510846	0.000409775673
68797.9725	1.60973957	2291.15904	0.00330106646	0.106570196	0.000409768002
68797.9725	1.60973957	2749.39084	0.0031990122	0.126586956	0.000409762888
68797.9725	1.60973957	3207.62265	0.00311826446	0.145930587	0.000409759234
68797.9725	1.60973957	3665.85446	0.00305299066	0.1646309	0.000409756495
68797.9725	1.60973957	4124.08627	0.00299926088	0.182717228	0.000409754364
68797.9725	2.01217447	0	0.00461334473	0.00320039832	0.00047557274
68797.9725	2.01217447	458.231807	0.00440323002	0.0175078748	0.00042282889
68797.9725	2.01217447	916.463615	0.00402447557	0.0404897079	0.000422732998
68797.9725	2.01217447	1374.69542	0.00378149798	0.0627368119	0.000422701034
68797.9725	2.01217447	1832.92723	0.00360501978	0.0842289701	0.000422685052
68797.9725	2.01217447	2291.15904	0.00347001211	0.10498516	0.000422675463
68797.9725	2.01217447	2749.39084	0.003363381	0.125033629	0.00042266907
68797.9725	2.01217447	3207.62265	0.00327726504	0.144404954	0.000422664504
68797.9725	2.01217447	3665.85446	0.0032065236	0.163129826	0.000422661079
68797.9725	2.01217447	4124.08627	0.00314750183	0.181238168	0.000422658415
68797.9725	2.41460936	0	0.00469633934	0.00325167625	0.000487788687
68797.9725	2.41460936	458.231807	0.00451209316	0.0156810448	0.000434249927
68797.9725	2.41460936	916.463615	0.00415641334	0.0387405605	0.000434134857
68797.9725	2.41460936	1374.69542	0.00392051397	0.0610440626	0.0004340965
68797.9725	2.41460936	1832.92723	0.00374650771	0.0825828246	0.000434077322
68797.9725	2.41460936	2291.15904	0.00361111609	0.103378674	0.000434065815
68797.9725	2.41460936	2749.39084	0.00350231078	0.123461454	0.000434058143
68797.9725	2.41460936	3207.62265	0.00341314362	0.142862857	0.000434052664
68797.9725	2.41460936	3665.85446	0.00333879889	0.161614379	0.000434048554
68797.9725	2.41460936	4124.08627	0.00327608165	0.179746533	0.000434045357
68797.9725	2.81704425	0	0.00476174569	0.00329045146	0.000498325316
68797.9725	2.81704425	458.231807	0.00459852772	0.0138335674	0.000398971872
68797.9725	2.81704425	916.463615	0.00426532916	0.0369706795	0.000444367361
68797.9725	2.81704425	1374.69542	0.00403714357	0.0593317521	0.000444322611
68797.9725	2.81704425	1832.92723	0.00386656805	0.0809184906	0.000444300236
68797.9725	2.81704425	2291.15904	0.00373169532	0.101755606	0.000444286811
68797.9725	2.81704425	2749.39084	0.00362242183	0.121874381	0.000444277861
68797.9725	2.81704425	3207.62265	0.00353148775	0.141307484	0.000444271468
68797.9725	2.81704425	3665.85446	0.00345500349	0.160087143	0.000444266674
68797.9725	2.81704425	4124.08627	0.00338969999	0.178244434	0.000444262944
68797.9725	3.21947914	0	0.00481531022	0.00332096129	0.000507630998
68797.9725	3.21947914	458.231807	0.00466927825	0.0119706383	0.000408134155
68797.9725	3.21947914	916.463615	0.00435717476	0.0351844822	0.000453548822
68797.9725	3.21947914	1374.69542	0.0041370937	0.0576039779	0.000453497679
68797.9725	3.21947914	1832.92723	0.00396998887	0.0792397121	0.000453472108
68797.9725	3.21947914	2291.15904	0.0038369814	0.100119227	0.000453456765
68797.9725	3.21947914	2749.39084	0.00372755342	0.120275184	0.000453446537
68797.9725	3.21947914	3207.62265	0.00363625744	0.139741159	0.00045343923
68797.9725	3.21947914	3665.85446	0.00355829553	0.158550057	0.000453433751
68797.9725	3.21947914	4124.08627	0.00349142669	0.176733496	0.000453429489
68797.9725	3.62191404	0	0.00486046383	0.00334572114	0.000515905315
68797.9725	3.62191404	458.231807	0.00472863265	0.0100955845	0.000416338047
68797.9725	3.62191404	916.463615	0.00443593322	0.0333850007	0.000461771893
68797.9725	3.62191404	1374.69542	0.0042240708	0.0558635041	0.000461714357
68797.9725	3.62191404	1832.92723	0.00406082339	0.0775490372	0.00046168559
68797.9725	3.62191404	2291.15904	0.00392988327	0.098471824	0.000461668329
68797.9725	3.62191404	2749.39084	0.00382118542	0.118665866	0.000461656822
68797.9725	3.62191404	3207.62265	0.00372954608	0.138165607	0.000461648603
68797.9725	3.62191404	3665.85446	0.00365128984	0.157004601	0.000461642438
68797.9725	3.62191404	4124.08627	0.00358321169	0.175214984	0.000461637643
