# Supplementary material for: GEODE: an in silico tool that translates in vitro to in vivo predictions of tuberculosis antibiotic combination efficacy
Source: Front Pharmacol. 2025 Oct 17;16:1639673. doi: 10.3389/fphar.2025.1639673 (PMC12575316; doi:10.3389/fphar.2025.1639673)
Supplement: Supplementary file 1 [file Supplementaryfile5.zip › drug_int_data/RMZE-NNNH-mean/MXF-PZA.csv]

bliss MXF-PZA nrDrugs 2 nrLines 99
0	7644.2192	0.00079171367	0.0011431869	8.2063615e-05
0	15288.4383	0.000796705833	0.00114817915	8.20636149e-05
0	22932.6575	0.000797854681	0.00114932801	8.20636149e-05
0	30576.8767	0.000798316923	0.00114979025	8.20636149e-05
0	38221.0958	0.00079855455	0.00115002788	8.20636149e-05
0	45865.315	0.000798695057	0.00115016839	8.20636149e-05
0	53509.5342	0.000798786049	0.00115025938	8.20636149e-05
0	61153.7534	0.000798848871	0.0011503222	8.20636149e-05
0	68797.9725	0.000798894356	0.00115036769	8.20636149e-05
15.095	0	0.00300558	0.00441907	0.0011001
15.095027	7644.2192	0.0029900547	0.0042241149	0.00085330298
15.0950271	15288.4383	0.00297007166	0.00391940115	0.000853147166
15.0950271	22932.6575	0.00295017768	0.00400104613	0.000853095228
15.0950271	30576.8767	0.0029304156	0.00394289433	0.000853069258
15.0950271	38221.0958	0.00291082639	0.00379758924	0.000853053677
15.0950271	45865.315	0.00289144861	0.00369204456	0.000853043289
15.0950271	53509.5342	0.00287231797	0.00361036349	0.000853035869
15.0950271	61153.7534	0.00285346694	0.00354411785	0.000853030304
15.0950271	68797.9725	0.00283492457	0.00348845917	0.000853025976
30.1901	0	0.00300788	0.00442225	0.00110398
30.190054	7644.2192	0.0030000658	0.0045045828	0.00085745355
30.1900542	15288.4383	0.00299005465	0.00422502498	0.00085714192
30.1900542	22932.6575	0.00298005476	0.00399254336	0.000857038042
30.1900542	30576.8767	0.00297007166	0.00392039687	0.000856986104
30.1900542	38221.0958	0.00296011082	0.00392896101	0.000856954941
30.1900542	45865.315	0.00295017768	0.00400301816	0.000856934165
30.1900542	53509.5342	0.00294027754	0.00403964469	0.000856919325
30.1900542	61153.7534	0.0029304156	0.00394289433	0.000856908196
30.1900542	68797.9725	0.00292059691	0.00386378929	0.000856899539
45.2851	0	0.00300862	0.00442334	0.00110457
45.285081	7644.2192	0.0030034043	0.004631766	0.00085834847
45.2850813	15288.4383	0.00299672782	0.00445312503	0.00085788103
45.2850813	22932.6575	0.00299005465	0.00422538491	0.000857725215
45.2850813	30576.8767	0.00298338647	0.00405972921	0.000857647307
45.2850813	38221.0958	0.00297672492	0.00395873274	0.000857600563
45.2850813	45865.315	0.00297007166	0.00392079091	0.000857569399
45.2850813	53509.5342	0.00296342829	0.00391838583	0.00085754714
45.2850813	61153.7534	0.00295679643	0.00394835958	0.000857530445
45.2850813	68797.9725	0.00295017768	0.00400379751	0.000857517461
60.3801	0	0.00300899	0.00442389	0.00110475
60.380108	7644.2192	0.0030050738	0.0046299939	0.00085884046
60.3801084	15288.4383	0.00300006576	0.00450529936	0.000858217221
60.3801084	22932.6575	0.00299505915	0.00438656945	0.000858009468
60.3801084	30576.8767	0.00299005465	0.00422558477	0.000857905591
60.3801084	38221.0958	0.00298505296	0.00410431148	0.000857843265
60.3801084	45865.315	0.00298005476	0.00399298729	0.000857801714
60.3801084	53509.5342	0.00297506077	0.00394584253	0.000857772035
60.3801084	61153.7534	0.00297007166	0.00392100977	0.000857749776
60.3801084	68797.9725	0.00296508811	0.00391610336	0.000857732463
75.4751	0	0.00300921	0.00442423	0.00110483
75.475136	7644.2192	0.0030060755	0.0046102307	0.00085922834
75.4751355	15288.4383	0.00300206883	0.00458463777	0.000858449301
75.4751355	22932.6575	0.00299806291	0.00451208541	0.000858189612
75.4751355	30576.8767	0.00299405806	0.00434997753	0.000858059767
75.4751355	38221.0958	0.00299005465	0.00422571422	0.000857981859
75.4751355	45865.315	0.00298605304	0.00413148189	0.00085792992
75.4751355	53509.5342	0.00298205358	0.0040273755	0.000857892821
75.4751355	61153.7534	0.00297805662	0.00397132819	0.000857864997
75.4751355	68797.9725	0.00297406253	0.00393931549	0.000857843356
90.5702	0	0.00300936	0.00442445	0.00110487
90.570163	7644.2192	0.0030067433	0.0045806708	0.00085957851
90.5701626	15288.4383	0.00300340432	0.00463223796	0.000858643685
90.5701626	22932.6575	0.00300006576	0.00450557787	0.000858332061
90.5701626	30576.8767	0.00299672782	0.00445362959	0.000858176246
90.5701626	38221.0958	0.00299339072	0.00432692102	0.000858082757
90.5701626	45865.315	0.00299005465	0.00422580589	0.000858020431
90.5701626	53509.5342	0.00298671983	0.00414553783	0.000857975913
90.5701626	61153.7534	0.00298338647	0.00406007366	0.000857942523
90.5701626	68797.9725	0.00298005476	0.00399316267	0.000857916554
105.6652	0	0.003009463	0.004424619	0.001104888
105.66519	7644.2192	0.0030072203	0.0045591765	0.00085991201
105.66519	15288.4383	0.00300435828	0.00463546281	0.000858821417
105.66519	22932.6575	0.00300149651	0.00455781117	0.000858457859
105.66519	30576.8767	0.00299863512	0.00453851644	0.000858276076
105.66519	38221.0958	0.00299577427	0.00441467137	0.000858167006
105.66519	45865.315	0.00299291407	0.0043110861	0.000858094292
105.66519	53509.5342	0.00299005465	0.00422587473	0.000858042354
105.66519	61153.7534	0.00298719615	0.00415597563	0.0008580034
105.66519	68797.9725	0.0029843387	0.00408499486	0.000857973102
120.7602	0	0.003009541	0.004424744	0.001104901
120.76022	7644.2192	0.0030075781	0.0045428689	0.0008602371
120.760217	15288.4383	0.00300507377	0.00463031381	0.000858990753
120.760217	22932.6575	0.00300256963	0.00460620868	0.000858575262
120.760217	30576.8767	0.00300006576	0.00450573141	0.000858367512
120.760217	38221.0958	0.00299756224	0.00448984985	0.00085824286
120.760217	45865.315	0.00299505915	0.00438696695	0.000858159759
120.760217	53509.5342	0.00299255659	0.00429954782	0.000858100401
120.760217	61153.7534	0.00299005465	0.00422592861	0.000858055882
120.760217	68797.9725	0.00298755341	0.00416403077	0.000858021257
135.8552	0	0.003009601	0.004424842	0.00110491
135.85524	7644.2192	0.0030078563	0.0045300854	0.00086055752
135.855244	15288.4383	0.00300563027	0.00462346979	0.000859155434
135.855244	22932.6575	0.00300340432	0.00463242326	0.000858688012
135.855244	30576.8767	0.00300117855	0.00454226331	0.000858454294
135.855244	38221.0958	0.00299895303	0.00454289027	0.000858314062
135.855244	45865.315	0.00299672782	0.00445382877	0.000858220573
135.855244	53509.5342	0.00299450298	0.0043662993	0.000858153795
135.855244	61153.7534	0.00299227857	0.00429076987	0.000858103712
135.855244	68797.9725	0.00299005465	0.00422597211	0.000858064758
