# Supplementary material for: GEODE: an in silico tool that translates in vitro to in vivo predictions of tuberculosis antibiotic combination efficacy
Source: Front Pharmacol. 2025 Oct 17;16:1639673. doi: 10.3389/fphar.2025.1639673 (PMC12575316; doi:10.3389/fphar.2025.1639673)
Supplement: Supplementary file 1 [file Supplementaryfile5.zip › drug_int_data/RMZE-NNNH-mean/MXF-EMB.csv]

bliss MXF-EMB nrDrugs 2 nrLines 99
0	458.2318	0.001130999	1.264063	0.0001357837
0	916.4636	0.001130999	1.264063	0.0001357837
0	1374.6954	0.0011309993	1.2640632	0.00013578372
0	1832.9272	0.0011309993	1.2640632	0.00013578372
0	2291.159	0.0011309993	1.2640632	0.00013578372
0	2749.3908	0.0011309993	1.2640632	0.00013578372
0	3207.6227	0.0011309993	1.2640632	0.00013578372
0	3665.8545	0.0011309993	1.2640632	0.00013578372
0	4124.0863	0.0011309993	1.2640632	0.00013578372
15.095	0	0.00945575	0.00503272	0.000323826
15.09503	458.2318	0.00924375	0.004560943	0.0001392549
15.09503	916.4636	0.008506965	0.3691111	0.0001375198
15.095027	1374.6954	0.0079503872	0.62715053	0.00013694116
15.095027	1832.9272	0.0075911633	0.77355142	0.00013665181
15.095027	2291.159	0.0073277938	0.86647492	0.0001364782
15.095027	2749.3908	0.0071154121	0.93028592	0.00013636245
15.095027	3207.6227	0.0069322434	0.97666576	0.00013627978
15.095027	3665.8545	0.0067731129	1.0118379	0.00013621777
15.095027	4124.0863	0.0066320005	1.0393991	0.00013616954
30.1901	0	0.0094622	0.00503515	0.000323828
30.19005	458.2318	0.009411482	0.004824559	0.0001427186
30.19005	916.4636	0.00924375	0.004560943	0.0001392549
30.190054	1374.6954	0.008908478	0.19538046	0.00013809832
30.190054	1832.9272	0.0085069646	0.36911107	0.00013751979
30.190054	2291.159	0.0081931422	0.51829133	0.00013717262
30.190054	2749.3908	0.0079503872	0.62715053	0.00013694116
30.190054	3207.6227	0.0077545976	0.70944945	0.00013677582
30.190054	3665.8545	0.0075911633	0.77355142	0.00013665181
30.190054	4124.0863	0.0074508942	0.82473869	0.00013655536
45.2851	0	0.00946491	0.00503596	0.000323828
45.28508	458.2318	0.009434414	0.00489242	0.0001461674
45.28508	916.4636	0.009387426	0.004761962	0.0001409882
45.285081	1374.6954	0.0092437497	0.0045609425	0.00013925493
45.285081	1832.9272	0.0090353518	0.12647258	0.00013838754
45.285081	2291.159	0.0087748531	0.25493361	0.00013786692
45.285081	2749.3908	0.0085069646	0.36911107	0.00013751979
45.285081	3207.6227	0.0082882718	0.47394694	0.00013727182
45.285081	3665.8545	0.0081057758	0.55823146	0.00013708582
45.285081	4124.0863	0.0079503872	0.62715053	0.00013694116
60.3801	0	0.00946649	0.00503637	0.000323828
60.38011	458.2318	0.009445358	0.004927881	0.000149594
60.38011	916.4636	0.009411482	0.004824559	0.0001427186
60.380108	1374.6954	0.0093544386	0.0047122196	0.0001404107
60.380108	1832.9272	0.0092437497	0.0045609425	0.00013925493
60.380108	2291.159	0.0090939816	0.087951652	0.00013856105
60.380108	2749.3908	0.008908478	0.19538046	0.00013809832
60.380108	3207.6227	0.008702366	0.28169113	0.00013776775
60.380108	3665.8545	0.0085069646	0.36911107	0.00013751979
60.380108	4124.0863	0.008339122	0.44990965	0.00013732692
75.4751	0	0.00946755	0.00503661	0.000323828
75.47514	458.2318	0.00945176	0.004949519	0.0001529915
75.47514	916.4636	0.009425403	0.004864725	0.0001444453
75.475136	1374.6954	0.0093971527	0.0047863015	0.00014156535
75.475136	1832.9272	0.0093301796	0.0046787048	0.00014012185
75.475136	2291.159	0.0092437497	0.0045609425	0.00013925493
75.475136	2749.3908	0.0091311144	0.063399681	0.00013867671
75.475136	3207.6227	0.0089875771	0.15527055	0.00013826359
75.475136	3665.8545	0.0088267018	0.23212776	0.0001379537
75.475136	4124.0863	0.0086607521	0.29688303	0.00013771265
90.5702	0	0.00946832	0.00503678	0.000323828
90.57016	458.2318	0.009455966	0.004964062	0.0001563534
90.57016	916.4636	0.009434414	0.00489242	0.0001461674
90.570163	1374.6954	0.0094114818	0.0048245591	0.00014271862
90.570163	1832.9272	0.0093874265	0.0047619615	0.00014098818
90.570163	2291.159	0.0093146443	0.0046573244	0.00013994851
90.570163	2749.3908	0.0092437497	0.0045609425	0.00013925493
90.570163	3207.6227	0.0091567387	0.04639738	0.00013875932
90.570163	3665.8545	0.0090353518	0.12647258	0.00013838754
90.570163	4124.0863	0.008908478	0.19538046	0.00013809832
105.6652	0	0.009468914	0.005036894	0.0003238277
105.6652	458.2318	0.009458943	0.004974497	0.0001596734
105.6652	916.4636	0.009440711	0.004912581	0.0001478839
105.66519	1374.6954	0.0094214725	0.0048530704	0.00014387023
105.66519	1832.9272	0.0094012823	0.0047970238	0.00014185381
105.66519	2291.159	0.0093725092	0.0047372656	0.00014064173
105.66519	2749.3908	0.0093038441	0.004642506	0.00013983293
105.66519	3207.6227	0.0092437497	0.0045609425	0.00013925493
105.66519	3665.8545	0.0091754854	0.033931049	0.00013882128
105.66519	4124.0863	0.0090683724	0.10481712	0.00013848393
120.7602	0	0.009469392	0.005036983	0.0003238277
120.7602	458.2318	0.009461163	0.004982346	0.0001629459
120.7602	916.4636	0.009445358	0.004927881	0.000149594
120.76022	1374.6954	0.0094288085	0.0048750323	0.00014501991
120.76022	1832.9272	0.0094114818	0.0048245591	0.00014271862
120.76022	2291.159	0.0093935191	0.0047770614	0.00014133452
120.76022	2749.3908	0.0093544386	0.0047122196	0.0001404107
120.76022	3207.6227	0.0092959003	0.0046316331	0.00013975037
120.76022	3665.8545	0.0092437497	0.0045609425	0.00013925493
120.76022	4124.0863	0.0091886934	0.024399884	0.00013886947
135.8552	0	0.009469786	0.005037052	0.0003238277
135.8552	458.2318	0.009462883	0.004988462	0.0001661657
135.8552	916.4636	0.009448929	0.004939873	0.0001512968
135.85524	1374.6954	0.0094344143	0.0048924198	0.0001461674
135.85524	1832.9272	0.0094192722	0.0048466552	0.0001435825
135.85524	2291.159	0.0094035649	0.0048030539	0.00014202684
135.85524	2749.3908	0.0093874265	0.0047619615	0.00014098818
135.85524	3207.6227	0.009340816	0.0046933819	0.00014024565
135.85524	3665.8545	0.0092898118	0.0046233161	0.00013968845
135.85524	4124.0863	0.0092437497	0.0045609425	0.00013925493
