# Supplementary material for: GEODE: an in silico tool that translates in vitro to in vivo predictions of tuberculosis antibiotic combination efficacy
Source: Front Pharmacol. 2025 Oct 17;16:1639673. doi: 10.3389/fphar.2025.1639673 (PMC12575316; doi:10.3389/fphar.2025.1639673)
Supplement: Supplementary file 1 [file Supplementaryfile5.zip › drug_int_data/RMZE-NNNH-min/MXF-RIF-EMB.csv]

bliss MXF-RIF-EMB nrDrugs 3 nrLines 999
0	0	458.2318	0.00100096	0.001424441	0
0	0	916.4636	0.001000964	0.001424441	0
0	0	1374.6954	0.0010009639	0.0014244409	0
0	0	1832.9272	0.001000964	0.0014244409	0
0	0	2291.159	0.001000964	0.0014244409	0
0	0	2749.3908	0.001000964	0.0014244409	0
0	0	3207.6227	0.001000964	0.0014244409	0
0	0	3665.8545	0.001000964	0.0014244409	0
0	0	4124.0863	0.001000964	0.0014244409	0
0	0.40243	0	0.0058873	0.0027364	0.00028739
0	0.4024349	458.2318	0.003406396	0.003406396	0.0002873911
0	0.4024349	916.4636	0.002673023	0.002673023	0.0002873911
0	0.40243489	1374.6954	0.002337682	0.002337682	0.00028739113
0	0.40243489	1832.9272	0.0021447847	0.0021447847	0.00028739113
0	0.40243489	2291.159	0.002019316	0.002019316	0.00028739113
0	0.40243489	2749.3908	0.0019311335	0.0019311335	0.00028739113
0	0.40243489	3207.6227	0.0018657488	0.0018657488	0.00028739113
0	0.40243489	3665.8545	0.0018153254	0.0018153254	0.00028739113
0	0.40243489	4124.0863	0.0017752516	0.0017752516	0.00028739113
0	0.80487	0	0.0058915	0.002942	0.00056565
0	0.8048698	458.2318	0.004249938	0.004249938	0.0005656511
0	0.8048698	916.4636	0.003406396	0.003406396	0.0005656511
0	0.80486979	1374.6954	0.0029553797	0.0029553797	0.00056565107
0	0.80486979	1832.9272	0.0026730232	0.0026730232	0.00056565107
0	0.80486979	2291.159	0.0024791695	0.0024791695	0.00056565107
0	0.80486979	2749.3908	0.002337682	0.002337682	0.00056565107
0	0.80486979	3207.6227	0.0022297982	0.0022297982	0.00056565107
0	0.80486979	3665.8545	0.0021447847	0.0021447847	0.00056565107
0	0.80486979	4124.0863	0.0020760493	0.0020760493	0.00056565107
0	1.2073	0	0.0058925	0.003013	0.00071749
0	1.207305	458.2318	0.00472697	0.00472697	0.0007174886
0	1.207305	916.4636	0.003896757	0.003896757	0.0007174886
0	1.2073047	1374.6954	0.0034063963	0.0034063963	0.00071748861
0	1.2073047	1832.9272	0.0030806692	0.0030806692	0.00071748861
0	1.2073047	2291.159	0.0028479128	0.0028479128	0.00071748861
0	1.2073047	2749.3908	0.0026730232	0.0026730232	0.00071748861
0	1.2073047	3207.6227	0.002536682	0.002536682	0.00071748861
0	1.2073047	3665.8545	0.0024273466	0.0024273466	0.00071748861
0	1.2073047	4124.0863	0.002337682	0.002337682	0.00071748861
0	1.6097	0	0.0058929	0.0030485	0.00074943
0	1.60974	458.2318	0.005035388	0.005035388	0.0007494288
0	1.60974	916.4636	0.004249938	0.004249938	0.0007494288
0	1.6097396	1374.6954	0.0037521529	0.0037521529	0.00074942884
0	1.6097396	1832.9272	0.0034063963	0.0034063963	0.00074942884
0	1.6097396	2291.159	0.0031514647	0.0031514647	0.00074942884
0	1.6097396	2749.3908	0.0029553797	0.0029553797	0.00074942884
0	1.6097396	3207.6227	0.0027997042	0.0027997042	0.00074942884
0	1.6097396	3665.8545	0.0026730232	0.0026730232	0.00074942884
0	1.6097396	4124.0863	0.0025678752	0.0025678752	0.00074942884
0	2.0122	0	0.0058931	0.0030695	0.00076343
0	2.012174	458.2318	0.005251618	0.005251618	0.0007634296
0	2.012174	916.4636	0.004517252	0.004517252	0.0007634296
0	2.0121745	1374.6954	0.0040265102	0.0040265102	0.00076342958
0	2.0121745	1832.9272	0.0036734335	0.0036734335	0.00076342958
0	2.0121745	2291.159	0.0034063963	0.0034063963	0.00076342958
0	2.0121745	2749.3908	0.0031969749	0.0031969749	0.00076342958
0	2.0121745	3207.6227	0.0030281365	0.0030281365	0.00076342958
0	2.0121745	3665.8545	0.0028890141	0.0028890141	0.00076342958
0	2.0121745	4124.0863	0.0027723312	0.0027723312	0.00076342958
0	2.4146	0	0.0058933	0.0030835	0.00077135
0	2.414609	458.2318	0.005411778	0.005411778	0.0007713547
0	2.414609	916.4636	0.00472697	0.00472697	0.0007713547
0	2.4146094	1374.6954	0.0042499377	0.0042499377	0.00077135473
0	2.4146094	1832.9272	0.0038967569	0.0038967569	0.00077135473
0	2.4146094	2291.159	0.0036239178	0.0036239178	0.00077135473
0	2.4146094	2749.3908	0.0034063963	0.0034063963	0.00077135473
0	2.4146094	3207.6227	0.0032286954	0.0032286954	0.00077135473
0	2.4146094	3665.8545	0.0030806692	0.0030806692	0.00077135473
0	2.4146094	4124.0863	0.0029553797	0.0029553797	0.00077135473
0	2.817	0	0.0058934	0.0030933	0.00077634
0	2.817044	458.2318	0.005535239	0.005535239	0.0007763424
0	2.817044	916.4636	0.004896065	0.004896065	0.0007763424
0	2.8170443	1374.6954	0.0044356383	0.0044356383	0.00077634237
0	2.8170443	1832.9272	0.0040865319	0.0040865319	0.00077634237
0	2.8170443	2291.159	0.003811941	0.003811941	0.00077634237
0	2.8170443	2749.3908	0.0035898952	0.0035898952	0.00077634237
0	2.8170443	3207.6227	0.0034063963	0.0034063963	0.00077634237
0	2.8170443	3665.8545	0.0032520697	0.0032520697	0.00077634237
0	2.8170443	4124.0863	0.0031203845	0.0031203845	0.00077634237
0	3.2195	0	0.0058934	0.0031006	0.0007797
0	3.219479	458.2318	0.005633351	0.005633351	0.0007796972
0	3.219479	916.4636	0.005035388	0.005035388	0.0007796972
0	3.2194791	1374.6954	0.0045925525	0.0045925525	0.00077969724
0	3.2194791	1832.9272	0.0042499377	0.0042499377	0.00077969724
0	3.2194791	2291.159	0.0039762374	0.0039762374	0.00077969724
0	3.2194791	2749.3908	0.0037521529	0.0037521529	0.00077969724
0	3.2194791	3207.6227	0.0035650771	0.0035650771	0.00077969724
0	3.2194791	3665.8545	0.0034063963	0.0034063963	0.00077969724
0	3.2194791	4124.0863	0.0032700091	0.0032700091	0.00077969724
0	3.6219	0	0.0058935	0.0031063	0.00078207
0	3.621914	458.2318	0.005679987	0.005713208	0.0007820662
0	3.621914	916.4636	0.005152216	0.005152216	0.0007820662
0	3.621914	1374.6954	0.0047269697	0.0047269697	0.00078206621
0	3.621914	1832.9272	0.0043922066	0.0043922066	0.00078206621
0	3.621914	2291.159	0.004121132	0.004121132	0.00078206621
0	3.621914	2749.3908	0.0038967569	0.0038967569	0.00078206621
0	3.621914	3207.6227	0.0037077349	0.0037077349	0.00078206621
0	3.621914	3665.8545	0.0035461731	0.0035461731	0.00078206621
0	3.621914	4124.0863	0.0034063963	0.0034063963	0.00078206621
15.095	0	0	0.00601803	0.0040474	0.000643965
15.09503	0	458.2318	0.003941141	0.003941141	0.0006439653
15.09503	0	916.4636	0.003169666	0.003169666	0.0006439653
15.095027	0	1374.6954	0.0027619482	0.0027619482	0.00064396532
15.095027	0	1832.9272	0.0025091168	0.0025091168	0.00064396532
15.095027	0	2291.159	0.00233684	0.00233684	0.00064396532
15.095027	0	2749.3908	0.0022118578	0.0022118578	0.00064396532
15.095027	0	3207.6227	0.0021170253	0.0021170253	0.00064396532
15.095027	0	3665.8545	0.0020425981	0.0020425981	0.00064396532
15.095027	0	4124.0863	0.0019826255	0.0019826255	0.00064396532
15.095	0.402435	0	0.00618458	0.0040257	0.000649426
15.09503	0.4024349	458.2318	0.00515658	0.00515658	0.0006494261
15.09503	0.4024349	916.4636	0.004056537	0.004056537	0.0006494261
15.095027	0.40243489	1374.6954	0.0033881166	0.0033881166	0.00064942609
15.095027	0.40243489	1832.9272	0.0029759321	0.0029759321	0.00064942609
15.095027	0.40243489	2291.159	0.0027021655	0.0027021655	0.00064942609
15.095027	0.40243489	2749.3908	0.0025087547	0.0025087547	0.00064942609
15.095027	0.40243489	3207.6227	0.0023654158	0.0023654158	0.00064942609
15.095027	0.40243489	3665.8545	0.0022551616	0.0022551616	0.00064942609
15.095027	0.40243489	4124.0863	0.0021678262	0.0021678262	0.00064942609
15.095	0.80487	0	0.00626449	0.00399819	0.000656478
15.09503	0.8048698	458.2318	0.005563472	0.005563472	0.0006564776
15.09503	0.8048698	916.4636	0.004620568	0.004620568	0.0006564776
15.095027	0.80486979	1374.6954	0.0038803565	0.0038803565	0.00065647759
15.095027	0.80486979	1832.9272	0.0033917598	0.0033917598	0.00065647759
15.095027	0.80486979	2291.159	0.0030559424	0.0030559424	0.00065647759
15.095027	0.80486979	2749.3908	0.0028141839	0.0028141839	0.00065647759
15.095027	0.80486979	3207.6227	0.0026330226	0.0026330226	0.00065647759
15.095027	0.80486979	3665.8545	0.0024927219	0.0024927219	0.00065647759
15.095027	0.80486979	4124.0863	0.0023810982	0.0023810982	0.00065647759
15.095	1.2073	0	0.00631161	0.00397237	0.000661263
15.09503	1.207305	458.2318	0.005702988	0.005702988	0.0006612626
15.09503	1.207305	916.4636	0.004887293	0.004887293	0.0006612626
15.095027	1.2073047	1374.6954	0.0042132066	0.0042132066	0.0006612626
15.095027	1.2073047	1832.9272	0.0037262347	0.0037262347	0.0006612626
15.095027	1.2073047	2291.159	0.0033719188	0.0033719188	0.0006612626
15.095027	1.2073047	2749.3908	0.0031067455	0.0031067455	0.0006612626
15.095027	1.2073047	3207.6227	0.0029024626	0.0029024626	0.0006612626
15.095027	1.2073047	3665.8545	0.002740989	0.002740989	0.0006612626
15.095027	1.2073047	4124.0863	0.0026105057	0.0026105057	0.0006612626
15.095	1.60974	0	0.00634268	0.00394808	0.000666027
15.09503	1.60974	458.2318	0.005820917	0.005820917	0.0006660274
15.09503	1.60974	916.4636	0.00507957	0.00507957	0.0006660274
15.095027	1.6097396	1374.6954	0.0044798608	0.0044798608	0.00066602738
15.095027	1.6097396	1832.9272	0.0040248697	0.0040248697	0.00066602738
15.095027	1.6097396	2291.159	0.0036735509	0.0036735509	0.00066602738
15.095027	1.6097396	2749.3908	0.0033988678	0.0033988678	0.00066602738
15.095027	1.6097396	3207.6227	0.0031803343	0.0031803343	0.00066602738
15.095027	1.6097396	3665.8545	0.0030033303	0.0030033303	0.00066602738
15.095027	1.6097396	4124.0863	0.0028575544	0.0028575544	0.00066602738
15.095	2.01217	0	0.00636472	0.00392519	0.000670765
15.09503	2.012174	458.2318	0.005917531	0.005917531	0.0006707655
15.09503	2.012174	916.4636	0.00522604	0.00522604	0.0006707655
15.095027	2.0121745	1374.6954	0.0046705287	0.0046705287	0.00067076547
15.095027	2.0121745	1832.9272	0.0042475123	0.0042475123	0.00067076547
15.095027	2.0121745	2291.159	0.0039097258	0.0039097258	0.00067076547
15.095027	2.0121745	2749.3908	0.0036367347	0.0036367347	0.00067076547
15.095027	2.0121745	3207.6227	0.003413554	0.003413554	0.00067076547
15.095027	2.0121745	3665.8545	0.0032287975	0.0032287975	0.00067076547
15.095027	2.0121745	4124.0863	0.0030739348	0.0030739348	0.00067076547
15.095	2.41461	0	0.00638115	0.00390358	0.000595723
15.09503	2.414609	458.2318	0.005993362	0.005993362	0.0005957232
15.09503	2.414609	916.4636	0.005347185	0.005347185	0.0005957232
15.095027	2.4146094	1374.6954	0.0048185797	0.0048185797	0.00059572316
15.095027	2.4146094	1832.9272	0.0044193449	0.0044193449	0.00059572316
15.095027	2.4146094	2291.159	0.0040961017	0.0040961017	0.00059572316
15.095027	2.4146094	2749.3908	0.0038293385	0.0038293385	0.00059572316
15.095027	2.4146094	3207.6227	0.0036067796	0.0036067796	0.00059572316
15.095027	2.4146094	3665.8545	0.0034192506	0.0034192506	0.00059572316
15.095027	2.4146094	4124.0863	0.0032596904	0.0032596904	0.00059572316
15.095	2.81704	0	0.00639389	0.00388314	0.000598931
15.09503	2.817044	458.2318	0.006053174	0.006053174	0.0005989315
15.09503	2.817044	916.4636	0.005450525	0.005450525	0.0005989315
15.095027	2.8170443	1374.6954	0.0049424697	0.0049424697	0.00059893146
15.095027	2.8170443	1832.9272	0.0045605452	0.0045605452	0.00059893146
15.095027	2.8170443	2291.159	0.004249841	0.004249841	0.00059893146
15.095027	2.8170443	2749.3908	0.0039902766	0.0039902766	0.00059893146
15.095027	2.8170443	3207.6227	0.0037706293	0.0037706293	0.00059893146
15.095027	2.8170443	3665.8545	0.0035830142	0.0035830142	0.00059893146
15.095027	2.8170443	4124.0863	0.0034214138	0.0034214138	0.00059893146
15.095	3.21948	0	0.00636176	0.00386379	0.000602109
15.09503	3.219479	458.2318	0.006101056	0.006101056	0.0006021091
15.09503	3.219479	916.4636	0.005539117	0.005539117	0.0006021091
15.095027	3.2194791	1374.6954	0.0050497039	0.0050497039	0.00060210907
15.095027	3.2194791	1832.9272	0.004681231	0.004681231	0.00060210907
15.095027	3.2194791	2291.159	0.0043809096	0.0043809096	0.00060210907
15.095027	3.2194791	2749.3908	0.0041282365	0.0041282365	0.00060210907
15.095027	3.2194791	3207.6227	0.0039123419	0.0039123419	0.00060210907
15.095027	3.2194791	3665.8545	0.0037260364	0.0037260364	0.00060210907
15.095027	3.2194791	4124.0863	0.003563988	0.003563988	0.00060210907
15.095	3.62191	0	0.00632253	0.00384543	0.000605252
15.09503	3.621914	458.2318	0.006140025	0.006140025	0.0006052523
15.09503	3.621914	916.4636	0.005615365	0.005615365	0.0006052523
15.095027	3.621914	1374.6954	0.0051440467	0.0051440467	0.00060525233
15.095027	3.621914	1832.9272	0.0047869165	0.0047869165	0.00060525233
15.095027	3.621914	2291.159	0.0044953282	0.0044953282	0.00060525233
15.095027	3.621914	2749.3908	0.004248907	0.004248907	0.00060525233
15.095027	3.621914	3207.6227	0.0040369446	0.0040369446	0.00060525233
15.095027	3.621914	3665.8545	0.0038526321	0.0038526321	0.00060525233
15.095027	3.621914	4124.0863	0.0036910759	0.0036910759	0.00060525233
30.1901	0	0	0.00601912	0.00405117	0.000645381
30.19005	0	458.2318	0.004665617	0.004665617	0.0006453809
30.19005	0	916.4636	0.003941141	0.003941141	0.0006453809
30.190054	0	1374.6954	0.003484747	0.003484747	0.00064538093
30.190054	0	1832.9272	0.0031696663	0.0031696663	0.00064538093
30.190054	0	2291.159	0.0029386848	0.0029386848	0.00064538093
30.190054	0	2749.3908	0.0027619482	0.0027619482	0.00064538093
30.190054	0	3207.6227	0.0026222899	0.0026222899	0.00064538093
30.190054	0	3665.8545	0.0025091168	0.0025091168	0.00064538093
30.190054	0	4124.0863	0.0024155299	0.0024155299	0.00064538093
30.1901	0.402435	0	0.00611944	0.00404014	0.000648247
30.19005	0.4024349	458.2318	0.005438267	0.005438267	0.0006482466
30.19005	0.4024349	916.4636	0.004624528	0.004624528	0.0006482466
30.190054	0.40243489	1374.6954	0.0040575482	0.0040575482	0.00064824657
30.190054	0.40243489	1832.9272	0.0036425413	0.0036425413	0.00064824657
30.190054	0.40243489	2291.159	0.0033315731	0.0033315731	0.00064824657
30.190054	0.40243489	2749.3908	0.0030928471	0.0030928471	0.00064824657
30.190054	0.40243489	3207.6227	0.0029051212	0.0029051212	0.00064824657
30.190054	0.40243489	3665.8545	0.0027542395	0.0027542395	0.00064824657
30.190054	0.40243489	4124.0863	0.0026306268	0.0026306268	0.00064824657
30.1901	0.80487	0	0.00618458	0.0040257	0.000651679
30.19005	0.8048698	458.2318	0.005745897	0.005745897	0.000651679
30.19005	0.8048698	916.4636	0.00515658	0.00515658	0.000651679
30.190054	0.80486979	1374.6954	0.0045511254	0.0045511254	0.000651679
30.190054	0.80486979	1832.9272	0.0040565372	0.0040565372	0.000651679
30.190054	0.80486979	2291.159	0.003679219	0.003679219	0.000651679
30.190054	0.80486979	2749.3908	0.0033881166	0.0033881166	0.000651679
30.190054	0.80486979	3207.6227	0.0031593062	0.0031593062	0.000651679
30.190054	0.80486979	3665.8545	0.0029759321	0.0029759321	0.000651679
30.190054	0.80486979	4124.0863	0.0028262856	0.0028262856	0.000651679
30.1901	1.2073	0	0.00623045	0.00401173	0.00065408
30.19005	1.207305	458.2318	0.005842909	0.005842909	0.0006540796
30.19005	1.207305	916.4636	0.005441984	0.005441984	0.0006540796
30.190054	1.2073047	1374.6954	0.0048642655	0.0048642655	0.00065407957
30.190054	1.2073047	1832.9272	0.0043586955	0.0043586955	0.00065407957
30.190054	1.2073047	2291.159	0.0039577071	0.0039577071	0.00065407957
30.190054	1.2073047	2749.3908	0.0036403586	0.0036403586	0.00065407957
30.190054	1.2073047	3207.6227	0.0033869926	0.0033869926	0.00065407957
30.190054	1.2073047	3665.8545	0.0031819313	0.0031819313	0.00065407957
30.190054	1.2073047	4124.0863	0.0030135184	0.0030135184	0.00065407957
30.1901	1.60974	0	0.00626449	0.00399819	0.000656478
30.19005	1.60974	458.2318	0.005904302	0.005904302	0.0006564776
30.19005	1.60974	916.4636	0.005563472	0.005563472	0.0006564776
30.190054	1.6097396	1374.6954	0.0051197478	0.0051197478	0.00065647759
30.190054	1.6097396	1832.9272	0.0046205682	0.0046205682	0.00065647759
30.190054	1.6097396	2291.159	0.0042112572	0.0042112572	0.00065647759
30.190054	1.6097396	2749.3908	0.0038803565	0.0038803565	0.00065647759
30.190054	1.6097396	3207.6227	0.0036118478	0.0036118478	0.00065647759
30.190054	1.6097396	3665.8545	0.0033917598	0.0033917598	0.00065647759
30.190054	1.6097396	4124.0863	0.0032091988	0.0032091988	0.00065647759
30.1901	2.01217	0	0.00629074	0.00398508	0.000658872
30.19005	2.012174	458.2318	0.00596222	0.00596222	0.0006588722
30.19005	2.012174	916.4636	0.005643618	0.005643618	0.0006588722
30.190054	2.0121745	1374.6954	0.0052299892	0.0052299892	0.00065887221
30.190054	2.0121745	1832.9272	0.0047762509	0.0047762509	0.00065887221
30.190054	2.0121745	2291.159	0.0043832188	0.0043832188	0.00065887221
30.190054	2.0121745	2749.3908	0.0040568184	0.0040568184	0.00065887221
30.190054	2.0121745	3207.6227	0.0037868084	0.0037868084	0.00065887221
30.190054	2.0121745	3665.8545	0.0035620843	0.0035620843	0.00065887221
30.190054	2.0121745	4124.0863	0.0033733415	0.0033733415	0.00065887221
30.1901	2.41461	0	0.00631161	0.00397237	0.000661263
30.19005	2.414609	458.2318	0.006013816	0.006013816	0.0006612626
30.19005	2.414609	916.4636	0.005702988	0.005702988	0.0006612626
30.190054	2.4146094	1374.6954	0.005318467	0.005318467	0.0006612626
30.190054	2.4146094	1832.9272	0.0048872931	0.0048872931	0.0006612626
30.190054	2.4146094	2291.159	0.0045240712	0.0045240712	0.0006612626
30.190054	2.4146094	2749.3908	0.0042132066	0.0042132066	0.0006612626
30.190054	2.4146094	3207.6227	0.0039497321	0.0039497321	0.0006612626
30.190054	2.4146094	3665.8545	0.0037262347	0.0037262347	0.0006612626
30.190054	2.4146094	4124.0863	0.0035356275	0.0035356275	0.0006612626
30.1901	2.81704	0	0.00632859	0.00396004	0.000663648
30.19005	2.817044	458.2318	0.006058745	0.006058745	0.0006636479
30.19005	2.817044	916.4636	0.005764022	0.005764022	0.0006636479
30.190054	2.8170443	1374.6954	0.0054011083	0.0054011083	0.00066364793
30.190054	2.8170443	1832.9272	0.0049869538	0.0049869538	0.00066364793
30.190054	2.8170443	2291.159	0.0046469536	0.0046469536	0.00066364793
30.190054	2.8170443	2749.3908	0.0043544154	0.0043544154	0.00066364793
30.190054	2.8170443	3207.6227	0.0041013552	0.0041013552	0.00066364793
30.190054	2.8170443	3665.8545	0.0038825869	0.0038825869	0.00066364793
30.190054	2.8170443	4124.0863	0.0036930194	0.0036930194	0.00066364793
30.1901	3.21948	0	0.00634268	0.00394808	0.000666027
30.19005	3.219479	458.2318	0.006097526	0.006097526	0.0006660274
30.19005	3.219479	916.4636	0.005820917	0.005820917	0.0006660274
30.190054	3.2194791	1374.6954	0.0054723144	0.0054723144	0.00066602738
30.190054	3.2194791	1832.9272	0.0050795702	0.0050795702	0.00066602738
30.190054	3.2194791	2291.159	0.0047568064	0.0047568064	0.00066602738
30.190054	3.2194791	2749.3908	0.0044798608	0.0044798608	0.00066602738
30.190054	3.2194791	3207.6227	0.0042374841	0.0042374841	0.00066602738
30.190054	3.2194791	3665.8545	0.0040248697	0.0040248697	0.00066602738
30.190054	3.2194791	4124.0863	0.0038380881	0.0038380881	0.00066602738
30.1901	3.62191	0	0.00635456	0.00393647	0.0006684
30.19005	3.621914	458.2318	0.006130945	0.006130945	0.0006684002
30.19005	3.621914	916.4636	0.005872088	0.005872088	0.0006684002
30.190054	3.621914	1374.6954	0.0055379073	0.0055379073	0.00066840016
30.190054	3.621914	1832.9272	0.0051570135	0.0051570135	0.00066840016
30.190054	3.621914	2291.159	0.0048469378	0.0048469378	0.00066840016
30.190054	3.621914	2749.3908	0.0045825485	0.0045825485	0.00066840016
30.190054	3.621914	3207.6227	0.0043501886	0.0043501886	0.00066840016
30.190054	3.621914	3665.8545	0.0041444633	0.0041444633	0.00066840016
30.190054	3.621914	4124.0863	0.0039618427	0.0039618427	0.00066840016
45.2851	0	0	0.00601948	0.00405244	0.000645856
45.28508	0	458.2318	0.005014034	0.005014034	0.000645856
45.28508	0	916.4636	0.004380661	0.004380661	0.000645856
45.285081	0	1374.6954	0.0039411415	0.0039411415	0.00064585601
45.285081	0	1832.9272	0.0036170329	0.0036170329	0.00064585601
45.285081	0	2291.159	0.0033676736	0.0033676736	0.00064585601
45.285081	0	2749.3908	0.0031696663	0.0031696663	0.00064585601
45.285081	0	3207.6227	0.0030085249	0.0030085249	0.00064585601
45.285081	0	3665.8545	0.0028747751	0.0028747751	0.00064585601
45.285081	0	4124.0863	0.0027619482	0.0027619482	0.00064585601
45.2851	0.402435	0	0.00609122	0.00404506	0.000647969
45.28508	0.4024349	458.2318	0.005584873	0.005584873	0.0006479693
45.28508	0.4024349	916.4636	0.004897414	0.004897414	0.0006479693
45.285081	0.40243489	1374.6954	0.0044042198	0.0044042198	0.00064796931
45.285081	0.40243489	1832.9272	0.0040281045	0.0040281045	0.00064796931
45.285081	0.40243489	2291.159	0.003729659	0.003729659	0.00064796931
45.285081	0.40243489	2749.3908	0.0034881746	0.0034881746	0.00064796931
45.285081	0.40243489	3207.6227	0.0032897894	0.0032897894	0.00064796931
45.285081	0.40243489	3665.8545	0.0031245631	0.0031245631	0.00064796931
45.285081	0.40243489	4124.0863	0.0029852131	0.0029852131	0.00064796931
45.2851	0.80487	0	0.00614399	0.00403527	0.000650078
45.28508	0.8048698	458.2318	0.005822534	0.005822534	0.0006500776
45.28508	0.8048698	916.4636	0.005324426	0.005324426	0.0006500776
45.285081	0.80486979	1374.6954	0.0048334555	0.0048334555	0.00065007762
45.285081	0.80486979	1832.9272	0.0044168448	0.0044168448	0.00065007762
45.285081	0.80486979	2291.159	0.0040734097	0.0040734097	0.00065007762
45.285081	0.80486979	2749.3908	0.0037904148	0.0037904148	0.00065007762
45.285081	0.80486979	3207.6227	0.0035561755	0.0035561755	0.00065007762
45.285081	0.80486979	3665.8545	0.0033606632	0.0033606632	0.00065007762
45.285081	0.80486979	4124.0863	0.0031958729	0.0031958729	0.00065007762
45.2851	1.2073	0	0.00618458	0.0040257	0.000651679
45.28508	1.207305	458.2318	0.005901439	0.005901439	0.000651679
45.28508	1.207305	916.4636	0.005580448	0.005580448	0.000651679
45.285081	1.2073047	1374.6954	0.0051565797	0.0051565797	0.000651679
45.285081	1.2073047	1832.9272	0.0047467184	0.0047467184	0.000651679
45.285081	1.2073047	2291.159	0.0043712373	0.0043712373	0.000651679
45.285081	1.2073047	2749.3908	0.0040565372	0.0040565372	0.000651679
45.285081	1.2073047	3207.6227	0.0037939978	0.0037939978	0.000651679
45.285081	1.2073047	3665.8545	0.0035739513	0.0035739513	0.000651679
45.285081	1.2073047	4124.0863	0.0033881166	0.0033881166	0.000651679
45.2851	1.60974	0	0.00621675	0.00401634	0.00065328
45.28508	1.60974	458.2318	0.005943441	0.005943441	0.0006532796
45.28508	1.60974	916.4636	0.005683344	0.005683344	0.0006532796
45.285081	1.6097396	1374.6954	0.0053966156	0.0053966156	0.00065327962
45.285081	1.6097396	1832.9272	0.004971028	0.004971028	0.00065327962
45.285081	1.6097396	2291.159	0.0045920162	0.0045920162	0.00065327962
45.285081	1.6097396	2749.3908	0.0042691624	0.0042691624	0.00065327962
45.285081	1.6097396	3207.6227	0.0039944619	0.0039944619	0.00065327962
45.285081	1.6097396	3665.8545	0.0037610198	0.0037610198	0.00065327962
45.285081	1.6097396	4124.0863	0.003562005	0.003562005	0.00065327962
45.2851	2.01217	0	0.00624287	0.00400717	0.000654879
45.28508	2.012174	458.2318	0.005982036	0.005982036	0.0006548792
45.28508	2.012174	916.4636	0.005758824	0.005758824	0.0006548792
45.285081	2.0121745	1374.6954	0.0054959231	0.0054959231	0.00065487923
45.285081	2.0121745	1832.9272	0.0051555579	0.0051555579	0.00065487923
45.285081	2.0121745	2291.159	0.0047854089	0.0047854089	0.00065487923
45.285081	2.0121745	2749.3908	0.0044603222	0.0044603222	0.00065487923
45.285081	2.0121745	3207.6227	0.0041793097	0.0041793097	0.00065487923
45.285081	2.0121745	3665.8545	0.0039376842	0.0039376842	0.00065487923
45.285081	2.0121745	4124.0863	0.0037297772	0.0037297772	0.00065487923
45.2851	2.41461	0	0.00626449	0.00399819	0.000656478
45.28508	2.414609	458.2318	0.006018073	0.006018073	0.0006564776
45.28508	2.414609	916.4636	0.005804084	0.005804084	0.0006564776
45.285081	2.4146094	1374.6954	0.0055634715	0.0055634715	0.00065647759
45.285081	2.4146094	1832.9272	0.0052745337	0.0052745337	0.00065647759
45.285081	2.4146094	2291.159	0.0049433911	0.0049433911	0.00065647759
45.285081	2.4146094	2749.3908	0.0046205682	0.0046205682	0.00065647759
45.285081	2.4146094	3207.6227	0.0043382047	0.0043382047	0.00065647759
45.285081	2.4146094	3665.8545	0.0040930447	0.0040930447	0.00065647759
45.285081	2.4146094	4124.0863	0.0038803565	0.0038803565	0.00065647759
45.2851	2.81704	0	0.00628268	0.00398941	0.000658074
45.28508	2.817044	458.2318	0.006051292	0.006051292	0.0006580744
45.28508	2.817044	916.4636	0.005847779	0.005847779	0.0006580744
45.285081	2.8170443	1374.6954	0.0056251681	0.0056251681	0.00065807443
45.285081	2.8170443	1832.9272	0.0053423807	0.0053423807	0.00065807443
45.285081	2.8170443	2291.159	0.0050370097	0.0050370097	0.00065807443
45.285081	2.8170443	2749.3908	0.0047348512	0.0047348512	0.00065807443
45.285081	2.8170443	3207.6227	0.0044606427	0.0044606427	0.00065807443
45.285081	2.8170443	3665.8545	0.0042185478	0.0042185478	0.00065807443
45.285081	2.8170443	4124.0863	0.0040061912	0.0040061912	0.00065807443
45.2851	3.21948	0	0.00629821	0.0039808	0.00065967
45.28508	3.219479	458.2318	0.00608158	0.00608158	0.0006596695
45.28508	3.219479	916.4636	0.005889067	0.005889067	0.0006596695
45.285081	3.2194791	1374.6954	0.005662583	0.005662583	0.00065966952
45.285081	3.2194791	1832.9272	0.005399353	0.005399353	0.00065966952
45.285081	3.2194791	2291.159	0.0051078894	0.0051078894	0.00065966952
45.285081	3.2194791	2749.3908	0.004817245	0.004817245	0.00065966952
45.285081	3.2194791	3207.6227	0.0045532128	0.0045532128	0.00065966952
45.285081	3.2194791	3665.8545	0.0043179914	0.0043179914	0.00065966952
45.285081	3.2194791	4124.0863	0.0041096525	0.0041096525	0.00065966952
45.2851	3.62191	0	0.00631161	0.00397237	0.000661263
45.28508	3.621914	458.2318	0.006109014	0.006109014	0.0006612626
45.28508	3.621914	916.4636	0.005927514	0.005927514	0.0006612626
45.285081	3.621914	1374.6954	0.0057029883	0.0057029883	0.0006612626
45.285081	3.621914	1832.9272	0.0054534906	0.0054534906	0.0006612626
45.285081	3.621914	2291.159	0.005170098	0.005170098	0.0006612626
45.285081	3.621914	2749.3908	0.0048872931	0.0048872931	0.0006612626
45.285081	3.621914	3207.6227	0.0046392411	0.0046392411	0.0006612626
45.285081	3.621914	3665.8545	0.0044147766	0.0044147766	0.0006612626
45.285081	3.621914	4124.0863	0.0042132066	0.0042132066	0.0006612626
60.3801	0	0	0.00601965	0.00405308	0.000646096
60.38011	0	458.2318	0.005219457	0.005219457	0.0006460962
60.38011	0	916.4636	0.004665617	0.004665617	0.0006460962
60.380108	0	1374.6954	0.0042566464	0.0042566464	0.00064609618
60.380108	0	1832.9272	0.0039411415	0.0039411415	0.00064609618
60.380108	0	2291.159	0.0036898532	0.0036898532	0.00064609618
60.380108	0	2749.3908	0.003484747	0.003484747	0.00064609618
60.380108	0	3207.6227	0.0033140361	0.0033140361	0.00064609618
60.380108	0	3665.8545	0.0031696663	0.0031696663	0.00064609618
60.380108	0	4124.0863	0.0030459348	0.0030459348	0.00064609618
60.3801	0.402435	0	0.00607548	0.00404754	0.00064786
60.38011	0.4024349	458.2318	0.005674118	0.005674118	0.0006478596
60.38011	0.4024349	916.4636	0.005081747	0.005081747	0.0006478596
60.380108	0.40243489	1374.6954	0.0046367541	0.0046367541	0.00064785965
60.380108	0.40243489	1832.9272	0.004290595	0.004290595	0.00064785965
60.380108	0.40243489	2291.159	0.004009228	0.004009228	0.00064785965
60.380108	0.40243489	2749.3908	0.0037752532	0.0037752532	0.00064785965
60.380108	0.40243489	3207.6227	0.0035778368	0.0035778368	0.00064785965
60.380108	0.40243489	3665.8545	0.0034093842	0.0034093842	0.00064785965
60.380108	0.40243489	4124.0863	0.0032642514	0.0032642514	0.00064785965
60.3801	0.80487	0	0.00611944	0.00404014	0.000649277
60.38011	0.8048698	458.2318	0.005866386	0.005866386	0.0006492767
60.38011	0.8048698	916.4636	0.005438267	0.005438267	0.0006492767
60.380108	0.80486979	1374.6954	0.0049958454	0.0049958454	0.00064927672
60.380108	0.80486979	1832.9272	0.0046245284	0.0046245284	0.00064927672
60.380108	0.80486979	2291.159	0.0043179843	0.0043179843	0.00064927672
60.380108	0.80486979	2749.3908	0.0040575482	0.0040575482	0.00064927672
60.380108	0.80486979	3207.6227	0.0038345311	0.0038345311	0.00064927672
60.380108	0.80486979	3665.8545	0.0036425413	0.0036425413	0.00064927672
60.380108	0.80486979	4124.0863	0.003476333	0.003476333	0.00064927672
60.3801	1.2073	0	0.0061551	0.00403286	0.000650478
60.38011	1.207305	458.2318	0.005932321	0.005932321	0.000650478
60.38011	1.207305	916.4636	0.005655251	0.005655251	0.000650478
60.380108	1.2073047	1374.6954	0.0052765343	0.0052765343	0.00065047802
60.380108	1.2073047	1832.9272	0.0049332319	0.0049332319	0.00065047802
60.380108	1.2073047	2291.159	0.0046073961	0.0046073961	0.00065047802
60.380108	1.2073047	2749.3908	0.0043224052	0.0043224052	0.00065047802
60.380108	1.2073047	3207.6227	0.0040750107	0.0040750107	0.00065047802
60.380108	1.2073047	3665.8545	0.0038607161	0.0038607161	0.00065047802
60.380108	1.2073047	4124.0863	0.0036746642	0.0036746642	0.00065047802
60.3801	1.60974	0	0.00618458	0.0040257	0.000651679
60.38011	1.60974	458.2318	0.005968061	0.005968061	0.000651679
60.38011	1.60974	916.4636	0.005745897	0.005745897	0.000651679
60.380108	1.6097396	1374.6954	0.0054982211	0.0054982211	0.000651679
60.380108	1.6097396	1832.9272	0.0051565797	0.0051565797	0.000651679
60.380108	1.6097396	2291.159	0.0048497812	0.0048497812	0.000651679
60.380108	1.6097396	2749.3908	0.0045511254	0.0045511254	0.000651679
60.380108	1.6097396	3207.6227	0.0042871245	0.0042871245	0.000651679
60.380108	1.6097396	3665.8545	0.0040565372	0.0040565372	0.000651679
60.380108	1.6097396	4124.0863	0.0038552899	0.0038552899	0.000651679
60.3801	2.01217	0	0.00620935	0.00401866	0.00065288
60.38011	2.012174	458.2318	0.005999011	0.005999011	0.0006528796
60.38011	2.012174	916.4636	0.005812711	0.005812711	0.0006528796
60.380108	2.0121745	1374.6954	0.005586362	0.005586362	0.00065287955
60.380108	2.0121745	1832.9272	0.0053455458	0.0053455458	0.00065287955
60.380108	2.0121745	2291.159	0.0050243555	0.0050243555	0.00065287955
60.380108	2.0121745	2749.3908	0.0047245728	0.0047245728	0.00065287955
60.380108	2.0121745	3207.6227	0.0044586436	0.0044586436	0.00065287955
60.380108	2.0121745	3665.8545	0.0042225966	0.0042225966	0.00065287955
60.380108	2.0121745	4124.0863	0.0040139684	0.0040139684	0.00065287955
60.3801	2.41461	0	0.00623045	0.00401173	0.00065408
60.38011	2.414609	458.2318	0.006027323	0.006027323	0.0006540796
60.38011	2.414609	916.4636	0.005842909	0.005842909	0.0006540796
60.380108	2.4146094	1374.6954	0.0056500078	0.0056500078	0.00065407957
60.380108	2.4146094	1832.9272	0.0054419843	0.0054419843	0.00065407957
60.380108	2.4146094	2291.159	0.0051657273	0.0051657273	0.00065407957
60.380108	2.4146094	2749.3908	0.0048642655	0.0048642655	0.00065407957
60.380108	2.4146094	3207.6227	0.0045971197	0.0045971197	0.00065407957
60.380108	2.4146094	3665.8545	0.0043586955	0.0043586955	0.00065407957
60.380108	2.4146094	4124.0863	0.0041464169	0.0041464169	0.00065407957
60.3801	2.81704	0	0.00624865	0.00400491	0.000655279
60.38011	2.817044	458.2318	0.006053599	0.006053599	0.000655279
60.38011	2.817044	916.4636	0.005873672	0.005873672	0.000655279
60.380108	2.8170443	1374.6954	0.0057116059	0.0057116059	0.00065527895
60.380108	2.8170443	1832.9272	0.0055152817	0.0055152817	0.00065527895
60.380108	2.8170443	2291.159	0.0052875445	0.0052875445	0.00065527895
60.380108	2.8170443	2749.3908	0.005008843	0.005008843	0.00065527895
60.380108	2.8170443	3207.6227	0.0047451314	0.0047451314	0.00065527895
60.380108	2.8170443	3665.8545	0.0045054658	0.0045054658	0.00065527895
60.380108	2.8170443	4124.0863	0.0042900976	0.0042900976	0.00065527895
60.3801	3.21948	0	0.00626449	0.00399819	0.000656478
60.38011	3.219479	458.2318	0.006078006	0.006078006	0.0006564776
60.38011	3.219479	916.4636	0.005904302	0.005904302	0.0006564776
60.380108	3.2194791	1374.6954	0.0057428211	0.0057428211	0.00065647759
60.380108	3.2194791	1832.9272	0.0055634715	0.0055634715	0.00065647759
60.380108	3.2194791	2291.159	0.0053534505	0.0053534505	0.00065647759
60.380108	3.2194791	2749.3908	0.0051197478	0.0051197478	0.00065647759
60.380108	3.2194791	3207.6227	0.0048588227	0.0048588227	0.00065647759
60.380108	3.2194791	3665.8545	0.0046205682	0.0046205682	0.00065647759
60.380108	3.2194791	4124.0863	0.0044051401	0.0044051401	0.00065647759
60.3801	3.62191	0	0.00627841	0.00399159	0.000657675
60.38011	3.621914	458.2318	0.006100624	0.006100624	0.0006576754
60.38011	3.621914	916.4636	0.005933965	0.005933965	0.0006576754
60.380108	3.621914	1374.6954	0.0057748427	0.0057748427	0.00065767537
60.380108	3.621914	1832.9272	0.0056085441	0.0056085441	0.00065767537
60.380108	3.621914	2291.159	0.0053997052	0.0053997052	0.00065767537
60.380108	3.621914	2749.3908	0.0051793435	0.0051793435	0.00065767537
60.380108	3.621914	3207.6227	0.0049384626	0.0049384626	0.00065767537
60.380108	3.621914	3665.8545	0.0047106626	0.0047106626	0.00065767537
60.380108	3.621914	4124.0863	0.0045000899	0.0045000899	0.00065767537
75.4751	0	0	0.00601975	0.00405347	0.000646242
75.47514	0	458.2318	0.005355069	0.005355069	0.0006462419
75.47514	0	916.4636	0.004865694	0.004865694	0.0006462419
75.475136	0	1374.6954	0.0044882195	0.0044882195	0.00064624186
75.475136	0	1832.9272	0.0041872266	0.0041872266	0.00064624186
75.475136	0	2291.159	0.0039411415	0.0039411415	0.00064624186
75.475136	0	2749.3908	0.0037359508	0.0037359508	0.00064624186
75.475136	0	3207.6227	0.0035621055	0.0035621055	0.00064624186
75.475136	0	3665.8545	0.0034128514	0.0034128514	0.00064624186
75.475136	0	4124.0863	0.0032832649	0.0032832649	0.00064624186
75.4751	0.402435	0	0.00606545	0.00404903	0.000647731
75.47514	0.4024349	458.2318	0.005733584	0.005733584	0.0006477312
75.47514	0.4024349	916.4636	0.005215619	0.005215619	0.0006477312
75.475136	0.40243489	1374.6954	0.0048097487	0.0048097487	0.00064773115
75.475136	0.40243489	1832.9272	0.0044875363	0.0044875363	0.00064773115
75.475136	0.40243489	2291.159	0.0042215447	0.0042215447	0.00064773115
75.475136	0.40243489	2749.3908	0.0039967906	0.0039967906	0.00064773115
75.475136	0.40243489	3207.6227	0.0038040012	0.0038040012	0.00064773115
75.475136	0.40243489	3665.8545	0.0036368251	0.0036368251	0.00064773115
75.475136	0.40243489	4124.0863	0.0034905993	0.0034905993	0.00064773115
75.4751	0.80487	0	0.006103	0.00404308	0.000648796
75.47514	0.8048698	458.2318	0.005894536	0.005894536	0.0006487961
75.47514	0.8048698	916.4636	0.005521559	0.005521559	0.0006487961
75.475136	0.80486979	1374.6954	0.0051195889	0.0051195889	0.00064879614
75.475136	0.80486979	1832.9272	0.0047762634	0.0047762634	0.00064879614
75.475136	0.80486979	2291.159	0.0044935603	0.0044935603	0.00064879614
75.475136	0.80486979	2749.3908	0.0042516542	0.0042516542	0.00064879614
75.475136	0.80486979	3207.6227	0.0040413141	0.0040413141	0.00064879614
75.475136	0.80486979	3665.8545	0.0038569441	0.0038569441	0.00064879614
75.475136	0.80486979	4124.0863	0.0036944407	0.0036944407	0.00064879614
75.4751	1.2073	0	0.00613456	0.00403721	0.000649757
75.47514	1.207305	458.2318	0.005950654	0.005950654	0.0006497573
75.47514	1.207305	916.4636	0.005708959	0.005708959	0.0006497573
75.475136	1.2073047	1374.6954	0.0053667334	0.0053667334	0.00064975727
75.475136	1.2073047	1832.9272	0.0050493387	0.0050493387	0.00064975727
75.475136	1.2073047	2291.159	0.0047513792	0.0047513792	0.00064975727
75.475136	1.2073047	2749.3908	0.0044956027	0.0044956027	0.00064975727
75.475136	1.2073047	3207.6227	0.0042695031	0.0042695031	0.00064975727
75.475136	1.2073047	3665.8545	0.0040689158	0.0040689158	0.00064975727
75.475136	1.2073047	4124.0863	0.0038907661	0.0038907661	0.00064975727
75.4751	1.60974	0	0.00616143	0.00403142	0.000650718
75.47514	1.60974	458.2318	0.005982489	0.005982489	0.0006507182
75.47514	1.60974	916.4636	0.005790149	0.005790149	0.0006507182
75.475136	1.6097396	1374.6954	0.0055651209	0.0055651209	0.00065071825
75.475136	1.6097396	1832.9272	0.0052500617	0.0052500617	0.00065071825
75.475136	1.6097396	2291.159	0.0049927676	0.0049927676	0.00065071825
75.475136	1.6097396	2749.3908	0.0047248958	0.0047248958	0.00065071825
75.475136	1.6097396	3207.6227	0.0044832776	0.0044832776	0.00065071825
75.475136	1.6097396	3665.8545	0.0042666708	0.0042666708	0.00065071825
75.475136	1.6097396	4124.0863	0.0040735055	0.0040735055	0.00065071825
75.4751	2.01217	0	0.00618458	0.0040257	0.000651679
75.47514	2.012174	458.2318	0.006009643	0.006009643	0.000651679
75.47514	2.012174	916.4636	0.005850621	0.005850621	0.000651679
75.475136	2.0121745	1374.6954	0.0056440022	0.0056440022	0.000651679
75.475136	2.0121745	1832.9272	0.0054278085	0.0054278085	0.000651679
75.475136	2.0121745	2291.159	0.0051565797	0.0051565797	0.000651679
75.475136	2.0121745	2749.3908	0.0049129664	0.0049129664	0.000651679
75.475136	2.0121745	3207.6227	0.0046666557	0.0046666557	0.000651679
75.475136	2.0121745	3665.8545	0.0044412989	0.0044412989	0.000651679
75.475136	2.0121745	4124.0863	0.0042384546	0.0042384546	0.000651679
75.4751	2.41461	0	0.00620472	0.00402006	0.000652639
75.47514	2.414609	458.2318	0.006033984	0.006033984	0.0006526395
75.47514	2.414609	916.4636	0.005877051	0.005877051	0.0006526395
75.475136	2.4146094	1374.6954	0.0057067306	0.0057067306	0.00065263948
75.475136	2.4146094	1832.9272	0.0055273656	0.0055273656	0.00065263948
75.475136	2.4146094	2291.159	0.0053087319	0.0053087319	0.00065263948
75.475136	2.4146094	2749.3908	0.0050558286	0.0050558286	0.00065263948
75.475136	2.4146094	3207.6227	0.0048080155	0.0048080155	0.00065263948
75.475136	2.4146094	3665.8545	0.0045833101	0.0045833101	0.00065263948
75.475136	2.4146094	4124.0863	0.0043784806	0.0043784806	0.00065263948
75.4751	2.81704	0	0.0062224	0.00401449	0.0006536
75.47514	2.817044	458.2318	0.00605636	0.00605636	0.0006535996
75.47514	2.817044	916.4636	0.005901509	0.005901509	0.0006535996
75.475136	2.8170443	1374.6954	0.005765094	0.005765094	0.00065359963
75.475136	2.8170443	1832.9272	0.0055832609	0.0055832609	0.00065359963
75.475136	2.8170443	2291.159	0.005417954	0.005417954	0.00065359963
75.475136	2.8170443	2749.3908	0.0051825425	0.0051825425	0.00065359963
75.475136	2.8170443	3207.6227	0.0049257986	0.0049257986	0.00065359963
75.475136	2.8170443	3665.8545	0.0046980237	0.0046980237	0.00065359963
75.475136	2.8170443	4124.0863	0.0044913294	0.0044913294	0.00065359963
75.4751	3.21948	0	0.00623804	0.00400899	0.000654559
75.47514	3.219479	458.2318	0.006077154	0.006077154	0.0006545594
75.47514	3.219479	916.4636	0.005925401	0.005925401	0.0006545594
75.475136	3.2194791	1374.6954	0.0057897921	0.0057897921	0.00065455941
75.475136	3.2194791	1832.9272	0.005633539	0.005633539	0.00065455941
75.475136	3.2194791	2291.159	0.0054781185	0.0054781185	0.00065455941
75.475136	3.2194791	2749.3908	0.0052882493	0.0052882493	0.00065455941
75.475136	3.2194791	3207.6227	0.0050412524	0.0050412524	0.00065455941
75.475136	3.2194791	3665.8545	0.0048173062	0.0048173062	0.00065455941
75.475136	3.2194791	4124.0863	0.004610915	0.004610915	0.00065455941
75.4751	3.62191	0	0.00625199	0.00400356	0.000655519
75.47514	3.621914	458.2318	0.006096555	0.006096555	0.0006555187
75.47514	3.621914	916.4636	0.005948778	0.005948778	0.0006555187
75.475136	3.621914	1374.6954	0.0058156021	0.0058156021	0.00065551874
75.475136	3.621914	1832.9272	0.005677203	0.005677203	0.00065551874
75.475136	3.621914	2291.159	0.0055258073	0.0055258073	0.00065551874
75.475136	3.621914	2749.3908	0.0053538511	0.0053538511	0.00065551874
75.475136	3.621914	3207.6227	0.0051441317	0.0051441317	0.00065551874
75.475136	3.621914	3665.8545	0.0049259129	0.0049259129	0.00065551874
75.475136	3.621914	4124.0863	0.0047206835	0.0047206835	0.00065551874
90.5702	0	0	0.00601982	0.00405373	0.00064634
90.57016	0	458.2318	0.005451335	0.005451335	0.00064634
90.57016	0	916.4636	0.005014034	0.005014034	0.00064634
90.570163	0	1374.6954	0.0046656167	0.0046656167	0.00064633996
90.570163	0	1832.9272	0.0043806606	0.0043806606	0.00064633996
90.570163	0	2291.159	0.0041428496	0.0041428496	0.00064633996
90.570163	0	2749.3908	0.0039411415	0.0039411415	0.00064633996
90.570163	0	3207.6227	0.0037677558	0.0037677558	0.00064633996
90.570163	0	3665.8545	0.0036170329	0.0036170329	0.00064633996
90.570163	0	4124.0863	0.003484747	0.003484747	0.00064633996
90.5702	0.402435	0	0.00605849	0.00405003	0.000647648
90.57016	0.4024349	458.2318	0.00577585	0.00577585	0.0006476484
90.57016	0.4024349	916.4636	0.005316957	0.005316957	0.0006476484
90.570163	0.40243489	1374.6954	0.004944645	0.004944645	0.00064764836
90.570163	0.40243489	1832.9272	0.0046431384	0.0046431384	0.00064764836
90.570163	0.40243489	2291.159	0.0043908729	0.0043908729	0.00064764836
90.570163	0.40243489	2749.3908	0.0041752089	0.0041752089	0.00064764836
90.570163	0.40243489	3207.6227	0.003988095	0.003988095	0.00064764836
90.570163	0.40243489	3665.8545	0.0038240043	0.0038240043	0.00064764836
90.570163	0.40243489	4124.0863	0.0036789049	0.0036789049	0.00064764836
90.5702	0.80487	0	0.00609122	0.00404506	0.000648476
90.57016	0.8048698	458.2318	0.005914068	0.005914068	0.0006484757
90.57016	0.8048698	916.4636	0.005584873	0.005584873	0.0006484757
90.570163	0.80486979	1374.6954	0.0052178201	0.0052178201	0.00064847573
90.570163	0.80486979	1832.9272	0.0048974138	0.0048974138	0.00064847573
90.570163	0.80486979	2291.159	0.00463207	0.00463207	0.00064847573
90.570163	0.80486979	2749.3908	0.0044042198	0.0044042198	0.00064847573
90.570163	0.80486979	3207.6227	0.0042047124	0.0042047124	0.00064847573
90.570163	0.80486979	3665.8545	0.0040281045	0.0040281045	0.00064847573
90.570163	0.80486979	4124.0863	0.0038706866	0.0038706866	0.00064847573
90.5702	1.2073	0	0.00611944	0.00404014	0.000649277
90.57016	1.207305	458.2318	0.005962696	0.005962696	0.0006492767
90.57016	1.207305	916.4636	0.005749559	0.005749559	0.0006492767
90.570163	1.2073047	1374.6954	0.0054382674	0.0054382674	0.00064927672
90.570163	1.2073047	1832.9272	0.0051429109	0.0051429109	0.00064927672
90.570163	1.2073047	2291.159	0.004862537	0.004862537	0.00064927672
90.570163	1.2073047	2749.3908	0.0046245284	0.0046245284	0.00064927672
90.570163	1.2073047	3207.6227	0.0044144814	0.0044144814	0.00064927672
90.570163	1.2073047	3665.8545	0.0042265549	0.0042265549	0.00064927672
90.570163	1.2073047	4124.0863	0.0040575482	0.0040575482	0.00064927672
90.5702	1.60974	0	0.00614399	0.00403527	0.000650078
90.57016	1.60974	458.2318	0.005991409	0.005991409	0.0006500776
90.57016	1.60974	916.4636	0.005822534	0.005822534	0.0006500776
90.570163	1.6097396	1374.6954	0.0056162613	0.0056162613	0.00065007762
90.570163	1.6097396	1832.9272	0.005324426	0.005324426	0.00065007762
90.570163	1.6097396	2291.159	0.005083741	0.005083741	0.00065007762
90.570163	1.6097396	2749.3908	0.0048334555	0.0048334555	0.00065007762
90.570163	1.6097396	3207.6227	0.0046149824	0.0046149824	0.00065007762
90.570163	1.6097396	3665.8545	0.0044168448	0.0044168448	0.00065007762
90.570163	1.6097396	4124.0863	0.0042368141	0.0042368141	0.00065007762
90.5702	2.01217	0	0.00616553	0.00403046	0.000650878
90.57016	2.012174	458.2318	0.006016035	0.006016035	0.0006508784
90.57016	2.012174	916.4636	0.005876918	0.005876918	0.0006508784
90.570163	2.0121745	1374.6954	0.005687222	0.005687222	0.00065087839
90.570163	2.0121745	1832.9272	0.0054885729	0.0054885729	0.00065087839
90.570163	2.0121745	2291.159	0.0052332277	0.0052332277	0.00065087839
90.570163	2.0121745	2749.3908	0.0050219435	0.0050219435	0.00065087839
90.570163	2.0121745	3207.6227	0.0048044421	0.0048044421	0.00065087839
90.570163	2.0121745	3665.8545	0.0045953984	0.0045953984	0.00065087839
90.570163	2.0121745	4124.0863	0.0044038329	0.0044038329	0.00065087839
90.5702	2.41461	0	0.00618458	0.0040257	0.000651679
90.57016	2.414609	458.2318	0.006037954	0.006037954	0.000651679
90.57016	2.414609	916.4636	0.005901439	0.005901439	0.000651679
90.570163	2.4146094	1374.6954	0.0057458972	0.0057458972	0.000651679
90.570163	2.4146094	1832.9272	0.0055804482	0.0055804482	0.000651679
90.570163	2.4146094	2291.159	0.0053772133	0.0053772133	0.000651679
90.570163	2.4146094	2749.3908	0.0051565797	0.0051565797	0.000651679
90.570163	2.4146094	3207.6227	0.0049558709	0.0049558709	0.000651679
90.570163	2.4146094	3665.8545	0.0047467184	0.0047467184	0.000651679
90.570163	2.4146094	4124.0863	0.0045511254	0.0045511254	0.000651679
90.5702	2.81704	0	0.00620155	0.00402099	0.000652479
90.57016	2.817044	458.2318	0.006057948	0.006057948	0.0006524794
90.57016	2.817044	916.4636	0.005923085	0.005923085	0.0006524794
90.570163	2.8170443	1374.6954	0.0058014292	0.0058014292	0.00065247942
90.570163	2.8170443	1832.9272	0.0056346066	0.0056346066	0.00065247942
90.570163	2.8170443	2291.159	0.005486032	0.005486032	0.00065247942
90.570163	2.8170443	2749.3908	0.0052840343	0.0052840343	0.00065247942
90.570163	2.8170443	3207.6227	0.0050771124	0.0050771124	0.00065247942
90.570163	2.8170443	3665.8545	0.0048654499	0.0048654499	0.00065247942
90.570163	2.8170443	4124.0863	0.004671378	0.004671378	0.00065247942
90.5702	3.21948	0	0.00621675	0.00401634	0.00065328
90.57016	3.219479	458.2318	0.006076452	0.006076452	0.0006532796
90.57016	3.219479	916.4636	0.005943441	0.005943441	0.0006532796
90.570163	3.2194791	1374.6954	0.0058227933	0.0058227933	0.00065327962
90.570163	3.2194791	1832.9272	0.0056833438	0.0056833438	0.00065327962
90.570163	3.2194791	2291.159	0.0055392304	0.0055392304	0.00065327962
90.570163	3.2194791	2749.3908	0.0053966156	0.0053966156	0.00065327962
90.570163	3.2194791	3207.6227	0.005189984	0.005189984	0.00065327962
90.570163	3.2194791	3665.8545	0.004971028	0.004971028	0.00065327962
90.570163	3.2194791	4124.0863	0.0047736636	0.0047736636	0.00065327962
90.5702	3.62191	0	0.00623045	0.00401173	0.00065408
90.57016	3.621914	458.2318	0.006093716	0.006093716	0.0006540796
90.57016	3.621914	916.4636	0.005963049	0.005963049	0.0006540796
90.570163	3.621914	1374.6954	0.0058429092	0.0058429092	0.00065407957
90.570163	3.621914	1832.9272	0.0057290122	0.0057290122	0.00065407957
90.570163	3.621914	2291.159	0.0055752875	0.0055752875	0.00065407957
90.570163	3.621914	2749.3908	0.0054419843	0.0054419843	0.00065407957
90.570163	3.621914	3207.6227	0.0052771679	0.0052771679	0.00065407957
90.570163	3.621914	3665.8545	0.0050606025	0.0050606025	0.00065407957
90.570163	3.621914	4124.0863	0.0048642655	0.0048642655	0.00065407957
105.6652	0	0	0.006019873	0.004053916	0.0006464107
105.6652	0	458.2318	0.005523226	0.005523226	0.0006464107
105.6652	0	916.4636	0.005128468	0.005128468	0.0006464107
105.66519	0	1374.6954	0.0048059546	0.0048059546	0.00064641069
105.66519	0	1832.9272	0.004536827	0.004536827	0.00064641069
105.66519	0	2291.159	0.0043084637	0.0043084637	0.00064641069
105.66519	0	2749.3908	0.0041120339	0.0041120339	0.00064641069
105.66519	0	3207.6227	0.0039411415	0.0039411415	0.00064641069
105.66519	0	3665.8545	0.0037910237	0.0037910237	0.00064641069
105.66519	0	4124.0863	0.0036580522	0.0036580522	0.00064641069
105.6652	0.4024349	0	0.006053387	0.004050748	0.0006475602
105.6652	0.4024349	458.2318	0.005807362	0.005807362	0.0006475602
105.6652	0.4024349	916.4636	0.00539612	0.00539612	0.0006475602
105.66519	0.40243489	1374.6954	0.0050529357	0.0050529357	0.00064756024
105.66519	0.40243489	1832.9272	0.0047699316	0.0047699316	0.00064756024
105.66519	0.40243489	2291.159	0.0045301934	0.0045301934	0.00064756024
105.66519	0.40243489	2749.3908	0.0043231954	0.0043231954	0.00064756024
105.66519	0.40243489	3207.6227	0.0041419848	0.0041419848	0.00064756024
105.66519	0.40243489	3665.8545	0.0039817074	0.0039817074	0.00064756024
105.66519	0.40243489	4124.0863	0.0038388049	0.0038388049	0.00064756024
105.6652	0.8048698	0	0.006082373	0.004046474	0.0006482469
105.6652	0.8048698	458.2318	0.005928389	0.005928389	0.0006482469
105.6652	0.8048698	916.4636	0.005634415	0.005634415	0.0006482469
105.66519	0.80486979	1374.6954	0.0052975849	0.0052975849	0.00064824687
105.66519	0.80486979	1832.9272	0.0049974976	0.0049974976	0.00064824687
105.66519	0.80486979	2291.159	0.0047465333	0.0047465333	0.00064824687
105.66519	0.80486979	2749.3908	0.004530012	0.004530012	0.00064824687
105.66519	0.80486979	3207.6227	0.0043395335	0.0043395335	0.00064824687
105.66519	0.80486979	3665.8545	0.0041699029	0.0041699029	0.00064824687
105.66519	0.80486979	4124.0863	0.0040176188	0.0040176188	0.00064824687
105.6652	1.207305	0	0.006107837	0.004042241	0.0006489335
105.6652	1.207305	458.2318	0.005971189	0.005971189	0.0006489335
105.6652	1.207305	916.4636	0.005781177	0.005781177	0.0006489335
105.66519	1.2073047	1374.6954	0.005496416	0.005496416	0.00064893345
105.66519	1.2073047	1832.9272	0.0052205964	0.0052205964	0.00064893345
105.66519	1.2073047	2291.159	0.0049551845	0.0049551845	0.00064893345
105.66519	1.2073047	2749.3908	0.0047297897	0.0047297897	0.00064893345
105.66519	1.2073047	3207.6227	0.0045313711	0.0045313711	0.00064893345
105.66519	1.2073047	3665.8545	0.0043535106	0.0043535106	0.00064893345
105.66519	1.2073047	4124.0863	0.0041926354	0.0041926354	0.00064893345
105.6652	1.60974	0	0.006130364	0.004038047	0.00064962
105.6652	1.60974	458.2318	0.005997273	0.005997273	0.00064962
105.6652	1.60974	916.4636	0.005847126	0.005847126	0.00064962
105.66519	1.6097396	1374.6954	0.0056573956	0.0056573956	0.00064961998
105.66519	1.6097396	1832.9272	0.0053861121	0.0053861121	0.00064961998
105.66519	1.6097396	2291.159	0.0051590894	0.0051590894	0.00064961998
105.66519	1.6097396	2749.3908	0.0049208509	0.0049208509	0.00064961998
105.66519	1.6097396	3207.6227	0.0047155824	0.0047155824	0.00064961998
105.66519	1.6097396	3665.8545	0.0045308129	0.0045308129	0.00064961998
105.66519	1.6097396	4124.0863	0.0043622247	0.0043622247	0.00064961998
105.6652	2.012174	0	0.006150422	0.004033893	0.0006503064
105.6652	2.012174	458.2318	0.006019905	0.006019905	0.0006503064
105.6652	2.012174	916.4636	0.005896184	0.005896184	0.0006503064
105.66519	2.0121745	1374.6954	0.0057220748	0.0057220748	0.00065030642
105.66519	2.0121745	1832.9272	0.0055372451	0.0055372451	0.00065030642
105.66519	2.0121745	2291.159	0.0052964404	0.0052964404	0.00065030642
105.66519	2.0121745	2749.3908	0.0050966957	0.0050966957	0.00065030642
105.66519	2.0121745	3207.6227	0.0048908245	0.0048908245	0.00065030642
105.66519	2.0121745	3665.8545	0.0047005339	0.0047005339	0.00065030642
105.66519	2.0121745	4124.0863	0.0045248952	0.0045248952	0.00065030642
105.6652	2.414609	0	0.006168392	0.004029778	0.0006509928
105.6652	2.414609	458.2318	0.00604008	0.00604008	0.0006509928
105.6652	2.414609	916.4636	0.005919098	0.005919098	0.0006509928
105.66519	2.4146094	1374.6954	0.0057769828	0.0057769828	0.00065099277
105.66519	2.4146094	1832.9272	0.0056213488	0.0056213488	0.00065099277
105.66519	2.4146094	2291.159	0.0054315962	0.0054315962	0.00065099277
105.66519	2.4146094	2749.3908	0.0052215634	0.0052215634	0.00065099277
105.66519	2.4146094	3207.6227	0.0050415811	0.0050415811	0.00065099277
105.66519	2.4146094	3665.8545	0.0048617838	0.0048617838	0.00065099277
105.66519	2.4146094	4124.0863	0.0046778722	0.0046778722	0.00065099277
105.6652	2.817044	0	0.006184581	0.004025702	0.000651679
105.6652	2.817044	458.2318	0.006058433	0.006058433	0.000651679
105.6652	2.817044	916.4636	0.005939079	0.005939079	0.000651679
105.66519	2.8170443	1374.6954	0.00582872	0.00582872	0.000651679
105.66519	2.8170443	1832.9272	0.0056713264	0.0056713264	0.000651679
105.66519	2.8170443	2291.159	0.0055343134	0.0055343134	0.000651679
105.66519	2.8170443	2749.3908	0.0053428543	0.0053428543	0.000651679
105.66519	2.8170443	3207.6227	0.0051565797	0.0051565797	0.000651679
105.66519	2.8170443	3665.8545	0.0049874157	0.0049874157	0.000651679
105.66519	2.8170443	4124.0863	0.0048052479	0.0048052479	0.000651679
105.6652	3.219479	0	0.006199238	0.004021663	0.0006523651
105.6652	3.219479	458.2318	0.006075369	0.006075369	0.0006523651
105.6652	3.219479	916.4636	0.005957426	0.005957426	0.0006523651
105.66519	3.2194791	1374.6954	0.0058490563	0.0058490563	0.00065236509
105.66519	3.2194791	1832.9272	0.0057174014	0.0057174014	0.00065236509
105.66519	3.2194791	2291.159	0.0055858661	0.0055858661	0.00065236509
105.66519	3.2194791	2749.3908	0.0054542578	0.0054542578	0.00065236509
105.66519	3.2194791	3207.6227	0.0052662497	0.0052662497	0.00065236509
105.66519	3.2194791	3665.8545	0.0050927487	0.0050927487	0.00065236509
105.66519	3.2194791	4124.0863	0.0049074565	0.0049074565	0.00065236509
105.6652	3.621914	0	0.006212571	0.004017661	0.000653051
105.6652	3.621914	458.2318	0.006091147	0.006091147	0.000653051
105.6652	3.621914	916.4636	0.005974772	0.005974772	0.000653051
105.66519	3.621914	1374.6954	0.0058668849	0.0058668849	0.00065305102
105.66519	3.621914	1832.9272	0.0057627284	0.0057627284	0.00065305102
105.66519	3.621914	2291.159	0.0056271963	0.0056271963	0.00065305102
105.66519	3.621914	2749.3908	0.0055044922	0.0055044922	0.00065305102
105.66519	3.621914	3207.6227	0.0053724695	0.0053724695	0.00065305102
105.66519	3.621914	3665.8545	0.0051922288	0.0051922288	0.00065305102
105.66519	3.621914	4124.0863	0.0050017686	0.0050017686	0.00065305102
120.7602	0	0	0.006019909	0.004054057	0.0006464642
120.7602	0	458.2318	0.005578968	0.005578968	0.0006464642
120.7602	0	916.4636	0.005219457	0.005219457	0.0006464642
120.76022	0	1374.6954	0.004919799	0.004919799	0.0006464642
120.76022	0	1832.9272	0.0046656167	0.0046656167	0.0006464642
120.76022	0	2291.159	0.0044469533	0.0044469533	0.0006464642
120.76022	0	2749.3908	0.0042566464	0.0042566464	0.0006464642
120.76022	0	3207.6227	0.0040893867	0.0040893867	0.0006464642
120.76022	0	3665.8545	0.0039411415	0.0039411415	0.0006464642
120.76022	0	4124.0863	0.0038087852	0.0038087852	0.0006464642
120.7602	0.4024349	0	0.006049482	0.004051285	0.0006474744
120.7602	0.4024349	458.2318	0.00583173	0.00583173	0.0006474744
120.7602	0.4024349	916.4636	0.005459548	0.005459548	0.0006474744
120.76022	0.40243489	1374.6954	0.0051417584	0.0051417584	0.00064747441
120.76022	0.40243489	1832.9272	0.004875462	0.004875462	0.00064747441
120.76022	0.40243489	2291.159	0.0046472968	0.0046472968	0.00064747441
120.76022	0.40243489	2749.3908	0.0044485284	0.0044485284	0.00064747441
120.76022	0.40243489	3207.6227	0.0042731851	0.0042731851	0.00064747441
120.76022	0.40243489	3665.8545	0.0041170055	0.0041170055	0.00064747441
120.76022	0.40243489	4124.0863	0.0039768291	0.0039768291	0.00064747441
120.7602	0.8048698	0	0.006075482	0.004047539	0.0006480752
120.7602	0.8048698	458.2318	0.005939327	0.005939327	0.0006480752
120.7602	0.8048698	916.4636	0.005674118	0.005674118	0.0006480752
120.76022	0.80486979	1374.6954	0.0053634951	0.0053634951	0.00064807521
120.76022	0.80486979	1832.9272	0.0050817474	0.0050817474	0.00064807521
120.76022	0.80486979	2291.159	0.0048435196	0.0048435196	0.00064807521
120.76022	0.80486979	2749.3908	0.0046367541	0.0046367541	0.00064807521
120.76022	0.80486979	3207.6227	0.0044540442	0.0044540442	0.00064807521
120.76022	0.80486979	3665.8545	0.004290595	0.004290595	0.00064807521
120.76022	0.80486979	4124.0863	0.0041431192	0.0041431192	0.00064807521
120.7602	1.207305	0	0.006098661	0.004043824	0.000648676
120.7602	1.207305	458.2318	0.005977496	0.005977496	0.000648676
120.7602	1.207305	916.4636	0.005806401	0.005806401	0.000648676
120.76022	1.2073047	1374.6954	0.0055445151	0.0055445151	0.00064867599
120.76022	1.2073047	1832.9272	0.0052862174	0.0052862174	0.00064867599
120.76022	1.2073047	2291.159	0.0050344504	0.0050344504	0.00064867599
120.76022	1.2073047	2749.3908	0.0048194335	0.0048194335	0.00064867599
120.76022	1.2073047	3207.6227	0.0046300902	0.0046300902	0.00064867599
120.76022	1.2073047	3665.8545	0.0044602348	0.0044602348	0.00064867599
120.76022	1.2073047	4124.0863	0.0043061817	0.0043061817	0.00064867599
120.7602	1.60974	0	0.006119436	0.004040139	0.0006492767
120.7602	1.60974	458.2318	0.006001336	0.006001336	0.0006492767
120.7602	1.60974	916.4636	0.005866386	0.005866386	0.0006492767
120.76022	1.6097396	1374.6954	0.0056912773	0.0056912773	0.00064927672
120.76022	1.6097396	1832.9272	0.0054382674	0.0054382674	0.00064927672
120.76022	1.6097396	2291.159	0.0052233547	0.0052233547	0.00064927672
120.76022	1.6097396	2749.3908	0.0049958454	0.0049958454	0.00064927672
120.76022	1.6097396	3207.6227	0.0047998745	0.0047998745	0.00064927672
120.76022	1.6097396	3665.8545	0.0046245284	0.0046245284	0.00064927672
120.76022	1.6097396	4124.0863	0.0044647597	0.0044647597	0.00064927672
120.7602	2.012174	0	0.006138153	0.004036485	0.0006498774
120.7602	2.012174	458.2318	0.006022283	0.006022283	0.0006498774
120.7602	2.012174	916.4636	0.005910897	0.005910897	0.0006498774
120.76022	2.0121745	1374.6954	0.0057507398	0.0057507398	0.00064987741
120.76022	2.0121745	1832.9272	0.0055778098	0.0055778098	0.00064987741
120.76022	2.0121745	2291.159	0.0053504101	0.0053504101	0.00064987741
120.76022	2.0121745	2749.3908	0.0051602497	0.0051602497	0.00064987741
120.76022	2.0121745	3207.6227	0.0049628829	0.0049628829	0.00064987741
120.76022	2.0121745	3665.8545	0.0047823982	0.0047823982	0.00064987741
120.76022	2.0121745	4124.0863	0.0046178621	0.0046178621	0.00064987741
120.7602	2.414609	0	0.006155098	0.004032861	0.000650478
120.7602	2.414609	458.2318	0.006041055	0.006041055	0.000650478
120.7602	2.414609	916.4636	0.005932321	0.005932321	0.000650478
120.76022	2.4146094	1374.6954	0.005802018	0.005802018	0.00065047802
120.76022	2.4146094	1832.9272	0.0056552511	0.0056552511	0.00065047802
120.76022	2.4146094	2291.159	0.0054768761	0.0054768761	0.00065047802
120.76022	2.4146094	2749.3908	0.0052765343	0.0052765343	0.00065047802
120.76022	2.4146094	3207.6227	0.0051050589	0.0051050589	0.00065047802
120.76022	2.4146094	3665.8545	0.0049332319	0.0049332319	0.00065047802
120.76022	2.4146094	4124.0863	0.0047647654	0.0047647654	0.00065047802
120.7602	2.817044	0	0.006170508	0.004029267	0.0006510786
120.7602	2.817044	458.2318	0.006058152	0.006058152	0.0006510786
120.7602	2.817044	916.4636	0.005951045	0.005951045	0.0006510786
120.76022	2.8170443	1374.6954	0.0058499895	0.0058499895	0.00065107856
120.76022	2.8170443	1832.9272	0.0057018425	0.0057018425	0.00065107856
120.76022	2.8170443	2291.159	0.0055727643	0.0055727643	0.00065107856
120.76022	2.8170443	2749.3908	0.0053915201	0.0053915201	0.00065107856
120.76022	2.8170443	3207.6227	0.0052129974	0.0052129974	0.00065107856
120.76022	2.8170443	3665.8545	0.0050562375	0.0050562375	0.00065107856
120.76022	2.8170443	4124.0863	0.004904972	0.004904972	0.00065107856
120.7602	3.219479	0	0.006184581	0.004025702	0.000651679
120.7602	3.219479	458.2318	0.006073919	0.006073919	0.000651679
120.7602	3.219479	916.4636	0.005968061	0.005968061	0.000651679
120.76022	3.2194791	1374.6954	0.0058694453	0.0058694453	0.000651679
120.76022	3.2194791	1832.9272	0.0057458972	0.0057458972	0.000651679
120.76022	3.2194791	2291.159	0.0056208367	0.0056208367	0.000651679
120.76022	3.2194791	2749.3908	0.0054982211	0.0054982211	0.000651679
120.76022	3.2194791	3207.6227	0.0053178838	0.0053178838	0.000651679
120.76022	3.2194791	3665.8545	0.0051565797	0.0051565797	0.000651679
120.76022	3.2194791	4124.0863	0.0050107103	0.0050107103	0.000651679
120.7602	3.621914	0	0.006197482	0.004022166	0.0006522793
120.7602	3.621914	458.2318	0.006088596	0.006088596	0.0006522793
120.7602	3.621914	916.4636	0.005983942	0.005983942	0.0006522793
120.76022	3.621914	1374.6954	0.0058861141	0.0058861141	0.00065227934
120.76022	3.621914	1832.9272	0.0057894543	0.0057894543	0.00065227934
120.76022	3.621914	2291.159	0.0056598604	0.0056598604	0.00065227934
120.76022	3.621914	2749.3908	0.0055470763	0.0055470763	0.00065227934
120.76022	3.621914	3207.6227	0.0054230583	0.0054230583	0.00065227934
120.76022	3.621914	3665.8545	0.0052528239	0.0052528239	0.00065227934
120.76022	3.621914	4124.0863	0.0051035934	0.0051035934	0.00065227934
135.8552	0	0	0.006019938	0.004054166	0.0006465061
135.8552	0	458.2318	0.005623457	0.005623457	0.0006465061
135.8552	0	916.4636	0.005293553	0.005293553	0.0006465061
135.85524	0	1374.6954	0.0050140341	0.0050140341	0.00064650615
135.85524	0	1832.9272	0.0047736883	0.0047736883	0.00064650615
135.85524	0	2291.159	0.0045645253	0.0045645253	0.00064650615
135.85524	0	2749.3908	0.0043806606	0.0043806606	0.00064650615
135.85524	0	3207.6227	0.0042176447	0.0042176447	0.00064650615
135.85524	0	3665.8545	0.0040720399	0.0040720399	0.00064650615
135.85524	0	4124.0863	0.0039411415	0.0039411415	0.00064650615
135.8552	0.4024349	0	0.006046399	0.004051704	0.0006474077
135.8552	0.4024349	458.2318	0.005851122	0.005851122	0.0006474077
135.8552	0.4024349	916.4636	0.005511442	0.005511442	0.0006474077
135.85524	0.40243489	1374.6954	0.0052158819	0.0052158819	0.00064740765
135.85524	0.40243489	1832.9272	0.0049647216	0.0049647216	0.00064740765
135.85524	0.40243489	2291.159	0.0047472926	0.0047472926	0.00064740765
135.85524	0.40243489	2749.3908	0.0045563336	0.0045563336	0.00064740765
135.85524	0.40243489	3207.6227	0.0043867249	0.0043867249	0.00064740765
135.85524	0.40243489	3665.8545	0.0042347321	0.0042347321	0.00064740765
135.85524	0.40243489	4124.0863	0.0040975446	0.0040975446	0.00064740765
135.8552	0.8048698	0	0.006069964	0.004048369	0.0006479417
135.8552	0.8048698	458.2318	0.005947948	0.005947948	0.0006479417
135.8552	0.8048698	916.4636	0.005706583	0.005706583	0.0006479417
135.85524	0.80486979	1374.6954	0.0054187642	0.0054187642	0.0006479417
135.85524	0.80486979	1832.9272	0.0051536257	0.0051536257	0.0006479417
135.85524	0.80486979	2291.159	0.0049270005	0.0049270005	0.0006479417
135.85524	0.80486979	2749.3908	0.0047290041	0.0047290041	0.0006479417
135.85524	0.80486979	3207.6227	0.0045532246	0.0045532246	0.0006479417
135.85524	0.80486979	3665.8545	0.0043953382	0.0043953382	0.0006479417
135.85524	0.80486979	4124.0863	0.0042523057	0.0042523057	0.0006479417
135.8552	1.207305	0	0.00609122	0.004045059	0.0006484757
135.8552	1.207305	458.2318	0.005982363	0.005982363	0.0006484757
135.8552	1.207305	916.4636	0.00582694	0.00582694	0.0006484757
135.85524	1.2073047	1374.6954	0.0055848726	0.0055848726	0.00064847573
135.85524	1.2073047	1832.9272	0.0053423457	0.0053423457	0.00064847573
135.85524	1.2073047	2291.159	0.0051032036	0.0051032036	0.00064847573
135.85524	1.2073047	2749.3908	0.0048974138	0.0048974138	0.00064847573
135.85524	1.2073047	3207.6227	0.0047157261	0.0047157261	0.00064847573
135.85524	1.2073047	3665.8545	0.0045525168	0.0045525168	0.00064847573
135.85524	1.2073047	4124.0863	0.0044042198	0.0044042198	0.00064847573
135.8552	1.60974	0	0.006110476	0.004041773	0.0006490097
135.8552	1.60974	458.2318	0.006004278	0.006004278	0.0006490097
135.8552	1.60974	916.4636	0.005881854	0.005881854	0.0006490097
135.85524	1.6097396	1374.6954	0.0057196337	0.0057196337	0.00064900974
135.85524	1.6097396	1832.9272	0.0054829296	0.0054829296	0.00064900974
135.85524	1.6097396	2291.159	0.0052790293	0.0052790293	0.00064900974
135.85524	1.6097396	2749.3908	0.0050614967	0.0050614967	0.00064900974
135.85524	1.6097396	3207.6227	0.0048732477	0.0048732477	0.00064900974
135.85524	1.6097396	3665.8545	0.0047051507	0.0047051507	0.00064900974
135.85524	1.6097396	4124.0863	0.0045522454	0.0045522454	0.00064900974
135.8552	2.012174	0	0.00612799	0.004038511	0.0006495437
135.8552	2.012174	458.2318	0.006023759	0.006023759	0.0006495437
135.8552	2.012174	916.4636	0.005922498	0.005922498	0.0006495437
135.85524	2.0121745	1374.6954	0.0057746458	0.0057746458	0.0006495437
135.85524	2.0121745	1832.9272	0.0056123228	0.0056123228	0.0006495437
135.85524	2.0121745	2291.159	0.0053972294	0.0053972294	0.0006495437
135.85524	2.0121745	2749.3908	0.0052156186	0.0052156186	0.0006495437
135.85524	2.0121745	3207.6227	0.0050259976	0.0050259976	0.0006495437
135.85524	2.0121745	3665.8545	0.0048524561	0.0048524561	0.0006495437
135.85524	2.0121745	4124.0863	0.0046955384	0.0046955384	0.0006495437
135.8552	2.414609	0	0.006143985	0.004035274	0.0006500776
135.8552	2.414609	458.2318	0.006041335	0.006041335	0.0006500776
135.8552	2.414609	916.4636	0.00594254	0.00594254	0.0006500776
135.85524	2.4146094	1374.6954	0.0058225342	0.0058225342	0.00065007762
135.85524	2.4146094	1832.9272	0.0056840945	0.0056840945	0.00065007762
135.85524	2.4146094	2291.159	0.0055156494	0.0055156494	0.00065007762
135.85524	2.4146094	2749.3908	0.005324426	0.005324426	0.00065007762
135.85524	2.4146094	3207.6227	0.005160098	0.005160098	0.00065007762
135.85524	2.4146094	3665.8545	0.0049947264	0.0049947264	0.00065007762
135.85524	2.4146094	4124.0863	0.0048334555	0.0048334555	0.00065007762
135.8552	2.817044	0	0.006158647	0.00403206	0.0006506115
135.8552	2.817044	458.2318	0.006057395	0.006057395	0.0006506115
135.8552	2.817044	916.4636	0.00596019	0.00596019	0.0006506115
135.85524	2.8170443	1374.6954	0.005867036	0.005867036	0.00065061148
135.85524	2.8170443	1832.9272	0.0057278219	0.0057278219	0.00065061148
135.85524	2.8170443	2291.159	0.0056051843	0.0056051843	0.00065061148
135.85524	2.8170443	2749.3908	0.0054331784	0.0054331784	0.00065061148
135.85524	2.8170443	3207.6227	0.0052616371	0.0052616371	0.00065061148
135.85524	2.8170443	3665.8545	0.0051114182	0.0051114182	0.00065061148
135.85524	2.8170443	4124.0863	0.004966064	0.004966064	0.00065061148
135.8552	3.219479	0	0.006172134	0.004028869	0.0006511453
135.8552	3.219479	458.2318	0.006072224	0.006072224	0.0006511453
135.8552	3.219479	916.4636	0.00597619	0.00597619	0.0006511453
135.85524	3.2194791	1374.6954	0.0058855857	0.0058855857	0.00065114528
135.85524	3.2194791	1832.9272	0.0057698501	0.0057698501	0.00065114528
135.85524	3.2194791	2291.159	0.0056500935	0.0056500935	0.00065114528
135.85524	3.2194791	2749.3908	0.0055342652	0.0055342652	0.00065114528
135.85524	3.2194791	3207.6227	0.0053617545	0.0053617545	0.00065114528
135.85524	3.2194791	3665.8545	0.0052064364	0.0052064364	0.00065114528
135.85524	3.2194791	4124.0863	0.005067586	0.005067586	0.00065114528
135.8552	3.621914	0	0.006184581	0.004025702	0.000651679
135.8552	3.621914	458.2318	0.006086033	0.006086033	0.000651679
135.8552	3.621914	916.4636	0.005991024	0.005991024	0.000651679
135.85524	3.621914	1374.6954	0.0059014394	0.0059014394	0.000651679
135.85524	3.621914	1832.9272	0.0058111968	0.0058111968	0.000651679
135.85524	3.621914	2291.159	0.005686996	0.005686996	0.000651679
135.85524	3.621914	2749.3908	0.0055804482	0.0055804482	0.000651679
135.85524	3.621914	3207.6227	0.0054635547	0.0054635547	0.000651679
135.85524	3.621914	3665.8545	0.0052988752	0.0052988752	0.000651679
135.85524	3.621914	4124.0863	0.0051565797	0.0051565797	0.000651679
