# Supplementary material for: GEODE: an in silico tool that translates in vitro to in vivo predictions of tuberculosis antibiotic combination efficacy
Source: Front Pharmacol. 2025 Oct 17;16:1639673. doi: 10.3389/fphar.2025.1639673 (PMC12575316; doi:10.3389/fphar.2025.1639673)
Supplement: Supplementary file 1 [file Supplementaryfile5.zip › drug_int_data/RMZE-NNNH-min/MXF-RIF-PZA.csv]

bliss MXF-RIF-PZA nrDrugs 3 nrLines 999
0	0	7644.2192	0.00097849518	0.00070294653	0.00010941815
0	0	15288.4383	0.000978496295	0.000702946636	0.000109418153
0	0	22932.6575	0.000978496528	0.000702946653	0.000109418153
0	0	30576.8767	0.000978496616	0.000702946658	0.000109418153
0	0	38221.0958	0.00097849666	0.00070294666	0.000109418153
0	0	45865.315	0.000978496684	0.000702946661	0.000109418153
0	0	53509.5342	0.000978496699	0.000702946662	0.000109418153
0	0	61153.7534	0.000978496709	0.000702946662	0.000109418153
0	0	68797.9725	0.000978496717	0.000702946663	0.000109418153
0	0.40243	0	0.0051515	0.0030344	0.00044713
0	0.40243489	7644.2192	0.0030487335	0.00078981793	0.00041473588
0	0.402434893	15288.4383	0.00283576412	0.000747279974	0.000414732102
0	0.402434893	22932.6575	0.00268233409	0.000732707843	0.000414730842
0	0.402434893	30576.8767	0.00255950936	0.000725345562	0.000414730212
0	0.402434893	38221.0958	0.00245709422	0.000720903462	0.000414729835
0	0.402434893	45865.315	0.00236959201	0.000717931677	0.000414729583
0	0.402434893	53509.5342	0.00229353317	0.000715803861	0.000414729403
0	0.402434893	61153.7534	0.0022265446	0.000714205194	0.000414729268
0	0.402434893	68797.9725	0.00216691949	0.00071296012	0.000414729163
0	0.80487	0	0.0051566	0.0030763	0.00077391
0	0.80486979	7644.2192	0.0032265907	0.00086996838	0.00069300337
0	0.804869786	15288.4383	0.00304873351	0.000789817933	0.000692995817
0	0.804869786	22932.6575	0.00293086118	0.000761652721	0.000692993298
0	0.804869786	30576.8767	0.00283576412	0.000747279974	0.000692992039
0	0.804869786	38221.0958	0.00275422772	0.000738560916	0.000692991283
0	0.804869786	45865.315	0.00268233409	0.000732707843	0.000692990779
0	0.804869786	53509.5342	0.00261789983	0.000728507109	0.000692990419
0	0.804869786	61153.7534	0.00255950936	0.000725345562	0.000692990149
0	0.804869786	68797.9725	0.00250615865	0.00072288003	0.000692989939
0	1.2073	0	0.0051578	0.0030914	0.00090079
0	1.2073047	7644.2192	0.0033324786	0.00094421876	0.00079577453
0	1.20730468	15288.4383	0.00315426651	0.00083067838	0.000795766749
0	1.20730468	22932.6575	0.00304873351	0.000789817933	0.000795764155
0	1.20730468	30576.8767	0.00296684033	0.000768765739	0.000795762858
0	1.20730468	38221.0958	0.00289727561	0.000755927256	0.00079576208
0	1.20730468	45865.315	0.00283576412	0.000747279974	0.000795761561
0	1.20730468	53509.5342	0.00278019275	0.000741059457	0.00079576119
0	1.20730468	61153.7534	0.00272932167	0.00073636982	0.000795760913
0	1.20730468	68797.9725	0.00268233409	0.000732707843	0.000795760696
0	1.6097	0	0.0051584	0.0030992	0.00095129
0	1.6097396	7644.2192	0.0034150685	0.0010132535	0.00082438451
0	1.60973957	15288.4383	0.00322659074	0.00086996838	0.000824374134
0	1.60973957	22932.6575	0.00312437313	0.000817237805	0.000824370675
0	1.60973957	30576.8767	0.00304873351	0.000789817933	0.000824368946
0	1.60973957	38221.0958	0.00298590499	0.000773010394	0.000824367908
0	1.60973957	45865.315	0.00293086118	0.000761652721	0.000824367216
0	1.60973957	53509.5342	0.00288124732	0.000753463871	0.000824366722
0	1.60973957	61153.7534	0.00283576412	0.000747279974	0.000824366352
0	1.60973957	68797.9725	0.00279360585	0.000742444977	0.000824366063
0	2.0122	0	0.0051587	0.0031041	0.00097793
0	2.0121745	7644.2192	0.0034855937	0.001077649	0.00083831937
0	2.01217447	15288.4383	0.0032837842	0.000907785474	0.000838306399
0	2.01217447	22932.6575	0.00318076283	0.000843944539	0.000838302076
0	2.01217447	30576.8767	0.00310778944	0.000810450917	0.000838299914
0	2.01217447	38221.0958	0.00304873351	0.000789817933	0.000838298617
0	2.01217447	45865.315	0.00299774236	0.000775830588	0.000838297752
0	2.01217447	53509.5342	0.00295212846	0.000765723232	0.000838297134
0	2.01217447	61153.7534	0.00291045203	0.000758077977	0.000838296671
0	2.01217447	68797.9725	0.00287185109	0.000752092818	0.000838296311
0	2.4146	0	0.0051588	0.0031075	0.00099422
0	2.4146094	7644.2192	0.0035482462	0.0011378945	0.00084664588
0	2.41460936	15288.4383	0.00333247859	0.000944218759	0.000846630314
0	2.41460936	22932.6575	0.00322659074	0.00086996838	0.000846625126
0	2.41460936	30576.8767	0.00315426651	0.00083067838	0.000846622532
0	2.41460936	38221.0958	0.00309720274	0.00080635719	0.000846620975
0	2.41460936	45865.315	0.00304873351	0.000789817933	0.000846619937
0	2.41460936	53509.5342	0.0030058158	0.000777840345	0.000846619196
0	2.41460936	61153.7534	0.00296684033	0.000768765739	0.00084661864
0	2.41460936	68797.9725	0.00293086118	0.000761652721	0.000846618208
0	2.817	0	0.0051589	0.00311	0.0010051
0	2.8170443	7644.2192	0.0036050635	0.0011944093	0.00085220123
0	2.81704425	15288.4383	0.0033757066	0.000979349815	0.000852183071
0	2.81704425	22932.6575	0.0032658827	0.000895337769	0.000852177017
0	2.81704425	30576.8767	0.0031930046	0.00085051338	0.000852173991
0	2.81704425	38221.0958	0.00313680528	0.000822635208	0.000852172175
0	2.81704425	45865.315	0.00308984704	0.000803618976	0.000852170964
0	2.81704425	53509.5342	0.00304873351	0.000789817933	0.0008521701
0	2.81704425	61153.7534	0.00301167733	0.000779345118	0.000852169451
0	2.81704425	68797.9725	0.00297763731	0.000771126014	0.000852168947
0	3.2195	0	0.005159	0.0031118	0.0010128
0	3.2194791	7644.2192	0.0036572237	0.0012475544	0.00085617075
0	3.21947914	15288.4383	0.0034150685	0.00101325352	0.000856149992
0	3.21947914	22932.6575	0.00330076685	0.000920079484	0.000856143074
0	3.21947914	30576.8767	0.00322659074	0.00086996838	0.000856139615
0	3.21947914	38221.0958	0.00317051247	0.000838658765	0.000856137539
0	3.21947914	45865.315	0.00312437313	0.000817237805	0.000856136156
0	3.21947914	53509.5342	0.00308443523	0.000801658648	0.000856135168
0	3.21947914	61153.7534	0.00304873351	0.000789817933	0.000856134426
0	3.21947914	68797.9725	0.00301612772	0.000780513994	0.00085613385
0	3.6219	0	0.0051591	0.0031133	0.0010185
0	3.621914	7644.2192	0.003705496	0.0012976435	0.00085914482
0	3.62191404	15288.4383	0.00345150016	0.00104599874	0.000859121469
0	3.62191404	22932.6575	0.00333247859	0.000944218759	0.000859113686
0	3.62191404	30576.8767	0.00325653605	0.000889055285	0.000859109795
0	3.62191404	38221.0958	0.00320007452	0.000854434391	0.00085910746
0	3.62191404	45865.315	0.00315426651	0.00083067838	0.000859105904
0	3.62191404	53509.5342	0.00311504966	0.000813365071	0.000859104792
0	3.62191404	61153.7534	0.00308028515	0.000800185955	0.000859103958
0	3.62191404	68797.9725	0.00304873351	0.000789817933	0.00085910331
15.095	0	0	0.00601115	0.00282698	0.000945949
15.095027	0	7644.2192	0.005909001	0.0017760208	0.00097205086
15.0950271	0	15288.4383	0.00580430336	0.00143468665	0.000971946984
15.0950271	0	22932.6575	0.00570444966	0.00125955003	0.000971912359
15.0950271	0	30576.8767	0.00503172512	0.0011523944	0.000971895046
15.0950271	0	38221.0958	0.00452921901	0.00107994781	0.000971884658
15.0950271	0	45865.315	0.00413868472	0.0010276599	0.000971877733
15.0950271	0	53509.5342	0.00382610165	0.000988130762	0.000971872786
15.0950271	0	61153.7534	0.00357009366	0.000957192457	0.000971869076
15.0950271	0	68797.9725	0.00335649875	0.000932316129	0.000971866191
15.095	0.402435	0	0.00612684	0.00284386	0.00111115
15.095027	0.40243489	7644.2192	0.0051509297	0.0018353818	0.00097405425
15.0950271	0.402434893	15288.4383	0.00462474123	0.0014733084	0.000973947775
15.0950271	0.402434893	22932.6575	0.00427570062	0.00128672781	0.000973912284
15.0950271	0.402434893	30576.8767	0.00402507054	0.0011728299	0.000973894539
15.0950271	0.402434893	38221.0958	0.00383363549	0.00109610167	0.000973883892
15.0950271	0.402434893	45865.315	0.00365439997	0.00104091129	0.000973876794
15.0950271	0.402434893	53509.5342	0.00348882062	0.000999309129	0.000973871724
15.0950271	0.402434893	61153.7534	0.00333935918	0.000966827652	0.000973867921
15.0950271	0.402434893	68797.9725	0.00320564996	0.000940763883	0.000973864964
15.095	0.80487	0	0.00619503	0.00285529	0.00124564
15.095027	0.80486979	7644.2192	0.0046934622	0.0018945621	0.00097598903
15.0950271	0.804869786	15288.4383	0.00422456895	0.00151185464	0.000975879967
15.0950271	0.804869786	22932.6575	0.0039483063	0.00131382905	0.000975843612
15.0950271	0.804869786	30576.8767	0.00375757845	0.00119319147	0.000975825434
15.0950271	0.804869786	38221.0958	0.00362564451	0.00111218918	0.000975814528
15.0950271	0.804869786	45865.315	0.00351589151	0.00105410485	0.000975807257
15.0950271	0.804869786	53509.5342	0.00341926033	0.00101043752	0.000975802063
15.0950271	0.804869786	61153.7534	0.00333123598	0.000976419634	0.000975798168
15.0950271	0.804869786	68797.9725	0.00324954606	0.00094917411	0.000975795138
15.095	1.2073	0	0.00624204	0.00286577	0.00130217
15.095027	1.2073047	7644.2192	0.0045344704	0.0019534741	0.00097791836
15.0950271	1.20730468	15288.4383	0.00406630783	0.00155029397	0.000977806699
15.0950271	1.20730468	22932.6575	0.00381869333	0.0013408378	0.000977769479
15.0950271	1.20730468	30576.8767	0.00365729218	0.00121346968	0.000977750869
15.0950271	1.20730468	38221.0958	0.00354675624	0.00112820427	0.000977739703
15.0950271	1.20730468	45865.315	0.00345589276	0.00106723646	0.000977732259
15.0950271	1.20730468	53509.5342	0.00337752543	0.001021513	0.000977726942
15.0950271	1.20730468	61153.7534	0.00330771271	0.00098596625	0.000977722954
15.0950271	1.20730468	68797.9725	0.00324410118	0.000957545183	0.000977719853
15.095	1.60974	0	0.00606732	0.00287543	0.00132599
15.095027	1.6097396	7644.2192	0.0044749028	0.0020120308	0.00097983955
15.0950271	1.60973957	15288.4383	0.00399335886	0.00158859456	0.000979725299
15.0950271	1.60973957	22932.6575	0.00375823895	0.00136773761	0.000979687214
15.0950271	1.60973957	30576.8767	0.00361151863	0.00123365475	0.000979668172
15.0950271	1.60973957	38221.0958	0.00351211222	0.00114414066	0.000979656747
15.0950271	1.60973957	45865.315	0.00343130699	0.00108030185	0.00097964913
15.0950271	1.60973957	53509.5342	0.0033622383	0.00103253256	0.000979643689
15.0950271	1.60973957	61153.7534	0.00330123525	0.000995465285	0.000979639608
15.0950271	1.60973957	68797.9725	0.00324611714	0.000965875431	0.000979636435
15.095	2.01217	0	0.00594071	0.00288435	0.0013406
15.095027	2.0121745	7644.2192	0.004463082	0.0020701459	0.00098175001
15.0950271	2.01217447	15288.4383	0.00396132675	0.00162672417	0.000981633162
15.0950271	2.01217447	22932.6575	0.00373016637	0.00139451153	0.000981594212
15.0950271	2.01217447	30576.8767	0.0035906955	0.00125373654	0.000981574738
15.0950271	2.01217447	38221.0958	0.00349728327	0.00115999186	0.000981563053
15.0950271	2.01217447	45865.315	0.00342241415	0.00109329662	0.000981555263
15.0950271	2.01217447	53509.5342	0.00335902335	0.00104349308	0.000981549699
15.0950271	2.01217447	61153.7534	0.00330342144	0.00100491446	0.000981545526
15.0950271	2.01217447	68797.9725	0.00325346058	0.000974163137	0.00098154228
15.095	2.41461	0	0.00584825	0.00289263	0.00130138
15.095027	2.4146094	7644.2192	0.004470459	0.0021277344	0.00098364721
15.0950271	2.41460936	15288.4383	0.00394843791	0.00166465013	0.000983527772
15.0950271	2.41460936	22932.6575	0.00371748205	0.00142114203	0.000983487957
15.0950271	2.41460936	30576.8767	0.00358163449	0.00127370455	0.00098346805
15.0950271	2.41460936	38221.0958	0.00349160601	0.00117575111	0.000983456106
15.0950271	2.41460936	45865.315	0.00342048784	0.00110621622	0.000983448143
15.0950271	2.41460936	53509.5342	0.00336087952	0.00105439135	0.000983442455
15.0950271	2.41460936	61153.7534	0.00330896896	0.00101431144	0.00098343819
15.0950271	2.41460936	68797.9725	0.00326256904	0.000982406539	0.000983434872
15.095	2.81704	0	0.00577716	0.00290032	0.00131113
15.095027	2.8170443	7644.2192	0.0044863533	0.0021847128	0.00098552876
15.0950271	2.81704425	15288.4383	0.00394609393	0.0017023394	0.000985406719
15.0950271	2.81704425	22932.6575	0.00371346166	0.00144761096	0.00098536604
15.0950271	2.81704425	30576.8767	0.00357919218	0.00129354782	0.0009853457
15.0950271	2.81704425	38221.0958	0.00349100807	0.00119141143	0.000985333497
15.0950271	2.81704425	45865.315	0.00342229255	0.00111905592	0.000985325361
15.0950271	2.81704425	53509.5342	0.00336527964	0.00106522405	0.00098531955
15.0950271	2.81704425	61153.7534	0.00331599782	0.00102365379	0.000985315191
15.0950271	2.81704425	68797.9725	0.00327218855	0.000990603824	0.000985311801
15.095	3.21948	0	0.00572045	0.0029075	0.00131878
15.095027	3.2194791	7644.2192	0.004504369	0.0022409991	0.00098739235
15.0950271	3.21947914	15288.4383	0.00394968707	0.00173975846	0.000987267718
15.0950271	3.21947914	22932.6575	0.00371459254	0.00147389948	0.000987226174
15.0950271	3.21947914	30576.8767	0.00358072402	0.00131325497	0.000987205402
15.0950271	3.21947914	38221.0958	0.00349343701	0.00120696552	0.000987192939
15.0950271	3.21947914	45865.315	0.00342624847	0.00113181085	0.00098718463
15.0950271	3.21947914	53509.5342	0.00337103849	0.00107598776	0.000987178696
15.0950271	3.21947914	61153.7534	0.0033236682	0.00103293904	0.000987174245
15.0950271	3.21947914	68797.9725	0.00328179528	0.000998753131	0.000987170783
15.095	3.62191	0	0.00567397	0.00291422	0.00132512
15.095027	3.621914	7644.2192	0.0045301469	0.0022965128	0.00098923585
15.0950271	3.62191404	15288.4383	0.00396235188	0.00177687325	0.00098910862
15.0950271	3.62191404	22932.6575	0.00372291752	0.00149998794	0.000989066212
15.0950271	3.62191404	30576.8767	0.00358783314	0.0013328141	0.000989045008
15.0950271	3.62191404	38221.0958	0.00350025685	0.00122240581	0.000989032285
15.0950271	3.62191404	45865.315	0.00343360545	0.00114447591	0.000989023803
15.0950271	3.62191404	53509.5342	0.00337935723	0.00108667893	0.000989017745
15.0950271	3.62191404	61153.7534	0.00333317093	0.00104216461	0.000989013201
15.0950271	3.62191404	68797.9725	0.003292595	0.00100685254	0.000989009667
30.1901	0	0	0.00601576	0.00282875	0.000947369
30.190054	0	7644.2192	0.0059637353	0.0021135932	0.00097486787
30.1900542	0	15288.4383	0.00590900101	0.00177602081	0.000974660116
30.1900542	0	22932.6575	0.00585588198	0.00157232078	0.000974590865
30.1900542	0	30576.8767	0.00580430336	0.00143468665	0.000974556239
30.1900542	0	38221.0958	0.00575419494	0.00133509166	0.000974535463
30.1900542	0	45865.315	0.00570444966	0.00125955003	0.000974521613
30.1900542	0	53509.5342	0.00534165243	0.00120023269	0.00097451172
30.1900542	0	61153.7534	0.00503172512	0.0011523944	0.0009745043
30.1900542	0	68797.9725	0.00476360993	0.0011129841	0.000974498529
30.1901	0.402435	0	0.00607999	0.00283774	0.00110998
30.190054	0.40243489	7644.2192	0.0060624745	0.0021517943	0.00097585151
30.1900542	0.402434893	15288.4383	0.00579876525	0.00180571843	0.000975641164
30.1900542	0.402434893	22932.6575	0.0054348215	0.00159602694	0.000975571048
30.1900542	0.402434893	30576.8767	0.00514994281	0.00145400502	0.00097553599
30.1900542	0.402434893	38221.0958	0.00491437319	0.00135114905	0.000975514955
30.1900542	0.402434893	45865.315	0.00464797819	0.00127314751	0.000975500932
30.1900542	0.402434893	53509.5342	0.00444395974	0.00121193998	0.000975490915
30.1900542	0.402434893	61153.7534	0.00427849903	0.00116262081	0.000975483403
30.1900542	0.402434893	68797.9725	0.00412752393	0.00112202855	0.00097547756
30.1901	0.80487	0	0.00612684	0.00284386	0.00124085
30.190054	0.80486979	7644.2192	0.0056890077	0.0021899401	0.0009768227
30.1900542	0.804869786	15288.4383	0.00515092968	0.00183538181	0.000976609757
30.1900542	0.804869786	22932.6575	0.00484781849	0.00161971527	0.000976538776
30.1900542	0.804869786	30576.8767	0.00462474123	0.0014733084	0.000976503285
30.1900542	0.804869786	38221.0958	0.00443793036	0.00136719037	0.000976481991
30.1900542	0.804869786	45865.315	0.00427570062	0.00128672781	0.000976467795
30.1900542	0.804869786	53509.5342	0.00414500447	0.00122362971	0.000976457655
30.1900542	0.804869786	61153.7534	0.00402507054	0.0011728299	0.00097645005
30.1900542	0.804869786	68797.9725	0.00392711175	0.0011310563	0.000976444135
30.1901	1.2073	0	0.00616436	0.0028497	0.00130187
30.190054	1.2073047	7644.2192	0.0053976215	0.0022280136	0.0009777932
30.1900542	1.20730468	15288.4383	0.00485711023	0.00186500001	0.000977577663
30.1900542	1.20730468	22932.6575	0.00457292911	0.00164337956	0.000977505818
30.1900542	1.20730468	30576.8767	0.0043738763	0.00149259291	0.000977469895
30.1900542	1.20730468	38221.0958	0.00421162923	0.00138321295	0.000977448341
30.1900542	1.20730468	45865.315	0.00407096243	0.00130028899	0.000977433972
30.1900542	1.20730468	53509.5342	0.00395418634	0.00123530039	0.000977423708
30.1900542	1.20730468	61153.7534	0.00385491634	0.00118302051	0.000977416011
30.1900542	1.20730468	68797.9725	0.0037752903	0.00114006645	0.000977410023
30.1901	1.60974	0	0.00619503	0.00285529	0.00132473
30.190054	1.6097396	7644.2192	0.0052515132	0.002265999	0.00097876267
30.1900542	1.60973957	15288.4383	0.00469346219	0.00189456207	0.000978544543
30.1900542	1.60973957	22932.6575	0.00441327342	0.00166701359	0.000978471833
30.1900542	1.60973957	30576.8767	0.00422456895	0.00151185464	0.000978435478
30.1900542	1.60973957	38221.0958	0.00407525365	0.00139921409	0.000978413664
30.1900542	1.60973957	45865.315	0.0039483063	0.00131382905	0.000978399122
30.1900542	1.60973957	53509.5342	0.00384371147	0.00124695053	0.000978388735
30.1900542	1.60973957	61153.7534	0.00375757845	0.00119319147	0.000978380945
30.1900542	1.60973957	68797.9725	0.0036879858	0.00114905806	0.000978374886
30.1901	2.01217	0	0.00622052	0.00286064	0.0013384
30.190054	2.0121745	7644.2192	0.0051760803	0.0023038818	0.00097973078
30.1900542	2.01217447	15288.4383	0.00459529375	0.00192405707	0.000979510057
30.1900542	2.01217447	22932.6575	0.0043133481	0.00169061114	0.000979436482
30.1900542	2.01217447	30576.8767	0.00412956183	0.00153108965	0.000979399695
30.1900542	2.01217447	38221.0958	0.00398816582	0.00141519105	0.000979377622
30.1900542	2.01217447	45865.315	0.00387051299	0.001327346	0.000979362907
30.1900542	2.01217447	53509.5342	0.00377465652	0.0012585786	0.000979352396
30.1900542	2.01217447	61153.7534	0.00369707401	0.0012033416	0.000979344513
30.1900542	2.01217447	68797.9725	0.0036340871	0.00115803019	0.000979338382
30.1901	2.41461	0	0.00624204	0.00286577	0.00134733
30.190054	2.4146094	7644.2192	0.0051394812	0.002341649	0.00098069719
30.1900542	2.41460936	15288.4383	0.0045344704	0.00195347409	0.00098047387
30.1900542	2.41460936	22932.6575	0.00424803646	0.00171416594	0.00098039943
30.1900542	2.41460936	30576.8767	0.00406630783	0.00155029397	0.00098036221
30.1900542	2.41460936	38221.0958	0.00392992627	0.00143114106	0.000980339878
30.1900542	2.41460936	45865.315	0.00381869333	0.0013408378	0.00098032499
30.1900542	2.41460936	53509.5342	0.00372904489	0.00127018305	0.000980314356
30.1900542	2.41460936	61153.7534	0.00365729218	0.00121346968	0.00098030638
30.1900542	2.41460936	68797.9725	0.00359890399	0.00116698188	0.000980300177
30.1901	2.81704	0	0.00615075	0.0028707	0.00135362
30.190054	2.8170443	7644.2192	0.0051253225	0.0023792893	0.00098166156
30.1900542	2.81704425	15288.4383	0.00449659201	0.00198280226	0.000981435648
30.1900542	2.81704425	22932.6575	0.0042042872	0.00173767174	0.000981360343
30.1900542	2.81704425	30576.8767	0.00402291528	0.00156946362	0.000981322691
30.1900542	2.81704425	38221.0958	0.00388969119	0.00144706132	0.000981300099
30.1900542	2.81704425	45865.315	0.00378295221	0.00135430237	0.000981285039
30.1900542	2.81704425	53509.5342	0.0036977672	0.00128176229	0.000981274281
30.1900542	2.81704425	61153.7534	0.0036301302	0.00122357448	0.000981266212
30.1900542	2.81704425	68797.9725	0.00357505529	0.00117591214	0.000981259937
30.1901	3.21948	0	0.00606732	0.00287543	0.00135831
30.190054	3.2194791	7644.2192	0.0051264632	0.0024167938	0.00098262357
30.1900542	3.21947914	15288.4383	0.00447490281	0.00201203076	0.000982395064
30.1900542	3.21947914	22932.6575	0.0041756617	0.00176112226	0.000982318894
30.1900542	3.21947914	30576.8767	0.00399335886	0.00158859456	0.00098228081
30.1900542	3.21947914	38221.0958	0.00386190746	0.00146294901	0.000982257959
30.1900542	3.21947914	45865.315	0.00375823895	0.00136773761	0.000982242725
30.1900542	3.21947914	53509.5342	0.003676232	0.00129331473	0.000982231844
30.1900542	3.21947914	61153.7534	0.00361151863	0.00123365475	0.000982223682
30.1900542	3.21947914	68797.9725	0.00355884513	0.00118481997	0.000982217335
30.1901	3.62191	0	0.00599857	0.00287998	0.00136198
30.190054	3.621914	7644.2192	0.0051393269	0.0024541561	0.00098358289
30.1900542	3.62191404	15288.4383	0.00446562251	0.00204114885	0.000983351794
30.1900542	3.62191404	22932.6575	0.0041584634	0.00178451125	0.00098327476
30.1900542	3.62191404	30576.8767	0.00397414585	0.00160768277	0.000983236243
30.1900542	3.62191404	38221.0958	0.00384335405	0.00147880123	0.000983213132
30.1900542	3.62191404	45865.315	0.00374164291	0.00138114138	0.000983197726
30.1900542	3.62191404	53509.5342	0.00366182142	0.00130483872	0.000983186721
30.1900542	3.62191404	61153.7534	0.0035991459	0.0012437092	0.000983178467
30.1900542	3.62191404	68797.9725	0.00354818467	0.00119370437	0.000983172048
45.2851	0	0	0.00601725	0.00282943	0.000947844
45.285081	0	7644.2192	0.0059823528	0.0022845864	0.00097547187
45.2850813	0	15288.4383	0.00594530626	0.00197832223	0.000975160241
45.2850813	0	22932.6575	0.00590900101	0.00177602081	0.000975056364
45.2850813	0	30576.8767	0.00587341357	0.00163079149	0.000975004425
45.2850813	0	38221.0958	0.00583852151	0.00152092377	0.000974973262
45.2850813	0	45865.315	0.00580430336	0.00143468665	0.000974952487
45.2850813	0	53509.5342	0.00577073854	0.00136509788	0.000974937647
45.2850813	0	61153.7534	0.00573780733	0.00130771147	0.000974926517
45.2850813	0	68797.9725	0.00570444966	0.00125955003	0.000974917861
45.2851	0.402435	0	0.00606171	0.00283564	0.0011097
45.285081	0.40243489	7644.2192	0.0060499456	0.0023124237	0.00097612585
45.2850813	0.402434893	15288.4383	0.00603821139	0.00200166573	0.000975811629
45.2850813	0.402434893	22932.6575	0.00602650903	0.00179582249	0.000975706888
45.2850813	0.402434893	30576.8767	0.00600205716	0.00164778944	0.000975654517
45.2850813	0.402434893	38221.0958	0.00579888594	0.00153565425	0.000975623094
45.2850813	0.402434893	45865.315	0.00553725628	0.00144756704	0.000975602146
45.2850813	0.402434893	53509.5342	0.00524932874	0.00137646045	0.000975587183
45.2850813	0.402434893	61153.7534	0.00500691037	0.00131782088	0.00097557596
45.2850813	0.402434893	68797.9725	0.00480224132	0.00126861683	0.000975567232
45.2851	0.80487	0	0.00609684	0.00283981	0.00123925
45.285081	0.80486979	7644.2192	0.0060852459	0.0023402414	0.00097677518
45.2850813	0.804869786	15288.4383	0.00583407638	0.00202498873	0.000976458371
45.2850813	0.804869786	22932.6575	0.00550780191	0.00181561056	0.000976352764
45.2850813	0.804869786	30576.8767	0.00527061738	0.00166477903	0.000976299961
45.2850813	0.804869786	38221.0958	0.00507721535	0.00155037842	0.000976268279
45.2850813	0.804869786	45865.315	0.00490880436	0.00146044134	0.000976247158
45.2850813	0.804869786	53509.5342	0.00475606878	0.00138781652	0.000976232071
45.2850813	0.804869786	61153.7534	0.00461367666	0.00132792332	0.000976220756
45.2850813	0.804869786	68797.9725	0.00448859224	0.00127767628	0.000976211955
45.2851	1.2073	0	0.00612684	0.00284386	0.00130072
45.285081	1.2073047	7644.2192	0.0060206115	0.0023680346	0.00097742432
45.2850813	1.20730468	15288.4383	0.00546049028	0.00204828663	0.000977104909
45.2850813	1.20730468	22932.6575	0.00515092968	0.00183538181	0.000976998438
45.2850813	1.20730468	30576.8767	0.00493626884	0.00168175808	0.000976945202
45.2850813	1.20730468	38221.0958	0.00476762985	0.00156509472	0.000976913261
45.2850813	1.20730468	45865.315	0.00462474123	0.0014733084	0.000976891966
45.2850813	1.20730468	53509.5342	0.00449755148	0.00139916521	0.000976876756
45.2850813	1.20730468	61153.7534	0.0043802056	0.00133801806	0.000976865348
45.2850813	1.20730468	68797.9725	0.00427570062	0.00128672781	0.000976856476
45.2851	1.60974	0	0.00615272	0.00284778	0.00132383
45.285081	1.6097396	7644.2192	0.0058134704	0.0023957987	0.00097807314
45.2850813	1.60973957	15288.4383	0.00524112473	0.00207155488	0.000977751142
45.2850813	1.60973957	22932.6575	0.00493533978	0.00185513297	0.000977643806
45.2850813	1.60973957	30576.8767	0.00473014091	0.00169872438	0.000977590138
45.2850813	1.60973957	38221.0958	0.00457315051	0.00157980161	0.000977557937
45.2850813	1.60973957	45865.315	0.00444261996	0.00148616708	0.00097753647
45.2850813	1.60973957	53509.5342	0.00432775598	0.00141050563	0.000977521136
45.2850813	1.60973957	61153.7534	0.00422230775	0.00134810441	0.000977509636
45.2850813	1.60973957	68797.9725	0.00412749571	0.00129577084	0.000977500691
45.2851	2.01217	0	0.00617525	0.00285159	0.00133718
45.285081	2.0121745	7644.2192	0.0056910548	0.0024235299	0.00097872157
45.2850813	2.01217447	15288.4383	0.00510068387	0.002094789	0.000978396969
45.2850813	2.01217447	22932.6575	0.00479251739	0.00187486081	0.000978288768
45.2850813	2.01217447	30576.8767	0.00459070895	0.00171567571	0.000978234668
45.2850813	2.01217447	38221.0958	0.00443954016	0.00159449751	0.000978202208
45.2850813	2.01217447	45865.315	0.00431593108	0.00149901621	0.000978180568
45.2850813	2.01217447	53509.5342	0.00420852138	0.00142183687	0.00097816511
45.2850813	2.01217447	61153.7534	0.00411088044	0.00135818163	0.000978153517
45.2850813	2.01217447	68797.9725	0.00402330742	0.00130480479	0.000978144501
45.2851	2.41461	0	0.00619503	0.00285529	0.0013458
45.285081	2.4146094	7644.2192	0.0056179455	0.0024512246	0.00097936948
45.2850813	2.41460936	15288.4383	0.00500702121	0.00211798458	0.000979042289
45.2850813	2.41460936	22932.6575	0.00469346219	0.00189456207	0.000978933224
45.2850813	2.41460936	30576.8767	0.00449206312	0.00173260988	0.000978878691
45.2850813	2.41460936	38221.0958	0.00434388187	0.00160918088	0.000978845972
45.2850813	2.41460936	45865.315	0.00422456895	0.00151185464	0.000978824158
45.2850813	2.41460936	53509.5342	0.00412223492	0.00143315805	0.000978808578
45.2850813	2.41460936	61153.7534	0.00403027032	0.00136824902	0.000978796892
45.2850813	2.41460936	68797.9725	0.0039483063	0.00131382905	0.000978787803
45.2851	2.81704	0	0.00621252	0.00285888	0.00135177
45.285081	2.8170443	7644.2192	0.0055757594	0.0024788803	0.00098001679
45.2850813	2.81704425	15288.4383	0.00494340234	0.00214113732	0.000979687003
45.2850813	2.81704425	22932.6575	0.00462287395	0.00191423353	0.000979577073
45.2850813	2.81704425	30576.8767	0.00442023827	0.00174952467	0.000979522108
45.2850813	2.81704425	38221.0958	0.00427343863	0.00162385015	0.000979489128
45.2850813	2.81704425	45865.315	0.0041568884	0.00152468119	0.000979467142
45.2850813	2.81704425	53509.5342	0.00405817167	0.00144446824	0.000979451438
45.2850813	2.81704425	61153.7534	0.00397047231	0.00137830585	0.00097943966
45.2850813	2.81704425	68797.9725	0.00389287628	0.00132284305	0.000979430499
45.2851	3.21948	0	0.00622809	0.00286238	0.00135614
45.285081	3.2194791	7644.2192	0.0055537731	0.0025064951	0.00098066339
45.2850813	3.21947914	15288.4383	0.00490009631	0.002164243	0.000980331009
45.2850813	3.21947914	22932.6575	0.00457176173	0.00193387195	0.000980220214
45.2850813	3.21947914	30576.8767	0.00436690283	0.00176641785	0.000980164817
45.2850813	3.21947914	38221.0958	0.00422047436	0.00163850375	0.000980131578
45.2850813	3.21947914	45865.315	0.00410568291	0.0015374947	0.000980109419
45.2850813	3.21947914	53509.5342	0.00400958643	0.00145576653	0.000980093592
45.2850813	3.21947914	61153.7534	0.00392514102	0.00138835137	0.000980081721
45.2850813	3.21947914	68797.9725	0.00385096716	0.00133184616	0.000980072488
45.2851	3.62191	0	0.00624204	0.00286577	0.0013595
45.285081	3.621914	7644.2192	0.0055451375	0.0025340681	0.00098130918
45.2850813	3.62191404	15288.4383	0.0048710081	0.00218729754	0.00098097421
45.2850813	3.62191404	22932.6575	0.0045344704	0.00195347409	0.00098086255
45.2850813	3.62191404	30576.8767	0.00432677438	0.00178328722	0.000980806721
45.2850813	3.62191404	38221.0958	0.00418004119	0.00165314009	0.000980773223
45.2850813	3.62191404	45865.315	0.00406630783	0.00155029397	0.000980750891
45.2850813	3.62191404	53509.5342	0.0039721114	0.001467052	0.000980734939
45.2850813	3.62191404	61153.7534	0.00389016869	0.00139838484	0.000980722976
45.2850813	3.62191404	68797.9725	0.00381869333	0.0013408378	0.000980713671
60.3801	0	0	0.00601799	0.00282979	0.000948084
60.380108	0	7644.2192	0.005991733	0.0023889252	0.0009758021
60.3801084	0	15288.4383	0.00596373535	0.00211359317	0.000975386609
60.3801084	0	22932.6575	0.00593616139	0.0019205304	0.000975248107
60.3801084	0	30576.8767	0.00590900101	0.00177602081	0.000975178856
60.3801084	0	38221.0958	0.00588224438	0.00166316796	0.000975137305
60.3801084	0	45865.315	0.00585588198	0.00157232078	0.000975109604
60.3801084	0	53509.5342	0.00582990461	0.00149747999	0.000975089818
60.3801084	0	61153.7534	0.00580430336	0.00143468665	0.000975074978
60.3801084	0	68797.9725	0.00577906959	0.00138120835	0.000975063437
60.3801	0.402435	0	0.00605198	0.00283457	0.00110959
60.380108	0.40243489	7644.2192	0.0060431279	0.002410759	0.00097629276
60.3801084	0.402434893	15288.4383	0.00603428989	0.00213269957	0.000975874671
60.3801084	0.402434893	22932.6575	0.00602546899	0.00193731214	0.000975735304
60.3801084	0.402434893	30576.8767	0.00601666619	0.00179087322	0.000975665621
60.3801084	0.402434893	38221.0958	0.0060078824	0.00167640074	0.00097562381
60.3801084	0.402434893	45865.315	0.00599911848	0.00158417571	0.000975595937
60.3801084	0.402434893	53509.5342	0.00590512496	0.00150815491	0.000975576027
60.3801084	0.402434893	61153.7534	0.00566738297	0.00144434747	0.000975561095
60.3801084	0.402434893	68797.9725	0.00545839435	0.00138999503	0.000975549481
60.3801	0.80487	0	0.00607999	0.00283774	0.00123845
60.380108	0.80486979	7644.2192	0.0060712231	0.0024325869	0.0009767811
60.3801084	0.804869786	15288.4383	0.00606247455	0.0021517943	0.000976360414
60.3801084	0.804869786	22932.6575	0.00604228193	0.0019540838	0.000976220183
60.3801084	0.804869786	30576.8767	0.00579876525	0.00180571843	0.000976150067
60.3801084	0.804869786	38221.0958	0.00560270116	0.00168962861	0.000976107997
60.3801084	0.804869786	45865.315	0.0054348215	0.00159602694	0.000976079951
60.3801084	0.804869786	53509.5342	0.00528556684	0.00151882657	0.000976059918
60.3801084	0.804869786	61153.7534	0.00514994281	0.00145400502	0.000976044893
60.3801084	0.804869786	68797.9725	0.00502580585	0.00139877825	0.000976033207
60.3801	1.2073	0	0.00610478	0.00284083	0.00129952
60.380108	1.2073047	7644.2192	0.0060961165	0.0024544073	0.00097726935
60.3801084	1.20730468	15288.4383	0.00594860277	0.00217087518	0.000976846072
60.3801084	1.20730468	22932.6575	0.0056249463	0.00197084357	0.000976704976
60.3801084	1.20730468	30576.8767	0.00539793834	0.00182055508	0.000976634428
60.3801084	1.20730468	38221.0958	0.00522029935	0.00170285056	0.000976592099
60.3801084	1.20730468	45865.315	0.00507137311	0.00160787372	0.000976563879
60.3801084	1.20730468	53509.5342	0.00494070843	0.00152949437	0.000976543722
60.3801084	1.20730468	61153.7534	0.00482244012	0.00146365883	0.000976528605
60.3801084	1.20730468	68797.9725	0.00471299604	0.00140755762	0.000976516847
60.3801	1.60974	0	0.00612684	0.00284386	0.00132331
60.380108	1.6097396	7644.2192	0.0061183097	0.0024762188	0.00097775747
60.3801084	1.60973957	15288.4383	0.0056890077	0.00218994007	0.000977331601
60.3801084	1.60973957	22932.6575	0.00536914788	0.00198758966	0.00097718964
60.3801084	1.60973957	30576.8767	0.00515092968	0.00183538181	0.000977118659
60.3801084	1.60973957	38221.0958	0.00498443977	0.00171606556	0.000977076071
60.3801084	1.60973957	45865.315	0.00484781849	0.00161971527	0.000977047679
60.3801084	1.60973957	53509.5342	0.00472999438	0.0015401577	0.000977027398
60.3801084	1.60973957	61153.7534	0.00462474123	0.0014733084	0.000977012188
60.3801084	1.60973957	68797.9725	0.00452823919	0.00141633274	0.000977000358
60.3801	2.01217	0	0.00614659	0.00284681	0.0013365
60.380108	2.0121745	7644.2192	0.006097578	0.0024980202	0.00097824542
60.3801084	2.01217447	15288.4383	0.00551701966	0.00220898687	0.000977816958
60.3801084	2.01217447	22932.6575	0.00519563028	0.00200432029	0.000977674133
60.3801084	2.01217447	30576.8767	0.00498077498	0.00185019724	0.00097760272
60.3801084	2.01217447	38221.0958	0.00481995926	0.0017292726	0.000977559872
60.3801084	2.01217447	45865.315	0.00469014051	0.0016315508	0.000977531307
60.3801084	2.01217447	53509.5342	0.00457963772	0.00155081596	0.000977510903
60.3801084	2.01217447	61153.7534	0.00448187395	0.00148295326	0.0009774956
60.3801084	2.01217447	68797.9725	0.0043928062	0.00142510322	0.000977483698
60.3801	2.41461	0	0.00616436	0.0028497	0.00134496
60.380108	2.4146094	7644.2192	0.0059941405	0.0025198105	0.00097873316
60.3801084	2.41460936	15288.4383	0.00539762149	0.00222801358	0.000978302102
60.3801084	2.41460936	22932.6575	0.00507167481	0.00202103367	0.000978158412
60.3801084	2.41460936	30576.8767	0.00485711023	0.00186500001	0.000978086566
60.3801084	2.41460936	38221.0958	0.0046989235	0.00174247064	0.000978043459
60.3801084	2.41460936	45865.315	0.00457292911	0.00164337956	0.000978014721
60.3801084	2.41460936	53509.5342	0.0044668746	0.00156146855	0.000977994193
60.3801084	2.41460936	61153.7534	0.0043738763	0.00149259291	0.000977978798
60.3801084	2.41460936	68797.9725	0.00428972354	0.00143386865	0.000977966823
60.3801	2.81704	0	0.00618043	0.00285252	0.00135076
60.380108	2.8170443	7644.2192	0.0059265485	0.0025415893	0.00097922064
60.3801084	2.81704425	15288.4383	0.00531265676	0.00224701825	0.000978786988
60.3801084	2.81704425	22932.6575	0.00498043722	0.00203772804	0.000978642433
60.3801084	2.81704425	30576.8767	0.00476439977	0.00187978874	0.000978570156
60.3801084	2.81704425	38221.0958	0.0046071055	0.00175565867	0.000978526789
60.3801084	2.81704425	45865.315	0.00448325818	0.00165520075	0.000978497878
60.3801084	2.81704425	53509.5342	0.00438005768	0.00157211485	0.000978477227
60.3801084	2.81704425	61153.7534	0.00429033498	0.00150222687	0.000978461739
60.3801084	2.81704425	68797.9725	0.00420973134	0.00144262862	0.000978449692
60.3801	3.21948	0	0.00619503	0.00285529	0.00135498
60.380108	3.2194791	7644.2192	0.0058833972	0.0025633562	0.00097970782
60.3801084	3.21947914	15288.4383	0.00525151324	0.00226599902	0.000979271576
60.3801084	3.21947914	22932.6575	0.00491203555	0.00205440166	0.000979126156
60.3801084	3.21947914	30576.8767	0.00469346219	0.00189456207	0.000979053446
60.3801084	3.21947914	38221.0958	0.00453600146	0.00176883566	0.00097900982
60.3801084	3.21947914	45865.315	0.00441327342	0.00166701359	0.000978980736
60.3801084	3.21947914	53509.5342	0.00431194444	0.00158275426	0.000978959961
60.3801084	3.21947914	61153.7534	0.00422456895	0.00151185464	0.00097894438
60.3801084	3.21947914	68797.9725	0.00414664422	0.00145138274	0.000978932262
60.3801	3.62191	0	0.00620834	0.00285799	0.00135818
60.380108	3.621914	7644.2192	0.0058574724	0.0025851116	0.00098019466
60.3801084	3.62191404	15288.4383	0.00520748292	0.0022849541	0.000979755822
60.3801084	3.62191404	22932.6575	0.00486019261	0.00207105278	0.000979609537
60.3801084	3.62191404	30576.8767	0.0046384161	0.00190931864	0.000979536395
60.3801084	3.62191404	38221.0958	0.00448010304	0.00178200058	0.000979492509
60.3801084	3.62191404	45865.315	0.00435781656	0.00167881732	0.000979463252
60.3801084	3.62191404	53509.5342	0.00425770039	0.00159338616	0.000979442354
60.3801084	3.62191404	61153.7534	0.0041720367	0.00152147573	0.000979426681
60.3801084	3.62191404	68797.9725	0.00409617845	0.00146013059	0.00097941449
75.4751	0	0	0.00601843	0.00283002	0.00094823
75.475136	0	7644.2192	0.0059973843	0.0024595025	0.00097606162
75.4751355	0	15288.4383	0.005974883	0.00221094385	0.000975542264
75.4751355	0	22932.6575	0.00595265549	0.0020289543	0.000975369138
75.4751355	0	30576.8767	0.00593069655	0.00188843675	0.000975282574
75.4751355	0	38221.0958	0.00590900101	0.00177602081	0.000975230636
75.4751355	0	45865.315	0.00588756386	0.00168373621	0.00097519601
75.4751355	0	53509.5342	0.00586638023	0.00160646075	0.000975171278
75.4751355	0	61153.7534	0.00584544534	0.00154072	0.000975152728
75.4751355	0	68797.9725	0.00582475455	0.00148405905	0.000975138301
75.4751	0.402435	0	0.00604594	0.00283393	0.00110946
75.475136	0.40243489	7644.2192	0.0060388463	0.0024774625	0.0009764547
75.4751355	0.402434893	15288.4383	0.00603175828	0.00222706566	0.000975932747
75.4751355	0.402434893	22932.6575	0.00602468088	0.00204345543	0.000975758756
75.4751355	0.402434893	30576.8767	0.00601761458	0.00190153089	0.00097567176
75.4751355	0.402434893	38221.0958	0.00601055985	0.00178790327	0.000975619562
75.4751355	0.402434893	45865.315	0.0060035171	0.0016945651	0.000975584764
75.4751355	0.402434893	53509.5342	0.00599648676	0.00161636523	0.000975559907
75.4751355	0.402434893	61153.7534	0.00598515045	0.00154980917	0.000975541265
75.4751355	0.402434893	68797.9725	0.00596753498	0.00149242706	0.000975526766
75.4751	0.80487	0	0.0060692	0.00283648	0.00123797
75.475136	0.80486979	7644.2192	0.0060621598	0.0024954236	0.00097684642
75.4751355	0.804869786	15288.4383	0.00605512739	0.00224318051	0.000976321875
75.4751355	0.804869786	22932.6575	0.00604810572	0.00205794957	0.00097614702
75.4751355	0.804869786	30576.8767	0.00604109534	0.00191461916	0.000976059591
75.4751355	0.804869786	38221.0958	0.00603409679	0.00179978129	0.000976007134
75.4751355	0.804869786	45865.315	0.00588280099	0.00170539075	0.000975972162
75.4751355	0.804869786	53509.5342	0.00573875639	0.00162626723	0.000975947183
75.4751355	0.804869786	61153.7534	0.00561064791	0.00155889622	0.000975928448
75.4751355	0.804869786	68797.9725	0.00549641193	0.00150079309	0.000975913876
75.4751	1.2073	0	0.00609026	0.00283898	0.0012988
75.475136	1.2073047	7644.2192	0.006083278	0.0025133851	0.0009772381
75.4751355	1.20730468	15288.4383	0.00607630692	0.00225928725	0.000976710959
75.4751355	1.20730468	22932.6575	0.00602808619	0.00207243566	0.000976535239
75.4751355	1.20730468	30576.8767	0.00579396568	0.00192770067	0.000976447378
75.4751355	1.20730468	38221.0958	0.00561053726	0.00181165419	0.000976394661
75.4751355	1.20730468	45865.315	0.00545739389	0.00171621261	0.000976359517
75.4751355	1.20730468	53509.5342	0.00532387771	0.00163616631	0.000976334414
75.4751355	1.20730468	61153.7534	0.00520387898	0.00156798081	0.000976315586
75.4751355	1.20730468	68797.9725	0.00509363799	0.00150915681	0.000976300943
75.4751	1.60974	0	0.00610939	0.00284144	0.00132298
75.475136	1.6097396	7644.2192	0.0061024828	0.0025313467	0.00097762971
75.4751355	1.60973957	15288.4383	0.00606742499	0.00227538474	0.000977099977
75.4751355	1.60973957	22932.6575	0.00574091756	0.00208691264	0.000976923392
75.4751355	1.60973957	30576.8767	0.0055139957	0.00194077454	0.000976835099
75.4751355	1.60973957	38221.0958	0.00533990554	0.00182352126	0.000976782123
75.4751355	1.60973957	45865.315	0.0051972703	0.00172703012	0.000976746806
75.4751355	1.60973957	53509.5342	0.00507491262	0.00164606201	0.000976721579
75.4751355	1.60973957	61153.7534	0.00496642746	0.00157706256	0.000976702659
75.4751355	1.60973957	68797.9725	0.00486788079	0.00151751796	0.000976687943
75.4751	2.01217	0	0.00612684	0.00284386	0.00133607
75.475136	2.0121745	7644.2192	0.006120015	0.0025493083	0.00097802124
75.4751355	2.01217447	15288.4383	0.00587065997	0.0022914719	0.000977488908
75.4751355	2.01217447	22932.6575	0.00554331089	0.00210137948	0.000977311458
75.4751355	2.01217447	30576.8767	0.00531963553	0.00195383991	0.000977222732
75.4751355	2.01217447	38221.0958	0.00515092968	0.00183538181	0.000977169497
75.4751355	2.01217447	45865.315	0.00501486196	0.00173784274	0.000977134006
75.4751355	2.01217447	53509.5342	0.00489973922	0.0016559539	0.000977108656
75.4751355	2.01217447	61153.7534	0.0047988552	0.00158614113	0.000977089643
75.4751355	2.01217447	68797.9725	0.00470808538	0.00152587622	0.000977074856
75.4751	2.41461	0	0.00614281	0.00284622	0.00134443
75.475136	2.4146094	7644.2192	0.00613608	0.0025672696	0.00097841265
75.4751355	2.41460936	15288.4383	0.00573051777	0.00230754767	0.000977877728
75.4751355	2.41460936	22932.6575	0.00539966786	0.00211583515	0.000977699414
75.4751355	2.41460936	30576.8767	0.00517650575	0.00196689591	0.000977610256
75.4751355	2.41460936	38221.0958	0.00501041663	0.00184723512	0.000977556761
75.4751355	2.41460936	45865.315	0.004878129	0.0017486499	0.000977521098
75.4751355	2.41460936	53509.5342	0.00476744168	0.00166584155	0.000977495624
75.4751355	2.41460936	61153.7534	0.00467135257	0.00159521616	0.000977476518
75.4751355	2.41460936	68797.9725	0.00458555175	0.00153423131	0.000977461659
75.4751	2.81704	0	0.00615747	0.00284855	0.00135014
75.475136	2.8170443	7644.2192	0.006150852	0.002585231	0.00097880393
75.4751355	2.81704425	15288.4383	0.00562781882	0.00232361108	0.000978266417
75.4751355	2.81704425	22932.6575	0.00529178992	0.00213027866	0.000978087238
75.4751355	2.81704425	30576.8767	0.00506740414	0.00197994165	0.000977997648
75.4751355	2.81704425	38221.0958	0.00490218453	0.00185908051	0.000977943894
75.4751355	2.81704425	45865.315	0.00477193917	0.00175945106	0.000977908057
75.4751355	2.81704425	53509.5342	0.00466397229	0.0016757245	0.00097788246
75.4751355	2.81704425	61153.7534	0.00457099879	0.00160428729	0.000977863262
75.4751355	2.81704425	68797.9725	0.00448853762	0.00154258292	0.00097784833
75.4751	3.21948	0	0.00617098	0.00285084	0.00135426
75.475136	3.2194791	7644.2192	0.006155417	0.0026031926	0.00097919506
75.4751355	3.21947914	15288.4383	0.00555134603	0.00233966116	0.000978654953
75.4751355	3.21947914	22932.6575	0.00520909556	0.002144709	0.000978474909
75.4751355	3.21947914	30576.8767	0.00498238271	0.00199297629	0.000978384886
75.4751355	3.21947914	38221.0958	0.00481692328	0.00187091726	0.000978330873
75.4751355	3.21947914	45865.315	0.00468762489	0.00177024565	0.000978294863
75.4751355	3.21947914	53509.5342	0.004581309	0.00168560231	0.000978269142
75.4751355	3.21947914	61153.7534	0.0044904173	0.00161335415	0.000978249852
75.4751355	3.21947914	68797.9725	0.00441030714	0.00155093076	0.000978234848
75.4751	3.62191	0	0.00618346	0.00285308	0.00135736
75.475136	3.621914	7644.2192	0.006113024	0.002621155	0.00097958602
75.4751355	3.62191404	15288.4383	0.0054939881	0.00235569704	0.000979043313
75.4751355	3.62191404	22932.6575	0.00514487533	0.0021591252	0.000978862405
75.4751355	3.62191404	30576.8767	0.00491512065	0.00200599895	0.00097877195
75.4751355	3.62191404	38221.0958	0.0047486945	0.00188274468	0.000978717676
75.4751355	3.62191404	45865.315	0.00461962431	0.00178103312	0.000978681494
75.4751355	3.62191404	53509.5342	0.00451425854	0.00169547454	0.00097865565
75.4751355	3.62191404	61153.7534	0.00442477238	0.0016224164	0.000978636266
75.4751355	3.62191404	68797.9725	0.00434636694	0.00155927453	0.00097862119
90.5702	0	0	0.00601872	0.00283019	0.000948328
90.570163	0	7644.2192	0.0060011616	0.002510518	0.00097629554
90.5701626	0	15288.4383	0.00598235275	0.00228458635	0.000975672322
90.5701626	0	22932.6575	0.00596373535	0.00211359317	0.000975464572
90.5701626	0	30576.8767	0.00594530626	0.00197832223	0.000975360696
90.5701626	0	38221.0958	0.00592706247	0.00186801241	0.00097529837
90.5701626	0	45865.315	0.00590900101	0.00177602081	0.000975256819
90.5701626	0	53509.5342	0.00589111899	0.00169796123	0.00097522714
90.5701626	0	61153.7534	0.00587341357	0.00163079149	0.000975204881
90.5701626	0	68797.9725	0.00585588198	0.00157232078	0.000975187568
90.5702	0.402435	0	0.00604183	0.0028335	0.00110938
90.570163	0.40243489	7644.2192	0.0060359089	0.002525782	0.00097662372
90.5701626	0.402434893	15288.4383	0.00602999259	0.00229850712	0.000975997909
90.5701626	0.402434893	22932.6575	0.00602408343	0.00212633195	0.000975789294
90.5701626	0.402434893	30576.8767	0.00601818176	0.00198999625	0.000975684986
90.5701626	0.402434893	38221.0958	0.00601228782	0.00187874584	0.0009756224
90.5701626	0.402434893	45865.315	0.00600640188	0.00178592315	0.000975580677
90.5701626	0.402434893	53509.5342	0.00600052416	0.00170712384	0.000975550874
90.5701626	0.402434893	61153.7534	0.00599103461	0.00163929137	0.000975528522
90.5701626	0.402434893	68797.9725	0.0059787436	0.00158022444	0.000975511137
90.5702	0.80487	0	0.00606171	0.00283564	0.00123765
90.570163	0.80486979	7644.2192	0.0060558239	0.0025410506	0.00097695102
90.5701626	0.804869786	15288.4383	0.00604994562	0.00231242365	0.000976322621
90.5701626	0.804869786	22932.6575	0.00604407467	0.00213906589	0.000976113142
90.5701626	0.804869786	30576.8767	0.00603821139	0.00200166573	0.000976008401
90.5701626	0.804869786	38221.0958	0.00603235607	0.00188947544	0.000975945556
90.5701626	0.804869786	45865.315	0.00602650903	0.00179582249	0.000975903659
90.5701626	0.804869786	53509.5342	0.00602067057	0.00171628414	0.000975873733
90.5701626	0.804869786	61153.7534	0.00600205716	0.00164778944	0.000975851288
90.5701626	0.804869786	68797.9725	0.00589340616	0.00158812657	0.000975833831
90.5702	1.2073	0	0.00607999	0.00283774	0.00129832
90.570163	1.2073047	7644.2192	0.0060741428	0.0025563235	0.0009772783
90.5701626	1.20730468	15288.4383	0.00606830508	0.00232633529	0.000976647308
90.5701626	1.20730468	22932.6575	0.00606247455	0.0021517943	0.000976436964
90.5701626	1.20730468	30576.8767	0.00605665153	0.00201333008	0.000976331791
90.5701626	1.20730468	38221.0958	0.00595392273	0.00190020073	0.000976268686
90.5701626	1.20730468	45865.315	0.00579876525	0.00180571843	0.000976226617
90.5701626	1.20730468	53509.5342	0.0056642519	0.00172544182	0.000976196567
90.5701626	1.20730468	61153.7534	0.0055442105	0.00165628542	0.00097617403
90.5701626	1.20730468	68797.9725	0.0054348215	0.00159602694	0.000976156501
90.5702	1.60974	0	0.00609684	0.00283981	0.00132274
90.570163	1.6097396	7644.2192	0.0060910386	0.0025716009	0.00097760555
90.5701626	1.60973957	15288.4383	0.00608524594	0.0023402414	0.000976971956
90.5701626	1.60973957	22932.6575	0.00606609336	0.00216451656	0.000976760748
90.5701626	1.60973957	30576.8767	0.00583407638	0.00202498873	0.000976655142
90.5701626	1.60973957	38221.0958	0.00565484323	0.00191092123	0.000976591778
90.5701626	1.60973957	45865.315	0.00550780191	0.00181561056	0.000976549536
90.5701626	1.60973957	53509.5342	0.00538188693	0.00173459653	0.000976519363
90.5701626	1.60973957	61153.7534	0.00527061738	0.00166477903	0.000976496733
90.5701626	1.60973957	68797.9725	0.0051699465	0.00160392534	0.000976479132
90.5702	2.01217	0	0.00611241	0.00284185	0.00133577
90.570163	2.0121745	7644.2192	0.0061066638	0.0025868829	0.00097793274
90.5701626	2.01217447	15288.4383	0.00610092222	0.00235414136	0.000977296554
90.5701626	2.01217447	22932.6575	0.00584887528	0.00217723203	0.000977084481
90.5701626	2.01217447	30576.8767	0.00561969338	0.0020366411	0.000976978443
90.5701626	2.01217447	38221.0958	0.00544518062	0.00192163645	0.00097691482
90.5701626	2.01217447	45865.315	0.00530397951	0.00182549849	0.000976872404
90.5701626	2.01217447	53509.5342	0.00518459443	0.00174374794	0.000976842107
90.5701626	2.01217447	61153.7534	0.00508028868	0.00167327001	0.000976819385
90.5701626	2.01217447	68797.9725	0.00498685728	0.00161182152	0.000976801712
90.5702	2.41461	0	0.00612684	0.00284386	0.00134407
90.570163	2.4146094	7644.2192	0.0061211522	0.0026021697	0.00097825987
90.5701626	2.41460936	15288.4383	0.00602061151	0.0023680346	0.000977621089
90.5701626	2.41460936	22932.6575	0.0056890077	0.00218994007	0.00097740815
90.5701626	2.41460936	30576.8767	0.00546049028	0.00204828663	0.00097730168
90.5701626	2.41460936	38221.0958	0.00528850212	0.00193234588	0.000977237798
90.5701626	2.41460936	45865.315	0.00515092968	0.00183538181	0.000977195209
90.5701626	2.41460936	53509.5342	0.00503584984	0.00175289572	0.000977164789
90.5701626	2.41460936	61153.7534	0.00493626884	0.00168175808	0.000977141973
90.5701626	2.41460936	68797.9725	0.00484781849	0.00161971527	0.000977124228
90.5702	2.81704	0	0.00614024	0.00284583	0.00134971
90.570163	2.8170443	7644.2192	0.0061346206	0.0026174617	0.00097858692
90.5701626	2.81704425	15288.4383	0.00590305211	0.00238192057	0.000977945547
90.5701626	2.81704425	22932.6575	0.00556726798	0.00220264007	0.000977731744
90.5701626	2.81704425	30576.8767	0.00533785842	0.00205992474	0.000977624841
90.5701626	2.81704425	38221.0958	0.00516681194	0.00194304906	0.000977560699
90.5701626	2.81704425	45865.315	0.00503127044	0.0018452601	0.000977517938
90.5701626	2.81704425	53509.5342	0.00491888868	0.00176203953	0.000977487394
90.5701626	2.81704425	61153.7534	0.00482241917	0.00169024296	0.000977464486
90.5701626	2.81704425	68797.9725	0.00473733311	0.00162760634	0.000977446669
90.5702	3.21948	0	0.00615272	0.00284778	0.00135377
90.570163	3.2194791	7644.2192	0.0061471714	0.0026327593	0.00097891388
90.5701626	3.21947914	15288.4383	0.00581347042	0.00239579875	0.000978269916
90.5701626	3.21947914	22932.6575	0.00547249189	0.00221533144	0.000978055248
90.5701626	3.21947914	30576.8767	0.00524112473	0.00207155488	0.000977947913
90.5701626	3.21947914	38221.0958	0.00506993697	0.00195374549	0.000977883512
90.5701626	3.21947914	45865.315	0.00493533978	0.00185513297	0.000977840578
90.5701626	3.21947914	53509.5342	0.004824573	0.00177117905	0.00097780991
90.5701626	3.21947914	61153.7534	0.00473014091	0.00169872438	0.000977786909
90.5701626	3.21947914	68797.9725	0.00464735926	0.00163549451	0.00097776902
90.5702	3.62191	0	0.00616436	0.0028497	0.00135681
90.570163	3.621914	7644.2192	0.006158894	0.0026480631	0.00097924074
90.5701626	3.62191404	15288.4383	0.00574446546	0.00240966866	0.000978594184
90.5701626	3.62191404	22932.6575	0.00539762149	0.00222801358	0.000978378651
90.5701626	3.62191404	30576.8767	0.00516357215	0.00208317648	0.000978270884
90.5701626	3.62191404	38221.0958	0.00499150318	0.00196443468	0.000978206223
90.5701626	3.62191404	45865.315	0.00485711023	0.00186500001	0.000978163116
90.5701626	3.62191404	53509.5342	0.00474722555	0.00178031393	0.000978132325
90.5701626	3.62191404	61153.7534	0.00465411024	0.00170720205	0.000978109232
90.5701626	3.62191404	68797.9725	0.00457292911	0.00164337956	0.00097809127
105.6652	0	0	0.006018926	0.002830311	0.0009483985
105.66519	0	7644.2192	0.0060038644	0.0025491534	0.00097651814
105.66519	0	15288.4383	0.00598770703	0.0023423494	0.000975791074
105.66519	0	22932.6575	0.005971691	0.00218165095	0.000975548702
105.66519	0	30576.8767	0.00595581429	0.00205200057	0.000975427514
105.66519	0	38221.0958	0.00594007497	0.00194460439	0.0009753548
105.66519	0	45865.315	0.00592447117	0.0018538704	0.000975306324
105.66519	0	53509.5342	0.00590900101	0.00177602081	0.000975271699
105.66519	0	61153.7534	0.00589366268	0.00170838584	0.000975245729
105.66519	0	68797.9725	0.0058784544	0.00164901188	0.000975225531
105.6652	0.4024349	0	0.006038851	0.002833192	0.00110929
105.66519	0.40243489	7644.2192	0.0060337691	0.0025624345	0.00097680003
105.66519	0.402434893	15288.4383	0.00602869209	0.00235458864	0.000976070377
105.66519	0.402434893	22932.6575	0.00602362024	0.0021929932	0.00097582714
105.66519	0.402434893	30576.8767	0.00601855376	0.00206251542	0.00097570552
105.66519	0.402434893	38221.0958	0.00601349281	0.00195437009	0.000975632547
105.66519	0.402434893	45865.315	0.00600843755	0.00186296356	0.000975583898
105.66519	0.402434893	53509.5342	0.00600338814	0.0017845087	0.000975549149
105.66519	0.402434893	61153.7534	0.00599522868	0.00171632593	0.000975523087
105.66519	0.402434893	68797.9725	0.00598464532	0.00165645375	0.000975502816
105.6652	0.8048698	0	0.006056201	0.002835029	0.001237418
105.66519	0.80486979	7644.2192	0.0060511468	0.0025757217	0.00097708133
105.66519	0.804869786	15288.4383	0.00604609747	0.00236682543	0.000976349076
105.66519	0.804869786	22932.6575	0.00604105349	0.002204332	0.000976104974
105.66519	0.804869786	30576.8767	0.00603601503	0.00207302682	0.000975982921
105.66519	0.804869786	38221.0958	0.00603098228	0.00196413265	0.000975909689
105.66519	0.804869786	45865.315	0.00602595543	0.00187205406	0.000975860867
105.66519	0.804869786	53509.5342	0.00602093466	0.00179299443	0.000975825994
105.66519	0.804869786	61153.7534	0.00601592015	0.0017242643	0.00097579984
105.66519	0.804869786	68797.9725	0.00601091206	0.00166389422	0.000975779497
105.6652	1.207305	0	0.006072338	0.002836842	0.001297976
105.66519	1.2073047	7644.2192	0.0060673128	0.0025890152	0.0009773626
105.66519	1.20730468	15288.4383	0.00606229244	0.00237905936	0.000976627759
105.66519	1.20730468	22932.6575	0.00605727738	0.00221566694	0.000976382792
105.66519	1.20730468	30576.8767	0.0060522678	0.00208353437	0.000976260307
105.66519	1.20730468	38221.0958	0.00604726393	0.0019738917	0.000976186815
105.66519	1.20730468	45865.315	0.00604226596	0.00188114158	0.00097613782
105.66519	1.20730468	53509.5342	0.00596858532	0.00180147775	0.000976102824
105.66519	1.20730468	61153.7534	0.00584929297	0.00173220074	0.000976076577
105.66519	1.20730468	68797.9725	0.0057413803	0.00167133313	0.000976056163
105.6652	1.60974	0	0.006087374	0.00283863	0.001322575
105.66519	1.6097396	7644.2192	0.0060823806	0.0026023152	0.00097764386
105.66519	1.60973957	15288.4383	0.00607739159	0.00239129007	0.000976906418
105.66519	1.60973957	22932.6575	0.00607240768	0.00222699759	0.000976660586
105.66519	1.60973957	30576.8767	0.00606742908	0.00209403768	0.000976537669
105.66519	1.60973957	38221.0958	0.00593767931	0.00198364691	0.000976463917
105.66519	1.60973957	45865.315	0.00578780928	0.00189022584	0.00097641475
105.66519	1.60973957	53509.5342	0.00565958735	0.0018099584	0.00097637963
105.66519	1.60973957	61153.7534	0.00554656413	0.00174013504	0.00097635329
105.66519	1.60973957	68797.9725	0.00544465388	0.00167877028	0.000976332804
105.6652	2.012174	0	0.006101411	0.002840395	0.001335558
105.66519	2.0121745	7644.2192	0.0060964524	0.0026156219	0.00097792508
105.66519	2.01217447	15288.4383	0.00609149807	0.0024035172	0.000977185044
105.66519	2.01217447	22932.6575	0.00608654852	0.00223832354	0.000976938348
105.66519	2.01217447	30576.8767	0.00588899786	0.00210453635	0.000976814998
105.66519	2.01217447	38221.0958	0.00571055003	0.00199339792	0.000976740988
105.66519	2.01217447	45865.315	0.00556555086	0.00189930653	0.000976691647
105.66519	2.01217447	53509.5342	0.00544282226	0.00181843613	0.000976656404
105.66519	2.01217447	61153.7534	0.00533568737	0.00174806697	0.000976629971
105.66519	2.01217447	68797.9725	0.00523991236	0.00168620549	0.000976609413
105.6652	2.414609	0	0.00611454	0.002842136	0.001343808
105.66519	2.4146094	7644.2192	0.0061096198	0.0026289357	0.00097820626
105.66519	2.41460936	15288.4383	0.00610470413	0.00241574042	0.000977463631
105.66519	2.41460936	22932.6575	0.0059477138	0.00224964438	0.00097721607
105.66519	2.41460936	30576.8767	0.00571617027	0.00211503	0.000977092288
105.66519	2.41460936	38221.0958	0.00554001275	0.00200314439	0.000977018018
105.66519	2.41460936	45865.315	0.00539831405	0.00190838335	0.000976968504
105.66519	2.41460936	53509.5342	0.00527953928	0.00182691069	0.000976933137
105.66519	2.41460936	61153.7534	0.00517679117	0.00175599632	0.000976906612
105.66519	2.41460936	68797.9725	0.00508569414	0.00169363859	0.000976885982
105.6652	2.817044	0	0.006126841	0.002843855	0.001349408
105.66519	2.8170443	7644.2192	0.0061219645	0.0026422569	0.00097848739
105.66519	2.81704425	15288.4383	0.00611709191	0.00242795942	0.00097774217
105.66519	2.81704425	22932.6575	0.00581418946	0.00226095973	0.000977493744
105.66519	2.81704425	30576.8767	0.00558201492	0.00212551826	0.000977369529
105.66519	2.81704425	38221.0958	0.00540682779	0.00201288598	0.000977295
105.66519	2.81704425	45865.315	0.00526709556	0.001917456	0.000977245313
105.66519	2.81704425	53509.5342	0.00515092968	0.00183538181	0.000977209823
105.66519	2.81704425	61153.7534	0.00505121336	0.00176392287	0.000977183205
105.66519	2.81704425	68797.9725	0.00496342873	0.00170106939	0.000977162502
105.6652	3.219479	0	0.006138388	0.002845552	0.001353416
105.66519	3.2194791	7644.2192	0.0061335594	0.002655586	0.00097876847
105.66519	3.21947914	15288.4383	0.00604654483	0.00244017391	0.000978020653
105.66519	3.21947914	22932.6575	0.00570903384	0.0022722692	0.000977771362
105.66519	3.21947914	30576.8767	0.0054752639	0.00213600073	0.000977646715
105.66519	3.21947914	38221.0958	0.00530006163	0.00202262233	0.000977571926
105.66519	3.21947914	45865.315	0.00516129867	0.00192652418	0.000977522067
105.66519	3.21947914	53509.5342	0.00504673709	0.00184384924	0.000977486453
105.66519	3.21947914	61153.7534	0.00494904291	0.00177184641	0.000977459742
105.66519	3.21947914	68797.9725	0.00486355764	0.0017084977	0.000977438967
105.6652	3.621914	0	0.006149245	0.002847227	0.001356413
105.66519	3.621914	7644.2192	0.0061444694	0.0026689235	0.00097904948
105.66519	3.62191404	15288.4383	0.00596738798	0.00245238363	0.000978299071
105.66519	3.62191404	22932.6575	0.00562490626	0.00228357241	0.000978048916
105.66519	3.62191404	30576.8767	0.00538884629	0.00214647706	0.000977923837
105.66519	3.62191404	38221.0958	0.0052129164	0.00203235312	0.000977848788
105.66519	3.62191404	45865.315	0.00507440333	0.0019355876	0.000977798756
105.66519	3.62191404	53509.5342	0.00496072491	0.00185231273	0.000977763018
105.66519	3.62191404	61153.7534	0.00486433316	0.00177976673	0.000977736215
105.66519	3.62191404	68797.9725	0.00478043145	0.00171592335	0.000977715368
120.7602	0	0	0.006019082	0.002830406	0.000948452
120.76022	0	7644.2192	0.0060058941	0.0025794452	0.00097673503
120.760217	0	15288.4383	0.00599173304	0.00238892523	0.000975904127
120.760217	0	22932.6575	0.00597768058	0.00223765056	0.000975627133
120.760217	0	30576.8767	0.00596373535	0.00211359317	0.000975488633
120.760217	0	38221.0958	0.00594989605	0.00200947048	0.000975405532
120.760217	0	45865.315	0.00593616139	0.0019205304	0.000975350131
120.760217	0	53509.5342	0.00592253012	0.00184349796	0.000975310559
120.760217	0	61153.7534	0.00590900101	0.00177602081	0.00097528088
120.760217	0	68797.9725	0.00589557283	0.00171635376	0.000975257796
120.7602	0.4024349	0	0.006036591	0.002832961	0.001109204
120.76022	0.40243489	7644.2192	0.0060321411	0.002591206	0.00097698225
120.760217	0.402434893	15288.4383	0.00602769481	0.00239984271	0.000976148754
120.760217	0.402434893	22932.6575	0.00602325246	0.00224786251	0.000975870895
120.760217	0.402434893	30576.8767	0.00601881416	0.00212314769	0.000975731962
120.760217	0.402434893	38221.0958	0.00601438	0.00201841714	0.000975648602
120.760217	0.402434893	45865.315	0.0060099501	0.00192892242	0.000975593028
120.760217	0.402434893	53509.5342	0.00600552455	0.00185138538	0.000975553332
120.760217	0.402434893	61153.7534	0.00599836853	0.00178344783	0.000975523561
120.760217	0.402434893	68797.9725	0.00598907684	0.00172335885	0.000975500405
120.7602	0.8048698	0	0.006051982	0.002834572	0.001237246
120.76022	0.80486979	7644.2192	0.006047553	0.0026029737	0.00097722903
120.760217	0.804869786	15288.4383	0.00604312792	0.00241075896	0.000976392941
120.760217	0.804869786	22932.6575	0.00603870683	0.00225807198	0.000976114218
120.760217	0.804869786	30576.8767	0.00603428989	0.00213269957	0.000975974853
120.760217	0.804869786	38221.0958	0.00602987724	0.00202736126	0.000975891233
120.760217	0.804869786	45865.315	0.00602546899	0.00193731214	0.000975835486
120.760217	0.804869786	53509.5342	0.00602106527	0.00185927084	0.000975795667
120.760217	0.804869786	61153.7534	0.00601666619	0.00179087322	0.000975765803
120.760217	0.804869786	68797.9725	0.00601227186	0.00173036261	0.000975742575
120.7602	1.207305	0	0.006066422	0.002836165	0.001297719
120.76022	1.2073047	7644.2192	0.0060620144	0.0026147485	0.0009774758
120.760217	1.20730468	15288.4383	0.00605761102	0.00242167377	0.000976637118
120.760217	1.20730468	22932.6575	0.0060532117	0.00226827869	0.00097635753
120.760217	1.20730468	30576.8767	0.00604881654	0.00214224853	0.000976217732
120.760217	1.20730468	38221.0958	0.00604442569	0.00203630258	0.000976133853
120.760217	1.20730468	45865.315	0.00604003928	0.00194569935	0.000976077934
120.760217	1.20730468	53509.5342	0.00603565745	0.00186715413	0.000976037991
120.760217	1.20730468	61153.7534	0.00603128032	0.00179829681	0.000976008034
120.760217	1.20730468	68797.9725	0.00601695674	0.00173736489	0.000975984734
120.7602	1.60974	0	0.006079987	0.002837739	0.001322446
120.76022	1.6097396	7644.2192	0.0060756033	0.0026265305	0.00097772255
120.760217	1.60973957	15288.4383	0.00607122306	0.0024325869	0.000976881279
120.760217	1.60973957	22932.6575	0.00606684676	0.00227848235	0.000976600826
120.760217	1.60973957	30576.8767	0.00606247455	0.0021517943	0.000976460596
120.760217	1.60973957	38221.0958	0.00605810656	0.00204524084	0.000976376458
120.760217	1.60973957	45865.315	0.00604228193	0.0019540838	0.000976320365
120.760217	1.60973957	53509.5342	0.00591272434	0.00187503506	0.000976280299
120.760217	1.60973957	61153.7534	0.00579876525	0.00180571843	0.000976250249
120.760217	1.60973957	68797.9725	0.00569633326	0.00174436554	0.000976226877
120.7602	2.012174	0	0.00609275	0.002839295	0.001335395
120.76022	2.0121745	7644.2192	0.0060883915	0.0026383201	0.00097796929
120.760217	2.01217447	15288.4383	0.00608403632	0.00244349815	0.000977125418
120.760217	2.01217447	22932.6575	0.00607968491	0.00228868269	0.000976844101
120.760217	2.01217447	30576.8767	0.00607533743	0.00216133661	0.000976703438
120.760217	2.01217447	38221.0958	0.00595216962	0.00205417581	0.00097661904
120.760217	2.01217447	45865.315	0.00580456465	0.00196246529	0.000976562775
120.760217	2.01217447	53509.5342	0.00567943363	0.00188291344	0.000976522585
120.760217	2.01217447	61153.7534	0.00557022142	0.00181313791	0.000976492443
120.760217	2.01217447	68797.9725	0.00547271364	0.00175136442	0.000976468999
120.7602	2.414609	0	0.006104775	0.002840832	0.00134361
120.76022	2.4146094	7644.2192	0.0061004442	0.0026501176	0.00097821599
120.760217	2.41460936	15288.4383	0.00609611647	0.00245440734	0.000977369531
120.760217	2.41460936	22932.6575	0.00609179233	0.00229887943	0.000977087348
120.760217	2.41460936	30576.8767	0.00594860277	0.00217087518	0.000976946254
120.760217	2.41460936	38221.0958	0.00576968675	0.00206310722	0.000976861596
120.760217	2.41460936	45865.315	0.0056249463	0.00197084357	0.000976805158
120.760217	2.41460936	53509.5342	0.0055032788	0.00189078906	0.000976764845
120.760217	2.41460936	61153.7534	0.00539793834	0.00182055508	0.00097673461
120.760217	2.41460936	68797.9725	0.00530458464	0.00175836138	0.000976711093
120.7602	2.817044	0	0.006116121	0.002842352	0.001349175
120.76022	2.8170443	7644.2192	0.0061118205	0.0026619233	0.00097846267
120.760217	2.81704425	15288.4383	0.00610752301	0.00246531428	0.000977613611
120.760217	2.81704425	22932.6575	0.006037827	0.00230907231	0.000977330564
120.760217	2.81704425	30576.8767	0.00580447988	0.00218040976	0.000977189037
120.760217	2.81704425	38221.0958	0.00562649075	0.00207203482	0.00097710412
120.760217	2.81704425	45865.315	0.00548357534	0.00197921844	0.000977047509
120.760217	2.81704425	53509.5342	0.00536433419	0.00189866173	0.000977007072
120.760217	2.81704425	61153.7534	0.00526183291	0.00182796977	0.000976976744
120.760217	2.81704425	68797.9725	0.00517160663	0.00176535627	0.000976953156
120.7602	3.219479	0	0.006126841	0.002843855	0.001353149
120.76022	3.2194791	7644.2192	0.0061225739	0.0026737378	0.00097870931
120.760217	3.21947914	15288.4383	0.00611830969	0.00247621883	0.000977857654
120.760217	3.21947914	22932.6575	0.00592365673	0.00231926109	0.000977573742
120.760217	3.21947914	30576.8767	0.0056890077	0.00218994007	0.000977431783
120.760217	3.21947914	38221.0958	0.00551109743	0.00208095838	0.000977346607
120.760217	3.21947914	45865.315	0.00536914788	0.00198758966	0.000977289822
120.760217	3.21947914	53509.5342	0.00525146582	0.00190653126	0.000977249262
120.760217	3.21947914	61153.7534	0.00515092968	0.00183538181	0.000977218841
120.760217	3.21947914	68797.9725	0.00506295044	0.00177234895	0.000977195181
120.7602	3.621914	0	0.006136983	0.002845341	0.001356112
120.76022	3.621914	7644.2192	0.0061327529	0.0026855614	0.0009789559
120.760217	3.62191404	15288.4383	0.00612852506	0.00248712084	0.000978101654
120.760217	3.62191404	22932.6575	0.00583141507	0.0023294455	0.000977816877
120.760217	3.62191404	30576.8767	0.00559482871	0.00219946586	0.000977674486
120.760217	3.62191404	38221.0958	0.00541634474	0.00208987764	0.00097758905
120.760217	3.62191404	45865.315	0.00527469881	0.00199595702	0.000977532093
120.760217	3.62191404	53509.5342	0.00515790761	0.00191439744	0.000977491409
120.760217	3.62191404	61153.7534	0.00505866429	0.00184279102	0.000977460896
120.760217	3.62191404	68797.9725	0.00497225684	0.00177933926	0.000977437163
135.8552	0	0	0.006019202	0.002830482	0.000948494
135.85524	0	7644.2192	0.0060074743	0.0026038418	0.00097694874
135.855244	0	15288.4383	0.00599487051	0.00242730787	0.00097601402
135.855244	0	22932.6575	0.00598235275	0.00228458635	0.000975702405
135.855244	0	30576.8767	0.00596992007	0.00216591128	0.000975546593
135.855244	0	38221.0958	0.00595757155	0.00206518104	0.000975453105
135.855244	0	45865.315	0.00594530626	0.00197832223	0.000975390779
135.855244	0	53509.5342	0.00593312333	0.00190247755	0.000975346261
135.855244	0	61153.7534	0.00592102187	0.00183556494	0.000975312872
135.855244	0	68797.9725	0.00590900101	0.00177602081	0.000975286903
135.8552	0.4024349	0	0.006034819	0.00283278	0.001109137
135.85524	0.40243489	7644.2192	0.0060308609	0.0026143993	0.00097716902
135.855244	0.402434893	15288.4383	0.00602690597	0.00243716142	0.000976231696
135.855244	0.402434893	22932.6575	0.00602295414	0.0022938673	0.000975919217
135.855244	0.402434893	30576.8767	0.00601900546	0.00217465902	0.000975762973
135.855244	0.402434893	38221.0958	0.00601506001	0.00207342813	0.000975669225
135.855244	0.402434893	45865.315	0.00601111785	0.00198610539	0.000975606726
135.855244	0.402434893	53509.5342	0.00600717906	0.00190983388	0.000975562084
135.855244	0.402434893	61153.7534	0.00600080687	0.00184252876	0.000975528603
135.855244	0.402434893	68797.9725	0.00599252619	0.00178262268	0.000975502561
135.8552	0.8048698	0	0.006048647	0.002834216	0.001237112
135.85524	0.80486979	7644.2192	0.0060447057	0.0026249639	0.00097738895
135.855244	0.804869786	15288.4383	0.00604076742	0.00244701465	0.000976449042
135.855244	0.804869786	22932.6575	0.00603683234	0.00230314647	0.000976135697
135.855244	0.804869786	30576.8767	0.0060329005	0.00218340472	0.000975979021
135.855244	0.804869786	38221.0958	0.00602897199	0.00208167317	0.000975885014
135.855244	0.804869786	45865.315	0.00602504688	0.00199388661	0.000975822342
135.855244	0.804869786	53509.5342	0.00602112528	0.00191718847	0.000975777576
135.855244	0.804869786	61153.7534	0.00601720724	0.00184949107	0.000975744002
135.855244	0.804869786	68797.9725	0.00601329286	0.00178922328	0.000975717889
135.8552	1.207305	0	0.006061709	0.002835636	0.001297518
135.85524	1.2073047	7644.2192	0.0060577849	0.0026355356	0.00097760889
135.855244	1.20730468	15288.4383	0.00605386368	0.00245686742	0.000976666379
135.855244	1.20730468	22932.6575	0.00604994562	0.00231242365	0.00097635217
135.855244	1.20730468	30576.8767	0.00604603082	0.00219214819	0.000976195061
135.855244	1.20730468	38221.0958	0.00604211938	0.00208991597	0.000976100795
135.855244	1.20730468	45865.315	0.00603821139	0.00200166573	0.00097603795
135.855244	1.20730468	53509.5342	0.00603430694	0.00192454117	0.000975993061
135.855244	1.20730468	61153.7534	0.00603040612	0.00185645174	0.000975959394
135.855244	1.20730468	68797.9725	0.00602650903	0.00179582249	0.000975933208
135.8552	1.60974	0	0.006074061	0.002837042	0.001322344
135.85524	1.6097396	7644.2192	0.0060701548	0.0026461149	0.00097782881
135.855244	1.60973957	15288.4383	0.0060662514	0.0024667196	0.000976883705
135.855244	1.60973957	22932.6575	0.00606235108	0.00232169866	0.000976568631
135.855244	1.60973957	30576.8767	0.006058454	0.00220088922	0.00097641109
135.855244	1.60973957	38221.0958	0.00605456024	0.00209815635	0.000976316564
135.855244	1.60973957	45865.315	0.00605066991	0.00200944257	0.000976253547
135.855244	1.60973957	53509.5342	0.0060467831	0.00193189182	0.000976208534
135.855244	1.60973957	61153.7534	0.00603016097	0.00186341063	0.000976174774
135.855244	1.60973957	68797.9725	0.0059276393	0.00180242018	0.000976148517
135.8552	2.012174	0	0.006085755	0.002838433	0.001335266
135.85524	2.0121745	7644.2192	0.0060818675	0.0026567019	0.00097804871
135.855244	2.01217447	15288.4383	0.00607798305	0.00247657107	0.000977101017
135.855244	2.01217447	22932.6575	0.00607410163	0.0023309713	0.000976785078
135.855244	2.01217447	30576.8767	0.00607022336	0.00220962761	0.000976627104
135.855244	2.01217447	38221.0958	0.00606634833	0.00210639413	0.000976532319
135.855244	2.01217447	45865.315	0.0060243956	0.00201721696	0.000976469128
135.855244	2.01217447	53509.5342	0.00589764962	0.00193924027	0.000976423992
135.855244	2.01217447	61153.7534	0.0057870191	0.00187036761	0.00097639014
135.855244	2.01217447	68797.9725	0.00568834327	0.00180901625	0.00097636381
135.8552	2.414609	0	0.006096838	0.002839809	0.001343455
135.85524	2.4146094	7644.2192	0.0060929709	0.002667297	0.0009782686
135.855244	2.41460936	15288.4383	0.00608910696	0.00248642174	0.000977318309
135.855244	2.41460936	22932.6575	0.00608524594	0.0023402414	0.000977001506
135.855244	2.41460936	30576.8767	0.00608138793	0.00221836318	0.000976843099
135.855244	2.41460936	38221.0958	0.00598093445	0.00211462911	0.000976748055
135.855244	2.41460936	45865.315	0.00583407638	0.00202498873	0.000976684691
135.855244	2.41460936	53509.5342	0.00571026266	0.00194658636	0.000976639431
135.855244	2.41460936	61153.7534	0.00560292932	0.00187732254	0.000976605487
135.855244	2.41460936	68797.9725	0.00550780191	0.00181561056	0.000976579085
135.8552	2.817044	0	0.006107353	0.002841172	0.001348993
135.85524	2.8170443	7644.2192	0.0061035091	0.0026779004	0.00097848846
135.855244	2.81704425	15288.4383	0.00609966746	0.0024962715	0.000977535579
135.855244	2.81704425	22932.6575	0.00609582861	0.00234950876	0.00097721791
135.855244	2.81704425	30576.8767	0.00600870552	0.00222709572	0.000977059072
135.855244	2.81704425	38221.0958	0.00582896869	0.00212286111	0.000976963768
135.855244	2.81704425	45865.315	0.00568373833	0.00203275771	0.000976900231
135.855244	2.81704425	53509.5342	0.00556210242	0.00195392994	0.000976854848
135.855244	2.81704425	61153.7534	0.00545733439	0.00188427528	0.000976820811
135.855244	2.81704425	68797.9725	0.00536505018	0.00182220301	0.000976794337
135.8552	3.219479	0	0.006117342	0.00284252	0.001352941
135.85524	3.2194791	7644.2192	0.0061135224	0.0026885126	0.0009787083
135.855244	3.21947914	15288.4383	0.00610970513	0.00250612029	0.000977752822
135.855244	3.21947914	22932.6575	0.00610589042	0.00235877321	0.000977434289
135.855244	3.21947914	30576.8767	0.00588556677	0.00223582506	0.000977275018
135.855244	3.21947914	38221.0958	0.00570595546	0.00213108995	0.000977179455
135.855244	3.21947914	45865.315	0.00556164683	0.00204052374	0.000977115745
135.855244	3.21947914	53509.5342	0.0054414796	0.00196127087	0.000977070239
135.855244	3.21947914	61153.7534	0.00533856607	0.0018912257	0.000977036108
135.855244	3.21947914	68797.9725	0.00524841333	0.00182879346	0.000977009563
135.8552	3.621914	0	0.006126841	0.002843855	0.001355876
135.85524	3.621914	7644.2192	0.0061230479	0.0026991339	0.00097892811
135.855244	3.62191404	15288.4383	0.00611925703	0.00251596803	0.000977970035
135.855244	3.62191404	22932.6575	0.00602061151	0.0023680346	0.000977650638
135.855244	3.62191404	30576.8767	0.00578452012	0.00224455101	0.000977490934
135.855244	3.62191404	38221.0958	0.00560446024	0.00213931545	0.000977395111
135.855244	3.62191404	45865.315	0.00546049028	0.00204828663	0.000977331229
135.855244	3.62191404	53509.5342	0.00534120247	0.00196860898	0.000977285599
135.855244	3.62191404	61153.7534	0.00523954931	0.00189817366	0.000977251376
135.855244	3.62191404	68797.9725	0.00515092968	0.00183538181	0.000977224758
