# Supplementary material for: GEODE: an in silico tool that translates in vitro to in vivo predictions of tuberculosis antibiotic combination efficacy
Source: Front Pharmacol. 2025 Oct 17;16:1639673. doi: 10.3389/fphar.2025.1639673 (PMC12575316; doi:10.3389/fphar.2025.1639673)
Supplement: Supplementary file 1 [file Supplementaryfile5.zip › drug_int_data/RMZE-NNNH-min/MXF-PZA-EMB.csv]

bliss MXF-PZA-EMB nrDrugs 3 nrLines 999
0	0	458.2318	0	0.001424441	0
0	0	916.4636	0	0.001424441	0
0	0	1374.6954	0	0.0014244409	0
0	0	1832.9272	0	0.0014244409	0
0	0	2291.159	0	0.0014244409	0
0	0	2749.3908	0	0.0014244409	0
0	0	3207.6227	0	0.0014244409	0
0	0	3665.8545	0	0.0014244409	0
0	0	4124.0863	0	0.0014244409	0
0	7644.2192	0	0	0.000556222	0
0	7644.2192	458.23181	0	0.0011951725	0
0	7644.2192	916.46361	0	0.001428775	0
0	7644.2192	1374.6954	0	0.0014273554	0
0	7644.2192	1832.9272	0	0.0014266363	0
0	7644.2192	2291.159	0	0.0014262018	0
0	7644.2192	2749.3908	0	0.0014259109	0
0	7644.2192	3207.6227	0	0.0014257025	0
0	7644.2192	3665.8545	0	0.0014255458	0
0	7644.2192	4124.0863	0	0.0014254238	0
0	15288.4383	0	0	0.000556222003	0
0	15288.4383	458.231807	0	0.00120122798	0
0	15288.4383	916.463615	0	0.00119517246	0
0	15288.4383	1374.69542	0	0.00119301389	0
0	15288.4383	1832.92723	0	0.00142877497	0
0	15288.4383	2291.15904	0	0.00142792614	0
0	15288.4383	2749.39084	0	0.00142735535	0
0	15288.4383	3207.62265	0	0.00142694522	0
0	15288.4383	3665.85446	0	0.00142663627	0
0	15288.4383	4124.08627	0	0.00142639518	0
0	22932.6575	0	0	0.000556222003	0
0	22932.6575	458.231807	0	0.00120672349	0
0	22932.6575	916.463615	0	0.00119827561	0
0	22932.6575	1374.69542	0	0.00119517246	0
0	22932.6575	1832.92723	0	0.00119356054	0
0	22932.6575	2291.15904	0	0.00119257314	0
0	22932.6575	2749.39084	0	0.00142877497	0
0	22932.6575	3207.62265	0	0.00142816956	0
0	22932.6575	3665.85446	0	0.00142771256	0
0	22932.6575	4124.08627	0	0.00142735535	0
0	30576.8767	0	0	0.000556222003	0
0	30576.8767	458.231807	0	0.00121173528	0
0	30576.8767	916.463615	0	0.00120122798	0
0	30576.8767	1374.69542	0	0.00119725856	0
0	30576.8767	1832.92723	0	0.00119517246	0
0	30576.8767	2291.15904	0	0.00119388626	0
0	30576.8767	2749.39084	0	0.00119301389	0
0	30576.8767	3207.62265	0	0.00142937593	0
0	30576.8767	3665.85446	0	0.00142877497	0
0	30576.8767	4124.08627	0	0.00142830448	0
0	38221.0958	0	0	0.000556222003	0
0	38221.0958	458.231807	0	0.000978729624	0
0	38221.0958	916.463615	0	0.00120404061	0
0	38221.0958	1374.69542	0	0.00119927592	0
0	38221.0958	1832.92723	0	0.00119674362	0
0	38221.0958	2291.15904	0	0.00119517246	0
0	38221.0958	2749.39084	0	0.00119410247	0
0	38221.0958	3207.62265	0	0.00119332684	0
0	38221.0958	3665.85446	0	0.00119273878	0
0	38221.0958	4124.08627	0	0.00142924276	0
0	45865.315	0	0	0.000556222003	0
0	45865.315	458.231807	0	0.00122054808	0
0	45865.315	916.463615	0	0.00120672349	0
0	45865.315	1374.69542	0	0.00120122798	0
0	45865.315	1832.92723	0	0.00119827561	0
0	45865.315	2291.15904	0	0.00119643257	0
0	45865.315	2749.39084	0	0.00119517246	0
0	45865.315	3207.62265	0	0.00119425645	0
0	45865.315	3665.85446	0	0.00119356054	0
0	45865.315	4124.08627	0	0.00119301389	0
0	53509.5342	0	0	0.000556222003	0
0	53509.5342	458.231807	0	0.00122444493	0
0	53509.5342	916.463615	0	0.00120928565	0
0	53509.5342	1374.69542	0	0.00120311796	0
0	53509.5342	1832.92723	0	0.00119976993	0
0	53509.5342	2291.15904	0	0.00119766742	0
0	53509.5342	2749.39084	0	0.00119622433	0
0	53509.5342	3207.62265	0	0.00119517246	0
0	53509.5342	3665.85446	0	0.00119437169	0
0	53509.5342	4124.08627	0	0.0011937417	0
0	61153.7534	0	0	0.000556222003	0
0	61153.7534	458.231807	0	0.00122805357	0
0	61153.7534	916.463615	0	0.00121173528	0
0	61153.7534	1374.69542	0	0.00120494886	0
0	61153.7534	1832.92723	0	0.00120122798	0
0	61153.7534	2291.15904	0	0.00119887778	0
0	61153.7534	2749.39084	0	0.00119725856	0
0	61153.7534	3207.62265	0	0.00119607515	0
0	61153.7534	3665.85446	0	0.00119517246	0
0	61153.7534	4124.08627	0	0.00119446118	0
0	68797.9725	0	0	0.000556222003	0
0	68797.9725	458.231807	0	0.00123140547	0
0	68797.9725	916.463615	0	0.00121407984	0
0	68797.9725	1374.69542	0	0.00120672349	0
0	68797.9725	1832.92723	0	0.00120265111	0
0	68797.9725	2291.15904	0	0.00120006439	0
0	68797.9725	2749.39084	0	0.00119827561	0
0	68797.9725	3207.62265	0	0.00119696484	0
0	68797.9725	3665.85446	0	0.00119596303	0
0	68797.9725	4124.08627	0	0.00119517246	0
15.095	0	0	0	0.00405325	0.000301984
15.09503	0	458.2318	0	0.003941141	0.0003019838
15.09503	0	916.4636	0	0.003169666	0.0003019838
15.095027	0	1374.6954	0	0.0027619482	0.00030198381
15.095027	0	1832.9272	0	0.0025091168	0.00030198381
15.095027	0	2291.159	0	0.0018717711	0.00030198381
15.095027	0	2749.3908	0	0.0017778812	0.00030198381
15.095027	0	3207.6227	0	0.0017067098	0.00030198381
15.095027	0	3665.8545	0	0.0016508923	0.00030198381
15.095027	0	4124.0863	0	0.0016059396	0.00030198381
15.095027	7644.2192	0	0	0.0015809954	0.00030198381
15.095027	7644.2192	458.23181	0	0.0041030777	0.00030198381
15.095027	7644.2192	916.46361	0	0.0032704247	0.00030198381
15.095027	7644.2192	1374.6954	0	0.002831663	0.00030198381
15.095027	7644.2192	1832.9272	0	0.0025610289	0.00030198381
15.095027	7644.2192	2291.159	0	0.001910754	0.00030198381
15.095027	7644.2192	2749.3908	0	0.0018097843	0.00030198381
15.095027	7644.2192	3207.6227	0	0.0017335777	0.00030198381
15.095027	7644.2192	3665.8545	0	0.0016740221	0.00030198381
15.095027	7644.2192	4124.0863	0	0.0016261986	0.00030198381
15.0950271	15288.4383	0	0	0.00117384781	0.000301983807
15.0950271	15288.4383	458.231807	0	0.0042643352	0.000301983807
15.0950271	15288.4383	916.463615	0	0.00337088245	0.000301983807
15.0950271	15288.4383	1374.69542	0	0.00290109232	0.000301983807
15.0950271	15288.4383	1832.92723	0	0.00261266934	0.000301983807
15.0950271	15288.4383	2291.15904	0	0.00194951389	0.000301983807
15.0950271	15288.4383	2749.39084	0	0.00184149525	0.000301983807
15.0950271	15288.4383	3207.62265	0	0.0017602805	0.000301983807
15.0950271	15288.4383	3665.85446	0	0.00169700969	0.000301983807
15.0950271	15288.4383	4124.08627	0	0.00164633431	0.000301983807
15.0950271	22932.6575	0	0	0.000999355304	0.000301983807
15.0950271	22932.6575	458.231807	0	0.00442450178	0.000301983807
15.0950271	22932.6575	916.463615	0	0.00347090179	0.000301983807
15.0950271	22932.6575	1374.69542	0	0.00297016711	0.000301983807
15.0950271	22932.6575	1832.92723	0	0.00266399672	0.000301983807
15.0950271	22932.6575	2291.15904	0	0.00198802612	0.000301983807
15.0950271	22932.6575	2749.39084	0	0.00187299723	0.000301983807
15.0950271	22932.6575	3207.62265	0	0.00178680626	0.000301983807
15.0950271	22932.6575	3665.85446	0	0.00171984619	0.000301983807
15.0950271	22932.6575	4124.08627	0	0.00166634006	0.000301983807
15.0950271	30576.8767	0	0	0.000901958809	0.000301983807
15.0950271	30576.8767	458.231807	0	0.00458317656	0.000301983807
15.0950271	30576.8767	916.463615	0	0.00357034141	0.000301983807
15.0950271	30576.8767	1374.69542	0	0.00303881488	0.000301983807
15.0950271	30576.8767	1832.92723	0	0.00271496748	0.000301983807
15.0950271	30576.8767	2291.15904	0	0.00202626493	0.000301983807
15.0950271	30576.8767	2749.39084	0	0.00190427275	0.000301983807
15.0950271	30576.8767	3207.62265	0	0.00181314257	0.000301983807
15.0950271	30576.8767	3665.85446	0	0.00174252251	0.000301983807
15.0950271	30576.8767	4124.08627	0	0.00168620896	0.000301983807
15.0950271	38221.0958	0	0	0.000839727412	0.000301983807
15.0950271	38221.0958	458.231807	0	0.00467347707	0.000301983807
15.0950271	38221.0958	916.463615	0	0.00366905632	0.000301983807
15.0950271	38221.0958	1374.69542	0	0.00310695962	0.000301983807
15.0950271	38221.0958	1832.92723	0	0.00276553573	0.000301983807
15.0950271	38221.0958	2291.15904	0	0.00206420323	0.000301983807
15.0950271	38221.0958	2749.39084	0	0.00193530348	0.000301983807
15.0950271	38221.0958	3207.62265	0	0.00183927646	0.000301983807
15.0950271	38221.0958	3665.85446	0	0.00176502916	0.000301983807
15.0950271	38221.0958	4124.08627	0	0.00170593387	0.000301983807
15.0950271	45865.315	0	0	0.00079650677	0.000301983807
15.0950271	45865.315	458.231807	0	0.00398890008	0.000301983807
15.0950271	45865.315	916.463615	0	0.00376689742	0.000301983807
15.0950271	45865.315	1374.69542	0	0.00317452119	0.000301983807
15.0950271	45865.315	1832.92723	0	0.00281565302	0.000301983807
15.0950271	45865.315	2291.15904	0	0.00210181253	0.000301983807
15.0950271	45865.315	2749.39084	0	0.00196607021	0.000301983807
15.0950271	45865.315	3207.62265	0	0.00186519443	0.000301983807
15.0950271	45865.315	3665.85446	0	0.00178735627	0.000301983807
15.0950271	45865.315	4124.08627	0	0.00172550736	0.000301983807
15.0950271	53509.5342	0	0	0.000764732242	0.000301983807
15.0950271	53509.5342	458.231807	0	0.00349920287	0.000301983807
15.0950271	53509.5342	916.463615	0	0.00386371063	0.000301983807
15.0950271	53509.5342	1374.69542	0	0.0032414148	0.000301983807
15.0950271	53509.5342	1832.92723	0	0.00286526795	0.000301983807
15.0950271	53509.5342	2291.15904	0	0.00213906275	0.000301983807
15.0950271	53509.5342	2749.39084	0	0.00199655276	0.000301983807
15.0950271	53509.5342	3207.62265	0	0.0018908823	0.000301983807
15.0950271	53509.5342	3665.85446	0	0.00180949357	0.000301983807
15.0950271	53509.5342	4124.08627	0	0.00174492176	0.000301983807
15.0950271	61153.7534	0	0	0.000740385458	0.000301983807
15.0950271	61153.7534	458.231807	0	0.00313162964	0.000301983807
15.0950271	61153.7534	916.463615	0	0.00395933569	0.000301983807
15.0950271	61153.7534	1374.69542	0	0.0033075501	0.000301983807
15.0950271	61153.7534	1832.92723	0	0.00291432584	0.000301983807
15.0950271	61153.7534	2291.15904	0	0.00217592207	0.000301983807
15.0950271	61153.7534	2749.39084	0	0.00202672989	0.000301983807
15.0950271	61153.7534	3207.62265	0	0.00191632528	0.000301983807
15.0950271	61153.7534	3665.85446	0	0.00183143033	0.000301983807
15.0950271	61153.7534	4124.08627	0	0.00176416905	0.000301983807
15.0950271	68797.9725	0	0	0.000721133022	0.000301983807
15.0950271	68797.9725	458.231807	0	0.00284560107	0.000301983807
15.0950271	68797.9725	916.463615	0	0.00405360419	0.000301983807
15.0950271	68797.9725	1374.69542	0	0.00337283026	0.000301983807
15.0950271	68797.9725	1832.92723	0	0.00296276826	0.000301983807
15.0950271	68797.9725	2291.15904	0	0.0022123567	0.000301983807
15.0950271	68797.9725	2749.39084	0	0.0020565792	0.000301983807
15.0950271	68797.9725	3207.62265	0	0.00194150782	0.000301983807
15.0950271	68797.9725	3665.85446	0	0.00185315537	0.000301983807
15.0950271	68797.9725	4124.08627	0	0.00178324095	0.000301983807
30.1901	0	0	0	0.00405415	0.000301988
30.19005	0	458.2318	0	0.004665617	0.0003019876
30.19005	0	916.4636	0	0.003941141	0.0003019876
30.190054	0	1374.6954	0	0.003484747	0.00030198759
30.190054	0	1832.9272	0	0.0031696663	0.00030198759
30.190054	0	2291.159	0	0.0029386848	0.00030198759
30.190054	0	2749.3908	0	0.0027619482	0.00030198759
30.190054	0	3207.6227	0	0.0026222899	0.00030198759
30.190054	0	3665.8545	0	0.0025091168	0.00030198759
30.190054	0	4124.0863	0	0.001930941	0.00030198759
30.190054	7644.2192	0	0	0.002103733	0.00030198759
30.190054	7644.2192	458.23181	0	0.0047732578	0.00030198759
30.190054	7644.2192	916.46361	0	0.0040221684	0.00030198759
30.190054	7644.2192	1374.6954	0	0.0035476337	0.00030198759
30.190054	7644.2192	1832.9272	0	0.0032200746	0.00030198759
30.190054	7644.2192	2291.159	0	0.0029801679	0.00030198759
30.190054	7644.2192	2749.3908	0	0.0027968371	0.00030198759
30.190054	7644.2192	3207.6227	0	0.0026521714	0.00030198759
30.190054	7644.2192	3665.8545	0	0.0025351043	0.00030198759
30.190054	7644.2192	4124.0863	0	0.0019528114	0.00030198759
30.1900542	15288.4383	0	0	0.00158099539	0.000301987588
30.1900542	15288.4383	458.231807	0	0.00488069969	0.000301987588
30.1900542	15288.4383	916.463615	0	0.00410307769	0.000301987588
30.1900542	15288.4383	1374.69542	0	0.00361045163	0.000301987588
30.1900542	15288.4383	1832.92723	0	0.00327042469	0.000301987588
30.1900542	15288.4383	2291.15904	0	0.00302159078	0.000301987588
30.1900542	15288.4383	2749.39084	0	0.00283166296	0.000301987588
30.1900542	15288.4383	3207.62265	0	0.00268198901	0.000301987588
30.1900542	15288.4383	3665.85446	0	0.00256102888	0.000301987588
30.1900542	15288.4383	4124.08627	0	0.00197462563	0.000301987588
30.1900542	22932.6575	0	0	0.0013261995	0.000301987588
30.1900542	22932.6575	458.231807	0	0.00498785007	0.000301987588
30.1900542	22932.6575	916.463615	0	0.00418381725	0.000301987588
30.1900542	22932.6575	1374.69542	0	0.00367317301	0.000301987588
30.1900542	22932.6575	1832.92723	0	0.00332069968	0.000301987588
30.1900542	22932.6575	2291.15904	0	0.00306294211	0.000301987588
30.1900542	22932.6575	2749.39084	0	0.00286641756	0.000301987588
30.1900542	22932.6575	3207.62265	0	0.00271173645	0.000301987588
30.1900542	22932.6575	3665.85446	0	0.00258688561	0.000301987588
30.1900542	22932.6575	4124.08627	0	0.00199638011	0.000301987588
30.1900542	30576.8767	0	0	0.00117384781	0.000301987588
30.1900542	30576.8767	458.231807	0	0.00509462438	0.000301987588
30.1900542	30576.8767	916.463615	0	0.0042643352	0.000301987588
30.1900542	30576.8767	1374.69542	0	0.0037357698	0.000301987588
30.1900542	30576.8767	1832.92723	0	0.00337088245	0.000301987588
30.1900542	30576.8767	2291.15904	0	0.00310421013	0.000301987588
30.1900542	30576.8767	2749.39084	0	0.00290109232	0.000301987588
30.1900542	30576.8767	3207.62265	0	0.00274140715	0.000301987588
30.1900542	30576.8767	3665.85446	0	0.00261266934	0.000301987588
30.1900542	30576.8767	4124.08627	0	0.00201807107	0.000301987588
30.1900542	38221.0958	0	0	0.00107215715	0.000301987588
30.1900542	38221.0958	458.231807	0	0.00493599448	0.000301987588
30.1900542	38221.0958	916.463615	0	0.00434458024	0.000301987588
30.1900542	38221.0958	1374.69542	0	0.00379821384	0.000301987588
30.1900542	38221.0958	1832.92723	0	0.00342095567	0.000301987588
30.1900542	38221.0958	2291.15904	0	0.00314538295	0.000301987588
30.1900542	38221.0958	2749.39084	0	0.00293567848	0.000301987588
30.1900542	38221.0958	3207.62265	0	0.00277099445	0.000301987588
30.1900542	38221.0958	3665.85446	0	0.00263837484	0.000301987588
30.1900542	38221.0958	4124.08627	0	0.00203969466	0.000301987588
30.1900542	45865.315	0	0	0.000999355304	0.000301987588
30.1900542	45865.315	458.231807	0	0.00421834569	0.000301987588
30.1900542	45865.315	916.463615	0	0.00442450178	0.000301987588
30.1900542	45865.315	1374.69542	0	0.0038604769	0.000301987588
30.1900542	45865.315	1832.92723	0	0.00347090179	0.000301987588
30.1900542	45865.315	2291.15904	0	0.00318644842	0.000301987588
30.1900542	45865.315	2749.39084	0	0.00297016711	0.000301987588
30.1900542	45865.315	3207.62265	0	0.00280049148	0.000301987588
30.1900542	45865.315	3665.85446	0	0.00266399672	0.000301987588
30.1900542	45865.315	4124.08627	0	0.00206124694	0.000301987588
30.1900542	53509.5342	0	0	0.000944623221	0.000301987588
30.1900542	53509.5342	458.231807	0	0.0037017265	0.000301987588
30.1900542	53509.5342	916.463615	0	0.00450405012	0.000301987588
30.1900542	53509.5342	1374.69542	0	0.00392253063	0.000301987588
30.1900542	53509.5342	1832.92723	0	0.00352070303	0.000301987588
30.1900542	53509.5342	2291.15904	0	0.00322739417	0.000301987588
30.1900542	53509.5342	2749.39084	0	0.00300454903	0.000301987588
30.1900542	53509.5342	3207.62265	0	0.00282989125	0.000301987588
30.1900542	53509.5342	3665.85446	0	0.00268952949	0.000301987588
30.1900542	53509.5342	4124.08627	0	0.00208272388	0.000301987588
30.1900542	61153.7534	0	0	0.000901958809	0.000301987588
30.1900542	61153.7534	458.231807	0	0.00331234402	0.000301987588
30.1900542	61153.7534	916.463615	0	0.00458317656	0.000301987588
30.1900542	61153.7534	1374.69542	0	0.00398434665	0.000301987588
30.1900542	61153.7534	1832.92723	0	0.00357034141	0.000301987588
30.1900542	61153.7534	2291.15904	0	0.00326820757	0.000301987588
30.1900542	61153.7534	2749.39084	0	0.00303881488	0.000301987588
30.1900542	61153.7534	3207.62265	0	0.00285918653	0.000301987588
30.1900542	61153.7534	3665.85446	0	0.00271496748	0.000301987588
30.1900542	61153.7534	4124.08627	0	0.00210412134	0.000301987588
30.1900542	68797.9725	0	0	0.000867758884	0.000301987588
30.1900542	68797.9725	458.231807	0	0.00300848085	0.000301987588
30.1900542	68797.9725	916.463615	0	0.00466183358	0.000301987588
30.1900542	68797.9725	1374.69542	0	0.00404589649	0.000301987588
30.1900542	68797.9725	1832.92723	0	0.00361979867	0.000301987588
30.1900542	68797.9725	2291.15904	0	0.00330887571	0.000301987588
30.1900542	68797.9725	2749.39084	0	0.00307295503	0.000301987588
30.1900542	68797.9725	3207.62265	0	0.00288836994	0.000301987588
30.1900542	68797.9725	3665.85446	0	0.00274030488	0.000301987588
30.1900542	68797.9725	4124.08627	0	0.00212543506	0.000301987588
45.2851	0	0	0	0.00405445	0.000301988
45.28508	0	458.2318	0	0.005014034	0.0003019878
45.28508	0	916.4636	0	0.004380661	0.0003019878
45.285081	0	1374.6954	0	0.0039411415	0.00030198777
45.285081	0	1832.9272	0	0.0036170329	0.00030198777
45.285081	0	2291.159	0	0.0033676736	0.00030198777
45.285081	0	2749.3908	0	0.0031696663	0.00030198777
45.285081	0	3207.6227	0	0.0030085249	0.00030198777
45.285081	0	3665.8545	0	0.0028747751	0.00030198777
45.285081	0	4124.0863	0	0.0027619482	0.00030198777
45.285081	7644.2192	0	0	0.0024340949	0.00030198777
45.285081	7644.2192	458.23181	0	0.0050928663	0.00030198777
45.285081	7644.2192	916.46361	0	0.0044458515	0.00030198777
45.285081	7644.2192	1374.6954	0	0.0039951699	0.00030198777
45.285081	7644.2192	1832.9272	0	0.0036624826	0.00030198777
45.285081	7644.2192	2291.159	0	0.0034064972	0.00030198777
45.285081	7644.2192	2749.3908	0	0.0032032775	0.00030198777
45.285081	7644.2192	3207.6227	0	0.0030379651	0.00030198777
45.285081	7644.2192	3665.8545	0	0.002900828	0.00030198777
45.285081	7644.2192	4124.0863	0	0.002785214	0.00030198777
45.2850813	15288.4383	0	0	0.00187654048	0.000301987771
45.2850813	15288.4383	458.231807	0	0.00517164044	0.000301987771
45.2850813	15288.4383	916.463615	0	0.00451097645	0.000301987771
45.2850813	15288.4383	1374.69542	0	0.00404915378	0.000301987771
45.2850813	15288.4383	1832.92723	0	0.00370790218	0.000301987771
45.2850813	15288.4383	2291.15904	0	0.0034452965	0.000301987771
45.2850813	15288.4383	2749.39084	0	0.00323686526	0.000301987771
45.2850813	15288.4383	3207.62265	0	0.00306738098	0.000301987771
45.2850813	15288.4383	3665.85446	0	0.00292685523	0.000301987771
45.2850813	15288.4383	4124.08627	0	0.00280845309	0.000301987771
45.2850813	22932.6575	0	0	0.00158099539	0.000301987771
45.2850813	22932.6575	458.231807	0	0.0052503289	0.000301987771
45.2850813	22932.6575	916.463615	0	0.00457601135	0.000301987771
45.2850813	22932.6575	1374.69542	0	0.00410307769	0.000301987771
45.2850813	22932.6575	1832.92723	0	0.00375328146	0.000301987771
45.2850813	22932.6575	2291.15904	0	0.00348406456	0.000301987771
45.2850813	22932.6575	2749.39084	0	0.00327042469	0.000301987771
45.2850813	22932.6575	3207.62265	0	0.00309676869	0.000301987771
45.2850813	22932.6575	3665.85446	0	0.00295285377	0.000301987771
45.2850813	22932.6575	4124.08627	0	0.00283166296	0.000301987771
45.2850813	30576.8767	0	0	0.00139550555	0.000301987771
45.2850813	30576.8767	458.231807	0	0.00532890741	0.000301987771
45.2850813	30576.8767	916.463615	0	0.00464093281	0.000301987771
45.2850813	30576.8767	1374.69542	0	0.00415692614	0.000301987771
45.2850813	30576.8767	1832.92723	0	0.00379861041	0.000301987771
45.2850813	30576.8767	2291.15904	0	0.00352279454	0.000301987771
45.2850813	30576.8767	2749.39084	0	0.00330395075	0.000301987771
45.2850813	30576.8767	3207.62265	0	0.00312612439	0.000301987771
45.2850813	30576.8767	3665.85446	0	0.00297882055	0.000301987771
45.2850813	30576.8767	4124.08627	0	0.00285484114	0.000301987771
45.2850813	38221.0958	0	0	0.00126760122	0.000301987771
45.2850813	38221.0958	458.231807	0	0.00512862567	0.000301987771
45.2850813	38221.0958	916.463615	0	0.004705718	0.000301987771
45.2850813	38221.0958	1374.69542	0	0.00421068374	0.000301987771
45.2850813	38221.0958	1832.92723	0	0.00384387896	0.000301987771
45.2850813	38221.0958	2291.15904	0	0.00356147949	0.000301987771
45.2850813	38221.0958	2749.39084	0	0.00333743837	0.000301987771
45.2850813	38221.0958	3207.62265	0	0.0031554442	0.000301987771
45.2850813	38221.0958	3665.85446	0	0.00300475247	0.000301987771
45.2850813	38221.0958	4124.08627	0	0.00287798511	0.000301987771
45.2850813	45865.315	0	0	0.00117384781	0.000301987771
45.2850813	45865.315	458.231807	0	0.00439915099	0.000301987771
45.2850813	45865.315	916.463615	0	0.00477034483	0.000301987771
45.2850813	45865.315	1374.69542	0	0.0042643352	0.000301987771
45.2850813	45865.315	1832.92723	0	0.00388907701	0.000301987771
45.2850813	45865.315	2291.15904	0	0.00360011247	0.000301987771
45.2850813	45865.315	2749.39084	0	0.00337088245	0.000301987771
45.2850813	45865.315	3207.62265	0	0.0031847242	0.000301987771
45.2850813	45865.315	3665.85446	0	0.00303064641	0.000301987771
45.2850813	45865.315	4124.08627	0	0.00290109232	0.000301987771
45.2850813	53509.5342	0	0	0.00110208868	0.000301987771
45.2850813	53509.5342	458.231807	0	0.00386853598	0.000301987771
45.2850813	53509.5342	916.463615	0	0.00483479205	0.000301987771
45.2850813	53509.5342	1374.69542	0	0.00431786536	0.000301987771
45.2850813	53509.5342	1832.92723	0	0.00393419446	0.000301987771
45.2850813	53509.5342	2291.15904	0	0.00363868647	0.000301987771
45.2850813	53509.5342	2749.39084	0	0.00340427785	0.000301987771
45.2850813	53509.5342	3207.62265	0	0.00321396041	0.000301987771
45.2850813	53509.5342	3665.85446	0	0.00305649919	0.000301987771
45.2850813	53509.5342	4124.08627	0	0.00292416015	0.000301987771
45.2850813	61153.7534	0	0	0.00104535548	0.000301987771
45.2850813	61153.7534	458.231807	0	0.00346574097	0.000301987771
45.2850813	61153.7534	916.463615	0	0.0048990394	0.000301987771
45.2850813	61153.7534	1374.69542	0	0.00437125917	0.000301987771
45.2850813	61153.7534	1832.92723	0	0.00397922121	0.000301987771
45.2850813	61153.7534	2291.15904	0	0.00367719445	0.000301987771
45.2850813	61153.7534	2749.39084	0	0.00343761937	0.000301987771
45.2850813	61153.7534	3207.62265	0	0.0032431488	0.000301987771
45.2850813	61153.7534	3665.85446	0	0.00308230759	0.000301987771
45.2850813	61153.7534	4124.08627	0	0.00294718597	0.000301987771
45.2850813	68797.9725	0	0	0.000999355304	0.000301987771
45.2850813	68797.9725	458.231807	0	0.00314979048	0.000301987771
45.2850813	68797.9725	916.463615	0	0.00496306772	0.000301987771
45.2850813	68797.9725	1374.69542	0	0.00442450178	0.000301987771
45.2850813	68797.9725	1832.92723	0	0.00402414717	0.000301987771
45.2850813	68797.9725	2291.15904	0	0.00371562936	0.000301987771
45.2850813	68797.9725	2749.39084	0	0.00347090179	0.000301987771
45.2850813	68797.9725	3207.62265	0	0.00327228533	0.000301987771
45.2850813	68797.9725	3665.85446	0	0.00310806833	0.000301987771
45.2850813	68797.9725	4124.08627	0	0.00297016711	0.000301987771
60.3801	0	0	0	0.0040546	0.000301988
60.38011	0	458.2318	0	0.005219457	0.0003019878
60.38011	0	916.4636	0	0.004665617	0.0003019878
60.380108	0	1374.6954	0	0.0042566464	0.0003019878
60.380108	0	1832.9272	0	0.0039411415	0.0003019878
60.380108	0	2291.159	0	0.0036898532	0.0003019878
60.380108	0	2749.3908	0	0.003484747	0.0003019878
60.380108	0	3207.6227	0	0.0033140361	0.0003019878
60.380108	0	3665.8545	0	0.0031696663	0.0003019878
60.380108	0	4124.0863	0	0.0030459348	0.0003019878
60.380108	7644.2192	0	0	0.0026652034	0.0003019878
60.380108	7644.2192	458.23181	0	0.0052813473	0.0003019878
60.380108	7644.2192	916.46361	0	0.0047194562	0.0003019878
60.380108	7644.2192	1374.6954	0	0.004303253	0.0003019878
60.380108	7644.2192	1832.9272	0	0.0039816663	0.0003019878
60.380108	7644.2192	2291.159	0	0.0037253955	0.0003019878
60.380108	7644.2192	2749.3908	0	0.0035161972	0.0003019878
60.380108	7644.2192	3207.6227	0	0.0033420918	0.0003019878
60.380108	7644.2192	3665.8545	0	0.0031948767	0.0003019878
60.380108	7644.2192	4124.0863	0	0.0030687376	0.0003019878
60.3801084	15288.4383	0	0	0.00210373302	0.0003019878
60.3801084	15288.4383	458.231807	0	0.00534323409	0.0003019878
60.3801084	15288.4383	916.463615	0	0.00477325782	0.0003019878
60.3801084	15288.4383	1374.69542	0	0.00434982865	0.0003019878
60.3801084	15288.4383	1832.92723	0	0.00402216836	0.0003019878
60.3801084	15288.4383	2291.15904	0	0.00376092092	0.0003019878
60.3801084	15288.4383	2749.39084	0	0.00354763366	0.0003019878
60.3801084	15288.4383	3207.62265	0	0.003370135	0.0003019878
60.3801084	15288.4383	3665.85446	0	0.0032200746	0.0003019878
60.3801084	15288.4383	4124.08627	0	0.00309152745	0.0003019878
60.3801084	22932.6575	0	0	0.00178715815	0.0003019878
60.3801084	22932.6575	458.231807	0	0.00540510833	0.0003019878
60.3801084	22932.6575	916.463615	0	0.00482700959	0.0003019878
60.3801084	22932.6575	1374.69542	0	0.00439636418	0.0003019878
60.3801084	22932.6575	1832.92723	0	0.00406264099	0.0003019878
60.3801084	22932.6575	2291.15904	0	0.00379642464	0.0003019878
60.3801084	22932.6575	2749.39084	0	0.00357905297	0.0003019878
60.3801084	22932.6575	3207.62265	0	0.00339816306	0.0003019878
60.3801084	22932.6575	3665.85446	0	0.00324525797	0.0003019878
60.3801084	22932.6575	4124.08627	0	0.00311430263	0.0003019878
60.3801084	30576.8767	0	0	0.00158099539	0.0003019878
60.3801084	30576.8767	458.231807	0	0.00546696248	0.0003019878
60.3801084	30576.8767	916.463615	0	0.00488069969	0.0003019878
60.3801084	30576.8767	1374.69542	0	0.00444285053	0.0003019878
60.3801084	30576.8767	1832.92723	0	0.00410307769	0.0003019878
60.3801084	30576.8767	2291.15904	0	0.00383190201	0.0003019878
60.3801084	30576.8767	2749.39084	0	0.00361045163	0.0003019878
60.3801084	30576.8767	3207.62265	0	0.00342617331	0.0003019878
60.3801084	30576.8767	3665.85446	0	0.00327042469	0.0003019878
60.3801084	30576.8767	4124.08627	0	0.00313706144	0.0003019878
60.3801084	38221.0958	0	0	0.00143515409	0.0003019878
60.3801084	38221.0958	458.231807	0	0.00526788948	0.0003019878
60.3801084	38221.0958	916.463615	0	0.0049343168	0.0003019878
60.3801084	38221.0958	1374.69542	0	0.00448927872	0.0003019878
60.3801084	38221.0958	1832.92723	0	0.00414347194	0.0003019878
60.3801084	38221.0958	2291.15904	0	0.00386734833	0.0003019878
60.3801084	38221.0958	2749.39084	0	0.00364182614	0.0003019878
60.3801084	38221.0958	3207.62265	0	0.00345416309	0.0003019878
60.3801084	38221.0958	3665.85446	0	0.00329557264	0.0003019878
60.3801084	38221.0958	4124.08627	0	0.00315980215	0.0003019878
60.3801084	45865.315	0	0	0.0013261995	0.0003019878
60.3801084	45865.315	458.231807	0	0.00454096012	0.0003019878
60.3801084	45865.315	916.463615	0	0.00498785007	0.0003019878
60.3801084	45865.315	1374.69542	0	0.00453563991	0.0003019878
60.3801084	45865.315	1832.92723	0	0.00418381725	0.0003019878
60.3801084	45865.315	2291.15904	0	0.00390275887	0.0003019878
60.3801084	45865.315	2749.39084	0	0.00367317301	0.0003019878
60.3801084	45865.315	3207.62265	0	0.0034821297	0.0003019878
60.3801084	45865.315	3665.85446	0	0.00332069968	0.0003019878
60.3801084	45865.315	4124.08627	0	0.00318252301	0.0003019878
60.3801084	53509.5342	0	0	0.001241562	0.0003019878
60.3801084	53509.5342	458.231807	0	0.00400580463	0.0003019878
60.3801084	53509.5342	916.463615	0	0.00504128917	0.0003019878
60.3801084	53509.5342	1374.69542	0	0.00458192538	0.0003019878
60.3801084	53509.5342	1832.92723	0	0.00422410715	0.0003019878
60.3801084	53509.5342	2291.15904	0	0.00393812893	0.0003019878
60.3801084	53509.5342	2749.39084	0	0.00370448873	0.0003019878
60.3801084	53509.5342	3207.62265	0	0.00351007045	0.0003019878
60.3801084	53509.5342	3665.85446	0	0.00334580367	0.0003019878
60.3801084	53509.5342	4124.08627	0	0.00320522228	0.0003019878
60.3801084	61153.7534	0	0	0.00117384781	0.0003019878
60.3801084	61153.7534	458.231807	0	0.0035960482	0.0003019878
60.3801084	61153.7534	916.463615	0	0.00509462438	0.0003019878
60.3801084	61153.7534	1374.69542	0	0.0046281266	0.0003019878
60.3801084	61153.7534	1832.92723	0	0.0042643352	0.0003019878
60.3801084	61153.7534	2291.15904	0	0.00397345378	0.0003019878
60.3801084	61153.7534	2749.39084	0	0.0037357698	0.0003019878
60.3801084	61153.7534	3207.62265	0	0.00353798264	0.0003019878
60.3801084	61153.7534	3665.85446	0	0.00337088245	0.0003019878
60.3801084	61153.7534	4124.08627	0	0.00322789818	0.0003019878
60.3801084	68797.9725	0	0	0.001118406	0.0003019878
60.3801084	68797.9725	458.231807	0	0.00327257374	0.0003019878
60.3801084	68797.9725	916.463615	0	0.00514784665	0.0003019878
60.3801084	68797.9725	1374.69542	0	0.00467423518	0.0003019878
60.3801084	68797.9725	1832.92723	0	0.00430449501	0.0003019878
60.3801084	68797.9725	2291.15904	0	0.00400872873	0.0003019878
60.3801084	68797.9725	2749.39084	0	0.00376701268	0.0003019878
60.3801084	68797.9725	3207.62265	0	0.00356586353	0.0003019878
60.3801084	68797.9725	3665.85446	0	0.00339593385	0.0003019878
60.3801084	68797.9725	4124.08627	0	0.00325054892	0.0003019878
75.4751	0	0	0	0.00405469	0.000301988
75.47514	0	458.2318	0	0.005355069	0.0003019878
75.47514	0	916.4636	0	0.004865694	0.0003019878
75.475136	0	1374.6954	0	0.0044882195	0.00030198781
75.475136	0	1832.9272	0	0.0041872266	0.00030198781
75.475136	0	2291.159	0	0.0039411415	0.00030198781
75.475136	0	2749.3908	0	0.0037359508	0.00030198781
75.475136	0	3207.6227	0	0.0035621055	0.00030198781
75.475136	0	3665.8545	0	0.0034128514	0.00030198781
75.475136	0	4124.0863	0	0.0032832649	0.00030198781
75.475136	7644.2192	0	0	0.0028370868	0.00030198781
75.475136	7644.2192	458.23181	0	0.0054059659	0.00030198781
75.475136	7644.2192	916.46361	0	0.0049112805	0.00030198781
75.475136	7644.2192	1374.6954	0	0.0045288799	0.00030198781
75.475136	7644.2192	1832.9272	0	0.0042234645	0.00030198781
75.475136	7644.2192	2291.159	0	0.003973563	0.00030198781
75.475136	7644.2192	2749.3908	0	0.0037651206	0.00030198781
75.475136	7644.2192	3207.6227	0	0.0035885014	0.00030198781
75.475136	7644.2192	3665.8545	0	0.0034368667	0.00030198781
75.475136	7644.2192	4124.0863	0	0.0033052232	0.00030198781
75.4751355	15288.4383	0	0	0.00228517193	0.000301987807
75.4751355	15288.4383	458.231807	0	0.00545688132	0.000301987807
75.4751355	15288.4383	916.463615	0	0.00495684596	0.000301987807
75.4751355	15288.4383	1374.69542	0	0.00456951869	0.000301987807
75.4751355	15288.4383	1832.92723	0	0.00425968488	0.000301987807
75.4751355	15288.4383	2291.15904	0	0.00400597071	0.000301987807
75.4751355	15288.4383	2749.39084	0	0.0037942796	0.000301987807
75.4751355	15288.4383	3207.62265	0	0.00361488834	0.000301987807
75.4751355	15288.4383	3665.85446	0	0.00346087407	0.000301987807
75.4751355	15288.4383	4124.08627	0	0.00332717384	0.000301987807
75.4751355	22932.6575	0	0	0.00195847956	0.000301987807
75.4751355	22932.6575	458.231807	0	0.00550781235	0.000301987807
75.4751355	22932.6575	916.463615	0	0.00500238359	0.000301987807
75.4751355	22932.6575	1374.69542	0	0.00461013036	0.000301987807
75.4751355	22932.6575	1832.92723	0	0.0042958832	0.000301987807
75.4751355	22932.6575	2291.15904	0	0.00403836131	0.000301987807
75.4751355	22932.6575	2749.39084	0	0.00382342522	0.000301987807
75.4751355	22932.6575	3207.62265	0	0.00364126438	0.000301987807
75.4751355	22932.6575	3665.85446	0	0.0034848719	0.000301987807
75.4751355	22932.6575	4124.08627	0	0.00334911559	0.000301987807
75.4751355	30576.8767	0	0	0.00173931357	0.000301987807
75.4751355	30576.8767	458.231807	0	0.00555875703	0.000301987807
75.4751355	30576.8767	916.463615	0	0.00504788705	0.000301987807
75.4751355	30576.8767	1374.69542	0	0.00465070931	0.000301987807
75.4751355	30576.8767	1832.92723	0	0.00433205514	0.000301987807
75.4751355	30576.8767	2291.15904	0	0.00407073141	0.000301987807
75.4751355	30576.8767	2749.39084	0	0.0038525549	0.000301987807
75.4751355	30576.8767	3207.62265	0	0.00366762751	0.000301987807
75.4751355	30576.8767	3665.85446	0	0.00350885861	0.000301987807
75.4751355	30576.8767	4124.08627	0	0.00337104714	0.000301987807
75.4751355	38221.0958	0	0	0.00158099539	0.000301987807
75.4751355	38221.0958	458.231807	0	0.00536707914	0.000301987807
75.4751355	38221.0958	916.463615	0	0.00509335031	0.000301987807
75.4751355	38221.0958	1374.69542	0	0.00469125003	0.000301987807
75.4751355	38221.0958	1832.92723	0	0.00436819634	0.000301987807
75.4751355	38221.0958	2291.15904	0	0.00410307769	0.000301987807
75.4751355	38221.0958	2749.39084	0	0.00388166605	0.000301987807
75.4751355	38221.0958	3207.62265	0	0.00369397573	0.000301987807
75.4751355	38221.0958	3665.85446	0	0.00353283261	0.000301987807
75.4751355	38221.0958	4124.08627	0	0.00339296718	0.000301987807
75.4751355	45865.315	0	0	0.00146083248	0.000301987807
75.4751355	45865.315	458.231807	0	0.00465183076	0.000301987807
75.4751355	45865.315	916.463615	0	0.00513876763	0.000301987807
75.4751355	45865.315	1374.69542	0	0.00473174715	0.000301987807
75.4751355	45865.315	1832.92723	0	0.00440430247	0.000301987807
75.4751355	45865.315	2291.15904	0	0.0041353968	0.000301987807
75.4751355	45865.315	2749.39084	0	0.00391075611	0.000301987807
75.4751355	45865.315	3207.62265	0	0.00372030702	0.000301987807
75.4751355	45865.315	3665.85446	0	0.0035567923	0.000301987807
75.4751355	45865.315	4124.08627	0	0.00341487442	0.000301987807
75.4751355	53509.5342	0	0	0.00136631395	0.000301987807
75.4751355	53509.5342	458.231807	0	0.0041187627	0.000301987807
75.4751355	53509.5342	916.463615	0	0.0051841336	0.000301987807
75.4751355	53509.5342	1374.69542	0	0.00477219538	0.000301987807
75.4751355	53509.5342	1832.92723	0	0.00444036927	0.000301987807
75.4751355	53509.5342	2291.15904	0	0.00416768542	0.000301987807
75.4751355	53509.5342	2749.39084	0	0.00393982252	0.000301987807
75.4751355	53509.5342	3207.62265	0	0.00374661939	0.000301987807
75.4751355	53509.5342	3665.85446	0	0.00358073607	0.000301987807
75.4751355	53509.5342	4124.08627	0	0.00343676753	0.000301987807
75.4751355	61153.7534	0	0	0.00128992172	0.000301987807
75.4751355	61153.7534	458.231807	0	0.00370686654	0.000301987807
75.4751355	61153.7534	916.463615	0	0.00522944319	0.000301987807
75.4751355	61153.7534	1374.69542	0	0.00481258959	0.000301987807
75.4751355	61153.7534	1832.92723	0	0.00447639249	0.000301987807
75.4751355	61153.7534	2291.15904	0	0.00419994022	0.000301987807
75.4751355	61153.7534	2749.39084	0	0.00396886269	0.000301987807
75.4751355	61153.7534	3207.62265	0	0.00377291081	0.000301987807
75.4751355	61153.7534	3665.85446	0	0.00360466231	0.000301987807
75.4751355	61153.7534	4124.08627	0	0.00345864521	0.000301987807
75.4751355	68797.9725	0	0	0.00122684385	0.000301987807
75.4751355	68797.9725	458.231807	0	0.00337943052	0.000301987807
75.4751355	68797.9725	916.463615	0	0.00527469176	0.000301987807
75.4751355	68797.9725	1374.69542	0	0.00485292477	0.000301987807
75.4751355	68797.9725	1832.92723	0	0.00451236794	0.000301987807
75.4751355	68797.9725	2291.15904	0	0.00423215791	0.000301987807
75.4751355	68797.9725	2749.39084	0	0.00399787407	0.000301987807
75.4751355	68797.9725	3207.62265	0	0.00379917927	0.000301987807
75.4751355	68797.9725	3665.85446	0	0.00362856942	0.000301987807
75.4751355	68797.9725	4124.08627	0	0.00348050614	0.000301987807
90.5702	0	0	0	0.00405475	0.000301988
90.57016	0	458.2318	0	0.005451335	0.0003019878
90.57016	0	916.4636	0	0.005014034	0.0003019878
90.570163	0	1374.6954	0	0.0046656167	0.00030198781
90.570163	0	1832.9272	0	0.0043806606	0.00030198781
90.570163	0	2291.159	0	0.0041428496	0.00030198781
90.570163	0	2749.3908	0	0.0039411415	0.00030198781
90.570163	0	3207.6227	0	0.0037677558	0.00030198781
90.570163	0	3665.8545	0	0.0036170329	0.00030198781
90.570163	0	4124.0863	0	0.003484747	0.00030198781
90.570163	7644.2192	0	0	0.0029703776	0.00030198781
90.570163	7644.2192	458.23181	0	0.0054945531	0.00030198781
90.570163	7644.2192	916.46361	0	0.0050534556	0.00030198781
90.570163	7644.2192	1374.6954	0	0.0047015133	0.00030198781
90.570163	7644.2192	1832.9272	0	0.0044132628	0.00030198781
90.570163	7644.2192	2291.159	0	0.0041724838	0.00030198781
90.570163	7644.2192	2749.3908	0	0.0039681603	0.00030198781
90.570163	7644.2192	3207.6227	0	0.0037924866	0.00030198781
90.570163	7644.2192	3665.8545	0	0.0036397609	0.00030198781
90.570163	7644.2192	4124.0863	0	0.0035057151	0.00030198781
90.5701626	15288.4383	0	0	0.00243409492	0.00030198781
90.5701626	15288.4383	458.231807	0	0.00553779855	0.00030198781
90.5701626	15288.4383	916.463615	0	0.00509286632	0.00030198781
90.5701626	15288.4383	1374.69542	0	0.00473739485	0.00030198781
90.5701626	15288.4383	1832.92723	0	0.00444585154	0.00030198781
90.5701626	15288.4383	2291.15904	0	0.00420210669	0.00030198781
90.5701626	15288.4383	2749.39084	0	0.00399516987	0.00030198781
90.5701626	15288.4383	3207.62265	0	0.00381720998	0.00030198781
90.5701626	15288.4383	3665.85446	0	0.00366248265	0.00030198781
90.5701626	15288.4383	4124.08627	0	0.0035266777	0.00030198781
90.5701626	22932.6575	0	0	0.00210373302	0.00030198781
90.5701626	22932.6575	458.231807	0	0.00558107017	0.00030198781
90.5701626	22932.6575	916.463615	0	0.00513226243	0.00030198781
90.5701626	22932.6575	1374.69542	0	0.00477325782	0.00030198781
90.5701626	22932.6575	1832.92723	0	0.00447842376	0.00030198781
90.5701626	22932.6575	2291.15904	0	0.00423171588	0.00030198781
90.5701626	22932.6575	2749.39084	0	0.00402216836	0.00030198781
90.5701626	22932.6575	3207.62265	0	0.00384192427	0.00030198781
90.5701626	22932.6575	3665.85446	0	0.00368519682	0.00030198781
90.5701626	22932.6575	4124.08627	0	0.00354763366	0.00030198781
90.5701626	30576.8767	0	0	0.00187654048	0.00030198781
90.5701626	30576.8767	458.231807	0	0.00562436789	0.00030198781
90.5701626	30576.8767	916.463615	0	0.00517164044	0.00030198781
90.5701626	30576.8767	1374.69542	0	0.00480909861	0.00030198781
90.5701626	30576.8767	1832.92723	0	0.00451097645	0.00030198781
90.5701626	30576.8767	2291.15904	0	0.00426130892	0.00030198781
90.5701626	30576.8767	2749.39084	0	0.00404915378	0.00030198781
90.5701626	30576.8767	3207.62265	0	0.00386662797	0.00030198781
90.5701626	30576.8767	3665.85446	0	0.00370790218	0.00030198781
90.5701626	30576.8767	4124.08627	0	0.00356858199	0.00030198781
90.5701626	38221.0958	0	0	0.00170950082	0.00030198781
90.5701626	38221.0958	458.231807	0	0.0054362673	0.00030198781
90.5701626	38221.0958	916.463615	0	0.00521099697	0.00030198781
90.5701626	38221.0958	1374.69542	0	0.00484491371	0.00030198781
90.5701626	38221.0958	1832.92723	0	0.00454350663	0.00030198781
90.5701626	38221.0958	2291.15904	0	0.00429088341	0.00030198781
90.5701626	38221.0958	2749.39084	0	0.0040761242	0.00030198781
90.5701626	38221.0958	3207.62265	0	0.00389131952	0.00030198781
90.5701626	38221.0958	3665.85446	0	0.00373059748	0.00030198781
90.5701626	38221.0958	4124.08627	0	0.00358952166	0.00030198781
90.5701626	45865.315	0	0	0.00158099539	0.00030198781
90.5701626	45865.315	458.231807	0	0.00473830628	0.00030198781
90.5701626	45865.315	916.463615	0	0.0052503289	0.00030198781
90.5701626	45865.315	1374.69542	0	0.00488069969	0.00030198781
90.5701626	45865.315	1832.92723	0	0.00457601135	0.00030198781
90.5701626	45865.315	2291.15904	0	0.00432043692	0.00030198781
90.5701626	45865.315	2749.39084	0	0.00410307769	0.00030198781
90.5701626	45865.315	3207.62265	0	0.00391599737	0.00030198781
90.5701626	45865.315	3665.85446	0	0.00375328146	0.00030198781
90.5701626	45865.315	4124.08627	0	0.00361045163	0.00030198781
90.5701626	53509.5342	0	0	0.00147882006	0.00030198781
90.5701626	53509.5342	458.231807	0	0.00421181457	0.00030198781
90.5701626	53509.5342	916.463615	0	0.00528963328	0.00030198781
90.5701626	53509.5342	1374.69542	0	0.00491645322	0.00030198781
90.5701626	53509.5342	1832.92723	0	0.00460848771	0.00030198781
90.5701626	53509.5342	2291.15904	0	0.00434996707	0.00030198781
90.5701626	53509.5342	2749.39084	0	0.00413001231	0.00030198781
90.5701626	53509.5342	3207.62265	0	0.00394065997	0.00030198781
90.5701626	53509.5342	3665.85446	0	0.00377595285	0.00030198781
90.5701626	53509.5342	4124.08627	0	0.00363137087	0.00030198781
90.5701626	61153.7534	0	0	0.00139550555	0.00030198781
90.5701626	61153.7534	458.231807	0	0.00380128478	0.00030198781
90.5701626	61153.7534	916.463615	0	0.00532890741	0.00030198781
90.5701626	61153.7534	1374.69542	0	0.00495217106	0.00030198781
90.5701626	61153.7534	1832.92723	0	0.00464093281	0.00030198781
90.5701626	61153.7534	2291.15904	0	0.00437947147	0.00030198781
90.5701626	61153.7534	2749.39084	0	0.00415692614	0.00030198781
90.5701626	61153.7534	3207.62265	0	0.00396530576	0.00030198781
90.5701626	61153.7534	3665.85446	0	0.00379861041	0.00030198781
90.5701626	61153.7534	4124.08627	0	0.00365227834	0.00030198781
90.5701626	68797.9725	0	0	0.0013261995	0.00030198781
90.5701626	68797.9725	458.231807	0	0.00347261242	0.00030198781
90.5701626	68797.9725	916.463615	0	0.00536814888	0.00030198781
90.5701626	68797.9725	1374.69542	0	0.00498785007	0.00030198781
90.5701626	68797.9725	1832.92723	0	0.00467334384	0.00030198781
90.5701626	68797.9725	2291.15904	0	0.00440894776	0.00030198781
90.5701626	68797.9725	2749.39084	0	0.00418381725	0.00030198781
90.5701626	68797.9725	3207.62265	0	0.00398993319	0.00030198781
90.5701626	68797.9725	3665.85446	0	0.00382125286	0.00030198781
90.5701626	68797.9725	4124.08627	0	0.00367317301	0.00030198781
105.6652	0	0	0	0.004054793	0.0003019878
105.6652	0	458.2318	0	0.005523226	0.0003019878
105.6652	0	916.4636	0	0.005128468	0.0003019878
105.66519	0	1374.6954	0	0.0048059546	0.00030198781
105.66519	0	1832.9272	0	0.004536827	0.00030198781
105.66519	0	2291.159	0	0.0043084637	0.00030198781
105.66519	0	2749.3908	0	0.0041120339	0.00030198781
105.66519	0	3207.6227	0	0.0039411415	0.00030198781
105.66519	0	3665.8545	0	0.0037910237	0.00030198781
105.66519	0	4124.0863	0	0.0036580522	0.00030198781
105.66519	7644.2192	0	0	0.0030769653	0.00030198781
105.66519	7644.2192	458.23181	0	0.0055607846	0.00030198781
105.66519	7644.2192	916.46361	0	0.0051631507	0.00030198781
105.66519	7644.2192	1374.6954	0	0.0048379999	0.00030198781
105.66519	7644.2192	1832.9272	0	0.0045663561	0.00030198781
105.66519	7644.2192	2291.159	0	0.0043356516	0.00030198781
105.66519	7644.2192	2749.3908	0	0.0041370967	0.00030198781
105.66519	7644.2192	3207.6227	0	0.0039643009	0.00030198781
105.66519	7644.2192	3665.8545	0	0.0038124863	0.00030198781
105.66519	7644.2192	4124.0863	0	0.0036780015	0.00030198781
105.66519	15288.4383	0	0	0.00255889369	0.000301987811
105.66519	15288.4383	458.231807	0	0.00559837242	0.000301987811
105.66519	15288.4383	916.463615	0	0.00519782969	0.000301987811
105.66519	15288.4383	1374.69542	0	0.00487003484	0.000301987811
105.66519	15288.4383	1832.92723	0	0.00459587496	0.000301987811
105.66519	15288.4383	2291.15904	0	0.00436283034	0.000301987811
105.66519	15288.4383	2749.39084	0	0.00416215166	0.000301987811
105.66519	15288.4383	3207.62265	0	0.00398745389	0.000301987811
105.66519	15288.4383	3665.85446	0	0.00383394339	0.000301987811
105.66519	15288.4383	4124.08627	0	0.00369794604	0.000301987811
105.66519	22932.6575	0	0	0.00222883069	0.000301987811
105.66519	22932.6575	458.231807	0	0.00563598958	0.000301987811
105.66519	22932.6575	916.463615	0	0.00523250246	0.000301987811
105.66519	22932.6575	1374.69542	0	0.00490205705	0.000301987811
105.66519	22932.6575	1832.92723	0	0.00462538131	0.000301987811
105.66519	22932.6575	2291.15904	0	0.00438999811	0.000301987811
105.66519	22932.6575	2749.39084	0	0.00418719734	0.000301987811
105.66519	22932.6575	3207.62265	0	0.00401059906	0.000301987811
105.66519	22932.6575	3665.85446	0	0.003855394	0.000301987811
105.66519	22932.6575	4124.08627	0	0.00371788506	0.000301987811
105.66519	30576.8767	0	0	0.00199696795	0.000301987811
105.66519	30576.8767	458.231807	0	0.00567363657	0.000301987811
105.66519	30576.8767	916.463615	0	0.00526716696	0.000301987811
105.66519	30576.8767	1374.69542	0	0.00493406416	0.000301987811
105.66519	30576.8767	1832.92723	0	0.00465487307	0.000301987811
105.66519	30576.8767	2291.15904	0	0.00441715314	0.000301987811
105.66519	30576.8767	2749.39084	0	0.00421223225	0.000301987811
105.66519	30576.8767	3207.62265	0	0.00403373525	0.000301987811
105.66519	30576.8767	3665.85446	0	0.0038768371	0.000301987811
105.66519	30576.8767	4124.08627	0	0.0037378177	0.000301987811
105.66519	38221.0958	0	0	0.00182387486	0.000301987811
105.66519	38221.0958	458.231807	0	0.00548273928	0.000301987811
105.66519	38221.0958	916.463615	0	0.0053018213	0.000301987811
105.66519	38221.0958	1374.69542	0	0.00496605389	0.000301987811
105.66519	38221.0958	1832.92723	0	0.00468434814	0.000301987811
105.66519	38221.0958	2291.15904	0	0.00444429364	0.000301987811
105.66519	38221.0958	2749.39084	0	0.0042372549	0.000301987811
105.66519	38221.0958	3207.62265	0	0.00405686123	0.000301987811
105.66519	38221.0958	3665.85446	0	0.00389827169	0.000301987811
105.66519	38221.0958	4124.08627	0	0.00375774312	0.000301987811
105.66519	45865.315	0	0	0.00168913975	0.000301987811
105.66519	45865.315	458.231807	0	0.0048055093	0.000301987811
105.66519	45865.315	916.463615	0	0.00533646371	0.000301987811
105.66519	45865.315	1374.69542	0	0.00499802398	0.000301987811
105.66519	45865.315	1832.92723	0	0.00471380446	0.000301987811
105.66519	45865.315	2291.15904	0	0.00447141785	0.000301987811
105.66519	45865.315	2749.39084	0	0.00426226382	0.000301987811
105.66519	45865.315	3207.62265	0	0.00407997578	0.000301987811
105.66519	45865.315	3665.85446	0	0.00391969674	0.000301987811
105.66519	45865.315	4124.08627	0	0.00377766049	0.000301987811
105.66519	53509.5342	0	0	0.00158099539	0.000301987811
105.66519	53509.5342	458.231807	0	0.00428858824	0.000301987811
105.66519	53509.5342	916.463615	0	0.00537109258	0.000301987811
105.66519	53509.5342	1374.69542	0	0.00502997226	0.000301987811
105.66519	53509.5342	1832.92723	0	0.00474323998	0.000301987811
105.66519	53509.5342	2291.15904	0	0.00449852401	0.000301987811
105.66519	53509.5342	2749.39084	0	0.00428725754	0.000301987811
105.66519	53509.5342	3207.62265	0	0.00410307769	0.000301987811
105.66519	53509.5342	3665.85446	0	0.00394111127	0.000301987811
105.66519	53509.5342	4124.08627	0	0.00379756896	0.000301987811
105.66519	61153.7534	0	0	0.00149212259	0.000301987811
105.66519	61153.7534	458.231807	0	0.00388192696	0.000301987811
105.66519	61153.7534	916.463615	0	0.00540570647	0.000301987811
105.66519	61153.7534	1374.69542	0	0.00506189661	0.000301987811
105.66519	61153.7534	1832.92723	0	0.0047726527	0.000301987811
105.66519	61153.7534	2291.15904	0	0.00452561038	0.000301987811
105.66519	61153.7534	2749.39084	0	0.0043122346	0.000301987811
105.66519	61153.7534	3207.62265	0	0.00412616574	0.000301987811
105.66519	61153.7534	3665.85446	0	0.00396251425	0.000301987811
105.66519	61153.7534	4124.08627	0	0.0038174677	0.000301987811
105.66519	68797.9725	0	0	0.00141770376	0.000301987811
105.66519	68797.9725	458.231807	0	0.00355406772	0.000301987811
105.66519	68797.9725	916.463615	0	0.00544030409	0.000301987811
105.66519	68797.9725	1374.69542	0	0.005093795	0.000301987811
105.66519	68797.9725	1832.92723	0	0.00480204066	0.000301987811
105.66519	68797.9725	2291.15904	0	0.00455267523	0.000301987811
105.66519	68797.9725	2749.39084	0	0.00433719355	0.000301987811
105.66519	68797.9725	3207.62265	0	0.00414923871	0.000301987811
105.66519	68797.9725	3665.85446	0	0.00398390467	0.000301987811
105.66519	68797.9725	4124.08627	0	0.00383735586	0.000301987811
120.7602	0	0	0	0.004054826	0.0003019878
120.7602	0	458.2318	0	0.005578968	0.0003019878
120.7602	0	916.4636	0	0.005219457	0.0003019878
120.76022	0	1374.6954	0	0.004919799	0.00030198781
120.76022	0	1832.9272	0	0.0046656167	0.00030198781
120.76022	0	2291.159	0	0.0044469533	0.00030198781
120.76022	0	2749.3908	0	0.0042566464	0.00030198781
120.76022	0	3207.6227	0	0.0040893867	0.00030198781
120.76022	0	3665.8545	0	0.0039411415	0.00030198781
120.76022	0	4124.0863	0	0.0038087852	0.00030198781
120.76022	7644.2192	0	0	0.0031642446	0.00030198781
120.76022	7644.2192	458.23181	0	0.0056121826	0.00030198781
120.76022	7644.2192	916.46361	0	0.0052504019	0.00030198781
120.76022	7644.2192	1374.6954	0	0.004948693	0.00030198781
120.76022	7644.2192	1832.9272	0	0.0046925404	0.00030198781
120.76022	7644.2192	2291.159	0	0.004472003	0.00030198781
120.76022	7644.2192	2749.3908	0	0.004279953	0.00030198781
120.76022	7644.2192	3207.6227	0	0.0041110984	0.00030198781
120.76022	7644.2192	3665.8545	0	0.0039614063	0.00030198781
120.76022	7644.2192	4124.0863	0	0.0038277416	0.00030198781
120.760217	15288.4383	0	0	0.0026652034	0.000301987812
120.760217	15288.4383	458.231807	0	0.00564542609	0.000301987812
120.760217	15288.4383	916.463615	0	0.00528134726	0.000301987812
120.760217	15288.4383	1374.69542	0	0.00497758002	0.000301987812
120.760217	15288.4383	1832.92723	0	0.00471945615	0.000301987812
120.760217	15288.4383	2291.15904	0	0.00449704521	0.000301987812
120.760217	15288.4383	2749.39084	0	0.004303253	0.000301987812
120.760217	15288.4383	3207.62265	0	0.00413280434	0.000301987812
120.760217	15288.4383	3665.85446	0	0.00398166633	0.000301987812
120.760217	15288.4383	4124.08627	0	0.00384669386	0.000301987812
120.760217	22932.6575	0	0	0.00233793797	0.000301987812
120.760217	22932.6575	458.231807	0	0.00567869876	0.000301987812
120.760217	22932.6575	916.463615	0	0.00531229172	0.000301987812
120.760217	22932.6575	1374.69542	0	0.00500645857	0.000301987812
120.760217	22932.6575	1832.92723	0	0.00474636248	0.000301987812
120.760217	22932.6575	2291.15904	0	0.00452207868	0.000301987812
120.760217	22932.6575	2749.39084	0	0.00432654527	0.000301987812
120.760217	22932.6575	3207.62265	0	0.00415450364	0.000301987812
120.760217	22932.6575	3665.85446	0	0.00400192061	0.000301987812
120.760217	22932.6575	4124.08627	0	0.00386564123	0.000301987812
120.760217	30576.8767	0	0	0.00210373302	0.000301987812
120.760217	30576.8767	458.231807	0	0.00571200137	0.000301987812
120.760217	30576.8767	916.463615	0	0.00534323409	0.000301987812
120.760217	30576.8767	1374.69542	0	0.00503532703	0.000301987812
120.760217	30576.8767	1832.92723	0	0.00477325782	0.000301987812
120.760217	30576.8767	2291.15904	0	0.00454710204	0.000301987812
120.760217	30576.8767	2749.39084	0	0.00434982865	0.000301987812
120.760217	30576.8767	3207.62265	0	0.00417619529	0.000301987812
120.760217	30576.8767	3665.85446	0	0.00402216836	0.000301987812
120.760217	30576.8767	4124.08627	0	0.00388458301	0.000301987812
120.760217	38221.0958	0	0	0.00192653077	0.000301987812
120.760217	38221.0958	458.231807	0	0.00551167801	0.000301987812
120.760217	38221.0958	916.463615	0	0.00537417329	0.000301987812
120.760217	38221.0958	1374.69542	0	0.00506418384	0.000301987812
120.760217	38221.0958	1832.92723	0	0.00480014069	0.000301987812
120.760217	38221.0958	2291.15904	0	0.00457211397	0.000301987812
120.760217	38221.0958	2749.39084	0	0.004373102	0.000301987812
120.760217	38221.0958	3207.62265	0	0.00419787831	0.000301987812
120.760217	38221.0958	3665.85446	0	0.00404240876	0.000301987812
120.760217	38221.0958	4124.08627	0	0.00390351852	0.000301987812
120.760217	45865.315	0	0	0.00178715815	0.000301987812
120.760217	45865.315	458.231807	0	0.00485734644	0.000301987812
120.760217	45865.315	916.463615	0	0.00540510833	0.000301987812
120.760217	45865.315	1374.69542	0	0.00509302751	0.000301987812
120.760217	45865.315	1832.92723	0	0.00482700959	0.000301987812
120.760217	45865.315	2291.15904	0	0.00459711313	0.000301987812
120.760217	45865.315	2749.39084	0	0.00439636418	0.000301987812
120.760217	45865.315	3207.62265	0	0.00421955175	0.000301987812
120.760217	45865.315	3665.85446	0	0.00406264099	0.000301987812
120.760217	45865.315	4124.08627	0	0.00392244707	0.000301987812
120.760217	53509.5342	0	0	0.0016743497	0.000301987812
120.760217	53509.5342	458.231807	0	0.00435200497	0.000301987812
120.760217	53509.5342	916.463615	0	0.00543603831	0.000301987812
120.760217	53509.5342	1374.69542	0	0.00512185658	0.000301987812
120.760217	53509.5342	1832.92723	0	0.00485386306	0.000301987812
120.760217	53509.5342	2291.15904	0	0.00462209822	0.000301987812
120.760217	53509.5342	2749.39084	0	0.00441961407	0.000301987812
120.760217	53509.5342	3207.62265	0	0.00424121464	0.000301987812
120.760217	53509.5342	3665.85446	0	0.00408286424	0.000301987812
120.760217	53509.5342	4124.08627	0	0.00394136796	0.000301987812
120.760217	61153.7534	0	0	0.00158099539	0.000301987812
120.760217	61153.7534	458.231807	0	0.00395098774	0.000301987812
120.760217	61153.7534	916.463615	0	0.00546696248	0.000301987812
120.760217	61153.7534	1374.69542	0	0.00515066965	0.000301987812
120.760217	61153.7534	1832.92723	0	0.00488069969	0.000301987812
120.760217	61153.7534	2291.15904	0	0.00464706794	0.000301987812
120.760217	61153.7534	2749.39084	0	0.00444285053	0.000301987812
120.760217	61153.7534	3207.62265	0	0.00426286601	0.000301987812
120.760217	61153.7534	3665.85446	0	0.00410307769	0.000301987812
120.760217	61153.7534	4124.08627	0	0.00396028051	0.000301987812
120.760217	68797.9725	0	0	0.00150235983	0.000301987812
120.760217	68797.9725	458.231807	0	0.00362546771	0.000301987812
120.760217	68797.9725	916.463615	0	0.0054978802	0.000301987812
120.760217	68797.9725	1374.69542	0	0.00517946537	0.000301987812
120.760217	68797.9725	1832.92723	0	0.00490751806	0.000301987812
120.760217	68797.9725	2291.15904	0	0.00467202102	0.000301987812
120.760217	68797.9725	2749.39084	0	0.00446607245	0.000301987812
120.760217	68797.9725	3207.62265	0	0.00428450491	0.000301987812
120.760217	68797.9725	3665.85446	0	0.00412328053	0.000301987812
120.760217	68797.9725	4124.08627	0	0.00397918402	0.000301987812
135.8552	0	0	0	0.004054852	0.0003019878
135.8552	0	458.2318	0	0.005623457	0.0003019878
135.8552	0	916.4636	0	0.005293553	0.0003019878
135.85524	0	1374.6954	0	0.0050140341	0.00030198781
135.85524	0	1832.9272	0	0.0047736883	0.00030198781
135.85524	0	2291.159	0	0.0045645253	0.00030198781
135.85524	0	2749.3908	0	0.0043806606	0.00030198781
135.85524	0	3207.6227	0	0.0042176447	0.00030198781
135.85524	0	3665.8545	0	0.0040720399	0.00030198781
135.85524	0	4124.0863	0	0.0039411415	0.00030198781
135.85524	7644.2192	0	0	0.0032370804	0.00030198781
135.85524	7644.2192	458.23181	0	0.0056532319	0.00030198781
135.85524	7644.2192	916.46361	0	0.005321481	0.00030198781
135.85524	7644.2192	1374.6954	0	0.0050403161	0.00030198781
135.85524	7644.2192	1832.9272	0	0.0047983906	0.00030198781
135.85524	7644.2192	2291.159	0	0.0045877049	0.00030198781
135.85524	7644.2192	2749.3908	0	0.0044023968	0.00030198781
135.85524	7644.2192	3207.6227	0	0.0042380354	0.00030198781
135.85524	7644.2192	3665.8545	0	0.0040911902	0.00030198781
135.85524	7644.2192	4124.0863	0	0.0039591549	0.00030198781
135.855244	15288.4383	0	0	0.00275697753	0.000301987812
135.855244	15288.4383	458.231807	0	0.00568303429	0.000301987812
135.855244	15288.4383	916.463615	0	0.0053494126	0.000301987812
135.855244	15288.4383	1374.69542	0	0.00506659392	0.000301987812
135.855244	15288.4383	1832.92723	0	0.00482308692	0.000301987812
135.855244	15288.4383	2291.15904	0	0.00461087838	0.000301987812
135.855244	15288.4383	2749.39084	0	0.00442412737	0.000301987812
135.855244	15288.4383	3207.62265	0	0.00425842107	0.000301987812
135.855244	15288.4383	3665.85446	0	0.00411033608	0.000301987812
135.855244	15288.4383	4124.08627	0	0.00397716458	0.000301987812
135.855244	22932.6575	0	0	0.00243409492	0.000301987812
135.855244	22932.6575	458.231807	0	0.00571286451	0.000301987812
135.855244	22932.6575	916.463615	0	0.00537734665	0.000301987812
135.855244	22932.6575	1374.69542	0	0.00509286632	0.000301987812
135.855244	22932.6575	1832.92723	0	0.00484777608	0.000301987812
135.855244	22932.6575	2291.15904	0	0.00463404487	0.000301987812
135.855244	22932.6575	2749.39084	0	0.00444585154	0.000301987812
135.855244	22932.6575	3207.62265	0	0.00427880104	0.000301987812
135.855244	22932.6575	3665.85446	0	0.00412947696	0.000301987812
135.855244	22932.6575	4124.08627	0	0.00399516987	0.000301987812
135.855244	30576.8767	0	0	0.00219919522	0.000301987812
135.855244	30576.8767	458.231807	0	0.00574272323	0.000301987812
135.855244	30576.8767	916.463615	0	0.0054052825	0.000301987812
135.855244	30576.8767	1374.69542	0	0.00511913224	0.000301987812
135.855244	30576.8767	1832.92723	0	0.00487245699	0.000301987812
135.855244	30576.8767	2291.15904	0	0.0046572033	0.000301987812
135.855244	30576.8767	2749.39084	0	0.00446756837	0.000301987812
135.855244	30576.8767	3207.62265	0	0.00429917449	0.000301987812
135.855244	30576.8767	3665.85446	0	0.00414861214	0.000301987812
135.855244	30576.8767	4124.08627	0	0.00401317022	0.000301987812
135.855244	38221.0958	0	0	0.00201932906	0.000301987812
135.855244	38221.0958	458.231807	0	0.00552681689	0.000301987812
135.855244	38221.0958	916.463615	0	0.00543321954	0.000301987812
135.855244	38221.0958	1374.69542	0	0.00514539062	0.000301987812
135.855244	38221.0958	1832.92723	0	0.00489712854	0.000301987812
135.855244	38221.0958	2291.15904	0	0.00468035265	0.000301987812
135.855244	38221.0958	2749.39084	0	0.00448927697	0.000301987812
135.855244	38221.0958	3207.62265	0	0.00431954066	0.000301987812
135.855244	38221.0958	3665.85446	0	0.00416774097	0.000301987812
135.855244	38221.0958	4124.08627	0	0.00403116505	0.000301987812
135.855244	45865.315	0	0	0.00187654048	0.000301987812
135.855244	45865.315	458.231807	0	0.00489676793	0.000301987812
135.855244	45865.315	916.463615	0	0.00546115722	0.000301987812
135.855244	45865.315	1374.69542	0	0.00517164044	0.000301987812
135.855244	45865.315	1832.92723	0	0.00492178966	0.000301987812
135.855244	45865.315	2291.15904	0	0.00470349193	0.000301987812
135.855244	45865.315	2749.39084	0	0.00451097645	0.000301987812
135.855244	45865.315	3207.62265	0	0.00433989878	0.000301987812
135.855244	45865.315	3665.85446	0	0.00418686277	0.000301987812
135.855244	45865.315	4124.08627	0	0.00404915378	0.000301987812
135.855244	53509.5342	0	0	0.00176009296	0.000301987812
135.855244	53509.5342	458.231807	0	0.00440438031	0.000301987812
135.855244	53509.5342	916.463615	0	0.00548909507	0.000301987812
135.855244	53509.5342	1374.69542	0	0.00519788071	0.000301987812
135.855244	53509.5342	1832.92723	0	0.00494643928	0.000301987812
135.855244	53509.5342	2291.15904	0	0.00472662015	0.000301987812
135.855244	53509.5342	2749.39084	0	0.00453266592	0.000301987812
135.855244	53509.5342	3207.62265	0	0.00436024806	0.000301987812
135.855244	53509.5342	3665.85446	0	0.00420597688	0.000301987812
135.855244	53509.5342	4124.08627	0	0.00406713585	0.000301987812
135.855244	61153.7534	0	0	0.00166311903	0.000301987812
135.855244	61153.7534	458.231807	0	0.00401027611	0.000301987812
135.855244	61153.7534	916.463615	0	0.00551703272	0.000301987812
135.855244	61153.7534	1374.69542	0	0.0052241105	0.000301987812
135.855244	61153.7534	1832.92723	0	0.00497107637	0.000301987812
135.855244	61153.7534	2291.15904	0	0.00474973633	0.000301987812
135.855244	61153.7534	2749.39084	0	0.00455434451	0.000301987812
135.855244	61153.7534	3207.62265	0	0.00438058775	0.000301987812
135.855244	61153.7534	3665.85446	0	0.00422508262	0.000301987812
135.855244	61153.7534	4124.08627	0	0.00408511068	0.000301987812
135.855244	68797.9725	0	0	0.00158099539	0.000301987812
135.855244	68797.9725	458.231807	0	0.00368823047	0.000301987812
135.855244	68797.9725	916.463615	0	0.00554496987	0.000301987812
135.855244	68797.9725	1374.69542	0	0.0052503289	0.000301987812
135.855244	68797.9725	1832.92723	0	0.00499569991	0.000301987812
135.855244	68797.9725	2291.15904	0	0.0047728395	0.000301987812
135.855244	68797.9725	2749.39084	0	0.00457601135	0.000301987812
135.855244	68797.9725	3207.62265	0	0.00440091709	0.000301987812
135.855244	68797.9725	3665.85446	0	0.00424417935	0.000301987812
135.855244	68797.9725	4124.08627	0	0.00410307769	0.000301987812
