# Supplementary material for: GEODE: an in silico tool that translates in vitro to in vivo predictions of tuberculosis antibiotic combination efficacy
Source: Front Pharmacol. 2025 Oct 17;16:1639673. doi: 10.3389/fphar.2025.1639673 (PMC12575316; doi:10.3389/fphar.2025.1639673)
Supplement: Supplementary file 1 [file Supplementaryfile5.zip › drug_int_data/RMZE-NNNH-min/MXF-PZA-RIF-EMB.csv]

bliss MXF-PZA-RIF-EMB nrDrugs 4 nrLines 9999
0	0	0	458.2318	0.0008375578	0.001419645	0
0	0	0	916.4636	0.0008375578	0.001419645	0
0	0	0	1374.6954	0.00083755776	0.0014196448	0
0	0	0	1832.9272	0.00083755776	0.0014196448	0
0	0	0	2291.159	0.00083755776	0.0014196448	0
0	0	0	2749.3908	0.00083755776	0.0014196448	0
0	0	0	3207.6227	0.00083755776	0.0014196448	0
0	0	0	3665.8545	0.00083755776	0.0014196448	0
0	0	0	4124.0863	0.00083755776	0.0014196448	0
0	0	0.40243	0	0.0052676	0.0030395	0.0005226
0	0	0.4024349	458.2318	0.003444295	0.003444295	0.000522604
0	0	0.4024349	916.4636	0.002640966	0.002640966	0.000522604
0	0	0.40243489	1374.6954	0.002294375	0.002294375	0.00052260403
0	0	0.40243489	1832.9272	0.0021010846	0.0021010846	0.00052260403
0	0	0.40243489	2291.159	0.0019777794	0.0019777794	0.00052260403
0	0	0.40243489	2749.3908	0.0018922691	0.0018922691	0.00052260403
0	0	0.40243489	3207.6227	0.0018294832	0.0018294832	0.00052260403
0	0	0.40243489	3665.8545	0.0017814248	0.0017814248	0.00052260403
0	0	0.40243489	4124.0863	0.0017434553	0.0017434553	0.00052260403
0	0	0.80487	0	0.0052684	0.0030965	0.0013973
0	0	0.8048698	458.2318	0.004441629	0.004441629	0.001397319
0	0	0.8048698	916.4636	0.003444295	0.003444295	0.001397319
0	0	0.80486979	1374.6954	0.0029429996	0.0029429996	0.0013973191
0	0	0.80486979	1832.9272	0.0026409663	0.0026409663	0.0013973191
0	0	0.80486979	2291.159	0.0024389859	0.0024389859	0.0013973191
0	0	0.80486979	2749.3908	0.002294375	0.002294375	0.0013973191
0	0	0.80486979	3207.6227	0.0021857185	0.0021857185	0.0013973191
0	0	0.80486979	3665.8545	0.0021010846	0.0021010846	0.0013973191
0	0	0.80486979	4124.0863	0.0020332969	0.0020332969	0.0013973191
0	0	1.2073	0	0.0052687	0.0031148	0.00195
0	0	1.207305	458.2318	0.005038493	0.005038493	0.001770664
0	0	1.207305	916.4636	0.004014814	0.004014814	0.001770219
0	0	1.2073047	1374.6954	0.0034442946	0.0034442946	0.0017700706
0	0	1.2073047	1832.9272	0.0030799544	0.0030799544	0.0017699962
0	0	1.2073047	2291.159	0.0028269576	0.0028269576	0.0017699516
0	0	1.2073047	2749.3908	0.0026409663	0.0026409663	0.0017699219
0	0	1.2073047	3207.6227	0.0024984476	0.0024984476	0.0017699006
0	0	1.2073047	3665.8545	0.0023857424	0.0023857424	0.0017698846
0	0	1.2073047	4124.0863	0.002294375	0.002294375	0.0017698722
0	0	1.6097	0	0.0052688	0.0031237	0.0020834
0	0	1.60974	458.2318	0.005257883	0.00543645	0.00182697
0	0	1.60974	916.4636	0.004441629	0.004441629	0.001826378
0	0	1.6097396	1374.6954	0.0038438679	0.0038438679	0.0018261798
0	0	1.6097396	1832.9272	0.0034442946	0.0034442946	0.0018260807
0	0	1.6097396	2291.159	0.0031581295	0.0031581295	0.0018260212
0	0	1.6097396	2749.3908	0.0029429996	0.0029429996	0.0018259815
0	0	1.6097396	3207.6227	0.0027753345	0.0027753345	0.0018259532
0	0	1.6097396	3665.8545	0.0026409663	0.0026409663	0.0018259319
0	0	1.6097396	4124.0863	0.0025308614	0.0025308614	0.0018259154
0	0	2.0122	0	0.0052689	0.0031289	0.0021448
0	0	2.012174	458.2318	0.005260197	0.005720935	0.00186196
0	0	2.012174	916.4636	0.004773259	0.004773259	0.00186122
0	0	2.0121745	1374.6954	0.0041700984	0.0041700984	0.0018609725
0	0	2.0121745	1832.9272	0.0037517523	0.0037517523	0.0018608487
0	0	2.0121745	2291.159	0.0034442946	0.0034442946	0.0018607744
0	0	2.0121745	2749.3908	0.0032086822	0.0032086822	0.0018607248
0	0	2.0121745	3207.6227	0.0030223129	0.0030223129	0.0018606894
0	0	2.0121745	3665.8545	0.0028711817	0.0028711817	0.0018606629
0	0	2.0121745	4124.0863	0.0027461425	0.0027461425	0.0018606422
0	0	2.4146	0	0.005269	0.0031323	0.002184
0	0	2.414609	458.2318	0.005261741	0.005934502	0.001885752
0	0	2.414609	916.4636	0.005038493	0.005038493	0.001884866
0	0	2.4146094	1374.6954	0.0044416287	0.0044416287	0.001884569
0	0	2.4146094	1832.9272	0.0040148144	0.0040148144	0.0018844205
0	0	2.4146094	2291.159	0.0036941536	0.0036941536	0.0018843313
0	0	2.4146094	2749.3908	0.0034442946	0.0034442946	0.0018842718
0	0	2.4146094	3207.6227	0.003244055	0.003244055	0.0018842294
0	0	2.4146094	3665.8545	0.0030799544	0.0030799544	0.0018841975
0	0	2.4146094	4124.0863	0.0029429996	0.0029429996	0.0018841727
0	0	2.817	0	0.005269	0.0031347	0.0022108
0	0	2.817044	458.2318	0.005262845	0.006100764	0.001902966
0	0	2.817044	916.4636	0.005255529	0.005255529	0.001901933
0	0	2.8170443	1374.6954	0.0046712368	0.0046712368	0.0019015872
0	0	2.8170443	1832.9272	0.0042425305	0.0042425305	0.0019014141
0	0	2.8170443	2291.159	0.0039142763	0.0039142763	0.0019013101
0	0	2.8170443	2749.3908	0.0036547315	0.0036547315	0.0019012407
0	0	2.8170443	3207.6227	0.0034442946	0.0034442946	0.0019011912
0	0	2.8170443	3665.8545	0.0032701928	0.0032701928	0.001901154
0	0	2.8170443	4124.0863	0.0031237398	0.0031237398	0.0019011251
0	0	3.2195	0	0.0052691	0.0031365	0.0022302
0	0	3.219479	458.2318	0.005263673	0.006233886	0.001915999
0	0	3.219479	916.4636	0.005257883	0.00543645	0.001914819
0	0	3.2194791	1374.6954	0.0048679868	0.0048679868	0.0019144246
0	0	3.2194791	1832.9272	0.0044416287	0.0044416287	0.0019142268
0	0	3.2194791	2291.159	0.0041097226	0.0041097226	0.001914108
0	0	3.2194791	2749.3908	0.0038438679	0.0038438679	0.0019140288
0	0	3.2194791	3207.6227	0.0036260543	0.0036260543	0.0019139722
0	0	3.2194791	3665.8545	0.0034442946	0.0034442946	0.0019139297
0	0	3.2194791	4124.0863	0.0032902947	0.0032902947	0.0019138966
0	0	3.6219	0	0.0052691	0.0031379	0.0022447
0	0	3.621914	458.2318	0.005264317	0.006342888	0.001926214
0	0	3.621914	916.4636	0.005259169	0.005589601	0.001924889
0	0	3.621914	1374.6954	0.0050384931	0.0050384931	0.0019244454
0	0	3.621914	1832.9272	0.0046172199	0.0046172199	0.001924223
0	0	3.621914	2291.159	0.0042844562	0.0042844562	0.0019240894
0	0	3.621914	2749.3908	0.0040148144	0.0040148144	0.0019240003
0	0	3.621914	3207.6227	0.0037918088	0.0037918088	0.0019239366
0	0	3.621914	3665.8545	0.0036042558	0.0036042558	0.0019238889
0	0	3.621914	4124.0863	0.0034442946	0.0034442946	0.0019238517
0	7644.2192	0	0	0.00083755776	0.000556222	0.00036599993
0	7644.2192	0	458.23181	0.00083755776	0.0014278775	0.00036599993
0	7644.2192	0	916.46361	0.00083755776	0.0014238748	0.00036599993
0	7644.2192	0	1374.6954	0.00083755776	0.001422491	0.00036599993
0	7644.2192	0	1832.9272	0.00041877888	0.0014217895	0.00036599993
0	7644.2192	0	2291.159	0.00041877888	0.0014213653	0.00036599993
0	7644.2192	0	2749.3908	0.00041877888	0.0014210813	0.00036599993
0	7644.2192	0	3207.6227	0.00041877888	0.0014208777	0.00036599993
0	7644.2192	0	3665.8545	0.00041877888	0.0014207247	0.00036599993
0	7644.2192	0	4124.0863	0.00041877888	0.0014206055	0.00036599993
0	7644.2192	0.40243489	0	0.0048192852	0.00059667849	0.0003688436
0	7644.2192	0.40243489	458.23181	0.0033822256	0.0033822256	0.0003688436
0	7644.2192	0.40243489	916.46361	0.0026192793	0.0026192793	0.0003688436
0	7644.2192	0.40243489	1374.6954	0.0022838378	0.0022838378	0.0003688436
0	7644.2192	0.40243489	1832.9272	0.0020950746	0.0020950746	0.0003688436
0	7644.2192	0.40243489	2291.159	0.0019740151	0.0019740151	0.0003688436
0	7644.2192	0.40243489	2749.3908	0.0018897653	0.0018897653	0.0003688436
0	7644.2192	0.40243489	3207.6227	0.0018277491	0.0018277491	0.0003688436
0	7644.2192	0.40243489	3665.8545	0.0017801902	0.0017801902	0.0003688436
0	7644.2192	0.40243489	4124.0863	0.0017425602	0.0017425602	0.0003688436
0	7644.2192	0.80486979	0	0.0050286408	0.00063584778	0.00071556539
0	7644.2192	0.80486979	458.23181	0.004370201	0.004370201	0.00071556539
0	7644.2192	0.80486979	916.46361	0.0034127289	0.0034127289	0.00071556539
0	7644.2192	0.80486979	1374.6954	0.0029255159	0.0029255159	0.00071556539
0	7644.2192	0.80486979	1832.9272	0.0026300091	0.0026300091	0.00071556539
0	7644.2192	0.80486979	2291.159	0.0024315613	0.0024315613	0.00071556539
0	7644.2192	0.80486979	2749.3908	0.0022890666	0.0022890666	0.00071556539
0	7644.2192	0.80486979	3207.6227	0.0021817717	0.0021817717	0.00071556539
0	7644.2192	0.80486979	3665.8545	0.0020980619	0.0020980619	0.00071556539
0	7644.2192	0.80486979	4124.0863	0.0020309278	0.0020309278	0.00071556539
0	7644.2192	1.2073047	0	0.005105043	0.00067379223	0.00099495564
0	7644.2192	1.2073047	458.23181	0.0049693345	0.0049693345	0.00099495564
0	7644.2192	1.2073047	916.46361	0.0039795883	0.0039795883	0.00099495564
0	7644.2192	1.2073047	1374.6954	0.00342313	0.00342313	0.00099495564
0	7644.2192	1.2073047	1832.9272	0.0030659348	0.0030659348	0.00099495564
0	7644.2192	1.2073047	2291.159	0.0028170507	0.0028170507	0.00099495564
0	7644.2192	1.2073047	2749.3908	0.0026336359	0.0026336359	0.00099495564
0	7644.2192	1.2073047	3207.6227	0.0024928336	0.0024928336	0.00099495564
0	7644.2192	1.2073047	3665.8545	0.0023813266	0.0023813266	0.00099495564
0	7644.2192	1.2073047	4124.0863	0.0022908271	0.0022908271	0.00099495564
0	7644.2192	1.6097396	0	0.0051446378	0.00071057012	0.001013295
0	7644.2192	1.6097396	458.23181	0.0051337279	0.0053720803	0.001013295
0	7644.2192	1.6097396	916.46361	0.0044054603	0.0044054603	0.001013295
0	7644.2192	1.6097396	1374.6954	0.0038208041	0.0038208041	0.001013295
0	7644.2192	1.6097396	1832.9272	0.0034283755	0.0034283755	0.001013295
0	7644.2192	1.6097396	2291.159	0.0031465272	0.0031465272	0.001013295
0	7644.2192	1.6097396	2749.3908	0.0029342005	0.0029342005	0.001013295
0	7644.2192	1.6097396	3207.6227	0.0027684559	0.0027684559	0.001013295
0	7644.2192	1.6097396	3665.8545	0.0026354588	0.0026354588	0.001013295
0	7644.2192	1.6097396	4124.0863	0.0025263657	0.0025263657	0.001013295
0	7644.2192	2.0121745	0	0.005168863	0.00074623601	0.0010150705
0	7644.2192	2.0121745	458.23181	0.0051600259	0.0056616011	0.0010150705
0	7644.2192	2.0121745	916.46361	0.0047374118	0.0047374118	0.0010150705
0	7644.2192	2.0121745	1374.6954	0.0041461567	0.0041461567	0.0010150705
0	7644.2192	2.0121745	1832.9272	0.0037346772	0.0037346772	0.0010150705
0	7644.2192	2.0121745	2291.159	0.0034315373	0.0034315373	0.0010150705
0	7644.2192	2.0121745	2749.3908	0.0031988142	0.0031988142	0.0010150705
0	7644.2192	2.0121745	3207.6227	0.0030144715	0.0030144715	0.0010150705
0	7644.2192	2.0121745	3665.8545	0.0028648153	0.0028648153	0.0010150705
0	7644.2192	2.0121745	4124.0863	0.0027408821	0.0027408821	0.0010150705
0	7644.2192	2.4146094	0	0.0051852137	0.00078084101	0.0010154017
0	7644.2192	2.4146094	458.23181	0.0051777876	0.0058798351	0.0010154017
0	7644.2192	2.4146094	916.46361	0.0050035627	0.0050035627	0.0010154017
0	7644.2192	2.4146094	1374.6954	0.0044174137	0.0044174137	0.0010154017
0	7644.2192	2.4146094	1832.9272	0.0039970719	0.0039970719	0.0010154017
0	7644.2192	2.4146094	2291.159	0.0036806202	0.0036806202	0.0010154017
0	7644.2192	2.4146094	2749.3908	0.0034336512	0.0034336512	0.0010154017
0	7644.2192	2.4146094	3207.6227	0.0032354806	0.0032354806	0.0010154017
0	7644.2192	2.4146094	3665.8545	0.0030729113	0.0030729113	0.0010154017
0	7644.2192	2.4146094	4124.0863	0.0029371207	0.0029371207	0.0010154017
0	7644.2192	2.8170443	0	0.0051969927	0.00081443309	0.0010155282
0	7644.2192	2.8170443	458.23181	0.0051905892	0.0060502581	0.0010155282
0	7644.2192	2.8170443	916.46361	0.0051842047	0.0052217842	0.0010155282
0	7644.2192	2.8170443	1374.6954	0.0046471132	0.0046471132	0.0010155282
0	7644.2192	2.8170443	1832.9272	0.004224448	0.004224448	0.0010155282
0	7644.2192	2.8170443	2291.159	0.0039002372	0.0039002372	0.0010155282
0	7644.2192	2.8170443	2749.3908	0.0036435315	0.0036435315	0.0010155282
0	7644.2192	2.8170443	3207.6227	0.0034351642	0.0034351642	0.0010155282
0	7644.2192	2.8170443	3665.8545	0.0032626168	0.0032626168	0.0010155282
0	7644.2192	2.8170443	4124.0863	0.0031173606	0.0031173606	0.0010155282
0	7644.2192	3.2194791	0	0.0052058824	0.00084705727	0.0010156145
0	7644.2192	3.2194791	458.23181	0.0052002539	0.0061870467	0.0010156145
0	7644.2192	3.2194791	916.46361	0.0051946401	0.005403993	0.0010156145
0	7644.2192	3.2194791	1374.6954	0.0048441757	0.0048441757	0.0010156145
0	7644.2192	3.2194791	1832.9272	0.0044234287	0.0044234287	0.0010156145
0	7644.2192	3.2194791	2291.159	0.0040953733	0.0040953733	0.0010156145
0	7644.2192	3.2194791	2749.3908	0.0038322764	0.0038322764	0.0010156145
0	7644.2192	3.2194791	3207.6227	0.0036165054	0.0036165054	0.0010156145
0	7644.2192	3.2194791	3665.8545	0.0034363005	0.0034363005	0.0010156145
0	7644.2192	3.2194791	4124.0863	0.0032835112	0.0032835112	0.0010156145
0	7644.2192	3.621914	0	0.0052128298	0.00087875592	0.0010156907
0	7644.2192	3.621914	458.23181	0.0052078089	0.0062992721	0.0010156907
0	7644.2192	3.621914	916.46361	0.0052027998	0.005558447	0.0010156907
0	7644.2192	3.621914	1374.6954	0.0050151271	0.0050151271	0.0010156907
0	7644.2192	3.621914	1832.9272	0.0045990548	0.0045990548	0.0010156907
0	7644.2192	3.621914	2291.159	0.0042699397	0.0042699397	0.0010156907
0	7644.2192	3.621914	2749.3908	0.004002957	0.004002957	0.0010156907
0	7644.2192	3.621914	3207.6227	0.0037819495	0.0037819495	0.0010156907
0	7644.2192	3.621914	3665.8545	0.0035959358	0.0035959358	0.0010156907
0	7644.2192	3.621914	4124.0863	0.0034371853	0.0034371853	0.0010156907
0	15288.4383	0	0	0.000837557764	0.000556222003	0.000365999932
0	15288.4383	0	458.231807	0.000837557764	0.00143527153	0.000365999932
0	15288.4383	0	916.463615	0.000837557764	0.00142787753	0.000365999932
0	15288.4383	0	1374.69542	0.000837557763	0.0014252334	0.000365999932
0	15288.4383	0	1832.92723	0.000837557763	0.00142387484	0.000365999932
0	15288.4383	0	2291.15904	0.000837557763	0.00142304764	0.000365999932
0	15288.4383	0	2749.39084	0.000837557763	0.00142249104	0.000365999932
0	15288.4383	0	3207.62265	0.000418778884	0.00142209094	0.000365999932
0	15288.4383	0	3665.85446	0.000418778884	0.00142178945	0.000365999932
0	15288.4383	0	4124.08627	0.000418778884	0.00142155413	0.000365999932
0	15288.4383	0.402434893	0	0.0044710743	0.000576615213	0.000368807772
0	15288.4383	0.402434893	458.231807	0.00332419617	0.00332419617	0.000368807772
0	15288.4383	0.402434893	916.463615	0.00259847368	0.00259847368	0.000368807772
0	15288.4383	0.402434893	1374.69542	0.00227361184	0.00227361184	0.000368807772
0	15288.4383	0.402434893	1832.92723	0.00208920404	0.00208920404	0.000368807772
0	15288.4383	0.402434893	2291.15904	0.00197032252	0.00197032252	0.000368807772
0	15288.4383	0.402434893	2749.39084	0.00188730187	0.00188730187	0.000368807772
0	15288.4383	0.402434893	3207.62265	0.00182603923	0.00182603923	0.000368807772
0	15288.4383	0.402434893	3665.85446	0.00177897075	0.00177897075	0.000368807772
0	15288.4383	0.402434893	4124.08627	0.00174167489	0.00174167489	0.000368807772
0	15288.4383	0.804869786	0	0.00481928523	0.000596678491	0.00071549374
0	15288.4383	0.804869786	458.231807	0.00430227451	0.00430227451	0.00071549374
0	15288.4383	0.804869786	916.463615	0.0033822256	0.0033822256	0.00071549374
0	15288.4383	0.804869786	1374.69542	0.00290848111	0.00290848111	0.00071549374
0	15288.4383	0.804869786	1832.92723	0.00261927927	0.00261927927	0.00071549374
0	15288.4383	0.804869786	2291.15904	0.0024242661	0.0024242661	0.00071549374
0	15288.4383	0.804869786	2749.39084	0.00228383778	0.00228383778	0.00071549374
0	15288.4383	0.804869786	3207.62265	0.00217787686	0.00217787686	0.00071549374
0	15288.4383	0.804869786	3665.85446	0.00209507465	0.00209507465	0.00071549374
0	15288.4383	0.804869786	4124.08627	0.00202858381	0.00202858381	0.00071549374
0	15288.4383	1.20730468	0	0.00495571625	0.00061642004	0.000994848178
0	15288.4383	1.20730468	458.231807	0.00490290111	0.00490290111	0.000994848178
0	15288.4383	1.20730468	916.463615	0.00394537533	0.00394537533	0.000994848178
0	15288.4383	1.20730468	1374.69542	0.00340244581	0.00340244581	0.000994848178
0	15288.4383	1.20730468	1832.92723	0.00305217829	0.00305217829	0.000994848178
0	15288.4383	1.20730468	2291.15904	0.00280730218	0.00280730218	0.000994848178
0	15288.4383	1.20730468	2749.39084	0.00262640757	0.00262640757	0.000994848178
0	15288.4383	1.20730468	3207.62265	0.00248728896	0.00248728896	0.000994848178
0	15288.4383	1.20730468	3665.85446	0.00237695985	0.00237695985	0.000994848178
0	15288.4383	1.20730468	4124.08627	0.0022873149	0.0022873149	0.000994848178
0	15288.4383	1.60973957	0	0.00502864079	0.000635847783	0.00101315173
0	15288.4383	1.60973957	458.231807	0.00501834224	0.00530983377	0.00101315173
0	15288.4383	1.60973957	916.463615	0.00437020096	0.00437020096	0.00101315173
0	15288.4383	1.60973957	1374.69542	0.00379820985	0.00379820985	0.00101315173
0	15288.4383	1.60973957	1832.92723	0.00341272891	0.00341272891	0.00101315173
0	15288.4383	1.60973957	2291.15904	0.00313509643	0.00313509643	0.00101315173
0	15288.4383	1.60973957	2749.39084	0.00292551593	0.00292551593	0.00101315173
0	15288.4383	1.60973957	3207.62265	0.0027616571	0.0027616571	0.00101315173
0	15288.4383	1.60973957	3665.85446	0.00263000908	0.00263000908	0.00101315173
0	15288.4383	1.60973957	4124.08627	0.00252191301	0.00252191301	0.00101315173
0	15288.4383	2.01217447	0	0.00507404694	0.000654969379	0.00101489144
0	15288.4383	2.01217447	458.231807	0.00506561467	0.0056039506	0.00101489144
0	15288.4383	2.01217447	916.463615	0.00470236503	0.00470236503	0.00101489144
0	15288.4383	2.01217447	1374.69542	0.00412265706	0.00412265706	0.00101489144
0	15288.4383	2.01217447	1832.92723	0.00371787115	0.00371787115	0.00101489144
0	15288.4383	2.01217447	2291.15904	0.00341895529	0.00341895529	0.00101489144
0	15288.4383	2.01217447	2749.39084	0.00318906646	0.00318906646	0.00101489144
0	15288.4383	2.01217447	3207.62265	0.00300671603	0.00300671603	0.00101489144
0	15288.4383	2.01217447	3665.85446	0.0028585123	0.0028585123	0.00101489144
0	15288.4383	2.01217447	4124.08627	0.00273566957	0.00273566957	0.00101489144
0	15288.4383	2.41460936	0	0.00510504305	0.000673792233	0.00101518682
0	15288.4383	2.41460936	458.231807	0.00509790464	0.00582652924	0.00101518682
0	15288.4383	2.41460936	916.463615	0.00496933446	0.00496933446	0.00101518682
0	15288.4383	2.41460936	1374.69542	0.00439360792	0.00439360792	0.00101518682
0	15288.4383	2.41460936	1832.92723	0.00397958831	0.00397958831	0.00101518682
0	15288.4383	2.41460936	2291.15904	0.00366726064	0.00366726064	0.00101518682
0	15288.4383	2.41460936	2749.39084	0.00342313003	0.00342313003	0.00101518682
0	15288.4383	2.41460936	3207.62265	0.00322699521	0.00322699521	0.00101518682
0	15288.4383	2.41460936	3665.85446	0.00306593485	0.00306593485	0.00101518682
0	15288.4383	2.41460936	4124.08627	0.00293129307	0.00293129307	0.00101518682
0	15288.4383	2.81704425	0	0.00512755087	0.000692323505	0.00101527757
0	15288.4383	2.81704425	458.231807	0.00512136218	0.00600087297	0.00101527757
0	15288.4383	2.81704425	916.463615	0.00511519153	0.00518865655	0.00101527757
0	15288.4383	2.81704425	1374.69542	0.00462336551	0.00462336551	0.00101527757
0	15288.4383	2.81704425	1832.92723	0.00420661136	0.00420661136	0.00101527757
0	15288.4383	2.81704425	2291.15904	0.00388636748	0.00388636748	0.00101527757
0	15288.4383	2.81704425	2749.39084	0.0036324531	0.0036324531	0.00101527757
0	15288.4383	2.81704425	3207.62265	0.00342612374	0.00342612374	0.00101527757
0	15288.4383	2.81704425	3665.85446	0.00325510929	0.00325510929	0.00101527757
0	15288.4383	2.81704425	4124.08627	0.00311103461	0.00311103461	0.00101527757
0	15288.4383	3.21947914	0	0.00514463785	0.000710570125	0.00101532802
0	15288.4383	3.21947914	458.231807	0.00513917588	0.00614114449	0.00101532802
0	15288.4383	3.21947914	916.463615	0.00513372792	0.00537208034	0.00101532802
0	15288.4383	3.21947914	1374.69542	0.00482070887	0.00482070887	0.00101532802
0	15288.4383	3.21947914	1832.92723	0.00440546032	0.00440546032	0.00101532802
0	15288.4383	3.21947914	2291.15904	0.00408118732	0.00408118732	0.00101532802
0	15288.4383	3.21947914	2749.39084	0.00382080413	0.00382080413	0.00101532802
0	15288.4383	3.21947914	3207.62265	0.00360704617	0.00360704617	0.00101532802
0	15288.4383	3.21947914	3665.85446	0.00342837548	0.00342837548	0.00101532802
0	15288.4383	3.21947914	4124.08627	0.00327678188	0.00327678188	0.00101532802
0	15288.4383	3.62191404	0	0.0051580521	0.000728538797	0.00101536846
0	15288.4383	3.62191404	458.231807	0.00515316415	0.00625645134	0.00101536846
0	15288.4383	3.62191404	916.463615	0.00514828739	0.00552777526	0.00101536846
0	15288.4383	3.62191404	1374.69542	0.00499207632	0.00499207632	0.00101536846
0	15288.4383	3.62191404	1832.92723	0.00458110707	0.00458110707	0.00101536846
0	15288.4383	3.62191404	2291.15904	0.00425557936	0.00425557936	0.00101536846
0	15288.4383	3.62191404	2749.39084	0.00399121554	0.00399121554	0.00101536846
0	15288.4383	3.62191404	3207.62265	0.00377217848	0.00377217848	0.00101536846
0	15288.4383	3.62191404	3665.85446	0.00358768453	0.00358768453	0.00101536846
0	15288.4383	3.62191404	4124.08627	0.00343013068	0.00343013068	0.00101536846
0	22932.6575	0	0	0.000837557764	0.000556222003	0.000365999932
0	22932.6575	0	458.231807	0.000837557764	0.00144195054	0.000365999932
0	22932.6575	0	916.463615	0.000837557764	0.00143167101	0.000365999932
0	22932.6575	0	1374.69542	0.000837557764	0.00142787753	0.000365999932
0	22932.6575	0	1832.92723	0.000837557764	0.00142590342	0.000365999932
0	22932.6575	0	2291.15904	0.000837557763	0.00142469296	0.000365999932
0	22932.6575	0	2749.39084	0.000837557763	0.00142387484	0.000365999932
0	22932.6575	0	3207.62265	0.000837557763	0.00142328492	0.000365999932
0	22932.6575	0	3665.85446	0.000837557763	0.0014228394	0.000365999932
0	22932.6575	0	4124.08627	0.000837557763	0.00142249104	0.000365999932
0	22932.6575	0.402434893	0	0.00419084449	0.000569854548	0.000368795829
0	22932.6575	0.402434893	458.231807	0.00326982022	0.00326982022	0.000368795829
0	22932.6575	0.402434893	916.463615	0.00257849597	0.00257849597	0.000368795829
0	22932.6575	0.402434893	1374.69542	0.00226368333	0.00226368333	0.000368795829
0	22932.6575	0.402434893	1832.92723	0.00208346785	0.00208346785	0.000368795829
0	22932.6575	0.402434893	2291.15904	0.00196669954	0.00196669954	0.000368795829
0	22932.6575	0.402434893	2749.39084	0.0018848779	0.0018848779	0.000368795829
0	22932.6575	0.402434893	3207.62265	0.00182435308	0.00182435308	0.000368795829
0	22932.6575	0.402434893	3665.85446	0.00177776625	0.00177776625	0.000368795829
0	22932.6575	0.402434893	4124.08627	0.00174079926	0.00174079926	0.000368795829
0	22932.6575	0.804869786	0	0.00463500363	0.00058333922	0.000715469856
0	22932.6575	0.804869786	458.231807	0.00423759627	0.00423759627	0.000715469856
0	22932.6575	0.804869786	916.463615	0.0033527313	0.0033527313	0.000715469856
0	22932.6575	0.804869786	1374.69542	0.00289187778	0.00289187778	0.000715469856
0	22932.6575	0.804869786	1832.92723	0.00260876975	0.00260876975	0.000715469856
0	22932.6575	0.804869786	2291.15904	0.00241709676	0.00241709676	0.000715469856
0	22932.6575	0.804869786	2749.39084	0.00227868679	0.00227868679	0.000715469856
0	22932.6575	0.804869786	3207.62265	0.00217403294	0.00217403294	0.000715469856
0	22932.6575	0.804869786	3665.85446	0.00209212224	0.00209212224	0.000715469856
0	22932.6575	0.804869786	4124.08627	0.00202626446	0.00202626446	0.000715469856
0	22932.6575	1.20730468	0	0.00481928523	0.000596678491	0.000994812353
0	22932.6575	1.20730468	458.231807	0.00480695617	0.0048390342	0.000994812353
0	22932.6575	1.20730468	916.463615	0.00391213193	0.00391213193	0.000994812353
0	22932.6575	1.20730468	1374.69542	0.0033822256	0.0033822256	0.000994812353
0	22932.6575	1.20730468	1832.92723	0.0030386773	0.0030386773	0.000994812353
0	22932.6575	1.20730468	2291.15904	0.00279770828	0.00279770828	0.000994812353
0	22932.6575	1.20730468	2749.39084	0.00261927927	0.00261927927	0.000994812353
0	22932.6575	1.20730468	3207.62265	0.00248181232	0.00248181232	0.000994812353
0	22932.6575	1.20730468	3665.85446	0.00237264118	0.00237264118	0.000994812353
0	22932.6575	1.20730468	4124.08627	0.00228383778	0.00228383778	0.000994812353
0	22932.6575	1.60973957	0	0.00492047569	0.000609874777	0.00101310397
0	22932.6575	1.60973957	458.231807	0.00491072612	0.0052496063	0.00101310397
0	22932.6575	1.60973957	916.463615	0.00433581649	0.00433581649	0.00101310397
0	22932.6575	1.60973957	1374.69542	0.0037760707	0.0037760707	0.00101310397
0	22932.6575	1.60973957	1832.92723	0.00339734788	0.00339734788	0.00101310397
0	22932.6575	1.60973957	2291.15904	0.00312383331	0.00312383331	0.00101310397
0	22932.6575	1.60973957	2749.39084	0.00291694352	0.00291694352	0.00101310397
0	22932.6575	1.60973957	3207.62265	0.0027549368	0.0027549368	0.00101310397
0	22932.6575	1.60973957	3665.85446	0.0026246162	0.0026246162	0.00101310397
0	22932.6575	1.60973957	4124.08627	0.00251750269	0.00251750269	0.00101310397
0	22932.6575	2.01217447	0	0.00498448603	0.000622930439	0.00101483174
0	22932.6575	2.01217447	458.231807	0.00497642448	0.00554791251	0.00101483174
0	22932.6575	2.01217447	916.463615	0.00466809214	0.00466809214	0.00101483174
0	22932.6575	2.01217447	1374.69542	0.00409958718	0.00409958718	0.00101483174
0	22932.6575	2.01217447	1832.92723	0.00370132768	0.00370132768	0.00101483174
0	22932.6575	2.01217447	2291.15904	0.00340654502	0.00340654502	0.00101483174
0	22932.6575	2.01217447	2749.39084	0.0031794369	0.0031794369	0.00101483174
0	22932.6575	2.01217447	3207.62265	0.00299904511	0.00299904511	0.00101483174
0	22932.6575	2.01217447	3665.85446	0.00285227169	0.00285227169	0.00101483174
0	22932.6575	2.01217447	4124.08627	0.00273050436	0.00273050436	0.00101483174
0	22932.6575	2.41460936	0	0.00502864079	0.000635847783	0.00101511518
0	22932.6575	2.41460936	458.231807	0.00502176941	0.00577453411	0.00101511518
0	22932.6575	2.41460936	916.463615	0.00493578735	0.00493578735	0.00101511518
0	22932.6575	2.41460936	1374.69542	0.00437020096	0.00437020096	0.00101511518
0	22932.6575	2.41460936	1832.92723	0.00396235797	0.00396235797	0.00101511518
0	22932.6575	2.41460936	2291.15904	0.00365407163	0.00365407163	0.00101511518
0	22932.6575	2.41460936	2749.39084	0.00341272891	0.00341272891	0.00101511518
0	22932.6575	2.41460936	3207.62265	0.00321859743	0.00321859743	0.00101511518
0	22932.6575	2.41460936	3665.85446	0.00305902416	0.00305902416	0.00101511518
0	22932.6575	2.41460936	4124.08627	0.00292551593	0.00292551593	0.00101511518
0	22932.6575	2.81704425	0	0.00506094256	0.000648629068	0.001015194
0	22932.6575	2.81704425	458.231807	0.00505495533	0.00595257142	0.001015194
0	22932.6575	2.81704425	916.463615	0.00504898522	0.00515612898	0.001015194
0	22932.6575	2.81704425	1374.69542	0.00459998497	0.00459998497	0.001015194
0	22932.6575	2.81704425	1832.92723	0.00418901552	0.00418901552	0.001015194
0	22932.6575	2.81704425	2291.15904	0.00387266408	0.00387266408	0.001015194
0	22932.6575	2.81704425	2749.39084	0.00362149418	0.00362149418	0.001015194
0	22932.6575	2.81704425	3207.62265	0.00341717196	0.00341717196	0.001015194
0	22932.6575	2.81704425	3665.85446	0.00324766927	0.00324766927	0.001015194
0	22932.6575	2.81704425	4124.08627	0.00310476112	0.00310476112	0.001015194
0	22932.6575	3.21947914	0	0.00508560111	0.000661276499	0.00101523251
0	22932.6575	3.21947914	458.231807	0.00508029652	0.0060961516	0.00101523251
0	22932.6575	3.21947914	916.463615	0.00507500531	0.00534069834	0.00101523251
0	22932.6575	3.21947914	1374.69542	0.00479757895	0.00479757895	0.00101523251
0	22932.6575	3.21947914	1832.92723	0.00438771919	0.00438771919	0.00101523251
0	22932.6575	3.21947914	2291.15904	0.0040671617	0.0040671617	0.00101523251
0	22932.6575	3.21947914	2749.39084	0.00380944922	0.00380944922	0.00101523251
0	22932.6575	3.21947914	3207.62265	0.0035976753	0.0035976753	0.00101523251
0	22932.6575	3.21947914	3665.85446	0.00342051857	0.00342051857	0.00101523251
0	22932.6575	3.21947914	4124.08627	0.00327010621	0.00327010621	0.00101523251
0	22932.6575	3.62191404	0	0.00510504305	0.000673792233	0.00101526102
0	22932.6575	3.62191404	458.231807	0.00510028142	0.00621440381	0.00101526102
0	22932.6575	3.62191404	916.463615	0.00509553053	0.00549757491	0.00101526102
0	22932.6575	3.62191404	1374.69542	0.00496933446	0.00496933446	0.00101526102
0	22932.6575	3.62191404	1832.92723	0.00456337284	0.00456337284	0.00101526102
0	22932.6575	3.62191404	2291.15904	0.00424137268	0.00424137268	0.00101526102
0	22932.6575	3.62191404	2749.39084	0.00397958831	0.00397958831	0.00101526102
0	22932.6575	3.62191404	3207.62265	0.00376249466	0.00376249466	0.00101526102
0	22932.6575	3.62191404	3665.85446	0.00357950126	0.00357950126	0.00101526102
0	22932.6575	3.62191404	4124.08627	0.00342313003	0.00342313003	0.00101526102
0	30576.8767	0	0	0.000837557764	0.000556222003	0.000365999932
0	30576.8767	0	458.231807	0.000837557764	0.00144801483	0.000365999932
0	30576.8767	0	916.463615	0.000837557764	0.00143527153	0.000365999932
0	30576.8767	0	1374.69542	0.000837557764	0.00143042873	0.000365999932
0	30576.8767	0	1832.92723	0.000837557764	0.00142787753	0.000365999932
0	30576.8767	0	2291.15904	0.000837557764	0.00142630253	0.000365999932
0	30576.8767	0	2749.39084	0.000837557763	0.0014252334	0.000365999932
0	30576.8767	0	3207.62265	0.000837557763	0.00142446013	0.000365999932
0	30576.8767	0	3665.85446	0.000837557763	0.00142387484	0.000365999932
0	30576.8767	0	4124.08627	0.000837557763	0.00142341642	0.000365999932
0	30576.8767	0.402434893	0	0.0039586496	0.000566460373	0.000368789858
0	30576.8767	0.402434893	458.231807	0.00321875977	0.00321875977	0.000368789858
0	30576.8767	0.402434893	916.463615	0.0025592969	0.0025592969	0.000368789858
0	30576.8767	0.402434893	1374.69542	0.00225403921	0.00225403921	0.000368789858
0	30576.8767	0.402434893	1832.92723	0.00207786141	0.00207786141	0.000368789858
0	30576.8767	0.402434893	2291.15904	0.00196314418	0.00196314418	0.000368789858
0	30576.8767	0.402434893	2749.39084	0.00188249238	0.00188249238	0.000368789858
0	30576.8767	0.402434893	3207.62265	0.00182269015	0.00182269015	0.000368789858
0	30576.8767	0.402434893	3665.85446	0.00177657639	0.00177657639	0.000368789858
0	30576.8767	0.402434893	4124.08627	0.00173993312	0.00173993312	0.000368789858
0	30576.8767	0.804869786	0	0.0044710743	0.000576615213	0.000715457913
0	30576.8767	0.804869786	458.231807	0.00417593714	0.00417593714	0.000715457913
0	30576.8767	0.804869786	916.463615	0.00332419617	0.00332419617	0.000715457913
0	30576.8767	0.804869786	1374.69542	0.00287568953	0.00287568953	0.000715457913
0	30576.8767	0.804869786	1832.92723	0.00259847368	0.00259847368	0.000715457913
0	30576.8767	0.804869786	2291.15904	0.00241005004	0.00241005004	0.000715457913
0	30576.8767	0.804869786	2749.39084	0.00227361184	0.00227361184	0.000715457913
0	30576.8767	0.804869786	3207.62265	0.00217023894	0.00217023894	0.000715457913
0	30576.8767	0.804869786	3665.85446	0.00208920404	0.00208920404	0.000715457913
0	30576.8767	0.804869786	4124.08627	0.00202396935	0.00202396935	0.000715457913
0	30576.8767	1.20730468	0	0.00469396423	0.000586687574	0.00099479444
0	30576.8767	1.20730468	458.231807	0.00468242131	0.00477758705	0.00099479444
0	30576.8767	1.20730468	916.463615	0.0038798171	0.0038798171	0.00099479444
0	30576.8767	1.20730468	1374.69542	0.00336245377	0.00336245377	0.00099479444
0	30576.8767	1.20730468	1832.92723	0.00302542474	0.00302542474	0.00099479444
0	30576.8767	1.20730468	2291.15904	0.00278826528	0.00278826528	0.00099479444
0	30576.8767	1.20730468	2749.39084	0.00261224887	0.00261224887	0.00099479444
0	30576.8767	1.20730468	3207.62265	0.00247640243	0.00247640243	0.00099479444
0	30576.8767	1.20730468	3665.85446	0.00236836982	0.00236836982	0.00099479444
0	30576.8767	1.20730468	4124.08627	0.00228039525	0.00228039525	0.00099479444
0	30576.8767	1.60973957	0	0.00481928523	0.000596678491	0.00101308008
0	30576.8767	1.60973957	458.231807	0.00481003124	0.0051913008	0.00101308008
0	30576.8767	1.60973957	916.463615	0.00430227451	0.00430227451	0.00101308008
0	30576.8767	1.60973957	1374.69542	0.00375437292	0.00375437292	0.00101308008
0	30576.8767	1.60973957	1832.92723	0.0033822256	0.0033822256	0.00101308008
0	30576.8767	1.60973957	2291.15904	0.00311273416	0.00311273416	0.00101308008
0	30576.8767	1.60973957	2749.39084	0.00290848111	0.00290848111	0.00101308008
0	30576.8767	1.60973957	3207.62265	0.0027482936	0.0027482936	0.00101308008
0	30576.8767	1.60973957	3665.85446	0.00261927927	0.00261927927	0.00101308008
0	30576.8767	1.60973957	4124.08627	0.00251313413	0.00251313413	0.00101308008
0	30576.8767	2.01217447	0	0.0048997047	0.00060658898	0.00101480189
0	30576.8767	2.01217447	458.231807	0.00489198386	0.00549341977	0.00101480189
0	30576.8767	2.01217447	916.463615	0.0046345676	0.0046345676	0.00101480189
0	30576.8767	2.01217447	1374.69542	0.00407693529	0.00407693529	0.00101480189
0	30576.8767	2.01217447	1832.92723	0.00368504063	0.00368504063	0.00101480189
0	30576.8767	2.01217447	2291.15904	0.00339430294	0.00339430294	0.00101480189
0	30576.8767	2.01217447	2749.39084	0.0031699233	0.0031699233	0.00101480189
0	30576.8767	2.01217447	3207.62265	0.00299145731	0.00299145731	0.00101480189
0	30576.8767	2.01217447	3665.85446	0.00284609256	0.00284609256	0.00101480189
0	30576.8767	2.01217447	4124.08627	0.00272538581	0.00272538581	0.00101480189
0	30576.8767	2.41460936	0	0.00495571625	0.00061642004	0.00101507936
0	30576.8767	2.41460936	458.231807	0.00494909341	0.00572380169	0.00101507936
0	30576.8767	2.41460936	916.463615	0.00490290111	0.00490290111	0.00101507936
0	30576.8767	2.41460936	1374.69542	0.0043471828	0.0043471828	0.00101507936
0	30576.8767	2.41460936	1832.92723	0.00394537533	0.00394537533	0.00101507936
0	30576.8767	2.41460936	2291.15904	0.00364104986	0.00364104986	0.00101507936
0	30576.8767	2.41460936	2749.39084	0.00340244581	0.00340244581	0.00101507936
0	30576.8767	2.41460936	3207.62265	0.00321028588	0.00321028588	0.00101507936
0	30576.8767	2.41460936	3665.85446	0.00305217829	0.00305217829	0.00101507936
0	30576.8767	2.41460936	4124.08627	0.00291978866	0.00291978866	0.00101507936
0	30576.8767	2.81704425	0	0.0049969774	0.000626172653	0.0010151522
0	30576.8767	2.81704425	458.231807	0.00499117944	0.00590531797	0.0010151522
0	30576.8767	2.81704425	916.463615	0.00498539775	0.00512418527	0.0010151522
0	30576.8767	2.81704425	1374.69542	0.00457696307	0.00457696307	0.0010151522
0	30576.8767	2.81704425	1832.92723	0.0041716556	0.0041716556	0.0010151522
0	30576.8767	2.81704425	2291.15904	0.00385912397	0.00385912397	0.0010151522
0	30576.8767	2.81704425	2749.39084	0.00361065283	0.00361065283	0.0010151522
0	30576.8767	2.81704425	3207.62265	0.00340830754	0.00340830754	0.0010151522
0	30576.8767	2.81704425	3665.85446	0.00324029583	0.00324029583	0.0010151522
0	30576.8767	2.81704425	4124.08627	0.0030985395	0.0030985395	0.0010151522
0	30576.8767	3.21947914	0	0.00502864079	0.000635847783	0.00101518475
0	30576.8767	3.21947914	458.231807	0.00502348512	0.00605204112	0.00101518475
0	30576.8767	3.21947914	916.463615	0.00501834224	0.00530983377	0.00101518475
0	30576.8767	3.21947914	1374.69542	0.00477477868	0.00477477868	0.00101518475
0	30576.8767	3.21947914	1832.92723	0.00437020096	0.00437020096	0.00101518475
0	30576.8767	3.21947914	2291.15904	0.00405329376	0.00405329376	0.00101518475
0	30576.8767	3.21947914	2749.39084	0.00379820985	0.00379820985	0.00101518475
0	30576.8767	3.21947914	3207.62265	0.00358839155	0.00358839155	0.00101518475
0	30576.8767	3.21947914	3665.85446	0.00341272891	0.00341272891	0.00101518475
0	30576.8767	3.21947914	4124.08627	0.00326348348	0.00326348348	0.00101518475
0	30576.8767	3.62191404	0	0.0050537081	0.000645446381	0.00101520729
0	30576.8767	3.62191404	458.231807	0.0050490667	0.00617310864	0.00101520729
0	30576.8767	3.62191404	916.463615	0.00504443561	0.00546783507	0.00101520729
0	30576.8767	3.62191404	1374.69542	0.00494689531	0.00494689531	0.00101520729
0	30576.8767	3.62191404	1832.92723	0.00454584827	0.00454584827	0.00101520729
0	30576.8767	3.62191404	2291.15904	0.00422731718	0.00422731718	0.00101520729
0	30576.8767	3.62191404	2749.39084	0.00396807362	0.00396807362	0.00101520729
0	30576.8767	3.62191404	3207.62265	0.00375289683	0.00375289683	0.00101520729
0	30576.8767	3.62191404	3665.85446	0.00357138512	0.00357138512	0.00101520729
0	30576.8767	3.62191404	4124.08627	0.00341618274	0.00341618274	0.00101520729
0	38221.0958	0	0	0.000837557764	0.000556222003	0.000365999932
0	38221.0958	0	458.231807	0.000837557764	0.00145354653	0.000365999932
0	38221.0958	0	916.463615	0.000837557764	0.00143869366	0.000365999932
0	38221.0958	0	1374.69542	0.000837557764	0.00143289188	0.000365999932
0	38221.0958	0	1832.92723	0.000837557764	0.00142979937	0.000365999932
0	38221.0958	0	2291.15904	0.000837557764	0.00142787753	0.000365999932
0	38221.0958	0	2749.39084	0.000837557764	0.0014265674	0.000365999932
0	38221.0958	0	3207.62265	0.000837557764	0.00142561702	0.000365999932
0	38221.0958	0	3665.85446	0.000837557763	0.00142489609	0.000365999932
0	38221.0958	0	4124.08627	0.000837557763	0.00142433046	0.000365999932
0	38221.0958	0.402434893	0	0.00376193724	0.000564419415	0.000368786275
0	38221.0958	0.402434893	458.231807	0.00317071769	0.00317071769	0.000368786275
0	38221.0958	0.402434893	916.463615	0.00254083111	0.00254083111	0.000368786275
0	38221.0958	0.402434893	1374.69542	0.00224466719	0.00224466719	0.000368786275
0	38221.0958	0.402434893	1832.92723	0.00207238028	0.00207238028	0.000368786275
0	38221.0958	0.402434893	2291.15904	0.00195965453	0.00195965453	0.000368786275
0	38221.0958	0.402434893	2749.39084	0.0018801444	0.0018801444	0.000368786275
0	38221.0958	0.402434893	3207.62265	0.00182104995	0.00182104995	0.000368786275
0	38221.0958	0.402434893	3665.85446	0.00177540088	0.00177540088	0.000368786275
0	38221.0958	0.402434893	4124.08627	0.00173907631	0.00173907631	0.000368786275
0	38221.0958	0.804869786	0	0.00432393532	0.000572563233	0.000715450748
0	38221.0958	0.804869786	458.231807	0.00411708921	0.00411708921	0.000715450748
0	38221.0958	0.804869786	916.463615	0.00329657367	0.00329657367	0.000715450748
0	38221.0958	0.804869786	1374.69542	0.00285990075	0.00285990075	0.000715450748
0	38221.0958	0.804869786	1832.92723	0.00258838451	0.00258838451	0.000715450748
0	38221.0958	0.804869786	2291.15904	0.00240312274	0.00240312274	0.000715450748
0	38221.0958	0.804869786	2749.39084	0.00226861124	0.00226861124	0.000715450748
0	38221.0958	0.804869786	3207.62265	0.00216649387	0.00216649387	0.000715450748
0	38221.0958	0.804869786	3665.85446	0.00208631944	0.00208631944	0.000715450748
0	38221.0958	0.804869786	4124.08627	0.0020216981	0.0020216981	0.000715450748
0	38221.0958	1.20730468	0	0.00457829504	0.000580653996	0.000994783692
0	38221.0958	1.20730468	458.231807	0.00456744797	0.00471842399	0.000994783692
0	38221.0958	1.20730468	916.463615	0.00384839214	0.00384839214	0.000994783692
0	38221.0958	1.20730468	1374.69542	0.00334311538	0.00334311538	0.000994783692
0	38221.0958	1.20730468	1832.92723	0.00301241369	0.00301241369	0.000994783692
0	38221.0958	1.20730468	2291.15904	0.00277896957	0.00277896957	0.000994783692
0	38221.0958	1.20730468	2749.39084	0.00260531433	0.00260531433	0.000994783692
0	38221.0958	1.20730468	3207.62265	0.00247105805	0.00247105805	0.000994783692
0	38221.0958	1.20730468	3665.85446	0.00236414497	0.00236414497	0.000994783692
0	38221.0958	1.20730468	4124.08627	0.00227698677	0.00227698677	0.000994783692
0	38221.0958	1.60973957	0	0.0047243375	0.00058869224	0.00101306575
0	38221.0958	1.60973957	458.231807	0.00471553309	0.00513482627	0.00101306575
0	38221.0958	1.60973957	916.463615	0.00426954421	0.00426954421	0.00101306575
0	38221.0958	1.60973957	1374.69542	0.00373310332	0.00373310332	0.00101306575
0	38221.0958	1.60973957	1832.92723	0.00336735552	0.00336735552	0.00101306575
0	38221.0958	1.60973957	2291.15904	0.00310179536	0.00310179536	0.00101306575
0	38221.0958	1.60973957	2749.39084	0.00290012655	0.00290012655	0.00101306575
0	38221.0958	1.60973957	3207.62265	0.00274172616	0.00274172616	0.00101306575
0	38221.0958	1.60973957	3665.85446	0.00261399741	0.00261399741	0.00101306575
0	38221.0958	1.60973957	4124.08627	0.00250880673	0.00250880673	0.00101306575
0	38221.0958	2.01217447	0	0.00481928523	0.000596678491	0.00101478397
0	38221.0958	2.01217447	458.231807	0.00481187858	0.00544040906	0.00101478397
0	38221.0958	2.01217447	916.463615	0.00460176702	0.00460176702	0.00101478397
0	38221.0958	2.01217447	1374.69542	0.00405469003	0.00405469003	0.00101478397
0	38221.0958	2.01217447	1832.92723	0.00366900405	0.00366900405	0.00101478397
0	38221.0958	2.01217447	2291.15904	0.0033822256	0.0033822256	0.00101478397
0	38221.0958	2.01217447	2749.39084	0.00316052354	0.00316052354	0.00101478397
0	38221.0958	2.01217447	3207.62265	0.00298395128	0.00298395128	0.00101478397
0	38221.0958	2.01217447	3665.85446	0.00283997399	0.00283997399	0.00101478397
0	38221.0958	2.01217447	4124.08627	0.00272031325	0.00272031325	0.00101478397
0	38221.0958	2.41460936	0	0.00488600907	0.000604613269	0.00101505787
0	38221.0958	2.41460936	458.231807	0.0048796181	0.00567428635	0.00101505787
0	38221.0958	2.41460936	916.463615	0.00487065629	0.00487065629	0.00101505787
0	38221.0958	2.41460936	1374.69542	0.00432454377	0.00432454377	0.00101505787
0	38221.0958	2.41460936	1832.92723	0.00392863505	0.00392863505	0.00101505787
0	38221.0958	2.41460936	2291.15904	0.00362819214	0.00362819214	0.00101505787
0	38221.0958	2.41460936	2749.39084	0.0033922787	0.0033922787	0.00101505787
0	38221.0958	2.41460936	3207.62265	0.00320205921	0.00320205921	0.00101505787
0	38221.0958	2.41460936	3665.85446	0.0030453963	0.0030453963	0.00101505787
0	38221.0958	2.41460936	4124.08627	0.0029141106	0.0029141106	0.00101505787
0	38221.0958	2.81704425	0	0.00493548231	0.000612497085	0.00101512713
0	38221.0958	2.81704425	458.231807	0.00492986248	0.00585907871	0.00101512713
0	38221.0958	2.81704425	916.463615	0.00492425814	0.00509280975	0.00101512713
0	38221.0958	2.81704425	1374.69542	0.00455429156	0.00455429156	0.00101512713
0	38221.0958	2.81704425	1832.92723	0.00415452685	0.00415452685	0.00101512713
0	38221.0958	2.81704425	2291.15904	0.00384574423	0.00384574423	0.00101512713
0	38221.0958	2.81704425	2749.39084	0.00359992715	0.00359992715	0.00101512713
0	38221.0958	2.81704425	3207.62265	0.00339952918	0.00339952918	0.00101512713
0	38221.0958	2.81704425	3665.85446	0.00323298807	0.00323298807	0.00101512713
0	38221.0958	2.81704425	4124.08627	0.00309236908	0.00309236908	0.00101512713
0	38221.0958	3.21947914	0	0.00497363607	0.000620330445	0.00101515609
0	38221.0958	3.21947914	458.231807	0.00496862152	0.00600878725	0.00101515609
0	38221.0958	3.21947914	916.463615	0.00496361921	0.00527947387	0.00101515609
0	38221.0958	3.21947914	1374.69542	0.004752301	0.004752301	0.00101515609
0	38221.0958	3.21947914	1832.92723	0.00435290142	0.00435290142	0.00101515609
0	38221.0958	3.21947914	2291.15904	0.00403958083	0.00403958083	0.00101515609
0	38221.0958	3.21947914	2749.39084	0.00378708426	0.00378708426	0.00101515609
0	38221.0958	3.21947914	3207.62265	0.0035791937	0.0035791937	0.00101515609
0	38221.0958	3.21947914	3665.85446	0.00340500564	0.00340500564	0.00101515609
0	38221.0958	3.21947914	4124.08627	0.00325691307	0.00325691307	0.00101515609
0	38221.0958	3.62191404	0	0.00500395964	0.000628113847	0.00101517505
0	38221.0958	3.62191404	458.231807	0.00499943278	0.00613254573	0.00101517505
0	38221.0958	3.62191404	916.463615	0.00499491583	0.00543854524	0.00101517505
0	38221.0958	3.62191404	1374.69542	0.00492475281	0.00492475281	0.00101517505
0	38221.0958	3.62191404	1832.92723	0.00452852965	0.00452852965	0.00101517505
0	38221.0958	3.62191404	2291.15904	0.00421341044	0.00421341044	0.00101517505
0	38221.0958	3.62191404	2749.39084	0.00395666983	0.00395666983	0.00101517505
0	38221.0958	3.62191404	3207.62265	0.00374338382	0.00374338382	0.00101517505
0	38221.0958	3.62191404	3665.85446	0.00356333528	0.00356333528	0.00101517505
0	38221.0958	3.62191404	4124.08627	0.0034092882	0.0034092882	0.00101517505
0	45865.315	0	0	0.000837557764	0.000556222003	0.000365999932
0	45865.315	0	458.231807	0.000837557764	0.00145861364	0.000365999932
0	45865.315	0	916.463615	0.000837557764	0.00144195054	0.000365999932
0	45865.315	0	1374.69542	0.000837557764	0.00143527153	0.000365999932
0	45865.315	0	1832.92723	0.000837557764	0.00143167101	0.000365999932
0	45865.315	0	2291.15904	0.000837557764	0.00142941908	0.000365999932
0	45865.315	0	2749.39084	0.000837557764	0.00142787753	0.000365999932
0	45865.315	0	3207.62265	0.000837557764	0.00142675601	0.000365999932
0	45865.315	0	3665.85446	0.000837557764	0.00142590342	0.000365999932
0	45865.315	0	4124.08627	0.000837557763	0.0014252334	0.000365999932
0	45865.315	0.402434893	0	0.00359236375	0.000563056917	0.000368783887
0	45865.315	0.402434893	458.231807	0.0031254316	0.0031254316	0.000368783887
0	45865.315	0.402434893	916.463615	0.00252305673	0.00252305673	0.000368783887
0	45865.315	0.402434893	1374.69542	0.00223555571	0.00223555571	0.000368783887
0	45865.315	0.402434893	1832.92723	0.0020670202	0.0020670202	0.000368783887
0	45865.315	0.402434893	2291.15904	0.00195622874	0.00195622874	0.000368783887
0	45865.315	0.402434893	2749.39084	0.00187783303	0.00187783303	0.000368783887
0	45865.315	0.402434893	3207.62265	0.00181943202	0.00181943202	0.000368783887
0	45865.315	0.402434893	3665.85446	0.00177423947	0.00177423947	0.000368783887
0	45865.315	0.402434893	4124.08627	0.00173822868	0.00173822868	0.000368783887
0	45865.315	0.804869786	0	0.00419084449	0.000569854548	0.000715445971
0	45865.315	0.804869786	458.231807	0.00406086332	0.00406086332	0.000715445971
0	45865.315	0.804869786	916.463615	0.00326982022	0.00326982022	0.000715445971
0	45865.315	0.804869786	1374.69542	0.00284449663	0.00284449663	0.000715445971
0	45865.315	0.804869786	1832.92723	0.00257849597	0.00257849597	0.000715445971
0	45865.315	0.804869786	2291.15904	0.0023963118	0.0023963118	0.000715445971
0	45865.315	0.804869786	2749.39084	0.00226368333	0.00226368333	0.000715445971
0	45865.315	0.804869786	3207.62265	0.00216279677	0.00216279677	0.000715445971
0	45865.315	0.804869786	3665.85446	0.00208346785	0.00208346785	0.000715445971
0	45865.315	0.804869786	4124.08627	0.00201945033	0.00201945033	0.000715445971
0	45865.315	1.20730468	0	0.0044710743	0.000576615213	0.000994776526
0	45865.315	1.20730468	458.231807	0.00446084753	0.00466141935	0.000994776526
0	45865.315	1.20730468	916.463615	0.00381782048	0.00381782048	0.000994776526
0	45865.315	1.20730468	1374.69542	0.00332419617	0.00332419617	0.000994776526
0	45865.315	1.20730468	1832.92723	0.00299963754	0.00299963754	0.000994776526
0	45865.315	1.20730468	2291.15904	0.00276981768	0.00276981768	0.000994776526
0	45865.315	1.20730468	2749.39084	0.00259847368	0.00259847368	0.000994776526
0	45865.315	1.20730468	3207.62265	0.00246577798	0.00246577798	0.000994776526
0	45865.315	1.20730468	3665.85446	0.00235996588	0.00235996588	0.000994776526
0	45865.315	1.20730468	4124.08627	0.00227361184	0.00227361184	0.000994776526
0	45865.315	1.60973957	0	0.00463500363	0.00058333922	0.0010130562
0	45865.315	1.60973957	458.231807	0.00462660891	0.00508009742	0.0010130562
0	45865.315	1.60973957	916.463615	0.00423759627	0.00423759627	0.0010130562
0	45865.315	1.60973957	1374.69542	0.00371224922	0.00371224922	0.0010130562
0	45865.315	1.60973957	1832.92723	0.0033527313	0.0033527313	0.0010130562
0	45865.315	1.60973957	2291.15904	0.00309101341	0.00309101341	0.0010130562
0	45865.315	1.60973957	2749.39084	0.00289187778	0.00289187778	0.0010130562
0	45865.315	1.60973957	3207.62265	0.00273523317	0.00273523317	0.0010130562
0	45865.315	1.60973957	3665.85446	0.00260876975	0.00260876975	0.0010130562
0	45865.315	1.60973957	4124.08627	0.00250451989	0.00250451989	0.0010130562
0	45865.315	2.01217447	0	0.00474285914	0.000590026879	0.00101477203
0	45865.315	2.01217447	458.231807	0.00473574312	0.00538882045	0.00101477203
0	45865.315	2.01217447	916.463615	0.00456966705	0.00456966705	0.00101477203
0	45865.315	2.01217447	1374.69542	0.00403284046	0.00403284046	0.00101477203
0	45865.315	2.01217447	1832.92723	0.00365321213	0.00365321213	0.00101477203
0	45865.315	2.01217447	2291.15904	0.00337030967	0.00337030967	0.00101477203
0	45865.315	2.01217447	2749.39084	0.00315123557	0.00315123557	0.00101477203
0	45865.315	2.01217447	3207.62265	0.00297652567	0.00297652567	0.00101477203
0	45865.315	2.01217447	3665.85446	0.00283391507	0.00283391507	0.00101477203
0	45865.315	2.01217447	4124.08627	0.00271528607	0.00271528607	0.00101477203
0	45865.315	2.41460936	0	0.00481928523	0.000596678491	0.00101504354
0	45865.315	2.41460936	458.231807	0.0048131111	0.0056259446	0.00101504354
0	45865.315	2.41460936	916.463615	0.00480695617	0.0048390342	0.00101504354
0	45865.315	2.41460936	1374.69542	0.00430227451	0.00430227451	0.00101504354
0	45865.315	2.41460936	1832.92723	0.00391213193	0.00391213193	0.00101504354
0	45865.315	2.41460936	2291.15904	0.00361549534	0.00361549534	0.00101504354
0	45865.315	2.41460936	2749.39084	0.0033822256	0.0033822256	0.00101504354
0	45865.315	2.41460936	3207.62265	0.00319391612	0.00319391612	0.00101504354
0	45865.315	2.41460936	3665.85446	0.0030386773	0.0030386773	0.00101504354
0	45865.315	2.41460936	4124.08627	0.00290848111	0.00290848111	0.00101504354
0	45865.315	2.81704425	0	0.00487629959	0.000603294359	0.00101511041
0	45865.315	2.81704425	458.231807	0.0048708477	0.0058138212	0.00101511041
0	45865.315	2.81704425	916.463615	0.00486541059	0.00506198732	0.00101511041
0	45865.315	2.81704425	1374.69542	0.00453196246	0.00453196246	0.00101511041
0	45865.315	2.81704425	1832.92723	0.00413762464	0.00413762464	0.00101511041
0	45865.315	2.81704425	2291.15904	0.003832522	0.003832522	0.00101511041
0	45865.315	2.81704425	2749.39084	0.00358931526	0.00358931526	0.00101511041
0	45865.315	2.81704425	3207.62265	0.00339083561	0.00339083561	0.00101511041
0	45865.315	2.81704425	3665.85446	0.00322574512	0.00322574512	0.00101511041
0	45865.315	2.81704425	4124.08627	0.00308624923	0.00308624923	0.00101511041
0	45865.315	3.21947914	0	0.00492047569	0.000609874777	0.00101513699
0	45865.315	3.21947914	458.231807	0.00491559504	0.00596636515	0.00101513699
0	45865.315	3.21947914	916.463615	0.00491072612	0.0052496063	0.00101513699
0	45865.315	3.21947914	1374.69542	0.00473013909	0.00473013909	0.00101513699
0	45865.315	3.21947914	1832.92723	0.00433581649	0.00433581649	0.00101513699
0	45865.315	3.21947914	2291.15904	0.0040260203	0.0040260203	0.00101513699
0	45865.315	3.21947914	2749.39084	0.0037760707	0.0037760707	0.00101513699
0	45865.315	3.21947914	3207.62265	0.00357008054	0.00357008054	0.00101513699
0	45865.315	3.21947914	3665.85446	0.00339734788	0.00339734788	0.00101513699
0	45865.315	3.21947914	4124.08627	0.00325039433	0.00325039433	0.00101513699
0	45865.315	3.62191404	0	0.00495571625	0.00061642004	0.00101515355
0	45865.315	3.62191404	458.231807	0.00495129864	0.00609269569	0.00101515355
0	45865.315	3.62191404	916.463615	0.00494689057	0.00540969524	0.00101515355
0	45865.315	3.62191404	1374.69542	0.00490290111	0.00490290111	0.00101515355
0	45865.315	3.62191404	1832.92723	0.00451141333	0.00451141333	0.00101515355
0	45865.315	3.62191404	2291.15904	0.00419965009	0.00419965009	0.00101515355
0	45865.315	3.62191404	2749.39084	0.00394537533	0.00394537533	0.00101515355
0	45865.315	3.62191404	3207.62265	0.00373395451	0.00373395451	0.00101515355
0	45865.315	3.62191404	3665.85446	0.00355535091	0.00355535091	0.00101515355
0	45865.315	3.62191404	4124.08627	0.00340244581	0.00340244581	0.00101515355
0	53509.5342	0	0	0.000837557764	0.000556222003	0.000365999932
0	53509.5342	0	458.231807	0.000837557764	0.00146327292	0.000365999932
0	53509.5342	0	916.463615	0.000837557764	0.00144505402	0.000365999932
0	53509.5342	0	1374.69542	0.000837557764	0.00143757194	0.000365999932
0	53509.5342	0	1832.92723	0.000837557764	0.00143349445	0.000365999932
0	53509.5342	0	2291.15904	0.000837557764	0.00143092825	0.000365999932
0	53509.5342	0	2749.39084	0.000837557764	0.00142916443	0.000365999932
0	53509.5342	0	3207.62265	0.000837557764	0.00142787753	0.000365999932
0	53509.5342	0	3665.85446	0.000837557764	0.00142689715	0.000365999932
0	53509.5342	0	4124.08627	0.000837557764	0.00142612542	0.000365999932
0	53509.5342	0.402434893	0	0.00344413463	0.00056208279	0.00036878218
0	53509.5342	0.402434893	458.231807	0.00308266894	0.00308266894	0.00036878218
0	53509.5342	0.402434893	916.463615	0.00250593509	0.00250593509	0.00036878218
0	53509.5342	0.402434893	1374.69542	0.00222669383	0.00222669383	0.00036878218
0	53509.5342	0.402434893	1832.92723	0.00206177712	0.00206177712	0.00036878218
0	53509.5342	0.402434893	2291.15904	0.00195286502	0.00195286502	0.00036878218
0	53509.5342	0.402434893	2749.39084	0.00187555742	0.00187555742	0.00036878218
0	53509.5342	0.402434893	3207.62265	0.00181783588	0.00181783588	0.00036878218
0	53509.5342	0.402434893	3665.85446	0.00177309188	0.00177309188	0.00036878218
0	53509.5342	0.402434893	4124.08627	0.00173739007	0.00173739007	0.00036878218
0	53509.5342	0.804869786	0	0.00406965281	0.000567916154	0.000715442558
0	53509.5342	0.804869786	458.231807	0.00400708702	0.00400708702	0.000715442558
0	53509.5342	0.804869786	916.463615	0.00324389501	0.00324389501	0.000715442558
0	53509.5342	0.804869786	1374.69542	0.00282946307	0.00282946307	0.000715442558
0	53509.5342	0.804869786	1832.92723	0.00256880203	0.00256880203	0.000715442558
0	53509.5342	0.804869786	2291.15904	0.00238961425	0.00238961425	0.000715442558
0	53509.5342	0.804869786	2749.39084	0.00225882651	0.00225882651	0.000715442558
0	53509.5342	0.804869786	3207.62265	0.0021591467	0.0021591467	0.000715442558
0	53509.5342	0.804869786	3665.85446	0.0020806487	0.0020806487	0.000715442558
0	53509.5342	0.804869786	4124.08627	0.00201722567	0.00201722567	0.000715442558
0	53509.5342	1.20730468	0	0.00437129933	0.000573722292	0.000994771408
0	53509.5342	1.20730468	458.231807	0.00436162906	0.00460645656	0.000994771408
0	53509.5342	1.20730468	916.463615	0.00378806754	0.00378806754	0.000994771408
0	53509.5342	1.20730468	1374.69542	0.00330568252	0.00330568252	0.000994771408
0	53509.5342	1.20730468	1832.92723	0.00298708988	0.00298708988	0.000994771408
0	53509.5342	1.20730468	2291.15904	0.00276080626	0.00276080626	0.000994771408
0	53509.5342	1.20730468	2749.39084	0.00259172497	0.00259172497	0.000994771408
0	53509.5342	1.20730468	3207.62265	0.00246056105	0.00246056105	0.000994771408
0	53509.5342	1.20730468	3665.85446	0.00235583177	0.00235583177	0.000994771408
0	53509.5342	1.20730468	4124.08627	0.00227026995	0.00227026995	0.000994771408
0	53509.5342	1.60973957	0	0.00455074006	0.000579501401	0.00101304938
0	53509.5342	1.60973957	458.231807	0.00454272022	0.00502703418	0.00101304938
0	53509.5342	1.60973957	916.463615	0.00420640278	0.00420640278	0.00101304938
0	53509.5342	1.60973957	1374.69542	0.00369179845	0.00369179845	0.00101304938
0	53509.5342	1.60973957	1832.92723	0.00333834682	0.00333834682	0.00101304938
0	53509.5342	1.60973957	2291.15904	0.00308038492	0.00308038492	0.00101304938
0	53509.5342	1.60973957	2749.39084	0.00288373277	0.00288373277	0.00101304938
0	53509.5342	1.60973957	3207.62265	0.00272881336	0.00272881336	0.00101304938
0	53509.5342	1.60973957	3665.85446	0.00260359544	0.00260359544	0.00101304938
0	53509.5342	1.60973957	4124.08627	0.00250027304	0.00250027304	0.00101304938
0	53509.5342	2.01217447	0	0.00467010003	0.000585253676	0.0010147635
0	53509.5342	2.01217447	458.231807	0.00466325364	0.00533859724	0.0010147635
0	53509.5342	2.01217447	916.463615	0.00453824535	0.00453824535	0.0010147635
0	53509.5342	2.01217447	1374.69542	0.00401137603	0.00401137603	0.0010147635
0	53509.5342	2.01217447	1832.92723	0.00363765925	0.00363765925	0.0010147635
0	53509.5342	2.01217447	2291.15904	0.00335855188	0.00335855188	0.0010147635
0	53509.5342	2.01217447	2749.39084	0.00314205739	0.00314205739	0.0010147635
0	53509.5342	2.01217447	3207.62265	0.00296917919	0.00296917919	0.0010147635
0	53509.5342	2.01217447	3665.85446	0.00282791494	0.00282791494	0.0010147635
0	53509.5342	2.01217447	4124.08627	0.00271030365	0.00271030365	0.0010147635
0	53509.5342	2.41460936	0	0.00475533383	0.000590979309	0.0010150333
0	53509.5342	2.41460936	458.231807	0.0047493629	0.00557873504	0.0010150333
0	53509.5342	2.41460936	916.463615	0.0047434102	0.00480801688	0.0010150333
0	53509.5342	2.41460936	1374.69542	0.00428036596	0.00428036596	0.0010150333
0	53509.5342	2.41460936	1832.92723	0.00389586091	0.00389586091	0.0010150333
0	53509.5342	2.41460936	2291.15904	0.00360295643	0.00360295643	0.0010150333
0	53509.5342	2.41460936	2749.39084	0.00337228459	0.00337228459	0.0010150333
0	53509.5342	2.41460936	3207.62265	0.00318585533	0.00318585533	0.0010150333
0	53509.5342	2.41460936	3665.85446	0.0030320204	0.0030320204	0.0010150333
0	53509.5342	2.41460936	4124.08627	0.00290289955	0.00290289955	0.0010150333
0	53509.5342	2.81704425	0	0.00481928523	0.000596678491	0.00101509847
0	53509.5342	2.81704425	458.231807	0.00481399194	0.00576951437	0.00101509847
0	53509.5342	2.81704425	916.463615	0.00480871277	0.00503170341	0.00101509847
0	53509.5342	2.81704425	1374.69542	0.00450996801	0.00450996801	0.00101509847
0	53509.5342	2.81704425	1832.92723	0.00412094448	0.00412094448	0.00101509847
0	53509.5342	2.81704425	2291.15904	0.00381945448	0.00381945448	0.00101509847
0	53509.5342	2.81704425	2749.39084	0.00357881536	0.00357881536	0.00101509847
0	53509.5342	2.81704425	3207.62265	0.0033822256	0.0033822256	0.00101509847
0	53509.5342	2.81704425	3665.85446	0.00321856609	0.00321856609	0.00101509847
0	53509.5342	2.81704425	4124.08627	0.00308017932	0.00308017932	0.00101509847
0	53509.5342	3.21947914	0	0.00486905703	0.000602351412	0.00101512334
0	53509.5342	3.21947914	458.231807	0.0048643036	0.00592475096	0.00101512334
0	53509.5342	3.21947914	916.463615	0.00485956143	0.00522021913	0.00101512334
0	53509.5342	3.21947914	1374.69542	0.00470828628	0.00470828628	0.00101512334
0	53509.5342	3.21947914	1832.92723	0.00431894215	0.00431894215	0.00101512334
0	53509.5342	3.21947914	2291.15904	0.00401260961	0.00401260961	0.00101512334
0	53509.5342	3.21947914	2749.39084	0.00376516748	0.00376516748	0.00101512334
0	53509.5342	3.21947914	3207.62265	0.00356105091	0.00356105091	0.00101512334
0	53509.5342	3.21947914	3665.85446	0.00338975481	0.00338975481	0.00101512334
0	53509.5342	3.21947914	4124.08627	0.00324392667	0.00324392667	0.00101512334
0	53509.5342	3.62191404	0	0.00490890226	0.000607998258	0.0010151382
0	53509.5342	3.62191404	458.231807	0.00490458896	0.0060535398	0.0010151382
0	53509.5342	3.62191404	916.463615	0.00490028484	0.00538127517	0.0010151382
0	53509.5342	3.62191404	1374.69542	0.00488133446	0.00488133446	0.0010151382
0	53509.5342	3.62191404	1832.92723	0.00449449577	0.00449449577	0.0010151382
0	53509.5342	3.62191404	2291.15904	0.0041860338	0.0041860338	0.0010151382
0	53509.5342	3.62191404	2749.39084	0.00393418854	0.00393418854	0.0010151382
0	53509.5342	3.62191404	3207.62265	0.00372460779	0.00372460779	0.0010151382
0	53509.5342	3.62191404	3665.85446	0.00354743121	0.00354743121	0.0010151382
0	53509.5342	3.62191404	4124.08627	0.00339565497	0.00339565497	0.0010151382
0	61153.7534	0	0	0.000837557764	0.000556222003	0.000365999932
0	61153.7534	0	458.231807	0.000837557764	0.00146757218	0.000365999932
0	61153.7534	0	916.463615	0.000837557764	0.00144801483	0.000365999932
0	61153.7534	0	1374.69542	0.000837557764	0.00143979704	0.000365999932
0	61153.7534	0	1832.92723	0.000837557764	0.00143527153	0.000365999932
0	61153.7534	0	2291.15904	0.000837557764	0.00143240607	0.000365999932
0	61153.7534	0	2749.39084	0.000837557764	0.00143042873	0.000365999932
0	61153.7534	0	3207.62265	0.000837557764	0.00142898199	0.000365999932
0	61153.7534	0	3665.85446	0.000837557764	0.00142787753	0.000365999932
0	61153.7534	0	4124.08627	0.000837557764	0.00142700673	0.000365999932
0	61153.7534	0.402434893	0	0.00331307902	0.000561351696	0.000368780901
0	61153.7534	0.402434893	458.231807	0.0030422228	0.0030422228	0.000368780901
0	61153.7534	0.402434893	916.463615	0.00248943037	0.00248943037	0.000368780901
0	61153.7534	0.402434893	1374.69542	0.00221807127	0.00221807127	0.000368780901
0	61153.7534	0.402434893	1832.92723	0.00205664717	0.00205664717	0.000368780901
0	61153.7534	0.402434893	2291.15904	0.00194956167	0.00194956167	0.000368780901
0	61153.7534	0.402434893	2749.39084	0.00187331672	0.00187331672	0.000368780901
0	61153.7534	0.402434893	3207.62265	0.00181626109	0.00181626109	0.000368780901
0	61153.7534	0.402434893	3665.85446	0.00177195788	0.00177195788	0.000368780901
0	61153.7534	0.402434893	4124.08627	0.00173656035	0.00173656035	0.000368780901
0	61153.7534	0.804869786	0	0.0039586496	0.000566460373	0.000715439999
0	61153.7534	0.804869786	458.231807	0.00394731086	0.00395560273	0.000715439999
0	61153.7534	0.804869786	916.463615	0.00321875977	0.00321875977	0.000715439999
0	61153.7534	0.804869786	1374.69542	0.00281478667	0.00281478667	0.000715439999
0	61153.7534	0.804869786	1832.92723	0.0025592969	0.0025592969	0.000715439999
0	61153.7534	0.804869786	2291.15904	0.00238302725	0.00238302725	0.000715439999
0	61153.7534	0.804869786	2749.39084	0.00225403921	0.00225403921	0.000715439999
0	61153.7534	0.804869786	3207.62265	0.00215554275	0.00215554275	0.000715439999
0	61153.7534	0.804869786	3665.85446	0.00207786141	0.00207786141	0.000715439999
0	61153.7534	0.804869786	4124.08627	0.00201502376	0.00201502376	0.000715439999
0	61153.7534	1.20730468	0	0.0042781274	0.000571548168	0.000994767569
0	61153.7534	1.20730468	458.231807	0.00426895928	0.00455342733	0.000994767569
0	61153.7534	1.20730468	916.463615	0.0037591006	0.0037591006	0.000994767569
0	61153.7534	1.20730468	1374.69542	0.00328756136	0.00328756136	0.000994767569
0	61153.7534	1.20730468	1832.92723	0.00297476456	0.00297476456	0.000994767569
0	61153.7534	1.20730468	2291.15904	0.00275193204	0.00275193204	0.000994767569
0	61153.7534	1.20730468	2749.39084	0.00258506634	0.00258506634	0.000994767569
0	61153.7534	1.20730468	3207.62265	0.0024554061	0.0024554061	0.000994767569
0	61153.7534	1.20730468	3665.85446	0.00235174193	0.00235174193	0.000994767569
0	61153.7534	1.20730468	4124.08627	0.00226696061	0.00226696061	0.000994767569
0	61153.7534	1.60973957	0	0.0044710743	0.000576615213	0.00101304426
0	61153.7534	1.60973957	458.231807	0.00446339882	0.00497556133	0.00101304426
0	61153.7534	1.60973957	916.463615	0.00417593714	0.00417593714	0.00101304426
0	61153.7534	1.60973957	1374.69542	0.00367173931	0.00367173931	0.00101304426
0	61153.7534	1.60973957	1832.92723	0.00332419617	0.00332419617	0.00101304426
0	61153.7534	1.60973957	2291.15904	0.00306990659	0.00306990659	0.00101304426
0	61153.7534	1.60973957	2749.39084	0.00287568953	0.00287568953	0.00101304426
0	61153.7534	1.60973957	3207.62265	0.00272246546	0.00272246546	0.00101304426
0	61153.7534	1.60973957	3665.85446	0.00259847368	0.00259847368	0.00101304426
0	61153.7534	1.60973957	4124.08627	0.00249606561	0.00249606561	0.00101304426
0	61153.7534	2.01217447	0	0.00460071769	0.000581661638	0.0010147571
0	61153.7534	2.01217447	458.231807	0.00459412211	0.00528968571	0.0010147571
0	61153.7534	2.01217447	916.463615	0.00450748052	0.00450748052	0.0010147571
0	61153.7534	2.01217447	1374.69542	0.00399028656	0.00399028656	0.0010147571
0	61153.7534	2.01217447	1832.92723	0.00362233999	0.00362233999	0.0010147571
0	61153.7534	2.01217447	2291.15904	0.00334694907	0.00334694907	0.0010147571
0	61153.7534	2.01217447	2749.39084	0.00313298702	0.00313298702	0.0010147571
0	61153.7534	2.01217447	3207.62265	0.00296191055	0.00296191055	0.0010147571
0	61153.7534	2.01217447	3665.85446	0.00282197271	0.00282197271	0.0010147571
0	61153.7534	2.01217447	4124.08627	0.00270536539	0.00270536539	0.0010147571
0	61153.7534	2.41460936	0	0.00469396423	0.000586687574	0.00101502562
0	61153.7534	2.41460936	458.231807	0.0046881841	0.00553261819	0.00101502562
0	61153.7534	2.41460936	916.463615	0.00468242131	0.00477758705	0.00101502562
0	61153.7534	2.41460936	1374.69542	0.00425880937	0.00425880937	0.00101502562
0	61153.7534	2.41460936	1832.92723	0.0038798171	0.0038798171	0.00101502562
0	61153.7534	2.41460936	2291.15904	0.00359057246	0.00359057246	0.00101502562
0	61153.7534	2.41460936	2749.39084	0.00336245377	0.00336245377	0.00101502562
0	61153.7534	2.41460936	3207.62265	0.00317787557	0.00317787557	0.00101502562
0	61153.7534	2.41460936	3665.85446	0.00302542474	0.00302542474	0.00101502562
0	61153.7534	2.41460936	4124.08627	0.00289736531	0.00289736531	0.00101502562
0	61153.7534	2.81704425	0	0.00476430743	0.000591693149	0.00101508951
0	61153.7534	2.81704425	458.231807	0.00475916415	0.00572612845	0.00101508951
0	61153.7534	2.81704425	916.463615	0.00475403438	0.00500194396	0.00101508951
0	61153.7534	2.81704425	1374.69542	0.0044883007	0.0044883007	0.00101508951
0	61153.7534	2.81704425	1832.92723	0.00410448198	0.00410448198	0.00101508951
0	61153.7534	2.81704425	2291.15904	0.00380653895	0.00380653895	0.00101508951
0	61153.7534	2.81704425	2749.39084	0.00356842566	0.00356842566	0.00101508951
0	61153.7534	2.81704425	3207.62265	0.00337369794	0.00337369794	0.00101508951
0	61153.7534	2.81704425	3665.85446	0.00321145013	0.00321145013	0.00101508951
0	61153.7534	2.81704425	4124.08627	0.00307415873	0.00307415873	0.00101508951
0	61153.7534	3.21947914	0	0.00481928523	0.000596678491	0.0010151131
0	61153.7534	3.21947914	458.231807	0.00481465283	0.00588392172	0.0010151131
0	61153.7534	3.21947914	916.463615	0.00481003124	0.0051913008	0.0010151131
0	61153.7534	3.21947914	1374.69542	0.00468673613	0.00468673613	0.0010151131
0	61153.7534	3.21947914	1832.92723	0.00430227451	0.00430227451	0.0010151131
0	61153.7534	3.21947914	2291.15904	0.00399934628	0.00399934628	0.0010151131
0	61153.7534	3.21947914	2749.39084	0.00375437292	0.00375437292	0.0010151131
0	61153.7534	3.21947914	3207.62265	0.00355210363	0.00355210363	0.0010151131
0	61153.7534	3.21947914	3665.85446	0.0033822256	0.0033822256	0.0010151131
0	61153.7534	3.21947914	4124.08627	0.00323750947	0.00323750947	0.0010151131
0	61153.7534	3.62191404	0	0.00486344717	0.000601643727	0.00101512668
0	61153.7534	3.62191404	458.231807	0.00485923356	0.00601506001	0.00101512668
0	61153.7534	3.62191404	916.463615	0.00485502881	0.00535327547	0.00101512668
0	61153.7534	3.62191404	1374.69542	0.00485083289	0.0048600473	0.00101512668
0	61153.7534	3.62191404	1832.92723	0.0044777735	0.0044777735	0.00101512668
0	61153.7534	3.62191404	2291.15904	0.00417255932	0.00417255932	0.00101512668
0	61153.7534	3.62191404	2749.39084	0.00392310791	0.00392310791	0.00101512668
0	61153.7534	3.62191404	3207.62265	0.00371534257	0.00371534257	0.00101512668
0	61153.7534	3.62191404	3665.85446	0.00353957539	0.00353957539	0.00101512668
0	61153.7534	3.62191404	4124.08627	0.0033889151	0.0033889151	0.00101512668
0	68797.9725	0	0	0.000837557764	0.000556222003	0.000365999932
0	68797.9725	0	458.231807	0.000837557764	0.00147155196	0.000365999932
0	68797.9725	0	916.463615	0.000837557764	0.00145084271	0.000365999932
0	68797.9725	0	1374.69542	0.000837557764	0.00144195054	0.000365999932
0	68797.9725	0	1832.92723	0.000837557764	0.00143700404	0.000365999932
0	68797.9725	0	2291.15904	0.000837557764	0.00143385351	0.000365999932
0	68797.9725	0	2749.39084	0.000837557764	0.00143167101	0.000365999932
0	68797.9725	0	3207.62265	0.000837557764	0.00143006977	0.000365999932
0	68797.9725	0	3665.85446	0.000837557764	0.00142884485	0.000365999932
0	68797.9725	0	4124.08627	0.000837557764	0.00142787753	0.000365999932
0	68797.9725	0.402434893	0	0.00319610415	0.00056078277	0.000368779906
0	68797.9725	0.402434893	458.231807	0.00300390844	0.00300390844	0.000368779906
0	68797.9725	0.402434893	916.463615	0.00247350936	0.00247350936	0.000368779906
0	68797.9725	0.402434893	1374.69542	0.00220967829	0.00220967829	0.000368779906
0	68797.9725	0.402434893	1832.92723	0.00205162667	0.00205162667	0.000368779906
0	68797.9725	0.402434893	2291.15904	0.00194631705	0.00194631705	0.000368779906
0	68797.9725	0.402434893	2749.39084	0.00187111012	0.00187111012	0.000368779906
0	68797.9725	0.402434893	3207.62265	0.00181470721	0.00181470721	0.000368779906
0	68797.9725	0.402434893	3665.85446	0.00177083721	0.00177083721	0.000368779906
0	68797.9725	0.402434893	4124.08627	0.00173573935	0.00173573935	0.000368779906
0	68797.9725	0.804869786	0	0.00385645394	0.000565326921	0.000715438009
0	68797.9725	0.804869786	458.231807	0.0038458248	0.00390626617	0.000715438009
0	68797.9725	0.804869786	916.463615	0.00319437858	0.00319437858	0.000715438009
0	68797.9725	0.804869786	1374.69542	0.0028004547	0.0028004547	0.000715438009
0	68797.9725	0.804869786	1832.92723	0.00254997504	0.00254997504	0.000715438009
0	68797.9725	0.804869786	2291.15904	0.00237654801	0.00237654801	0.000715438009
0	68797.9725	0.804869786	2749.39084	0.00224931993	0.00224931993	0.000715438009
0	68797.9725	0.804869786	3207.62265	0.00215198404	0.00215198404	0.000715438009
0	68797.9725	0.804869786	3665.85446	0.00207510545	0.00207510545	0.000715438009
0	68797.9725	0.804869786	4124.08627	0.00201284424	0.00201284424	0.000715438009
0	68797.9725	1.20730468	0	0.00419084449	0.000569854548	0.000994764583
0	68797.9725	1.20730468	458.231807	0.00418213185	0.00450223093	0.000994764583
0	68797.9725	1.20730468	916.463615	0.00373088869	0.00373088869	0.000994764583
0	68797.9725	1.20730468	1374.69542	0.00326982022	0.00326982022	0.000994764583
0	68797.9725	1.20730468	1832.92723	0.00296265565	0.00296265565	0.000994764583
0	68797.9725	1.20730468	2291.15904	0.00274319186	0.00274319186	0.000994764583
0	68797.9725	1.20730468	2749.39084	0.00257849597	0.00257849597	0.000994764583
0	68797.9725	1.20730468	3207.62265	0.00245031202	0.00245031202	0.000994764583
0	68797.9725	1.20730468	3665.85446	0.00234769562	0.00234769562	0.000994764583
0	68797.9725	1.20730468	4124.08627	0.00226368333	0.00226368333	0.000994764583
0	68797.9725	1.60973957	0	0.00439559353	0.000574365746	0.00101304028
0	68797.9725	1.60973957	458.231807	0.00438823549	0.00492560811	0.00101304028
0	68797.9725	1.60973957	916.463615	0.00414617401	0.00414617401	0.00101304028
0	68797.9725	1.60973957	1374.69542	0.00365206055	0.00365206055	0.00101304028
0	68797.9725	1.60973957	1832.92723	0.00331027363	0.00331027363	0.00101304028
0	68797.9725	1.60973957	2291.15904	0.00305957522	0.00305957522	0.00101304028
0	68797.9725	1.60973957	2749.39084	0.00286774615	0.00286774615	0.00101304028
0	68797.9725	1.60973957	3207.62265	0.00271618826	0.00271618826	0.00101304028
0	68797.9725	1.60973957	3665.85446	0.00259340363	0.00259340363	0.00101304028
0	68797.9725	1.60973957	4124.08627	0.00249189704	0.00249189704	0.00101304028
0	68797.9725	2.01217447	0	0.00453445309	0.000578860606	0.00101475213
0	68797.9725	2.01217447	458.231807	0.00452809143	0.00524203491	0.00101475213
0	68797.9725	2.01217447	916.463615	0.00447735206	0.00447735206	0.00101475213
0	68797.9725	2.01217447	1374.69542	0.00396956223	0.00396956223	0.00101475213
0	68797.9725	2.01217447	1832.92723	0.00360724906	0.00360724906	0.00101475213
0	68797.9725	2.01217447	2291.15904	0.00333549817	0.00333549817	0.00101475213
0	68797.9725	2.01217447	2749.39084	0.00312402255	0.00312402255	0.00101475213
0	68797.9725	2.01217447	3207.62265	0.0029547185	0.0029547185	0.00101475213
0	68797.9725	2.01217447	3665.85446	0.00281608754	0.00281608754	0.00101475213
0	68797.9725	2.01217447	4124.08627	0.00270047068	0.00270047068	0.00101475213
0	68797.9725	2.41460936	0	0.00463500363	0.00058333922	0.00101501965
0	68797.9725	2.41460936	458.231807	0.00462940301	0.00548755639	0.00101501965
0	68797.9725	2.41460936	916.463615	0.00462381892	0.00474772809	0.00101501965
0	68797.9725	2.41460936	1374.69542	0.00423759627	0.00423759627	0.00101501965
0	68797.9725	2.41460936	1832.92723	0.00386399572	0.00386399572	0.00101501965
0	68797.9725	2.41460936	2291.15904	0.00357834054	0.00357834054	0.00101501965
0	68797.9725	2.41460936	2749.39084	0.0033527313	0.0033527313	0.00101501965
0	68797.9725	2.41460936	3207.62265	0.00316997561	0.00316997561	0.00101501965
0	68797.9725	2.41460936	3665.85446	0.00301888944	0.00301888944	0.00101501965
0	68797.9725	2.41460936	4124.08627	0.00289187778	0.00289187778	0.00101501965
0	68797.9725	2.81704425	0	0.00471124534	0.000587801679	0.00101508254
0	68797.9725	2.81704425	458.231807	0.00470624416	0.0056836349	0.00101508254
0	68797.9725	2.81704425	916.463615	0.00470125592	0.00497269538	0.00101508254
0	68797.9725	2.81704425	1374.69542	0.00446695323	0.00446695323	0.00101508254
0	68797.9725	2.81704425	1832.92723	0.00408823286	0.00408823286	0.00101508254
0	68797.9725	2.81704425	2291.15904	0.00379377274	0.00379377274	0.00101508254
0	68797.9725	2.81704425	2749.39084	0.00355814441	0.00355814441	0.00101508254
0	68797.9725	2.81704425	3207.62265	0.00336525144	0.00336525144	0.00101508254
0	68797.9725	2.81704425	3665.85446	0.00320439641	0.00320439641	0.00101508254
0	68797.9725	2.81704425	4124.08627	0.00306818686	0.00306818686	0.00101508254
0	68797.9725	3.21947914	0	0.00477107251	0.000592248073	0.00101510514
0	68797.9725	3.21947914	458.231807	0.00476655538	0.00584385534	0.00101510514
0	68797.9725	3.21947914	916.463615	0.00476204865	0.00516284012	0.00101510514
0	68797.9725	3.21947914	1374.69542	0.00466548234	0.00466548234	0.00101510514
0	68797.9725	3.21947914	1832.92723	0.00428580976	0.00428580976	0.00101510514
0	68797.9725	3.21947914	2291.15904	0.00398622788	0.00398622788	0.00101510514
0	68797.9725	3.21947914	2749.39084	0.0037436854	0.0037436854	0.00101510514
0	68797.9725	3.21947914	3207.62265	0.00354323759	0.00354323759	0.00101510514
0	68797.9725	3.21947914	3665.85446	0.00337475944	0.00337475944	0.00101510514
0	68797.9725	3.21947914	4124.08627	0.00323114214	0.00323114214	0.00101510514
0	68797.9725	3.62191404	0	0.00481928523	0.000596678491	0.00101511773
0	68797.9725	3.62191404	458.231807	0.004815167	0.00597723888	0.00101511773
0	68797.9725	3.62191404	916.463615	0.00481105733	0.00532568682	0.00101511773
0	68797.9725	3.62191404	1374.69542	0.00480695617	0.0048390342	0.00101511773
0	68797.9725	3.62191404	1832.92723	0.00446124314	0.00446124314	0.00101511773
0	68797.9725	3.62191404	2291.15904	0.00415922442	0.00415922442	0.00101511773
0	68797.9725	3.62191404	2749.39084	0.00391213193	0.00391213193	0.00101511773
0	68797.9725	3.62191404	3207.62265	0.00370615777	0.00370615777	0.00101511773
0	68797.9725	3.62191404	3665.85446	0.00353178267	0.00353178267	0.00101511773
0	68797.9725	3.62191404	4124.08627	0.0033822256	0.0033822256	0.00101511773
15.095	0	0	0	0.00634493	0.00405325	0.00166649
15.09503	0	0	458.2318	0.00412296	0.00412296	0.001439634
15.09503	0	0	916.4636	0.003304089	0.003304089	0.001435958
15.095027	0	0	1374.6954	0.0028689059	0.0028689059	0.0014347065
15.095027	0	0	1832.9272	0.0025977615	0.0025977615	0.0014340754
15.095027	0	0	2291.159	0.0024123468	0.0024123468	0.0014336951
15.095027	0	0	2749.3908	0.002277469	0.002277469	0.0014334409
15.095027	0	0	3207.6227	0.002174912	0.002174912	0.0014332589
15.095027	0	0	3665.8545	0.0020942871	0.0020942871	0.0014331223
15.095027	0	0	4124.0863	0.0020292315	0.0020292315	0.0014330159
15.095	0	0.402435	0	0.00674898	0.0040154	0.0016855
15.09503	0	0.4024349	458.2318	0.004767693	0.004767693	0.001456198
15.09503	0	0.4024349	916.4636	0.003876886	0.003876886	0.001452385
15.095027	0	0.40243489	1374.6954	0.0033639144	0.0033639144	0.001451086
15.095027	0	0.40243489	1832.9272	0.0030291994	0.0030291994	0.0014504309
15.095027	0	0.40243489	2291.159	0.0027932257	0.0027932257	0.001450036
15.095027	0	0.40243489	2749.3908	0.00261779	0.00261779	0.0014497721
15.095027	0	0.40243489	3207.6227	0.0024821917	0.0024821917	0.0014495832
15.095027	0	0.40243489	3665.8545	0.00237422	0.00237422	0.0014494413
15.095027	0	0.40243489	4124.0863	0.0022862	0.0022862	0.0014493308
15.095	0	0.80487	0	0.00693278	0.0039792	0.00170386
15.09503	0	0.8048698	458.2318	0.005200285	0.005200285	0.001472254
15.09503	0	0.8048698	916.4636	0.0043089	0.0043089	0.001468304
15.095027	0	0.80486979	1374.6954	0.003761057	0.003761057	0.0014669574
15.095027	0	0.80486979	1832.9272	0.003389088	0.003389088	0.0014662783
15.095027	0	0.80486979	2291.159	0.0031196363	0.0031196363	0.001465869
15.095027	0	0.80486979	2749.3908	0.0029153031	0.0029153031	0.0014655953
15.095027	0	0.80486979	3207.6227	0.00275496	0.00275496	0.0014653994
15.095027	0	0.80486979	3665.8545	0.0026257483	0.0026257483	0.0014652523
15.095027	0	0.80486979	4124.0863	0.002519386	0.002519386	0.0014651378
15.095	0	1.2073	0	0.0066318	0.00394602	0.00172161
15.09503	0	1.207305	458.2318	0.005511264	0.005511264	0.001487834
15.09503	0	1.207305	916.4636	0.00464667	0.00464667	0.001483748
15.095027	0	1.2073047	1374.6954	0.0040869706	0.0040869706	0.001482354
15.095027	0	1.2073047	1832.9272	0.003694036	0.003694036	0.0014816509
15.095027	0	1.2073047	2291.159	0.0034026186	0.0034026186	0.001481227
15.095027	0	1.2073047	2749.3908	0.0031777152	0.0031777152	0.0014809437
15.095027	0	1.2073047	3207.6227	0.0029988087	0.0029988087	0.0014807408
15.095027	0	1.2073047	3665.8545	0.0028530569	0.0028530569	0.0014805885
15.095027	0	1.2073047	4124.0863	0.0027320028	0.0027320028	0.0014804698
15.095	0	1.60974	0	0.00633081	0.00391549	0.0017388
15.09503	0	1.60974	458.2318	0.005745853	0.005745853	0.001502962
15.09503	0	1.60974	916.4636	0.004918169	0.004918169	0.001498741
15.095027	0	1.6097396	1374.6954	0.0043593727	0.0043593727	0.0014972995
15.095027	0	1.6097396	1832.9272	0.0039558408	0.0039558408	0.0014965725
15.095027	0	1.6097396	2291.159	0.0036503896	0.0036503896	0.0014961341
15.095027	0	1.6097396	2749.3908	0.0034109673	0.0034109673	0.001495841
15.095027	0	1.6097396	3207.6227	0.0032181678	0.0032181678	0.0014956312
15.095027	0	1.6097396	3665.8545	0.0030595354	0.0030595354	0.0014954737
15.095027	0	1.6097396	4124.0863	0.0029267009	0.0029267009	0.001495351
15.095	0	2.01217	0	0.00613896	0.0038873	0.00123722
15.09503	0	2.012174	458.2318	0.005929243	0.005929243	0.001517661
15.09503	0	2.012174	916.4636	0.005141253	0.005141253	0.001513303
15.095027	0	2.0121745	1374.6954	0.0045905227	0.0045905227	0.0015118151
15.095027	0	2.0121745	1832.9272	0.0041831241	0.0041831241	0.0015110641
15.095027	0	2.0121745	2291.159	0.0038691979	0.0038691979	0.0015106113
15.095027	0	2.0121745	2749.3908	0.0036197171	0.0036197171	0.0015103085
15.095027	0	2.0121745	3207.6227	0.0034165959	0.0034165959	0.0015100918
15.095027	0	2.0121745	3665.8545	0.003247961	0.003247961	0.001509929
15.095027	0	2.0121745	4124.0863	0.0031056877	0.0031056877	0.0015098022
15.095	0	2.41461	0	0.00600593	0.00386117	0.00125122
15.09503	0	2.414609	458.2318	0.005997457	0.00607661	0.001531947
15.09503	0	2.414609	916.4636	0.005327865	0.005327865	0.001527455
15.095027	0	2.4146094	1374.6954	0.004789183	0.004789183	0.0015259194
15.095027	0	2.4146094	1832.9272	0.0043823389	0.0043823389	0.0015251445
15.095027	0	2.4146094	2291.159	0.0040638845	0.0040638845	0.0015246773
15.095027	0	2.4146094	2749.3908	0.0038076715	0.0038076715	0.0015243648
15.095027	0	2.4146094	3207.6227	0.0035969864	0.0035969864	0.0015241411
15.095027	0	2.4146094	3665.8545	0.0034206319	0.0034206319	0.001523973
15.095027	0	2.4146094	4124.0863	0.0032708175	0.0032708175	0.0015238422
15.095	0	2.81704	0	0.00590824	0.0038369	0.00126484
15.09503	0	2.817044	458.2318	0.005901046	0.006197652	0.001545839
15.09503	0	2.817044	916.4636	0.005486308	0.005486308	0.001541211
15.095027	0	2.8170443	1374.6954	0.0049617872	0.0049617872	0.0015396289
15.095027	0	2.8170443	1832.9272	0.0045584149	0.0045584149	0.0015388302
15.095027	0	2.8170443	2291.159	0.0042382606	0.0042382606	0.0015383485
15.095027	0	2.8170443	2749.3908	0.0039778186	0.0039778186	0.0015380263
15.095027	0	2.8170443	3207.6227	0.0037617175	0.0037617175	0.0015377956
15.095027	0	2.8170443	3665.8545	0.0035794679	0.0035794679	0.0015376224
15.095027	0	2.8170443	4124.0863	0.0034236601	0.0034236601	0.0015374875
15.095	0	3.21948	0	0.00583344	0.00381428	0.00127807
15.09503	0	3.219479	458.2318	0.005827202	0.006298866	0.00155935
15.09503	0	3.219479	916.4636	0.005622535	0.005622535	0.001554588
15.095027	0	3.2194791	1374.6954	0.0051131688	0.0051131688	0.0015529585
15.095027	0	3.2194791	1832.9272	0.0047151853	0.0047151853	0.0015521359
15.095027	0	3.2194791	2291.159	0.0043953694	0.0043953694	0.0015516398
15.095027	0	3.2194791	2749.3908	0.004132596	0.004132596	0.0015513079
15.095027	0	3.2194791	3207.6227	0.0039127633	0.0039127633	0.0015510703
15.095027	0	3.2194791	3665.8545	0.0037260858	0.0037260858	0.0015508918
15.095027	0	3.2194791	4124.0863	0.0035655542	0.0035655542	0.0015507528
15.095	0	3.62191	0	0.00577434	0.00379314	0.00129093
15.09503	0	3.621914	458.2318	0.005768828	0.006384767	0.001572493
15.09503	0	3.621914	916.4636	0.005740925	0.005740925	0.001567597
15.095027	0	3.621914	1374.6954	0.0052470308	0.0052470308	0.0015659214
15.095027	0	3.621914	1832.9272	0.0048556764	0.0048556764	0.001565075
15.095027	0	3.621914	2291.159	0.0045376711	0.0045376711	0.0015645644
15.095027	0	3.621914	2749.3908	0.0042740121	0.0042740121	0.0015642229
15.095027	0	3.621914	3207.6227	0.0040517762	0.0040517762	0.0015639783
15.095027	0	3.621914	3665.8545	0.0038618574	0.0038618574	0.0015637946
15.095027	0	3.621914	4124.0863	0.0036976486	0.0036976486	0.0015636516
15.095027	7644.2192	0	0	0.0061501892	0.0015809954	0.0012182722
15.095027	7644.2192	0	458.23181	0.0040664881	0.0040664881	0.0012182722
15.095027	7644.2192	0	916.46361	0.0032772617	0.0032772617	0.0012182722
15.095027	7644.2192	0	1374.6954	0.0028534055	0.0028534055	0.0012182722
15.095027	7644.2192	0	1832.9272	0.0025877752	0.0025877752	0.0012182722
15.095027	7644.2192	0	2291.159	0.0024054466	0.0024054466	0.0012182722
15.095027	7644.2192	0	2749.3908	0.0022724624	0.0022724624	0.0012182722
15.095027	7644.2192	0	3207.6227	0.0021711464	0.0021711464	0.0012182722
15.095027	7644.2192	0	3665.8545	0.0020913759	0.0020913759	0.0012182722
15.095027	7644.2192	0	4124.0863	0.0020269317	0.0020269317	0.0012182722
15.095027	7644.2192	0.40243489	0	0.0065968161	0.001597404	0.0012193922
15.095027	7644.2192	0.40243489	458.23181	0.0048149463	0.0048149463	0.0012193922
15.095027	7644.2192	0.40243489	916.46361	0.0039052111	0.0039052111	0.0012193922
15.095027	7644.2192	0.40243489	1374.6954	0.0033788915	0.0033788915	0.0012193922
15.095027	7644.2192	0.40243489	1832.9272	0.0030360018	0.0030360018	0.0012193922
15.095027	7644.2192	0.40243489	2291.159	0.0027951013	0.0027951013	0.0012193922
15.095027	7644.2192	0.40243489	2749.3908	0.002616652	0.002616652	0.0012193922
15.095027	7644.2192	0.40243489	3207.6227	0.002479179	0.002479179	0.0012193922
15.095027	7644.2192	0.40243489	3665.8545	0.0023700297	0.0023700297	0.0012193922
15.095027	7644.2192	0.40243489	4124.0863	0.0022812707	0.0022812707	0.0012193922
15.095027	7644.2192	0.80486979	0	0.0068109162	0.0016134722	0.0012326465
15.095027	7644.2192	0.80486979	458.23181	0.0052412814	0.0052412814	0.0012326465
15.095027	7644.2192	0.80486979	916.46361	0.0043395827	0.0043395827	0.0012326465
15.095027	7644.2192	0.80486979	1374.6954	0.003781083	0.003781083	0.0012326465
15.095027	7644.2192	0.80486979	1832.9272	0.0034012738	0.0034012738	0.0012326465
15.095027	7644.2192	0.80486979	2291.159	0.003126502	0.003126502	0.0012326465
15.095027	7644.2192	0.80486979	2749.3908	0.0029185921	0.0029185921	0.0012326465
15.095027	7644.2192	0.80486979	3207.6227	0.0027558217	0.0027558217	0.0012326465
15.095027	7644.2192	0.80486979	3665.8545	0.0026249415	0.0026249415	0.0012326465
15.095027	7644.2192	0.80486979	4124.0863	0.0025174194	0.0025174194	0.0012326465
15.095027	7644.2192	1.2073047	0	0.0064375736	0.0016292106	0.0012326098
15.095027	7644.2192	1.2073047	458.23181	0.0055451099	0.0055451099	0.0012326098
15.095027	7644.2192	1.2073047	916.46361	0.0046750209	0.0046750209	0.0012326098
15.095027	7644.2192	1.2073047	1374.6954	0.0041080441	0.0041080441	0.0012326098
15.095027	7644.2192	1.2073047	1832.9272	0.0037086768	0.0037086768	0.0012326098
15.095027	7644.2192	1.2073047	2291.159	0.0034123626	0.0034123626	0.0012326098
15.095027	7644.2192	1.2073047	2749.3908	0.0031838848	0.0031838848	0.0012326098
15.095027	7644.2192	1.2073047	3207.6227	0.0030023871	0.0030023871	0.0012326098
15.095027	7644.2192	1.2073047	3665.8545	0.0028547479	0.0028547479	0.0012326098
15.095027	7644.2192	1.2073047	4124.0863	0.0027323076	0.0027323076	0.0012326098
15.095027	7644.2192	1.6097396	0	0.0061871011	0.0016446291	0.0012325731
15.095027	7644.2192	1.6097396	458.23181	0.0057748086	0.0057748086	0.0012325731
15.095027	7644.2192	1.6097396	916.46361	0.0049432347	0.0049432347	0.0012325731
15.095027	7644.2192	1.6097396	1374.6954	0.0043796644	0.0043796644	0.0012325731
15.095027	7644.2192	1.6097396	1832.9272	0.0039712279	0.0039712279	0.0012325731
15.095027	7644.2192	1.6097396	2291.159	0.0036616182	0.0036616182	0.0012325731
15.095027	7644.2192	1.6097396	2749.3908	0.0034189177	0.0034189177	0.0012325731
15.095027	7644.2192	1.6097396	3207.6227	0.0032235973	0.0032235973	0.0012325731
15.095027	7644.2192	1.6097396	3665.8545	0.0030630376	0.0030630376	0.0012325731
15.095027	7644.2192	1.6097396	4124.0863	0.0029287263	0.0029287263	0.0012325731
15.095027	7644.2192	2.0121745	0	0.0060253395	0.0016597374	0.0012325364
15.095027	7644.2192	2.0121745	458.23181	0.0059550587	0.0059550587	0.0012325364
15.095027	7644.2192	2.0121745	916.46361	0.0051633752	0.0051633752	0.0012325364
15.095027	7644.2192	2.0121745	1374.6954	0.0046093736	0.0046093736	0.0012325364
15.095027	7644.2192	2.0121745	1832.9272	0.0041983346	0.0041983346	0.0012325364
15.095027	7644.2192	2.0121745	2291.159	0.0038810256	0.0038810256	0.0012325364
15.095027	7644.2192	2.0121745	2749.3908	0.0036286829	0.0036286829	0.0012325364
15.095027	7644.2192	2.0121745	3207.6227	0.0034232376	0.0034232376	0.0012325364
15.095027	7644.2192	2.0121745	3665.8545	0.0032527462	0.0032527462	0.0012325364
15.095027	7644.2192	2.0121745	4124.0863	0.0031089969	0.0031089969	0.0012325364
15.095027	7644.2192	2.4146094	0	0.005912162	0.0016745448	0.0012324999
15.095027	7644.2192	2.4146094	458.23181	0.0059094704	0.0061003203	0.0012324999
15.095027	7644.2192	2.4146094	916.46361	0.0053476603	0.0053476603	0.0012324999
15.095027	7644.2192	2.4146094	1374.6954	0.0048064927	0.0048064927	0.0012324999
15.095027	7644.2192	2.4146094	1832.9272	0.0043969283	0.0043969283	0.0012324999
15.095027	7644.2192	2.4146094	2291.159	0.0040757743	0.0040757743	0.0012324999
15.095027	7644.2192	2.4146094	2749.3908	0.0038171333	0.0038171333	0.0012324999
15.095027	7644.2192	2.4146094	3207.6227	0.003604376	0.003604376	0.0012324999
15.095027	7644.2192	2.4146094	3665.8545	0.003426298	0.003426298	0.0012324999
15.095027	7644.2192	2.4146094	4124.0863	0.0032750663	0.0032750663	0.0012324999
15.095027	7644.2192	2.8170443	0	0.0058285078	0.0016890601	0.0012324634
15.095027	7644.2192	2.8170443	458.23181	0.0058259778	0.0062198437	0.0012324634
15.095027	7644.2192	2.8170443	916.46361	0.0055043313	0.0055043313	0.0012324634
15.095027	7644.2192	2.8170443	1374.6954	0.0049776851	0.0049776851	0.0012324634
15.095027	7644.2192	2.8170443	1832.9272	0.0045722115	0.0045722115	0.0012324634
15.095027	7644.2192	2.8170443	2291.159	0.0042499067	0.0042499067	0.0012324634
15.095027	7644.2192	2.8170443	2749.3908	0.0039874347	0.0039874347	0.0012324634
15.095027	7644.2192	2.8170443	3207.6227	0.0037695237	0.0037695237	0.0012324634
15.095027	7644.2192	2.8170443	3665.8545	0.0035857123	0.0035857123	0.0012324634
15.095027	7644.2192	2.8170443	4124.0863	0.0034285797	0.0034285797	0.0012324634
15.095027	7644.2192	3.2194791	0	0.0057641452	0.0017032921	0.0012324271
15.095027	7644.2192	3.2194791	458.23181	0.0057617744	0.0063198768	0.0012324271
15.095027	7644.2192	3.2194791	916.46361	0.0056392105	0.0056392105	0.0012324271
15.095027	7644.2192	3.2194791	1374.6954	0.0051278543	0.0051278543	0.0012324271
15.095027	7644.2192	3.2194791	1832.9272	0.004728163	0.004728163	0.0012324271
15.095027	7644.2192	3.2194791	2291.159	0.0044066131	0.0044066131	0.0012324271
15.095027	7644.2192	3.2194791	2749.3908	0.0041421496	0.0041421496	0.0012324271
15.095027	7644.2192	3.2194791	3207.6227	0.0039207544	0.0039207544	0.0012324271
15.095027	7644.2192	3.2194791	3665.8545	0.0037326837	0.0037326837	0.0012324271
15.095027	7644.2192	3.2194791	4124.0863	0.0035709364	0.0035709364	0.0012324271
15.095027	7644.2192	3.621914	0	0.0057130852	0.0017172488	0.0012323909
15.095027	7644.2192	3.621914	458.23181	0.0057108631	0.0064048025	0.0012323909
15.095027	7644.2192	3.621914	916.46361	0.0057086153	0.0057565611	0.0012323909
15.095027	7644.2192	3.621914	1374.6954	0.0052607043	0.0052607043	0.0012323909
15.095027	7644.2192	3.621914	1832.9272	0.0048678806	0.0048678806	0.0012323909
15.095027	7644.2192	3.621914	2291.159	0.0045484448	0.0045484448	0.0012323909
15.095027	7644.2192	3.621914	2749.3908	0.0042833727	0.0042833727	0.0012323909
15.095027	7644.2192	3.621914	3207.6227	0.0040597943	0.0040597943	0.0012323909
15.095027	7644.2192	3.621914	3665.8545	0.0038686444	0.0038686444	0.0012323909
15.095027	7644.2192	3.621914	4124.0863	0.0037033338	0.0037033338	0.0012323909
15.0950271	15288.4383	0	0	0.0059687035	0.00117384781	0.0012172171
15.0950271	15288.4383	0	458.231807	0.00401248596	0.00401248596	0.0012172171
15.0950271	15288.4383	0	916.463615	0.00325126093	0.00325126093	0.0012172171
15.0950271	15288.4383	0	1374.69542	0.0028382758	0.0028382758	0.0012172171
15.0950271	15288.4383	0	1832.92723	0.00257798449	0.00257798449	0.0012172171
15.0950271	15288.4383	0	2291.15904	0.00239866074	0.00239866074	0.0012172171
15.0950271	15288.4383	0	2749.39084	0.00226752783	0.00226752783	0.0012172171
15.0950271	15288.4383	0	3207.62265	0.00216742863	0.00216742863	0.0012172171
15.0950271	15288.4383	0	3665.85446	0.00208849782	0.00208849782	0.0012172171
15.0950271	15288.4383	0	4124.08627	0.00202465559	0.00202465559	0.0012172171
15.0950271	15288.4383	0.402434893	0	0.00645352896	0.00118614632	0.00121834865
15.0950271	15288.4383	0.402434893	458.231807	0.00486185355	0.00486185355	0.00121834865
15.0950271	15288.4383	0.402434893	916.463615	0.00393270225	0.00393270225	0.00121834865
15.0950271	15288.4383	0.402434893	1374.69542	0.00339285023	0.00339285023	0.00121834865
15.0950271	15288.4383	0.402434893	1832.92723	0.00304180782	0.00304180782	0.00121834865
15.0950271	15288.4383	0.402434893	2291.15904	0.00279607629	0.00279607629	0.00121834865
15.0950271	15288.4383	0.402434893	2749.39084	0.00261472241	0.00261472241	0.00121834865
15.0950271	15288.4383	0.402434893	3207.62265	0.00247547654	0.00247547654	0.00121834865
15.0950271	15288.4383	0.402434893	3665.85446	0.00236523827	0.00236523827	0.00121834865
15.0950271	15288.4383	0.402434893	4124.08627	0.00227581569	0.00227581569	0.00121834865
15.0950271	15288.4383	0.804869786	0	0.00661500988	0.00119829115	0.0012316146
15.0950271	15288.4383	0.804869786	458.231807	0.00528214554	0.00528214554	0.0012316146
15.0950271	15288.4383	0.804869786	916.463615	0.00437010021	0.00437010021	0.0012316146
15.0950271	15288.4383	0.804869786	1374.69542	0.0038007018	0.0038007018	0.0012316146
15.0950271	15288.4383	0.804869786	1832.92723	0.00341293544	0.00341293544	0.0012316146
15.0950271	15288.4383	0.804869786	2291.15904	0.0031328204	0.0031328204	0.0012316146
15.0950271	15288.4383	0.804869786	2749.39084	0.00292135544	0.00292135544	0.0012316146
15.0950271	15288.4383	0.804869786	3207.62265	0.00275619649	0.00275619649	0.0012316146
15.0950271	15288.4383	0.804869786	3665.85446	0.00262369102	0.00262369102	0.0012316146
15.0950271	15288.4383	0.804869786	4124.08627	0.00251505133	0.00251505133	0.0012316146
15.0950271	15288.4383	1.20730468	0	0.00625856149	0.00121028521	0.00123158944
15.0950271	15288.4383	1.20730468	458.231807	0.00557880505	0.00557880505	0.00123158944
15.0950271	15288.4383	1.20730468	916.463615	0.00470332847	0.00470332847	0.00123158944
15.0950271	15288.4383	1.20730468	1374.69542	0.00412895355	0.00412895355	0.00123158944
15.0950271	15288.4383	1.20730468	1832.92723	0.00372303965	0.00372303965	0.00123158944
15.0950271	15288.4383	1.20730468	2291.15904	0.00342177175	0.00342177175	0.00123158944
15.0950271	15288.4383	1.20730468	2749.39084	0.00318970294	0.00318970294	0.00123158944
15.0950271	15288.4383	1.20730468	3207.62265	0.00300561978	0.00300561978	0.00123158944
15.0950271	15288.4383	1.20730468	3665.85446	0.00285610976	0.00285610976	0.00123158944
15.0950271	15288.4383	1.20730468	4124.08627	0.00273230453	0.00273230453	0.00123158944
15.0950271	15288.4383	1.60973957	0	0.00605238788	0.00122213131	0.00123156433
15.0950271	15288.4383	1.60973957	458.231807	0.00580370943	0.00580370943	0.00123156433
15.0950271	15288.4383	1.60973957	916.463615	0.00496825954	0.00496825954	0.00123156433
15.0950271	15288.4383	1.60973957	1374.69542	0.00439987861	0.00439987861	0.00123156433
15.0950271	15288.4383	1.60973957	1832.92723	0.00398646099	0.00398646099	0.00123156433
15.0950271	15288.4383	1.60973957	2291.15904	0.00367263789	0.00367263789	0.00123156433
15.0950271	15288.4383	1.60973957	2749.39084	0.0034266305	0.0034266305	0.00123156433
15.0950271	15288.4383	1.60973957	3207.62265	0.00322877958	0.00322877958	0.00123156433
15.0950271	15288.4383	1.60973957	3665.85446	0.00306629422	0.00306629422	0.00123156433
15.0950271	15288.4383	1.60973957	4124.08627	0.00293051447	0.00293051447	0.00123156433
15.0950271	15288.4383	2.01217447	0	0.00591763952	0.00123383219	0.00123153929
15.0950271	15288.4383	2.01217447	458.231807	0.00591480387	0.00598093992	0.00123153929
15.0950271	15288.4383	2.01217447	916.463615	0.00518545797	0.00518545797	0.00123153929
15.0950271	15288.4383	2.01217447	1374.69542	0.00462817533	0.00462817533	0.00123153929
15.0950271	15288.4383	2.01217447	1832.92723	0.00421345252	0.00421345252	0.00123153929
15.0950271	15288.4383	2.01217447	2291.15904	0.00389271816	0.00389271816	0.00123153929
15.0950271	15288.4383	2.01217447	2749.39084	0.003637485	0.003637485	0.00123153929
15.0950271	15288.4383	2.01217447	3207.62265	0.0034297004	0.0034297004	0.00123153929
15.0950271	15288.4383	2.01217447	3665.85446	0.00325734671	0.00325734671	0.00123153929
15.0950271	15288.4383	2.01217447	4124.08627	0.00311212214	0.00311212214	0.00123153929
15.0950271	15288.4383	2.41460936	0	0.00582257973	0.00124539053	0.00123151435
15.0950271	15288.4383	2.41460936	458.231807	0.00581989442	0.00612419419	0.00123151435
15.0950271	15288.4383	2.41460936	916.463615	0.00536743057	0.00536743057	0.00123151435
15.0950271	15288.4383	2.41460936	1374.69542	0.00482376444	0.00482376444	0.00123151435
15.0950271	15288.4383	2.41460936	1832.92723	0.00441145555	0.00441145555	0.00123151435
15.0950271	15288.4383	2.41460936	2291.15904	0.00408757253	0.00408757253	0.00123151435
15.0950271	15288.4383	2.41460936	2749.39084	0.00382647937	0.00382647937	0.00123151435
15.0950271	15288.4383	2.41460936	3207.62265	0.00361163407	0.00361163407	0.00123151435
15.0950271	15288.4383	2.41460936	3665.85446	0.00343182372	0.00343182372	0.00123151435
15.0950271	15288.4383	2.41460936	4124.08627	0.0032791715	0.0032791715	0.00123151435
15.0950271	15288.4383	2.81704425	0	0.00575188924	0.00125680894	0.00123148951
15.0950271	15288.4383	2.81704425	458.231807	0.00574936887	0.00624226487	0.00123148951
15.0950271	15288.4383	2.81704425	916.463615	0.00552235215	0.00552235215	0.00123148951
15.0950271	15288.4383	2.81704425	1374.69542	0.00499355319	0.00499355319	0.00123148951
15.0950271	15288.4383	2.81704425	1832.92723	0.00458596239	0.00458596239	0.00123148951
15.0950271	15288.4383	2.81704425	2291.15904	0.00426148709	0.00426148709	0.00123148951
15.0950271	15288.4383	2.81704425	2749.39084	0.00399696635	0.00399696635	0.00123148951
15.0950271	15288.4383	2.81704425	3207.62265	0.00377723132	0.00377723132	0.00123148951
15.0950271	15288.4383	2.81704425	3665.85446	0.00359184861	0.00359184861	0.00123148951
15.0950271	15288.4383	2.81704425	4124.08627	0.0034333861	0.0034333861	0.00123148951
15.0950271	15288.4383	3.21947914	0	0.00569724719	0.00126808997	0.0012314648
15.0950271	15288.4383	3.21947914	458.231807	0.00569488704	0.00634115767	0.0012314648
15.0950271	15288.4383	3.21947914	916.463615	0.00565590893	0.00565590893	0.0012314648
15.0950271	15288.4383	3.21947914	1374.69542	0.00514251897	0.00514251897	0.0012314648
15.0950271	15288.4383	3.21947914	1832.92723	0.0047411055	0.0047411055	0.0012314648
15.0950271	15288.4383	3.21947914	2291.15904	0.00441780754	0.00441780754	0.0012314648
15.0950271	15288.4383	3.21947914	2749.39084	0.00415163959	0.00415163959	0.0012314648
15.0950271	15288.4383	3.21947914	3207.62265	0.00392867005	0.00392867005	0.0012314648
15.0950271	15288.4383	3.21947914	3665.85446	0.00373919726	0.00373919726	0.0012314648
15.0950271	15288.4383	3.21947914	4124.08627	0.00357622844	0.00357622844	0.0012314648
15.0950271	15288.4383	3.62191404	0	0.00565373881	0.0012792361	0.00123144023
15.0950271	15288.4383	3.62191404	458.231807	0.00565152741	0.00642512963	0.00123144023
15.0950271	15288.4383	3.62191404	916.463615	0.00564929052	0.00577224235	0.00123144023
15.0950271	15288.4383	3.62191404	1374.69542	0.00527436679	0.00527436679	0.00123144023
15.0950271	15288.4383	3.62191404	1832.92723	0.00488005725	0.00488005725	0.00123144023
15.0950271	15288.4383	3.62191404	2291.15904	0.00455918005	0.00455918005	0.00123144023
15.0950271	15288.4383	3.62191404	2749.39084	0.0042926839	0.0042926839	0.00123144023
15.0950271	15288.4383	3.62191404	3207.62265	0.00406775328	0.00406775328	0.00123144023
15.0950271	15288.4383	3.62191404	3665.85446	0.00387536451	0.00387536451	0.00123144023
15.0950271	15288.4383	3.62191404	4124.08627	0.00370894643	0.00370894643	0.00123144023
15.0950271	22932.6575	0	0	0.0058017819	0.000999355304	0.00121686493
15.0950271	22932.6575	0	458.231807	0.00396079369	0.00396079369	0.00121686493
15.0950271	22932.6575	0	916.463615	0.00322604856	0.00322604856	0.00121686493
15.0950271	22932.6575	0	1374.69542	0.0028235036	0.0028235036	0.00121686493
15.0950271	22932.6575	0	1832.92723	0.00256838352	0.00256838352	0.00121686493
15.0950271	22932.6575	0	2291.15904	0.00239198645	0.00239198645	0.00121686493
15.0950271	22932.6575	0	2749.39084	0.00226266366	0.00226266366	0.00121686493
15.0950271	22932.6575	0	3207.62265	0.00216375767	0.00216375767	0.00121686493
15.0950271	22932.6575	0	3665.85446	0.00208565217	0.00208565217	0.00121686493
15.0950271	22932.6575	0	4124.08627	0.00202240267	0.00202240267	0.00121686493
15.0950271	22932.6575	0.402434893	0	0.00631834567	0.00100893041	0.00121800036
15.0950271	22932.6575	0.402434893	458.231807	0.00490821829	0.00490821829	0.00121800036
15.0950271	22932.6575	0.402434893	916.463615	0.0039591508	0.0039591508	0.00121800036
15.0950271	22932.6575	0.402434893	1374.69542	0.00340563154	0.00340563154	0.00121800036
15.0950271	22932.6575	0.402434893	1832.92723	0.00304650231	0.00304650231	0.00121800036
15.0950271	22932.6575	0.402434893	2291.15904	0.00279606711	0.00279606711	0.00121800036
15.0950271	22932.6575	0.402434893	2749.39084	0.00261193987	0.00261193987	0.00121800036
15.0950271	22932.6575	0.402434893	3207.62265	0.00247103806	0.00247103806	0.00121800036
15.0950271	22932.6575	0.402434893	3665.85446	0.00235981014	0.00235981014	0.00121800036
15.0950271	22932.6575	0.402434893	4124.08627	0.00226980704	0.00226980704	0.00121800036
15.0950271	22932.6575	0.804869786	0	0.00637705272	0.00101841927	0.0012312702
15.0950271	22932.6575	0.804869786	458.231807	0.00532281717	0.00532281717	0.0012312702
15.0950271	22932.6575	0.804869786	916.463615	0.00440038098	0.00440038098	0.0012312702
15.0950271	22932.6575	0.804869786	1374.69542	0.00381984071	0.00381984071	0.0012312702
15.0950271	22932.6575	0.804869786	1832.92723	0.00342400977	0.00342400977	0.0012312702
15.0950271	22932.6575	0.804869786	2291.15904	0.00313854061	0.00313854061	0.0012312702
15.0950271	22932.6575	0.804869786	2749.39084	0.00292355253	0.00292355253	0.0012312702
15.0950271	22932.6575	0.804869786	3207.62265	0.00275605211	0.00275605211	0.0012312702
15.0950271	22932.6575	0.804869786	3665.85446	0.00262197102	0.00262197102	0.0012312702
15.0950271	22932.6575	0.804869786	4124.08627	0.00251226082	0.00251226082	0.0012312702
15.0950271	22932.6575	1.20730468	0	0.00609288929	0.00102782304	0.00123124892
15.0950271	22932.6575	1.20730468	458.231807	0.00561232504	0.00561232504	0.00123124892
15.0950271	22932.6575	1.20730468	916.463615	0.00473156026	0.00473156026	0.00123124892
15.0950271	22932.6575	1.20730468	1374.69542	0.00414966232	0.00414966232	0.00123124892
15.0950271	22932.6575	1.20730468	1832.92723	0.00373708842	0.00373708842	0.00123124892
15.0950271	22932.6575	1.20730468	2291.15904	0.00343081395	0.00343081395	0.00123124892
15.0950271	22932.6575	1.20730468	2749.39084	0.00319514252	0.00319514252	0.00123124892
15.0950271	22932.6575	1.20730468	3207.62265	0.00300848416	0.00300848416	0.00123124892
15.0950271	22932.6575	1.20730468	3665.85446	0.00285712368	0.00285712368	0.00123124892
15.0950271	22932.6575	1.20730468	4124.08627	0.0027319777	0.0027319777	0.00123124892
15.0950271	22932.6575	1.60973957	0	0.00592577245	0.00103714289	0.0012312277
15.0950271	22932.6575	1.60973957	458.231807	0.00583256011	0.00583256011	0.0012312277
15.0950271	22932.6575	1.60973957	916.463615	0.00499322543	0.00499322543	0.0012312277
15.0950271	22932.6575	1.60973957	1374.69542	0.00441999441	0.00441999441	0.0012312277
15.0950271	22932.6575	1.60973957	1832.92723	0.0040015184	0.0040015184	0.0012312277
15.0950271	22932.6575	1.60973957	2291.15904	0.00368342775	0.00368342775	0.0012312277
15.0950271	22932.6575	1.60973957	2749.39084	0.00343408703	0.00343408703	0.0012312277
15.0950271	22932.6575	1.60973957	3207.62265	0.0032336982	0.0032336982	0.0012312277
15.0950271	22932.6575	1.60973957	3665.85446	0.00306929127	0.00306929127	0.0012312277
15.0950271	22932.6575	1.60973957	4124.08627	0.00293205321	0.00293205321	0.0012312277
15.0950271	22932.6575	2.01217447	0	0.00581536338	0.00104637995	0.00123120655
15.0950271	22932.6575	2.01217447	458.231807	0.00581255646	0.00600690953	0.00123120655
15.0950271	22932.6575	2.01217447	916.463615	0.0052074907	0.0052074907	0.00123120655
15.0950271	22932.6575	2.01217447	1374.69542	0.00464691498	0.00464691498	0.00123120655
15.0950271	22932.6575	2.01217447	1832.92723	0.00422846369	0.00422846369	0.00123120655
15.0950271	22932.6575	2.01217447	2291.15904	0.00390426168	0.00390426168	0.00123120655
15.0950271	22932.6575	2.01217447	2749.39084	0.00364611025	0.00364611025	0.00123120655
15.0950271	22932.6575	2.01217447	3207.62265	0.00343597221	0.00343597221	0.00123120655
15.0950271	22932.6575	2.01217447	3665.85446	0.00326175197	0.00326175197	0.00123120655
15.0950271	22932.6575	2.01217447	4124.08627	0.00311505406	0.00311505406	0.00123120655
15.0950271	22932.6575	2.41460936	0	0.00573687881	0.00105553533	0.00123118549
15.0950271	22932.6575	2.41460936	458.231807	0.0057342187	0.00614826231	0.00123118549
15.0950271	22932.6575	2.41460936	916.463615	0.00538717149	0.00538717149	0.00123118549
15.0950271	22932.6575	2.41460936	1374.69542	0.0048409898	0.0048409898	0.00123118549
15.0950271	22932.6575	2.41460936	1832.92723	0.00442591122	0.00442591122	0.00123118549
15.0950271	22932.6575	2.41460936	2291.15904	0.00409926931	0.00409926931	0.00123118549
15.0950271	22932.6575	2.41460936	2749.39084	0.00383570026	0.00383570026	0.00123118549
15.0950271	22932.6575	2.41460936	3207.62265	0.00361875163	0.00361875163	0.00123118549
15.0950271	22932.6575	2.41460936	3665.85446	0.00343720102	0.00343720102	0.00123118549
15.0950271	22932.6575	2.41460936	4124.08627	0.00328312567	0.00328312567	0.00123118549
15.0950271	22932.6575	2.81704425	0	0.00567818327	0.00106461014	0.00123116454
15.0950271	22932.6575	2.81704425	458.231807	0.00567568487	0.00626494918	0.00123116454
15.0950271	22932.6575	2.81704425	916.463615	0.00554037112	0.00554037112	0.00123116454
15.0950271	22932.6575	2.81704425	1374.69542	0.00500938603	0.00500938603	0.00123116454
15.0950271	22932.6575	2.81704425	1832.92723	0.004599661	0.004599661	0.00123116454
15.0950271	22932.6575	2.81704425	2291.15904	0.00427299483	0.00427299483	0.00123116454
15.0950271	22932.6575	2.81704425	2749.39084	0.00400640666	0.00400640666	0.00123116454
15.0950271	22932.6575	2.81704425	3207.62265	0.00378483357	0.00378483357	0.00123116454
15.0950271	22932.6575	2.81704425	3665.85446	0.00359787066	0.00359787066	0.00123116454
15.0950271	22932.6575	2.81704425	4124.08627	0.00343807351	0.00343807351	0.00123116454
15.0950271	22932.6575	3.21947914	0	0.00563261432	0.00107360544	0.00123114372
15.0950271	22932.6575	3.21947914	458.231807	0.00563027331	0.00636274143	0.00123114372
15.0950271	22932.6575	3.21947914	916.463615	0.00562790166	0.00567263328	0.00123114372
15.0950271	22932.6575	3.21947914	1374.69542	0.00515715949	0.00515715949	0.00123114372
15.0950271	22932.6575	3.21947914	1832.92723	0.00475400797	0.00475400797	0.00123114372
15.0950271	22932.6575	3.21947914	2291.15904	0.00442894733	0.00442894733	0.00123114372
15.0950271	22932.6575	3.21947914	2749.39084	0.0041610608	0.0041610608	0.00123114372
15.0950271	22932.6575	3.21947914	3207.62265	0.00393650504	0.00393650504	0.00123114372
15.0950271	22932.6575	3.21947914	3665.85446	0.00374562157	0.00374562157	0.00123114372
15.0950271	22932.6575	3.21947914	4124.08627	0.00358142577	0.00358142577	0.00123114372
15.0950271	22932.6575	3.62191404	0	0.0055962039	0.00108252228	0.00123112304
15.0950271	22932.6575	3.62191404	458.231807	0.00559400924	0.00644577902	0.00123112304
15.0950271	22932.6575	3.62191404	916.463615	0.00559178936	0.00578797428	0.00123112304
15.0950271	22932.6575	3.62191404	1374.69542	0.00528801676	0.00528801676	0.00123112304
15.0950271	22932.6575	3.62191404	1832.92723	0.00489220323	0.00489220323	0.00123112304
15.0950271	22932.6575	3.62191404	2291.15904	0.00456987279	0.00456987279	0.00123112304
15.0950271	22932.6575	3.62191404	2749.39084	0.00430194169	0.00430194169	0.00123112304
15.0950271	22932.6575	3.62191404	3207.62265	0.00407564919	0.00407564919	0.00123112304
15.0950271	22932.6575	3.62191404	3665.85446	0.00388201388	0.00388201388	0.00123112304
15.0950271	22932.6575	3.62191404	4124.08627	0.00371448281	0.00371448281	0.00123112304
15.0950271	30576.8767	0	0	0.00564765391	0.000901958809	0.00121668876
15.0950271	30576.8767	0	458.231807	0.00391126519	0.00391126519	0.00121668876
15.0950271	30576.8767	0	916.463615	0.003201589	0.003201589	0.00121668876
15.0950271	30576.8767	0	1374.69542	0.00280907621	0.00280907621	0.00121668876
15.0950271	30576.8767	0	1832.92723	0.00255896679	0.00255896679	0.00121668876
15.0950271	30576.8767	0	2291.15904	0.00238542093	0.00238542093	0.00121668876
15.0950271	30576.8767	0	2749.39084	0.00225786838	0.00225786838	0.00121668876
15.0950271	30576.8767	0	3207.62265	0.00216013268	0.00216013268	0.00121668876
15.0950271	30576.8767	0	3665.85446	0.00208283845	0.00208283845	0.00121668876
15.0950271	30576.8767	0	4124.08627	0.00202017264	0.00202017264	0.00121668876
15.0950271	30576.8767	0.402434893	0	0.00619058484	0.000909760378	0.00121782614
15.0950271	30576.8767	0.402434893	458.231807	0.00495381514	0.00495381514	0.00121782614
15.0950271	30576.8767	0.402434893	916.463615	0.00398431239	0.00398431239	0.00121782614
15.0950271	30576.8767	0.402434893	1374.69542	0.00341705446	0.00341705446	0.00121782614
15.0950271	30576.8767	0.402434893	1832.92723	0.00304995687	0.00304995687	0.00121782614
15.0950271	30576.8767	0.402434893	2291.15904	0.00279498216	0.00279498216	0.00121782614
15.0950271	30576.8767	0.402434893	2749.39084	0.00260823754	0.00260823754	0.00121782614
15.0950271	30576.8767	0.402434893	3207.62265	0.0024658137	0.0024658137	0.00121782614
15.0950271	30576.8767	0.402434893	3665.85446	0.00235370731	0.00235370731	0.00121782614
15.0950271	30576.8767	0.402434893	4124.08627	0.00226321517	0.00226321517	0.00121782614
15.0950271	30576.8767	0.804869786	0	0.00616101767	0.000917506892	0.00123109792
15.0950271	30576.8767	0.804869786	458.231807	0.00536323788	0.00536323788	0.00123109792
15.0950271	30576.8767	0.804869786	916.463615	0.00443034623	0.00443034623	0.00123109792
15.0950271	30576.8767	0.804869786	1374.69542	0.00383841865	0.00383841865	0.00123109792
15.0950271	30576.8767	0.804869786	1832.92723	0.00343442755	0.00343442755	0.00123109792
15.0950271	30576.8767	0.804869786	2291.15904	0.00314360711	0.00314360711	0.00123109792
15.0950271	30576.8767	0.804869786	2749.39084	0.00292513973	0.00292513973	0.00123109792
15.0950271	30576.8767	0.804869786	3207.62265	0.00275535416	0.00275535416	0.00123109792
15.0950271	30576.8767	0.804869786	3665.85446	0.00261975412	0.00261975412	0.00123109792
15.0950271	30576.8767	0.804869786	4124.08627	0.00250902584	0.00250902584	0.00123109792
15.0950271	30576.8767	1.20730468	0	0.00593898758	0.000925198942	0.00123107859
15.0950271	30576.8767	1.20730468	458.231807	0.00564564879	0.00564564879	0.00123107859
15.0950271	30576.8767	1.20730468	916.463615	0.00475968196	0.00475968196	0.00123107859
15.0950271	30576.8767	1.20730468	1374.69542	0.00417013061	0.00417013061	0.00123107859
15.0950271	30576.8767	1.20730468	1832.92723	0.00375078399	0.00375078399	0.00123107859
15.0950271	30576.8767	1.20730468	2291.15904	0.00343945468	0.00343945468	0.00123107859
15.0950271	30576.8767	1.20730468	2749.39084	0.00320017439	0.00320017439	0.00123107859
15.0950271	30576.8767	1.20730468	3207.62265	0.00301095598	0.00301095598	0.00123107859
15.0950271	30576.8767	1.20730468	3665.85446	0.0028577696	0.0028577696	0.00123107859
15.0950271	30576.8767	1.20730468	4124.08627	0.00273131052	0.00273131052	0.00123107859
15.0950271	30576.8767	1.60973957	0	0.00580647683	0.000932837111	0.00123105931
15.0950271	30576.8767	1.60973957	458.231807	0.00580366387	0.00586137107	0.00123105931
15.0950271	30576.8767	1.60973957	916.463615	0.00501811346	0.00501811346	0.00123105931
15.0950271	30576.8767	1.60973957	1374.69542	0.00443998963	0.00443998963	0.00123105931
15.0950271	30576.8767	1.60973957	1832.92723	0.00401637661	0.00401637661	0.00123105931
15.0950271	30576.8767	1.60973957	2291.15904	0.00369396554	0.00369396554	0.00123105931
15.0950271	30576.8767	1.60973957	2749.39084	0.00344126736	0.00344126736	0.00123105931
15.0950271	30576.8767	1.60973957	3207.62265	0.0032383359	0.0032383359	0.00123105931
15.0950271	30576.8767	1.60973957	3665.85446	0.0030720139	0.0030720139	0.00123105931
15.0950271	30576.8767	1.60973957	4124.08627	0.00293332991	0.00293332991	0.00123105931
15.0950271	30576.8767	2.01217447	0	0.00571807088	0.000940421974	0.0012310401
15.0950271	30576.8767	2.01217447	458.231807	0.00571531682	0.00603299673	0.0012310401
15.0950271	30576.8767	2.01217447	916.463615	0.00522946327	0.00522946327	0.0012310401
15.0950271	30576.8767	2.01217447	1374.69542	0.00466557883	0.00466557883	0.0012310401
15.0950271	30576.8767	2.01217447	1832.92723	0.00424335314	0.00424335314	0.0012310401
15.0950271	30576.8767	2.01217447	2291.15904	0.0039156412	0.0039156412	0.0012310401
15.0950271	30576.8767	2.01217447	2749.39084	0.0036545447	0.0036545447	0.0012310401
15.0950271	30576.8767	2.01217447	3207.62265	0.0034420405	0.0034420405	0.0012310401
15.0950271	30576.8767	2.01217447	3665.85446	0.00326595084	0.00326595084	0.0012310401
15.0950271	30576.8767	2.01217447	4124.08627	0.00311778291	0.00311778291	0.0012310401
15.0950271	30576.8767	2.41460936	0	0.00565478651	0.000947954097	0.00123102099
15.0950271	30576.8767	2.41460936	458.231807	0.00565216687	0.00617256197	0.00123102099
15.0950271	30576.8767	2.41460936	916.463615	0.00540687939	0.00540687939	0.00123102099
15.0950271	30576.8767	2.41460936	1374.69542	0.00485815995	0.00485815995	0.00123102099
15.0950271	30576.8767	2.41460936	1832.92723	0.00444028518	0.00444028518	0.00123102099
15.0950271	30576.8767	2.41460936	2291.15904	0.00411085431	0.00411085431	0.00123102099
15.0950271	30576.8767	2.41460936	2749.39084	0.00384478595	0.00384478595	0.00123102099
15.0950271	30576.8767	2.41460936	3207.62265	0.00362571939	0.00362571939	0.00123102099
15.0950271	30576.8767	2.41460936	3665.85446	0.00344242141	0.00344242141	0.00123102099
15.0950271	30576.8767	2.41460936	4124.08627	0.00328692128	0.00328692128	0.00123102099
15.0950271	30576.8767	2.81704425	0	0.0056072095	0.000955434038	0.00123100199
15.0950271	30576.8767	2.81704425	458.231807	0.0056047433	0.00628793568	0.00123100199
15.0950271	30576.8767	2.81704425	916.463615	0.00555838911	0.00555838911	0.00123100199
15.0950271	30576.8767	2.81704425	1374.69542	0.00502517813	0.00502517813	0.00123100199
15.0950271	30576.8767	2.81704425	1832.92723	0.00461330029	0.00461330029	0.00123100199
15.0950271	30576.8767	2.81704425	2291.15904	0.00428442246	0.00428442246	0.00123100199
15.0950271	30576.8767	2.81704425	2749.39084	0.00401574826	0.00401574826	0.00123100199
15.0950271	30576.8767	2.81704425	3207.62265	0.00379232346	0.00379232346	0.00123100199
15.0950271	30576.8767	2.81704425	3665.85446	0.00360377191	0.00360377191	0.00123100199
15.0950271	30576.8767	2.81704425	4124.08627	0.00344263596	0.00344263596	0.00123100199
15.0950271	30576.8767	3.21947914	0	0.00557012122	0.000962862348	0.00123098312
15.0950271	30576.8767	3.21947914	458.231807	0.00556780653	0.00638466571	0.00123098312
15.0950271	30576.8767	3.21947914	916.463615	0.0055654616	0.0056893876	0.00123098312
15.0950271	30576.8767	3.21947914	1374.69542	0.00517177278	0.00517177278	0.00123098312
15.0950271	30576.8767	3.21947914	1832.92723	0.00476686553	0.00476686553	0.00123098312
15.0950271	30576.8767	3.21947914	2291.15904	0.00444002707	0.00444002707	0.00123098312
15.0950271	30576.8767	3.21947914	2749.39084	0.00417040766	0.00417040766	0.00123098312
15.0950271	30576.8767	3.21947914	3207.62265	0.003944254	0.003944254	0.00123098312
15.0950271	30576.8767	3.21947914	3665.85446	0.00375195154	0.00375195154	0.00123098312
15.0950271	30576.8767	3.21947914	4124.08627	0.00358652363	0.00358652363	0.00123098312
15.0950271	30576.8767	3.62191404	0	0.00554038979	0.000970239567	0.00123096438
15.0950271	30576.8767	3.62191404	458.231807	0.00553821709	0.00646678549	0.00123096438
15.0950271	30576.8767	3.62191404	916.463615	0.00553601947	0.00580376287	0.00123096438
15.0950271	30576.8767	3.62191404	1374.69542	0.00530165286	0.00530165286	0.00123096438
15.0950271	30576.8767	3.62191404	1832.92723	0.0049043151	0.0049043151	0.00123096438
15.0950271	30576.8767	3.62191404	2291.15904	0.00458051904	0.00458051904	0.00123096438
15.0950271	30576.8767	3.62191404	2749.39084	0.00431114184	0.00431114184	0.00123096438
15.0950271	30576.8767	3.62191404	3207.62265	0.00408347783	0.00408347783	0.00123096438
15.0950271	30576.8767	3.62191404	3665.85446	0.00388858847	0.00388858847	0.00123096438
15.0950271	30576.8767	3.62191404	4124.08627	0.00371993911	0.00371993911	0.00123096438
15.0950271	38221.0958	0	0	0.0055048372	0.000839727412	0.00121658303
15.0950271	38221.0958	0	458.231807	0.00386376643	0.00386376643	0.00121658303
15.0950271	38221.0958	0	916.463615	0.00317784879	0.00317784879	0.00121658303
15.0950271	38221.0958	0	1374.69542	0.0027949816	0.0027949816	0.00121658303
15.0950271	38221.0958	0	1832.92723	0.00254972899	0.00254972899	0.00121658303
15.0950271	38221.0958	0	2291.15904	0.00237896152	0.00237896152	0.00121658303
15.0950271	38221.0958	0	2749.39084	0.00225314052	0.00225314052	0.00121658303
15.0950271	38221.0958	0	3207.62265	0.00215655278	0.00215655278	0.00121658303
15.0950271	38221.0958	0	3665.85446	0.0020800561	0.0020800561	0.00121658303
15.0950271	38221.0958	0	4124.08627	0.00201796514	0.00201796514	0.00121658303
15.0950271	38221.0958	0.402434893	0	0.00606964076	0.000846299559	0.00121772158
15.0950271	38221.0958	0.402434893	458.231807	0.00499837761	0.00499837761	0.00121772158
15.0950271	38221.0958	0.402434893	916.463615	0.00400789791	0.00400789791	0.00121772158
15.0950271	38221.0958	0.402434893	1374.69542	0.00342691162	0.00342691162	0.00121772158
15.0950271	38221.0958	0.402434893	1832.92723	0.00305202779	0.00305202779	0.00121772158
15.0950271	38221.0958	0.402434893	2291.15904	0.00279272052	0.00279272052	0.00121772158
15.0950271	38221.0958	0.402434893	2749.39084	0.00260354278	0.00260354278	0.00121772158
15.0950271	38221.0958	0.402434893	3207.62265	0.00245974976	0.00245974976	0.00121772158
15.0950271	38221.0958	0.402434893	3665.85446	0.00234688913	0.00234688913	0.00121772158
15.0950271	38221.0958	0.402434893	4124.08627	0.00225600866	0.00225600866	0.00121772158
15.0950271	38221.0958	0.804869786	0	0.00596376731	0.000852833559	0.00123099453
15.0950271	38221.0958	0.804869786	458.231807	0.00540335192	0.00540335192	0.00123099453
15.0950271	38221.0958	0.804869786	916.463615	0.00445990792	0.00445990792	0.00123099453
15.0950271	38221.0958	0.804869786	1374.69542	0.00385634501	0.00385634501	0.00123099453
15.0950271	38221.0958	0.804869786	1832.92723	0.00344411226	0.00344411226	0.00123099453
15.0950271	38221.0958	0.804869786	2291.15904	0.00314795942	0.00314795942	0.00123099453
15.0950271	38221.0958	0.804869786	2749.39084	0.00292606991	0.00292606991	0.00123099453
15.0950271	38221.0958	0.804869786	3207.62265	0.00275406574	0.00275406574	0.00123099453
15.0950271	38221.0958	0.804869786	3665.85446	0.00261701116	0.00261701116	0.00123099453
15.0950271	38221.0958	0.804869786	4124.08627	0.00250532305	0.00250532305	0.00123099453
15.0950271	38221.0958	1.20730468	0	0.00579553226	0.000859329749	0.00123097636
15.0950271	38221.0958	1.20730468	458.231807	0.00567876009	0.00567876009	0.00123097636
15.0950271	38221.0958	1.20730468	916.463615	0.00478765715	0.00478765715	0.00123097636
15.0950271	38221.0958	1.20730468	1374.69542	0.00419031493	0.00419031493	0.00123097636
15.0950271	38221.0958	1.20730468	1832.92723	0.0037640837	0.0037640837	0.00123097636
15.0950271	38221.0958	1.20730468	2291.15904	0.00344765656	0.00344765656	0.00123097636
15.0950271	38221.0958	1.20730468	2749.39084	0.00320476724	0.00320476724	0.00123097636
15.0950271	38221.0958	1.20730468	3207.62265	0.00301300945	0.00301300945	0.00123097636
15.0950271	38221.0958	1.20730468	3665.85446	0.00285802629	0.00285802629	0.00123097636
15.0950271	38221.0958	1.20730468	4124.08627	0.00273028545	0.00273028545	0.00123097636
15.0950271	38221.0958	1.60973957	0	0.00569382309	0.000865788463	0.00123095825
15.0950271	38221.0958	1.60973957	458.231807	0.00569111217	0.00589016018	0.00123095825
15.0950271	38221.0958	1.60973957	916.463615	0.0050429042	0.0050429042	0.00123095825
15.0950271	38221.0958	1.60973957	1374.69542	0.00445984047	0.00445984047	0.00123095825
15.0950271	38221.0958	1.60973957	1832.92723	0.00403101035	0.00403101035	0.00123095825
15.0950271	38221.0958	1.60973957	2291.15904	0.00370422735	0.00370422735	0.00123095825
15.0950271	38221.0958	1.60973957	2749.39084	0.00344815025	0.00344815025	0.00123095825
15.0950271	38221.0958	1.60973957	3207.62265	0.00324267435	0.00324267435	0.00123095825
15.0950271	38221.0958	1.60973957	3665.85446	0.00307444647	0.00307444647	0.00123095825
15.0950271	38221.0958	1.60973957	4124.08627	0.00293433126	0.00293433126	0.00123095825
15.0950271	38221.0958	2.01217447	0	0.00562536985	0.000872210033	0.00123094022
15.0950271	38221.0958	2.01217447	458.231807	0.0056226868	0.0060592388	0.00123094022
15.0950271	38221.0958	2.01217447	916.463615	0.00525136575	0.00525136575	0.00123094022
15.0950271	38221.0958	2.01217447	1374.69542	0.00468415244	0.00468415244	0.00123094022
15.0950271	38221.0958	2.01217447	1832.92723	0.00425810491	0.00425810491	0.00123094022
15.0950271	38221.0958	2.01217447	2291.15904	0.00392684082	0.00392684082	0.00123094022
15.0950271	38221.0958	2.01217447	2749.39084	0.00366277357	0.00366277357	0.00123094022
15.0950271	38221.0958	2.01217447	3207.62265	0.00344789198	0.00344789198	0.00123094022
15.0950271	38221.0958	2.01217447	3665.85446	0.00326993161	0.00326993161	0.00123094022
15.0950271	38221.0958	2.01217447	4124.08627	0.00312029848	0.00312029848	0.00123094022
15.0950271	38221.0958	2.41460936	0	0.00557605602	0.000878594783	0.00123092227
15.0950271	38221.0958	2.41460936	458.231807	0.00557348889	0.00619713788	0.00123092227
15.0950271	38221.0958	2.41460936	916.463615	0.00542655117	0.00542655117	0.00123092227
15.0950271	38221.0958	2.41460936	1374.69542	0.00487526577	0.00487526577	0.00123092227
15.0950271	38221.0958	2.41460936	1832.92723	0.00445456679	0.00445456679	0.00123092227
15.0950271	38221.0958	2.41460936	2291.15904	0.00412231657	0.00412231657	0.00123092227
15.0950271	38221.0958	2.41460936	2749.39084	0.00385372586	0.00385372586	0.00123092227
15.0950271	38221.0958	2.41460936	3207.62265	0.00363252755	0.00363252755	0.00123092227
15.0950271	38221.0958	2.41460936	3665.85446	0.00344747601	0.00344747601	0.00123092227
15.0950271	38221.0958	2.41460936	4124.08627	0.00329055037	0.00329055037	0.00123092227
15.0950271	38221.0958	2.81704425	0	0.0055388027	0.000884943036	0.00123090444
15.0950271	38221.0958	2.81704425	458.231807	0.00553637703	0.00631126975	0.00123090444
15.0950271	38221.0958	2.81704425	916.463615	0.00553391451	0.00557640783	0.00123090444
15.0950271	38221.0958	2.81704425	1374.69542	0.00504092388	0.00504092388	0.00123090444
15.0950271	38221.0958	2.81704425	1832.92723	0.00462687296	0.00462687296	0.00123090444
15.0950271	38221.0958	2.81704425	2291.15904	0.00429576218	0.00429576218	0.00123090444
15.0950271	38221.0958	2.81704425	2749.39084	0.00402498339	0.00402498339	0.00123090444
15.0950271	38221.0958	2.81704425	3207.62265	0.00379969364	0.00379969364	0.00123090444
15.0950271	38221.0958	2.81704425	3665.85446	0.00360954552	0.00360954552	0.00123090444
15.0950271	38221.0958	2.81704425	4124.08627	0.00344706722	0.00344706722	0.00123090444
15.0950271	38221.0958	3.21947914	0	0.00550965191	0.000891255111	0.00123088674
15.0950271	38221.0958	3.21947914	458.231807	0.00550736953	0.00640697336	0.00123088674
15.0950271	38221.0958	3.21947914	916.463615	0.00550505736	0.00570617682	0.00123088674
15.0950271	38221.0958	3.21947914	1374.69542	0.00518635574	0.00518635574	0.00123088674
15.0950271	38221.0958	3.21947914	1832.92723	0.0047796731	0.0047796731	0.00123088674
15.0950271	38221.0958	3.21947914	2291.15904	0.00445104108	0.00445104108	0.00123088674
15.0950271	38221.0958	3.21947914	2749.39084	0.00417967436	0.00417967436	0.00123088674
15.0950271	38221.0958	3.21947914	3207.62265	0.00395191131	0.00395191131	0.00123088674
15.0950271	38221.0958	3.21947914	3665.85446	0.00375818185	0.00375818185	0.00123088674
15.0950271	38221.0958	3.21947914	4124.08627	0.00359151707	0.00359151707	0.00123088674
15.0950271	38221.0958	3.62191404	0	0.00548621199	0.000897531322	0.00123086917
15.0950271	38221.0958	3.62191404	458.231807	0.00548406569	0.0064881881	0.00123086917
15.0950271	38221.0958	3.62191404	916.463615	0.00548189479	0.00581961504	0.00123086917
15.0950271	38221.0958	3.62191404	1374.69542	0.00531527385	0.00531527385	0.00123086917
15.0950271	38221.0958	3.62191404	1832.92723	0.00491638937	0.00491638937	0.00123086917
15.0950271	38221.0958	3.62191404	2291.15904	0.00459111458	0.00459111458	0.00123086917
15.0950271	38221.0958	3.62191404	2749.39084	0.00432027996	0.00432027996	0.00123086917
15.0950271	38221.0958	3.62191404	3207.62265	0.00409123482	0.00409123482	0.00123086917
15.0950271	38221.0958	3.62191404	3665.85446	0.00389508406	0.00389508406	0.00123086917
15.0950271	38221.0958	3.62191404	4124.08627	0.00372531137	0.00372531137	0.00123086917
15.0950271	45865.315	0	0	0.0053720792	0.00079650677	0.00121651253
15.0950271	45865.315	0	458.231807	0.00381817433	0.00381817433	0.00121651253
15.0950271	45865.315	0	916.463615	0.00315479646	0.00315479646	0.00121651253
15.0950271	45865.315	0	1374.69542	0.00278120829	0.00278120829	0.00121651253
15.0950271	45865.315	0	1832.92723	0.00254066501	0.00254066501	0.00121651253
15.0950271	45865.315	0	2291.15904	0.00237260562	0.00237260562	0.00121651253
15.0950271	45865.315	0	2749.39084	0.00224847865	0.00224847865	0.00121651253
15.0950271	45865.315	0	3207.62265	0.00215301713	0.00215301713	0.00121651253
15.0950271	45865.315	0	3665.85446	0.00207730461	0.00207730461	0.00121651253
15.0950271	45865.315	0	4124.08627	0.00201577983	0.00201577983	0.00121651253
15.0950271	45865.315	0.402434893	0	0.00595497301	0.000802180506	0.00121765186
15.0950271	45865.315	0.402434893	458.231807	0.00504157862	0.00504157862	0.00121765186
15.0950271	45865.315	0.402434893	916.463615	0.00402956109	0.00402956109	0.00121765186
15.0950271	45865.315	0.402434893	1374.69542	0.00343496403	0.00343496403	0.00121765186
15.0950271	45865.315	0.402434893	1832.92723	0.00305255355	0.00305255355	0.00121765186
15.0950271	45865.315	0.402434893	2291.15904	0.00278917078	0.00278917078	0.00121765186
15.0950271	45865.315	0.402434893	2749.39084	0.00259777641	0.00259777641	0.00121765186
15.0950271	45865.315	0.402434893	3207.62265	0.00245278834	0.00245278834	0.00121765186
15.0950271	45865.315	0.402434893	3665.85446	0.00233931211	0.00233931211	0.00121765186
15.0950271	45865.315	0.402434893	4124.08627	0.00224815405	0.00224815405	0.00121765186
15.0950271	45865.315	0.804869786	0	0.00578275666	0.000807826264	0.00123092559
15.0950271	45865.315	0.804869786	458.231807	0.00544310704	0.00544310704	0.00123092559
15.0950271	45865.315	0.804869786	916.463615	0.00448896672	0.00448896672	0.00123092559
15.0950271	45865.315	0.804869786	1374.69542	0.00387351786	0.00387351786	0.00123092559
15.0950271	45865.315	0.804869786	1832.92723	0.00345297916	0.00345297916	0.00123092559
15.0950271	45865.315	0.804869786	2291.15904	0.00315153141	0.00315153141	0.00123092559
15.0950271	45865.315	0.804869786	2749.39084	0.00292629204	0.00292629204	0.00123092559
15.0950271	45865.315	0.804869786	3207.62265	0.00275214727	0.00275214727	0.00123092559
15.0950271	45865.315	0.804869786	3665.85446	0.00261371106	0.00261371106	0.00123092559
15.0950271	45865.315	0.804869786	4124.08627	0.0025011277	0.0025011277	0.00123092559
15.0950271	45865.315	1.20730468	0	0.00566139774	0.000813444256	0.0012309082
15.0950271	45865.315	1.20730468	458.231807	0.00565911036	0.00571164902	0.0012309082
15.0950271	45865.315	1.20730468	916.463615	0.00481544693	0.00481544693	0.0012309082
15.0950271	45865.315	1.20730468	1374.69542	0.00421016748	0.00421016748	0.0012309082
15.0950271	45865.315	1.20730468	1832.92723	0.00377694091	0.00377694091	0.0012309082
15.0950271	45865.315	1.20730468	2291.15904	0.00345537911	0.00345537911	0.0012309082
15.0950271	45865.315	1.20730468	2749.39084	0.00320888746	0.00320888746	0.0012309082
15.0950271	45865.315	1.20730468	3207.62265	0.00301461703	0.00301461703	0.0012309082
15.0950271	45865.315	1.20730468	3665.85446	0.00285787123	0.00285787123	0.0012309082
15.0950271	45865.315	1.20730468	4124.08627	0.00272888397	0.00272888397	0.0012309082
15.0950271	45865.315	1.60973957	0	0.00558721753	0.000819034691	0.00123089087
15.0950271	45865.315	1.60973957	458.231807	0.00558462734	0.00591895463	0.00123089087
15.0950271	45865.315	1.60973957	916.463615	0.00506757762	0.00506757762	0.00123089087
15.0950271	45865.315	1.60973957	1374.69542	0.00447952136	0.00447952136	0.00123089087
15.0950271	45865.315	1.60973957	1832.92723	0.00404539233	0.00404539233	0.00123089087
15.0950271	45865.315	1.60973957	2291.15904	0.00371418751	0.00371418751	0.00123089087
15.0950271	45865.315	1.60973957	2749.39084	0.00345471299	0.00345471299	0.00123089087
15.0950271	45865.315	1.60973957	3207.62265	0.00324669403	0.00324669403	0.00123089087
15.0950271	45865.315	1.60973957	3665.85446	0.00307657242	0.00307657242	0.00123089087
15.0950271	45865.315	1.60973957	4124.08627	0.00293504321	0.00293504321	0.00123089087
15.0950271	45865.315	2.01217447	0	0.00553690974	0.000824597775	0.00123087362
15.0950271	45865.315	2.01217447	458.231807	0.0055343108	0.00608568283	0.00123087362
15.0950271	45865.315	2.01217447	916.463615	0.00527318845	0.00527318845	0.00123087362
15.0950271	45865.315	2.01217447	1374.69542	0.00470262054	0.00470262054	0.00123087362
15.0950271	45865.315	2.01217447	1832.92723	0.00427270194	0.00427270194	0.00123087362
15.0950271	45865.315	2.01217447	2291.15904	0.00393784361	0.00393784361	0.00123087362
15.0950271	45865.315	2.01217447	2749.39084	0.00367078114	0.00367078114	0.00123087362
15.0950271	45865.315	2.01217447	3207.62265	0.00345351259	0.00345351259	0.00123087362
15.0950271	45865.315	2.01217447	3665.85446	0.00327368192	0.00327368192	0.00123087362
15.0950271	45865.315	2.01217447	4124.08627	0.00312259001	0.00312259001	0.00123087362
15.0950271	45865.315	2.41460936	0	0.00550046336	0.000830133713	0.00123085645
15.0950271	45865.315	2.41460936	458.231807	0.00549795799	0.0062220435	0.00123085645
15.0950271	45865.315	2.41460936	916.463615	0.0054461844	0.0054461844	0.00123085645
15.0950271	45865.315	2.41460936	1374.69542	0.00489229778	0.00489229778	0.00123085645
15.0950271	45865.315	2.41460936	1832.92723	0.0044687448	0.0044687448	0.00123085645
15.0950271	45865.315	2.41460936	2291.15904	0.00413364447	0.00413364447	0.00123085645
15.0950271	45865.315	2.41460936	2749.39084	0.00386250881	0.00386250881	0.00123085645
15.0950271	45865.315	2.41460936	3207.62265	0.00363916577	0.00363916577	0.00123085645
15.0950271	45865.315	2.41460936	3665.85446	0.0034523555	0.0034523555	0.00123085645
15.0950271	45865.315	2.41460936	4124.08627	0.00329400462	0.00329400462	0.00123085645
15.0950271	45865.315	2.81704425	0	0.00547281117	0.000835642708	0.0012308394
15.0950271	45865.315	2.81704425	458.231807	0.00547043273	0.0063350041	0.0012308394
15.0950271	45865.315	2.81704425	916.463615	0.0054680181	0.00559442996	0.0012308394
15.0950271	45865.315	2.81704425	1374.69542	0.00505661755	0.00505661755	0.0012308394
15.0950271	45865.315	2.81704425	1832.92723	0.00464037133	0.00464037133	0.0012308394
15.0950271	45865.315	2.81704425	2291.15904	0.00430700576	0.00430700576	0.0012308394
15.0950271	45865.315	2.81704425	2749.39084	0.0040341039	0.0040341039	0.0012308394
15.0950271	45865.315	2.81704425	3207.62265	0.00380693636	0.00380693636	0.0012308394
15.0950271	45865.315	2.81704425	3665.85446	0.00361518436	0.00361518436	0.0012308394
15.0950271	45865.315	2.81704425	4124.08627	0.00345136077	0.00345136077	0.0012308394
15.0950271	45865.315	3.21947914	0	0.00545109895	0.000841124961	0.00123082247
15.0950271	45865.315	3.21947914	458.231807	0.00544885384	0.00642971319	0.00123082247
15.0950271	45865.315	3.21947914	916.463615	0.00544657941	0.00572300691	0.00123082247
15.0950271	45865.315	3.21947914	1374.69542	0.00520090533	0.00520090533	0.00123082247
15.0950271	45865.315	3.21947914	1832.92723	0.00479242539	0.00479242539	0.00123082247
15.0950271	45865.315	3.21947914	2291.15904	0.00446198339	0.00446198339	0.00123082247
15.0950271	45865.315	3.21947914	2749.39084	0.00418885485	0.00418885485	0.00123082247
15.0950271	45865.315	3.21947914	3207.62265	0.00395947106	0.00395947106	0.00123082247
15.0950271	45865.315	3.21947914	3665.85446	0.00376430693	0.00376430693	0.00123082247
15.0950271	45865.315	3.21947914	4124.08627	0.00359640092	0.00359640092	0.00123082247
15.0950271	45865.315	3.62191404	0	0.00543359163	0.000846580669	0.00123080569
15.0950271	45865.315	3.62191404	458.231807	0.00543147548	0.00651003072	0.00123080569
15.0950271	45865.315	3.62191404	916.463615	0.0054293351	0.00583553874	0.00123080569
15.0950271	45865.315	3.62191404	1374.69542	0.00532887862	0.00532887862	0.00123080569
15.0950271	45865.315	3.62191404	1832.92723	0.00492842247	0.00492842247	0.00123080569
15.0950271	45865.315	3.62191404	2291.15904	0.00460165505	0.00460165505	0.00123080569
15.0950271	45865.315	3.62191404	2749.39084	0.00432935144	0.00432935144	0.00123080569
15.0950271	45865.315	3.62191404	3207.62265	0.00409891562	0.00409891562	0.00123080569
15.0950271	45865.315	3.62191404	3665.85446	0.00390149626	0.00390149626	0.00123080569
15.0950271	45865.315	3.62191404	4124.08627	0.00373059546	0.00373059546	0.00123080569
15.0950271	53509.5342	0	0	0.00524831272	0.000764732242	0.00121646217
15.0950271	53509.5342	0	458.231807	0.0037743756	0.0037743756	0.00121646217
15.0950271	53509.5342	0	916.463615	0.00313240234	0.00313240234	0.00121646217
15.0950271	53509.5342	0	1374.69542	0.00276774532	0.00276774532	0.00121646217
15.0950271	53509.5342	0	1832.92723	0.00253176993	0.00253176993	0.00121646217
15.0950271	53509.5342	0	2291.15904	0.00236635074	0.00236635074	0.00121646217
15.0950271	53509.5342	0	2749.39084	0.00224388137	0.00224388137	0.00121646217
15.0950271	53509.5342	0	3207.62265	0.00214952489	0.00214952489	0.00121646217
15.0950271	53509.5342	0	3665.85446	0.00207458344	0.00207458344	0.00121646217
15.0950271	53509.5342	0	4124.08627	0.00201361636	0.00201361636	0.00121646217
15.0950271	53509.5342	0.402434893	0	0.00577368238	0.000769722031	0.00121760205
15.0950271	53509.5342	0.402434893	458.231807	0.00508299821	0.00508299821	0.00121760205
15.0950271	53509.5342	0.402434893	916.463615	0.00404888178	0.00404888178	0.00121760205
15.0950271	53509.5342	0.402434893	1374.69542	0.00344093434	0.00344093434	0.00121760205
15.0950271	53509.5342	0.402434893	1832.92723	0.00305135184	0.00305135184	0.00121760205
15.0950271	53509.5342	0.402434893	2291.15904	0.00278420953	0.00278420953	0.00121760205
15.0950271	53509.5342	0.402434893	2749.39084	0.00259085194	0.00259085194	0.00121760205
15.0950271	53509.5342	0.402434893	3207.62265	0.0024448668	0.0024448668	0.00121760205
15.0950271	53509.5342	0.402434893	3665.85446	0.00233092958	0.00233092958	0.00121760205
15.0950271	53509.5342	0.402434893	4124.08627	0.00223961575	0.00223961575	0.00121760205
15.0950271	53509.5342	0.804869786	0	0.00561589753	0.000774690429	0.00123087634
15.0950271	53509.5342	0.804869786	458.231807	0.00548245567	0.00548245567	0.00123087634
15.0950271	53509.5342	0.804869786	916.463615	0.00451740923	0.00451740923	0.00123087634
15.0950271	53509.5342	0.804869786	1374.69542	0.00388982195	0.00388982195	0.00123087634
15.0950271	53509.5342	0.804869786	1832.92723	0.00346093405	0.00346093405	0.00123087634
15.0950271	53509.5342	0.804869786	2291.15904	0.0031542506	0.0031542506	0.00123087634
15.0950271	53509.5342	0.804869786	2749.39084	0.00292575085	0.00292575085	0.00123087634
15.0950271	53509.5342	0.804869786	3207.62265	0.00274955622	0.00274955622	0.00123087634
15.0950271	53509.5342	0.804869786	3665.85446	0.00260982065	0.00260982065	0.00123087634
15.0950271	53509.5342	0.804869786	4124.08627	0.00249641356	0.00249641356	0.00123087634
15.0950271	53509.5342	1.20730468	0	0.00553562065	0.000779637578	0.00123085951
15.0950271	53509.5342	1.20730468	458.231807	0.005533527	0.00574431394	0.00123085951
15.0950271	53509.5342	1.20730468	916.463615	0.00484300939	0.00484300939	0.00123085951
15.0950271	53509.5342	1.20730468	1374.69542	0.00422963556	0.00422963556	0.00123085951
15.0950271	53509.5342	1.20730468	1832.92723	0.00378930448	0.00378930448	0.00123085951
15.0950271	53509.5342	1.20730468	2291.15904	0.00346257833	0.00346257833	0.00123085951
15.0950271	53509.5342	1.20730468	2749.39084	0.00321249883	0.00321249883	0.00123085951
15.0950271	53509.5342	1.20730468	3207.62265	0.0030157493	0.0030157493	0.00123085951
15.0950271	53509.5342	1.20730468	3665.85446	0.00285728048	0.00285728048	0.00123085951
15.0950271	53509.5342	1.20730468	4124.08627	0.00272708651	0.00272708651	0.00123085951
15.0950271	53509.5342	1.60973957	0	0.00548613786	0.000784563616	0.00123084274
15.0950271	53509.5342	1.60973957	458.231807	0.00548367919	0.00594779346	0.00123084274
15.0950271	53509.5342	1.60973957	916.463615	0.00509211304	0.00509211304	0.00123084274
15.0950271	53509.5342	1.60973957	1374.69542	0.00449900467	0.00449900467	0.00123084274
15.0950271	53509.5342	1.60973957	1832.92723	0.00405949301	0.00405949301	0.00123084274
15.0950271	53509.5342	1.60973957	2291.15904	0.00372381832	0.00372381832	0.00123084274
15.0950271	53509.5342	1.60973957	2749.39084	0.00346093129	0.00346093129	0.00123084274
15.0950271	53509.5342	1.60973957	3207.62265	0.00325037421	0.00325037421	0.00123084274
15.0950271	53509.5342	1.60973957	3665.85446	0.0030783742	0.0030783742	0.00123084274
15.0950271	53509.5342	1.60973957	4124.08627	0.00293545099	0.00293545099	0.00123084274
15.0950271	53509.5342	2.01217447	0	0.00545237612	0.000789468681	0.00123082604
15.0950271	53509.5342	2.01217447	458.231807	0.00544987024	0.00611238788	0.00123082604
15.0950271	53509.5342	2.01217447	916.463615	0.00529492199	0.00529492199	0.00123082604
15.0950271	53509.5342	2.01217447	1374.69542	0.00472096695	0.00472096695	0.00123082604
15.0950271	53509.5342	2.01217447	1832.92723	0.00428712597	0.00428712597	0.00123082604
15.0950271	53509.5342	2.01217447	2291.15904	0.00394863144	0.00394863144	0.00123082604
15.0950271	53509.5342	2.01217447	2749.39084	0.00367855066	0.00367855066	0.00123082604
15.0950271	53509.5342	2.01217447	3207.62265	0.00345888744	0.00345888744	0.00123082604
15.0950271	53509.5342	2.01217447	3665.85446	0.00327718877	0.00327718877	0.00123082604
15.0950271	53509.5342	2.01217447	4124.08627	0.00312464623	0.00312464623	0.00123082604
15.0950271	53509.5342	2.41460936	0	0.00542780476	0.000794352911	0.00123080943
15.0950271	53509.5342	2.41460936	458.231807	0.00542536803	0.00624734277	0.00123080943
15.0950271	53509.5342	2.41460936	916.463615	0.00542288657	0.00546577751	0.00123080943
15.0950271	53509.5342	2.41460936	1374.69542	0.00490924609	0.00490924609	0.00123080943
15.0950271	53509.5342	2.41460936	1832.92723	0.00448280728	0.00448280728	0.00123080943
15.0950271	53509.5342	2.41460936	2291.15904	0.00414482569	0.00414482569	0.00123080943
15.0950271	53509.5342	2.41460936	2749.39084	0.00387112296	0.00387112296	0.00123080943
15.0950271	53509.5342	2.41460936	3207.62265	0.00364562315	0.00364562315	0.00123080943
15.0950271	53509.5342	2.41460936	3665.85446	0.00345705005	0.00345705005	0.00123080943
15.0950271	53509.5342	2.41460936	4124.08627	0.00329727532	0.00329727532	0.00123080943
15.0950271	53509.5342	2.81704425	0	0.0054090954	0.000799216442	0.00123079294
15.0950271	53509.5342	2.81704425	458.231807	0.00540676941	0.00635920002	0.00123079294
15.0950271	53509.5342	2.81704425	916.463615	0.00540440795	0.00561245926	0.00123079294
15.0950271	53509.5342	2.81704425	1374.69542	0.00507225334	0.00507225334	0.00123079294
15.0950271	53509.5342	2.81704425	1832.92723	0.00465378733	0.00465378733	0.00123079294
15.0950271	53509.5342	2.81704425	2291.15904	0.00431814453	0.00431814453	0.00123079294
15.0950271	53509.5342	2.81704425	2749.39084	0.00404310121	0.00404310121	0.00123079294
15.0950271	53509.5342	2.81704425	3207.62265	0.0038140435	0.0038140435	0.00123079294
15.0950271	53509.5342	2.81704425	3665.85446	0.0036206809	0.0036206809	0.00123079294
15.0950271	53509.5342	2.81704425	4124.08627	0.0034555098	0.0034555098	0.00123079294
15.0950271	53509.5342	3.21947914	0	0.00539436266	0.000804059407	0.00123077657
15.0950271	53509.5342	3.21947914	458.231807	0.00539215883	0.0064529409	0.00123077657
15.0950271	53509.5342	3.21947914	916.463615	0.00538992619	0.00573988505	0.00123077657
15.0950271	53509.5342	3.21947914	1374.69542	0.00521541857	0.00521541857	0.00123077657
15.0950271	53509.5342	3.21947914	1832.92723	0.0048051169	0.0048051169	0.00123077657
15.0950271	53509.5342	3.21947914	2291.15904	0.00447284777	0.00447284777	0.00123077657
15.0950271	53509.5342	3.21947914	2749.39084	0.00419794276	0.00419794276	0.00123077657
15.0950271	53509.5342	3.21947914	3207.62265	0.00396692709	0.00396692709	0.00123077657
15.0950271	53509.5342	3.21947914	3665.85446	0.00377032097	0.00377032097	0.00123077657
15.0950271	53509.5342	3.21947914	4124.08627	0.00360116981	0.00360116981	0.00123077657
15.0950271	53509.5342	3.62191404	0	0.00538245503	0.00080888194	0.00123076034
15.0950271	53509.5342	3.62191404	458.231807	0.00538037217	0.0065323627	0.00123076034
15.0950271	53509.5342	3.62191404	916.463615	0.00537826545	0.00585154311	0.00123076034
15.0950271	53509.5342	3.62191404	1374.69542	0.00534246627	0.00534246627	0.00123076034
15.0950271	53509.5342	3.62191404	1832.92723	0.00494041071	0.00494041071	0.00123076034
15.0950271	53509.5342	3.62191404	2291.15904	0.00461213588	0.00461213588	0.00123076034
15.0950271	53509.5342	3.62191404	2749.39084	0.00433835148	0.00433835148	0.00123076034
15.0950271	53509.5342	3.62191404	3207.62265	0.00410651545	0.00410651545	0.00123076034
15.0950271	53509.5342	3.62191404	3665.85446	0.00390782052	0.00390782052	0.00123076034
15.0950271	53509.5342	3.62191404	4124.08627	0.00373578709	0.00373578709	0.00123076034
15.0950271	61153.7534	0	0	0.0051326218	0.000740385458	0.0012164244
15.0950271	61153.7534	0	458.231807	0.00373226583	0.00373226583	0.0012164244
15.0950271	61153.7534	0	916.463615	0.00311063847	0.00311063847	0.0012164244
15.0950271	61153.7534	0	1374.69542	0.00275458222	0.00275458222	0.0012164244
15.0950271	61153.7534	0	1832.92723	0.00252303904	0.00252303904	0.0012164244
15.0950271	61153.7534	0	2291.15904	0.00236019447	0.00236019447	0.0012164244
15.0950271	61153.7534	0	2749.39084	0.00223934733	0.00223934733	0.0012164244
15.0950271	61153.7534	0	3207.62265	0.00214607527	0.00214607527	0.0012164244
15.0950271	61153.7534	0	3665.85446	0.0020718921	0.0020718921	0.0012164244
15.0950271	61153.7534	0	4124.08627	0.00201147441	0.00201147441	0.0012164244
15.0950271	61153.7534	0.402434893	0	0.00554784775	0.000744837655	0.0012175647
15.0950271	61153.7534	0.402434893	458.231807	0.00512206828	0.00512206828	0.0012175647
15.0950271	61153.7534	0.402434893	916.463615	0.00406534272	0.00406534272	0.0012175647
15.0950271	61153.7534	0.402434893	1374.69542	0.00344449834	0.00344449834	0.0012175647
15.0950271	61153.7534	0.402434893	1832.92723	0.00304821595	0.00304821595	0.0012175647
15.0950271	61153.7534	0.402434893	2291.15904	0.00277769966	0.00277769966	0.0012175647
15.0950271	61153.7534	0.402434893	2749.39084	0.00258267466	0.00258267466	0.0012175647
15.0950271	61153.7534	0.402434893	3207.62265	0.00243591732	0.00243591732	0.0012175647
15.0950271	61153.7534	0.402434893	3665.85446	0.00232169147	0.00232169147	0.0012175647
15.0950271	61153.7534	0.402434893	4124.08627	0.00223035576	0.00223035576	0.0012175647
15.0950271	61153.7534	0.804869786	0	0.00546145881	0.000749272969	0.0012308394
15.0950271	61153.7534	0.804869786	458.231807	0.00546093667	0.00552135637	0.0012308394
15.0950271	61153.7534	0.804869786	916.463615	0.00454510438	0.00454510438	0.0012308394
15.0950271	61153.7534	0.804869786	1374.69542	0.00390512609	0.00390512609	0.0012308394
15.0950271	61153.7534	0.804869786	1832.92723	0.00346787178	0.00346787178	0.0012308394
15.0950271	61153.7534	0.804869786	2291.15904	0.00315603732	0.00315603732	0.0012308394
15.0950271	61153.7534	0.804869786	2749.39084	0.00292438626	0.00292438626	0.0012308394
15.0950271	61153.7534	0.804869786	3207.62265	0.0027462468	0.0027462468	0.0012308394
15.0950271	61153.7534	0.804869786	3665.85446	0.0026053045	0.0026053045	0.0012308394
15.0950271	61153.7534	0.804869786	4124.08627	0.00249115276	0.00249115276	0.0012308394
15.0950271	61153.7534	1.20730468	0	0.00541737115	0.0007536915	0.00123082299
15.0950271	61153.7534	1.20730468	458.231807	0.0054154686	0.0057767642	0.00123082299
15.0950271	61153.7534	1.20730468	916.463615	0.00487029903	0.00487029903	0.00123082299
15.0950271	61153.7534	1.20730468	1374.69542	0.00424866067	0.00424866067	0.00123082299
15.0950271	61153.7534	1.20730468	1832.92723	0.00380111815	0.00380111815	0.00123082299
15.0950271	61153.7534	1.20730468	2291.15904	0.00346920636	0.00346920636	0.00123082299
15.0950271	61153.7534	1.20730468	2749.39084	0.00321556231	0.00321556231	0.00123082299
15.0950271	61153.7534	1.20730468	3207.62265	0.00301637473	0.00301637473	0.00123082299
15.0950271	61153.7534	1.20730468	3665.85446	0.00285622857	0.00285622857	0.00123082299
15.0950271	61153.7534	1.20730468	4124.08627	0.00272487233	0.00272487233	0.00123082299
15.0950271	61153.7534	1.60973957	0	0.00539012259	0.000758093345	0.00123080664
15.0950271	61153.7534	1.60973957	458.231807	0.00538780013	0.00597673086	0.00123080664
15.0950271	61153.7534	1.60973957	916.463615	0.00511648901	0.00511648901	0.00123080664
15.0950271	61153.7534	1.60973957	1374.69542	0.00451826045	0.00451826045	0.00123080664
15.0950271	61153.7534	1.60973957	1832.92723	0.00407328026	0.00407328026	0.00123080664
15.0950271	61153.7534	1.60973957	2291.15904	0.00373308994	0.00373308994	0.00123080664
15.0950271	61153.7534	1.60973957	2749.39084	0.0034667791	0.0034667791	0.00123080664
15.0950271	61153.7534	1.60973957	3207.62265	0.00325369278	0.00325369278	0.00123080664
15.0950271	61153.7534	1.60973957	3665.85446	0.00307983327	0.00307983327	0.00123080664
15.0950271	61153.7534	1.60973957	4124.08627	0.00293553901	0.00293553901	0.00123080664
15.0950271	61153.7534	2.01217447	0	0.00537148615	0.0007624786	0.00123079036
15.0950271	61153.7534	2.01217447	458.231807	0.00536907883	0.00613942782	0.00123079036
15.0950271	61153.7534	2.01217447	916.463615	0.00531655731	0.00531655731	0.00123079036
15.0950271	61153.7534	2.01217447	1374.69542	0.00473917444	0.00473917444	0.00123079036
15.0950271	61153.7534	2.01217447	1832.92723	0.00430135739	0.00430135739	0.00123079036
15.0950271	61153.7534	2.01217447	2291.15904	0.00395918493	0.00395918493	0.00123079036
15.0950271	61153.7534	2.01217447	2749.39084	0.00368606431	0.00368606431	0.00123079036
15.0950271	61153.7534	2.01217447	3207.62265	0.00346400072	0.00346400072	0.00123079036
15.0950271	61153.7534	2.01217447	3665.85446	0.00328043841	0.00328043841	0.00123079036
15.0950271	61153.7534	2.01217447	4124.08627	0.00312645526	0.00312645526	0.00123079036
15.0950271	61153.7534	2.41460936	0	0.00535789443	0.000766847362	0.00123077417
15.0950271	61153.7534	2.41460936	458.231807	0.00535553117	0.00627311217	0.00123077417
15.0950271	61153.7534	2.41460936	916.463615	0.00535312428	0.0054853299	0.00123077417
15.0950271	61153.7534	2.41460936	1374.69542	0.00492610036	0.00492610036	0.00123077417
15.0950271	61153.7534	2.41460936	1832.92723	0.00449674154	0.00449674154	0.00123077417
15.0950271	61153.7534	2.41460936	2291.15904	0.00415584711	0.00415584711	0.00123077417
15.0950271	61153.7534	2.41460936	2749.39084	0.00387955576	0.00387955576	0.00123077417
15.0950271	61153.7534	2.41460936	3207.62265	0.00365188818	0.00365188818	0.00123077417
15.0950271	61153.7534	2.41460936	3665.85446	0.00346154936	0.00346154936	0.00123077417
15.0950271	61153.7534	2.41460936	4124.08627	0.00330035332	0.00330035332	0.00123077417
15.0950271	61153.7534	2.81704425	0	0.00534752683	0.000771199726	0.00123075809
15.0950271	61153.7534	2.81704425	458.231807	0.00534525726	0.00638392888	0.00123075809
15.0950271	61153.7534	2.81704425	916.463615	0.00534295297	0.00563050076	0.00123075809
15.0950271	61153.7534	2.81704425	1374.69542	0.00508782528	0.00508782528	0.00123075809
15.0950271	61153.7534	2.81704425	1832.92723	0.00466711248	0.00466711248	0.00123075809
15.0950271	61153.7534	2.81704425	2291.15904	0.00432916933	0.00432916933	0.00123075809
15.0950271	61153.7534	2.81704425	2749.39084	0.00405196626	0.00405196626	0.00123075809
15.0950271	61153.7534	2.81704425	3207.62265	0.00382100649	0.00382100649	0.00123075809
15.0950271	61153.7534	2.81704425	3665.85446	0.00362602729	0.00362602729	0.00123075809
15.0950271	61153.7534	2.81704425	4124.08627	0.0034595072	0.0034595072	0.00123075809
15.0950271	61153.7534	3.21947914	0	0.00533935042	0.000775535786	0.00123074214
15.0950271	61153.7534	3.21947914	458.231807	0.00533719106	0.00647672012	0.00123074214
15.0950271	61153.7534	3.21947914	916.463615	0.00533500343	0.00575681972	0.00123074214
15.0950271	61153.7534	3.21947914	1374.69542	0.00522989255	0.00522989255	0.00123074214
15.0950271	61153.7534	3.21947914	1832.92723	0.00481774192	0.00481774192	0.00123074214
15.0950271	61153.7534	3.21947914	2291.15904	0.00448362764	0.00448362764	0.00123074214
15.0950271	61153.7534	3.21947914	2749.39084	0.0042069314	0.0042069314	0.00123074214
15.0950271	61153.7534	3.21947914	3207.62265	0.00397427293	0.00397427293	0.00123074214
15.0950271	61153.7534	3.21947914	3665.85446	0.0037762179	0.0037762179	0.00123074214
15.0950271	61153.7534	3.21947914	4124.08627	0.00360581812	0.00360581812	0.00123074214
15.0950271	61153.7534	3.62191404	0	0.00533273329	0.000779855636	0.00123072633
15.0950271	61153.7534	3.62191404	458.231807	0.00533068628	0.00655523962	0.00123072633
15.0950271	61153.7534	3.62191404	916.463615	0.0053286158	0.00586763857	0.00123072633
15.0950271	61153.7534	3.62191404	1374.69542	0.00532652162	0.00535603604	0.00123072633
15.0950271	61153.7534	3.62191404	1832.92723	0.00495235029	0.00495235029	0.00123072633
15.0950271	61153.7534	3.62191404	2291.15904	0.00462255231	0.00462255231	0.00123072633
15.0950271	61153.7534	3.62191404	2749.39084	0.00434727507	0.00434727507	0.00123072633
15.0950271	61153.7534	3.62191404	3207.62265	0.00411402935	0.00411402935	0.00123072633
15.0950271	61153.7534	3.62191404	3665.85446	0.00391405207	0.00391405207	0.00123072633
15.0950271	61153.7534	3.62191404	4124.08627	0.00374088178	0.00374088178	0.00123072633
15.0950271	68797.9725	0	0	0.00502421497	0.000721133022	0.00121639501
15.0950271	68797.9725	0	458.231807	0.00369174858	0.00369174858	0.00121639501
15.0950271	68797.9725	0	916.463615	0.00308947846	0.00308947846	0.00121639501
15.0950271	68797.9725	0	1374.69542	0.00274170902	0.00274170902	0.00121639501
15.0950271	68797.9725	0	1832.92723	0.00251446778	0.00251446778	0.00121639501
15.0950271	68797.9725	0	2291.15904	0.00235413445	0.00235413445	0.00121639501
15.0950271	68797.9725	0	2749.39084	0.00223487522	0.00223487522	0.00121639501
15.0950271	68797.9725	0	3207.62265	0.00214266746	0.00214266746	0.00121639501
15.0950271	68797.9725	0	3665.85446	0.00206923008	0.00206923008	0.00121639501
15.0950271	68797.9725	0	4124.08627	0.00200935365	0.00200935365	0.00121639501
15.0950271	68797.9725	0.402434893	0	0.00534321164	0.000725151766	0.00121753564
15.0950271	68797.9725	0.402434893	458.231807	0.00515335239	0.00515335239	0.00121753564
15.0950271	68797.9725	0.402434893	916.463615	0.00407665916	0.00407665916	0.00121753564
15.0950271	68797.9725	0.402434893	1374.69542	0.0034448866	0.0034448866	0.00121753564
15.0950271	68797.9725	0.402434893	1832.92723	0.0030431064	0.0030431064	0.00121753564
15.0950271	68797.9725	0.402434893	2291.15904	0.00276996079	0.00276996079	0.00121753564
15.0950271	68797.9725	0.402434893	2749.39084	0.00257374376	0.00257374376	0.00121753564
15.0950271	68797.9725	0.402434893	3207.62265	0.00242652742	0.00242652742	0.00121753564
15.0950271	68797.9725	0.402434893	3665.85446	0.00231222509	0.00231222509	0.00121753564
15.0950271	68797.9725	0.402434893	4124.08627	0.00222101458	0.00222101458	0.00121753564
15.0950271	68797.9725	0.804869786	0	0.00531799197	0.000729156849	0.00123081067
15.0950271	68797.9725	0.804869786	458.231807	0.00531768073	0.00555977603	0.00123081067
15.0950271	68797.9725	0.804869786	916.463615	0.0045718985	0.0045718985	0.00123081067
15.0950271	68797.9725	0.804869786	1374.69542	0.00391927998	0.00391927998	0.00123081067
15.0950271	68797.9725	0.804869786	1832.92723	0.00347367453	0.00347367453	0.00123081067
15.0950271	68797.9725	0.804869786	2291.15904	0.00315680378	0.00315680378	0.00123081067
15.0950271	68797.9725	0.804869786	2749.39084	0.00292213292	0.00292213292	0.00123081067
15.0950271	68797.9725	0.804869786	3207.62265	0.00274216967	0.00274216967	0.00123081067
15.0950271	68797.9725	0.804869786	3665.85446	0.0026001247	0.0026001247	0.00123081067
15.0950271	68797.9725	0.804869786	4124.08627	0.00248531566	0.00248531566	0.00123081067
15.0950271	68797.9725	1.20730468	0	0.00530593023	0.000733148342	0.00123079458
15.0950271	68797.9725	1.20730468	458.231807	0.00530420894	0.0058090242	0.00123079458
15.0950271	68797.9725	1.20730468	916.463615	0.00489726584	0.00489726584	0.00123079458
15.0950271	68797.9725	1.20730468	1374.69542	0.00426717755	0.00426717755	0.00123079458
15.0950271	68797.9725	1.20730468	1832.92723	0.00381231978	0.00381231978	0.00123079458
15.0950271	68797.9725	1.20730468	2291.15904	0.00347521095	0.00347521095	0.00123079458
15.0950271	68797.9725	1.20730468	2749.39084	0.00321803571	0.00321803571	0.00123079458
15.0950271	68797.9725	1.20730468	3207.62265	0.00301645958	0.00301645958	0.00123079458
15.0950271	68797.9725	1.20730468	3665.85446	0.00285468839	0.00285468839	0.00123079458
15.0950271	68797.9725	1.20730468	4124.08627	0.0027222195	0.0027222195	0.00123079458
15.0950271	68797.9725	1.60973957	0	0.00529876233	0.000737126316	0.00123077855
15.0950271	68797.9725	1.60973957	458.231807	0.00529657616	0.00600584063	0.00123077855
15.0950271	68797.9725	1.60973957	916.463615	0.00514068316	0.00514068316	0.00123077855
15.0950271	68797.9725	1.60973957	1374.69542	0.00453725599	0.00453725599	0.00123077855
15.0950271	68797.9725	1.60973957	1832.92723	0.00408671913	0.00408671913	0.00123077855
15.0950271	68797.9725	1.60973957	2291.15904	0.00374197005	0.00374197005	0.00123077855
15.0950271	68797.9725	1.60973957	2749.39084	0.00347222846	0.00347222846	0.00123077855
15.0950271	68797.9725	1.60973957	3207.62265	0.00325662619	0.00325662619	0.00123077855
15.0950271	68797.9725	1.60973957	3665.85446	0.00308092991	0.00308092991	0.00123077855
15.0950271	68797.9725	1.60973957	4124.08627	0.00293529081	0.00293529081	0.00123077855
15.0950271	68797.9725	2.01217447	0	0.0052939846	0.00074109084	0.0012307626
15.0950271	68797.9725	2.01217447	458.231807	0.00529167857	0.00616689489	0.0012307626
15.0950271	68797.9725	2.01217447	916.463615	0.00528931776	0.00533808584	0.0012307626
15.0950271	68797.9725	2.01217447	1374.69542	0.00475722458	0.00475722458	0.0012307626
15.0950271	68797.9725	2.01217447	1832.92723	0.00431537507	0.00431537507	0.0012307626
15.0950271	68797.9725	2.01217447	2291.15904	0.00396948325	0.00396948325	0.0012307626
15.0950271	68797.9725	2.01217447	2749.39084	0.00369330304	0.00369330304	0.0012307626
15.0950271	68797.9725	2.01217447	3207.62265	0.00346883566	0.00346883566	0.0012307626
15.0950271	68797.9725	2.01217447	3665.85446	0.00328341631	0.00328341631	0.0012307626
15.0950271	68797.9725	2.01217447	4124.08627	0.00312800461	0.00312800461	0.0012307626
15.0950271	68797.9725	2.41460936	0	0.00529056255	0.000745041986	0.00123074674
15.0950271	68797.9725	2.41460936	458.231807	0.0052882759	0.00629944331	0.00123074674
15.0950271	68797.9725	2.41460936	916.463615	0.00528594671	0.0055048421	0.00123074674
15.0950271	68797.9725	2.41460936	1374.69542	0.00494284976	0.00494284976	0.00123074674
15.0950271	68797.9725	2.41460936	1832.92723	0.00451053408	0.00451053408	0.00123074674
15.0950271	68797.9725	2.41460936	2291.15904	0.00416669477	0.00416669477	0.00123074674
15.0950271	68797.9725	2.41460936	2749.39084	0.00388779389	0.00388779389	0.00123074674
15.0950271	68797.9725	2.41460936	3207.62265	0.00365794868	0.00365794868	0.00123074674
15.0950271	68797.9725	2.41460936	3665.85446	0.00346584254	0.00346584254	0.00123074674
15.0950271	68797.9725	2.41460936	4124.08627	0.00330322903	0.00330322903	0.00123074674
15.0950271	68797.9725	2.81704425	0	0.0052879868	0.000748979821	0.00123073098
15.0950271	68797.9725	2.81704425	458.231807	0.00528577652	0.00640927393	0.00123073098
15.0950271	68797.9725	2.81704425	916.463615	0.00528353228	0.00564856094	0.00123073098
15.0950271	68797.9725	2.81704425	1374.69542	0.0051033273	0.0051033273	0.00123073098
15.0950271	68797.9725	2.81704425	1832.92723	0.00468033784	0.00468033784	0.00123073098
15.0950271	68797.9725	2.81704425	2291.15904	0.00434007047	0.00434007047	0.00123073098
15.0950271	68797.9725	2.81704425	2749.39084	0.00406068948	0.00406068948	0.00123073098
15.0950271	68797.9725	2.81704425	3207.62265	0.00382781633	0.00382781633	0.00123073098
15.0950271	68797.9725	2.81704425	3665.85446	0.00363121526	0.00363121526	0.00123073098
15.0950271	68797.9725	2.81704425	4124.08627	0.00346334549	0.00346334549	0.00123073098
15.0950271	68797.9725	3.21947914	0	0.00528597606	0.000752904416	0.00123071536
15.0950271	68797.9725	3.21947914	458.231807	0.00528386364	0.00650112369	0.00123071536
15.0950271	68797.9725	3.21947914	916.463615	0.00528172349	0.005773821	0.00123071536
15.0950271	68797.9725	3.21947914	1374.69542	0.00524432445	0.00524432445	0.00123071536
15.0950271	68797.9725	3.21947914	1832.92723	0.00483029446	0.00483029446	0.00123071536
15.0950271	68797.9725	3.21947914	2291.15904	0.00449431612	0.00449431612	0.00123071536
15.0950271	68797.9725	3.21947914	2749.39084	0.00421581374	0.00421581374	0.00123071536
15.0950271	68797.9725	3.21947914	3207.62265	0.00398150178	0.00398150178	0.00123071536
15.0950271	68797.9725	3.21947914	3665.85446	0.00378199133	0.00378199133	0.00123071536
15.0950271	68797.9725	3.21947914	4124.08627	0.00361034	0.00361034	0.00123071536
15.0950271	68797.9725	3.62191404	0	0.00528436184	0.000756815838	0.00123069987
15.0950271	68797.9725	3.62191404	458.231807	0.00528235275	0.00657872421	0.00123069987
15.0950271	68797.9725	3.62191404	916.463615	0.0052803206	0.00588383705	0.00123069987
15.0950271	68797.9725	3.62191404	1374.69542	0.00527826514	0.0053695874	0.00123069987
15.0950271	68797.9725	3.62191404	1832.92723	0.00496423728	0.00496423728	0.00123069987
15.0950271	68797.9725	3.62191404	2291.15904	0.00463289938	0.00463289938	0.00123069987
15.0950271	68797.9725	3.62191404	2749.39084	0.00435611693	0.00435611693	0.00123069987
15.0950271	68797.9725	3.62191404	3207.62265	0.00412145211	0.00412145211	0.00123069987
15.0950271	68797.9725	3.62191404	3665.85446	0.00392018594	0.00392018594	0.00123069987
15.0950271	68797.9725	3.62191404	4124.08627	0.00374587487	0.00374587487	0.00123069987
[truncated: 8,000 more rows]
