# Supplementary material for: GEODE: an in silico tool that translates in vitro to in vivo predictions of tuberculosis antibiotic combination efficacy
Source: Front Pharmacol. 2025 Oct 17;16:1639673. doi: 10.3389/fphar.2025.1639673 (PMC12575316; doi:10.3389/fphar.2025.1639673)
Supplement: Supplementary file 1 [file Supplementaryfile5.zip › drug_int_data/RMZE-NNNH-min/MXF-RIF.csv]

bliss MXF-RIF nrDrugs 2 nrLines 99
0	0.40243	0.0055734	0.002153	0.00086217
0	0.80487	0.0058575	0.0025125	0.001697
0	1.2073	0.0058731	0.002668	0.002059
0	1.6097	0.0058798	0.0027564	0.0021448
0	2.0122	0.0058833	0.0028139	0.0021866
0	2.4146	0.0058855	0.0028546	0.0022116
0	2.817	0.005887	0.0028851	0.0022282
0	3.2195	0.005888	0.0029089	0.0022401
0	3.6219	0.0058888	0.0029279	0.002249
15.095	0	0.00596034	0.00277003	0.0019319
15.095	0.402435	0.00623277	0.00287528	0.00194828
15.095	0.80487	0.00643459	0.00291907	0.00196315
15.095	1.2073	0.00549459	0.00296255	0.00196893
15.095	1.60974	0.00562547	0.00300556	0.00197467
15.095	2.01217	0.00573244	0.00304797	0.00198039
15.095	2.41461	0.00580902	0.00308965	0.00178717
15.095	2.81704	0.00584345	0.00313049	0.00179679
15.095	3.21948	0.00584078	0.00317039	0.00180633
15.095	3.62191	0.0058169	0.00320926	0.00181576
30.1901	0	0.00599085	0.0027945	0.00193614
30.1901	0.402435	0.00612719	0.00285331	0.00194474
30.1901	0.80487	0.00623277	0.00287528	0.00195504
30.1901	1.2073	0.0063356	0.0028972	0.00196026
30.1901	1.60974	0.00643459	0.00291907	0.00196315
30.1901	2.01217	0.0054222	0.00294086	0.00196604
30.1901	2.41461	0.00549459	0.00296255	0.00196893
30.1901	2.81704	0.00556236	0.00298412	0.0019718
30.1901	3.21948	0.00562547	0.00300556	0.00197467
30.1901	3.62191	0.00568404	0.00302685	0.00197754
45.2851	0	0.00600079	0.00280396	0.00193757
45.2851	0.402435	0.0060916	0.00284599	0.00194391
45.2851	0.80487	0.00616261	0.00286064	0.00195023
45.2851	1.2073	0.00623277	0.00287528	0.00195504
45.2851	1.60974	0.0063017	0.0028899	0.0019593
45.2851	2.01217	0.00636907	0.0029045	0.00196123
45.2851	2.41461	0.00643459	0.00291907	0.00196315
45.2851	2.81704	0.00539707	0.0029336	0.00196508
45.2851	3.21948	0.00544684	0.0029481	0.001967
45.2851	3.62191	0.00549459	0.00296255	0.00196893
60.3801	0	0.0060057	0.00280915	0.00193829
60.3801	0.402435	0.00607377	0.00284232	0.00194358
60.3801	0.80487	0.00612719	0.00285331	0.00194783
60.3801	1.2073	0.00618024	0.0028643	0.00195143
60.3801	1.60974	0.00623277	0.00287528	0.00195504
60.3801	2.01217	0.0062846	0.00288625	0.00195864
60.3801	2.41461	0.0063356	0.0028972	0.00196026
60.3801	2.81704	0.00638563	0.00290815	0.00196171
60.3801	3.21948	0.00643459	0.00291907	0.00196315
60.3801	3.62191	0.00648238	0.00292997	0.0019646
75.4751	0	0.00600862	0.00281248	0.00193873
75.4751	0.402435	0.00606306	0.00284012	0.00194319
75.4751	0.80487	0.00610585	0.00284892	0.00194639
75.4751	1.2073	0.00614846	0.00285771	0.00194927
75.4751	1.60974	0.0061908	0.0028665	0.00195215
75.4751	2.01217	0.00623277	0.00287528	0.00195504
75.4751	2.41461	0.0062743	0.00288405	0.00195792
75.4751	2.81704	0.00631531	0.00289282	0.00195968
75.4751	3.21948	0.00635573	0.00290158	0.00196084
75.4751	3.62191	0.00639551	0.00291033	0.001962
90.5702	0	0.00601056	0.00281482	0.00193902
90.5702	0.402435	0.00605591	0.00283866	0.00194295
90.5702	0.80487	0.0060916	0.00284599	0.00194543
90.5702	1.2073	0.00612719	0.00285331	0.00194783
90.5702	1.60974	0.00616261	0.00286064	0.00195023
90.5702	2.01217	0.00619782	0.00286796	0.00195264
90.5702	2.41461	0.00623277	0.00287528	0.00195504
90.5702	2.81704	0.00626741	0.00288259	0.00195744
90.5702	3.21948	0.0063017	0.0028899	0.0019593
90.5702	3.62191	0.0063356	0.0028972	0.00196026
105.6652	0	0.006011942	0.002816574	0.001939232
105.6652	0.4024349	0.006050807	0.002837612	0.001942681
105.6652	0.8048698	0.006081414	0.002843893	0.001944741
105.6652	1.207305	0.006111954	0.002850174	0.0019468
105.6652	1.60974	0.006142391	0.002856454	0.00194886
105.6652	2.012174	0.006172693	0.002862731	0.001950919
105.6652	2.414609	0.00620283	0.002869006	0.001952978
105.6652	2.817044	0.006232769	0.002875279	0.001955037
105.6652	3.219479	0.006262482	0.002881548	0.001957095
105.6652	3.621914	0.006291941	0.002887814	0.001959021
120.7602	0	0.006012975	0.002817939	0.001939393
120.7602	0.4024349	0.006046978	0.002836827	0.001942423
120.7602	0.8048698	0.006073768	0.002842323	0.001944226
120.7602	1.207305	0.006100512	0.002847819	0.001946028
120.7602	1.60974	0.006127187	0.002853314	0.00194783
120.7602	2.012174	0.006153772	0.002858808	0.001949632
120.7602	2.414609	0.006180244	0.0028643	0.001951434
120.7602	2.817044	0.006206583	0.002869791	0.001953236
120.7602	3.219479	0.006232769	0.002875279	0.001955037
120.7602	3.621914	0.006258781	0.002880765	0.001956838
135.8552	0	0.006013777	0.002819037	0.001939518
135.8552	0.4024349	0.006043999	0.002836216	0.001942223
135.8552	0.8048698	0.006067818	0.002841102	0.001943825
135.8552	1.207305	0.006091603	0.002845987	0.001945427
135.8552	1.60974	0.006115341	0.002850872	0.001947029
135.8552	2.012174	0.006139015	0.002855756	0.001948631
135.8552	2.414609	0.00616261	0.002860639	0.001950233
135.8552	2.817044	0.00618611	0.002865521	0.001951834
135.8552	3.219479	0.006209501	0.002870401	0.001953436
135.8552	3.621914	0.006232769	0.002875279	0.001955037
