# Supplementary material for: GEODE: an in silico tool that translates in vitro to in vivo predictions of tuberculosis antibiotic combination efficacy
Source: Front Pharmacol. 2025 Oct 17;16:1639673. doi: 10.3389/fphar.2025.1639673 (PMC12575316; doi:10.3389/fphar.2025.1639673)
Supplement: Supplementary file 1 [file Supplementaryfile5.zip › drug_int_data/RMZE-NNNH-min/MXF-PZA.csv]

bliss MXF-PZA nrDrugs 2 nrLines 99
0	7644.2192	0	0.00070294653	0
0	15288.4383	0	0.000702946636	0
0	22932.6575	0	0.000702946653	0
0	30576.8767	0	0.000702946658	0
0	38221.0958	0	0.00070294666	0
0	45865.315	0	0.000702946661	0
0	53509.5342	0	0.000702946662	0
0	61153.7534	0	0.000702946662	0
0	68797.9725	0	0.000702946663	0
15.095	0	0	0.00282698	0.000905951
15.095027	7644.2192	0	0.0024681205	0.00080065454
15.0950271	15288.4383	0	0.001898659	0.000800342913
15.0950271	22932.6575	0	0.00210173691	0.000800239035
15.0950271	30576.8767	0	0.00202495747	0.000800187097
15.0950271	38221.0958	0	0.00177352571	0.000800155933
15.0950271	45865.315	0	0.0016011919	0.000800135158
15.0950271	53509.5342	0	0.00147609104	0.000800120318
15.0950271	61153.7534	0	0.00138130182	0.000800109188
15.0950271	68797.9725	0	0.0013070692	0.000800100532
30.1901	0	0	0.00282875	0.000905963
30.190054	7644.2192	0	0.003009034	0.00080894433
30.1900542	15288.4383	0	0.00246994067	0.000808321076
30.1900542	22932.6575	0	0.00202497718	0.000808113321
30.1900542	30576.8767	0	0.00190065043	0.000808009444
30.1900542	38221.0958	0	0.00193770038	0.000807947118
30.1900542	45865.315	0	0.00210568097	0.000807905567
30.1900542	53509.5342	0	0.00219873429	0.000807875888
30.1900542	61153.7534	0	0.00202495747	0.000807853628
30.1900542	68797.9725	0	0.00188638476	0.000807836315
45.2851	0	0	0.00282943	0.000905963
45.285081	7644.2192	0	0.0032567233	0.00081073363
45.2850813	15288.4383	0	0.00291279442	0.000809798748
45.2850813	22932.6575	0	0.00247066052	0.000809487118
45.2850813	30576.8767	0	0.00215268549	0.000809331303
45.2850813	38221.0958	0	0.00196401564	0.000809237813
45.2850813	45865.315	0	0.00190143851	0.000809175487
45.2850813	53509.5342	0	0.00190991507	0.000809130968
45.2850813	61153.7534	0	0.00198312629	0.000809097579
45.2850813	68797.9725	0	0.00210723965	0.000809071609
60.3801	0	0	0.00282979	0.000905963
60.380108	7644.2192	0	0.0032498402	0.00081171753
60.3801084	15288.4383	0	0.0030104672	0.000810471043
60.3801084	22932.6575	0	0.00278302059	0.000810055538
60.3801084	30576.8767	0	0.00247106023	0.000809847784
60.3801084	38221.0958	0	0.00223851704	0.000809723131
60.3801084	45865.315	0	0.00202586505	0.00080964003
60.3801084	53509.5342	0	0.00194156353	0.000809580671
60.3801084	61153.7534	0	0.00190187623	0.000809536152
60.3801084	68797.9725	0	0.00190203048	0.000809501527
75.4751	0	0	0.00283002	0.000905963
75.475136	7644.2192	0	0.0032083104	0.00081249325
75.4751355	15288.4383	0	0.00316513788	0.000810935181
75.4751355	22932.6575	0	0.00302804501	0.000810415803
75.4751355	30576.8767	0	0.00271183893	0.000810156112
75.4751355	38221.0958	0	0.00247131913	0.000810000296
75.4751355	45865.315	0	0.00229085771	0.000809896419
75.4751355	53509.5342	0	0.00209064385	0.000809822221
75.4751355	61153.7534	0	0.00198654312	0.000809766573
75.4751355	68797.9725	0	0.00193050591	0.00080972329
90.5702	0	0	0.00283019	0.000905963
90.570163	7644.2192	0	0.0031478551	0.00081319358
90.5701626	15288.4383	0	0.00325766728	0.000811323941
90.5701626	22932.6575	0	0.00301102423	0.000810700692
90.5701626	30576.8767	0	0.00291380354	0.000810389063
90.5701626	38221.0958	0	0.00266706061	0.000810202085
90.5701626	45865.315	0	0.00247150248	0.000810077433
90.5701626	53509.5342	0	0.002317636	0.000809988395
90.5701626	61153.7534	0	0.00215337439	0.000809921617
90.5701626	68797.9725	0	0.0020262158	0.000809869678
105.6652	0	0	0.002830311	0.0009059634
105.66519	7644.2192	0	0.0031039124	0.00081386058
105.66519	15288.4383	0	0.00326220906	0.000811679402
105.66519	22932.6575	0	0.00311262933	0.000810952284
105.66519	30576.8767	0	0.00307976263	0.000810588719
105.66519	38221.0958	0	0.00283779421	0.000810370579
105.66519	45865.315	0	0.00263634407	0.000810225151
105.66519	53509.5342	0	0.00247164016	0.000810121275
105.66519	61153.7534	0	0.00233755896	0.000810043367
105.66519	68797.9725	0	0.00220131231	0.000809982772
120.7602	0	0	0.002830406	0.0009059634
120.76022	7644.2192	0	0.0030705817	0.00081451077
120.760217	15288.4383	0	0.00325048007	0.000812018072
120.760217	22932.6575	0	0.0032072781	0.000811187089
120.760217	30576.8767	0	0.00301133131	0.000810771589
120.760217	38221.0958	0	0.00298457522	0.000810522286
120.760217	45865.315	0	0.00278381559	0.000810356083
120.760217	53509.5342	0	0.00261398246	0.000810237367
120.760217	61153.7534	0	0.00247174792	0.00081014833
120.760217	68797.9725	0	0.00235295473	0.000810079078
135.8552	0	0	0.002830482	0.0009059634
135.85524	7644.2192	0	0.003044458	0.00081515161
135.855244	15288.4383	0	0.00323567904	0.000812347433
135.855244	22932.6575	0	0.00325803788	0.000811412588
135.855244	30576.8767	0	0.00308216951	0.000810945152
135.855244	38221.0958	0	0.00308787447	0.000810664688
135.855244	45865.315	0	0.0029142019	0.00081047771
135.855244	53509.5342	0	0.00274359264	0.000810344155
135.855244	61153.7534	0	0.00259698261	0.000810243988
135.855244	68797.9725	0	0.00247183492	0.00081016608
