# Supplementary material for: GEODE: an in silico tool that translates in vitro to in vivo predictions of tuberculosis antibiotic combination efficacy
Source: Front Pharmacol. 2025 Oct 17;16:1639673. doi: 10.3389/fphar.2025.1639673 (PMC12575316; doi:10.3389/fphar.2025.1639673)
Supplement: Supplementary file 1 [file Supplementaryfile5.zip › drug_int_data/RMZE-NNNH-min/MXF-EMB.csv]

bliss MXF-EMB nrDrugs 2 nrLines 99
0	458.2318	0.0008375578	0.001424441	0
0	916.4636	0.0008375578	0.001424441	0
0	1374.6954	0.00083755777	0.0014244409	0
0	1832.9272	0.00083755777	0.0014244409	0
0	2291.159	0.00083755777	0.0014244409	0
0	2749.3908	0.00083755777	0.0014244409	0
0	3207.6227	0.00083755777	0.0014244409	0
0	3665.8545	0.00083755777	0.0014244409	0
0	4124.0863	0.00083755777	0.0014244409	0
15.095	0	0.00601803	0.0040474	0
15.09503	458.2318	0.005774577	0.003347308	0
15.09503	916.4636	0.004519378	0.004519378	0
15.095027	1374.6954	0.0036215782	0.0036215782	0
15.095027	1832.9272	0.0031141359	0.0031141359	0
15.095027	2291.159	0.0027929057	0.0027929057	0
15.095027	2749.3908	0.0025726933	0.0025726933	0
15.095027	3207.6227	0.0024128156	0.0024128156	0
15.095027	3665.8545	0.0022916645	0.0022916645	0
15.095027	4124.0863	0.0021967804	0.0021967804	0
30.1901	0	0.00601912	0.00405117	0
30.19005	458.2318	0.006000181	0.003648937	0
30.19005	916.4636	0.005774577	0.003347308	0
30.190054	1374.6954	0.0052135068	0.0052135068	0
30.190054	1832.9272	0.0045193778	0.0045193778	0
30.190054	2291.159	0.0039998749	0.0039998749	0
30.190054	2749.3908	0.0036215782	0.0036215782	0
30.190054	3207.6227	0.003336122	0.003336122	0
30.190054	3665.8545	0.0031141359	0.0031141359	0
30.190054	4124.0863	0.0029371025	0.0029371025	0
45.2851	0	0.00601948	0.00405244	0
45.28508	458.2318	0.006009373	0.003775466	0
45.28508	916.4636	0.005988722	0.003535201	0
45.285081	1374.6954	0.0057745772	0.0033473078	0
45.285081	1832.9272	0.005430818	0.005430818	0
45.285081	2291.159	0.0049826292	0.0049826292	0
45.285081	2749.3908	0.0045193778	0.0045193778	0
45.285081	3207.6227	0.0041541817	0.0041541817	0
45.285081	3665.8545	0.0038609912	0.0038609912	0
45.285081	4124.0863	0.0036215782	0.0036215782	0
60.3801	0	0.00601965	0.00405308	0
60.38011	458.2318	0.006012918	0.003842844	0
60.38011	916.4636	0.006000181	0.003648937	0
60.380108	1374.6954	0.0059410613	0.0034833778	0
60.380108	1832.9272	0.0057745772	0.0033473078	0
60.380108	2291.159	0.0055298377	0.0055298377	0
60.380108	2749.3908	0.0052135068	0.0052135068	0
60.380108	3207.6227	0.004855815	0.004855815	0
60.380108	3665.8545	0.0045193778	0.0045193778	0
60.380108	4124.0863	0.0042378691	0.0042378691	0
75.4751	0	0.00601975	0.00405347	0
75.47514	458.2318	0.006014715	0.003884322	0
75.47514	916.4636	0.006006021	0.00372343	0
75.475136	1374.6954	0.0059935168	0.0035790863	0
75.475136	1832.9272	0.0059035287	0.0034538809	0
75.475136	2291.159	0.0057745772	0.0033473078	0
75.475136	2749.3908	0.0055931529	0.0055931529	0
75.475136	3207.6227	0.0053498504	0.0053498504	0
75.475136	3665.8545	0.0050717859	0.0050717859	0
75.475136	4124.0863	0.0047834745	0.0047834745	0
90.5702	0	0.00601982	0.00405373	0
90.57016	458.2318	0.006015789	0.003912335	0
90.57016	916.4636	0.006009373	0.003775466	0
90.570163	1374.6954	0.0060001812	0.0036489371	0
90.570163	1832.9272	0.0059887218	0.0035352012	0
90.570163	2291.159	0.0058797799	0.0034348689	0
90.570163	2749.3908	0.0057745772	0.0033473078	0
90.570163	3207.6227	0.0056370986	0.0056370986	0
90.570163	3665.8545	0.005430818	0.005430818	0
90.570163	4124.0863	0.0052135068	0.0052135068	0
105.6652	0	0.006019873	0.004053916	0
105.6652	458.2318	0.006016502	0.003932493	0
105.6652	916.4636	0.006011486	0.003813676	0
105.66519	1374.6954	0.0060044478	0.003701693	0
105.66519	1832.9272	0.0059954929	0.0035985547	0
105.66519	2291.159	0.005969354	0.0035051772	0
105.66519	2749.3908	0.0058634086	0.0034216034	0
105.66519	3207.6227	0.0057745772	0.0033473078	0
105.66519	3665.8545	0.0056693744	0.0056693744	0
105.66519	4124.0863	0.0054864381	0.0054864381	0
120.7602	0	0.006019909	0.004054057	0
120.7602	458.2318	0.006017011	0.003947682	0
120.7602	916.4636	0.006012918	0.003842844	0
120.76022	1374.6954	0.0060073314	0.0037427331	0
120.76022	1832.9272	0.0060001812	0.0036489371	0
120.76022	2291.159	0.0059917467	0.0035623761	0
120.76022	2749.3908	0.0059410613	0.0034833778	0
120.76022	3207.6227	0.0058514421	0.003411824	0
120.76022	3665.8545	0.0057745772	0.0033473078	0
120.76022	4124.0863	0.0056918766	0.0056918766	0
135.8552	0	0.006019938	0.004054166	0
135.8552	458.2318	0.006017393	0.003959532	0
135.8552	916.4636	0.006013945	0.003865801	0
135.85524	1374.6954	0.0060093732	0.0037754663	0
135.85524	1832.9272	0.0060035397	0.0036897706	0
135.85524	2291.159	0.0059965673	0.0036095406	0
135.85524	2749.3908	0.0059887218	0.0035352012	0
135.85524	3207.6227	0.0059199194	0.0034668445	0
135.85524	3665.8545	0.0058423148	0.0034043174	0
135.85524	4124.0863	0.0057745772	0.0033473078	0
