# Supplementary material for: GEODE: an in silico tool that translates in vitro to in vivo predictions of tuberculosis antibiotic combination efficacy
Source: Front Pharmacol. 2025 Oct 17;16:1639673. doi: 10.3389/fphar.2025.1639673 (PMC12575316; doi:10.3389/fphar.2025.1639673)
Supplement: Supplementary file 1 [file Supplementaryfile5.zip › drug_int_data/BPaL-ANNH-max/LZD.csv]

bliss LZD nrDrugs 1 nrLines 10
0	0	0	0
4.9865	0.0075886	0.006499	9.2554e-05
9.973	0.0076355	0.0065285	0.00021551
14.9595	0.007657	0.00653881	0.000261953
19.946	0.00767015	0.00654418	0.000291074
24.9325	0.0076793	0.00654749	0.000370385
29.9191	0.00768618	0.00654974	0.00039427
34.9056	0.0076916	0.00655139	0.000417306
39.8921	0.00769603	0.00655264	0.000458953
44.8786	0.00769973	0.00655363	0.000506708
