# Supplementary material for: GEODE: an in silico tool that translates in vitro to in vivo predictions of tuberculosis antibiotic combination efficacy
Source: Front Pharmacol. 2025 Oct 17;16:1639673. doi: 10.3389/fphar.2025.1639673 (PMC12575316; doi:10.3389/fphar.2025.1639673)
Supplement: Supplementary file 1 [file Supplementaryfile5.zip › drug_int_data/BPaL-ANNH-max/PTM-LZD.csv]

bliss PTM-LZD nrDrugs 2 nrLines 99
0	4.9865	0.0072806	0.0062689	0.00037348
0	9.973	0.0075128	0.0064016	0.00037348
0	14.9595	0.00762422	0.00644933	0.000373481
0	19.946	0.00769397	0.0064743	0.000373481
0	24.9325	0.00774329	0.00648978	0.000373481
0	29.9191	0.00778073	0.00650038	0.000373481
0	34.9056	0.00781051	0.00650811	0.000373481
0	39.8921	0.00783498	0.00651403	0.000373481
0	44.8786	0.0078556	0.00651871	0.000373481
0.83999	0	0.0060566	0.0060566	0.00037448
0.83999	4.9865	0.0069119	0.0067262	0.00042422
0.83999	9.973	0.0075685	0.0066707	0.00039903
0.839991	14.9595	0.00780932	0.00663973	0.000390534
0.839991	19.946	0.00793256	0.00662198	0.000386277
0.839991	24.9325	0.00800718	0.00661073	0.00038372
0.839991	29.9191	0.00805715	0.00660302	0.000382014
0.839991	34.9056	0.00809294	0.00659743	0.000380796
0.839991	39.8921	0.00811983	0.00659319	0.000379882
0.839991	44.8786	0.00814076	0.00658988	0.000379171
1.68	0	0.0061991	0.0061991	0.00061932
1.68	4.9865	0.0065058	0.0065058	0.00047228
1.68	9.973	0.0069119	0.0067262	0.00042422
1.67998	14.9595	0.00733746	0.00669515	0.000407482
1.67998	19.946	0.00756851	0.00667073	0.000399028
1.67998	24.9325	0.00771198	0.00665289	0.000393936
1.67998	29.9191	0.00780932	0.00663973	0.000390534
1.67998	34.9056	0.00787955	0.00662975	0.000388102
1.67998	39.8921	0.00793256	0.00662198	0.000386277
1.67998	44.8786	0.00797396	0.00661578	0.000384856
2.52	0	0.006248	0.006248	0.00064795
2.52	4.9865	0.0064583	0.0064583	0.00051575
2.52	9.973	0.0065589	0.0065589	0.00044873
2.51997	14.9595	0.0069119	0.00672622	0.00042422
2.51997	19.946	0.00722625	0.00670497	0.00041169
2.51997	24.9325	0.00742856	0.00668617	0.000404106
2.51997	29.9191	0.00756851	0.00667073	0.000399028
2.51997	34.9056	0.00767066	0.00665823	0.000395392
2.51997	39.8921	0.00774834	0.00664807	0.000392661
2.51997	44.8786	0.00780932	0.00663973	0.000390534
3.36	0	0.0062729	0.0062729	0.00065377
3.36	4.9865	0.0064332	0.0064332	0.00055375
3.36	9.973	0.0065058	0.0065058	0.00047228
3.35996	14.9595	0.00658731	0.00658731	0.000440653
3.35996	19.946	0.0069119	0.00672622	0.00042422
3.35996	24.9325	0.00716101	0.00671015	0.000414208
3.35996	29.9191	0.00733746	0.00669515	0.000407482
3.35996	34.9056	0.00746816	0.006682	0.000402657
3.35996	39.8921	0.00756851	0.00667073	0.000399028
3.35996	44.8786	0.00764781	0.00666111	0.000396201
4.2	0	0.0062881	0.0062881	0.00065555
4.2	4.9865	0.0064179	0.0064179	0.0005863
4.2	9.973	0.0064778	0.0064778	0.00049467
4.19995	14.9595	0.0065343	0.0065343	0.000456697
4.19995	19.946	0.0066281	0.00661885	0.000436578
4.19995	24.9325	0.0069119	0.00672622	0.00042422
4.19995	29.9191	0.00711817	0.00671333	0.000415883
4.19995	34.9056	0.00727353	0.00670094	0.000409888
4.19995	39.8921	0.00739418	0.00668966	0.000405373
4.19995	44.8786	0.00749029	0.0066796	0.000401851
5.0399	0	0.0062983	0.0062983	0.00065624
5.0399	4.9865	0.0064075	0.0064075	0.00061257
5.0399	9.973	0.0064583	0.0064583	0.00051575
5.03994	14.9595	0.00650582	0.00650582	0.00047228
5.03994	19.946	0.00655893	0.00655893	0.000448729
5.03994	24.9325	0.00668239	0.00665248	0.000434122
5.03994	29.9191	0.0069119	0.00672622	0.00042422
5.03994	34.9056	0.00708788	0.00671546	0.000417078
5.03994	39.8921	0.00722625	0.00670497	0.00041169
5.03994	44.8786	0.00733746	0.00669515	0.000407482
5.8799	0	0.0063057	0.0063057	0.00065656
5.8799	4.9865	0.0064001	0.0064001	0.00061694
5.8799	9.973	0.0064441	0.0064441	0.00053545
5.87994	14.9595	0.00648599	0.00648599	0.000487343
5.87994	19.946	0.00652478	0.00652478	0.000460639
5.87994	24.9325	0.00657546	0.00657546	0.000443896
5.87994	29.9191	0.00671927	0.00667676	0.00043248
5.87994	34.9056	0.0069119	0.00672622	0.00042422
5.87994	39.8921	0.00706535	0.006717	0.000417974
5.87994	44.8786	0.00718986	0.00670791	0.000413089
6.7199	0	0.0063113	0.0063113	0.00065672
6.7199	4.9865	0.0063945	0.0063945	0.00062064
6.7199	9.973	0.0064332	0.0064332	0.00055375
6.71993	14.9595	0.00647059	0.00647059	0.000501842
6.71993	19.946	0.00650582	0.00650582	0.00047228
6.71993	24.9325	0.00654374	0.00654374	0.000453523
6.71993	29.9191	0.00658731	0.00658731	0.000440653
6.71993	34.9056	0.00674594	0.00669451	0.000431305
6.71993	39.8921	0.0069119	0.00672622	0.00042422
6.71993	44.8786	0.00704792	0.00671816	0.00041867
7.5599	0	0.0063157	0.0063157	0.00065681
7.5599	4.9865	0.0063901	0.0063901	0.00062379
7.5599	9.973	0.0064247	0.0064247	0.00057069
7.55992	14.9595	0.00645834	0.00645834	0.000515746
7.55992	19.946	0.00649046	0.00649046	0.000483629
7.55992	24.9325	0.00652065	0.00652065	0.000462989
7.55992	29.9191	0.00655893	0.00655893	0.000448729
7.55992	34.9056	0.00659962	0.00659962	0.000438327
7.55992	39.8921	0.00676613	0.00670805	0.000430423
7.55992	44.8786	0.0069119	0.00672622	0.00042422
