# Supplementary material for: GEODE: an in silico tool that translates in vitro to in vivo predictions of tuberculosis antibiotic combination efficacy
Source: Front Pharmacol. 2025 Oct 17;16:1639673. doi: 10.3389/fphar.2025.1639673 (PMC12575316; doi:10.3389/fphar.2025.1639673)
Supplement: Supplementary file 1 [file Supplementaryfile5.zip › drug_int_data/BPaL-ANNH-max/BDQ-LZD.csv]

bliss BDQ-LZD nrDrugs 2 nrLines 99
0	4.9865	0.0080236	0.0060224	0.00037348
0	9.973	0.0083097	0.0062616	0.00037348
0	14.9595	0.00844932	0.0063496	0.000373481
0	19.946	0.00853754	0.00639605	0.000373481
0	24.9325	0.0086003	0.006425	0.000373481
0	29.9191	0.00864814	0.00644488	0.000373481
0	34.9056	0.00868631	0.00645942	0.000373481
0	39.8921	0.00871777	0.00647056	0.000373481
0	44.8786	0.00874433	0.00647937	0.000373481
1.0259	0	0.0059297	0.0059297	0.00066791
1.0259	4.9865	0.0087289	0.0059641	0.00046792
1.0259	9.973	0.0090301	0.0060415	0.00045437
1.02587	14.9595	0.00913344	0.00618484	0.000449782
1.02587	19.946	0.00918547	0.00627209	0.000447477
1.02587	24.9325	0.00921677	0.00633058	0.000446092
1.02587	29.9191	0.00923766	0.00637287	0.000445168
1.02587	34.9056	0.0092526	0.00640529	0.000444507
1.02587	39.8921	0.0092638	0.00643126	0.000444012
1.02587	44.8786	0.00927252	0.00645282	0.000443627
2.0517	0	0.0059782	0.0059782	0.0010644
2.0517	4.9865	0.0081788	0.0059879	0.00085435
2.0517	9.973	0.0087289	0.0059641	0.00085435
2.05174	14.9595	0.00892795	0.00597062	0.000854349
2.05174	19.946	0.00903007	0.00604147	0.000854349
2.05174	24.9325	0.00909197	0.00612288	0.000854349
2.05174	29.9191	0.00913344	0.00618484	0.000854349
2.05174	34.9056	0.00916315	0.00623326	0.000854349
2.05174	39.8921	0.00918547	0.00627209	0.000854349
2.05174	44.8786	0.00920285	0.00630393	0.000854349
3.0776	0	0.005993	0.005993	0.0013009
3.0776	4.9865	0.0074723	0.0059974	0.0012144
3.0776	9.973	0.0084475	0.0059791	0.0012144
3.07761	14.9595	0.00872886	0.00596409	0.00121441
3.07761	19.946	0.00887747	0.00595568	0.00121441
3.07761	24.9325	0.00896862	0.00598514	0.00121441
3.07761	29.9191	0.00903007	0.00604147	0.00121441
3.07761	34.9056	0.00907425	0.00609827	0.00121441
3.07761	39.8921	0.00910751	0.00614535	0.00121441
3.07761	44.8786	0.00913344	0.00618484	0.00121441
4.1035	0	0.0059999	0.0059999	0.0015997
4.1035	4.9865	0.0068509	0.0060023	0.0015997
4.1035	9.973	0.0081788	0.0059879	0.0015997
4.10348	14.9595	0.00853867	0.00597505	0.0015997
4.10348	19.946	0.00872886	0.00596409	0.0015997
4.10348	24.9325	0.00884739	0.00595509	0.0015997
4.10348	29.9191	0.00892795	0.00597062	0.0015997
4.10348	34.9056	0.00898613	0.00599178	0.0015997
4.10348	39.8921	0.00903007	0.00604147	0.0015997
4.10348	44.8786	0.00906441	0.00608508	0.0015997
5.1293	0	0.006004	0.006004	0.0018618
5.1293	4.9865	0.0065686	0.0060053	0.0018618
5.1293	9.973	0.0078617	0.0059935	0.0018618
5.12935	14.9595	0.00835909	0.00598253	0.0018618
5.12935	19.946	0.00858528	0.00597271	0.0018618
5.12935	24.9325	0.00872886	0.00596409	0.0018618
5.12935	29.9191	0.00882743	0.00595665	0.0018618
5.12935	34.9056	0.00889905	0.00596103	0.0018618
5.12935	39.8921	0.00895334	0.00597954	0.0018618
5.12935	44.8786	0.00899587	0.00600161	0.0018618
6.1552	0	0.0060066	0.0060066	0.0019856
6.1552	4.9865	0.0063793	0.0060074	0.0019856
6.1552	9.973	0.0074723	0.0059974	0.0019856
6.15521	14.9595	0.00817881	0.00598788	0.00198558
6.15521	19.946	0.00844747	0.00597913	0.00198558
6.15521	24.9325	0.00861355	0.00597119	0.00198558
6.15521	29.9191	0.00872886	0.00596409	0.00198558
6.15521	34.9056	0.00881322	0.00595781	0.00198558
6.15521	39.8921	0.00887747	0.00595568	0.00198558
6.15521	44.8786	0.00892795	0.00597062	0.00198558
7.1811	0	0.0060084	0.0060084	0.0020461
7.1811	4.9865	0.0062365	0.0060088	0.0020461
7.1811	9.973	0.0071513	0.0060002	0.0020461
7.18108	14.9595	0.00798801	0.00599186	0.0020461
7.18108	19.946	0.00831598	0.00598403	0.0020461
7.18108	24.9325	0.00850186	0.00597677	0.0020461
7.18108	29.9191	0.00863253	0.00597012	0.0020461
7.18108	34.9056	0.00872886	0.00596409	0.0020461
7.18108	39.8921	0.0088026	0.00595866	0.0020461
7.18108	44.8786	0.00886074	0.00595535	0.0020461
8.207	0	0.0060097	0.0060097	0.0020807
8.207	4.9865	0.0061254	0.0060099	0.0020807
8.207	9.973	0.0068509	0.0060023	0.0020807
8.20695	14.9595	0.00772293	0.00599493	0.00208069
8.20695	19.946	0.00817881	0.00598788	0.00208069
8.20695	24.9325	0.0083941	0.00598124	0.00208069
8.20695	29.9191	0.00853867	0.00597505	0.00208069
8.20695	34.9056	0.00864614	0.00596934	0.00208069
8.20695	39.8921	0.00872886	0.00596409	0.00208069
8.20695	44.8786	0.00879434	0.00595931	0.00208069
9.2328	0	0.0060107	0.0060107	0.0021034
9.2328	4.9865	0.0060369	0.0060108	0.0021034
9.2328	9.973	0.0066878	0.006004	0.0021034
9.23282	14.9595	0.00747225	0.00599736	0.00210338
9.23282	19.946	0.00803403	0.00599097	0.00210338
9.23282	24.9325	0.00829047	0.00598488	0.00210338
9.23282	29.9191	0.00844747	0.00597913	0.00210338
9.23282	34.9056	0.00856522	0.00597374	0.00210338
9.23282	39.8921	0.00865639	0.00596873	0.00210338
9.23282	44.8786	0.00872886	0.00596409	0.00210338
