# Supplementary material for: GEODE: an in silico tool that translates in vitro to in vivo predictions of tuberculosis antibiotic combination efficacy
Source: Front Pharmacol. 2025 Oct 17;16:1639673. doi: 10.3389/fphar.2025.1639673 (PMC12575316; doi:10.3389/fphar.2025.1639673)
Supplement: Supplementary file 1 [file Supplementaryfile5.zip › drug_int_data/HRZE-ANNN-min/INH-PZA-EMB.csv]

bliss INH-PZA-EMB nrDrugs 3 nrLines 999
0	0	458.2318	0	0.001424441	6.22047e-05
0	0	916.4636	0	0.001424441	6.22047e-05
0	0	1374.6954	0	0.0014244409	6.2204698e-05
0	0	1832.9272	0	0.0014244409	6.2204698e-05
0	0	2291.159	0	0.0014244409	6.2204698e-05
0	0	2749.3908	0	0.0014244409	6.2204698e-05
0	0	3207.6227	0	0.0014244409	6.2204698e-05
0	0	3665.8545	0	0.0014244409	6.2204698e-05
0	0	4124.0863	0	0.0014244409	6.2204698e-05
0	7644.2192	0	0	0.000556222	0
0	7644.2192	458.23181	0	0.0014328912	6.2204698e-05
0	7644.2192	916.46361	0	0.001428775	6.2204698e-05
0	7644.2192	1374.6954	0	0.0014273554	6.2204698e-05
0	7644.2192	1832.9272	0	0.0014266363	6.2204698e-05
0	7644.2192	2291.159	0	0.0014262018	6.2204698e-05
0	7644.2192	2749.3908	0	0.0014259109	6.2204698e-05
0	7644.2192	3207.6227	0	0.0014257025	6.2204698e-05
0	7644.2192	3665.8545	0	0.0014255458	6.2204698e-05
0	7644.2192	4124.0863	0	0.0014254238	6.2204698e-05
0	15288.4383	0	0	0.000556222003	0
0	15288.4383	458.231807	0	0.00144053423	6.22046976e-05
0	15288.4383	916.463615	0	0.00143289116	6.22046976e-05
0	15288.4383	1374.69542	0	0.00143017039	6.22046976e-05
0	15288.4383	1832.92723	0	0.00142877497	6.22046976e-05
0	15288.4383	2291.15904	0	0.00142792614	6.22046976e-05
0	15288.4383	2749.39084	0	0.00142735535	6.22046976e-05
0	15288.4383	3207.62265	0	0.00142694522	6.22046976e-05
0	15288.4383	3665.85446	0	0.00142663627	6.22046976e-05
0	15288.4383	4124.08627	0	0.00142639518	6.22046976e-05
0	22932.6575	0	0	0.000556222003	0
0	22932.6575	458.231807	0	0.00144748334	6.22046976e-05
0	22932.6575	916.463615	0	0.00143680597	6.22046976e-05
0	22932.6575	1374.69542	0	0.00143289116	6.22046976e-05
0	22932.6575	1832.92723	0	0.00143085922	6.22046976e-05
0	22932.6575	2291.15904	0	0.00142961508	6.22046976e-05
0	22932.6575	2749.39084	0	0.00142877497	6.22046976e-05
0	22932.6575	3207.62265	0	0.00142816956	6.22046976e-05
0	22932.6575	3665.85446	0	0.00142771256	6.22046976e-05
0	22932.6575	4124.08627	0	0.00142735535	6.22046976e-05
0	30576.8767	0	0	0.000556222003	0
0	30576.8767	458.231807	0	0.00145383103	6.22046976e-05
0	30576.8767	916.463615	0	0.00144053423	6.22046976e-05
0	30576.8767	1374.69542	0	0.00143552246	6.22046976e-05
0	30576.8767	1832.92723	0	0.00143289116	6.22046976e-05
0	30576.8767	2291.15904	0	0.00143126973	6.22046976e-05
0	30576.8767	2749.39084	0	0.00143017039	6.22046976e-05
0	30576.8767	3207.62265	0	0.00142937593	6.22046976e-05
0	30576.8767	3665.85446	0	0.00142877497	6.22046976e-05
0	30576.8767	4124.08627	0	0.00142830448	6.22046976e-05
0	38221.0958	0	0	0.000556222003	0
0	38221.0958	458.231807	0	0.0014596538	6.22046976e-05
0	38221.0958	916.463615	0	0.00144408932	6.22046976e-05
0	38221.0958	1374.69542	0	0.00143806876	6.22046976e-05
0	38221.0958	1832.92723	0	0.00143487277	6.22046976e-05
0	38221.0958	2291.15904	0	0.00143289116	6.22046976e-05
0	38221.0958	2749.39084	0	0.00143154225	6.22046976e-05
0	38221.0958	3207.62265	0	0.00143056472	6.22046976e-05
0	38221.0958	3665.85446	0	0.00142982376	6.22046976e-05
0	38221.0958	4124.08627	0	0.00142924276	6.22046976e-05
0	45865.315	0	0	0.000556222003	0
0	45865.315	458.231807	0	0.00146501546	6.22046976e-05
0	45865.315	916.463615	0	0.00144748334	6.22046976e-05
0	45865.315	1374.69542	0	0.00144053423	6.22046976e-05
0	45865.315	1832.92723	0	0.00143680597	6.22046976e-05
0	45865.315	2291.15904	0	0.00143448038	6.22046976e-05
0	45865.315	2749.39084	0	0.00143289116	6.22046976e-05
0	45865.315	3207.62265	0	0.00143173634	6.22046976e-05
0	45865.315	3665.85446	0	0.00143085922	6.22046976e-05
0	45865.315	4124.08627	0	0.00143017039	6.22046976e-05
0	53509.5342	0	0	0.000556222003	0
0	53509.5342	458.231807	0	0.00146996969	6.22046976e-05
0	53509.5342	916.463615	0	0.00145072725	6.22046976e-05
0	53509.5342	1374.69542	0	0.00144292276	6.22046976e-05
0	53509.5342	1832.92723	0	0.00143869255	6.22046976e-05
0	53509.5342	2291.15904	0	0.00143603838	6.22046976e-05
0	53509.5342	2749.39084	0	0.0014342177	6.22046976e-05
0	53509.5342	3207.62265	0	0.00143289116	6.22046976e-05
0	53509.5342	3665.85446	0	0.0014318816	6.22046976e-05
0	53509.5342	4124.08627	0	0.00143108754	6.22046976e-05
0	61153.7534	0	0	0.000556222003	0
0	61153.7534	458.231807	0	0.00147456205	6.22046976e-05
0	61153.7534	916.463615	0	0.00145383103	6.22046976e-05
0	61153.7534	1374.69542	0	0.001445238	6.22046976e-05
0	61153.7534	1832.92723	0	0.00144053423	6.22046976e-05
0	61153.7534	2291.15904	0	0.0014375661	6.22046976e-05
0	61153.7534	2749.39084	0	0.00143552246	6.22046976e-05
0	61153.7534	3207.62265	0	0.00143402954	6.22046976e-05
0	61153.7534	3665.85446	0	0.00143289116	6.22046976e-05
0	61153.7534	4124.08627	0	0.0014319944	6.22046976e-05
0	68797.9725	0	0	0.000556222003	0
0	68797.9725	458.231807	0	0.00147883142	6.22046976e-05
0	68797.9725	916.463615	0	0.00145680378	6.22046976e-05
0	68797.9725	1374.69542	0	0.00144748334	6.22046976e-05
0	68797.9725	1832.92723	0	0.00144233264	6.22046976e-05
0	68797.9725	2291.15904	0	0.00143906443	6.22046976e-05
0	68797.9725	2749.39084	0	0.00143680597	6.22046976e-05
0	68797.9725	3207.62265	0	0.00143515186	6.22046976e-05
0	68797.9725	3665.85446	0	0.00143388813	6.22046976e-05
0	68797.9725	4124.08627	0	0.00143289116	6.22046976e-05
2.5029	0	0	0	0.0032621	0.00015779
2.502876	0	458.2318	0	0.004530113	0.0001019702
2.502876	0	916.4636	0	0.003694988	0.0001018632
2.5028761	0	1374.6954	0	0.0032173673	0.00010182747
2.5028761	0	1832.9272	0	0.0029068899	0.00010180963
2.5028761	0	2291.159	0	0.0026885183	0.00010179892
2.5028761	0	2749.3908	0	0.0025264283	0.00010179179
2.5028761	0	3207.6227	0	0.0024012893	0.00010178669
2.5028761	0	3665.8545	0	0.0023017322	0.00010178286
2.5028761	0	4124.0863	0	0.0022206264	0.00010177989
2.5028761	7644.2192	0	0	0.002216468	0.00015778943
2.5028761	7644.2192	458.23181	0	0.0045843038	0.00010197021
2.5028761	7644.2192	916.46361	0	0.0037359809	0.00010186316
2.5028761	7644.2192	1374.6954	0	0.0032482039	0.00010182747
2.5028761	7644.2192	1832.9272	0	0.002930486	0.00010180963
2.5028761	7644.2192	2291.159	0	0.0027070402	0.00010179892
2.5028761	7644.2192	2749.3908	0	0.0025413342	0.00010179179
2.5028761	7644.2192	3207.6227	0	0.0024135523	0.00010178669
2.5028761	7644.2192	3665.8545	0	0.0023120135	0.00010178286
2.5028761	7644.2192	4124.0863	0	0.0022293863	0.00010177989
2.50287611	15288.4383	0	0	0.0017855173	0.000157789431
2.50287611	15288.4383	458.231807	0	0.00463823164	0.000101970212
2.50287611	15288.4383	916.463615	0	0.00377694817	0.000101863157
2.50287611	15288.4383	1374.69542	0	0.00327899951	0.000101827472
2.50287611	15288.4383	1832.92723	0	0.00295400083	0.000101809629
2.50287611	15288.4383	2291.15904	0	0.00272546022	0.000101798923
2.50287611	15288.4383	2749.39084	0	0.00255613262	0.000101791786
2.50287611	15288.4383	3207.62265	0	0.00242571028	0.000101786688
2.50287611	15288.4383	3665.85446	0	0.00232219576	0.000101782865
2.50287611	15288.4383	4124.08627	0	0.00223805449	0.000101779891
2.50287611	22932.6575	0	0	0.00153870438	0.000157789431
2.50287611	22932.6575	458.231807	0	0.00469182499	0.000101970212
2.50287611	22932.6575	916.463615	0	0.00381784346	0.000101863157
2.50287611	22932.6575	1374.69542	0	0.00330972415	0.000101827472
2.50287611	22932.6575	1832.92723	0	0.00297741261	0.000101809629
2.50287611	22932.6575	2291.15904	0	0.00274376237	0.000101798923
2.50287611	22932.6575	2749.39084	0	0.00257081174	0.000101791786
2.50287611	22932.6575	3207.62265	0	0.00243775419	0.000101786688
2.50287611	22932.6575	3665.85446	0	0.00233227195	0.000101782865
2.50287611	22932.6575	4124.08627	0	0.00224662539	0.000101779891
2.50287611	30576.8767	0	0	0.00137644034	0.000157789431
2.50287611	30576.8767	458.231807	0	0.00474502272	0.000101970212
2.50287611	30576.8767	916.463615	0	0.00385861964	0.000101863157
2.50287611	30576.8767	1374.69542	0	0.00334034626	0.000101827472
2.50287611	30576.8767	1832.92723	0	0.00300069854	0.000101809629
2.50287611	30576.8767	2291.15904	0	0.00276192984	0.000101798923
2.50287611	30576.8767	2749.39084	0	0.0025853589	0.000101791786
2.50287611	30576.8767	3207.62265	0	0.00244967441	0.000101786688
2.50287611	30576.8767	3665.85446	0	0.00234223463	0.000101782865
2.50287611	30576.8767	4124.08627	0	0.00225509316	0.000101779891
2.50287611	38221.0958	0	0	0.00126096366	0.000157789431
2.50287611	38221.0958	458.231807	0	0.00479777748	0.000101970212
2.50287611	38221.0958	916.463615	0	0.00389922933	0.000101863157
2.50287611	38221.0958	1374.69542	0	0.0033708328	0.000101827472
2.50287611	38221.0958	1832.92723	0	0.00302383443	0.000101809629
2.50287611	38221.0958	2291.15904	0	0.00277994482	0.000101798923
2.50287611	38221.0958	2749.39084	0	0.00259976087	0.000101791786
2.50287611	38221.0958	3207.62265	0	0.00246146088	0.000101786688
2.50287611	38221.0958	3665.85446	0	0.00235207606	0.000101782865
2.50287611	38221.0958	4124.08627	0	0.00226345171	0.000101779891
2.50287611	45865.315	0	0	0.00117434845	0.000157789431
2.50287611	45865.315	458.231807	0	0.00431574209	0.000101970212
2.50287611	45865.315	916.463615	0	0.0039396249	0.000101863157
2.50287611	45865.315	1374.69542	0	0.00340114899	0.000101827472
2.50287611	45865.315	1832.92723	0	0.00304679458	0.000101809629
2.50287611	45865.315	2291.15904	0	0.00279778845	0.000101798923
2.50287611	45865.315	2749.39084	0	0.00261400363	0.000101791786
2.50287611	45865.315	3207.62265	0	0.00247310307	0.000101786688
2.50287611	45865.315	3665.85446	0	0.00236178813	0.000101782865
2.50287611	45865.315	4124.08627	0	0.0022716947	0.000101779891
2.50287611	53509.5342	0	0	0.00110687632	0.000157789431
2.50287611	53509.5342	458.231807	0	0.00380643716	0.000101970212
2.50287611	53509.5342	916.463615	0	0.0039797585	0.000101863157
2.50287611	53509.5342	1374.69542	0	0.00343125811	0.000101827472
2.50287611	53509.5342	1832.92723	0	0.00306955162	0.000101809629
2.50287611	53509.5342	2291.15904	0	0.00281544067	0.000101798923
2.50287611	53509.5342	2749.39084	0	0.0026280724	0.000101791786
2.50287611	53509.5342	3207.62265	0	0.00248458986	0.000101786688
2.50287611	53509.5342	3665.85446	0	0.00237136236	0.000101782865
2.50287611	53509.5342	4124.08627	0	0.00227981554	0.000101779891
2.50287611	61153.7534	0	0	0.00105278554	0.000157789431
2.50287611	61153.7534	458.231807	0	0.00341747015	0.000101970212
2.50287611	61153.7534	916.463615	0	0.00401958199	0.000101863157
2.50287611	61153.7534	1374.69542	0	0.00346112115	0.000101827472
2.50287611	61153.7534	1832.92723	0	0.00309207627	0.000101809629
2.50287611	61153.7534	2291.15904	0	0.00283288015	0.000101798923
2.50287611	61153.7534	2749.39084	0	0.00264195153	0.000101791786
2.50287611	61153.7534	3207.62265	0	0.00249590959	0.000101786688
2.50287611	61153.7534	3665.85446	0	0.00238078986	0.000101782865
2.50287611	61153.7534	4124.08627	0	0.00228780733	0.000101779891
2.50287611	68797.9725	0	0	0.00100843049	0.000157789431
2.50287611	68797.9725	458.231807	0	0.0031110016	0.000101970212
2.50287611	68797.9725	916.463615	0	0.00405904679	0.000101863157
2.50287611	68797.9725	1374.69542	0	0.00349069643	0.000101827472
2.50287611	68797.9725	1832.92723	0	0.00311433709	0.000101809629
2.50287611	68797.9725	2291.15904	0	0.0028500841	0.000101798923
2.50287611	68797.9725	2749.39084	0	0.00265562443	0.000101791786
2.50287611	68797.9725	3207.62265	0	0.00250704994	0.000101786688
2.50287611	68797.9725	3665.85446	0	0.0023900613	0.000101782865
2.50287611	68797.9725	4124.08627	0	0.00229566287	0.000101779891
5.0058	0	0	0	0.0032625	0.00023605
5.005752	0	458.2318	0	0.005243346	0.0001804369
5.005752	0	916.4636	0	0.004530113	0.0001802228
5.0057522	0	1374.6954	0	0.0040462725	0.00018015145
5.0057522	0	1832.9272	0	0.0036949882	0.00018011577
5.0057522	0	2291.159	0	0.0034277569	0.00018009436
5.0057522	0	2749.3908	0	0.0032173673	0.00018008008
5.0057522	0	3207.6227	0	0.0030472939	0.00018006989
5.0057522	0	3665.8545	0	0.0029068899	0.00018006224
5.0057522	0	4124.0863	0	0.0027889735	0.00018005629
5.0057522	7644.2192	0	0	0.0025937919	0.0002360545
5.0057522	7644.2192	458.23181	0	0.0052760191	0.00018043692
5.0057522	7644.2192	916.46361	0	0.0045572366	0.00018022282
5.0057522	7644.2192	1374.6954	0	0.0040698758	0.00018015145
5.0057522	7644.2192	1832.9272	0	0.0037154848	0.00018011577
5.0057522	7644.2192	2291.159	0	0.003445518	0.00018009436
5.0057522	7644.2192	2749.3908	0	0.0032327889	0.00018008008
5.0057522	7644.2192	3207.6227	0	0.0030607471	0.00018006989
5.0057522	7644.2192	3665.8545	0	0.0029186968	0.00018006224
5.0057522	7644.2192	4124.0863	0	0.0027994031	0.00018005629
5.00575223	15288.4383	0	0	0.00221646798	0.000236054501
5.00575223	15288.4383	458.231807	0	0.00530874713	0.000180436921
5.00575223	15288.4383	916.463615	0	0.00458430385	0.000180222822
5.00575223	15288.4383	1374.69542	0	0.00409346214	0.000180151452
5.00575223	15288.4383	1832.92723	0	0.00373598085	0.000180115767
5.00575223	15288.4383	2291.15904	0	0.00346327832	0.000180094356
5.00575223	15288.4383	2749.39084	0	0.00324820385	0.000180080082
5.00575223	15288.4383	3207.62265	0	0.00307418759	0.000180069886
5.00575223	15288.4383	3665.85446	0	0.00293048605	0.000180062239
5.00575223	15288.4383	4124.08627	0	0.00280981132	0.000180056291
5.00575223	22932.6575	0	0	0.00196627813	0.000236054501
5.00575223	22932.6575	458.231807	0	0.0053415468	0.000180436921
5.00575223	22932.6575	916.463615	0	0.00461130529	0.000180222822
5.00575223	22932.6575	1374.69542	0	0.00411702339	0.000180151452
5.00575223	22932.6575	1832.92723	0	0.00375647059	0.000180115767
5.00575223	22932.6575	2291.15904	0	0.00348103337	0.000180094356
5.00575223	22932.6575	2749.39084	0	0.00326360864	0.000180080082
5.00575223	22932.6575	3207.62265	0	0.00308761228	0.000180069886
5.00575223	22932.6575	3665.85446	0	0.00294225493	0.000180062239
5.00575223	22932.6575	4124.08627	0	0.00282019609	0.000180056291
5.00575223	30576.8767	0	0	0.0017855173	0.000236054501
5.00575223	30576.8767	458.231807	0	0.00537444054	0.000180436921
5.00575223	30576.8767	916.463615	0	0.00463823164	0.000180222822
5.00575223	30576.8767	1374.69542	0	0.00414055165	0.000180151452
5.00575223	30576.8767	1832.92723	0	0.00377694817	0.000180115767
5.00575223	30576.8767	2291.15904	0	0.00349877859	0.000180094356
5.00575223	30576.8767	2749.39084	0	0.00327899951	0.000180080082
5.00575223	30576.8767	3207.62265	0	0.00310101804	0.000180069886
5.00575223	30576.8767	3665.85446	0	0.00295400083	0.000180062239
5.00575223	30576.8767	4124.08627	0	0.00283055508	0.000180056291
5.00575223	38221.0958	0	0	0.00164771985	0.000236054501
5.00575223	38221.0958	458.231807	0	0.00518371091	0.000180436921
5.00575223	38221.0958	916.463615	0	0.00466507423	0.000180222822
5.00575223	38221.0958	1374.69542	0	0.004164039	0.000180151452
5.00575223	38221.0958	1832.92723	0	0.00379740775	0.000180115767
5.00575223	38221.0958	2291.15904	0	0.00351650938	0.000180094356
5.00575223	38221.0958	2749.39084	0	0.00329437264	0.000180080082
5.00575223	38221.0958	3207.62265	0	0.00311440166	0.000180069886
5.00575223	38221.0958	3665.85446	0	0.00296572099	0.000180062239
5.00575223	38221.0958	4124.08627	0	0.00284088594	0.000180056291
5.00575223	45865.315	0	0	0.00153870438	0.000236054501
5.00575223	45865.315	458.231807	0	0.00455783332	0.000180436921
5.00575223	45865.315	916.463615	0	0.00469182499	0.000180222822
5.00575223	45865.315	1374.69542	0	0.00418747759	0.000180151452
5.00575223	45865.315	1832.92723	0	0.00381784346	0.000180115767
5.00575223	45865.315	2291.15904	0	0.00353422107	0.000180094356
5.00575223	45865.315	2749.39084	0	0.00330972415	0.000180080082
5.00575223	45865.315	3207.62265	0	0.00312775984	0.000180069886
5.00575223	45865.315	3665.85446	0	0.00297741261	0.000180062239
5.00575223	45865.315	4124.08627	0	0.00285118625	0.000180056291
5.00575223	53509.5342	0	0	0.00145006235	0.000236054501
5.00575223	53509.5342	458.231807	0	0.00407795022	0.000180436921
5.00575223	53509.5342	916.463615	0	0.00471847664	0.000180222822
5.00575223	53509.5342	1374.69542	0	0.0042108597	0.000180151452
5.00575223	53509.5342	1832.92723	0	0.00383824939	0.000180115767
5.00575223	53509.5342	2291.15904	0	0.0035519089	0.000180094356
5.00575223	53509.5342	2749.39084	0	0.00332505005	0.000180080082
5.00575223	53509.5342	3207.62265	0	0.00314108921	0.000180069886
5.00575223	53509.5342	3665.85446	0	0.00298907279	0.000180062239
5.00575223	53509.5342	4124.08627	0	0.00286145355	0.000180056291
5.00575223	61153.7534	0	0	0.00137644034	0.000236054501
5.00575223	61153.7534	458.231807	0	0.00369910549	0.000180436921
5.00575223	61153.7534	916.463615	0	0.00474502272	0.000180222822
5.00575223	61153.7534	1374.69542	0	0.00423417766	0.000180151452
5.00575223	61153.7534	1832.92723	0	0.00385861964	0.000180115767
5.00575223	61153.7534	2291.15904	0	0.00356956805	0.000180094356
5.00575223	61153.7534	2749.39084	0	0.00334034626	0.000180080082
5.00575223	61153.7534	3207.62265	0	0.00315438626	0.000180069886
5.00575223	61153.7534	3665.85446	0	0.00300069854	0.000180062239
5.00575223	61153.7534	4124.08627	0	0.00287168528	0.000180056291
5.00575223	68797.9725	0	0	0.00131424502	0.000236054501
5.00575223	68797.9725	458.231807	0	0.00339280824	0.000180436921
5.00575223	68797.9725	916.463615	0	0.00477145777	0.000180222822
5.00575223	68797.9725	1374.69542	0	0.00425742396	0.000180151452
5.00575223	68797.9725	1832.92723	0	0.00387894827	0.000180115767
5.00575223	68797.9725	2291.15904	0	0.0035871936	0.000180094356
5.00575223	68797.9725	2749.39084	0	0.00335560861	0.000180080082
5.00575223	68797.9725	3207.62265	0	0.00316764743	0.000180069886
5.00575223	68797.9725	3665.85446	0	0.00301228681	0.000180062239
5.00575223	68797.9725	4124.08627	0	0.0028818788	0.000180056291
7.5086	0	0	0	0.0032627	0.00023778
7.508628	0	458.2318	0	0.005564374	0.0001823793
7.508628	0	916.4636	0	0.004970409	0.0001820582
7.5086283	0	1374.6954	0	0.0045301132	0.00018195117
7.5086283	0	1832.9272	0	0.004189454	0.00018189764
7.5086283	0	2291.159	0	0.0039174671	0.00018186553
7.5086283	0	2749.3908	0	0.0036949882	0.00018184411
7.5086283	0	3207.6227	0	0.0035094605	0.00018182882
7.5086283	0	3665.8545	0	0.0033522863	0.00018181735
7.5086283	0	4124.0863	0	0.0032173673	0.00018180843
7.5086283	7644.2192	0	0	0.0027693381	0.00023778288
7.5086283	7644.2192	458.23181	0	0.0055886667	0.00018237934
7.5086283	7644.2192	916.46361	0	0.0049905841	0.00018205822
7.5086283	7644.2192	1374.6954	0	0.0045482012	0.00018195117
7.5086283	7644.2192	1832.9272	0	0.0042059342	0.00018189764
7.5086283	7644.2192	2291.159	0	0.0039324875	0.00018186553
7.5086283	7644.2192	2749.3908	0	0.0037086524	0.00018184411
7.5086283	7644.2192	3207.6227	0	0.0035218796	0.00018182882
7.5086283	7644.2192	3665.8545	0	0.0033635782	0.00018181735
7.5086283	7644.2192	4124.0863	0	0.0032276489	0.00018180843
7.50862834	15288.4383	0	0	0.00244768292	0.000237782876
7.50862834	15288.4383	458.231807	0	0.00561308792	0.000182379341
7.50862834	15288.4383	916.463615	0	0.0050107426	0.000182058221
7.50862834	15288.4383	1374.69542	0	0.00456626573	0.000181951169
7.50862834	15288.4383	1832.92723	0	0.00422240318	0.000181897642
7.50862834	15288.4383	2291.15904	0	0.00394750497	0.000181865525
7.50862834	15288.4383	2749.39084	0	0.00372231715	0.000181844114
7.50862834	15288.4383	3207.62265	0	0.00353429952	0.00018182882
7.50862834	15288.4383	3665.85446	0	0.00337486956	0.00018181735
7.50862834	15288.4383	4124.08627	0	0.0032379281	0.000181808429
7.50862834	22932.6575	0	0	0.00221646798	0.000237782876
7.50862834	22932.6575	458.231807	0	0.00563765314	0.000182379341
7.50862834	22932.6575	916.463615	0	0.0050308838	0.000182058221
7.50862834	22932.6575	1374.69542	0	0.00458430385	0.000181951169
7.50862834	22932.6575	1832.92723	0	0.00423885812	0.000181897642
7.50862834	22932.6575	2291.15904	0	0.00396251753	0.000181865525
7.50862834	22932.6575	2749.39084	0	0.00373598085	0.000181844114
7.50862834	22932.6575	3207.62265	0	0.00354671888	0.00018182882
7.50862834	22932.6575	3665.85446	0	0.00338615922	0.00018181735
7.50862834	22932.6575	4124.08627	0	0.00324820385	0.000181808429
7.50862834	30576.8767	0	0	0.0020400633	0.000237782876
7.50862834	30576.8767	458.231807	0	0.00566238036	0.000182379341
7.50862834	30576.8767	916.463615	0	0.00505100754	0.000182058221
7.50862834	30576.8767	1374.69542	0	0.0046023127	0.000181951169
7.50862834	30576.8767	1832.92723	0	0.00425529643	0.000181897642
7.50862834	30576.8767	2291.15904	0	0.00397752302	0.000181865525
7.50862834	30576.8767	2749.39084	0	0.00374964174	0.000181844114
7.50862834	30576.8767	3207.62265	0	0.00355913621	0.00018182882
7.50862834	30576.8767	3665.85446	0	0.00339744593	0.00018181735
7.50862834	30576.8767	4124.08627	0	0.00325847507	0.000181808429
7.50862834	38221.0958	0	0	0.00189998851	0.000237782876
7.50862834	38221.0958	458.231807	0	0.00515025576	0.000182379341
7.50862834	38221.0958	916.463615	0	0.00507111406	0.000182058221
7.50862834	38221.0958	1374.69542	0	0.00462028952	0.000181951169
7.50862834	38221.0958	1832.92723	0	0.00427171547	0.000181897642
7.50862834	38221.0958	2291.15904	0	0.00399251933	0.000181865525
7.50862834	38221.0958	2749.39084	0	0.00376329809	0.000181844114
7.50862834	38221.0958	3207.62265	0	0.00357155009	0.00018182882
7.50862834	38221.0958	3665.85446	0	0.00340872845	0.00018181735
7.50862834	38221.0958	4124.08627	0	0.00326874066	0.000181808429
7.50862834	45865.315	0	0	0.0017855173	0.000237782876
7.50862834	45865.315	458.231807	0	0.0046170923	0.000182379341
7.50862834	45865.315	916.463615	0	0.00509120419	0.000182058221
7.50862834	45865.315	1374.69542	0	0.00463823164	0.000181951169
7.50862834	45865.315	1832.92723	0	0.00428811266	0.000181897642
7.50862834	45865.315	2291.15904	0	0.00400750434	0.000181865525
7.50862834	45865.315	2749.39084	0	0.00377694817	0.000181844114
7.50862834	45865.315	3207.62265	0	0.00358395904	0.00018182882
7.50862834	45865.315	3665.85446	0	0.00342000551	0.00018181735
7.50862834	45865.315	4124.08627	0	0.00327899951	0.000181808429
7.50862834	53509.5342	0	0	0.00168991123	0.000237782876
7.50862834	53509.5342	458.231807	0	0.00418982092	0.000182379341
7.50862834	53509.5342	916.463615	0	0.00511127933	0.000182058221
7.50862834	53509.5342	1374.69542	0	0.00465613652	0.000181951169
7.50862834	53509.5342	1832.92723	0	0.00430448543	0.000181897642
7.50862834	53509.5342	2291.15904	0	0.00402247594	0.000181865525
7.50862834	53509.5342	2749.39084	0	0.00379059025	0.000181844114
7.50862834	53509.5342	3207.62265	0	0.00359636159	0.00018182882
7.50862834	53509.5342	3665.85446	0	0.00343127584	0.00018181735
7.50862834	53509.5342	4124.08627	0	0.00328925047	0.000181808429
7.50862834	61153.7534	0	0	0.00160868229	0.000237782876
7.50862834	61153.7534	458.231807	0	0.00384168174	0.000182379341
7.50862834	61153.7534	916.463615	0	0.00513134159	0.000182058221
7.50862834	61153.7534	1374.69542	0	0.00467400173	0.000181951169
7.50862834	61153.7534	1832.92723	0	0.00432083123	0.000181897642
7.50862834	61153.7534	2291.15904	0	0.00403743203	0.000181865525
7.50862834	61153.7534	2749.39084	0	0.00380422259	0.000181844114
7.50862834	61153.7534	3207.62265	0	0.00360875627	0.00018182882
7.50862834	61153.7534	3665.85446	0	0.00344253812	0.00018181735
7.50862834	61153.7534	4124.08627	0	0.00329949241	0.000181808429
7.50862834	68797.9725	0	0	0.00153870438	0.000237782876
7.50862834	68797.9725	458.231807	0	0.00355329659	0.000182379341
7.50862834	68797.9725	916.463615	0	0.00515139379	0.000182058221
7.50862834	68797.9725	1374.69542	0	0.00469182499	0.000181951169
7.50862834	68797.9725	1832.92723	0	0.00433714755	0.000181897642
7.50862834	68797.9725	2291.15904	0	0.00405237051	0.000181865525
7.50862834	68797.9725	2749.39084	0	0.00381784346	0.000181844114
7.50862834	68797.9725	3207.62265	0	0.00362114158	0.00018182882
7.50862834	68797.9725	3665.85446	0	0.00345379107	0.00018181735
7.50862834	68797.9725	4124.08627	0	0.00330972415	0.000181808429
10.0115	0	0	0	0.00326273	0.000244725
10.0115	0	458.2318	0	0.005747322	0.0001264742
10.0115	0	916.4636	0	0.005243346	0.0001891071
10.011504	0	1374.6954	0	0.0048486024	0.00018896436
10.011504	0	1832.9272	0	0.0045301132	0.00018889299
10.011504	0	2291.159	0	0.0042672291	0.00018885017
10.011504	0	2749.3908	0	0.0040462725	0.00018882162
10.011504	0	3207.6227	0	0.0038577832	0.00018880123
10.011504	0	3665.8545	0	0.0036949882	0.00018878593
10.011504	0	4124.0863	0	0.0035528996	0.00018877404
10.011504	7644.2192	0	0	0.0028715358	0.0002447247
10.011504	7644.2192	458.23181	0	0.0057669114	0.00012647418
10.011504	7644.2192	916.46361	0	0.0052596766	0.00018910709
10.011504	7644.2192	1374.6954	0	0.0048632756	0.00018896436
10.011504	7644.2192	1832.9272	0	0.0045436813	0.00018889299
10.011504	7644.2192	2291.159	0	0.0042798781	0.00018885017
10.011504	7644.2192	2749.3908	0	0.0040580758	0.00018882162
10.011504	7644.2192	3207.6227	0	0.0038687869	0.00018880123
10.011504	7644.2192	3665.8545	0	0.0037052362	0.00018878593
10.011504	7644.2192	4124.0863	0	0.003562439	0.00018877404
10.0115045	15288.4383	0	0	0.00259379193	0.000244724696
10.0115045	15288.4383	458.231807	0	0.0057866255	0.00012647418
10.0115045	15288.4383	916.463615	0	0.00527601914	0.000189107088
10.0115045	15288.4383	1374.69542	0	0.00487793589	0.000188964357
10.0115045	15288.4383	1832.92723	0	0.00455723658	0.000188892989
10.0115045	15288.4383	2291.15904	0	0.00429251937	0.000188850167
10.0115045	15288.4383	2749.39084	0	0.00406987584	0.000188821619
10.0115045	15288.4383	3207.62265	0	0.00387978998	0.000188801228
10.0115045	15288.4383	3665.85446	0	0.00371548478	0.000188785934
10.0115045	15288.4383	4124.08627	0	0.00357197923	0.000188774039
10.0115045	22932.6575	0	0	0.00238323715	0.000244724696
10.0115045	22932.6575	458.231807	0	0.00580647464	0.00012647418
10.0115045	22932.6575	916.463615	0	0.00529237533	0.000189107088
10.0115045	22932.6575	1374.69542	0	0.00489258238	0.000188964357
10.0115045	22932.6575	1832.92723	0	0.00457077785	0.000188892989
10.0115045	22932.6575	2291.15904	0	0.00430515185	0.000188850167
10.0115045	22932.6575	2749.39084	0	0.00408167162	0.000188821619
10.0115045	22932.6575	3207.62265	0	0.00389079162	0.000188801228
10.0115045	22932.6575	3665.85446	0	0.00372573325	0.000188785934
10.0115045	22932.6575	4124.08627	0	0.00358151957	0.000188774039
10.0115045	30576.8767	0	0	0.00221646798	0.000244724696
10.0115045	30576.8767	458.231807	0	0.0055548307	0.00012647418
10.0115045	30576.8767	916.463615	0	0.00530874713	0.000189107088
10.0115045	30576.8767	1374.69542	0	0.00490721439	0.000188964357
10.0115045	30576.8767	1832.92723	0	0.00458430385	0.000188892989
10.0115045	30576.8767	2291.15904	0	0.00431777433	0.000188850167
10.0115045	30576.8767	2749.39084	0	0.00409346214	0.000188821619
10.0115045	30576.8767	3207.62265	0	0.00390179098	0.000188801228
10.0115045	30576.8767	3665.85446	0	0.00373598085	0.000188785934
10.0115045	30576.8767	4124.08627	0	0.00359105941	0.000188774039
10.0115045	38221.0958	0	0	0.00208021191	0.000244724696
10.0115045	38221.0958	458.231807	0	0.00503407788	0.00012647418
10.0115045	38221.0958	916.463615	0	0.00532513675	0.000189107088
10.0115045	38221.0958	1374.69542	0	0.00492183129	0.000188964357
10.0115045	38221.0958	1832.92723	0	0.00459781339	0.000188892989
10.0115045	38221.0958	2291.15904	0	0.00433038564	0.000188850167
10.0115045	38221.0958	2749.39084	0	0.00410524639	0.000188821619
10.0115045	38221.0958	3207.62265	0	0.00391278721	0.000188801228
10.0115045	38221.0958	3665.85446	0	0.00374622688	0.000188785934
10.0115045	38221.0958	4124.08627	0	0.00360059813	0.000188774039
10.0115045	45865.315	0	0	0.00196627813	0.000244724696
10.0115045	45865.315	458.231807	0	0.00459272696	0.00012647418
10.0115045	45865.315	916.463615	0	0.0053415468	0.000189107088
10.0115045	45865.315	1374.69542	0	0.00493643257	0.000188964357
10.0115045	45865.315	1832.92723	0	0.00461130529	0.000188892989
10.0115045	45865.315	2291.15904	0	0.00434298463	0.000188850167
10.0115045	45865.315	2749.39084	0	0.00411702339	0.000188821619
10.0115045	45865.315	3207.62265	0	0.00392377946	0.000188801228
10.0115045	45865.315	3665.85446	0	0.00375647059	0.000188785934
10.0115045	45865.315	4124.08627	0	0.00361013509	0.000188774039
10.0115045	53509.5342	0	0	0.00186928405	0.000244724696
10.0115045	53509.5342	458.231807	0	0.00422214253	0.00012647418
10.0115045	53509.5342	916.463615	0	0.00535798026	0.000189107088
10.0115045	53509.5342	1374.69542	0	0.00495101782	0.000188964357
10.0115045	53509.5342	1832.92723	0	0.00462477841	0.000188892989
10.0115045	53509.5342	2291.15904	0	0.00435557016	0.000188850167
10.0115045	53509.5342	2749.39084	0	0.00412879214	0.000188821619
10.0115045	53509.5342	3207.62265	0	0.00393476689	0.000188801228
10.0115045	53509.5342	3665.85446	0	0.00376671126	0.000188785934
10.0115045	53509.5342	4124.08627	0	0.00361966965	0.000188774039
10.0115045	61153.7534	0	0	0.0017855173	0.000244724696
10.0115045	61153.7534	458.231807	0	0.00391004622	0.00012647418
10.0115045	61153.7534	916.463615	0	0.00537444054	0.000189107088
10.0115045	61153.7534	1374.69542	0	0.00496558673	0.000188964357
10.0115045	61153.7534	1832.92723	0	0.00463823164	0.000188892989
10.0115045	61153.7534	2291.15904	0	0.00436814109	0.000188850167
10.0115045	61153.7534	2749.39084	0	0.00414055165	0.000188821619
10.0115045	61153.7534	3207.62265	0	0.00394574866	0.000188801228
10.0115045	61153.7534	3665.85446	0	0.00377694817	0.000188785934
10.0115045	61153.7534	4124.08627	0	0.00362920118	0.000188774039
10.0115045	68797.9725	0	0	0.00171231783	0.000244724696
10.0115045	68797.9725	458.231807	0	0.00364512038	0.00012647418
10.0115045	68797.9725	916.463615	0	0.00539093151	0.000189107088
10.0115045	68797.9725	1374.69542	0	0.00498013915	0.000188964357
10.0115045	68797.9725	1832.92723	0	0.00465166393	0.000188892989
10.0115045	68797.9725	2291.15904	0	0.00438069631	0.000188850167
10.0115045	68797.9725	2749.39084	0	0.00415230093	0.000188821619
10.0115045	68797.9725	3207.62265	0	0.00395672391	0.000188801228
10.0115045	68797.9725	3665.85446	0	0.00378718058	0.000188785934
10.0115045	68797.9725	4124.08627	0	0.00363872901	0.000188774039
12.5144	0	0	0	0.00326277	0.000266728
12.51438	0	458.2318	0	0.005865585	0.0001484778
12.51438	0	916.4636	0	0.005429367	0.0002112178
12.514381	0	1374.6954	0	0.0050745554	0.00021103936
12.514381	0	1832.9272	0	0.0047795974	0.00021095015
12.514381	0	2291.159	0	0.0045301132	0.00021089662
12.514381	0	2749.3908	0	0.0043160874	0.00021086094
12.514381	0	3207.6227	0	0.0041303021	0.00021083545
12.514381	0	3665.8545	0	0.0039674084	0.00021081633
12.514381	0	4124.0863	0	0.0038233497	0.00021080146
12.514381	7644.2192	0	0	0.0029385525	0.00026672833
12.514381	7644.2192	458.23181	0	0.0058820718	0.00014847781
12.514381	7644.2192	916.46361	0	0.0054432378	0.00021121776
12.514381	7644.2192	1374.6954	0	0.0050870016	0.00021103936
12.514381	7644.2192	1832.9272	0	0.0047911391	0.00021095015
12.514381	7644.2192	2291.159	0	0.0045409687	0.00021089662
12.514381	7644.2192	2749.3908	0	0.0043263482	0.00021086094
12.514381	7644.2192	3207.6227	0	0.0041400108	0.00021083545
12.514381	7644.2192	3665.8545	0	0.0039765912	0.00021081633
12.514381	7644.2192	4124.0863	0	0.0038320288	0.00021080146
12.5143806	15288.4383	0	0	0.00269496749	0.000266728331
12.5143806	15288.4383	458.231807	0	0.00589866577	0.000148477814
12.5143806	15288.4383	916.463615	0	0.00545713411	0.000211217762
12.5143806	15288.4383	1374.69542	0	0.00509944548	0.000211039358
12.5143806	15288.4383	1832.92723	0	0.00480267192	0.000210950149
12.5143806	15288.4383	2291.15904	0	0.00455181608	0.000210896623
12.5143806	15288.4383	2749.39084	0	0.00433660358	0.000210860938
12.5143806	15288.4383	3207.62265	0	0.00414971656	0.000210835449
12.5143806	15288.4383	3665.85446	0	0.00398577279	0.000210816332
12.5143806	15288.4383	4124.08627	0	0.00384070792	0.000210801463
12.5143806	22932.6575	0	0	0.00250313742	0.000266728331
12.5143806	22932.6575	458.231807	0	0.0057156921	0.000148477814
12.5143806	22932.6575	916.463615	0	0.00547105787	0.000211217762
12.5143806	22932.6575	1374.69542	0	0.00511188724	0.000211039358
12.5143806	22932.6575	1832.92723	0	0.00481419548	0.000210950149
12.5143806	22932.6575	2291.15904	0	0.00456265484	0.000210896623
12.5143806	22932.6575	2749.39084	0	0.00434685291	0.000210860938
12.5143806	22932.6575	3207.62265	0	0.00415941882	0.000210835449
12.5143806	22932.6575	3665.85446	0	0.00399495276	0.000210816332
12.5143806	22932.6575	4124.08627	0	0.00384938654	0.000210801463
12.5143806	30576.8767	0	0	0.00234690644	0.000266728331
12.5143806	30576.8767	458.231807	0	0.00528936557	0.000148477814
12.5143806	30576.8767	916.463615	0	0.00548501115	0.000211217762
12.5143806	30576.8767	1374.69542	0	0.00512432702	0.000211039358
12.5143806	30576.8767	1832.92723	0	0.00482570925	0.000210950149
12.5143806	30576.8767	2291.15904	0	0.00457348431	0.000210896623
12.5143806	30576.8767	2749.39084	0	0.00435709558	0.000210860938
12.5143806	30576.8767	3207.62265	0	0.00416911704	0.000210835449
12.5143806	30576.8767	3665.85446	0	0.00400413063	0.000210816332
12.5143806	30576.8767	4124.08627	0	0.00385806426	0.000210801463
12.5143806	38221.0958	0	0	0.00221646798	0.000266728331
12.5143806	38221.0958	458.231807	0	0.00488752677	0.000148477814
12.5143806	38221.0958	916.463615	0	0.00549899631	0.000211217762
12.5143806	38221.0958	1374.69542	0	0.00513676504	0.000211039358
12.5143806	38221.0958	1832.92723	0	0.00483721278	0.000210950149
12.5143806	38221.0958	2291.15904	0	0.00458430385	0.000210896623
12.5143806	38221.0958	2749.39084	0	0.004367331	0.000210860938
12.5143806	38221.0958	3207.62265	0	0.00417881066	0.000210835449
12.5143806	38221.0958	3665.85446	0	0.00401330591	0.000210816332
12.5143806	38221.0958	4124.08627	0	0.00386674066	0.000210801463
12.5143806	45865.315	0	0	0.00210546548	0.000266728331
12.5143806	45865.315	458.231807	0	0.0045268552	0.000148477814
12.5143806	45865.315	916.463615	0	0.0055130159	0.000211217762
12.5143806	45865.315	1374.69542	0	0.00514920164	0.000211039358
12.5143806	45865.315	1832.92723	0	0.00484870563	0.000210950149
12.5143806	45865.315	2291.15904	0	0.00459511285	0.000210896623
12.5143806	45865.315	2749.39084	0	0.00437755855	0.000210860938
12.5143806	45865.315	3207.62265	0	0.00418849915	0.000210835449
12.5143806	45865.315	3665.85446	0	0.00402247812	0.000210816332
12.5143806	45865.315	4124.08627	0	0.00387541533	0.000210801463
12.5143806	53509.5342	0	0	0.00200956382	0.000266728331
12.5143806	53509.5342	458.231807	0	0.00421037566	0.000148477814
12.5143806	53509.5342	916.463615	0	0.00552707274	0.000211217762
12.5143806	53509.5342	1374.69542	0	0.00516163722	0.000211039358
12.5143806	53509.5342	1832.92723	0	0.00486018741	0.000210950149
12.5143806	53509.5342	2291.15904	0	0.00460591072	0.000210896623
12.5143806	53509.5342	2749.39084	0	0.00438777763	0.000210860938
12.5143806	53509.5342	3207.62265	0	0.00419818196	0.000210835449
12.5143806	53509.5342	3665.85446	0	0.00403164679	0.000210816332
12.5143806	53509.5342	4124.08627	0	0.00388408784	0.000210801463
12.5143806	61153.7534	0	0	0.00192568477	0.000266728331
12.5143806	61153.7534	458.231807	0	0.00393486214	0.000148477814
12.5143806	61153.7534	916.463615	0	0.00554116989	0.000211217762
12.5143806	61153.7534	1374.69542	0	0.00517407229	0.000211039358
12.5143806	61153.7534	1832.92723	0	0.00487165778	0.000210950149
12.5143806	61153.7534	2291.15904	0	0.00461669685	0.000210896623
12.5143806	61153.7534	2749.39084	0	0.00439798763	0.000210860938
12.5143806	61153.7534	3207.62265	0	0.00420785854	0.000210835449
12.5143806	61153.7534	3665.85446	0	0.00404081144	0.000210816332
12.5143806	61153.7534	4124.08627	0	0.00389275779	0.000210801463
12.5143806	68797.9725	0	0	0.00185156997	0.000266728331
12.5143806	68797.9725	458.231807	0	0.00369504579	0.000148477814
12.5143806	68797.9725	916.463615	0	0.00553515271	0.000211217762
12.5143806	68797.9725	1374.69542	0	0.00518650746	0.000211039358
12.5143806	68797.9725	1832.92723	0	0.00488311639	0.000210950149
12.5143806	68797.9725	2291.15904	0	0.00462747068	0.000210896623
12.5143806	68797.9725	2749.39084	0	0.00440818797	0.000210860938
12.5143806	68797.9725	3207.62265	0	0.00421752835	0.000210835449
12.5143806	68797.9725	3665.85446	0	0.00404997159	0.000210816332
12.5143806	68797.9725	4124.08627	0	0.00390142473	0.000210801463
15.0173	0	0	0	0.0032628	0.000307831
15.01726	0	458.2318	0	0.005948337	0.00018958
15.01726	0	916.4636	0	0.005564374	0.000252427
15.017257	0	1374.6954	0	0.0052433462	0.00025221291
15.017257	0	1832.9272	0	0.0049704091	0.00025210586
15.017257	0	2291.159	0	0.0047351727	0.00025204163
15.017257	0	2749.3908	0	0.0045301132	0.00025199881
15.017257	0	3207.6227	0	0.0043496293	0.00025196822
15.017257	0	3665.8545	0	0.004189454	0.00025194528
15.017257	0	4124.0863	0	0.0040462725	0.00025192744
15.017257	7644.2192	0	0	0.002985927	0.00030783052
15.017257	7644.2192	458.23181	0	0.0059355838	0.00018958
15.017257	7644.2192	916.46361	0	0.0055765052	0.00025242698
15.017257	7644.2192	1374.6954	0	0.0052542319	0.00025221291
15.017257	7644.2192	1832.9272	0	0.0049804986	0.00025210586
15.017257	7644.2192	2291.159	0	0.0047446875	0.00025204163
15.017257	7644.2192	2749.3908	0	0.00453916	0.00025199881
15.017257	7644.2192	3207.6227	0	0.0043582599	0.00025196822
15.017257	7644.2192	3665.8545	0	0.0041976953	0.00025194528
15.017257	7644.2192	4124.0863	0	0.0040541417	0.00025192744
15.0172567	15288.4383	0	0	0.00276933814	0.000307830515
15.0172567	15288.4383	458.231807	0	0.0056745553	0.000189579998
15.0172567	15288.4383	916.463615	0	0.00558866675	0.000252426979
15.0172567	15288.4383	1374.69542	0	0.00526512272	0.000252212906
15.0172567	15288.4383	1832.92723	0	0.00499058414	0.000252105859
15.0172567	15288.4383	2291.15904	0	0.00475419611	0.000252041629
15.0172567	15288.4383	2749.39084	0	0.0045482012	0.000251998807
15.0172567	15288.4383	3207.62265	0	0.00436688638	0.000251968221
15.0172567	15288.4383	3665.85446	0	0.00420593424	0.00025194528
15.0172567	15288.4383	4124.08627	0	0.00406200956	0.000251927438
15.0172567	22932.6575	0	0	0.00259379193	0.000307830515
15.0172567	22932.6575	458.231807	0	0.00537235714	0.000189579998
15.0172567	22932.6575	916.463615	0	0.00560086036	0.000252426979
15.0172567	22932.6575	1374.69542	0	0.00527601914	0.000252212906
15.0172567	22932.6575	1832.92723	0	0.00500066549	0.000252105859
15.0172567	22932.6575	2291.15904	0	0.00476369826	0.000252041629
15.0172567	22932.6575	2749.39084	0	0.00455723658	0.000251998807
15.0172567	22932.6575	3207.62265	0	0.00437550855	0.000251968221
15.0172567	22932.6575	3665.85446	0	0.00421417029	0.00025194528
15.0172567	22932.6575	4124.08627	0	0.00406987584	0.000251927438
15.0172567	30576.8767	0	0	0.00244768292	0.000307830515
15.0172567	30576.8767	458.231807	0	0.0050523188	0.000189579998
15.0172567	30576.8767	916.463615	0	0.00561308792	0.000252426979
15.0172567	30576.8767	1374.69542	0	0.00528692164	0.000252212906
15.0172567	30576.8767	1832.92723	0	0.0050107426	0.000252105859
15.0172567	30576.8767	2291.15904	0	0.00477319362	0.000252041629
15.0172567	30576.8767	2749.39084	0	0.00456626573	0.000251998807
15.0172567	30576.8767	3207.62265	0	0.00438412598	0.000251968221
15.0172567	30576.8767	3665.85446	0	0.00422240318	0.00025194528
15.0172567	30576.8767	4124.08627	0	0.00407774023	0.000251927438
15.0172567	38221.0958	0	0	0.00232357985	0.000307830515
15.0172567	38221.0958	458.231807	0	0.00473750562	0.000189579998
15.0172567	38221.0958	916.463615	0	0.00562535146	0.000252426979
15.0172567	38221.0958	1374.69542	0	0.00529783076	0.000252212906
15.0172567	38221.0958	1832.92723	0	0.00502081538	0.000252105859
15.0172567	38221.0958	2291.15904	0	0.00478268189	0.000252041629
15.0172567	38221.0958	2749.39084	0	0.00457528827	0.000251998807
15.0172567	38221.0958	3207.62265	0	0.00439273833	0.000251968221
15.0172567	38221.0958	3665.85446	0	0.00423063257	0.00025194528
15.0172567	38221.0958	4124.08627	0	0.00408560242	0.000251927438
15.0172567	45865.315	0	0	0.00221646798	0.000307830515
15.0172567	45865.315	458.231807	0	0.00444252445	0.000189579998
15.0172567	45865.315	916.463615	0	0.00563765314	0.000252426979
15.0172567	45865.315	1374.69542	0	0.00530874713	0.000252212906
15.0172567	45865.315	1832.92723	0	0.0050308838	0.000252105859
15.0172567	45865.315	2291.15904	0	0.00479216278	0.000252041629
15.0172567	45865.315	2749.39084	0	0.00458430385	0.000251998807
15.0172567	45865.315	3207.62265	0	0.00440134523	0.000251968221
15.0172567	45865.315	3665.85446	0	0.00423885812	0.00025194528
15.0172567	45865.315	4124.08627	0	0.00409346214	0.000251927438
15.0172567	53509.5342	0	0	0.00212281874	0.000307830515
15.0172567	53509.5342	458.231807	0	0.00417386391	0.000189579998
15.0172567	53509.5342	916.463615	0	0.00564999528	0.000252426979
15.0172567	53509.5342	1374.69542	0	0.00531967141	0.000252212906
15.0172567	53509.5342	1832.92723	0	0.00504094785	0.000252105859
15.0172567	53509.5342	2291.15904	0	0.004801636	0.000252041629
15.0172567	53509.5342	2749.39084	0	0.00459331211	0.000251998807
15.0172567	53509.5342	3207.62265	0	0.00440994632	0.000251968221
15.0172567	53509.5342	3665.85446	0	0.00424707952	0.00025194528
15.0172567	53509.5342	4124.08627	0	0.00410131906	0.000251927438
15.0172567	61153.7534	0	0	0.0020400633	0.000307830515
15.0172567	61153.7534	458.231807	0	0.00393276287	0.000189579998
15.0172567	61153.7534	916.463615	0	0.00566238036	0.000252426979
15.0172567	61153.7534	1374.69542	0	0.00533060436	0.000252212906
15.0172567	61153.7534	1832.92723	0	0.00505100754	0.000252105859
15.0172567	61153.7534	2291.15904	0	0.0048111013	0.000252041629
15.0172567	61153.7534	2749.39084	0	0.0046023127	0.000251998807
15.0172567	61153.7534	3207.62265	0	0.00441854127	0.000251968221
15.0172567	61153.7534	3665.85446	0	0.00425529643	0.00025194528
15.0172567	61153.7534	4124.08627	0	0.00410917292	0.000251927438
15.0172567	68797.9725	0	0	0.00196627813	0.000307830515
15.0172567	68797.9725	458.231807	0	0.00371774618	0.000189579998
15.0172567	68797.9725	916.463615	0	0.00546704925	0.000252426979
15.0172567	68797.9725	1374.69542	0	0.0053415468	0.000252212906
15.0172567	68797.9725	1832.92723	0	0.00506106291	0.000252105859
15.0172567	68797.9725	2291.15904	0	0.00482055842	0.000252041629
15.0172567	68797.9725	2749.39084	0	0.00461130529	0.000251998807
15.0172567	68797.9725	3207.62265	0	0.0044271297	0.000251968221
15.0172567	68797.9725	3665.85446	0	0.00426350852	0.00025194528
15.0172567	68797.9725	4124.08627	0	0.00411702339	0.000251927438
17.5201	0	0	0	0.00326282	0.000362603
17.52013	0	458.2318	0	0.006009492	0.0002443521
17.52013	0	916.4636	0	0.005666857	0.0002443521
17.520133	0	1374.6954	0	0.005374301	0.00030705637
17.520133	0	1832.9272	0	0.0051211706	0.00030693148
17.520133	0	2291.159	0	0.0048997245	0.00030685655
17.520133	0	2749.3908	0	0.0047041791	0.00030680659
17.520133	0	3207.6227	0	0.0045301132	0.00030677091
17.520133	0	3665.8545	0	0.0043740816	0.00030674414
17.520133	0	4124.0863	0	0.0042333542	0.00030672333
17.520133	7644.2192	0	0	0.0030212057	0.00036260261
17.520133	7644.2192	458.23181	0	0.0055497424	0.0002443521
17.520133	7644.2192	916.46361	0	0.0056776744	0.0002443521
17.520133	7644.2192	1374.6954	0	0.0053840246	0.00030705637
17.520133	7644.2192	1832.9272	0	0.005130176	0.00030693148
17.520133	7644.2192	2291.159	0	0.0049082185	0.00030685655
17.520133	7644.2192	2749.3908	0	0.0047122735	0.00030680659
17.520133	7644.2192	3207.6227	0	0.0045378679	0.00030677091
17.520133	7644.2192	3665.8545	0	0.0043815287	0.00030674414
17.520133	7644.2192	4124.0863	0	0.004240512	0.00030672333
17.5201328	15288.4383	0	0	0.0028263753	0.000362602614
17.5201328	15288.4383	458.231807	0	0.00533706452	0.000244352097
17.5201328	15288.4383	916.463615	0	0.0056885226	0.000244352097
17.5201328	15288.4383	1374.69542	0	0.00539375796	0.000307056367
17.5201328	15288.4383	1832.92723	0	0.0051391812	0.000306931483
17.5201328	15288.4383	2291.15904	0	0.00491670879	0.000306856548
17.5201328	15288.4383	2749.39084	0	0.00472036354	0.000306806591
17.5201328	15288.4383	3207.62265	0	0.00454561857	0.000306770907
17.5201328	15288.4383	3665.85446	0	0.00438897267	0.000306744143
17.5201328	15288.4383	4124.08627	0	0.00424766771	0.000306723327
17.5201328	22932.6575	0	0	0.00266486802	0.000362602614
17.5201328	22932.6575	458.231807	0	0.00510047108	0.000244352097
17.5201328	22932.6575	916.463615	0	0.00569940335	0.000244352097
17.5201328	22932.6575	1374.69542	0	0.00540350143	0.000307056367
17.5201328	22932.6575	1832.92723	0	0.00514818645	0.000306931483
17.5201328	22932.6575	2291.15904	0	0.00492519518	0.000306856548
17.5201328	22932.6575	2749.39084	0	0.00472844882	0.000306806591
17.5201328	22932.6575	3207.62265	0	0.00455336502	0.000306770907
17.5201328	22932.6575	3665.85446	0	0.00439641338	0.000306744143
17.5201328	22932.6575	4124.08627	0	0.0042548211	0.000306723327
17.5201328	30576.8767	0	0	0.00252807311	0.000362602614
17.5201328	30576.8767	458.231807	0	0.00484942396	0.000244352097
17.5201328	30576.8767	916.463615	0	0.0057103182	0.000244352097
17.5201328	30576.8767	1374.69542	0	0.00541325564	0.000307056367
17.5201328	30576.8767	1832.92723	0	0.00515719182	0.000306931483
17.5201328	30576.8767	2291.15904	0	0.00493367759	0.000306856548
17.5201328	30576.8767	2749.39084	0	0.00473652918	0.000306806591
17.5201328	30576.8767	3207.62265	0	0.004561107	0.000306770907
17.5201328	30576.8767	3665.85446	0	0.00440385056	0.000306744143
17.5201328	30576.8767	4124.08627	0	0.00426197196	0.000306723327
17.5201328	38221.0958	0	0	0.00241023387	0.000362602614
17.5201328	38221.0958	458.231807	0	0.00459682281	0.000244352097
17.5201328	38221.0958	916.463615	0	0.00572126878	0.000244352097
17.5201328	38221.0958	1374.69542	0	0.00542302121	0.000307056367
17.5201328	38221.0958	1832.92723	0	0.00516619742	0.000306931483
17.5201328	38221.0958	2291.15904	0	0.00494215591	0.000306856548
17.5201328	38221.0958	2749.39084	0	0.00474460443	0.000306806591
17.5201328	38221.0958	3207.62265	0	0.00456884429	0.000306770907
17.5201328	38221.0958	3665.85446	0	0.00441128398	0.000306744143
17.5201328	38221.0958	4124.08627	0	0.00426912007	0.000306723327
17.5201328	45865.315	0	0	0.00230733319	0.000362602614
17.5201328	45865.315	458.231807	0	0.00435310177	0.000244352097
17.5201328	45865.315	916.463615	0	0.00573225687	0.000244352097
17.5201328	45865.315	1374.69542	0	0.00543279881	0.000307056367
17.5201328	45865.315	1832.92723	0	0.0051752034	0.000306931483
17.5201328	45865.315	2291.15904	0	0.00495063004	0.000306856548
17.5201328	45865.315	2749.39084	0	0.00475267435	0.000306806591
17.5201328	45865.315	3207.62265	0	0.00457657664	0.000306770907
17.5201328	45865.315	3665.85446	0	0.00441871342	0.000306744143
17.5201328	45865.315	4124.08627	0	0.00427626522	0.000306723327
17.5201328	53509.5342	0	0	0.00221646798	0.000362602614
17.5201328	53509.5342	458.231807	0	0.00412461013	0.000244352097
17.5201328	53509.5342	916.463615	0	0.0057432843	0.000244352097
17.5201328	53509.5342	1374.69542	0	0.00544258916	0.000307056367
17.5201328	53509.5342	1832.92723	0	0.00518420993	0.000306931483
17.5201328	53509.5342	2291.15904	0	0.00495909989	0.000306856548
17.5201328	53509.5342	2749.39084	0	0.00476073877	0.000306806591
17.5201328	53509.5342	3207.62265	0	0.00458430385	0.000306770907
17.5201328	53509.5342	3665.85446	0	0.00442613864	0.000306744143
17.5201328	53509.5342	4124.08627	0	0.0042834072	0.000306723327
17.5201328	61153.7534	0	0	0.00213547844	0.000362602614
17.5201328	61153.7534	458.231807	0	0.00391420019	0.000244352097
17.5201328	61153.7534	916.463615	0	0.00569155677	0.000244352097
17.5201328	61153.7534	1374.69542	0	0.00545239304	0.000307056367
17.5201328	61153.7534	1832.92723	0	0.00519321719	0.000306931483
17.5201328	61153.7534	2291.15904	0	0.00496756539	0.000306856548
17.5201328	61153.7534	2749.39084	0	0.00476879749	0.000306806591
17.5201328	61153.7534	3207.62265	0	0.00459202568	0.000306770907
17.5201328	61153.7534	3665.85446	0	0.00443355942	0.000306744143
17.5201328	61153.7534	4124.08627	0	0.00429054579	0.000306723327
17.5201328	68797.9725	0	0	0.00206271802	0.000362602614
17.5201328	68797.9725	458.231807	0	0.00372239415	0.000244352097
17.5201328	68797.9725	916.463615	0	0.00538066943	0.000244352097
17.5201328	68797.9725	1374.69542	0	0.00546221128	0.000307056367
17.5201328	68797.9725	1832.92723	0	0.00520222542	0.000306931483
17.5201328	68797.9725	2291.15904	0	0.00497602648	0.000306856548
17.5201328	68797.9725	2749.39084	0	0.00477685033	0.000306806591
17.5201328	68797.9725	3207.62265	0	0.00459974191	0.000306770907
17.5201328	68797.9725	3665.85446	0	0.00444097554	0.000306744143
17.5201328	68797.9725	4124.08627	0	0.00429768077	0.000306723327
20.023	0	0	0	0.00326284	0.000421257
20.02301	0	458.2318	0	0.006056534	0.0003030067
20.02301	0	916.4636	0	0.005747322	0.0003030067
20.023009	0	1374.6954	0	0.0054788935	0.0003657823
20.023009	0	1832.9272	0	0.0052433462	0.00036563958
20.023009	0	2291.159	0	0.0050347614	0.00036555394
20.023009	0	2749.3908	0	0.0048486024	0.00036549685
20.023009	0	3207.6227	0	0.0046813249	0.00036545607
20.023009	0	3665.8545	0	0.0045301132	0.00036542548
20.023009	0	4124.0863	0	0.0043926984	0.00036540169
20.023009	7644.2192	0	0	0.0030485026	0.00042125719
20.023009	7644.2192	458.23181	0	0.0052601821	0.00030300667
20.023009	7644.2192	916.46361	0	0.0057571017	0.00030300667
20.023009	7644.2192	1374.6954	0	0.0054877105	0.0003657823
20.023009	7644.2192	1832.9272	0	0.00525151	0.00036563958
20.023009	7644.2192	2291.159	0	0.0050424576	0.00036555394
20.023009	7644.2192	2749.3908	0	0.0048559406	0.00036549685
20.023009	7644.2192	3207.6227	0	0.0046883685	0.00036545607
20.023009	7644.2192	3665.8545	0	0.0045368988	0.00036542548
20.023009	7644.2192	4124.0863	0	0.0043992473	0.00036540169
20.0230089	15288.4383	0	0	0.00287153581	0.000421257191
20.0230089	15288.4383	458.231807	0	0.00507839314	0.000303006674
20.0230089	15288.4383	916.463615	0	0.00576691142	0.000303006674
20.0230089	15288.4383	1374.69542	0	0.00549653954	0.000365782301
20.0230089	15288.4383	1832.92723	0	0.00525967664	0.000365639582
20.0230089	15288.4383	2291.15904	0	0.00505015245	0.000365553945
20.0230089	15288.4383	2749.39084	0	0.00486327564	0.000365496851
20.0230089	15288.4383	3207.62265	0	0.00469540861	0.00036545607
20.0230089	15288.4383	3665.85446	0	0.00454368129	0.000365425483
20.0230089	15288.4383	4124.08627	0	0.00440579386	0.000365401693
20.0230089	22932.6575	0	0	0.00272215281	0.000421257191
20.0230089	22932.6575	458.231807	0	0.00488344495	0.000303006674
20.0230089	22932.6575	916.463615	0	0.00577675225	0.000303006674
20.0230089	22932.6575	1374.69542	0	0.00550538123	0.000365782301
20.0230089	22932.6575	1832.92723	0	0.00526784629	0.000365639582
20.0230089	22932.6575	2291.15904	0	0.00505784576	0.000365553945
20.0230089	22932.6575	2749.39084	0	0.00487060744	0.000365496851
20.0230089	22932.6575	3207.62265	0	0.00470244519	0.00036545607
20.0230089	22932.6575	3665.85446	0	0.00455046061	0.000365425483
20.0230089	22932.6575	4124.08627	0	0.00441233781	0.000365401693
20.0230089	30576.8767	0	0	0.00259379193	0.000421257191
20.0230089	30576.8767	458.231807	0	0.00467848943	0.000303006674
20.0230089	30576.8767	916.463615	0	0.0057866255	0.000303006674
20.0230089	30576.8767	1374.69542	0	0.00551423609	0.000365782301
20.0230089	30576.8767	1832.92723	0	0.00527601914	0.000365639582
20.0230089	30576.8767	2291.15904	0	0.00506553756	0.000365553945
20.0230089	30576.8767	2749.39084	0	0.00487793589	0.000365496851
20.0230089	30576.8767	3207.62265	0	0.00470947808	0.00036545607
20.0230089	30576.8767	3665.85446	0	0.00455723658	0.000365425483
20.0230089	30576.8767	4124.08627	0	0.00441887904	0.000365401693
20.0230089	38221.0958	0	0	0.00248190773	0.000421257191
20.0230089	38221.0958	458.231807	0	0.00447037317	0.000303006674
20.0230089	38221.0958	916.463615	0	0.00579653249	0.000303006674
20.0230089	38221.0958	1374.69542	0	0.00552310474	0.000365782301
20.0230089	38221.0958	1832.92723	0	0.00528419541	0.000365639582
20.0230089	38221.0958	2291.15904	0	0.00507322787	0.000365553945
20.0230089	38221.0958	2749.39084	0	0.0048852609	0.000365496851
20.0230089	38221.0958	3207.62265	0	0.00471650712	0.00036545607
20.0230089	38221.0958	3665.85446	0	0.00456400905	0.000365425483
20.0230089	38221.0958	4124.08627	0	0.00442541738	0.000365401693
20.0230089	45865.315	0	0	0.00238323715	0.000421257191
20.0230089	45865.315	458.231807	0	0.0042659067	0.000303006674
20.0230089	45865.315	916.463615	0	0.00580647464	0.000303006674
20.0230089	45865.315	1374.69542	0	0.0055319878	0.000365782301
20.0230089	45865.315	1832.92723	0	0.00529237533	0.000365639582
20.0230089	45865.315	2291.15904	0	0.00508091669	0.000365553945
20.0230089	45865.315	2749.39084	0	0.00489258238	0.000365496851
20.0230089	45865.315	3207.62265	0	0.00472353217	0.00036545607
20.0230089	45865.315	3665.85446	0	0.00457077785	0.000365425483
20.0230089	45865.315	4124.08627	0	0.00443195268	0.000365401693
20.0230089	53509.5342	0	0	0.00229536714	0.000421257191
20.0230089	53509.5342	458.231807	0	0.00407015562	0.000303006674
20.0230089	53509.5342	916.463615	0	0.0058164534	0.000303006674
20.0230089	53509.5342	1374.69542	0	0.00554088596	0.000365782301
20.0230089	53509.5342	1832.92723	0	0.00530055915	0.000365639582
20.0230089	53509.5342	2291.15904	0	0.00508860405	0.000365553945
20.0230089	53509.5342	2749.39084	0	0.00489990023	0.000365496851
20.0230089	53509.5342	3207.62265	0	0.00473055312	0.00036545607
20.0230089	53509.5342	3665.85446	0	0.00457754283	0.000365425483
20.0230089	53509.5342	4124.08627	0	0.00443848479	0.000365401693
20.0230089	61153.7534	0	0	0.00221646798	0.000421257191
20.0230089	61153.7534	458.231807	0	0.00388614772	0.000303006674
20.0230089	61153.7534	916.463615	0	0.0055548307	0.000303006674
20.0230089	61153.7534	1374.69542	0	0.00554979993	0.000365782301
20.0230089	61153.7534	1832.92723	0	0.00530874713	0.000365639582
20.0230089	61153.7534	2291.15904	0	0.00509628998	0.000365553945
20.0230089	61153.7534	2749.39084	0	0.00490721439	0.000365496851
20.0230089	61153.7534	3207.62265	0	0.00473756981	0.00036545607
20.0230089	61153.7534	3665.85446	0	0.00458430385	0.000365425483
20.0230089	61153.7534	4124.08627	0	0.00444501355	0.000365401693
20.0230089	68797.9725	0	0	0.00214512233	0.000421257191
20.0230089	68797.9725	458.231807	0	0.00371523897	0.000303006674
20.0230089	68797.9725	916.463615	0	0.00528440189	0.000303006674
20.0230089	68797.9725	1374.69542	0	0.00555873047	0.000365782301
20.0230089	68797.9725	1832.92723	0	0.00531693956	0.000365639582
20.0230089	68797.9725	2291.15904	0	0.00510397453	0.000365553945
20.0230089	68797.9725	2749.39084	0	0.00491452476	0.000365496851
20.0230089	68797.9725	3207.62265	0	0.00474458213	0.00036545607
20.0230089	68797.9725	3665.85446	0	0.00459106075	0.000365425483
20.0230089	68797.9725	4124.08627	0	0.00445153881	0.000365401693
22.5259	0	0	0	0.00326285	0.000465362
22.52589	0	458.2318	0	0.006093843	0.0003471115
22.52589	0	916.4636	0	0.005812184	0.0003471115
22.525885	0	1374.6954	0	0.005564374	0.00040995844
22.525885	0	1832.9272	0	0.0053443908	0.00040979789
22.525885	0	2291.159	0	0.0051476096	0.00040970155
22.525885	0	2749.3908	0	0.0049704091	0.00040963732
22.525885	0	3207.6227	0	0.004809907	0.00040959144
22.525885	0	3665.8545	0	0.0046637759	0.00040955703
22.525885	0	4124.0863	0	0.0045301132	0.00040953027
22.525885	7644.2192	0	0	0.0030702542	0.00046536197
22.525885	7644.2192	458.23181	0	0.005035138	0.00034711146
22.525885	7644.2192	916.46361	0	0.0058211188	0.00034711146
22.525885	7644.2192	1374.6954	0	0.0055724582	0.00040995844
22.525885	7644.2192	1832.9272	0	0.0053518796	0.00040979789
22.525885	7644.2192	2291.159	0	0.005154666	0.00040970155
22.525885	7644.2192	2749.3908	0	0.0049771359	0.00040963732
22.525885	7644.2192	3207.6227	0	0.0048163679	0.00040959144
22.525885	7644.2192	3665.8545	0	0.0046700103	0.00040955703
22.525885	7644.2192	4124.0863	0	0.004536145	0.00040953027
22.525885	15288.4383	0	0	0.00290819409	0.000465361973
22.525885	15288.4383	458.231807	0	0.00487482494	0.000347111456
22.525885	15288.4383	916.463615	0	0.00583008166	0.000347111456
22.525885	15288.4383	1374.69542	0	0.0055805556	0.000409958437
22.525885	15288.4383	1832.92723	0	0.00535937313	0.000409797885
22.525885	15288.4383	2291.15904	0	0.00516172278	0.000409701546
22.525885	15288.4383	2749.39084	0	0.00498386093	0.000409637317
22.525885	15288.4383	3207.62265	0	0.00482282631	0.000409591438
22.525885	15288.4383	3665.85446	0	0.00467624191	0.000409557029
22.525885	15288.4383	4124.08627	0	0.00454217433	0.000409530265
22.525885	22932.6575	0	0	0.00276933814	0.000465361973
22.525885	22932.6575	458.231807	0	0.00470798886	0.000347111456
22.525885	22932.6575	916.463615	0	0.00583907356	0.000347111456
22.525885	22932.6575	1374.69542	0	0.00558866675	0.000409958437
22.525885	22932.6575	1832.92723	0	0.00536687175	0.000409797885
22.525885	22932.6575	2291.15904	0	0.00516877999	0.000409701546
22.525885	22932.6575	2749.39084	0	0.00499058414	0.000409637317
22.525885	22932.6575	3207.62265	0	0.00482928202	0.000409591438
22.525885	22932.6575	3665.85446	0	0.0046824708	0.000409557029
22.525885	22932.6575	4124.08627	0	0.0045482012	0.000409530265
22.525885	30576.8767	0	0	0.00264857289	0.000465361973
22.525885	30576.8767	458.231807	0	0.00453492786	0.000347111456
22.525885	30576.8767	916.463615	0	0.00584809552	0.000347111456
22.525885	30576.8767	1374.69542	0	0.00559679214	0.000409958437
22.525885	30576.8767	1832.92723	0	0.00537437565	0.000409797885
22.525885	30576.8767	2291.15904	0	0.00517583767	0.000409701546
22.525885	30576.8767	2749.39084	0	0.00499730551	0.000409637317
22.525885	30576.8767	3207.62265	0	0.00483573498	0.000409591438
22.525885	30576.8767	3665.85446	0	0.00468869681	0.000409557029
22.525885	30576.8767	4124.08627	0	0.00455422546	0.000409530265
22.525885	38221.0958	0	0	0.00254224914	0.000465361973
22.525885	38221.0958	458.231807	0	0.00435903729	0.000347111456
22.525885	38221.0958	916.463615	0	0.00585714861	0.000347111456
22.525885	38221.0958	1374.69542	0	0.00560493234	0.000409958437
22.525885	38221.0958	1832.92723	0	0.00538188508	0.000409797885
22.525885	38221.0958	2291.15904	0	0.0051828959	0.000409701546
22.525885	38221.0958	2749.39084	0	0.00500402501	0.000409637317
22.525885	38221.0958	3207.62265	0	0.00484218511	0.000409591438
22.525885	38221.0958	3665.85446	0	0.00469491985	0.000409557029
22.525885	38221.0958	4124.08627	0	0.00456024701	0.000409530265
22.525885	45865.315	0	0	0.00244768292	0.000465361973
22.525885	45865.315	458.231807	0	0.00418452251	0.000347111456
22.525885	45865.315	916.463615	0	0.00586623397	0.000347111456
22.525885	45865.315	1374.69542	0	0.00561308792	0.000409958437
22.525885	45865.315	1832.92723	0	0.00538940029	0.000409797885
22.525885	45865.315	2291.15904	0	0.00518995475	0.000409701546
22.525885	45865.315	2749.39084	0	0.0050107426	0.000409637317
22.525885	45865.315	3207.62265	0	0.00484863233	0.000409591438
22.525885	45865.315	3665.85446	0	0.00470113981	0.000409557029
22.525885	45865.315	4124.08627	0	0.00456626573	0.000409530265
22.525885	53509.5342	0	0	0.00236284922	0.000465361973
22.525885	53509.5342	458.231807	0	0.00401505645	0.000347111456
22.525885	53509.5342	916.463615	0	0.00566609475	0.000347111456
22.525885	53509.5342	1374.69542	0	0.00562125949	0.000409958437
22.525885	53509.5342	1832.92723	0	0.00539692156	0.000409797885
22.525885	53509.5342	2291.15904	0	0.0051970143	0.000409701546
22.525885	53509.5342	2749.39084	0	0.00501745827	0.000409637317
22.525885	53509.5342	3207.62265	0	0.00485507658	0.000409591438
22.525885	53509.5342	3665.85446	0	0.0047073566	0.000409557029
22.525885	53509.5342	4124.08627	0	0.00457228151	0.000409530265
22.525885	61153.7534	0	0	0.00228618655	0.000465361973
22.525885	61153.7534	458.231807	0	0.00385325567	0.000347111456
22.525885	61153.7534	916.463615	0	0.0054194777	0.000347111456
22.525885	61153.7534	1374.69542	0	0.00562944767	0.000409958437
22.525885	61153.7534	1832.92723	0	0.00540444917	0.000409797885
22.525885	61153.7534	2291.15904	0	0.00520407466	0.000409701546
22.525885	61153.7534	2749.39084	0	0.00502417201	0.000409637317
22.525885	61153.7534	3207.62265	0	0.00486151777	0.000409591438
22.525885	61153.7534	3665.85446	0	0.00471357012	0.000409557029
22.525885	61153.7534	4124.08627	0	0.00457829425	0.000409530265
22.525885	68797.9725	0	0	0.00221646798	0.000465361973
22.525885	68797.9725	458.231807	0	0.00370066277	0.000347111456
22.525885	68797.9725	916.463615	0	0.00518413813	0.000347111456
22.525885	68797.9725	1374.69542	0	0.00563765314	0.000409958437
22.525885	68797.9725	1832.92723	0	0.00541198343	0.000409797885
22.525885	68797.9725	2291.15904	0	0.00521113592	0.000409701546
22.525885	68797.9725	2749.39084	0	0.0050308838	0.000409637317
22.525885	68797.9725	3207.62265	0	0.00486795586	0.000409591438
22.525885	68797.9725	3665.85446	0	0.00471978026	0.000409557029
22.525885	68797.9725	4124.08627	0	0.00458430385	0.000409530265
