# Supplementary material for: GEODE: an in silico tool that translates in vitro to in vivo predictions of tuberculosis antibiotic combination efficacy
Source: Front Pharmacol. 2025 Oct 17;16:1639673. doi: 10.3389/fphar.2025.1639673 (PMC12575316; doi:10.3389/fphar.2025.1639673)
Supplement: Supplementary file 1 [file Supplementaryfile5.zip › drug_int_data/HRZE-ANNN-min/INH-RIF.csv]

bliss INH-RIF nrDrugs 2 nrLines 99
0	0.28708	0.0053638	0.0012586	7.8793e-05
0	0.57417	0.0057577	0.0018274	0.00029666
0	0.86125	0.0059276	0.0021264	0.00098293
0	1.1483	0.0060257	0.0023072	0.0014326
0	1.4354	0.0060907	0.0024272	0.0015306
0	1.7225	0.0061374	0.0025124	0.0015632
0	2.0096	0.0061729	0.0025758	0.00158
0	2.2967	0.0062009	0.0026247	0.0015903
0	2.5838	0.0062236	0.0026636	0.0015973
2.5029	0	0.0064172	0.0032018	0.0011797
2.5029	0.28708	0.0064118	0.003219	0.0004821
2.5029	0.57417	0.0064062	0.0032219	0.0004116
2.5029	0.86125	0.0064006	0.0032248	0.00098511
2.5029	1.1483	0.006395	0.0032277	0.0010241
2.5029	1.4354	0.0063895	0.0032306	0.0010599
2.5029	1.7225	0.006384	0.0032335	0.0010923
2.5029	2.0096	0.0063786	0.0032364	0.0011215
2.5029	2.2967	0.0063732	0.0032393	0.0011475
2.5029	2.5838	0.0054049	0.0032422	0.0011638
5.0058	0	0.0064173	0.0032091	0.0011799
5.0058	0.28708	0.0064146	0.0032175	0.0011219
5.0058	0.57417	0.0064118	0.003219	0.00089929
5.0058	0.86125	0.006409	0.0032204	0.00092149
5.0058	1.1483	0.0064062	0.0032219	0.00094327
5.0058	1.4354	0.0064034	0.0032233	0.00096451
5.0058	1.7225	0.0064006	0.0032248	0.00098511
5.0058	2.0096	0.0063978	0.0032262	0.001005
5.0058	2.2967	0.006395	0.0032277	0.0010241
5.0058	2.5838	0.0063923	0.0032292	0.0010424
7.5086	0	0.0064173	0.0032115	0.0011799
7.5086	0.28708	0.0064155	0.003217	0.0011696
7.5086	0.57417	0.0064136	0.003218	0.0012238
7.5086	0.86125	0.0064118	0.003219	0.00089929
7.5086	1.1483	0.0064099	0.0032199	0.00091413
7.5086	1.4354	0.006408	0.0032209	0.0009288
7.5086	1.7225	0.0064062	0.0032219	0.00094327
7.5086	2.0096	0.0064043	0.0032228	0.00095749
7.5086	2.2967	0.0064025	0.0032238	0.00097145
7.5086	2.5838	0.0064006	0.0032248	0.00098511
10.0115	0	0.00641736	0.00321262	0.00117989
10.0115	0.287085	0.00641597	0.00321677	0.0011794
10.0115	0.57417	0.00641457	0.0032175	0.00121289
10.0115	0.861255	0.00641317	0.00321823	0.00122932
10.0115	1.14834	0.00641177	0.00321895	0.000899294
10.0115	1.43542	0.00641037	0.00321968	0.000910437
10.0115	1.72251	0.00640897	0.00322041	0.00092149
10.0115	2.00959	0.00640758	0.00322114	0.000932438
10.0115	2.29668	0.00640618	0.00322187	0.000943266
10.0115	2.58376	0.00640478	0.0032226	0.00095396
12.5144	0	0.00641736	0.00321331	0.00117989
12.5144	0.287085	0.00641625	0.00321662	0.00118221
12.5144	0.57417	0.00641513	0.00321721	0.0012063
12.5144	0.861255	0.00641401	0.00321779	0.00121947
12.5144	1.14834	0.00641289	0.00321837	0.00123259
12.5144	1.43542	0.00641177	0.00321895	0.000899294
12.5144	1.72251	0.00641065	0.00321954	0.000908215
12.5144	2.00959	0.00640953	0.00322012	0.00091708
12.5144	2.29668	0.00640841	0.0032207	0.000925883
12.5144	2.58376	0.0064073	0.00322129	0.000934614
15.0173	0	0.00641736	0.00321377	0.00117989
15.0173	0.287085	0.00641644	0.00321653	0.0011831
15.0173	0.57417	0.0064155	0.00321701	0.0012019
15.0173	0.861255	0.00641457	0.0032175	0.00121289
15.0173	1.14834	0.00641364	0.00321798	0.00122385
15.0173	1.43542	0.0064127	0.00321847	0.00123478
15.0173	1.72251	0.00641177	0.00321895	0.000899294
15.0173	2.00959	0.00641084	0.00321944	0.000906731
15.0173	2.29668	0.00640991	0.00321993	0.000914132
15.0173	2.58376	0.00640897	0.00322041	0.00092149
17.5201	0	0.00641737	0.0032141	0.00117989
17.5201	0.287085	0.00641657	0.00321646	0.00118333
17.5201	0.57417	0.00641577	0.00321687	0.00119876
17.5201	0.861255	0.00641497	0.00321729	0.00120818
17.5201	1.14834	0.00641417	0.00321771	0.00121759
17.5201	1.43542	0.00641337	0.00321812	0.00122697
17.5201	1.72251	0.00641257	0.00321854	0.00123633
17.5201	2.00959	0.00641177	0.00321895	0.000899294
17.5201	2.29668	0.00641097	0.00321937	0.000905671
17.5201	2.58376	0.00641017	0.00321979	0.000912021
20.023	0	0.00641737	0.00321434	0.00117989
20.023	0.287085	0.00641667	0.0032164	0.00118331
20.023	0.57417	0.00641597	0.00321677	0.0011964
20.023	0.861255	0.00641527	0.00321713	0.00120465
20.023	1.14834	0.00641457	0.0032175	0.00121289
20.023	1.43542	0.00641387	0.00321786	0.00122111
20.023	1.72251	0.00641317	0.00321823	0.00122932
20.023	2.00959	0.00641247	0.00321859	0.0012375
20.023	2.29668	0.00641177	0.00321895	0.000899294
20.023	2.58376	0.00641107	0.00321932	0.000904875
22.5259	0	0.00641737	0.00321453	0.00117989
22.5259	0.287085	0.00641675	0.00321636	0.00118318
22.5259	0.57417	0.00641613	0.00321669	0.00119457
22.5259	0.861255	0.0064155	0.00321701	0.0012019
22.5259	1.14834	0.00641488	0.00321734	0.00120923
22.5259	1.43542	0.00641426	0.00321766	0.00121654
22.5259	1.72251	0.00641364	0.00321798	0.00122385
22.5259	2.00959	0.00641302	0.00321831	0.00123114
22.5259	2.29668	0.00641239	0.00321863	0.00123841
22.5259	2.58376	0.00641177	0.00321895	0.000899294
