# Supplementary material for: GEODE: an in silico tool that translates in vitro to in vivo predictions of tuberculosis antibiotic combination efficacy
Source: Front Pharmacol. 2025 Oct 17;16:1639673. doi: 10.3389/fphar.2025.1639673 (PMC12575316; doi:10.3389/fphar.2025.1639673)
Supplement: Supplementary file 1 [file Supplementaryfile5.zip › drug_int_data/HRZE-ANNN-min/INH-EMB.csv]

bliss INH-EMB nrDrugs 2 nrLines 99
0	458.2318	0.001126616	0.001424441	0.0001866141
0	916.4636	0.001126621	0.001424441	0.0001866141
0	1374.6954	0.0011266211	0.0014244409	0.00018661409
0	1832.9272	0.0011266212	0.0014244409	0.00018661409
0	2291.159	0.0011266212	0.0014244409	0.00018661409
0	2749.3908	0.0011266212	0.0014244409	0.00018661409
0	3207.6227	0.0011266212	0.0014244409	0.00018661409
0	3665.8545	0.0011266212	0.0014244409	0.00018661409
0	4124.0863	0.0011266212	0.0014244409	0.00018661409
2.5029	0	0.0048696	0.0032595	0.00035471
2.502876	458.2318	0.004888995	0.003368187	0.0001872564
2.502876	916.4636	0.004912439	0.003450817	0.0001869353
2.5028761	1374.6954	0.004740875	0.0035058728	0.00018682821
2.5028761	1832.9272	0.0040635988	0.0040635988	0.00018677468
2.5028761	2291.159	0.0035839904	0.0035839904	0.00018674256
2.5028761	2749.3908	0.0032475909	0.0032475909	0.00018672115
2.5028761	3207.6227	0.0029998579	0.0029998579	0.00018670586
2.5028761	3665.8545	0.0028103647	0.0028103647	0.00018669439
2.5028761	4124.0863	0.0026609935	0.0026609935	0.00018668546
5.0058	0	0.0048697	0.0032612	0.00035475
5.005752	458.2318	0.004879071	0.003317314	0.0001878987
5.005752	916.4636	0.004888995	0.003368187	0.0001872564
5.0057522	1374.6954	0.0049000099	0.0034130601	0.00018704232
5.0057522	1832.9272	0.0049124392	0.003450817	0.00018693526
5.0057522	2291.159	0.0048381739	0.0034815078	0.00018687103
5.0057522	2749.3908	0.004740875	0.0035058728	0.00018682821
5.0057522	3207.6227	0.0043867586	0.0043867586	0.00018679762
5.0057522	3665.8545	0.0040635988	0.0040635988	0.00018677468
5.0057522	4124.0863	0.0038009799	0.0038009799	0.00018675684
7.5086	0	0.0048697	0.0032617	0.00035475
7.508628	458.2318	0.004875919	0.003299421	0.0001885409
7.508628	916.4636	0.004882287	0.003334811	0.0001875776
7.5086283	1374.6954	0.0048889946	0.0033681869	0.00018725643
7.5086283	1832.9272	0.0048961915	0.003398866	0.00018709585
7.5086283	2291.159	0.0049039878	0.0034264537	0.0001869995
7.5086283	2749.3908	0.0049124392	0.003450817	0.00018693526
7.5086283	3207.6227	0.0048768897	0.0034720259	0.00018688938
7.5086283	3665.8545	0.0048027797	0.0034902848	0.00018685497
7.5086283	4124.0863	0.004740875	0.0035058728	0.00018682821
10.0115	0	0.00486971	0.00326204	0.000354752
10.0115	458.2318	0.004874361	0.003290363	0
10.0115	916.4636	0.004879071	0.003317314	0.0001878987
10.011504	1374.6954	0.0048839258	0.0033433755	0.00018747053
10.011504	1832.9272	0.0048889946	0.0033681869	0.00018725643
10.011504	2291.159	0.0048943395	0.0033914755	0.00018712796
10.011504	2749.3908	0.0049000099	0.0034130601	0.00018704232
10.011504	3207.6227	0.0049060384	0.003432847	0.00018698114
10.011504	3665.8545	0.0049124392	0.003450817	0.00018693526
10.011504	4124.0863	0.004897582	0.0034670099	0.00018689958
12.5144	0	0.00486972	0.00326221	0.000354752
12.51438	458.2318	0.00487343	0.003284903	0
12.51438	916.4636	0.004877174	0.003306618	0.0001882198
12.514381	1374.6954	0.0048809917	0.0033278676	0.00018768463
12.514381	1832.9272	0.0048849203	0.0033484478	0.00018741701
12.514381	2291.159	0.0048889946	0.0033681869	0.00018725643
12.514381	2749.3908	0.0048932459	0.0033869496	0.00018714937
12.514381	3207.6227	0.0048977002	0.0034046386	0.00018707291
12.514381	3665.8545	0.0049023771	0.0034211932	0.00018701555
12.514381	4124.0863	0.0049072886	0.0034365858	0.00018697095
15.0173	0	0.00486972	0.00326233	0.000354752
15.01726	458.2318	0.004872811	0.003281254	0
15.01726	916.4636	0.004875919	0.003299421	0.0001885409
15.017257	1374.6954	0.0048790711	0.0033173145	0.00018789872
15.017257	1832.9272	0.0048822871	0.0033348113	0.00018757758
15.017257	2291.159	0.0048855884	0.0033518002	0.00018738489
15.017257	2749.3908	0.0048889946	0.0033681869	0.00018725643
15.017257	3207.6227	0.0048925239	0.0033838949	0.00018716467
15.017257	3665.8545	0.0048961915	0.003398866	0.00018709585
15.017257	4124.0863	0.0049000099	0.0034130601	0.00018704232
17.5201	0	0.00486972	0.00326242	0.000354752
17.52013	458.2318	0.004872369	0.003278644	0
17.52013	916.4636	0.004875028	0.003294252	0
17.520133	1374.6954	0.0048777138	0.0033096873	0.00018811281
17.520133	1832.9272	0.0048804403	0.0033248685	0.00018773816
17.520133	2291.159	0.0048832208	0.0033397215	0.00018751335
17.520133	2749.3908	0.0048860681	0.00335418	0.00018736348
17.520133	3207.6227	0.0048889946	0.0033681869	0.00018725643
17.520133	3665.8545	0.0048920116	0.0033816949	0.00018717614
17.520133	4124.0863	0.0048951287	0.0033946664	0.00018711369
20.023	0	0.00486972	0.00326248	0.000354752
20.02301	458.2318	0.004872038	0.003276685	0
20.02301	916.4636	0.004874361	0.003290363	0
20.023009	1374.6954	0.0048767025	0.0033039246	0.00018832688
20.023009	1832.9272	0.0048790711	0.0033173145	0.00018789872
20.023009	2291.159	0.0048814759	0.0033304806	0.00018764181
20.023009	2749.3908	0.0048839258	0.0033433755	0.00018747053
20.023009	3207.6227	0.0048864294	0.0033559567	0.00018734819
20.023009	3665.8545	0.0048889946	0.0033681869	0.00018725643
20.023009	4124.0863	0.0048916291	0.003380035	0.00018718506
22.5259	0	0.00486972	0.00326253	0.000354752
22.52589	458.2318	0.00487178	0.00327516	0
22.52589	916.4636	0.004873844	0.003287331	0
22.525885	1374.6954	0.0048759195	0.0032994205	0.00018854094
22.525885	1832.9272	0.0048780145	0.0033113881	0.00018805929
22.525885	2291.159	0.0048801349	0.0033231966	0.00018777027
22.525885	2749.3908	0.0048822871	0.0033348113	0.00018757758
22.525885	3207.6227	0.0048844773	0.0033461999	0.00018743995
22.525885	3665.8545	0.0048867112	0.0033573335	0.00018733672
22.525885	4124.0863	0.0048889946	0.0033681869	0.00018725643
