# Supplementary material for: GEODE: an in silico tool that translates in vitro to in vivo predictions of tuberculosis antibiotic combination efficacy
Source: Front Pharmacol. 2025 Oct 17;16:1639673. doi: 10.3389/fphar.2025.1639673 (PMC12575316; doi:10.3389/fphar.2025.1639673)
Supplement: Supplementary file 1 [file Supplementaryfile5.zip › drug_int_data/HRZE-ANNN-min/RIF-PZA.csv]

bliss RIF-PZA nrDrugs 2 nrLines 99
0	7644.2192	0.0011345816	0.00070294653	0
0	15288.4383	0.00113471159	0.000702946636	0
0	22932.6575	0.00113475593	0.000702946653	0
0	30576.8767	0.00113477843	0.000702946658	0
0	38221.0958	0.00113479207	0.00070294666	0
0	45865.315	0.00113480124	0.000702946661	0
0	53509.5342	0.00113480784	0.000702946662	0
0	61153.7534	0.00113481282	0.000702946662	0
0	68797.9725	0.00113481671	0.000702946663	0
0.28708	0	0.0060212	0.0030029	0
0.28708493	7644.2192	0.0041498544	0.00082156566	0
0.287084933	15288.4383	0.00405711053	0.000762273153	0
0.287084933	22932.6575	0.00335070019	0.000742499756	0
0.287084933	30576.8767	0.00315359769	0.000732612034	0
0.287084933	38221.0958	0.00389827056	0.000726679164	0
0.287084933	45865.315	0.00377712491	0.00072272384	0
0.287084933	53509.5342	0.00367804562	0.000719898577	0
0.287084933	61153.7534	0.00359534454	0.000717779615	0
0.287084933	68797.9725	0.00352506202	0.000716131525	0
0.57417	0	0.0060437	0.0030591	0
0.57416987	7644.2192	0.0043187849	0.00093991366	0
0.574169867	15288.4383	0.00414985439	0.00082156566	0
0.574169867	22932.6575	0.00409997528	0.000782042773	0
0.574169867	30576.8767	0.00405770309	0.000762273153	0
0.574169867	38221.0958	0.00368619436	0.000750409488	0
0.574169867	45865.315	0.00335133039	0.000742499756	0
0.574169867	53509.5342	0.00320201624	0.000736849696	0
0.574169867	61153.7534	0.00315375754	0.000732612034	0
0.574169867	68797.9725	0.00372764165	0.000729316014	0
0.86125	0	0.0060528	0.0030792	0
0.8612548	7644.2192	0.0050161893	0.0010577243	0
0.8612548	15288.4383	0.00423458881	0.000880790345	0
0.8612548	22932.6575	0.00414985439	0.00082156566	0
0.8612548	30576.8767	0.00411130855	0.000791925774	0
0.8612548	38221.0958	0.00409176978	0.000774135459	0
0.8612548	45865.315	0.00405791792	0.000762273153	0
0.8612548	53509.5342	0.00383464782	0.000753799229	0
0.8612548	61153.7534	0.00355030071	0.000747443391	0
0.8612548	68797.9725	0.00335156114	0.000742499756	0
1.1483	0	0.0060578	0.0030898	0
1.1483397	7644.2192	0.0052090569	0.0011747402	0
1.14833973	15288.4383	0.00431878491	0.000939913663	0
1.14833973	22932.6575	0.00420600046	0.000861058397	0
1.14833973	30576.8767	0.00414985439	0.00082156566	0
1.14833973	38221.0958	0.00411856053	0.000797854905	0
1.14833973	45865.315	0.00409997528	0.000782042773	0
1.14833973	53509.5342	0.0040885405	0.000770746383	0
1.14833973	61153.7534	0.0040580312	0.000762273153	0
1.14833973	68797.9725	0.00390546135	0.000755682378	0
1.4354	0	0.0060612	0.0030963	0
1.4354247	7644.2192	0.0053056141	0.0012907169	0
1.43542467	15288.4383	0.00439788424	0.000998902494	0
1.43542467	22932.6575	0.00426304585	0.000900511027	0
1.43542467	30576.8767	0.00419174982	0.000851188585	0
1.43542467	38221.0958	0.00414985439	0.00082156566	0
1.43542467	45865.315	0.00412354866	0.00080180736	0
1.43542467	53509.5342	0.00410632401	0.000787690366	0
1.43542467	61153.7534	0.00409474348	0.000777100791	0
1.43542467	68797.9725	0.00408683068	0.000768863508	0
1.7225	0	0.0060636	0.0031008	0
1.7225096	7644.2192	0.0053688149	0.0014054267	0
1.7225096	15288.4383	0.00501618934	0.00105772429	0
1.7225096	22932.6575	0.00431878491	0.000939913663	0
1.7225096	30576.8767	0.00423458881	0.000880790345	0
1.7225096	38221.0958	0.00418324164	0.000845265559	0
1.7225096	45865.315	0.00414985439	0.00082156566	0
1.7225096	53509.5342	0.00412717745	0.000804630388	0
1.7225096	61153.7534	0.00411130855	0.000791925774	0
1.7225096	68797.9725	0.00409997528	0.000782042773	0
2.0096	0	0.0060654	0.0031041	0
2.0095945	7644.2192	0.0054245198	0.0015186607	0
2.00959453	15288.4383	0.00512538059	0.00111634719	0
2.00959453	22932.6575	0.00437220278	0.000979256516	0
2.00959453	30576.8767	0.00427715601	0.000910366757	0
2.00959453	38221.0958	0.0042174343	0.000868952449	0
2.00959453	45865.315	0.00417759519	0.000841316421	0
2.00959453	53509.5342	0.00414985439	0.00082156566	0
2.00959453	61153.7534	0.00412993185	0.000806747573	0
2.00959453	68797.9725	0.00411530098	0.000795219801	0
2.2967	0	0.0060668	0.0031066	0
2.2966795	7644.2192	0.0054741912	0.0016302318	0
2.29667947	15288.4383	0.0052090569	0.00117474016	0
2.29667947	22932.6575	0.00493729223	0.00101852991	0
2.29667947	30576.8767	0.00431878491	0.000939913663	0
2.29667947	38221.0958	0.00425169414	0.000892624185	0
2.29667947	45865.315	0.00420600046	0.000861058397	0
2.29667947	53509.5342	0.00417357747	0.000838495393	0
2.29667947	61153.7534	0.00414985439	0.00082156566	0
2.29667947	68797.9725	0.00413209229	0.00080839422	0
2.5838	0	0.006068	0.0031086	0
2.5837644	7644.2192	0.0055189544	0.001739975	0
2.5837644	15288.4383	0.00526567847	0.0012328731	0
2.5837644	22932.6575	0.00501618934	0.00105772429	0
2.5837644	30576.8767	0.00435909747	0.000969426938	0
2.5837644	38221.0958	0.00428557209	0.000916278631	0
2.5837644	45865.315	0.00423458881	0.000880790345	0
2.5837644	53509.5342	0.00419784882	0.000855418802	0
2.5837644	61153.7534	0.00417057383	0.000836379506	0
2.5837644	68797.9725	0.00414985439	0.00082156566	0
