# Supplementary material for: GEODE: an in silico tool that translates in vitro to in vivo predictions of tuberculosis antibiotic combination efficacy
Source: Front Pharmacol. 2025 Oct 17;16:1639673. doi: 10.3389/fphar.2025.1639673 (PMC12575316; doi:10.3389/fphar.2025.1639673)
Supplement: Supplementary file 1 [file Supplementaryfile5.zip › drug_int_data/HRZE-ANNN-min/INH-RIF-EMB.csv]

bliss INH-RIF-EMB nrDrugs 3 nrLines 999
0	0	458.2318	0.001415675	0.001424441	0.0001244094
0	0	916.4636	0.001415684	0.001424441	0.0001244094
0	0	1374.6954	0.0014156844	0.0014244409	0.0001244094
0	0	1832.9272	0.0014156845	0.0014244409	0.0001244094
0	0	2291.159	0.0014156846	0.0014244409	0.0001244094
0	0	2749.3908	0.0014156846	0.0014244409	0.0001244094
0	0	3207.6227	0.0014156846	0.0014244409	0.0001244094
0	0	3665.8545	0.0014156846	0.0014244409	0.0001244094
0	0	4124.0863	0.0014156846	0.0014244409	0.0001244094
0	0.28708	0	0.006446	0.0025838	5.1536e-05
0	0.2870849	458.2318	0.003026767	0.003026767	0.0001507146
0	0.2870849	916.4636	0.002388454	0.002388454	0.0001506942
0	0.28708493	1374.6954	0.0021148621	0.0021148621	0.00015068746
0	0.28708493	1832.9272	0.0019624557	0.0019624557	0.00015068406
0	0.28708493	2291.159	0.0018652377	0.0018652377	0.00015068203
0	0.28708493	2749.3908	0.0017978044	0.0017978044	0.00015068067
0	0.28708493	3207.6227	0.0017482781	0.0017482781	0.0001506797
0	0.28708493	3665.8545	0.0017103587	0.0017103587	0.00015067897
0	0.28708493	4124.0863	0.0016803923	0.0016803923	0.00015067841
0	0.57417	0	0.0064648	0.0028577	0.00017817
0	0.5741699	458.2318	0.003835174	0.003835174	0.000223379
0	0.5741699	916.4636	0.003026767	0.003026767	0.0002233383
0	0.57416987	1374.6954	0.0026275557	0.0026275557	0.00022332468
0	0.57416987	1832.9272	0.002388454	0.002388454	0.00022331789
0	0.57416987	2291.159	0.0022289446	0.0022289446	0.00022331382
0	0.57416987	2749.3908	0.0021148621	0.0021148621	0.00022331111
0	0.57416987	3207.6227	0.0020291823	0.0020291823	0.00022330917
0	0.57416987	3665.8545	0.0019624557	0.0019624557	0.00022330771
0	0.57416987	4124.0863	0.0019090113	0.0019090113	0.00022330658
0	0.86125	0	0.0064722	0.002956	0.00044827
0	0.8612548	458.2318	0.004331999	0.004331999	0.0004521749
0	0.8612548	916.4636	0.003486385	0.003486385	0.0004521138
0	0.8612548	1374.6954	0.0030267669	0.0030267669	0.00045209344
0	0.8612548	1832.9272	0.0027362833	0.0027362833	0.00045208326
0	0.8612548	2291.159	0.0025355926	0.0025355926	0.00045207716
0	0.8612548	2749.3908	0.002388454	0.002388454	0.00045207308
0	0.8612548	3207.6227	0.0022758789	0.0022758789	0.00045207018
0	0.8612548	3665.8545	0.0021869321	0.0021869321	0.00045206799
0	0.8612548	4124.0863	0.0021148621	0.0021148621	0.0004520663
0	1.1483	0	0.0064763	0.0030057	0.00062244
0	1.14834	458.2318	0.004670332	0.004670332	0.0006021112
0	1.14834	916.4636	0.003835174	0.003835174	0.0006020297
0	1.1483397	1374.6954	0.0033479563	0.0033479563	0.0006020026
0	1.1483397	1832.9272	0.0030267669	0.0030267669	0.00060198902
0	1.1483397	2291.159	0.0027984502	0.0027984502	0.00060198088
0	1.1483397	2749.3908	0.0026275557	0.0026275557	0.00060197545
0	1.1483397	3207.6227	0.0024947238	0.0024947238	0.00060197157
0	1.1483397	3665.8545	0.002388454	0.002388454	0.00060196866
0	1.1483397	4124.0863	0.0023014716	0.0023014716	0.0006019664
0	1.4354	0	0.0064789	0.0030356	0.00066899
0	1.435425	458.2318	0.004916229	0.004916229	0.0006348064
0	1.435425	916.4636	0.004109775	0.004109775	0.0006347046
0	1.4354247	1374.6954	0.0036127309	0.0036127309	0.00063467068
0	1.4354247	1832.9272	0.0032736306	0.0032736306	0.00063465371
0	1.4354247	2291.159	0.0030267669	0.0030267669	0.00063464353
0	1.4354247	2749.3908	0.0028386948	0.0028386948	0.00063463675
0	1.4354247	3207.6227	0.002690495	0.002690495	0.0006346319
0	1.4354247	3665.8545	0.002570624	0.002570624	0.00063462826
0	1.4354247	4124.0863	0.0024716237	0.0024716237	0.00063462543
0	1.7225	0	0.0064808	0.0030554	0.00068816
0	1.72251	458.2318	0.005103269	0.005103269	0.0006457213
0	1.72251	916.4636	0.004331999	0.004331999	0.0006455992
0	1.7225096	1374.6954	0.0038351741	0.0038351741	0.00064555847
0	1.7225096	1832.9272	0.0034863847	0.0034863847	0.00064553811
0	1.7225096	2291.159	0.0032272453	0.0032272453	0.00064552589
0	1.7225096	2749.3908	0.0030267669	0.0030267669	0.00064551775
0	1.7225096	3207.6227	0.0028668762	0.0028668762	0.00064551193
0	1.7225096	3665.8545	0.0027362833	0.0027362833	0.00064550756
0	1.7225096	4124.0863	0.0026275557	0.0026275557	0.00064550417
0	2.0096	0	0.0064822	0.0030694	0.00069895
0	2.009595	458.2318	0.005250437	0.005250437	0.0006513528
0	2.009595	916.4636	0.004515744	0.004515744	0.0006512103
0	2.0095945	1374.6954	0.0040249307	0.0040249307	0.00065116277
0	2.0095945	1832.9272	0.0036718738	0.0036718738	0.00065113901
0	2.0095945	2291.159	0.003404891	0.003404891	0.00065112476
0	2.0095945	2749.3908	0.0031955363	0.0031955363	0.00065111526
0	2.0095945	3207.6227	0.0030267669	0.0030267669	0.00065110847
0	2.0095945	3665.8545	0.0028877119	0.0028877119	0.00065110338
0	2.0095945	4124.0863	0.0027710927	0.0027710927	0.00065109942
0	2.2967	0	0.0064833	0.0030799	0.00070584
0	2.296679	458.2318	0.00536931	0.00536931	0.0006548435
0	2.296679	916.4636	0.004670332	0.004670332	0.0006546806
0	2.2966795	1374.6954	0.0041888616	0.0041888616	0.00065462633
0	2.2966795	1832.9272	0.0038351741	0.0038351741	0.00065459918
0	2.2966795	2291.159	0.0035635353	0.0035635353	0.00065458289
0	2.2966795	2749.3908	0.0033479563	0.0033479563	0.00065457203
0	2.2966795	3207.6227	0.003172489	0.003172489	0.00065456428
0	2.2966795	3665.8545	0.0030267669	0.0030267669	0.00065455846
0	2.2966795	4124.0863	0.002903743	0.002903743	0.00065455393
0	2.5838	0	0.0064841	0.003088	0.00071051
0	2.583764	458.2318	0.005467361	0.005467361	0.0006571989
0	2.583764	916.4636	0.004802265	0.004802265	0.0006570157
0	2.5837644	1374.6954	0.0043319986	0.0043319986	0.00065695463
0	2.5837644	1832.9272	0.0039801438	0.0039801438	0.00065692409
0	2.5837644	2291.159	0.0037061706	0.0037061706	0.00065690576
0	2.5837644	2749.3908	0.0034863847	0.0034863847	0.00065689355
0	2.5837644	3207.6227	0.0033059291	0.0033059291	0.00065688482
0	2.5837644	3665.8545	0.0031549805	0.0031549805	0.00065687828
0	2.5837644	4124.0863	0.0030267669	0.0030267669	0.00065687319
2.5029	0	0	0.0048087	0.0032595	0.00051146
2.502876	0	458.2318	0.004456221	0.004530113	0.0005178444
2.502876	0	916.4636	0.003694988	0.003694988	0.0005177374
2.5028761	0	1374.6954	0.0032173673	0.0032173673	0.00051770167
2.5028761	0	1832.9272	0.0029068899	0.0029068899	0.00051768383
2.5028761	0	2291.159	0.0026885183	0.0026885183	0.00051767313
2.5028761	0	2749.3908	0.0025264283	0.0025264283	0.00051766599
2.5028761	0	3207.6227	0.0024012893	0.0024012893	0.00051766089
2.5028761	0	3665.8545	0.0023017322	0.0023017322	0.00051765707
2.5028761	0	4124.0863	0.0022206264	0.0022206264	0.00051765409
2.5029	0.28708	0	0.0064236	0.0032625	0.00030421
2.502876	0.2870849	458.2318	0.005295103	0.005295103	0.0002853633
2.502876	0.2870849	916.4636	0.004295484	0.004295484	0.0002852359
2.5028761	0.28708493	1374.6954	0.0036826829	0.0036826829	0.00028519344
2.5028761	0.28708493	1832.9272	0.0032708358	0.0032708358	0.0002851722
2.5028761	0.28708493	2291.159	0.0029801122	0.0029801122	0.00028515946
2.5028761	0.28708493	2749.3908	0.0027659362	0.0027659362	0.00028515096
2.5028761	0.28708493	3207.6227	0.0026023931	0.0026023931	0.0002851449
2.5028761	0.28708493	3665.8545	0.0024737746	0.0024737746	0.00028514035
2.5028761	0.28708493	4124.0863	0.0023701379	0.0023701379	0.00028513681
2.5029	0.57417	0	0.0064322	0.0032621	0.00033472
2.502876	0.5741699	458.2318	0.005802827	0.005802827	0.0002619039
2.502876	0.5741699	916.4636	0.004844886	0.004844886	0.0002617561
2.5028761	0.57416987	1374.6954	0.0041101524	0.0041101524	0.00026170682
2.5028761	0.57416987	1832.9272	0.003601386	0.003601386	0.00026168219
2.5028761	0.57416987	2291.159	0.0032429906	0.0032429906	0.00026166741
2.5028761	0.57416987	2749.3908	0.0029810282	0.0029810282	0.00026165756
2.5028761	0.57416987	3207.6227	0.0027827258	0.0027827258	0.00026165052
2.5028761	0.57416987	3665.8545	0.0026280477	0.0026280477	0.00026164524
2.5028761	0.57416987	4124.0863	0.0025043354	0.0025043354	0.00026164114
2.5029	0.86125	0	0.0064396	0.0032617	0.00056724
2.502876	0.8612548	458.2318	0.005970131	0.005970131	0.0004531158
2.502876	0.8612548	916.4636	0.005227839	0.005227839	0.0004529476
2.5028761	0.8612548	1374.6954	0.0044360472	0.0044360472	0.00045289159
2.5028761	0.8612548	1832.9272	0.0038722414	0.0038722414	0.00045286357
2.5028761	0.8612548	2291.159	0.0034701328	0.0034701328	0.00045284676
2.5028761	0.8612548	2749.3908	0.0031746754	0.0031746754	0.00045283555
2.5028761	0.8612548	3207.6227	0.0029504977	0.0029504977	0.00045282754
2.5028761	0.8612548	3665.8545	0.0027754879	0.0027754879	0.00045282154
2.5028761	0.8612548	4124.0863	0.0026355068	0.0026355068	0.00045281687
2.5029	1.1483	0	0.0064458	0.0032613	0.00060451
2.502876	1.14834	458.2318	0.006038792	0.006038792	0.00046616
2.502876	1.14834	916.4636	0.005448965	0.005448965	0.0004659715
2.5028761	1.1483397	1374.6954	0.0046971008	0.0046971008	0.0004659087
2.5028761	1.1483397	1832.9272	0.0041207509	0.0041207509	0.00046587728
2.5028761	1.1483397	2291.159	0.0036995223	0.0036995223	0.00046585843
2.5028761	1.1483397	2749.3908	0.0033838841	0.0033838841	0.00046584587
2.5028761	1.1483397	3207.6227	0.0031409334	0.0031409334	0.00046583689
2.5028761	1.1483397	3665.8545	0.0029492654	0.0029492654	0.00046583016
2.5028761	1.1483397	4124.0863	0.0027947557	0.0027947557	0.00046582492
2.5029	1.4354	0	0.0064508	0.0032609	0.00063034
2.502876	1.435425	458.2318	0.006093311	0.006093311	0.0004781269
2.502876	1.435425	916.4636	0.005559137	0.005559137	0.0004779181
2.5028761	1.4354247	1374.6954	0.004919859	0.004919859	0.00047784844
2.5028761	1.4354247	1832.9272	0.0043688782	0.0043688782	0.00047781363
2.5028761	1.4354247	2291.159	0.0039466146	0.0039466146	0.00047779275
2.5028761	1.4354247	2749.3908	0.0036203125	0.0036203125	0.00047777883
2.5028761	1.4354247	3207.6227	0.0033634795	0.0033634795	0.00047776888
2.5028761	1.4354247	3665.8545	0.0031574398	0.0031574398	0.00047776142
2.5028761	1.4354247	4124.0863	0.0029891982	0.0029891982	0.00047775562
2.5029	1.7225	0	0.0064549	0.0032604	0.00064943
2.502876	1.72251	458.2318	0.006140915	0.006140915	0.0004889741
2.502876	1.72251	916.4636	0.005627989	0.005627989	0.0004887449
2.5028761	1.7225096	1374.6954	0.0050415826	0.0050415826	0.00048866847
2.5028761	1.7225096	1832.9272	0.0045405881	0.0045405881	0.00048863026
2.5028761	1.7225096	2291.159	0.0041372705	0.0041372705	0.00048860734
2.5028761	1.7225096	2749.3908	0.0038143829	0.0038143829	0.00048859206
2.5028761	1.7225096	3207.6227	0.0035537465	0.0035537465	0.00048858114
2.5028761	1.7225096	3665.8545	0.0033406644	0.0033406644	0.00048857296
2.5028761	1.7225096	4124.0863	0.0031641059	0.0031641059	0.00048856659
2.5029	2.0096	0	0.0064584	0.00326	0.00066435
2.502876	2.009595	458.2318	0.006180509	0.006180509	0.0004987266
2.502876	2.009595	916.4636	0.005683841	0.005683841	0.000498477
2.5028761	2.0095945	1374.6954	0.0051297125	0.0051297125	0.0004983938
2.5028761	2.0095945	1832.9272	0.0046650659	0.0046650659	0.00049835221
2.5028761	2.0095945	2291.159	0.0042839298	0.0042839298	0.00049832725
2.5028761	2.0095945	2749.3908	0.0039705541	0.0039705541	0.00049831061
2.5028761	2.0095945	3207.6227	0.0037119665	0.0037119665	0.00049829872
2.5028761	2.0095945	3665.8545	0.003496836	0.003496836	0.00049828981
2.5028761	2.0095945	4124.0863	0.0033160715	0.0033160715	0.00049828288
2.5029	2.2967	0	0.0064613	0.0032596	0.00067647
2.502876	2.296679	458.2318	0.006213246	0.006213246	0.0005074522
2.502876	2.296679	916.4636	0.005733466	0.005733466	0.0005071823
2.5028761	2.2966795	1374.6954	0.005202656	0.005202656	0.00050709232
2.5028761	2.2966795	1832.9272	0.0047636465	0.0047636465	0.00050704733
2.5028761	2.2966795	2291.159	0.0044021845	0.0044021845	0.00050702034
2.5028761	2.2966795	2749.3908	0.0040999316	0.0040999316	0.00050700234
2.5028761	2.2966795	3207.6227	0.0038461709	0.0038461709	0.00050698949
2.5028761	2.2966795	3665.8545	0.0036318779	0.0036318779	0.00050697985
2.5028761	2.2966795	4124.0863	0.0034495517	0.0034495517	0.00050697235
2.5029	2.5838	0	0.0064638	0.0032592	0.00068427
2.502876	2.583764	458.2318	0.006240454	0.006240454	0.0005129345
2.502876	2.583764	916.4636	0.005778694	0.005778694	0.0005126442
2.5028761	2.5837644	1374.6954	0.0052666235	0.0052666235	0.00051254745
2.5028761	2.5837644	1832.9272	0.0048466338	0.0048466338	0.00051249907
2.5028761	2.5837644	2291.159	0.0045013763	0.0045013763	0.00051247004
2.5028761	2.5837644	2749.3908	0.0042099057	0.0042099057	0.00051245069
2.5028761	2.5837644	3207.6227	0.0039620676	0.0039620676	0.00051243687
2.5028761	2.5837644	3665.8545	0.0037502047	0.0037502047	0.0005124265
2.5028761	2.5837644	4124.0863	0.0035679902	0.0035679902	0.00051241843
5.0058	0	0	0.0048088	0.0032612	0.00051155
5.005752	0	458.2318	0.004621977	0.005243346	0.0005181345
5.005752	0	916.4636	0.004456221	0.004530113	0.0005179204
5.0057522	0	1374.6954	0.0040462725	0.0040462725	0.00051784899
5.0057522	0	1832.9272	0.0036949882	0.0036949882	0.0005178133
5.0057522	0	2291.159	0.0034277569	0.0034277569	0.00051779189
5.0057522	0	2749.3908	0.0032173673	0.0032173673	0.00051777762
5.0057522	0	3207.6227	0.0030472939	0.0030472939	0.00051776742
5.0057522	0	3665.8545	0.0029068899	0.0029068899	0.00051775977
5.0057522	0	4124.0863	0.0027889735	0.0027889735	0.00051775383
5.0058	0.28708	0	0.0064197	0.0032627	0.00051749
5.005752	0.2870849	458.2318	0.005700259	0.005700259	0.0004988463
5.005752	0.2870849	916.4636	0.004917963	0.004917963	0.0004986118
5.0057522	0.28708493	1374.6954	0.0043903105	0.0043903105	0.00049853366
5.0057522	0.28708493	1832.9272	0.0039987532	0.0039987532	0.00049849458
5.0057522	0.28708493	2291.159	0.003694768	0.003694768	0.00049847113
5.0057522	0.28708493	2749.3908	0.0034521818	0.0034521818	0.0004984555
5.0057522	0.28708493	3207.6227	0.0032545923	0.0032545923	0.00049844434
5.0057522	0.28708493	3665.8545	0.003090922	0.003090922	0.00049843596
5.0057522	0.28708493	4124.0863	0.0029533768	0.0029533768	0.00049842945
5.0058	0.57417	0	0.0064236	0.0032625	0.00049729
5.005752	0.5741699	458.2318	0.006019503	0.006019503	0.0004246836
5.005752	0.5741699	916.4636	0.005295103	0.005295103	0.0004244288
5.0057522	0.57416987	1374.6954	0.0047230375	0.0047230375	0.00042434381
5.0057522	0.57416987	1832.9272	0.0042954839	0.0042954839	0.00042430134
5.0057522	0.57416987	2291.159	0.0039567917	0.0039567917	0.00042427585
5.0057522	0.57416987	2749.3908	0.0036826829	0.0036826829	0.00042425886
5.0057522	0.57416987	3207.6227	0.0034577402	0.0034577402	0.00042424673
5.0057522	0.57416987	3665.8545	0.0032708358	0.0032708358	0.00042423763
5.0057522	0.57416987	4124.0863	0.0031136961	0.0031136961	0.00042423055
5.0058	0.86125	0	0.006428	0.0032623	0.00054604
5.005752	0.8612548	458.2318	0.006128848	0.006128848	0.0004321231
5.005752	0.8612548	916.4636	0.00558358	0.00558358	0.000431848
5.0057522	0.8612548	1374.6954	0.0050391791	0.0050391791	0.00043175624
5.0057522	0.8612548	1832.9272	0.0045791335	0.0045791335	0.00043171037
5.0057522	0.8612548	2291.159	0.004208685	0.004208685	0.00043168285
5.0057522	0.8612548	2749.3908	0.0039041753	0.0039041753	0.0004316645
5.0057522	0.8612548	3207.6227	0.0036524877	0.0036524877	0.0004316514
5.0057522	0.8612548	3665.8545	0.003442866	0.003442866	0.00043164157
5.0057522	0.8612548	4124.0863	0.0032666447	0.0032666447	0.00043163393
5.0058	1.1483	0	0.0064322	0.0032621	0.00057758
5.005752	1.14834	458.2318	0.006162982	0.006162982	0.0004394225
5.005752	1.14834	916.4636	0.005802827	0.005802827	0.000439127
5.0057522	1.1483397	1374.6954	0.0052922939	0.0052922939	0.00043902848
5.0057522	1.1483397	1832.9272	0.0048448862	0.0048448862	0.00043897922
5.0057522	1.1483397	2291.159	0.0044448374	0.0044448374	0.00043894966
5.0057522	1.1483397	2749.3908	0.0041101524	0.0041101524	0.00043892996
5.0057522	1.1483397	3207.6227	0.0038325295	0.0038325295	0.00043891589
5.0057522	1.1483397	3665.8545	0.003601386	0.003601386	0.00043890533
5.0057522	1.1483397	4124.0863	0.0034073736	0.0034073736	0.00043889712
5.0058	1.4354	0	0.0064361	0.0032619	0.00059855
5.005752	1.435425	458.2318	0.006178907	0.006178907	0.0004465431
5.005752	1.435425	916.4636	0.005893521	0.005893521	0.0004462272
5.0057522	1.4354247	1374.6954	0.0055040464	0.0055040464	0.00044612186
5.0057522	1.4354247	1832.9272	0.0050621513	0.0050621513	0.00044606921
5.0057522	1.4354247	2291.159	0.0046500945	0.0046500945	0.00044603762
5.0057522	1.4354247	2749.3908	0.0042900201	0.0042900201	0.00044601656
5.0057522	1.4354247	3207.6227	0.0039914676	0.0039914676	0.00044600151
5.0057522	1.4354247	3665.8545	0.0037430539	0.0037430539	0.00044599023
5.0057522	1.4354247	4124.0863	0.0035346545	0.0035346545	0.00044598146
5.0058	1.7225	0	0.0064396	0.0032617	0.00061371
5.005752	1.72251	458.2318	0.006195115	0.006195115	0.000453452
5.005752	1.72251	916.4636	0.005970131	0.005970131	0.0004531158
5.0057522	1.7225096	1374.6954	0.0056511021	0.0056511021	0.00045300369
5.0057522	1.7225096	1832.9272	0.0052278393	0.0052278393	0.00045294764
5.0057522	1.7225096	2291.159	0.0047999403	0.0047999403	0.00045291401
5.0057522	1.7225096	2749.3908	0.0044360472	0.0044360472	0.00045289159
5.0057522	1.7225096	3207.6227	0.0041296792	0.0041296792	0.00045287558
5.0057522	1.7225096	3665.8545	0.0038722414	0.0038722414	0.00045286357
5.0057522	1.7225096	4124.0863	0.0036549332	0.0036549332	0.00045285423
5.0058	2.0096	0	0.0064429	0.0032615	0.00062555
5.005752	2.009595	458.2318	0.006211899	0.006211899	0.0004601232
5.005752	2.009595	916.4636	0.006012279	0.006012279	0.0004597666
5.0057522	2.0095945	1374.6954	0.0057216646	0.0057216646	0.00045964773
5.0057522	2.0095945	1832.9272	0.0053644674	0.0053644674	0.0004595883
5.0057522	2.0095945	2291.159	0.0049264427	0.0049264427	0.00045955263
5.0057522	2.0095945	2749.3908	0.0045588086	0.0045588086	0.00045952886
5.0057522	2.0095945	3207.6227	0.0042490386	0.0042490386	0.00045951187
5.0057522	2.0095945	3665.8545	0.0039871917	0.0039871917	0.00045949914
5.0057522	2.0095945	4124.0863	0.0037648313	0.0037648313	0.00045948923
5.0058	2.2967	0	0.0064458	0.0032613	0.00063535
5.005752	2.296679	458.2318	0.006228688	0.006228688	0.000466537
5.005752	2.296679	916.4636	0.006038792	0.006038792	0.00046616
5.0057522	2.2966795	1374.6954	0.0057747881	0.0057747881	0.00046603436
5.0057522	2.2966795	1832.9272	0.0054489646	0.0054489646	0.00046597153
5.0057522	2.2966795	2291.159	0.0050620379	0.0050620379	0.00046593383
5.0057522	2.2966795	2749.3908	0.0046971008	0.0046971008	0.0004659087
5.0057522	2.2966795	3207.6227	0.0043857141	0.0043857141	0.00046589075
5.0057522	2.2966795	3665.8545	0.0041207509	0.0041207509	0.00046587728
5.0057522	2.2966795	4124.0863	0.0038942843	0.0038942843	0.00046586681
5.0058	2.5838	0	0.0064484	0.0032611	0.00064382
5.005752	2.583764	458.2318	0.006244921	0.006244921	0.00047268
5.005752	2.583764	916.4636	0.006066585	0.006066585	0.0004722827
5.0057522	2.5837644	1374.6954	0.0058199621	0.0058199621	0.00047215022
5.0057522	2.5837644	1832.9272	0.0055133596	0.0055133596	0.00047208399
5.0057522	2.5837644	2291.159	0.0051842481	0.0051842481	0.00047204426
5.0057522	2.5837644	2749.3908	0.0048255503	0.0048255503	0.00047201777
5.0057522	2.5837644	3207.6227	0.0045170347	0.0045170347	0.00047199885
5.0057522	2.5837644	3665.8545	0.0042524523	0.0042524523	0.00047198465
5.0057522	2.5837644	4124.0863	0.0040245072	0.0040245072	0.00047197362
7.5086	0	0	0.0048088	0.0032617	0.00051155
7.508628	0	458.2318	0.004681719	0.005564374	0.0005183492
7.508628	0	916.4636	0.004564574	0.004970409	0.0005180281
7.5086283	0	1374.6954	0.0044562209	0.0045301132	0.00051792101
7.5086283	0	1832.9272	0.004189454	0.004189454	0.00051786748
7.5086283	0	2291.159	0.0039174671	0.0039174671	0.00051783536
7.5086283	0	2749.3908	0.0036949882	0.0036949882	0.00051781395
7.5086283	0	3207.6227	0.0035094605	0.0035094605	0.00051779866
7.5086283	0	3665.8545	0.0033522863	0.0033522863	0.00051778719
7.5086283	0	4124.0863	0.0032173673	0.0032173673	0.00051777827
7.5086	0.28708	0	0.0064186	0.0032628	0.00053339
7.508628	0.2870849	458.2318	0.005895169	0.005895169	0.0005149589
7.508628	0.2870849	916.4636	0.005255033	0.005255033	0.0005146174
7.5086283	0.28708493	1374.6954	0.0047898987	0.0047898987	0.00051450361
7.5086283	0.28708493	1832.9272	0.004429171	0.004429171	0.00051444669
7.5086283	0.28708493	2291.159	0.004138354	0.004138354	0.00051441253
7.5086283	0.28708493	2749.3908	0.0038979478	0.0038979478	0.00051438977
7.5086283	0.28708493	3207.6227	0.0036956455	0.0036956455	0.0005143735
7.5086283	0.28708493	3665.8545	0.0035230609	0.0035230609	0.00051436131
7.5086283	0.28708493	4124.0863	0.0033741729	0.0033741729	0.00051435182
7.5086	0.57417	0	0.0064209	0.0032627	0.00060548
7.508628	0.5741699	458.2318	0.006128966	0.006128966	0.0005330819
7.508628	0.5741699	916.4636	0.00553998	0.00553998	0.0005327201
7.5086283	0.57416987	1374.6954	0.0050445938	0.0050445938	0.00053259947
7.5086283	0.57416987	1832.9272	0.004664392	0.004664392	0.00053253915
7.5086283	0.57416987	2291.159	0.0043561103	0.0043561103	0.00053250296
7.5086283	0.57416987	2749.3908	0.004098769	0.004098769	0.00053247884
7.5086283	0.57416987	3207.6227	0.0038802406	0.0038802406	0.0005324616
7.5086283	0.57416987	3665.8545	0.0036924927	0.0036924927	0.00053244868
7.5086283	0.57416987	4124.0863	0.0035297141	0.0035297141	0.00053243863
7.5086	0.86125	0	0.0064236	0.0032625	0.00053864
7.508628	0.8612548	458.2318	0.00620935	0.00620935	0.0004249384
7.508628	0.8612548	916.4636	0.005761149	0.005761149	0.0004245562
7.5086283	0.8612548	1374.6954	0.0052951034	0.0052951034	0.00042442875
7.5086283	0.8612548	1832.9272	0.0048928408	0.0048928408	0.00042436504
7.5086283	0.8612548	2291.159	0.0045683983	0.0045683983	0.00042432682
7.5086283	0.8612548	2749.3908	0.0042954839	0.0042954839	0.00042430134
7.5086283	0.8612548	3207.6227	0.0040615777	0.0040615777	0.00042428313
7.5086283	0.8612548	3665.8545	0.0038591207	0.0038591207	0.00042426948
7.5086283	0.8612548	4124.0863	0.0036826829	0.0036826829	0.00042425886
7.5086	1.1483	0	0.0064265	0.0032624	0.00056786
7.508628	1.14834	458.2318	0.006231095	0.006231095	0.0004299252
7.508628	1.14834	916.4636	0.005931419	0.005931419	0.0004295226
7.5086283	1.1483397	1374.6954	0.0054971422	0.0054971422	0.0004293884
7.5086283	1.1483397	1832.9272	0.005114689	0.005114689	0.0004293213
7.5086283	1.1483397	2291.159	0.004773343	0.004773343	0.00042928104
7.5086283	1.1483397	2749.3908	0.0044863569	0.0044863569	0.0004292542
7.5086283	1.1483397	3207.6227	0.0042380982	0.0042380982	0.00042923503
7.5086283	1.1483397	3665.8545	0.0040214737	0.0040214737	0.00042922065
7.5086283	1.1483397	4124.0863	0.0038316734	0.0038316734	0.00042920947
7.5086	1.4354	0	0.0064294	0.0032622	0.00058665
7.508628	1.435425	458.2318	0.006239931	0.006239931	0.0004348558
7.508628	1.435425	916.4636	0.005999735	0.005999735	0.0004344329
7.5086283	1.4354247	1374.6954	0.0056712882	0.0056712882	0.00043429191
7.5086283	1.4354247	1832.9272	0.0053025091	0.0053025091	0.00043422141
7.5086283	1.4354247	2291.159	0.0049701624	0.0049701624	0.00043417912
7.5086283	1.4354247	2749.3908	0.0046699164	0.0046699164	0.00043415092
7.5086283	1.4354247	3207.6227	0.0044083386	0.0044083386	0.00043413078
7.5086283	1.4354247	3665.8545	0.0041779575	0.0041779575	0.00043411567
7.5086283	1.4354247	4124.0863	0.0039750139	0.0039750139	0.00043410392
7.5086	1.7225	0	0.0064322	0.0032621	0.00059976
7.508628	1.72251	458.2318	0.006248267	0.006248267	0.000439718
7.508628	1.72251	916.4636	0.006063494	0.006063494	0.0004392748
7.5086283	1.7225096	1374.6954	0.0058028271	0.0058028271	0.000439127
7.5086283	1.7225096	1832.9272	0.0054547906	0.0054547906	0.00043905311
7.5086283	1.7225096	2291.159	0.0051436818	0.0051436818	0.00043900878
7.5086283	1.7225096	2749.3908	0.0048448862	0.0048448862	0.00043897922
7.5086283	1.7225096	3207.6227	0.0045706963	0.0045706963	0.00043895811
7.5086283	1.7225096	3665.8545	0.0043263053	0.0043263053	0.00043894228
7.5086283	1.7225096	4124.0863	0.0041101524	0.0041101524	0.00043892996
7.5086	2.0096	0	0.0064348	0.003262	0.00060971
7.508628	2.009595	458.2318	0.006256609	0.006256609	0.0004445007
7.508628	2.009595	916.4636	0.006096088	0.006096088	0.000444037
7.5086283	2.0095945	1374.6954	0.0058677277	0.0058677277	0.00044388246
7.5086283	2.0095945	1832.9272	0.0056061243	0.0056061243	0.00044380518
7.5086283	2.0095945	2291.159	0.0052797328	0.0052797328	0.00044375882
7.5086283	2.0095945	2749.3908	0.0050016547	0.0050016547	0.0004437279
7.5086283	2.0095945	3207.6227	0.0047203172	0.0047203172	0.00044370582
7.5086283	2.0095945	3665.8545	0.0044598096	0.0044598096	0.00044368926
7.5086283	2.0095945	4124.0863	0.0042307775	0.0042307775	0.00044367638
7.5086	2.2967	0	0.0064373	0.0032618	0.00061779
7.508628	2.296679	458.2318	0.006265106	0.006265106	0.0004491937
7.508628	2.296679	916.4636	0.006108679	0.006108679	0.0004487097
7.5086283	2.2966795	1374.6954	0.0059190922	0.0059190922	0.00044854831
7.5086283	2.2966795	1832.9272	0.0057030161	0.0057030161	0.00044846763
7.5086283	2.2966795	2291.159	0.0054103397	0.0054103397	0.00044841923
7.5086283	2.2966795	2749.3908	0.0051203239	0.0051203239	0.00044838696
7.5086283	2.2966795	3207.6227	0.0048396556	0.0048396556	0.00044836391
7.5086283	2.2966795	3665.8545	0.0045783358	0.0045783358	0.00044834662
7.5086283	2.2966795	4124.0863	0.0043443952	0.0043443952	0.00044833317
7.5086	2.5838	0	0.0064396	0.0032617	0.00062471
7.508628	2.583764	458.2318	0.006273726	0.006273726	0.0004537883
7.508628	2.583764	916.4636	0.006121099	0.006121099	0.0004532839
7.5086283	2.5837644	1374.6954	0.0059701308	0.0059701308	0.00045311578
7.5086283	2.5837644	1832.9272	0.0057607297	0.0057607297	0.00045303171
7.5086283	2.5837644	2291.159	0.0055353151	0.0055353151	0.00045298127
7.5086283	2.5837644	2749.3908	0.0052278393	0.0052278393	0.00045294764
7.5086283	2.5837644	3207.6227	0.0049357954	0.0049357954	0.00045292362
7.5086283	2.5837644	3665.8545	0.0046717586	0.0046717586	0.00045290561
7.5086283	2.5837644	4124.0863	0.0044360472	0.0044360472	0.00045289159
10.0115	0	0	0.00480885	0.00326204	0.000511548
10.0115	0	458.2318	0.004712517	0.005747322	0.0004555022
10.0115	0	916.4636	0.004621977	0.005243346	0.0005181351
10.011504	0	1374.6954	0.004536704	0.0048486024	0.00051799242
10.011504	0	1832.9272	0.0044562209	0.0045301132	0.00051792105
10.011504	0	2291.159	0.0042672291	0.0042672291	0.00051787823
10.011504	0	2749.3908	0.0040462725	0.0040462725	0.00051784968
10.011504	0	3207.6227	0.0038577832	0.0038577832	0.00051782929
10.011504	0	3665.8545	0.0036949882	0.0036949882	0.00051781399
10.011504	0	4124.0863	0.0035528996	0.0035528996	0.0005178021
10.0115	0.287085	0	0.00641817	0.00326284	0.000536655
10.0115	0.2870849	458.2318	0.006007951	0.006007951	0.0004553788
10.0115	0.2870849	916.4636	0.005470136	0.005470136	0.0005179914
10.011504	0.28708493	1374.6954	0.0050569987	0.0050569987	0.00051784185
10.011504	0.28708493	1832.9272	0.0047253569	0.0047253569	0.00051776708
10.011504	0.28708493	2291.159	0.004450998	0.004450998	0.00051772223
10.011504	0.28708493	2749.3908	0.0042191685	0.0042191685	0.00051769232
10.011504	0.28708493	3207.6227	0.0040201897	0.0040201897	0.00051767096
10.011504	0.28708493	3665.8545	0.0038473277	0.0038473277	0.00051765494
10.011504	0.28708493	4124.0863	0.0036956809	0.0036956809	0.00051764248
10.0115	0.57417	0	0.00641967	0.00326274	0.000601825
10.0115	0.5741699	458.2318	0.006192461	0.006192461	0.0004665815
10.0115	0.5741699	916.4636	0.005700259	0.005700259	0.0005291737
10.011504	0.57416987	1374.6954	0.0052637058	0.0052637058	0.00052901736
10.011504	0.57416987	1832.9272	0.0049179631	0.0049179631	0.0005289392
10.011504	0.57416987	2291.159	0.0046324446	0.0046324446	0.00052889231
10.011504	0.57416987	2749.3908	0.0043903105	0.0043903105	0.00052886104
10.011504	0.57416987	3207.6227	0.0041813359	0.0041813359	0.00052883871
10.011504	0.57416987	3665.8545	0.0039987532	0.0039987532	0.00052882197
10.011504	0.57416987	4124.0863	0.003837761	0.003837761	0.00052880894
10.0115	0.861255	0	0.00642155	0.00326263	0.000648652
10.0115	0.8612548	458.2318	0.006255674	0.006255674	0.0004720986
10.0115	0.8612548	916.4636	0.005880367	0.005880367	0.0005346704
10.011504	0.8612548	1374.6954	0.005470521	0.005470521	0.00053450733
10.011504	0.8612548	1832.9272	0.005107419	0.005107419	0.00053442578
10.011504	0.8612548	2291.159	0.0048104694	0.0048104694	0.00053437685
10.011504	0.8612548	2749.3908	0.004558578	0.004558578	0.00053434423
10.011504	0.8612548	3207.6227	0.0043402267	0.0043402267	0.00053432093
10.011504	0.8612548	3665.8545	0.004148405	0.004148405	0.00053430346
10.011504	0.8612548	4124.0863	0.003978391	0.003978391	0.00053428987
10.0115	1.14834	0	0.00642364	0.00326253	0.000562918
10.0115	1.14834	458.2318	0.006271133	0.006271133	0.0003621321
10.0115	1.14834	916.4636	0.006019503	0.006019503	0.0004246836
10.011504	1.1483397	1374.6954	0.0056380994	0.0056380994	0.00042451369
10.011504	1.1483397	1832.9272	0.0052951034	0.0052951034	0.00042442875
10.011504	1.1483397	2291.159	0.0049845254	0.0049845254	0.00042437779
10.011504	1.1483397	2749.3908	0.0047230375	0.0047230375	0.00042434381
10.011504	1.1483397	3207.6227	0.0044959611	0.0044959611	0.00042431954
10.011504	1.1483397	3665.8545	0.0042954839	0.0042954839	0.00042430134
10.011504	1.1483397	4124.0863	0.0041168587	0.0041168587	0.00042428718
10.0115	1.43542	0	0.0064258	0.00326242	0.000580529
10.0115	1.435425	458.2318	0.006276886	0.006276886	0.0003658871
10.0115	1.435425	916.4636	0.006075695	0.006075695	0.0004284183
10.011504	1.4354247	1374.6954	0.0057837516	0.0057837516	0.00042824159
10.011504	1.4354247	1832.9272	0.0054543012	0.0054543012	0.00042815325
10.011504	1.4354247	2291.159	0.0051555683	0.0051555683	0.00042810025
10.011504	1.4354247	2749.3908	0.004883101	0.004883101	0.00042806492
10.011504	1.4354247	3207.6227	0.0046477628	0.0046477628	0.00042803968
10.011504	1.4354247	3665.8545	0.0044392711	0.0044392711	0.00042802075
10.011504	1.4354247	4124.0863	0.0042525007	0.0042525007	0.00042800603
10.0115	1.72251	0	0.00642797	0.00326232	0.000592501
10.0115	1.72251	458.2318	0.006282288	0.006282288	0.0003696124
10.0115	1.72251	916.4636	0.006128848	0.006128848	0.0004321231
10.011504	1.7225096	1374.6954	0.0058942227	0.0058942227	0.00043193969
10.011504	1.7225096	1832.9272	0.0055835805	0.0055835805	0.00043184797
10.011504	1.7225096	2291.159	0.0053077093	0.0053077093	0.00043179293
10.011504	1.7225096	2749.3908	0.0050391791	0.0050391791	0.00043175624
10.011504	1.7225096	3207.6227	0.0047950202	0.0047950202	0.00043173003
10.011504	1.7225096	3665.8545	0.0045791335	0.0045791335	0.00043171037
10.011504	1.7225096	4124.0863	0.0043847038	0.0043847038	0.00043169508
10.0115	2.00959	0	0.0064301	0.00326221	0.000601358
10.0115	2.009595	458.2318	0.006287565	0.006287565	0.0003733025
10.0115	2.009595	916.4636	0.006154226	0.006154226	0.0004357929
10.011504	2.0095945	1374.6954	0.0059470395	0.0059470395	0.00043560267
10.011504	2.0095945	1832.9272	0.0057159673	0.0057159673	0.00043550755
10.011504	2.0095945	2291.159	0.0054253025	0.0054253025	0.00043545048
10.011504	2.0095945	2749.3908	0.005184073	0.005184073	0.00043541243
10.011504	2.0095945	3207.6227	0.0049375283	0.0049375283	0.00043538525
10.011504	2.0095945	3665.8545	0.004714512	0.004714512	0.00043536487
10.011504	2.0095945	4124.0863	0.0045128837	0.0045128837	0.00043534901
10.0115	2.29668	0	0.00643217	0.00326211	0.0006084
10.0115	2.296679	458.2318	0.006292841	0.006292841	0.0003769525
10.0115	2.296679	916.4636	0.006162982	0.006162982	0.0004394225
10.011504	2.2966795	1374.6954	0.0059896774	0.0059896774	0.00043922551
10.011504	2.2966795	1832.9272	0.0058028271	0.0058028271	0.000439127
10.011504	2.2966795	2291.159	0.0055429826	0.0055429826	0.00043906789
10.011504	2.2966795	2749.3908	0.0052922939	0.0052922939	0.00043902848
10.011504	2.2966795	3207.6227	0.0050740263	0.0050740263	0.00043900033
10.011504	2.2966795	3665.8545	0.0048448862	0.0048448862	0.00043897922
10.011504	2.2966795	4124.0863	0.0046364095	0.0046364095	0.0004389628
10.0115	2.58376	0	0.00643417	0.003262	0.000614326
10.0115	2.583764	458.2318	0.006298167	0.006298167	0.0003805577
10.0115	2.583764	916.4636	0.006171013	0.006171013	0.0004430073
10.011504	2.5837644	1374.6954	0.006035859	0.006035859	0.00044280354
10.011504	2.5837644	1832.9272	0.0058547686	0.0058547686	0.00044270163
10.011504	2.5837644	2291.159	0.0056620222	0.0056620222	0.00044264048
10.011504	2.5837644	2749.3908	0.0053993774	0.0053993774	0.00044259972
10.011504	2.5837644	3207.6227	0.0051736907	0.0051736907	0.0004425706
10.011504	2.5837644	3665.8545	0.0049707279	0.0049707279	0.00044254876
10.011504	2.5837644	4124.0863	0.0047540404	0.0047540404	0.00044253178
12.5144	0	0	0.00480886	0.00326221	0.000511548
12.51438	0	458.2318	0.004731304	0.005865585	0.0004555022
12.51438	0	916.4636	0.004657532	0.005429367	0.0005182422
12.514381	0	1374.6954	0.0045872638	0.0050745554	0.00051806379
12.514381	0	1832.9272	0.0045202384	0.0047795974	0.00051797458
12.514381	0	2291.159	0.0044562209	0.0045301132	0.00051792105
12.514381	0	2749.3908	0.0043160874	0.0043160874	0.00051788537
12.514381	0	3207.6227	0.0041303021	0.0041303021	0.00051785988
12.514381	0	3665.8545	0.0039674084	0.0039674084	0.00051784076
12.514381	0	4124.0863	0.0038233497	0.0038233497	0.00051782589
12.5144	0.287085	0	0.00641794	0.00326286	0.000537591
12.51438	0.2870849	458.2318	0.006081031	0.006081031	0.0004563146
12.51438	0.2870849	916.4636	0.005618983	0.005618983	0.0005190342
12.514381	0.28708493	1374.6954	0.0052492821	0.0052492821	0.00051884898
12.514381	0.28708493	1832.9272	0.0049441724	0.0049441724	0.00051875638
12.514381	0.28708493	2291.159	0.004686486	0.004686486	0.00051870081
12.514381	0.28708493	2749.3908	0.0044650405	0.0044650405	0.00051866377
12.514381	0.28708493	3207.6227	0.0042721781	0.0042721781	0.00051863731
12.514381	0.28708493	3665.8545	0.0041024191	0.0041024191	0.00051861747
12.514381	0.28708493	4124.0863	0.0039516972	0.0039516972	0.00051860204
12.5144	0.57417	0	0.00641901	0.00326278	0.000599629
12.51438	0.5741699	458.2318	0.006233405	0.006233405	0.0004643854
12.51438	0.5741699	916.4636	0.005812565	0.005812565	0.0005270846
12.514381	0.57416987	1374.6954	0.0054240195	0.0054240195	0.00052689263
12.514381	0.57416987	1832.9272	0.0051074222	0.0051074222	0.00052679663
12.514381	0.57416987	2291.159	0.0048412942	0.0048412942	0.00052673904
12.514381	0.57416987	2749.3908	0.0046126004	0.0046126004	0.00052670064
12.514381	0.57416987	3207.6227	0.0044129426	0.0044129426	0.00052667321
12.514381	0.57416987	3665.8545	0.0042365875	0.0042365875	0.00052665264
12.514381	0.57416987	4124.0863	0.0040794177	0.0040794177	0.00052663664
12.5144	0.861255	0	0.00642039	0.0032627	0.000645369
12.51438	0.8612548	458.2318	0.0062854	0.0062854	0.0004688154
12.51438	0.8612548	916.4636	0.005964767	0.005964767	0.0005314943
12.514381	0.8612548	1374.6954	0.0056004163	0.0056004163	0.00053129551
12.514381	0.8612548	1832.9272	0.0052694975	0.0052694975	0.00053119612
12.514381	0.8612548	2291.159	0.0049941098	0.0049941098	0.00053113649
12.514381	0.8612548	2749.3908	0.0047581622	0.0047581622	0.00053109673
12.514381	0.8612548	3207.6227	0.0045519799	0.0045519799	0.00053106833
12.514381	0.8612548	3665.8545	0.0043693464	0.0043693464	0.00053104703
12.514381	0.8612548	4124.0863	0.0042060055	0.0042060055	0.00053103047
12.5144	1.14834	0	0.00642196	0.00326261	0.000674017
12.51438	1.14834	458.2318	0.006297224	0.006297224	0.0004732317
12.51438	1.14834	916.4636	0.006082429	0.006082429	0.0005358902
12.514381	1.1483397	1374.6954	0.0057439364	0.0057439364	0.00053568462
12.514381	1.1483397	1832.9272	0.00543177	0.00543177	0.00053558184
12.514381	1.1483397	2291.159	0.0051449933	0.0051449933	0.00053552017
12.514381	1.1483397	2749.3908	0.0049013177	0.0049013177	0.00053547905
12.514381	1.1483397	3207.6227	0.0046887603	0.0046887603	0.00053544969
12.514381	1.1483397	3665.8545	0.0045001738	0.0045001738	0.00053542766
12.514381	1.1483397	4124.0863	0.0043309847	0.0043309847	0.00053541053
12.5144	1.43542	0	0.00642364	0.00326253	0.000576814
12.51438	1.435425	458.2318	0.006301285	0.006301285	0.0003621728
12.51438	1.435425	916.4636	0.006130246	0.006130246	0.000424811
12.514381	1.4354247	1374.6954	0.0058691731	0.0058691731	0.00042459863
12.514381	1.4354247	1832.9272	0.0055696493	0.0055696493	0.00042449246
12.514381	1.4354247	2291.159	0.0052951034	0.0052951034	0.00042442875
12.514381	1.4354247	2749.3908	0.0050420489	0.0050420489	0.00042438628
12.514381	1.4354247	3207.6227	0.0048228975	0.0048228975	0.00042435594
12.514381	1.4354247	3665.8545	0.0046286131	0.0046286131	0.00042433319
12.514381	1.4354247	4124.0863	0.0044539195	0.0044539195	0.00042431549
12.5144	1.72251	0	0.00642536	0.00326244	0.000588076
12.51438	1.72251	458.2318	0.00630515	0.00630515	0.0003651872
12.51438	1.72251	916.4636	0.006175227	0.006175227	0.000427805
12.514381	1.7225096	1374.6954	0.0059643069	0.0059643069	0.00042758587
12.514381	1.7225096	1832.9272	0.005681938	0.005681938	0.0004274763
12.514381	1.7225096	2291.159	0.0054287366	0.0054287366	0.00042741056
12.514381	1.7225096	2749.3908	0.0051812887	0.0051812887	0.00042736673
12.514381	1.7225096	3207.6227	0.0049542861	0.0049542861	0.00042733543
12.514381	1.7225096	3665.8545	0.0047542997	0.0047542997	0.00042731195
12.514381	1.7225096	4124.0863	0.0045744213	0.0045744213	0.00042729368
12.5144	2.00959	0	0.0064271	0.00326236	0.000596238
12.51438	2.009595	458.2318	0.006308916	0.006308916	0.0003681832
12.51438	2.009595	916.4636	0.006195573	0.006195573	0.0004307807
12.514381	2.0095945	1374.6954	0.0060096497	0.0060096497	0.00043055474
12.514381	2.0095945	1832.9272	0.0057977717	0.0057977717	0.00043044178
12.514381	2.0095945	2291.159	0.0055315979	0.0055315979	0.000430374
12.514381	2.0095945	2749.3908	0.0053110651	0.0053110651	0.00043032882
12.514381	2.0095945	3207.6227	0.0050835738	0.0050835738	0.00043029654
12.514381	2.0095945	3665.8545	0.0048770354	0.0048770354	0.00043027233
12.514381	2.0095945	4124.0863	0.0046921546	0.0046921546	0.00043025351
12.5144	2.29668	0	0.00642883	0.00326228	0.000602606
12.51438	2.296679	458.2318	0.006312646	0.006312646	0.0003711581
12.51438	2.296679	916.4636	0.006202027	0.006202027	0.0004337352
12.514381	2.2966795	1374.6954	0.0060469742	0.0060469742	0.00043350247
12.514381	2.2966795	1832.9272	0.0058737663	0.0058737663	0.00043338612
12.514381	2.2966795	2291.159	0.0056360003	0.0056360003	0.0004333163
12.514381	2.2966795	2749.3908	0.0054065331	0.0054065331	0.00043326976
12.514381	2.2966795	3207.6227	0.0052092879	0.0052092879	0.00043323651
12.514381	2.2966795	3665.8545	0.0049971114	0.0049971114	0.00043321158
12.514381	2.2966795	4124.0863	0.004806853	0.004806853	0.00043319219
12.5144	2.58376	0	0.00643052	0.00326219	0.000607877
12.51438	2.583764	458.2318	0.006316378	0.006316378	0.0003741092
12.51438	2.583764	916.4636	0.006207907	0.006207907	0.0004366659
12.514381	2.5837644	1374.6954	0.0060879415	0.0060879415	0.00043642641
12.514381	2.5837644	1832.9272	0.0059181149	0.0059181149	0.00043630666
12.514381	2.5837644	2291.159	0.005743199	0.005743199	0.00043623481
12.514381	2.5837644	2749.3908	0.005502522	0.005502522	0.00043618691
12.514381	2.5837644	3207.6227	0.0052984973	0.0052984973	0.00043615269
12.514381	2.5837644	3665.8545	0.0051175192	0.0051175192	0.00043612703
12.514381	2.5837644	4124.0863	0.0049184386	0.0049184386	0.00043610707
15.0173	0	0	0.00480886	0.00326233	0.000511548
15.01726	0	458.2318	0.00474396	0.005948337	0.0004555022
15.01726	0	916.4636	0.004681719	0.005564374	0.0005183492
15.017257	0	1374.6954	0.0046219768	0.0052433462	0.00051813515
15.017257	0	1832.9272	0.0045645738	0.0049704091	0.00051802811
15.017257	0	2291.159	0.0045093659	0.0047351727	0.00051796388
15.017257	0	2749.3908	0.0044562209	0.0045301132	0.00051792105
15.017257	0	3207.6227	0.0043496293	0.0043496293	0.00051789047
15.017257	0	3665.8545	0.004189454	0.004189454	0.00051786753
15.017257	0	4124.0863	0.0040462725	0.0040462725	0.00051784968
15.0173	0.287085	0	0.0064178	0.00326288	0.000537888
15.01726	0.2870849	458.2318	0.00613211	0.00613211	0.000456611
15.01726	0.2870849	916.4636	0.005727845	0.005727845	0.0005194376
15.017257	0.28708493	1374.6954	0.0053943704	0.0053943704	0.00051921676
15.017257	0.28708493	1832.9272	0.0051129625	0.0051129625	0.00051910632
15.017257	0.28708493	2291.159	0.0048711935	0.0048711935	0.00051904005
15.017257	0.28708493	2749.3908	0.0046605165	0.0046605165	0.00051899588
15.017257	0.28708493	3207.6227	0.0044748435	0.0044748435	0.00051896432
15.017257	0.28708493	3665.8545	0.0043096938	0.0043096938	0.00051894065
15.017257	0.28708493	4124.0863	0.0041616724	0.0041616724	0.00051892224
15.0173	0.57417	0	0.00641861	0.00326281	0.000598163
15.01726	0.5741699	458.2318	0.006261871	0.006261871	0.00046292
15.01726	0.5741699	916.4636	0.005895169	0.005895169	0.0005257263
15.017257	0.57416987	1374.6954	0.0055462262	0.0055462262	0.00052549862
15.017257	0.57416987	1832.9272	0.005255033	0.005255033	0.00052538478
15.017257	0.57416987	2291.159	0.0050062628	0.0050062628	0.00052531648
15.017257	0.57416987	2749.3908	0.0047898987	0.0047898987	0.00052527094
15.017257	0.57416987	3207.6227	0.0045991377	0.0045991377	0.00052523842
15.017257	0.57416987	3665.8545	0.004429171	0.004429171	0.00052521402
15.017257	0.57416987	4124.0863	0.0042764689	0.0042764689	0.00052519505
15.0173	0.861255	0	0.00641967	0.00326274	0.000643176
15.01726	0.8612548	458.2318	0.006305997	0.006305997	0.0004666222
15.01726	0.8612548	916.4636	0.006027052	0.006027052	0.0005294081
15.017257	0.8612548	1374.6954	0.0057002587	0.0057002587	0.00052917366
15.017257	0.8612548	1832.9272	0.0053969881	0.0053969881	0.00052905643
15.017257	0.8612548	2291.159	0.0051402846	0.0051402846	0.00052898609
15.017257	0.8612548	2749.3908	0.0049179631	0.0049179631	0.0005289392
15.017257	0.8612548	3207.6227	0.0047221458	0.0047221458	0.0005289057
15.017257	0.8612548	3665.8545	0.0045475131	0.0045475131	0.00052888058
15.017257	0.8612548	4124.0863	0.0043903105	0.0043903105	0.00052886104
15.0173	1.14834	0	0.00642089	0.00326267	0.000671102
15.01726	1.14834	458.2318	0.006315499	0.006315499	0.0004703164
15.01726	1.14834	916.4636	0.006128966	0.006128966	0.0005330819
15.017257	1.1483397	1374.6954	0.0058259803	0.0058259803	0.00053284071
15.017257	1.1483397	1832.9272	0.0055399798	0.0055399798	0.00053272009
15.017257	1.1483397	2291.159	0.0052735413	0.0052735413	0.00053264772
15.017257	1.1483397	2749.3908	0.0050445938	0.0050445938	0.00053259947
15.017257	1.1483397	3207.6227	0.0048435891	0.0048435891	0.000532565
15.017257	1.1483397	3665.8545	0.004664392	0.004664392	0.00053253915
15.017257	1.1483397	4124.0863	0.0045028708	0.0045028708	0.00053251905
15.0173	1.43542	0	0.00642223	0.0032626	0.000688641
15.01726	1.435425	458.2318	0.006318524	0.006318524	0.000474
15.01726	1.435425	916.4636	0.00617056	0.00617056	0.0005367452
15.017257	1.4354247	1374.6954	0.0059359131	0.0059359131	0.00053649716
15.017257	1.4354247	1832.9272	0.0056617117	0.0056617117	0.00053637315
15.017257	1.4354247	2291.159	0.0054070495	0.0054070495	0.00053629874
15.017257	1.4354247	2749.3908	0.0051700072	0.0051700072	0.00053624913
15.017257	1.4354247	3207.6227	0.0049633381	0.0049633381	0.0005362137
15.017257	1.4354247	3665.8545	0.0047795491	0.0047795491	0.00053618712
15.017257	1.4354247	4124.0863	0.0046138595	0.0046138595	0.00053616645
15.0173	1.72251	0	0.00642364	0.00326253	0.000585102
15.01726	1.72251	458.2318	0.00632145	0.00632145	0.0003622135
15.01726	1.72251	916.4636	0.00620935	0.00620935	0.0004249384
15.017257	1.7225096	1374.6954	0.0060195029	0.0060195029	0.00042468357
15.017257	1.7225096	1832.9272	0.0057611491	0.0057611491	0.00042455616
15.017257	1.7225096	2291.159	0.005525986	0.005525986	0.00042447972
15.017257	1.7225096	2749.3908	0.0052951034	0.0052951034	0.00042442875
15.017257	1.7225096	3207.6227	0.0050815448	0.0050815448	0.00042439235
15.017257	1.7225096	3665.8545	0.0048928408	0.0048928408	0.00042436504
15.017257	1.7225096	4124.0863	0.0047230375	0.0047230375	0.00042434381
15.0173	2.00959	0	0.00642507	0.00326246	0.000592789
15.01726	2.009595	458.2318	0.006324317	0.006324317	0.0003647335
15.01726	2.009595	916.4636	0.006226167	0.006226167	0.000427438
15.017257	2.0095945	1374.6954	0.006059452	0.006059452	0.0004271764
15.017257	2.0095945	1832.9272	0.0058639109	0.0058639109	0.0004270456
15.017257	2.0095945	2291.159	0.0056175523	0.0056175523	0.00042696711
15.017257	2.0095945	2749.3908	0.0054117626	0.0054117626	0.00042691479
15.017257	2.0095945	3207.6227	0.0051989839	0.0051989839	0.00042687742
15.017257	2.0095945	3665.8545	0.0050043474	0.0050043474	0.00042684939
15.017257	2.0095945	4124.0863	0.004830246	0.004830246	0.00042682759
15.0173	2.29668	0	0.00642652	0.00326239	0.000598689
15.01726	2.296679	458.2318	0.006327155	0.006327155	0.0003672411
15.01726	2.296679	916.4636	0.006231095	0.006231095	0.0004299252
15.017257	2.2966795	1374.6954	0.0060925792	0.0060925792	0.0004296568
15.017257	2.2966795	1832.9272	0.0059314185	0.0059314185	0.0004295226
15.017257	2.2966795	2291.159	0.0057110082	0.0057110082	0.00042944208
15.017257	2.2966795	2749.3908	0.0054971422	0.0054971422	0.0004293884
15.017257	2.2966795	3207.6227	0.0053134488	0.0053134488	0.00042935006
15.017257	2.2966795	3665.8545	0.005114689	0.005114689	0.0004293213
15.017257	2.2966795	4124.0863	0.0049354852	0.0049354852	0.00042929894
15.0173	2.58376	0	0.00642797	0.00326232	0.000603503
15.01726	2.583764	458.2318	0.006329984	0.006329984	0.0003697346
15.01726	2.583764	916.4636	0.006235628	0.006235628	0.0004323983
15.017257	2.5837644	1374.6954	0.0061288478	0.0061288478	0.00043212314
15.017257	2.5837644	1832.9272	0.005970534	0.005970534	0.00043198556
15.017257	2.5837644	2291.159	0.0058072939	0.0058072939	0.000431903
15.017257	2.5837644	2749.3908	0.0055835805	0.0055835805	0.00043184797
15.017257	2.5837644	3207.6227	0.0053936932	0.0053936932	0.00043180865
15.017257	2.5837644	3665.8545	0.0052261723	0.0052261723	0.00043177917
15.017257	2.5837644	4124.0863	0.0050391791	0.0050391791	0.00043175624
17.5201	0	0	0.00480886	0.00326242	0.000511548
17.52013	0	458.2318	0.004753065	0.006009492	0.0004555022
17.52013	0	916.4636	0.00469924	0.005666857	0.0004555022
17.520133	0	1374.6954	0.0046472854	0.005374301	0.00051820651
17.520133	0	1832.9272	0.0045970978	0.0051211706	0.00051808163
17.520133	0	2291.159	0.0045485821	0.0048997245	0.0005180067
17.520133	0	2749.3908	0.0045016504	0.0047041791	0.00051795674
17.520133	0	3207.6227	0.0044562209	0.0045301132	0.00051792105
17.520133	0	3665.8545	0.0043740816	0.0043740816	0.00051789429
17.520133	0	4124.0863	0.0042333542	0.0042333542	0.00051787348
17.5201	0.287085	0	0.00641771	0.00326289	0.000537965
17.52013	0.2870849	458.2318	0.006169781	0.006169781	0.0004566883
17.52013	0.2870849	916.4636	0.005810805	0.005810805	0.0004566679
17.520133	0.28708493	1374.6954	0.0055076751	0.0055076751	0.00051936541
17.520133	0.28708493	1832.9272	0.0052472218	0.0052472218	0.00051923713
17.520133	0.28708493	2291.159	0.0050202349	0.0050202349	0.00051916016
17.520133	0.28708493	2749.3908	0.0048200997	0.0048200997	0.00051910884
17.520133	0.28708493	3207.6227	0.0046419415	0.0046419415	0.00051907219
17.520133	0.28708493	3665.8545	0.0044820778	0.0044820778	0.0005190447
17.520133	0.28708493	4124.0863	0.0043376621	0.0043376621	0.00051902332
17.5201	0.57417	0	0.00641835	0.00326283	0.000597116
17.52013	0.5741699	458.2318	0.006282765	0.006282765	0.0004618728
17.52013	0.5741699	916.4636	0.00595827	0.00595827	0.000461832
17.520133	0.57416987	1374.6954	0.005642255	0.005642255	0.00052452274
17.520133	0.57416987	1832.9272	0.0053733096	0.0053733096	0.00052439107
17.520133	0.57416987	2291.159	0.0051402457	0.0051402457	0.00052431207
17.520133	0.57416987	2749.3908	0.0049353259	0.0049353259	0.00052425939
17.520133	0.57416987	3207.6227	0.0047530564	0.0047530564	0.00052422177
17.520133	0.57416987	3665.8545	0.0045894246	0.0045894246	0.00052419355
17.520133	0.57416987	4124.0863	0.0044414163	0.0044414163	0.00052417161
17.5201	0.861255	0	0.00641919	0.00326277	0.000641607
17.52013	0.8612548	458.2318	0.006321077	0.006321077	0.0004650538
17.52013	0.8612548	916.4636	0.006074656	0.006074656	0.0004649927
17.520133	0.8612548	1374.6954	0.0057791098	0.0057791098	0.00052767664
17.520133	0.8612548	1832.9272	0.0054998472	0.0054998472	0.00052754158
17.520133	0.8612548	2291.159	0.0052598178	0.0052598178	0.00052746054
17.520133	0.8612548	2749.3908	0.0050497375	0.0050497375	0.00052740651
17.520133	0.8612548	3207.6227	0.0048632525	0.0048632525	0.00052736792
17.520133	0.8612548	3665.8545	0.0046958844	0.0046958844	0.00052733897
17.520133	0.8612548	4124.0863	0.0045443754	0.0045443754	0.00052731646
17.5201	1.14834	0	0.00642018	0.00326271	0.000669015
17.52013	1.14834	458.2318	0.006328986	0.006328986	0.0004682298
17.52013	1.14834	916.4636	0.00616452	0.00616452	0.0004681484
17.520133	1.1483397	1374.6954	0.0058910695	0.0058910695	0.0005308255
17.520133	1.1483397	1832.9272	0.0056277661	0.0056277661	0.00053068704
17.520133	1.1483397	2291.159	0.0053792938	0.0053792938	0.00053060397
17.520133	1.1483397	2749.3908	0.0051633663	0.0051633663	0.00053054858
17.520133	1.1483397	3207.6227	0.0049724064	0.0049724064	0.00053050902
17.520133	1.1483397	3665.8545	0.0048012641	0.0048012641	0.00053047935
17.520133	1.1483397	4124.0863	0.0046463226	0.0046463226	0.00053045627
17.5201	1.43542	0	0.00642127	0.00326265	0.000686041
17.52013	1.435425	458.2318	0.006331331	0.006331331	0.0004713991
17.52013	1.435425	916.4636	0.006201306	0.006201306	0.0004712973
17.520133	1.4354247	1374.6954	0.0059890691	0.0059890691	0.00053396766
17.520133	1.4354247	1832.9272	0.0057368607	0.0057368607	0.00053382581
17.520133	1.4354247	2291.159	0.0054995088	0.0054995088	0.0005337407
17.520133	1.4354247	2749.3908	0.0052765021	0.0052765021	0.00053368395
17.520133	1.4354247	3207.6227	0.0050805285	0.0050805285	0.00053364342
17.520133	1.4354247	3665.8545	0.0049054404	0.0049054404	0.00053361302
17.520133	1.4354247	4124.0863	0.0047470787	0.0047470787	0.00053358938
17.5201	1.72251	0	0.00642243	0.00326259	0.000697449
17.52013	1.72251	458.2318	0.006333632	0.006333632	0.0004745601
17.52013	1.72251	916.4636	0.006235323	0.006235323	0.0004744379
17.520133	1.7225096	1374.6954	0.0060636235	0.0060636235	0.00053710149
17.520133	1.7225096	1832.9272	0.0058262135	0.0058262135	0.00053695625
17.520133	1.7225096	2291.159	0.0056066975	0.0056066975	0.0005368691
17.520133	1.7225096	2749.3908	0.0053899061	0.0053899061	0.000536811
17.520133	1.7225096	3207.6227	0.005187863	0.005187863	0.00053676949
17.520133	1.7225096	3665.8545	0.0050084043	0.0050084043	0.00053673837
17.520133	1.7225096	4124.0863	0.0048465207	0.0048465207	0.00053671416
17.5201	2.00959	0	0.00642364	0.00326253	0.000590309
17.52013	2.009595	458.2318	0.006335905	0.006335905	0.0003622543
17.52013	2.009595	916.4636	0.006249581	0.006249581	0.0003621117
17.520133	2.0095945	1374.6954	0.0060993768	0.0060993768	0.0004247685
17.520133	2.0095945	1832.9272	0.0059185429	0.0059185429	0.00042461987
17.520133	2.0095945	2291.159	0.0056893654	0.0056893654	0.00042453068
17.520133	2.0095945	2749.3908	0.0054956944	0.0054956944	0.00042447122
17.520133	2.0095945	3207.6227	0.0052951034	0.0052951034	0.00042442875
17.520133	2.0095945	3665.8545	0.0051103539	0.0051103539	0.0004243969
17.520133	2.0095945	4124.0863	0.0049446197	0.0049446197	0.00042437212
17.5201	2.29668	0	0.00642487	0.00326247	0.000595869
17.52013	2.296679	458.2318	0.006338162	0.006338162	0.0003644208
17.52013	2.296679	916.4636	0.006253454	0.006253454	0.0003642579
17.520133	2.2966795	1374.6954	0.0061290734	0.0061290734	0.00042690787
17.520133	2.2966795	1832.9272	0.0059793312	0.0059793312	0.00042675584
17.520133	2.2966795	2291.159	0.0057739382	0.0057739382	0.00042666462
17.520133	2.2966795	2749.3908	0.0055730428	0.0055730428	0.00042660381
17.520133	2.2966795	3207.6227	0.0053996768	0.0053996768	0.00042656037
17.520133	2.2966795	3665.8545	0.0052119094	0.0052119094	0.00042652778
17.520133	2.2966795	4124.0863	0.0050415221	0.0050415221	0.00042650244
17.5201	2.58376	0	0.00642611	0.00326241	0.000600346
17.52013	2.583764	458.2318	0.006340413	0.006340413	0.0003665783
17.52013	2.583764	916.4636	0.006257062	0.006257062	0.0003663951
17.520133	2.5837644	1374.6954	0.0061613956	0.0061613956	0.00042903829
17.520133	2.5837644	1832.9272	0.0060145157	0.0060145157	0.00042888286
17.520133	2.5837644	2291.159	0.005861114	0.005861114	0.0004287896
17.520133	2.5837644	2749.3908	0.0056516184	0.0056516184	0.00042872743
17.520133	2.5837644	3207.6227	0.0054726285	0.0054726285	0.00042868302
17.520133	2.5837644	3665.8545	0.0053146902	0.0053146902	0.00042864971
17.520133	2.5837644	4124.0863	0.0051377597	0.0051377597	0.00042862381
20.023	0	0	0.00480886	0.00326248	0.000511548
20.02301	0	458.2318	0.00475993	0.006056534	0.0004555022
20.02301	0	916.4636	0.004712517	0.005747322	0.0004555022
20.023009	0	1374.6954	0.0046665561	0.0054788935	0.00051827787
20.023009	0	1832.9272	0.0046219768	0.0052433462	0.00051813515
20.023009	0	2291.159	0.0045787134	0.0050347614	0.00051804952
20.023009	0	2749.3908	0.004536704	0.0048486024	0.00051799242
20.023009	0	3207.6227	0.0044958912	0.0046813249	0.00051795164
20.023009	0	3665.8545	0.0044562209	0.0045301132	0.00051792105
20.023009	0	4124.0863	0.0043926984	0.0043926984	0.00051789727
20.023	0.287085	0	0.00641765	0.0032629	0.000537958
20.02301	0.2870849	458.2318	0.006198693	0.006198693	0.0004566811
20.02301	0.2870849	916.4636	0.005876066	0.005876066	0.0004566608
20.023009	0.28708493	1374.6954	0.0055985551	0.0055985551	0.00051942961
20.023009	0.28708493	1832.9272	0.0053565667	0.0053565667	0.00051928349
20.023009	0.28708493	2291.159	0.0051431178	0.0051431178	0.00051919582
20.023009	0.28708493	2749.3908	0.0049530163	0.0049530163	0.00051913737
20.023009	0.28708493	3207.6227	0.0047823244	0.0047823244	0.00051909562
20.023009	0.28708493	3665.8545	0.0046279971	0.0046279971	0.0005190643
20.023009	0.28708493	4124.0863	0.0044876368	0.0044876368	0.00051903995
20.023	0.57417	0	0.00641817	0.00326284	0.00059633
20.02301	0.5741699	458.2318	0.006298737	0.006298737	0.0004610871
20.02301	0.5741699	916.4636	0.006007951	0.006007951	0.0004610464
20.023009	0.57416987	1374.6954	0.0057195681	0.0057195681	0.00052380843
20.023009	0.57416987	1832.9272	0.0054701363	0.0054701363	0.00052365892
20.023009	0.57416987	2291.159	0.0052512936	0.0052512936	0.00052356921
20.023009	0.57416987	2749.3908	0.0050569987	0.0050569987	0.0005235094
20.023009	0.57416987	3207.6227	0.0048828018	0.0048828018	0.00052346668
20.023009	0.57416987	3665.8545	0.0047253569	0.0047253569	0.00052343464
20.023009	0.57416987	4124.0863	0.0045820939	0.0045820939	0.00052340972
20.023	0.861255	0	0.00641885	0.00326279	0.00064043
20.02301	0.8612548	458.2318	0.006332582	0.006332582	0.0004638767
20.02301	0.8612548	916.4636	0.006112113	0.006112113	0.0004638156
20.023009	0.8612548	1374.6954	0.0058427811	0.0058427811	0.00052657088
20.023009	0.8612548	1832.9272	0.0055844507	0.0055844507	0.00052641798
20.023009	0.8612548	2291.159	0.005359419	0.005359419	0.00052632624
20.023009	0.8612548	2749.3908	0.0051605281	0.0051605281	0.00052626507
20.023009	0.8612548	3207.6227	0.0049826529	0.0049826529	0.00052622138
20.023009	0.8612548	3665.8545	0.0048220467	0.0048220467	0.00052618861
20.023009	0.8612548	4124.0863	0.0046759072	0.0046759072	0.00052616313
20.023	1.14834	0	0.00641967	0.00326274	0.000667448
20.02301	1.14834	458.2318	0.006339338	0.006339338	0.0004666629
20.02301	1.14834	916.4636	0.006192461	0.006192461	0.0004665815
20.023009	1.1483397	1374.6954	0.0059437485	0.0059437485	0.00052932995
20.023009	1.1483397	1832.9272	0.0057002587	0.0057002587	0.00052917366
20.023009	1.1483397	2291.159	0.0054678329	0.0054678329	0.00052907988
20.023009	1.1483397	2749.3908	0.0052637058	0.0052637058	0.00052901736
20.023009	1.1483397	3207.6227	0.0050818453	0.0050818453	0.0005289727
20.023009	1.1483397	3665.8545	0.0049179631	0.0049179631	0.0005289392
20.023009	1.1483397	4124.0863	0.0047689388	0.0047689388	0.00052891315
20.023	1.43542	0	0.00642057	0.00326268	0.000684086
20.02301	1.435425	458.2318	0.006341211	0.006341211	0.0004694446
20.02301	1.435425	916.4636	0.00622542	0.00622542	0.0004693428
20.023009	1.4354247	1374.6954	0.0060321645	0.0060321645	0.00053208453
20.023009	1.4354247	1832.9272	0.005799173	0.005799173	0.00053192484
20.023009	1.4354247	2291.159	0.0055772127	0.0055772127	0.00053182902
20.023009	1.4354247	2749.3908	0.0053668287	0.0053668287	0.00053176514
20.023009	1.4354247	3207.6227	0.0051804589	0.0051804589	0.00053171951
20.023009	1.4354247	3665.8545	0.0050130665	0.0050130665	0.00053168529
20.023009	1.4354247	4124.0863	0.004861088	0.004861088	0.00053165867
20.023	1.72251	0	0.00642155	0.00326263	0.00069511
20.02301	1.72251	458.2318	0.006343073	0.006343073	0.0004722208
20.02301	1.72251	916.4636	0.006255674	0.006255674	0.0004720986
20.023009	1.7225096	1374.6954	0.0060994413	0.0060994413	0.0005348335
20.023009	1.7225096	1832.9272	0.0058803669	0.0058803669	0.00053467042
20.023009	1.7225096	2291.159	0.0056748286	0.0056748286	0.00053457257
20.023009	1.7225096	2749.3908	0.005470521	0.005470521	0.00053450733
20.023009	1.7225096	3207.6227	0.0052787565	0.0052787565	0.00053446073
20.023009	1.7225096	3665.8545	0.005107419	0.005107419	0.00053442578
20.023009	1.7225096	4124.0863	0.0049523098	0.0049523098	0.0005343986
20.023	2.00959	0	0.00642258	0.00326258	0.000703045
20.02301	2.009595	458.2318	0.006344927	0.006344927	0.0004749902
20.02301	2.009595	916.4636	0.006268013	0.006268013	0.0004748477
20.023009	2.0095945	1374.6954	0.0061318052	0.0061318052	0.00053757579
20.023009	2.0095945	1832.9272	0.0059641892	0.0059641892	0.00053740932
20.023009	2.0095945	2291.159	0.0057502844	0.0057502844	0.00053730943
20.023009	2.0095945	2749.3908	0.0055672852	0.0055672852	0.00053724283
20.023009	2.0095945	3207.6227	0.0053773183	0.0053773183	0.00053719526
20.023009	2.0095945	3665.8545	0.0052012516	0.0052012516	0.00053715959
20.023009	2.0095945	4124.0863	0.0050426485	0.0050426485	0.00053713184
20.023	2.29668	0	0.00642364	0.00326253	0.000593743
20.02301	2.296679	458.2318	0.006346777	0.006346777	0.000362295
20.02301	2.296679	916.4636	0.006271133	0.006271133	0.0003621321
20.023009	2.2966795	1374.6954	0.0061586655	0.0061586655	0.00042485344
20.023009	2.2966795	1832.9272	0.0060195029	0.0060195029	0.00042468357
20.023009	2.2966795	2291.159	0.0058275479	0.0058275479	0.00042458164
20.023009	2.2966795	2749.3908	0.0056380994	0.0056380994	0.00042451369
20.023009	2.2966795	3207.6227	0.0054734438	0.0054734438	0.00042446515
20.023009	2.2966795	3665.8545	0.0052951034	0.0052951034	0.00042442875
20.023009	2.2966795	4124.0863	0.0051323029	0.0051323029	0.00042440044
20.023	2.58376	0	0.00642471	0.00326247	0.000597964
20.02301	2.583764	458.2318	0.006348627	0.006348627	0.0003641962
20.02301	2.583764	916.4636	0.006274073	0.006274073	0.000364013
20.023009	2.5837644	1374.6954	0.0061877181	0.0061877181	0.00042672755
20.023009	2.5837644	1832.9272	0.0060515451	0.0060515451	0.00042655429
20.023009	2.5837644	2291.159	0.0059071486	0.0059071486	0.00042645033
20.023009	2.5837644	2749.3908	0.0057101667	0.0057101667	0.00042638102
20.023009	2.5837644	3207.6227	0.005540406	0.005540406	0.00042633151
20.023009	2.5837644	3665.8545	0.0053901295	0.0053901295	0.00042629438
20.023009	2.5837644	4124.0863	0.005221767	0.005221767	0.0004262655
22.5259	0	0	0.00480886	0.00326253	0.000511548
22.52589	0	458.2318	0.004765291	0.006093843	0.0004555022
22.52589	0	916.4636	0.004722925	0.005812184	0.0004555022
22.525885	0	1374.6954	0.0046817194	0.005564374	0.00051834923
22.525885	0	1832.9272	0.0046416236	0.0053443908	0.00051818867
22.525885	0	2291.159	0.0046025899	0.0051476096	0.00051809234
22.525885	0	2749.3908	0.0045645738	0.0049704091	0.00051802811
22.525885	0	3207.6227	0.004527533	0.004809907	0.00051798223
22.525885	0	3665.8545	0.0044914279	0.0046637759	0.00051794782
22.525885	0	4124.0863	0.0044562209	0.0045301132	0.00051792106
22.5259	0.287085	0	0.00641761	0.0032629	0.000537917
22.52589	0.2870849	458.2318	0.006221575	0.006221575	0.0004566403
22.52589	0.2870849	916.4636	0.005928717	0.005928717	0.0004566199
22.525885	0.28708493	1374.6954	0.0056730333	0.0056730333	0.00051946009
22.525885	0.28708493	1832.9272	0.0054473284	0.0054473284	0.00051929614
22.525885	0.28708493	2291.159	0.005246196	0.005246196	0.00051919777
22.525885	0.28708493	2749.3908	0.0050655021	0.0050655021	0.00051913218
22.525885	0.28708493	3207.6227	0.0049020345	0.0049020345	0.00051908533
22.525885	0.28708493	3665.8545	0.0047532585	0.0047532585	0.0005190502
22.525885	0.28708493	4124.0863	0.004617144	0.004617144	0.00051902287
22.5259	0.57417	0	0.00641804	0.00326285	0.000595719
22.52589	0.5741699	458.2318	0.006311336	0.006311336	0.0004604759
22.52589	0.5741699	916.4636	0.006048034	0.006048034	0.0004604352
22.525885	0.57416987	1374.6954	0.005783072	0.005783072	0.00052326857
22.525885	0.57416987	1832.9272	0.0055507977	0.0055507977	0.00052310123
22.525885	0.57416987	2291.159	0.0053448216	0.0053448216	0.00052300082
22.525885	0.57416987	2749.3908	0.0051603659	0.0051603659	0.00052293388
22.525885	0.57416987	3207.6227	0.0049938036	0.0049938036	0.00052288606
22.525885	0.57416987	3665.8545	0.0048423374	0.0048423374	0.0005228502
22.525885	0.57416987	4124.0863	0.0047037747	0.0047037747	0.0005228223
22.5259	0.861255	0	0.00641861	0.00326281	0.000639514
22.52589	0.8612548	458.2318	0.006341643	0.006341643	0.0004629607
22.52589	0.8612548	916.4636	0.006142301	0.006142301	0.0004628996
22.525885	0.8612548	1374.6954	0.0058951686	0.0058951686	0.00052572626
22.525885	0.8612548	1832.9272	0.0056551557	0.0056551557	0.00052555553
22.525885	0.8612548	2291.159	0.0054436425	0.0054436425	0.00052545308
22.525885	0.8612548	2749.3908	0.005255033	0.005255033	0.00052538478
22.525885	0.8612548	3207.6227	0.0050851724	0.0050851724	0.00052533599
22.525885	0.8612548	3665.8545	0.0049309283	0.0049309283	0.0005252994
22.525885	0.8612548	4124.0863	0.0047898987	0.0047898987	0.00052527094
22.5259	1.14834	0	0.00641929	0.00326276	0.000666229
22.52589	1.14834	458.2318	0.00634753	0.00634753	0.0004654432
22.52589	1.14834	916.4636	0.006214946	0.006214946	0.0004653617
22.525885	1.1483397	1374.6954	0.005987137	0.005987137	0.00052818157
22.525885	1.1483397	1832.9272	0.0057610071	0.0057610071	0.00052800745
22.525885	1.1483397	2291.159	0.0055429706	0.0055429706	0.00052790296
22.525885	1.1483397	2749.3908	0.0053496335	0.0053496335	0.00052783331
22.525885	1.1483397	3207.6227	0.0051761604	0.0051761604	0.00052778355
22.525885	1.1483397	3665.8545	0.0050189852	0.0050189852	0.00052774623
22.525885	1.1483397	4124.0863	0.0048754334	0.0048754334	0.00052771721
22.5259	1.43542	0	0.00642006	0.00326271	0.000682564
22.52589	1.435425	458.2318	0.006349062	0.006349062	0.0004679225
22.52589	1.435425	916.4636	0.006244792	0.006244792	0.0004678207
22.525885	1.4354247	1374.6954	0.0060676796	0.0060676796	0.00053063372
22.525885	1.4354247	1832.9272	0.0058515271	0.0058515271	0.0005304562
22.525885	1.4354247	2291.159	0.0056433567	0.0056433567	0.00053034969
22.525885	1.4354247	2749.3908	0.0054444457	0.0054444457	0.00053027867
22.525885	1.4354247	3207.6227	0.0052668785	0.0052668785	0.00053022794
22.525885	1.4354247	3665.8545	0.0051065185	0.0051065185	0.0005301899
22.525885	1.4354247	4124.0863	0.0049603308	0.0049603308	0.00053016031
22.5259	1.72251	0	0.00642089	0.00326267	0.000693287
22.52589	1.72251	458.2318	0.006350602	0.006350602	0.0004703978
22.52589	1.72251	916.4636	0.006272013	0.006272013	0.0004702757
22.525885	1.7225096	1374.6954	0.0061289656	0.0061289656	0.00053308193
22.525885	1.7225096	1832.9272	0.0059259629	0.0059259629	0.00053290102
22.525885	1.7225096	2291.159	0.0057330205	0.0057330205	0.00053279246
22.525885	1.7225096	2749.3908	0.0055399798	0.0055399798	0.00053272009
22.525885	1.7225096	3207.6227	0.0053575781	0.0053575781	0.00053266839
22.525885	1.7225096	3665.8545	0.0051936231	0.0051936231	0.00053262962
22.525885	1.7225096	4124.0863	0.0050445938	0.0050445938	0.00053259947
22.5259	2.00959	0	0.00642178	0.00326262	0.000700924
22.52589	2.009595	458.2318	0.006352147	0.006352147	0.0004728685
22.52589	2.009595	916.4636	0.006282869	0.006282869	0.000472726
22.525885	2.0095945	1374.6954	0.0061585256	0.0061585256	0.00053552543
22.525885	2.0095945	1832.9272	0.006002713	0.006002713	0.00053534112
22.525885	2.0095945	2291.159	0.0058024892	0.0058024892	0.00053523053
22.525885	2.0095945	2749.3908	0.0056291659	0.0056291659	0.0005351568
22.525885	2.0095945	3207.6227	0.0054487377	0.0054487377	0.00053510413
22.525885	2.0095945	3665.8545	0.0052805275	0.0052805275	0.00053506463
22.525885	2.0095945	4124.0863	0.0051283028	0.0051283028	0.00053503391
22.5259	2.29668	0	0.00642269	0.00326257	0.000706782
22.52589	2.296679	458.2318	0.006353697	0.006353697	0.0004753336
22.52589	2.296679	916.4636	0.006285433	0.006285433	0.0004751708
22.525885	2.2966795	1374.6954	0.0061830158	0.0061830158	0.00053796345
22.525885	2.2966795	1832.9272	0.0060534653	0.0060534653	0.00053777575
22.525885	2.2966795	2291.159	0.0058736319	0.0058736319	0.00053766312
22.525885	2.2966795	2749.3908	0.0056945484	0.0056945484	0.00053758803
22.525885	2.2966795	3207.6227	0.0055376538	0.0055376538	0.0005375344
22.525885	2.2966795	3665.8545	0.0053676826	0.0053676826	0.00053749417
22.525885	2.2966795	4124.0863	0.0052116645	0.0052116645	0.00053746288
22.5259	2.58376	0	0.00642364	0.00326253	0.000596104
22.52589	2.583764	458.2318	0.006355252	0.006355252	0.0003623357
22.52589	2.583764	916.4636	0.006287876	0.006287876	0.0003621525
22.525885	2.5837644	1374.6954	0.00620935	0.00620935	0.00042493836
22.525885	2.5837644	1832.9272	0.0060829048	0.0060829048	0.00042474727
22.525885	2.5837644	2291.159	0.0059468589	0.0059468589	0.00042463261
22.525885	2.5837644	2749.3908	0.0057611491	0.0057611491	0.00042455616
22.525885	2.5837644	3207.6227	0.0055996161	0.0055996161	0.00042450156
22.525885	2.5837644	3665.8545	0.005455938	0.005455938	0.0004244606
22.525885	2.5837644	4124.0863	0.0052951034	0.0052951034	0.00042442875
