# Supplementary material for: GEODE: an in silico tool that translates in vitro to in vivo predictions of tuberculosis antibiotic combination efficacy
Source: Front Pharmacol. 2025 Oct 17;16:1639673. doi: 10.3389/fphar.2025.1639673 (PMC12575316; doi:10.3389/fphar.2025.1639673)
Supplement: Supplementary file 1 [file Supplementaryfile5.zip › drug_int_data/HRZE-ANNN-min/INH-RIF-PZA.csv]

bliss INH-RIF-PZA nrDrugs 3 nrLines 999
0	0	7644.2192	0.0010204288	0.00070638619	0
0	0	15288.4383	0.00102061014	0.000706386349	0
0	0	22932.6575	0.00102067211	0.000706386374	0
0	0	30576.8767	0.00102070357	0.000706386381	0
0	0	38221.0958	0.00102072265	0.000706386385	0
0	0	45865.315	0.00102073549	0.000706386386	0
0	0	53509.5342	0.00102074472	0.000706386387	0
0	0	61153.7534	0.00102075169	0.000706386388	0
0	0	68797.9725	0.00102075713	0.000706386388	0
0	0.28708	0	0.0059486	0.0028798	2.6264e-05
0	0.28708493	7644.2192	0.0048504617	0.00074919072	2.6264489e-05
0	0.287084933	15288.4383	0.00457602791	0.000727990401	2.62644887e-05
0	0.287084933	22932.6575	0.00435679093	0.000720834484	2.62644887e-05
0	0.287084933	30576.8767	0.00417246713	0.000717239574	2.62644887e-05
0	0.287084933	38221.0958	0.00401318979	0.000715077172	2.62644887e-05
0	0.287084933	45865.315	0.00387300413	0.000713633291	2.62644887e-05
0	0.287084933	53509.5342	0.00374795961	0.000712600828	2.62644887e-05
0	0.287084933	61153.7534	0.00363527163	0.000711825867	2.62644887e-05
0	0.287084933	68797.9725	0.00353288895	0.000711222757	2.62644887e-05
0	0.57417	0	0.005956	0.0029372	9.8888e-05
0	0.57416987	7644.2192	0.005028872	0.00079042472	9.8888138e-05
0	0.574169867	15288.4383	0.00485046174	0.000749190721	9.88881383e-05
0	0.574169867	22932.6575	0.00470414802	0.000735101466	9.88881383e-05
0	0.574169867	30576.8767	0.00457602791	0.000727990401	9.88881383e-05
0	0.574169867	38221.0958	0.00446117289	0.00072370226	9.88881383e-05
0	0.574169867	45865.315	0.00435679093	0.000720834484	9.88881383e-05
0	0.574169867	53509.5342	0.00426100902	0.000718781639	9.88881383e-05
0	0.574169867	61153.7534	0.00417246713	0.000717239574	9.88881383e-05
0	0.574169867	68797.9725	0.00409013112	0.000716038746	9.88881383e-05
0	0.86125	0	0.005958	0.0029567	0.00032764
0	0.8612548	7644.2192	0.0051059602	0.00083017325	0.00032764333
0	0.8612548	15288.4383	0.00496374583	0.000769998561	0.000327643329
0	0.8612548	22932.6575	0.00485046174	0.000749190721	0.000327643329
0	0.8612548	30576.8767	0.0047505381	0.000738640312	0.000327643329
0	0.8612548	38221.0958	0.00465973281	0.000732262395	0.000327643329
0	0.8612548	45865.315	0.00457602791	0.000727990401	0.000327643329
0	0.8612548	53509.5342	0.00449818123	0.000724929096	0.000327643329
0	0.8612548	61153.7534	0.00442532126	0.000722627691	0.000327643329
0	0.8612548	68797.9725	0.00435679093	0.000720834484	0.000327643329
0	1.1483	0	0.0059588	0.0029666	0.00047754
0	1.1483397	7644.2192	0.0051542653	0.00086851516	0.00047753891
0	1.14833973	15288.4383	0.005028872	0.000790424719	0.000477538908
0	1.14833973	22932.6575	0.00493373613	0.000763105548	0.000477538908
0	1.14833973	30576.8767	0.00485046174	0.000749190721	0.000477538908
0	1.14833973	38221.0958	0.0047745567	0.000740758309	0.000477538908
0	1.14833973	45865.315	0.00470414802	0.000735101466	0.000477538908
0	1.14833973	53509.5342	0.00463819812	0.000731043468	0.000477538908
0	1.14833973	61153.7534	0.00457602791	0.000727990401	0.000477538908
0	1.14833973	68797.9725	0.0045171458	0.0007256101	0.000477538908
0	1.4354	0	0.0059593	0.0029725	0.00051019
0	1.4354247	7644.2192	0.0051900374	0.00090552382	0.00051019342
0	1.43542467	15288.4383	0.00507298213	0.000810479604	0.000510193416
0	1.43542467	22932.6575	0.00498884776	0.000776849167	0.000510193416
0	1.43542467	30576.8767	0.00491634449	0.000759643016	0.000510193416
0	1.43542467	38221.0958	0.00485046174	0.000749190721	0.000510193416
0	1.43542467	45865.315	0.00478925502	0.000742168101	0.000510193416
0	1.43542467	53509.5342	0.00473172922	0.00073712502	0.000510193416
0	1.43542467	61153.7534	0.00467727653	0.000733327882	0.000510193416
0	1.43542467	68797.9725	0.0046254795	0.000730365719	0.000510193416
0	1.7225	0	0.0059596	0.0029765	0.00052107
0	1.7225096	7644.2192	0.0052190086	0.00094126759	0.00052106763
0	1.7225096	15288.4383	0.00510596023	0.000830173246	0.00052106763
0	1.7225096	22932.6575	0.005028872	0.000790424719	0.00052106763
0	1.7225096	30576.8767	0.00496374583	0.000769998561	0.00052106763
0	1.7225096	38221.0958	0.00490497594	0.000757560341	0.00052106763
0	1.7225096	45865.315	0.00485046174	0.000749190721	0.00052106763
0	1.7225096	53509.5342	0.00479918004	0.000743174018	0.00052106763
0	1.7225096	61153.7534	0.0047505381	0.000738640312	0.00052106763
0	1.7225096	68797.9725	0.00470414802	0.000735101466	0.00052106763
0	2.0096	0	0.0059599	0.0029793	0.00052666
0	2.0095945	7644.2192	0.0052437387	0.00097581023	0.00052665836
0	2.00959453	15288.4383	0.00513227998	0.00084951532	0.000526658358
0	2.00959453	22932.6575	0.00505984005	0.000803835268	0.000526658358
0	2.00959453	30576.8767	0.00499996016	0.000780258691	0.000526658358
0	2.00959453	38221.0958	0.00494642993	0.000765867867	0.000526658358
0	2.00959453	45865.315	0.00489695857	0.000756169735	0.000526658358
0	2.00959453	53509.5342	0.00485046174	0.000749190721	0.000526658358
0	2.00959453	61153.7534	0.0048063334	0.000743927867	0.000526658358
0	2.00959453	68797.9725	0.00476419167	0.000739817467	0.000526658358
0	2.2967	0	0.00596	0.0029815	0.00053011
0	2.2966795	7644.2192	0.0052655559	0.0010092113	0.00053010834
0	2.29667947	15288.4383	0.00515426532	0.000868515156	0.000530108343
0	2.29667947	22932.6575	0.00508492564	0.000817083805	0.000530108343
0	2.29667947	30576.8767	0.005028872	0.000790424719	0.000530108343
0	2.29667947	38221.0958	0.00497930653	0.000774113988	0.000530108343
0	2.29667947	45865.315	0.00493373613	0.000763105548	0.000530108343
0	2.29667947	53509.5342	0.00489099932	0.000755175387	0.000530108343
0	2.29667947	61153.7534	0.00485046174	0.000749190721	0.000530108343
0	2.29667947	68797.9725	0.00481173439	0.000744513845	0.000530108343
0	2.5838	0	0.0059601	0.0029832	0.00053242
0	2.5837644	7644.2192	0.005285227	0.0010415264	0.00053242307
0	2.5837644	15288.4383	0.00517324553	0.000887181759	0.000532423072
0	2.5837644	22932.6575	0.00510596023	0.000830173246	0.000532423072
0	2.5837644	30576.8767	0.00505274337	0.000800497935	0.000532423072
0	2.5837644	38221.0958	0.00500623761	0.000782299383	0.000532423072
0	2.5837644	45865.315	0.00496374583	0.000769998561	0.000532423072
0	2.5837644	53509.5342	0.00492402196	0.000761128272	0.000532423072
0	2.5837644	61153.7534	0.00488639518	0.000754429047	0.000532423072
0	2.5837644	68797.9725	0.00485046174	0.000749190721	0.000532423072
2.5029	0	0	0.0064173	0.0032327	0.00043277
2.5028761	0	7644.2192	0.0021210526	0.0024903638	0.00043277231
2.50287611	0	15288.4383	0.00163663303	0.00208543805	0.000432772311
2.50287611	0	22932.6575	0.0014223838	0.00183043361	0.000432772311
2.50287611	0	30576.8767	0.00130069498	0.00165505946	0.000432772311
2.50287611	0	38221.0958	0.00122205468	0.00152704133	0.000432772311
2.50287611	0	45865.315	0.00116699763	0.00142947474	0.000432772311
2.50287611	0	53509.5342	0.00112627815	0.00135264707	0.000432772311
2.50287611	0	61153.7534	0.00140047267	0.00129058	0.000432772311
2.50287611	0	68797.9725	0.0013612907	0.00123939188	0.000432772311
2.5029	0.28708	0	0.0061777	0.0032313	0.00020025
2.5028761	0.28708493	7644.2192	0.0053696018	0.002505249	0.0002002505
2.50287611	0.287084933	15288.4383	0.00496012534	0.00209815349	0.0002002505
2.50287611	0.287084933	22932.6575	0.00467200671	0.00184102853	0.0002002505
2.50287611	0.287084933	30576.8767	0.00444439878	0.00166381239	0.0002002505
2.50287611	0.287084933	38221.0958	0.00425433835	0.00153433325	0.0002002505
2.50287611	0.287084933	45865.315	0.00409084347	0.00143563583	0.0002002505
2.50287611	0.287084933	53509.5342	0.0039474457	0.00135793044	0.0002002505
2.50287611	0.287084933	61153.7534	0.00381987988	0.0012951735	0.0002002505
2.50287611	0.287084933	68797.9725	0.00370514569	0.00124343484	0.0002002505
2.5029	0.57417	0	0.0061467	0.0032295	0.00017675
2.5028761	0.57416987	7644.2192	0.0054536203	0.0025201197	0.00017675031
2.50287611	0.574169867	15288.4383	0.00514567651	0.00211086506	0.000176750306
2.50287611	0.574169867	22932.6575	0.0049396402	0.00185162423	0.000176750306
2.50287611	0.574169867	30576.8767	0.00477718931	0.0016725651	0.000176750306
2.50287611	0.574169867	38221.0958	0.00463947244	0.00154162332	0.000176750306
2.50287611	0.574169867	45865.315	0.00451837683	0.00144179397	0.000176750306
2.50287611	0.574169867	53509.5342	0.00440960054	0.00136321026	0.000176750306
2.50287611	0.574169867	61153.7534	0.00431052897	0.00129976323	0.000176750306
2.50287611	0.574169867	68797.9725	0.00421941331	0.00124747399	0.000176750306
2.5029	0.86125	0	0.0061313	0.0032278	0.00036792
2.5028761	0.8612548	7644.2192	0.0054978343	0.0025349748	0.00036792151
2.50287611	0.8612548	15288.4383	0.0052260929	0.00212357183	0.000367921511
2.50287611	0.8612548	22932.6575	0.00505460598	0.00186222015	0.000367921511
2.50287611	0.8612548	30576.8767	0.00492204365	0.00168131722	0.000367921511
2.50287611	0.8612548	38221.0958	0.00481015564	0.00154891129	0.000367921511
2.50287611	0.8612548	45865.315	0.00471152999	0.00144794897	0.000367921511
2.50287611	0.8612548	53509.5342	0.00462242529	0.00136848639	0.000367921511
2.50287611	0.8612548	61153.7534	0.00454066257	0.00130434906	0.000367921511
2.50287611	0.8612548	68797.9725	0.00446483961	0.00125150924	0.000367921511
2.5029	1.1483	0	0.0061203	0.003226	0.00038093
2.5028761	1.1483397	7644.2192	0.0055301335	0.0025498131	0.00038092504
2.50287611	1.14833973	15288.4383	0.00527394184	0.00213627285	0.000380925042
2.50287611	1.14833973	22932.6575	0.00512093688	0.00187281578	0.000380925042
2.50287611	1.14833973	30576.8767	0.00500560624	0.0016900684	0.000380925042
2.50287611	1.14833973	38221.0958	0.00490926199	0.00155619689	0.000380925042
2.50287611	1.14833973	45865.315	0.0048245973	0.00145410063	0.000380925042
2.50287611	1.14833973	53509.5342	0.00474806184	0.00137375869	0.000380925042
2.50287611	1.14833973	61153.7534	0.00467765828	0.00130893087	0.000380925042
2.50287611	1.14833973	68797.9725	0.00461213915	0.0012555405	0.000380925042
2.5029	1.4354	0	0.0061116	0.0032243	0.00039285
2.5028761	1.4354247	7644.2192	0.005557211	0.0025646336	0.00039285121
2.50287611	1.43542467	15288.4383	0.00530734736	0.00214896718	0.000392851214
2.50287611	1.43542467	22932.6575	0.00516523975	0.00188341054	0.000392851214
2.50287611	1.43542467	30576.8767	0.0050609295	0.00169881827	0.000392851214
2.50287611	1.43542467	38221.0958	0.0049749341	0.00156347988	0.000392851214
2.50287611	1.43542467	45865.315	0.0048998129	0.00146024875	0.000392851214
2.50287611	1.43542467	53509.5342	0.00483204391	0.00137902699	0.000392851214
2.50287611	1.43542467	61153.7534	0.00476969798	0.00131350855	0.000392851214
2.50287611	1.43542467	68797.9725	0.00471160046	0.00125956767	0.000392851214
2.5029	1.7225	0	0.0061042	0.0032227	0.00040366
2.5028761	1.7225096	7644.2192	0.0055814528	0.0025794352	0.00040365766
2.50287611	1.7225096	15288.4383	0.00533303898	0.00216165389	0.000403657662
2.50287611	1.7225096	22932.6575	0.00519764089	0.00189400392	0.000403657662
2.50287611	1.7225096	30576.8767	0.00510080661	0.00170756648	0.000403657662
2.50287611	1.7225096	38221.0958	0.00502212267	0.00157075998	0.000403657662
2.50287611	1.7225096	45865.315	0.004953912	0.00146639314	0.000403657662
2.50287611	1.7225096	53509.5342	0.00489260423	0.00138429115	0.000403657662
2.50287611	1.7225096	61153.7534	0.00483628087	0.00131808197	0.000403657662
2.50287611	1.7225096	68797.9725	0.00478379663	0.00126359065	0.000403657662
2.5029	2.0096	0	0.0060977	0.003221	0.00041337
2.5028761	2.0095945	7644.2192	0.0056039025	0.0025942171	0.00041336942
2.50287611	2.00959453	15288.4383	0.00535408786	0.00217433204	0.000413369424
2.50287611	2.00959453	22932.6575	0.00522285615	0.00190459536	0.000413369424
2.50287611	2.00959453	30576.8767	0.00513128337	0.00171631266	0.000413369424
2.50287611	2.00959453	38221.0958	0.00505797236	0.00157803694	0.000413369424
2.50287611	2.00959453	45865.315	0.00499496348	0.0014725336	0.000413369424
2.50287611	2.00959453	53509.5342	0.00493859999	0.00138955101	0.000413369424
2.50287611	2.00959453	61153.7534	0.00488694368	0.00132265102	0.000413369424
2.50287611	2.00959453	68797.9725	0.00483885445	0.00126760935	0.000413369424
2.5029	2.2967	0	0.0060918	0.0032194	0.00042205
2.5028761	2.2966795	7644.2192	0.0056250714	0.0026089782	0.00042205437
2.50287611	2.29667947	15288.4383	0.00537209069	0.00218700071	0.000422054371
2.50287611	2.29667947	22932.6575	0.00524338069	0.00191518433	0.000422054371
2.50287611	2.29667947	30576.8767	0.00515559799	0.00172505644	0.000422054371
2.50287611	2.29667947	38221.0958	0.00508634701	0.00158531048	0.000422054371
2.50287611	2.29667947	45865.315	0.00502736522	0.00147866993	0.000422054371
2.50287611	2.29667947	53509.5342	0.00497489035	0.00139480642	0.000422054371
2.50287611	2.29667947	61153.7534	0.00492694785	0.00132721558	0.000422054371
2.50287611	2.29667947	68797.9725	0.00488238892	0.00127162367	0.000422054371
2.5029	2.5838	0	0.0060866	0.0032178	0.0004275
2.5028761	2.5837644	7644.2192	0.0056452241	0.0026237178	0.00042749593
2.50287611	2.5837644	15288.4383	0.00538795531	0.00219965896	0.000427495931
2.50287611	2.5837644	22932.6575	0.00526065772	0.00192577028	0.000427495931
2.50287611	2.5837644	30576.8767	0.00517564325	0.00173379747	0.000427495931
2.50287611	2.5837644	38221.0958	0.00510952378	0.00159258035	0.000427495931
2.50287611	2.5837644	45865.315	0.00505372691	0.00148480193	0.000427495931
2.50287611	2.5837644	53509.5342	0.00500437539	0.00140005722	0.000427495931
2.50287611	2.5837644	61153.7534	0.0049594492	0.00133177551	0.000427495931
2.50287611	2.5837644	68797.9725	0.00491778265	0.00127563352	0.000427495931
5.0058	0	0	0.0064174	0.0032329	0.0005111
5.0057522	0	7644.2192	0.0027165505	0.0027976021	0.00051110086
5.00575223	0	15288.4383	0.00212105264	0.00249036376	0.000511100864
5.00575223	0	22932.6575	0.00182023747	0.00226194654	0.000511100864
5.00575223	0	30576.8767	0.00163663303	0.00208543805	0.000511100864
5.00575223	0	38221.0958	0.00151232706	0.00194493526	0.000511100864
5.00575223	0	45865.315	0.0014223838	0.00183043361	0.000511100864
5.00575223	0	53509.5342	0.00135420104	0.00173532286	0.000511100864
5.00575223	0	61153.7534	0.00130069498	0.00165505946	0.000511100864
5.00575223	0	68797.9725	0.00125756736	0.00158641707	0.000511100864
5.0058	0.28708	0	0.0062229	0.0032322	0.00049177
5.0057522	0.28708493	7644.2192	0.0056665572	0.002805867	0.00049177196
5.00575223	0.287084933	15288.4383	0.00526423802	0.00249780813	0.000491771962
5.00575223	0.287084933	22932.6575	0.00495478426	0.00226883792	0.000491771962
5.00575223	0.287084933	30576.8767	0.0046966244	0.00209179619	0.000491771962
5.00575223	0.287084933	38221.0958	0.00448217555	0.00195075431	0.000491771962
5.00575223	0.287084933	45865.315	0.00429900985	0.00183573094	0.000491771962
5.00575223	0.287084933	53509.5342	0.00413953568	0.00174013617	0.000491771962
5.00575223	0.287084933	61153.7534	0.00399862567	0.00165943593	0.000491771962
5.00575223	0.287084933	68797.9725	0.00387263314	0.00159040541	0.000491771962
5.0058	0.57417	0	0.0061777	0.0032313	0.00041757
5.0057522	0.57416987	7644.2192	0.0056806084	0.0028141351	0.00041756854
5.00575223	0.574169867	15288.4383	0.00536960178	0.00250524902	0.000417568537
5.00575223	0.574169867	22932.6575	0.0051438938	0.00227572684	0.000417568537
5.00575223	0.574169867	30576.8767	0.00496012534	0.00209815349	0.000417568537
5.00575223	0.574169867	38221.0958	0.00480610057	0.00195657338	0.000417568537
5.00575223	0.574169867	45865.315	0.00467200671	0.00184102853	0.000417568537
5.00575223	0.574169867	53509.5342	0.00455251677	0.00174494967	0.000417568537
5.00575223	0.574169867	61153.7534	0.00444439878	0.00166381239	0.000417568537
5.00575223	0.574169867	68797.9725	0.00434551213	0.00159439353	0.000417568537
5.0058	0.86125	0	0.0061585	0.0032304	0.00042497
5.0057522	0.8612548	7644.2192	0.0056971593	0.0028224066	0.00042496739
5.00575223	0.8612548	15288.4383	0.00542078422	0.00251268627	0.000424967391
5.00575223	0.8612548	22932.6575	0.0052290651	0.00228261313	0.000424967391
5.00575223	0.8612548	30576.8767	0.00507686464	0.00210450982	0.000424967391
5.00575223	0.8612548	38221.0958	0.00495030274	0.00196239238	0.000424967391
5.00575223	0.8612548	45865.315	0.00484033093	0.00184632632	0.000424967391
5.00575223	0.8612548	53509.5342	0.00474213594	0.00174976329	0.000424967391
5.00575223	0.8612548	61153.7534	0.00465286586	0.0016681888	0.000424967391
5.00575223	0.8612548	68797.9725	0.00457068908	0.00159838138	0.000424967391
5.0058	1.1483	0	0.0061467	0.0032295	0.00043223
5.0057522	1.1483397	7644.2192	0.0057133252	0.0028306816	0.00043222606
5.00575223	1.14833973	15288.4383	0.0054536203	0.00252011974	0.000432226061
5.00575223	1.14833973	22932.6575	0.0052800774	0.00228949666	0.000432226061
5.00575223	1.14833973	30576.8767	0.00514567651	0.00211086506	0.000432226061
5.00575223	1.14833973	38221.0958	0.00503514735	0.00196821122	0.000432226061
5.00575223	1.14833973	45865.315	0.0049396402	0.00185162423	0.000432226061
5.00575223	1.14833973	53509.5342	0.00485454685	0.001754577	0.000432226061
5.00575223	1.14833973	61153.7534	0.00477718931	0.0016725651	0.000432226061
5.00575223	1.14833973	68797.9725	0.00470587703	0.00160236892	0.000432226061
5.0058	1.4354	0	0.0061382	0.0032287	0.00043931
5.0057522	1.4354247	7644.2192	0.0057291219	0.0028389602	0.00043930587
5.00575223	1.43542467	15288.4383	0.00547801596	0.00252754929	0.000439305871
5.00575223	1.43542467	22932.6575	0.00531522895	0.00229637725	0.000439305871
5.00575223	1.43542467	30576.8767	0.00519207916	0.0021172191	0.000439305871
5.00575223	1.43542467	38221.0958	0.00509206795	0.0019740298	0.000439305871
5.00575223	1.43542467	45865.315	0.00500628249	0.0018569222	0.000439305871
5.00575223	1.43542467	53509.5342	0.00493015477	0.00175939072	0.000439305871
5.00575223	1.43542467	61153.7534	0.00486107442	0.00167694125	0.000439305871
5.00575223	1.43542467	68797.9725	0.00479741972	0.00160635611	0.000439305871
5.0058	1.7225	0	0.0061313	0.0032278	0.00044617
5.0057522	1.7225096	7644.2192	0.0057446464	0.0028472426	0.00044617412
5.00575223	1.7225096	15288.4383	0.00549783427	0.00253497479	0.000446174121
5.00575223	1.7225096	22932.6575	0.0053416926	0.00230325478	0.000446174121
5.00575223	1.7225096	30576.8767	0.0052260929	0.00212357183	0.000446174121
5.00575223	1.7225096	38221.0958	0.00513342913	0.00197984806	0.000446174121
5.00575223	1.7225096	45865.315	0.00505460598	0.00186222015	0.000446174121
5.00575223	1.7225096	53509.5342	0.00498501159	0.00176420442	0.000446174121
5.00575223	1.7225096	61153.7534	0.00492204365	0.00168131722	0.000446174121
5.00575223	1.7225096	68797.9725	0.00486410655	0.00161034292	0.000446174121
5.0058	2.0096	0	0.0061255	0.0032269	0.0004528
5.0057522	2.0095945	7644.2192	0.0057599603	0.0028555289	0.0004528046
5.00575223	2.00959453	15288.4383	0.00551488696	0.0025423961	0.000452804596
5.00575223	2.00959453	22932.6575	0.00536287317	0.00231012908	0.000452804596
5.00575223	2.00959453	30576.8767	0.0052525155	0.00212992311	0.000452804596
5.00575223	2.00959453	38221.0958	0.00516518848	0.00198566589	0.000452804596
5.00575223	2.00959453	45865.315	0.0050915557	0.00186751804	0.000452804596
5.00575223	2.00959453	53509.5342	0.00502691762	0.00176901803	0.000452804596
5.00575223	2.00959453	61153.7534	0.00496864673	0.00168569295	0.000452804596
5.00575223	2.00959453	68797.9725	0.00491514822	0.00161432932	0.000452804596
5.0058	2.2967	0	0.0061203	0.003226	0.00045918
5.0057522	2.2966795	7644.2192	0.0057750975	0.0028638194	0.00045917765
5.00575223	2.29667947	15288.4383	0.00553013351	0.00254981309	0.000459177652
5.00575223	2.29667947	22932.6575	0.00538059538	0.002317	0.000459177652
5.00575223	2.29667947	30576.8767	0.00527394184	0.00213627285	0.000459177652
5.00575223	2.29667947	38221.0958	0.00519059185	0.00199148321	0.000459177652
5.00575223	2.29667947	45865.315	0.00512093688	0.00187281578	0.000459177652
5.00575223	2.29667947	53509.5342	0.00506016559	0.0017738315	0.000459177652
5.00575223	2.29667947	61153.7534	0.00500560624	0.0016900684	0.000459177652
5.00575223	2.29667947	68797.9725	0.00495564969	0.00161831525	0.000459177652
5.0058	2.5838	0	0.0061158	0.0032252	0.00046528
5.0057522	2.5837644	7644.2192	0.0057900765	0.0028721142	0.00046527993
5.00575223	2.5837644	15288.4383	0.00554412785	0.00255722562	0.000465279933
5.00575223	2.5837644	22932.6575	0.0053959246	0.00232386739	0.000465279933
5.00575223	2.5837644	30576.8767	0.0052918997	0.00214262091	0.000465279933
5.00575223	2.5837644	38221.0958	0.00521156366	0.00199729993	0.000465279933
5.00575223	2.5837644	45865.315	0.00514501835	0.0018781133	0.000465279933
5.00575223	2.5837644	53509.5342	0.00508732678	0.00177864478	0.000465279933
5.00575223	2.5837644	61153.7534	0.0050357617	0.00169444352	0.000465279933
5.00575223	2.5837644	68797.9725	0.0049886903	0.00162230069	0.000465279933
7.5086	0	0	0.0064174	0.003233	0.00051283
7.5086283	0	7644.2192	0.0030784151	0.0029250335	0.00051282986
7.50862834	0	15288.4383	0.00246118047	0.00268404467	0.000512829861
7.50862834	0	22932.6575	0.00212105264	0.00249036376	0.000512829861
7.50862834	0	30576.8767	0.00190280068	0.00233128661	0.000512829861
7.50862834	0	38221.0958	0.00174997235	0.00219828936	0.000512829861
7.50862834	0	45865.315	0.00163663303	0.00208543805	0.000512829861
7.50862834	0	53509.5342	0.00154907065	0.00198847354	0.000512829861
7.50862834	0	61153.7534	0.00147931101	0.00190425919	0.000512829861
7.50862834	0	68797.9725	0.0014223838	0.00183043361	0.000512829861
7.5086	0.28708	0	0.0062603	0.0032325	0.0005094
7.5086283	0.28708493	7644.2192	0.0058548645	0.0029308463	0.00050939889
7.50862834	0.287084933	15288.4383	0.00549772927	0.00268932927	0.000509398888
7.50862834	0.287084933	22932.6575	0.00518956409	0.00249532705	0.000509398888
7.50862834	0.287084933	30576.8767	0.00493330058	0.0023359993	0.000509398888
7.50862834	0.287084933	38221.0958	0.00469848887	0.00220276612	0.000509398888
7.50862834	0.287084933	45865.315	0.00449815164	0.0020896769	0.000509398888
7.50862834	0.287084933	53509.5342	0.00432428489	0.0019924723	0.000509398888
7.50862834	0.287084933	61153.7534	0.00417124163	0.00190802049	0.000509398888
7.50862834	0.287084933	68797.9725	0.00403490543	0.00183396513	0.000509398888
7.5086	0.57417	0	0.0062017	0.0032319	0.00052748
7.5086283	0.57416987	7644.2192	0.0058220945	0.0029366638	0.00052748117
7.50862834	0.574169867	15288.4383	0.00553756719	0.00269461351	0.000527481172
7.50862834	0.574169867	22932.6575	0.00531088974	0.00250028882	0.000527481172
7.50862834	0.574169867	30576.8767	0.00512674183	0.00234071067	0.000527481172
7.50862834	0.574169867	38221.0958	0.00496105453	0.00220724208	0.000527481172
7.50862834	0.574169867	45865.315	0.0048168858	0.00209391539	0.000527481172
7.50862834	0.574169867	53509.5342	0.00468862387	0.00199647099	0.000527481172
7.50862834	0.574169867	61153.7534	0.00457280622	0.00191178188	0.000527481172
7.50862834	0.574169867	68797.9725	0.00446711723	0.00183749678	0.000527481172
7.5086	0.86125	0	0.0061777	0.0032313	0.0004193
7.5086283	0.8612548	7644.2192	0.0058186681	0.002942486	0.00041929688
7.50862834	0.8612548	15288.4383	0.00556369367	0.00269989738	0.000419296884
7.50862834	0.8612548	22932.6575	0.00536960178	0.00250524902	0.000419296884
7.50862834	0.8612548	30576.8767	0.00521479572	0.00234542066	0.000419296884
7.50862834	0.8612548	38221.0958	0.00507839856	0.00221171718	0.000419296884
7.50862834	0.8612548	45865.315	0.00496012534	0.00209815349	0.000419296884
7.50862834	0.8612548	53509.5342	0.00485487099	0.00200046958	0.000419296884
7.50862834	0.8612548	61153.7534	0.00475951133	0.00191554331	0.000419296884
7.50862834	0.8612548	68797.9725	0.00467200671	0.00184102853	0.000419296884
7.5086	1.1483	0	0.0061637	0.0032307	0.00042424
7.5086283	1.1483397	7644.2192	0.0058226802	0.002948313	0.00042424296
7.50862834	1.14833973	15288.4383	0.00558296313	0.00270518087	0.000424242963
7.50862834	1.14833973	22932.6575	0.00540660419	0.00251020759	0.000424242963
7.50862834	1.14833973	30576.8767	0.00526835441	0.00235012923	0.000424242963
7.50862834	1.14833973	38221.0958	0.00514866265	0.00221619139	0.000424242963
7.50862834	1.14833973	45865.315	0.00504545853	0.00210239115	0.000424242963
7.50862834	1.14833973	53509.5342	0.00495389867	0.00200446804	0.000424242963
7.50862834	1.14833973	61153.7534	0.00487104513	0.00191930478	0.000424242963
7.50862834	1.14833973	68797.9725	0.00479499518	0.00184456037	0.000424242963
7.5086	1.4354	0	0.0061541	0.0032301	0.00042913
7.5086283	1.4354247	7644.2192	0.0058296336	0.002954145	0.00042913289
7.50862834	1.43542467	15288.4383	0.0055986536	0.00271046399	0.000429132895
7.50862834	1.43542467	22932.6575	0.00543306969	0.00251516452	0.000429132895
7.50862834	1.43542467	30576.8767	0.00530534786	0.00235483634	0.000429132895
7.50862834	1.43542467	38221.0958	0.00519652833	0.00222066466	0.000429132895
7.50862834	1.43542467	45865.315	0.00510332569	0.00210662836	0.000429132895
7.50862834	1.43542467	53509.5342	0.00502098993	0.00200846635	0.000429132895
7.50862834	1.43542467	61153.7534	0.00494667003	0.00192306626	0.000429132895
7.50862834	1.43542467	68797.9725	0.00487853812	0.00184809228	0.000429132895
7.5086	1.7225	0	0.0061467	0.0032295	0.00043395
7.5086283	1.7225096	7644.2192	0.0058380275	0.0029599821	0.00043395441
7.50862834	1.7225096	15288.4383	0.00561228668	0.00271574672	0.000433954408
7.50862834	1.7225096	22932.6575	0.0054536203	0.00252011974	0.000433954408
7.50862834	1.7225096	30576.8767	0.00533300974	0.00235954192	0.000433954408
7.50862834	1.7225096	38221.0958	0.00523176191	0.00222513696	0.000433954408
7.50862834	1.7225096	45865.315	0.00514567651	0.00211086506	0.000433954408
7.50862834	1.7225096	53509.5342	0.00507000645	0.00201246448	0.000433954408
7.50862834	1.7225096	61153.7534	0.00500192603	0.00192682772	0.000433954408
7.50862834	1.7225096	68797.9725	0.0049396402	0.00185162423	0.000433954408
7.5086	2.0096	0	0.0061408	0.003229	0.0004387
7.5086283	2.0095945	7644.2192	0.0058472185	0.0029658244	0.0004386963
7.50862834	2.00959453	15288.4383	0.0056246356	0.00272102907	0.000438696304
7.50862834	2.00959453	22932.6575	0.00547052238	0.00252507322	0.000438696304
7.50862834	2.00959453	30576.8767	0.00535488373	0.00236424594	0.000438696304
7.50862834	2.00959453	38221.0958	0.00525912943	0.00222960824	0.000438696304
7.50862834	2.00959453	45865.315	0.00517832813	0.00211510123	0.000438696304
7.50862834	2.00959453	53509.5342	0.00510768768	0.00201646239	0.000438696304
7.50862834	2.00959453	61153.7534	0.00504437215	0.00193058914	0.000438696304
7.50862834	2.00959453	68797.9725	0.00498659302	0.0018551562	0.000438696304
7.5086	2.2967	0	0.0061357	0.0032284	0.00044335
7.5086283	2.2966795	7644.2192	0.0058568837	0.002971672	0.00044334857
7.50862834	2.29667947	15288.4383	0.00563612904	0.00272631103	0.000443348572
7.50862834	2.29667947	22932.6575	0.0054850157	0.00253002492	0.000443348572
7.50862834	2.29667947	30576.8767	0.00537291776	0.00236894835	0.000443348572
7.50862834	2.29667947	38221.0958	0.00528125649	0.00223407846	0.000443348572
7.50862834	2.29667947	45865.315	0.00520449127	0.00211933683	0.000443348572
7.50862834	2.29667947	53509.5342	0.00513775822	0.00202046006	0.000443348572
7.50862834	2.29667947	61153.7534	0.00507819046	0.0019343505	0.000443348572
7.50862834	2.29667947	68797.9725	0.00502398985	0.00185868819	0.000443348572
7.5086	2.5838	0	0.0061313	0.0032278	0.0004479
7.5086283	2.5837644	7644.2192	0.0058668422	0.002977525	0.00044790247
7.50862834	2.5837644	15288.4383	0.005647022	0.0027315926	0.000447902468
7.50862834	2.5837644	22932.6575	0.00549783427	0.00253497479	0.000447902468
7.50862834	2.5837644	30576.8767	0.00538827208	0.00237364911	0.000447902468
7.50862834	2.5837644	38221.0958	0.00529971328	0.00223854757	0.000447902468
7.50862834	2.5837644	45865.315	0.0052260929	0.00212357183	0.000447902468
7.50862834	2.5837644	53509.5342	0.0051624597	0.00202445746	0.000447902468
7.50862834	2.5837644	61153.7534	0.00510590334	0.00193811177	0.000447902468
7.50862834	2.5837644	68797.9725	0.00505460598	0.00186222015	0.000447902468
10.0115	0	0	0.00641737	0.00323306	0.000519772
10.011504	0	7644.2192	0.0033247119	0.002994774	0.00051977172
10.0115045	0	15288.4383	0.00271655048	0.00279760212	0.000519771721
10.0115045	0	22932.6575	0.00235926953	0.00263177795	0.000519771721
10.0115045	0	30576.8767	0.00212105264	0.00249036376	0.000519771721
10.0115045	0	38221.0958	0.00194977849	0.00236833134	0.000519771721
10.0115045	0	45865.315	0.00182023747	0.00226194654	0.000519771721
10.0115045	0	53509.5342	0.00171860928	0.00216837766	0.000519771721
10.0115045	0	61153.7534	0.00163663303	0.00208543805	0.000519771721
10.0115045	0	68797.9725	0.00156904603	0.00201141221	0.000519771721
10.0115	0.287085	0	0.00629266	0.00323269	0.000519608
10.011504	0.28708493	7644.2192	0.0059911588	0.0029992778	0.00051960758
10.0115045	0.287084933	15288.4383	0.00567677443	0.00280173417	0.000519607577
10.0115045	0.287084933	22932.6575	0.00538428762	0.0026356721	0.000519607577
10.0115045	0.287084933	30576.8767	0.00512605216	0.00249408637	0.000519607577
10.0115045	0.287084933	38221.0958	0.00490617484	0.00237191099	0.000519607577
10.0115045	0.287084933	45865.315	0.00469009778	0.00226539253	0.000519607577
10.0115045	0.287084933	53509.5342	0.00450288066	0.00217169095	0.000519607577
10.0115045	0.287084933	61153.7534	0.00433851164	0.00208861722	0.000519607577
10.0115045	0.287084933	68797.9725	0.00419248366	0.00201445628	0.000519607577
10.0115	0.57417	0	0.00622293	0.00323223	0.00053077
10.011504	0.57416987	7644.2192	0.0059230466	0.0030037856	0.00053076951
10.0115045	0.574169867	15288.4383	0.00566655722	0.00280586701	0.000530769513
10.0115045	0.574169867	22932.6575	0.00544877975	0.00263956575	0.000530769513
10.0115045	0.574169867	30576.8767	0.00526423802	0.00249780813	0.000530769513
10.0115045	0.574169867	38221.0958	0.00510703771	0.00237548985	0.000530769513
10.0115045	0.574169867	45865.315	0.00495478426	0.00226883792	0.000530769513
10.0115045	0.574169867	53509.5342	0.00481914151	0.00217500386	0.000530769513
10.0115045	0.574169867	61153.7534	0.0046966244	0.00209179619	0.000530769513
10.0115045	0.574169867	68797.9725	0.0045848722	0.00201750028	0.000530769513
10.0115	0.861255	0	0.00619409	0.00323178	0.000536246
10.011504	0.8612548	7644.2192	0.0059043895	0.0030082973	0.00053624592
10.0115045	0.8612548	15288.4383	0.0056725584	0.00281000066	0.000536245917
10.0115045	0.8612548	22932.6575	0.0054846995	0.0026434589	0.000536245917
10.0115045	0.8612548	30576.8767	0.0053287734	0.00250152902	0.000536245917
10.0115045	0.8612548	38221.0958	0.00519720415	0.00237906788	0.000536245917
10.0115045	0.8612548	45865.315	0.00507270983	0.0022722827	0.000536245917
10.0115045	0.8612548	53509.5342	0.00496186429	0.00217831638	0.000536245917
10.0115045	0.8612548	61153.7534	0.0048614825	0.00209497495	0.000536245917
10.0115045	0.8612548	68797.9725	0.00476944648	0.00202054421	0.000536245917
10.0115	1.14834	0	0.00617767	0.00323133	0.000426239
10.011504	1.1483397	7644.2192	0.005899314	0.0030128131	0.0004262387
10.0115045	1.14833973	15288.4383	0.00568060838	0.00281413513	0.000426238704
10.0115045	1.14833973	22932.6575	0.00550937096	0.00264735154	0.000426238704
10.0115045	1.14833973	30576.8767	0.00536960178	0.00250524902	0.000426238704
10.0115045	1.14833973	38221.0958	0.00525265219	0.00238264507	0.000426238704
10.0115045	1.14833973	45865.315	0.0051438938	0.00227572684	0.000426238704
10.0115045	1.14833973	53509.5342	0.00504737717	0.00218162849	0.000426238704
10.0115045	1.14833973	61153.7534	0.00496012534	0.00209815349	0.000426238704
10.0115045	1.14833973	68797.9725	0.00488015818	0.00202358804	0.000426238704
10.0115	1.43542	0	0.00616667	0.00323088	0.000429953
10.011504	1.4354247	7644.2192	0.0058998072	0.003017333	0.00042995303
10.0115045	1.43542467	15288.4383	0.00568891325	0.00281827045	0.000429953026
10.0115045	1.43542467	22932.6575	0.00552801967	0.00265124367	0.000429953026
10.0115045	1.43542467	30576.8767	0.00539861023	0.0025089681	0.000429953026
10.0115045	1.43542467	38221.0958	0.00529124939	0.00238622141	0.000429953026
10.0115045	1.43542467	45865.315	0.00519283292	0.00227917032	0.000429953026
10.0115045	1.43542467	53509.5342	0.00510583813	0.00218494016	0.000429953026
10.0115045	1.43542467	61153.7534	0.00502740254	0.00210133178	0.000429953026
10.0115045	1.43542467	68797.9725	0.0049556322	0.00202663176	0.000429953026
10.0115	1.72251	0	0.00615852	0.00323043	0.000433638
10.011504	1.7225096	7644.2192	0.0059031063	0.0030218571	0.00043363756
10.0115045	1.7225096	15288.4383	0.0056971593	0.00282240661	0.000433637558
10.0115045	1.7225096	22932.6575	0.00554311439	0.00265513526	0.000433637558
10.0115045	1.7225096	30576.8767	0.00542078422	0.00251268627	0.000433637558
10.0115045	1.7225096	38221.0958	0.0053201492	0.00238979686	0.000433637558
10.0115045	1.7225096	45865.315	0.0052290651	0.00228261313	0.000433637558
10.0115045	1.7225096	53509.5342	0.00514890765	0.00218825139	0.000433637558
10.0115045	1.7225096	61153.7534	0.00507686464	0.00210450982	0.000433637558
10.0115045	1.7225096	68797.9725	0.00501108661	0.00202967537	0.000433637558
10.0115	2.00959	0	0.00615208	0.00322999	0.000437287
10.011504	2.0095945	7644.2192	0.0059080073	0.0030263855	0.00043728696
10.0115045	2.00959453	15288.4383	0.00570529535	0.00282654365	0.000437286964
10.0115045	2.00959453	22932.6575	0.00555595303	0.00265902632	0.000437286964
10.0115045	2.00959453	30576.8767	0.00543864789	0.00251640348	0.000437286964
10.0115045	2.00959453	38221.0958	0.00534292117	0.00239337141	0.000437286964
10.0115045	2.00959453	45865.315	0.00525727515	0.00228605525	0.000437286964
10.0115045	2.00959453	53509.5342	0.00518226007	0.00219156215	0.000437286964
10.0115045	2.00959453	61153.7534	0.00511507601	0.00210768758	0.000437286964
10.0115045	2.00959453	68797.9725	0.00505389068	0.00203271885	0.000437286964
10.0115	2.29668	0	0.00614675	0.00322954	0.000440896
10.011504	2.2966795	7644.2192	0.0059139018	0.0030309182	0.00044089623
10.0115045	2.29667947	15288.4383	0.00571332518	0.00283068158	0.000440896228
10.0115045	2.29667947	22932.6575	0.00556727495	0.00266291683	0.000440896228
10.0115045	2.29667947	30576.8767	0.0054536203	0.00252011974	0.000440896228
10.0115045	2.29667947	38221.0958	0.0053615682	0.00239694505	0.000440896228
10.0115045	2.29667947	45865.315	0.0052800774	0.00228949666	0.000440896228
10.0115045	2.29667947	53509.5342	0.00520905011	0.00219487244	0.000440896228
10.0115045	2.29667947	61153.7534	0.00514567651	0.00211086506	0.000440896228
10.0115045	2.29667947	68797.9725	0.00508812434	0.00203576218	0.000440896228
10.0115	2.58376	0	0.00614217	0.0032291	0.000444461
10.011504	2.5837644	7644.2192	0.0059204493	0.0030354552	0.00044446068
10.0115045	2.5837644	15288.4383	0.00572126279	0.00283482042	0.000444460682
10.0115045	2.5837644	22932.6575	0.00557752949	0.0026668068	0.000444460682
10.0115045	2.5837644	30576.8767	0.00546655991	0.00252383501	0.000444460682
10.0115045	2.5837644	38221.0958	0.00537730475	0.00240051774	0.000444460682
10.0115045	2.5837644	45865.315	0.00529905588	0.00229293733	0.000444460682
10.0115045	2.5837644	53509.5342	0.00523118887	0.00219818222	0.000444460682
10.0115045	2.5837644	61153.7534	0.00517087057	0.00211404224	0.000444460682
10.0115045	2.5837644	68797.9725	0.00511625798	0.00203880536	0.000444460682
12.5144	0	0	0.00641737	0.00323308	0.000541775
12.514381	0	7644.2192	0.0035041314	0.0030387698	0.00054177536
12.5143806	0	15288.4383	0.00291669648	0.00287223682	0.000541775361
12.5143806	0	22932.6575	0.00255388832	0.00272795135	0.000541775361
12.5143806	0	30576.8767	0.00230438148	0.00260172595	0.000541775361
12.5143806	0	38221.0958	0.00212105264	0.00249036376	0.000541775361
12.5143806	0	45865.315	0.00198010719	0.00239138151	0.000541775361
12.5143806	0	53509.5342	0.00186809521	0.00230282072	0.000541775361
12.5143806	0	61153.7534	0.00177678748	0.0022231158	0.000541775361
12.5143806	0	68797.9725	0.00170084302	0.00215100018	0.000541775361
12.5144	0.287085	0	0.00632124	0.00323278	0.000542547
12.514381	0.28708493	7644.2192	0.0060704542	0.0030424521	0.00054254698
12.5143806	0.287084933	15288.4383	0.0058099172	0.00287564435	0.000542546978
12.5143806	0.287084933	22932.6575	0.0055601061	0.00273117169	0.000542546978
12.5143806	0.287084933	30576.8767	0.00529465897	0.00260481087	0.000542546978
12.5143806	0.287084933	38221.0958	0.00506722661	0.00249334192	0.000542546978
12.5143806	0.287084933	45865.315	0.0048758134	0.00239426724	0.000542546978
12.5143806	0.287084933	53509.5342	0.00467646151	0.00230562001	0.000542546978
12.5143806	0.287084933	61153.7534	0.00450119777	0.00222583026	0.000542546978
12.5143806	0.287084933	68797.9725	0.00434587874	0.00215362948	0.000542546978
12.5144	0.57417	0	0.00624231	0.00323242	0.000550577
12.514381	0.57416987	7644.2192	0.0059875019	0.0030461374	0.00055057706
12.5143806	0.574169867	15288.4383	0.00576616484	0.00287905299	0.000550577056
12.5143806	0.574169867	22932.6575	0.00557089979	0.0027343921	0.000550577056
12.5143806	0.574169867	30576.8767	0.0053844761	0.00260789539	0.000550577056
12.5143806	0.574169867	38221.0958	0.00522473878	0.00249631953	0.000550577056
12.5143806	0.574169867	45865.315	0.00508668542	0.00239715245	0.000550577056
12.5143806	0.574169867	53509.5342	0.00494505884	0.00230841887	0.000550577056
12.5143806	0.574169867	61153.7534	0.0048165809	0.0022285444	0.000550577056
12.5143806	0.574169867	68797.9725	0.00469932489	0.00215625857	0.000550577056
12.5144	0.861255	0	0.00620902	0.00323205	0.000554966
12.514381	0.8612548	7644.2192	0.0059609788	0.0030498259	0.00055496636
12.5143806	0.8612548	15288.4383	0.00575707372	0.00288246277	0.000554966362
12.5143806	0.8612548	22932.6575	0.00558515417	0.00273761259	0.000554966362
12.5143806	0.8612548	30576.8767	0.00542792576	0.00261097951	0.000554966362
12.5143806	0.8612548	38221.0958	0.00529430483	0.00249929659	0.000554966362
12.5143806	0.8612548	45865.315	0.00517918839	0.00240003711	0.000554966362
12.5143806	0.8612548	53509.5342	0.00506409449	0.00231121728	0.000554966362
12.5143806	0.8612548	61153.7534	0.00495949891	0.0022312582	0.000554966362
12.5143806	0.8612548	68797.9725	0.00486355259	0.00215888744	0.000554966362
12.5144	1.14834	0	0.00619015	0.00323169	0.000559342
12.514381	1.1483397	7644.2192	0.0059508842	0.0030535176	0.0005593419
12.5143806	1.14833973	15288.4383	0.00575639461	0.00288587369	0.0005593419
12.5143806	1.14833973	22932.6575	0.00559799185	0.00274083316	0.0005593419
12.5143806	1.14833973	30576.8767	0.00545719755	0.00261406323	0.0005593419
12.5143806	1.14833973	38221.0958	0.00533828237	0.00250227309	0.0005593419
12.5143806	1.14833973	45865.315	0.00523614416	0.00240292123	0.0005593419
12.5143806	1.14833973	53509.5342	0.00513597652	0.00231401523	0.0005593419
12.5143806	1.14833973	61153.7534	0.00504515841	0.00223397166	0.0005593419
12.5143806	1.14833973	68797.9725	0.00496191559	0.00216151607	0.0005593419
12.5144	1.43542	0	0.00617767	0.00323133	0.000448242
12.514381	1.4354247	7644.2192	0.0059476698	0.0030572125	0.00044824234
12.5143806	1.43542467	15288.4383	0.00575884026	0.00288928578	0.000448242338
12.5143806	1.43542467	22932.6575	0.00560907317	0.00274405382	0.000448242338
12.5143806	1.43542467	30576.8767	0.005478872	0.00261714653	0.000448242338
12.5143806	1.43542467	38221.0958	0.00536960178	0.00250524902	0.000448242338
12.5143806	1.43542467	45865.315	0.00527607712	0.00240580479	0.000448242338
12.5143806	1.43542467	53509.5342	0.00518571424	0.00231681272	0.000448242338
12.5143806	1.43542467	61153.7534	0.00510401355	0.00223668477	0.000448242338
12.5143806	1.43542467	68797.9725	0.00502926015	0.00216414446	0.000448242338
12.5144	1.72251	0	0.00616859	0.00323097	0.000451216
12.514381	1.7225096	7644.2192	0.0059479673	0.0030609107	0.000451216
12.5143806	1.7225096	15288.4383	0.00576275421	0.00289269905	0.000451216004
12.5143806	1.7225096	22932.6575	0.00561883794	0.00274727455	0.000451216004
12.5143806	1.7225096	30576.8767	0.00549594474	0.00262022942	0.000451216004
12.5143806	1.7225096	38221.0958	0.00539346602	0.00250822436	0.000451216004
12.5143806	1.7225096	45865.315	0.00530610866	0.00240868778	0.000451216004
12.5143806	1.7225096	53509.5342	0.00522275242	0.00231960973	0.000451216004
12.5143806	1.7225096	61153.7534	0.00514761545	0.00223939752	0.000451216004
12.5143806	1.7225096	68797.9725	0.00507901363	0.0021667726	0.000451216004
12.5144	2.00959	0	0.00616153	0.00323061	0.000454171
12.514381	2.0095945	7644.2192	0.0059502923	0.0030646122	0.0004541713
12.5143806	2.00959453	15288.4383	0.00576746496	0.00289611352	0.000454171302
12.5143806	2.00959453	22932.6575	0.00562766689	0.00275049538	0.000454171302
12.5143806	2.00959453	30576.8767	0.00551003201	0.00262331188	0.000454171302
12.5143806	2.00959453	38221.0958	0.00541253964	0.00251119911	0.000454171302
12.5143806	2.00959453	45865.315	0.00532979162	0.00241157019	0.000454171302
12.5143806	2.00959453	53509.5342	0.00525169534	0.00232240626	0.000454171302
12.5143806	2.00959453	61153.7534	0.00518152929	0.0022421099	0.000454171302
12.5143806	2.00959453	68797.9725	0.00511761912	0.00216940049	0.000454171302
12.5144	2.29668	0	0.00615578	0.00323025	0.000457105
12.514381	2.2966795	7644.2192	0.0059538897	0.0030683171	0.00045710546
12.5143806	2.29667947	15288.4383	0.00577265151	0.00289952921	0.000457105458
12.5143806	2.29667947	22932.6575	0.00563582393	0.00275371629	0.000457105458
12.5143806	2.29667947	30576.8767	0.00552207966	0.00262639391	0.000457105458
12.5143806	2.29667947	38221.0958	0.00542835058	0.00251417327	0.000457105458
12.5143806	2.29667947	45865.315	0.00534914454	0.00241445201	0.000457105458
12.5143806	2.29667947	53509.5342	0.00527512591	0.00232520228	0.000457105458
12.5143806	2.29667947	61153.7534	0.00520885084	0.0022448219	0.000457105458
12.5143806	2.29667947	68797.9725	0.00514864143	0.00217202811	0.000457105458
12.5144	2.58376	0	0.00615094	0.0032299	0.000460016
12.514381	2.5837644	7644.2192	0.0059583354	0.0030720255	0.00046001582
12.5143806	2.5837644	15288.4383	0.00577814173	0.00290294613	0.000460015817
12.5143806	2.5837644	22932.6575	0.00564348725	0.00275693728	0.000460015817
12.5143806	2.5837644	30576.8767	0.00553267519	0.00262947551	0.000460015817
12.5143806	2.5837644	38221.0958	0.00544184026	0.00251714681	0.000460015817
12.5143806	2.5837644	45865.315	0.00536540895	0.00241733323	0.000460015817
12.5143806	2.5837644	53509.5342	0.00529462373	0.00232799781	0.000460015817
12.5143806	2.5837644	61153.7534	0.0052314657	0.00224753351	0.000460015817
12.5143806	2.5837644	68797.9725	0.00517424524	0.00217465546	0.000460015817
15.0173	0	0	0.00641737	0.00323309	0.000582878
15.017257	0	7644.2192	0.0052696432	0.0030690555	0.00058287755
15.0172567	0	15288.4383	0.00307841509	0.00292503353	0.000582877546
15.0172567	0	22932.6575	0.00271655048	0.00279760212	0.000582877546
15.0172567	0	30576.8767	0.00246118047	0.00268404467	0.000582877546
15.0172567	0	38221.0958	0.00227006003	0.00258220812	0.000582877546
15.0172567	0	45865.315	0.00212105264	0.00249036376	0.000582877546
15.0172567	0	53509.5342	0.00200130775	0.00240710741	0.000582877546
15.0172567	0	61153.7534	0.00190280068	0.00233128661	0.000582877546
15.0172567	0	68797.9725	0.00182023747	0.00226194654	0.000582877546
15.0173	0.287085	0	0.00634666	0.00323284	0.000583946
15.017257	0.28708493	7644.2192	0.0061326162	0.0030721719	0.00058394558
15.0172567	0.287084933	15288.4383	0.00592864132	0.00292793937	0.00058394558
15.0172567	0.287084933	22932.6575	0.00569584331	0.00280035673	0.00058394558
15.0172567	0.287084933	30576.8767	0.00545691703	0.00268668702	0.00058394558
15.0172567	0.287084933	38221.0958	0.00521555362	0.00258476283	0.00058394558
15.0172567	0.287084933	45865.315	0.00501163022	0.00249284559	0.00058394558
15.0172567	0.287084933	53509.5342	0.00483788873	0.00240952457	0.00058394558
15.0172567	0.287084933	61153.7534	0.00466015408	0.00233364312	0.00058394558
15.0172567	0.287084933	68797.9725	0.00449566739	0.00226424394	0.00058394558
15.0173	0.57417	0	0.00626025	0.00323254	0.000590214
15.017257	0.57416987	7644.2192	0.0060396176	0.0030752907	0.00059021386
15.0172567	0.574169867	15288.4383	0.00585486455	0.00293084635	0.000590213862
15.0172567	0.574169867	22932.6575	0.00566871743	0.00280311169	0.000590213862
15.0172567	0.574169867	30576.8767	0.00549772927	0.00268932927	0.000590213862
15.0172567	0.574169867	38221.0958	0.00533288848	0.00258731724	0.000590213862
15.0172567	0.574169867	45865.315	0.00518956409	0.00249532705	0.000590213862
15.0172567	0.574169867	53509.5342	0.00506264281	0.00241194136	0.000590213862
15.0172567	0.574169867	61153.7534	0.00493330058	0.0023359993	0.000590213862
15.0172567	0.574169867	68797.9725	0.00481095507	0.00226654106	0.000590213862
15.0173	0.861255	0	0.00622293	0.00323223	0.000593875
15.017257	0.8612548	7644.2192	0.006006633	0.0030784121	0.00059387533
15.0172567	0.8612548	15288.4383	0.00583123851	0.00293375449	0.000593875332
15.0172567	0.8612548	22932.6575	0.00566655722	0.00280586701	0.000593875332
15.0172567	0.8612548	30576.8767	0.005519958	0.00269197143	0.000593875332
15.0172567	0.8612548	38221.0958	0.00538293658	0.00258987133	0.000593875332
15.0172567	0.8612548	45865.315	0.00526423802	0.00249780813	0.000593875332
15.0172567	0.8612548	53509.5342	0.0051592352	0.00241435778	0.000593875332
15.0172567	0.8612548	61153.7534	0.00505415587	0.00233835516	0.000593875332
15.0172567	0.8612548	68797.9725	0.00495478426	0.00226883792	0.000593875332
15.0173	1.14834	0	0.00620171	0.00323193	0.000597529
15.017257	1.1483397	7644.2192	0.0059923171	0.003081536	0.00059752881
15.0172567	1.14833973	15288.4383	0.00582209447	0.00293666381	0.000597528811
15.0172567	1.14833973	22932.6575	0.00567012783	0.00280862268	0.000597528811
15.0172567	1.14833973	30576.8767	0.00553756719	0.00269461351	0.000597528811
15.0172567	1.14833973	38221.0958	0.00541598009	0.00259242512	0.000597528811
15.0172567	1.14833973	45865.315	0.00531088974	0.00250028882	0.000597528811
15.0172567	1.14833973	53509.5342	0.00521812829	0.00241677381	0.000597528811
15.0172567	1.14833973	61153.7534	0.00512674183	0.00234071067	0.000597528811
15.0172567	1.14833973	68797.9725	0.00504072689	0.00227113451	0.000597528811
15.0173	1.43542	0	0.00618774	0.00323163	0.000601172
15.017257	1.4354247	7644.2192	0.0059860072	0.0030846625	0.00060117169
15.0172567	1.43542467	15288.4383	0.00581889037	0.0029395743	0.000601171688
15.0172567	1.43542467	22932.6575	0.00567516447	0.00281137872	0.000601171688
15.0172567	1.43542467	30576.8767	0.00555181112	0.00269725549	0.000601171688
15.0172567	1.43542467	38221.0958	0.00544031799	0.00259497859	0.000601171688
15.0172567	1.43542467	45865.315	0.00534419168	0.00250276912	0.000601171688
15.0172567	1.43542467	53509.5342	0.00525952415	0.00241918945	0.000601171688
15.0172567	1.43542467	61153.7534	0.00517710949	0.00234306584	0.000601171688
15.0172567	1.43542467	68797.9725	0.0050998872	0.00227343082	0.000601171688
15.0173	1.72251	0	0.00617767	0.00323133	0.000489345
15.017257	1.7225096	7644.2192	0.0059838383	0.0030877915	0.00048934452
15.0172567	1.7225096	15288.4383	0.00581866806	0.002942486	0.000489344523
15.0172567	1.7225096	22932.6575	0.00568060838	0.00281413513	0.000489344523
15.0172567	1.7225096	30576.8767	0.00556369367	0.00269989738	0.000489344523
15.0172567	1.7225096	38221.0958	0.00545932005	0.00259753175	0.000489344523
15.0172567	1.7225096	45865.315	0.00536960178	0.00250524902	0.000489344523
15.0172567	1.7225096	53509.5342	0.00529077359	0.00242160469	0.000489344523
15.0172567	1.7225096	61153.7534	0.00521479572	0.00234542066	0.000489344523
15.0172567	1.7225096	68797.9725	0.0051438938	0.00227572684	0.000489344523
15.0173	2.00959	0	0.00616993	0.00323103	0.000491824
15.017257	2.0095945	7644.2192	0.0059840824	0.0030909232	0.00049182378
15.0172567	2.00959453	15288.4383	0.00582014565	0.0029453989	0.000491823776
15.0172567	2.00959453	22932.6575	0.00568614528	0.00281689191	0.000491823776
15.0172567	2.00959453	30576.8767	0.00557392081	0.00270253917	0.000491823776
15.0172567	2.00959453	38221.0958	0.00547479805	0.00260008458	0.000491823776
15.0172567	2.00959453	45865.315	0.00538987493	0.00250772851	0.000491823776
15.0172567	2.00959453	53509.5342	0.00531546742	0.00242401954	0.000491823776
15.0172567	2.00959453	61153.7534	0.00524436086	0.00234777513	0.000491823776
15.0172567	2.00959453	68797.9725	0.00517825884	0.00227802257	0.000491823776
15.0173	2.29668	0	0.00616371	0.00323073	0.000494291
15.017257	2.2966795	7644.2192	0.0059858533	0.0030940575	0.0004942906
15.0172567	2.29667947	15288.4383	0.00582268018	0.00294831304	0.000494290602
15.0172567	2.29667947	22932.6575	0.00569167312	0.00281964907	0.000494290602
15.0172567	2.29667947	30576.8767	0.00558296313	0.00270518087	0.000494290602
15.0172567	2.29667947	38221.0958	0.0054878311	0.00260263709	0.000494290602
15.0172567	2.29667947	45865.315	0.00540660419	0.00251020759	0.000494290602
15.0172567	2.29667947	53509.5342	0.00533564644	0.00242643397	0.000494290602
15.0172567	2.29667947	61153.7534	0.00526835441	0.00235012923	0.000494290602
15.0172567	2.29667947	68797.9725	0.00520602994	0.002280318	0.000494290602
15.0173	2.58376	0	0.00615852	0.00323043	0.000496743
15.017257	2.5837644	7644.2192	0.0059886503	0.0030971945	0.00049674338
15.0172567	2.5837644	15288.4383	0.00582591428	0.00295122841	0.000496743376
15.0172567	2.5837644	22932.6575	0.0056971593	0.00282240661	0.000496743376
15.0172567	2.5837644	30576.8767	0.00559113562	0.00270782248	0.000496743376
15.0172567	2.5837644	38221.0958	0.00549910201	0.00260518927	0.000496743376
15.0172567	2.5837644	45865.315	0.00542078422	0.00251268627	0.000496743376
15.0172567	2.5837644	53509.5342	0.0053525757	0.00242884799	0.000496743376
15.0172567	2.5837644	61153.7534	0.00528834219	0.00235248297	0.000496743376
15.0172567	2.5837644	68797.9725	0.0052290651	0.00228261313	0.000496743376
17.5201	0	0	0.00641737	0.0032331	0.00063765
17.520133	0	7644.2192	0.0054215312	0.0030911757	0.00063764965
17.5201328	0	15288.4383	0.0032121285	0.00296435396	0.000637649646
17.5201328	0	22932.6575	0.00285491012	0.0028503731	0.000637649646
17.5201328	0	30576.8767	0.00259719899	0.00274737247	0.000637649646
17.5201328	0	38221.0958	0.00240123178	0.00265383508	0.000637649646
17.5201328	0	45865.315	0.00224656652	0.00256851161	0.000637649646
17.5201328	0	53509.5342	0.00212105264	0.00249036376	0.000637649646
17.5201328	0	61153.7534	0.00201696301	0.00241852141	0.000637649646
17.5201328	0	68797.9725	0.00192912481	0.00235224989	0.000637649646
17.5201	0.287085	0	0.00636943	0.00323288	0.000638795
17.520133	0.28708493	7644.2192	0.0061827471	0.0030938779	0.00063879496
17.5201328	0.287084933	15288.4383	0.0060372947	0.00296689004	0.000638794964
17.5201328	0.287084933	22932.6575	0.0058019342	0.00285278474	0.000638794964
17.5201328	0.287084933	30576.8767	0.00559692786	0.00274968904	0.000638794964
17.5201328	0.287084933	38221.0958	0.00535951828	0.00265607677	0.000638794964
17.5201328	0.287084933	45865.315	0.00514342171	0.00257069184	0.000638794964
17.5201328	0.287084933	53509.5342	0.0049592945	0.00249249107	0.000638794964
17.5201328	0.287084933	61153.7534	0.00480078097	0.00242060093	0.000638794964
17.5201328	0.287084933	68797.9725	0.00464259931	0.00235428442	0.000638794964
17.5201	0.57417	0	0.00627699	0.00323262	0.000643939
17.520133	0.57416987	7644.2192	0.0060830729	0.0030965822	0.00064393873
17.5201328	0.574169867	15288.4383	0.00593582371	0.0029694272	0.000643938728
17.5201328	0.574169867	22932.6575	0.00574909023	0.00285519684	0.000643938728
17.5201328	0.574169867	30576.8767	0.00559636446	0.00275200571	0.000643938728
17.5201328	0.574169867	38221.0958	0.005436417	0.00265831834	0.000643938728
17.5201328	0.574169867	45865.315	0.00528855219	0.00257287183	0.000643938728
17.5201328	0.574169867	53509.5342	0.00515699831	0.0024946181	0.000643938728
17.5201328	0.574169867	61153.7534	0.0050387047	0.00242268018	0.000643938728
17.5201328	0.574169867	68797.9725	0.00492019712	0.00235631871	0.000643938728
17.5201	0.861255	0	0.00623602	0.00323236	0.000647079
17.520133	0.8612548	7644.2192	0.0060447193	0.0030992885	0.00064707905
17.5201328	0.8612548	15288.4383	0.00589802483	0.00297196544	0.000647079054
17.5201328	0.8612548	22932.6575	0.0057343694	0.00285760943	0.000647079054
17.5201328	0.8612548	30576.8767	0.0056002785	0.00275432247	0.000647079054
17.5201328	0.8612548	38221.0958	0.00546682947	0.00266055978	0.000647079054
17.5201328	0.8612548	45865.315	0.00534526338	0.00257505159	0.000647079054
17.5201328	0.8612548	53509.5342	0.00523731283	0.00249674486	0.000647079054
17.5201328	0.8612548	61153.7534	0.00514003123	0.00242475914	0.000647079054
17.5201328	0.8612548	68797.9725	0.00504353486	0.00235835274	0.000647079054
17.5201	1.14834	0	0.00621258	0.0032321	0.000650214
17.520133	1.1483397	7644.2192	0.006026768	0.0031019968	0.00065021434
17.5201328	1.14833973	15288.4383	0.00588061175	0.00297450477	0.000650214339
17.5201328	1.14833973	22932.6575	0.00573050932	0.00286002248	0.000650214339
17.5201328	1.14833973	30576.8767	0.00560768259	0.00275663933	0.000650214339
17.5201328	1.14833973	38221.0958	0.00548887374	0.0026628011	0.000650214339
17.5201328	1.14833973	45865.315	0.0053815446	0.00257723111	0.000650214339
17.5201328	1.14833973	53509.5342	0.00528643276	0.00249887133	0.000650214339
17.5201328	1.14833973	61153.7534	0.00520086947	0.00242683782	0.000650214339
17.5201328	1.14833973	68797.9725	0.00511698027	0.00236038651	0.000650214339
17.5201	1.43542	0	0.00619718	0.00323185	0.000653343
17.520133	1.4354247	7644.2192	0.0060177849	0.0031047072	0.00065334293
17.5201328	1.43542467	15288.4383	0.0058719271	0.0029770452	0.000653342927
17.5201328	1.43542467	22932.6575	0.00573058868	0.00286243602	0.000653342927
17.5201328	1.43542467	30576.8767	0.00561536112	0.00275895628	0.000653342927
17.5201328	1.43542467	38221.0958	0.00550617123	0.00266504229	0.000653342927
17.5201328	1.43542467	45865.315	0.00540816079	0.00257941038	0.000653342927
17.5201328	1.43542467	53509.5342	0.00532144867	0.00250099752	0.000653342927
17.5201328	1.43542467	61153.7534	0.0052435618	0.00242891622	0.000653342927
17.5201328	1.43542467	68797.9725	0.00516790466	0.00236242002	0.000653342927
17.5201	1.72251	0	0.00618611	0.00323159	0.000656463
17.520133	1.7225096	7644.2192	0.0060135023	0.0031074197	0.00065646318
17.5201328	1.7225096	15288.4383	0.00586773283	0.00297958675	0.000656463182
17.5201328	1.7225096	22932.6575	0.00573244046	0.00286485005	0.000656463182
17.5201328	1.7225096	30576.8767	0.0056226236	0.00276127334	0.000656463182
17.5201328	1.7225096	38221.0958	0.00552025593	0.00266728335	0.000656463182
17.5201328	1.7225096	45865.315	0.00542889785	0.00258158941	0.000656463182
17.5201328	1.7225096	53509.5342	0.00534822229	0.00250312341	0.000656463182
17.5201328	1.7225096	61153.7534	0.00527587437	0.00243099433	0.000656463182
17.5201328	1.7225096	68797.9725	0.0052061238	0.00236445327	0.000656463182
17.5201	2.00959	0	0.00617767	0.00323133	0.000544117
17.520133	2.0095945	7644.2192	0.0060119828	0.0031101343	0.00054411662
17.5201328	2.00959453	15288.4383	0.00586614122	0.00298212942	0.000544116622
17.5201328	2.00959453	22932.6575	0.00573521403	0.00286726457	0.000544116622
17.5201328	2.00959453	30576.8767	0.00562939266	0.00276359049	0.000544116622
17.5201328	2.00959453	38221.0958	0.00553208625	0.00266952428	0.000544116622
17.5201328	2.00959453	45865.315	0.00544571137	0.00258376819	0.000544116622
17.5201328	2.00959453	53509.5342	0.00536960178	0.00250524902	0.000544116622
17.5201328	2.00959453	61153.7534	0.00530147356	0.00243307214	0.000544116622
17.5201328	2.00959453	68797.9725	0.00523621271	0.00236648624	0.000544116622
17.5201	2.29668	0	0.00617093	0.00323107	0.000546242
17.520133	2.2966795	7644.2192	0.0060122231	0.003112851	0.00054624242
17.5201328	2.29667947	15288.4383	0.00586618836	0.00298467323	0.000546242418
17.5201328	2.29667947	22932.6575	0.00573851816	0.00286967959	0.000546242418
17.5201328	2.29667947	30576.8767	0.00563572664	0.00276590774	0.000546242418
17.5201328	2.29667947	38221.0958	0.00554229171	0.00267176508	0.000546242418
17.5201328	2.29667947	45865.315	0.00545976842	0.00258594672	0.000546242418
17.5201328	2.29667947	53509.5342	0.00538722475	0.00250737432	0.000546242418
17.5201328	2.29667947	61153.7534	0.00532242035	0.00243514965	0.000546242418
17.5201328	2.29667947	68797.9725	0.00526069931	0.00236851895	0.000546242418
17.5201	2.58376	0	0.00616537	0.00323082	0.000548359
17.520133	2.5837644	7644.2192	0.0060136529	0.0031155698	0.00054835926
17.5201328	2.5837644	15288.4383	0.00586733172	0.00298721818	0.000548359257
17.5201328	2.5837644	22932.6575	0.00574215113	0.00287209511	0.000548359257
17.5201328	2.5837644	30576.8767	0.00564170278	0.0027682251	0.000548359257
17.5201328	2.5837644	38221.0958	0.00555129575	0.00267400574	0.000548359257
17.5201328	2.5837644	45865.315	0.00547181642	0.002588125	0.000548359257
17.5201328	2.5837644	53509.5342	0.0054021201	0.00250949933	0.000548359257
17.5201328	2.5837644	61153.7534	0.00533999374	0.00243722686	0.000548359257
17.5201328	2.5837644	68797.9725	0.00528113387	0.00237055138	0.000548359257
20.023	0	0	0.00641737	0.0032331	0.000696304
20.023009	0	7644.2192	0.0055437052	0.0031080404	0.00069630422
20.0230089	0	15288.4383	0.00332471188	0.00299477399	0.000696304222
20.0230089	0	22932.6575	0.00297426242	0.00289173766	0.000696304222
20.0230089	0	30576.8767	0.00271655048	0.00279760212	0.000696304222
20.0230089	0	38221.0958	0.00251782203	0.00271125925	0.000696304222
20.0230089	0	45865.315	0.00235926953	0.00263177795	0.000696304222
20.0230089	0	53509.5342	0.00222947393	0.00255837002	0.000696304222
20.0230089	0	61153.7534	0.00212105264	0.00249036376	0.000696304222
20.0230089	0	68797.9725	0.00202899739	0.00242718313	0.000696304222
20.023	0.287085	0	0.00638991	0.00323292	0.000697442
20.023009	0.28708493	7644.2192	0.0062241149	0.0031104262	0.00069744238
20.0230089	0.287084933	15288.4383	0.0061059047	0.00299702543	0.000697442382
20.0230089	0.287084933	22932.6575	0.00589869244	0.00289388512	0.000697442382
20.0230089	0.287084933	30576.8767	0.00570511328	0.00279966804	0.000697442382
20.0230089	0.287084933	38221.0958	0.00549460473	0.00271325997	0.000697442382
20.0230089	0.287084933	45865.315	0.00527172044	0.00263372509	0.000697442382
20.0230089	0.287084933	53509.5342	0.00507741858	0.00256027161	0.000697442382
20.0230089	0.287084933	61153.7534	0.00491041449	0.00249222517	0.000697442382
20.0230089	0.287084933	68797.9725	0.00476509365	0.00242900779	0.000697442382
20.023	0.57417	0	0.00629266	0.00323269	0.000701808
20.023009	0.57416987	7644.2192	0.0061201408	0.0031128137	0.00070180763
20.0230089	0.574169867	15288.4383	0.00599115885	0.00299927784	0.00070180763
20.0230089	0.574169867	22932.6575	0.00582339049	0.00289603308	0.00070180763
20.0230089	0.574169867	30576.8767	0.00567677443	0.00280173417	0.00070180763
20.0230089	0.574169867	38221.0958	0.00553299686	0.00271526069	0.00070180763
20.0230089	0.574169867	45865.315	0.00538428762	0.0026356721	0.00070180763
20.0230089	0.574169867	53509.5342	0.00524854722	0.00256217301	0.00070180763
20.0230089	0.574169867	61153.7534	0.00512605216	0.00249408637	0.00070180763
20.0230089	0.574169867	68797.9725	0.00501483868	0.00243083223	0.00070180763
20.023	0.861255	0	0.00624844	0.00323246	0.000704557
20.023009	0.8612548	7644.2192	0.0060772992	0.0031152028	0.00070455651
20.0230089	0.8612548	15288.4383	0.00594534305	0.00300153123	0.00070455651
20.0230089	0.8612548	22932.6575	0.00579676184	0.00289818156	0.00070455651
20.0230089	0.8612548	30576.8767	0.00566706727	0.00280380049	0.00070455651
20.0230089	0.8612548	38221.0958	0.00554466128	0.00271726141	0.00070455651
20.0230089	0.8612548	45865.315	0.00542291712	0.00263761899	0.00070455651
20.0230089	0.8612548	53509.5342	0.00531246707	0.00256407423	0.00070455651
20.0230089	0.8612548	61153.7534	0.00521263644	0.00249594736	0.00070455651
20.0230089	0.8612548	68797.9725	0.00512145515	0.00243265646	0.00070455651
20.023	1.14834	0	0.00622293	0.00323223	0.000707302
20.023009	1.1483397	7644.2192	0.0060561718	0.0031175935	0.00070730201
20.0230089	1.14833973	15288.4383	0.00592304658	0.0030037856	0.000707302007
20.0230089	1.14833973	22932.6575	0.00578567869	0.00290033055	0.000707302007
20.0230089	1.14833973	30576.8767	0.00566655722	0.00280586701	0.000707302007
20.0230089	1.14833973	38221.0958	0.00555618521	0.00271926212	0.000707302007
20.0230089	1.14833973	45865.315	0.00544877975	0.00263956575	0.000707302007
20.0230089	1.14833973	53509.5342	0.00535176027	0.00256597525	0.000707302007
20.0230089	1.14833973	61153.7534	0.00526423802	0.00249780813	0.000707302007
20.0230089	1.14833973	68797.9725	0.00518438814	0.00243448047	0.000707302007
20.023	1.43542	0	0.00620613	0.00323201	0.000710043
20.023009	1.4354247	7644.2192	0.0060448306	0.003119986	0.00071004301
20.0230089	1.43542467	15288.4383	0.00591104111	0.00300604097	0.000710043009
20.0230089	1.43542467	22932.6575	0.00578090746	0.00290248006	0.000710043009
20.0230089	1.43542467	30576.8767	0.00566902222	0.00280793373	0.000710043009
20.0230089	1.43542467	38221.0958	0.00556672538	0.00272126284	0.000710043009
20.0230089	1.43542467	45865.315	0.00546867163	0.00264151239	0.000710043009
20.0230089	1.43542467	53509.5342	0.00538035873	0.00256787609	0.000710043009
20.0230089	1.43542467	61153.7534	0.00530079728	0.00249966869	0.000710043009
20.0230089	1.43542467	68797.9725	0.00522830235	0.00243630426	0.000710043009
20.023	1.72251	0	0.00619409	0.00323178	0.000712778
20.023009	1.7225096	7644.2192	0.0060386868	0.0031223801	0.00071277841
20.0230089	1.7225096	15288.4383	0.00590438946	0.00300829735	0.000712778411
20.0230089	1.7225096	22932.6575	0.00577924329	0.0029046301	0.000712778411
20.0230089	1.7225096	30576.8767	0.0056725584	0.00281000066	0.000712778411
20.0230089	1.7225096	38221.0958	0.00557607555	0.00272326354	0.000712778411
20.0230089	1.7225096	45865.315	0.0054846995	0.0026434589	0.000712778411
20.0230089	1.7225096	53509.5342	0.00540262275	0.00256977673	0.000712778411
20.0230089	1.7225096	61153.7534	0.0053287734	0.00250152902	0.000712778411
20.0230089	1.7225096	68797.9725	0.00526156187	0.00243812783	0.000712778411
20.023	2.00959	0	0.00618494	0.00323156	0.000715507
20.023009	2.0095945	7644.2192	0.0060356243	0.0031247759	0.00071550712
20.0230089	2.00959453	15288.4383	0.00590086286	0.00301055473	0.000715507124
20.0230089	2.00959453	22932.6575	0.00577931862	0.00290678066	0.000715507124
20.0230089	2.00959453	30576.8767	0.00567650571	0.00281206779	0.000715507124
20.0230089	2.00959453	38221.0958	0.0055843839	0.00272526425	0.000715507124
20.0230089	2.00959453	45865.315	0.00549801901	0.00264540529	0.000715507124
20.0230089	2.00959453	53509.5342	0.0054206556	0.00257167718	0.000715507124
20.0230089	2.00959453	61153.7534	0.00535114803	0.00250338913	0.000715507124
20.0230089	2.00959453	68797.9725	0.00528796784	0.00243995118	0.000715507124
20.023	2.29668	0	0.00617767	0.00323133	0.000602771
20.023009	2.2966795	7644.2192	0.0060345363	0.0031271735	0.0006027712
20.0230089	2.29667947	15288.4383	0.00589931398	0.00301281314	0.000602771198
20.0230089	2.29667947	22932.6575	0.00578045961	0.00290893176	0.000602771198
20.0230089	2.29667947	30576.8767	0.00568060838	0.00281413513	0.000602771198
20.0230089	2.29667947	38221.0958	0.00559185191	0.00272726496	0.000602771198
20.0230089	2.29667947	45865.315	0.00550937096	0.00264735154	0.000602771198
20.0230089	2.29667947	53509.5342	0.00543569118	0.00257357743	0.000602771198
20.0230089	2.29667947	61153.7534	0.00536960178	0.00250524902	0.000602771198
20.0230089	2.29667947	68797.9725	0.00530961347	0.0024417743	0.000602771198
20.023	2.58376	0	0.0061717	0.0032311	0.000604632
20.023009	2.5837644	7644.2192	0.0060347889	0.0031295728	0.00060463174
20.0230089	2.5837644	15288.4383	0.00589909359	0.00301507257	0.000604631739
20.0230089	2.5837644	22932.6575	0.00578229796	0.0029110834	0.000604631739
20.0230089	2.5837644	30576.8767	0.00568475966	0.00281620268	0.000604631739
20.0230089	2.5837644	38221.0958	0.00559865548	0.00272926566	0.000604631739
20.0230089	2.5837644	45865.315	0.00551925525	0.00264929767	0.000604631739
20.0230089	2.5837644	53509.5342	0.00544852196	0.00257547748	0.000604631739
20.0230089	2.5837644	61153.7534	0.0053851881	0.00250710867	0.000604631739
20.0230089	2.5837644	68797.9725	0.00532778984	0.00244359719	0.000604631739
22.5259	0	0	0.00641737	0.00323311	0.000740409
22.525885	0	7644.2192	0.0056441639	0.0031213239	0.000740409
22.525885	0	15288.4383	0.00342091326	0.00301900842	0.000740409005
22.525885	0	22932.6575	0.00307841509	0.00292503353	0.000740409005
22.525885	0	30576.8767	0.00282227857	0.00283841675	0.000740409005
22.525885	0	38221.0958	0.00262229249	0.00275832446	0.000740409005
22.525885	0	45865.315	0.00246118047	0.00268404467	0.000740409005
22.525885	0	53509.5342	0.00232824894	0.00261496553	0.000740409005
22.525885	0	61153.7534	0.00221647951	0.00255055832	0.000740409005
22.525885	0	68797.9725	0.00212105264	0.00249036376	0.000740409005
22.5259	0.287085	0	0.00640843	0.00323294	0.000741506
22.525885	0.28708493	7644.2192	0.0062589201	0.0031234598	0.00074150629
22.525885	0.287084933	15288.4383	0.00615171034	0.00302103357	0.000741506294
22.525885	0.287084933	22932.6575	0.00598735144	0.00292697063	0.000741506294
22.525885	0.287084933	30576.8767	0.00579312776	0.00284028323	0.000741506294
22.525885	0.287084933	38221.0958	0.00561120488	0.00276013356	0.000741506294
22.525885	0.287084933	45865.315	0.00539730925	0.00268580624	0.000741506294
22.525885	0.287084933	53509.5342	0.00519243894	0.0026166868	0.000741506294
22.525885	0.287084933	61153.7534	0.00501719713	0.00255224446	0.000741506294
22.525885	0.287084933	68797.9725	0.00486500441	0.00249201836	0.000741506294
22.5259	0.57417	0	0.00630738	0.00323274	0.000745301
22.525885	0.57416987	7644.2192	0.0061523162	0.0031255971	0.0007453012
22.525885	0.574169867	15288.4383	0.00603337338	0.00302305959	0.000745301204
22.525885	0.574169867	22932.6575	0.0058928385	0.00292890823	0.000745301204
22.525885	0.574169867	30576.8767	0.00574543065	0.00284214998	0.000745301204
22.525885	0.574169867	38221.0958	0.00561859249	0.00276194273	0.000745301204
22.525885	0.574169867	45865.315	0.00547731325	0.00268756778	0.000745301204
22.525885	0.574169867	53509.5342	0.00533769623	0.00261840797	0.000745301204
22.525885	0.574169867	61153.7534	0.00521127887	0.00255393045	0.000745301204
22.525885	0.574169867	68797.9725	0.00509620648	0.00249367279	0.000745301204
22.5259	0.861255	0	0.00626025	0.00323254	0.000747745
22.525885	0.8612548	7644.2192	0.0061057135	0.0031277358	0.00074774532
22.525885	0.8612548	15288.4383	0.00598272301	0.00302508648	0.00074774532
22.525885	0.8612548	22932.6575	0.00585486455	0.00293084635	0.00074774532
22.525885	0.8612548	30576.8767	0.00572502679	0.00284401697	0.00074774532
22.525885	0.8612548	38221.0958	0.00561410497	0.00276375198	0.00074774532
22.525885	0.8612548	45865.315	0.00549772927	0.00268932927	0.00074774532
22.525885	0.8612548	53509.5342	0.00538510898	0.00262012902	0.00074774532
22.525885	0.8612548	61153.7534	0.00528302966	0.0025556163	0.00074774532
22.525885	0.8612548	68797.9725	0.00518956409	0.00249532705	0.00074774532
22.5259	1.14834	0	0.00623282	0.00323234	0.000750187
22.525885	1.1483397	7644.2192	0.006081787	0.0031298758	0.00075018706
22.525885	1.14833973	15288.4383	0.00595713087	0.00302711425	0.000750187058
22.525885	1.14833973	22932.6575	0.0058367342	0.00293278498	0.000750187058
22.525885	1.14833973	30576.8767	0.00571797625	0.00284588422	0.000750187058
22.525885	1.14833973	38221.0958	0.00561640161	0.00276556131	0.000750187058
22.525885	1.14833973	45865.315	0.00551313498	0.00269109072	0.000750187058
22.525885	1.14833973	53509.5342	0.00541453272	0.00262184996	0.000750187058
22.525885	1.14833973	61153.7534	0.00532534625	0.00255730198	0.000750187058
22.525885	1.14833973	68797.9725	0.00524380328	0.00249698115	0.000750187058
22.5259	1.43542	0	0.00621469	0.00323213	0.000752626
22.525885	1.4354247	7644.2192	0.0060683369	0.0031320173	0.00075262563
22.525885	1.43542467	15288.4383	0.00594277676	0.0030291429	0.000752625634
22.525885	1.43542467	22932.6575	0.00582720547	0.00293472413	0.000752625634
22.525885	1.43542467	30576.8767	0.0057160224	0.00284775173	0.000752625634
22.525885	1.43542467	38221.0958	0.0056209441	0.00276737072	0.000752625634
22.525885	1.43542467	45865.315	0.00552627431	0.00269285213	0.000752625634
22.525885	1.43542467	53509.5342	0.00543668587	0.00262357078	0.000752625634
22.525885	1.43542467	61153.7534	0.0053557435	0.00255898752	0.000752625634
22.525885	1.43542467	68797.9725	0.00528183086	0.00249863507	0.000752625634
22.5259	1.72251	0	0.00620171	0.00323193	0.00075506
22.525885	1.7225096	7644.2192	0.0060605252	0.0031341601	0.00075506027
22.525885	1.7225096	15288.4383	0.00593433985	0.00303117245	0.000755060269
22.525885	1.7225096	22932.6575	0.00582209447	0.00293666381	0.000755060269
22.525885	1.7225096	30576.8767	0.00571635427	0.0028496195	0.000755060269
22.525885	1.7225096	38221.0958	0.00562605771	0.0027691802	0.000755060269
22.525885	1.7225096	45865.315	0.00553756719	0.00269461351	0.000755060269
22.525885	1.7225096	53509.5342	0.00545441535	0.00262529149	0.000755060269
22.525885	1.7225096	61153.7534	0.00537935927	0.0025606729	0.000755060269
22.525885	1.7225096	68797.9725	0.00531088974	0.00250028882	0.000755060269
22.5259	2.00959	0	0.00619185	0.00323173	0.00075749
22.525885	2.0095945	7644.2192	0.006056084	0.0031363044	0.00075749019
22.525885	2.00959453	15288.4383	0.00592938191	0.00303320291	0.000757490191
22.525885	2.00959453	22932.6575	0.0058195324	0.002938604	0.000757490191
22.525885	2.00959453	30576.8767	0.00571785211	0.00285148753	0.000757490191
22.525885	2.00959453	38221.0958	0.00563119553	0.00277098977	0.000757490191
22.525885	2.00959453	45865.315	0.00554736884	0.00269637484	0.000757490191
22.525885	2.00959453	53509.5342	0.00546907777	0.00262701209	0.000757490191
22.525885	2.00959453	61153.7534	0.00539848701	0.00256235812	0.000757490191
22.525885	2.00959453	68797.9725	0.00533415688	0.0025019424	0.000757490191
22.5259	2.29668	0	0.00618405	0.00323153	0.000759915
22.525885	2.2966795	7644.2192	0.0060538151	0.0031384501	0.00075991464
22.525885	2.29667947	15288.4383	0.00592663668	0.00303523427	0.000759914637
22.525885	2.29667947	22932.6575	0.00581856791	0.00294054473	0.000759914637
22.525885	2.29667947	30576.8767	0.00572000466	0.00285335582	0.000759914637
22.525885	2.29667947	38221.0958	0.0056361873	0.00277279941	0.000759914637
22.525885	2.29667947	45865.315	0.00555599366	0.00269813613	0.000759914637
22.525885	2.29667947	53509.5342	0.00548150311	0.00262873256	0.000759914637
22.525885	2.29667947	61153.7534	0.00541442616	0.00256404318	0.000759914637
22.525885	2.29667947	68797.9725	0.00535336877	0.00250359579	0.000759914637
22.5259	2.58376	0	0.00617767	0.00323133	0.000646876
22.525885	2.5837644	7644.2192	0.0060530277	0.0031405973	0.00064687598
22.525885	2.5837644	15288.4383	0.00592538345	0.00303726654	0.000646875981
22.525885	2.5837644	22932.6575	0.00581866806	0.002942486	0.000646875981
22.525885	2.5837644	30576.8767	0.00572255256	0.00285522438	0.000646875981
22.525885	2.5837644	38221.0958	0.00564099206	0.00277460914	0.000646875981
22.525885	2.5837644	45865.315	0.00556369367	0.00269989738	0.000646875981
22.525885	2.5837644	53509.5342	0.00549224732	0.00263045293	0.000646875981
22.525885	2.5837644	61153.7534	0.0054280044	0.00256572809	0.000646875981
22.525885	2.5837644	68797.9725	0.00536960178	0.00250524902	0.000646875981
