# Supplementary material for: GEODE: an in silico tool that translates in vitro to in vivo predictions of tuberculosis antibiotic combination efficacy
Source: Front Pharmacol. 2025 Oct 17;16:1639673. doi: 10.3389/fphar.2025.1639673 (PMC12575316; doi:10.3389/fphar.2025.1639673)
Supplement: Supplementary file 1 [file Supplementaryfile5.zip › drug_int_data/HRZE-ANNN-min/EMB.csv]

bliss EMB nrDrugs 1 nrLines 10
0	0	0	0
458.2318	0.001077515	0.001424441	0.0001866141
916.4636	0.001077524	0.001424441	0.0001866141
1374.6954	0.0010775243	0.0014244409	0.00018661409
1832.9272	0.0010775245	0.0014244409	0.00018661409
2291.159	0.0010775245	0.0014244409	0.00018661409
2749.3908	0.0010775246	0.0014244409	0.00018661409
3207.6227	0.0010775246	0.0014244409	0.00018661409
3665.8545	0.0010775246	0.0014244409	0.00018661409
4124.0863	0.0010775246	0.0014244409	0.00018661409
