# Supplementary material for: GEODE: an in silico tool that translates in vitro to in vivo predictions of tuberculosis antibiotic combination efficacy
Source: Front Pharmacol. 2025 Oct 17;16:1639673. doi: 10.3389/fphar.2025.1639673 (PMC12575316; doi:10.3389/fphar.2025.1639673)
Supplement: Supplementary file 1 [file Supplementaryfile5.zip › drug_int_data/HRZE-ANNN-min/INH-PZA.csv]

bliss INH-PZA nrDrugs 2 nrLines 99
0	7644.2192	0	0.00064339799	0
0	15288.4383	0	0.000643398057	0
0	22932.6575	0	0.000643398067	0
0	30576.8767	0	0.000643398071	0
0	38221.0958	0	0.000643398072	0
0	45865.315	0	0.000643398073	0
0	53509.5342	0	0.000643398073	0
0	61153.7534	0	0.000643398073	0
0	68797.9725	0	0.000643398073	0
2.5029	0	0	0.0032155	0.00011865
2.5028761	7644.2192	0	0.0031627109	0.00011865421
2.50287611	15288.4383	0	0.00288776593	0.000118654209
2.50287611	22932.6575	0	0.00258949314	0.000118654209
2.50287611	30576.8767	0	0.00229478943	0.000118654209
2.50287611	38221.0958	0	0.00210473252	0.000118654209
2.50287611	45865.315	0	0.00188388952	0.000118654209
2.50287611	53509.5342	0	0.00171913812	0.000118654209
2.50287611	61153.7534	0	0.0015920275	0.000118654209
2.50287611	68797.9725	0	0.00149122803	0.000118654209
5.0058	0	0	0.0032158	0.00035341
5.0057522	7644.2192	0	0.0032587006	0.00035341204
5.00575223	15288.4383	0	0.00316275876	0.000353412039
5.00575223	22932.6575	0	0.00301836396	0.000353412039
5.00575223	30576.8767	0	0.00288780645	0.000353412039
5.00575223	38221.0958	0	0.00276452717	0.000353412039
5.00575223	45865.315	0	0.0025895344	0.000353412039
5.00575223	53509.5342	0	0.00242453554	0.000353412039
5.00575223	61153.7534	0	0.00229484004	0.000353412039
5.00575223	68797.9725	0	0.00219863879	0.000353412039
7.5086	0	0	0.0032159	0.0003586
7.5086283	7644.2192	0	0.0032710821	0.00035859708
7.50862834	15288.4383	0	0.00322603759	0.00035859708
7.50862834	22932.6575	0	0.00316277391	0.00035859708
7.50862834	30576.8767	0	0.00305805383	0.00035859708
7.50862834	38221.0958	0	0.0029789975	0.00035859708
7.50862834	45865.315	0	0.0028878193	0.00035859708
7.50862834	53509.5342	0	0.00280934269	0.00035859708
7.50862834	61153.7534	0	0.00271296765	0.00035859708
7.50862834	68797.9725	0	0.00258954748	0.00035859708
10.0115	0	0	0.00321592	0.000379423
10.011504	7644.2192	0	0.003257223	0.00037942254
10.0115045	15288.4383	0	0.00325873159	0.000379422539
10.0115045	22932.6575	0	0.00321280521	0.000379422539
10.0115045	30576.8767	0	0.00316278126	0.000379422539
10.0115045	38221.0958	0	0.00308069872	0.000379422539
10.0115045	45865.315	0	0.00301838396	0.000379422539
10.0115045	53509.5342	0	0.00295394514	0.000379422539
10.0115045	61153.7534	0	0.00288782553	0.000379422539
10.0115045	68797.9725	0	0.00283273543	0.000379422539
12.5144	0	0	0.00321594	0.000445433
12.514381	7644.2192	0	0.0032489459	0.00044543344
12.5143806	15288.4383	0	0.0032822276	0.000445433442
12.5143806	22932.6575	0	0.00323798966	0.000445433442
12.5143806	30576.8767	0	0.0032056471	0.000445433442
12.5143806	38221.0958	0	0.00316278557	0.000445433442
12.5143806	45865.315	0	0.00309531443	0.000445433442
12.5143806	53509.5342	0	0.00304135967	0.000445433442
12.5143806	61153.7534	0	0.002997628	0.000445433442
12.5143806	68797.9725	0	0.00293969179	0.000445433442
15.0173	0	0	0.00321596	0.00056874
15.017257	7644.2192	0	0.0032434423	0.00056874
15.0172567	15288.4383	0	0.00327108209	0.000568739995
15.0172567	22932.6575	0	0.00325874142	0.000568739995
15.0172567	30576.8767	0	0.00322605462	0.000568739995
15.0172567	38221.0958	0	0.0032011684	0.000568739995
15.0172567	45865.315	0	0.00316278839	0.000568739995
15.0172567	53509.5342	0	0.0031055213	0.000568739995
15.0172567	61153.7534	0	0.00305806708	0.000568739995
15.0172567	68797.9725	0	0.0030183903	0.000568739995
17.5201	0	0	0.00321597	0.000733056
17.520133	7644.2192	0	0.0032395175	0.00073305629
17.5201328	15288.4383	0	0.00326315256	0.000733056292
17.5201328	22932.6575	0	0.00327709322	0.000733056292
17.5201328	30576.8767	0	0.00324353526	0.000733056292
17.5201328	38221.0958	0	0.00321827981	0.000733056292
17.5201328	45865.315	0	0.00319810412	0.000733056292
17.5201328	53509.5342	0	0.00316279038	0.000733056292
17.5201328	61153.7534	0	0.00311305026	0.000733056292
17.5201328	68797.9725	0	0.00307075305	0.000733056292
20.023	0	0	0.00321598	0.00090902
20.023009	7644.2192	0	0.0032365768	0.00090902002
20.0230089	15288.4383	0	0.00325722301	0.000909020022
20.0230089	22932.6575	0	0.00327804221	0.000909020022
20.0230089	30576.8767	0	0.00325874619	0.000909020022
20.0230089	38221.0958	0	0.00323336644	0.000909020022
20.0230089	45865.315	0	0.00321281704	0.000909020022
20.0230089	53509.5342	0	0.00319587643	0.000909020022
20.0230089	61153.7534	0	0.00316279185	0.000909020022
20.0230089	68797.9725	0	0.0031188319	0.000909020022
22.5259	0	0	0.00321599	0.00104133
22.525885	7644.2192	0	0.0032342913	0.0010413344
22.525885	15288.4383	0	0.00325262126	0.00104133437
22.525885	22932.6575	0	0.00327108209	0.00104133437
22.525885	30576.8767	0	0.00327253363	0.00104133437
22.525885	38221.0958	0	0.00324673926	0.00104133437
22.525885	45865.315	0	0.00322606002	0.00104133437
22.525885	53509.5342	0	0.00320877135	0.00104133437
22.525885	61153.7534	0	0.00319418425	0.00104133437
22.525885	68797.9725	0	0.00316279299	0.00104133437
