# Supplementary material for: GEODE: an in silico tool that translates in vitro to in vivo predictions of tuberculosis antibiotic combination efficacy
Source: Front Pharmacol. 2025 Oct 17;16:1639673. doi: 10.3389/fphar.2025.1639673 (PMC12575316; doi:10.3389/fphar.2025.1639673)
Supplement: Supplementary file 1 [file Supplementaryfile5.zip › drug_int_data/HRZE-ANNN-min/INH-PZA-RIF-EMB.csv]

bliss INH-PZA-RIF-EMB nrDrugs 4 nrLines 9999
0	0	0	458.2318	0.001415675	0.001424441	0.0001866141
0	0	0	916.4636	0.001415684	0.001424441	0.0001866141
0	0	0	1374.6954	0.0014156844	0.0014244409	0.00018661409
0	0	0	1832.9272	0.0014156845	0.0014244409	0.00018661409
0	0	0	2291.159	0.0014156846	0.0014244409	0.00018661409
0	0	0	2749.3908	0.0014156846	0.0014244409	0.00018661409
0	0	0	3207.6227	0.0014156846	0.0014244409	0.00018661409
0	0	0	3665.8545	0.0014156846	0.0014244409	0.00018661409
0	0	0	4124.0863	0.0014156846	0.0014244409	0.00018661409
0	0	0.28708	0	0.006446	0.0029928	7.5982e-05
0	0	0.2870849	458.2318	0.002563278	0.002563278	0.0001870154
0	0	0.2870849	916.4636	0.002023687	0.002023687	0.0001868988
0	0	0.28708493	1374.6954	0.0017890682	0.0017890682	0.00018685996
0	0	0.28708493	1832.9272	0.0016575271	0.0016575271	0.00018684052
0	0	0.28708493	2291.159	0.0015733075	0.0015733075	0.00018682885
0	0	0.28708493	2749.3908	0.0015147491	0.0015147491	0.00018682108
0	0	0.28708493	3207.6227	0.0014716678	0.0014716678	0.00018681552
0	0	0.28708493	3665.8545	0.0014386412	0.0014386412	0.00018681135
0	0	0.28708493	4124.0863	0.0014125159	0.0014125159	0.00018680811
0	0	0.57417	0	0.0064648	0.0030738	0.00029087
0	0	0.5741699	458.2318	0.003835174	0.003835174	0.000240118
0	0	0.5741699	916.4636	0.002563278	0.002563278	0.0002398851
0	0	0.57416987	1374.6954	0.0022271043	0.0022271043	0.00023980734
0	0	0.57416987	1832.9272	0.0020236869	0.0020236869	0.00023976847
0	0	0.57416987	2291.159	0.0018871382	0.0018871382	0.00023974514
0	0	0.57416987	2749.3908	0.0017890682	0.0017890682	0.00023972959
0	0	0.57416987	3207.6227	0.0017151922	0.0017151922	0.00023971848
0	0	0.57416987	3665.8545	0.0016575271	0.0016575271	0.00023971014
0	0	0.57416987	4124.0863	0.0016112582	0.0016112582	0.00023970366
0	0	0.86125	0	0.0064722	0.0031001	0.00097757
0	0	0.8612548	458.2318	0.004331999	0.004331999	0.0008029948
0	0	0.8612548	916.4636	0.003486385	0.003486385	0.0008026457
0	0	0.8612548	1374.6954	0.0025632778	0.0025632778	0.0008025292
0	0	0.8612548	1832.9272	0.0023190957	0.0023190957	0.00080247091
0	0	0.8612548	2291.159	0.0021490474	0.0021490474	0.00080243593
0	0	0.8612548	2749.3908	0.0020236869	0.0020236869	0.0008024126
0	0	0.8612548	3207.6227	0.0019273861	0.0019273861	0.00080239594
0	0	0.8612548	3665.8545	0.001851062	0.001851062	0.00080238344
0	0	0.8612548	4124.0863	0.0017890682	0.0017890682	0.00080237372
0	0	1.1483	0	0.0064763	0.0031129	0.0014286
0	0	1.14834	458.2318	0.004670332	0.004670332	0.001181416
0	0	1.14834	916.4636	0.003835174	0.003835174	0.001180951
0	0	1.1483397	1374.6954	0.0033479563	0.0033479563	0.0011807952
0	0	1.1483397	1832.9272	0.0025632778	0.0025632778	0.0011807175
0	0	1.1483397	2291.159	0.0023715487	0.0023715487	0.0011806709
0	0	1.1483397	2749.3908	0.0022271043	0.0022271043	0.0011806398
0	0	1.1483397	3207.6227	0.0021142856	0.0021142856	0.0011806176
0	0	1.1483397	3665.8545	0.0020236869	0.0020236869	0.0011806009
0	0	1.1483397	4124.0863	0.0019493083	0.0019493083	0.001180588
0	0	1.4354	0	0.0064789	0.0031205	0.0015276
0	0	1.435425	458.2318	0.004916229	0.004916229	0.001239025
0	0	1.435425	916.4636	0.004109775	0.004109775	0.001238445
0	0	1.4354247	1374.6954	0.0036127309	0.0036127309	0.0012382505
0	0	1.4354247	1832.9272	0.0032736306	0.0032736306	0.0012381535
0	0	1.4354247	2291.159	0.0025632778	0.0025632778	0.0012380952
0	0	1.4354247	2749.3908	0.0024054485	0.0024054485	0.0012380563
0	0	1.4354247	3207.6227	0.0022803946	0.0022803946	0.0012380286
0	0	1.4354247	3665.8545	0.0021788084	0.0021788084	0.0012380078
0	0	1.4354247	4124.0863	0.0020946176	0.0020946176	0.0012379916
0	0	1.7225	0	0.0064808	0.0031254	0.001561
0	0	1.72251	458.2318	0.005103269	0.005103269	0.001247794
0	0	1.72251	916.4636	0.004331999	0.004331999	0.001247098
0	0	1.7225096	1374.6954	0.0038351741	0.0038351741	0.0012468649
0	0	1.7225096	1832.9272	0.0034863847	0.0034863847	0.0012467484
0	0	1.7225096	2291.159	0.0027304329	0.0027304329	0.0012466785
0	0	1.7225096	2749.3908	0.0025632778	0.0025632778	0.0012466319
0	0	1.7225096	3207.6227	0.0024291605	0.0024291605	0.0012465986
0	0	1.7225096	3665.8545	0.0023190957	0.0023190957	0.0012465736
0	0	1.7225096	4124.0863	0.0022271043	0.0022271043	0.0012465542
0	0	2.0096	0	0.0064822	0.0031289	0.0015784
0	0	2.009595	458.2318	0.005250437	0.005250437	0.001249711
0	0	2.009595	916.4636	0.004515744	0.004515744	0.0012489
0	0	2.0095945	1374.6954	0.0040249307	0.0040249307	0.0012486284
0	0	2.0095945	1832.9272	0.0036718738	0.0036718738	0.0012484926
0	0	2.0095945	2291.159	0.003404891	0.003404891	0.0012484111
0	0	2.0095945	2749.3908	0.0027040697	0.0027040697	0.0012483567
0	0	2.0095945	3207.6227	0.0025632778	0.0025632778	0.0012483179
0	0	2.0095945	3665.8545	0.0024466776	0.0024466776	0.0012482887
0	0	2.0095945	4124.0863	0.002348479	0.002348479	0.0012482661
0	0	2.2967	0	0.0064833	0.0031315	0.0015891
0	0	2.296679	458.2318	0.00536931	0.00536931	0.001250363
0	0	2.296679	916.4636	0.004670332	0.004670332	0.001249437
0	0	2.2966795	1374.6954	0.0041888616	0.0041888616	0.0012491269
0	0	2.2966795	1832.9272	0.0038351741	0.0038351741	0.0012489717
0	0	2.2966795	2291.159	0.0035635353	0.0035635353	0.0012488786
0	0	2.2966795	2749.3908	0.0033479563	0.0033479563	0.0012488164
0	0	2.2966795	3207.6227	0.0026848902	0.0026848902	0.001248772
0	0	2.2966795	3665.8545	0.0025632778	0.0025632778	0.0012487387
0	0	2.2966795	4124.0863	0.0024601473	0.0024601473	0.0012487128
0	0	2.5838	0	0.0064841	0.0031334	0.0015963
0	0	2.583764	458.2318	0.005467361	0.005467361	0.00125072
0	0	2.583764	916.4636	0.004802265	0.004802265	0.001249678
0	0	2.5837644	1374.6954	0.0043319986	0.0043319986	0.0012493299
0	0	2.5837644	1832.9272	0.0039801438	0.0039801438	0.0012491554
0	0	2.5837644	2291.159	0.0037061706	0.0037061706	0.0012490507
0	0	2.5837644	2749.3908	0.0034863847	0.0034863847	0.0012489808
0	0	2.5837644	3207.6227	0.0033059291	0.0033059291	0.0012489309
0	0	2.5837644	3665.8545	0.00267031	0.00267031	0.0012488934
0	0	2.5837644	4124.0863	0.0025632778	0.0025632778	0.0012488643
0	7644.2192	0	0	0.0012947354	0.000556222	0
0	7644.2192	0	458.23181	0.0011951725	0.0011951725	0.00018661409
0	7644.2192	0	916.46361	0.0013100459	0.001428775	0.00018661409
0	7644.2192	0	1374.6954	0.0013161116	0.0014273554	0.00018661409
0	7644.2192	0	1832.9272	0.0013215573	0.0014266363	0.00018661409
0	7644.2192	0	2291.159	0.0013264652	0.0014262018	0.00018661409
0	7644.2192	0	2749.3908	0.0013309059	0.0014259109	0.00018661409
0	7644.2192	0	3207.6227	0.0013349396	0.0014257025	0.00018661409
0	7644.2192	0	3665.8545	0.0013386173	0.0014255458	0.00018661409
0	7644.2192	0	4124.0863	0.0013419825	0.0014254238	0.00018661409
0	7644.2192	0.28708493	0	0.0059531835	0.00058521688	7.5982488e-05
0	7644.2192	0.28708493	458.23181	0.0025194001	0.0025194001	0.00018701544
0	7644.2192	0.28708493	916.46361	0.0020085374	0.0020085374	0.00018689885
0	7644.2192	0.28708493	1374.6954	0.0017817812	0.0017817812	0.00018685996
0	7644.2192	0.28708493	1832.9272	0.0016534176	0.0016534176	0.00018684052
0	7644.2192	0.28708493	2291.159	0.0015707673	0.0015707673	0.00018682885
0	7644.2192	0.28708493	2749.3908	0.0015130859	0.0015130859	0.00018682108
0	7644.2192	0.28708493	3207.6227	0.0014705375	0.0014705375	0.00018681552
0	7644.2192	0.28708493	3665.8545	0.001437855	0.001437855	0.00018681135
0	7644.2192	0.28708493	4124.0863	0.0014119622	0.0014119622	0.00018680811
0	7644.2192	0.57416987	0	0.0062067254	0.00061354731	0.00029087401
0	7644.2192	0.57416987	458.23181	0.0037741843	0.0037741843	0.00024011803
0	7644.2192	0.57416987	916.46361	0.0025409179	0.0025409179	0.00023988506
0	7644.2192	0.57416987	1374.6954	0.0022148095	0.0022148095	0.00023980734
0	7644.2192	0.57416987	1832.9272	0.0020160242	0.0020160242	0.00023976847
0	7644.2192	0.57416987	2291.159	0.0018819726	0.0018819726	0.00023974514
0	7644.2192	0.57416987	2749.3908	0.0017853942	0.0017853942	0.00023972959
0	7644.2192	0.57416987	3207.6227	0.0017124756	0.0017124756	0.00023971848
0	7644.2192	0.57416987	3665.8545	0.0016554589	0.0016554589	0.00023971014
0	7644.2192	0.57416987	4124.0863	0.0016096475	0.0016096475	0.00023970366
0	7644.2192	0.8612548	0	0.0062984225	0.00064123657	0.00097757113
0	7644.2192	0.8612548	458.23181	0.0042711724	0.0042711724	0.00080299485
0	7644.2192	0.8612548	916.46361	0.003456838	0.003456838	0.00080264572
0	7644.2192	0.8612548	1374.6954	0.0025482751	0.0025482751	0.0008025292
0	7644.2192	0.8612548	1832.9272	0.0023092106	0.0023092106	0.00080247091
0	7644.2192	0.8612548	2291.159	0.0021420911	0.0021420911	0.00080243593
0	7644.2192	0.8612548	2749.3908	0.0020185585	0.0020185585	0.0008024126
0	7644.2192	0.8612548	3207.6227	0.0019234723	0.0019234723	0.00080239594
0	7644.2192	0.8612548	3665.8545	0.0018479942	0.0018479942	0.00080238344
0	7644.2192	0.8612548	4124.0863	0.001786612	0.001786612	0.00080237372
0	7644.2192	1.1483397	0	0.0063457526	0.00066830688	0.001403923
0	7644.2192	1.1483397	458.23181	0.0046124945	0.0046124945	0.0011791177
0	7644.2192	1.1483397	916.46361	0.0038042332	0.0038042332	0.0011787102
0	7644.2192	1.1483397	1374.6954	0.0033287466	0.0033287466	0.0011785741
0	7644.2192	1.1483397	1832.9272	0.0025519894	0.0025519894	0.0011785061
0	7644.2192	1.1483397	2291.159	0.002363356	0.002363356	0.0011784652
0	7644.2192	1.1483397	2749.3908	0.0022209121	0.0022209121	0.001178438
0	7644.2192	1.1483397	3207.6227	0.0021094592	0.0021094592	0.0011784185
0	7644.2192	1.1483397	3665.8545	0.0020198331	0.0020198331	0.0011784039
0	7644.2192	1.1483397	4124.0863	0.0019461709	0.0019461709	0.0011783926
0	7644.2192	1.4354247	0	0.0063746438	0.00069477939	0.0014869228
0	7644.2192	1.4354247	458.23181	0.0048620447	0.0048620447	0.0012016045
0	7644.2192	1.4354247	916.46361	0.0040786125	0.0040786125	0.0012010956
0	7644.2192	1.4354247	1374.6954	0.0035924936	0.0035924936	0.0012009256
0	7644.2192	1.4354247	1832.9272	0.0032594625	0.0032594625	0.0012008406
0	7644.2192	1.4354247	2291.159	0.0025542295	0.0025542295	0.0012007895
0	7644.2192	1.4354247	2749.3908	0.0023984738	0.0023984738	0.0012007555
0	7644.2192	1.4354247	3207.6227	0.0022748683	0.0022748683	0.0012007312
0	7644.2192	1.4354247	3665.8545	0.0021743329	0.0021743329	0.0012007129
0	7644.2192	1.4354247	4124.0863	0.0020909282	0.0020909282	0.0012006987
0	7644.2192	1.7225096	0	0.0063941148	0.00072067428	0.0015246413
0	7644.2192	1.7225096	458.23181	0.0050527075	0.0050527075	0.0012173014
0	7644.2192	1.7225096	916.46361	0.0043012229	0.0043012229	0.0012166914
0	7644.2192	1.7225096	1374.6954	0.0038144457	0.0038144457	0.0012164875
0	7644.2192	1.7225096	1832.9272	0.0034714881	0.0034714881	0.0012163855
0	7644.2192	1.7225096	2291.159	0.0032160424	0.0032160424	0.0012163242
0	7644.2192	1.7225096	2749.3908	0.0025557278	0.0025557278	0.0012162834
0	7644.2192	1.7225096	3207.6227	0.0024230962	0.0024230962	0.0012162542
0	7644.2192	1.7225096	3665.8545	0.0023141269	0.0023141269	0.0012162323
0	7644.2192	1.7225096	4124.0863	0.0022229661	0.0022229661	0.0012162153
0	7644.2192	2.0095945	0	0.0064081271	0.0007460108	0.0015450274
0	7644.2192	2.0095945	458.23181	0.0052032429	0.0052032429	0.0012288907
0	7644.2192	2.0095945	916.46361	0.004485672	0.004485672	0.0012281796
0	7644.2192	2.0095945	1374.6954	0.0040040516	0.0040040516	0.0012279419
0	7644.2192	2.0095945	1832.9272	0.0036565331	0.0036565331	0.0012278229
0	7644.2192	2.0095945	2291.159	0.0033931547	0.0033931547	0.0012277515
0	7644.2192	2.0095945	2749.3908	0.0026960991	0.0026960991	0.0012277038
0	7644.2192	2.0095945	3207.6227	0.0025568003	0.0025568003	0.0012276698
0	7644.2192	2.0095945	3665.8545	0.0024413169	0.0024413169	0.0012276443
0	7644.2192	2.0095945	4124.0863	0.0023439751	0.0023439751	0.0012276244
0	7644.2192	2.2966795	0	0.006418694	0.00077080734	0.0015578057
0	7644.2192	2.2966795	458.23181	0.0053251701	0.0053251701	0.0012378092
0	7644.2192	2.2966795	916.46361	0.0046411216	0.0046411216	0.0012369973
0	7644.2192	2.2966795	1374.6954	0.0041680514	0.0041680514	0.0012367258
0	7644.2192	2.2966795	1832.9272	0.0038195896	0.0038195896	0.0012365898
0	7644.2192	2.2966795	2291.159	0.0035514333	0.0035514333	0.0012365082
0	7644.2192	2.2966795	2749.3908	0.0033382954	0.0033382954	0.0012364538
0	7644.2192	2.2966795	3207.6227	0.0026780969	0.0026780969	0.0012364149
0	7644.2192	2.2966795	3665.8545	0.0025576061	0.0025576061	0.0012363857
0	7644.2192	2.2966795	4124.0863	0.0024553455	0.0024553455	0.001236363
0	7644.2192	2.5837644	0	0.0064269471	0.00079508148	0.0015667006
0	7644.2192	2.5837644	458.23181	0.0054259673	0.0054259673	0.001244895
0	7644.2192	2.5837644	916.46361	0.0047739861	0.0047739861	0.0012439825
0	7644.2192	2.5837644	1374.6954	0.0043113995	0.0043113995	0.0012436772
0	7644.2192	2.5837644	1832.9272	0.0039644581	0.0039644581	0.0012435243
0	7644.2192	2.5837644	2291.159	0.0036938289	0.0036938289	0.0012434325
0	7644.2192	2.5837644	2749.3908	0.0034764259	0.0034764259	0.0012433713
0	7644.2192	2.5837644	3207.6227	0.0032977301	0.0032977301	0.0012433276
0	7644.2192	2.5837644	3665.8545	0.0026643924	0.0026643924	0.0012432947
0	7644.2192	2.5837644	4124.0863	0.0025582335	0.0025582335	0.0012432692
0	15288.4383	0	0	0.00129518871	0.000556222003	0
0	15288.4383	0	458.231807	0.00120122798	0.00120122798	0.000186614093
0	15288.4383	0	916.463615	0.00119517246	0.00119517246	0.000186614093
0	15288.4383	0	1374.69542	0.00119301389	0.00119301389	0.000186614093
0	15288.4383	0	1832.92723	0.00131004594	0.00142877497	0.000186614093
0	15288.4383	0	2291.15904	0.00131316189	0.00142792614	0.000186614093
0	15288.4383	0	2749.39084	0.00131611163	0.00142735535	0.000186614093
0	15288.4383	0	3207.62265	0.00131890655	0.00142694522	0.000186614093
0	15288.4383	0	3665.85446	0.00132155731	0.00142663627	0.000186614093
0	15288.4383	0	4124.08627	0.00132407381	0.00142639518	0.000186614093
0	15288.4383	0.287084933	0	0.00552564977	0.000570804002	7.59824875e-05
0	15288.4383	0.287084933	458.231807	0.00247870001	0.00247870001	0.00018701544
0	15288.4383	0.287084933	916.463615	0.00199406686	0.00199406686	0.000186898846
0	15288.4383	0.287084933	1374.69542	0.00177473172	0.00177473172	0.000186859965
0	15288.4383	0.287084933	1832.92723	0.00164941366	0.00164941366	0.000186840521
0	15288.4383	0.287084933	2291.15904	0.00156828124	0.00156828124	0.000186828854
0	15288.4383	0.287084933	2749.39084	0.00151145304	0.00151145304	0.000186821075
0	15288.4383	0.287084933	3207.62265	0.00146942539	0.00146942539	0.000186815519
0	15288.4383	0.287084933	3665.85446	0.00143708013	0.00143708013	0.000186811352
0	15288.4383	0.287084933	4124.08627	0.00141141583	0.00141141583	0.000186808111
0	15288.4383	0.574169867	0	0.0059531835	0.000585216884	0.000290874007
0	15288.4383	0.574169867	458.231807	0.00371660776	0.00371660776	0.000240118032
0	15288.4383	0.574169867	916.463615	0.00251940012	0.00251940012	0.000239885062
0	15288.4383	0.574169867	1374.69542	0.00220286504	0.00220286504	0.00023980734
0	15288.4383	0.574169867	1832.92723	0.00200853736	0.00200853736	0.000239768467
0	15288.4383	0.574169867	2291.15904	0.00187690655	0.00187690655	0.000239745139
0	15288.4383	0.574169867	2749.39084	0.00178178117	0.00178178117	0.000239729586
0	15288.4383	0.574169867	3207.62265	0.00170979863	0.00170979863	0.000239718476
0	15288.4383	0.574169867	3665.85446	0.00165341756	0.00165341756	0.000239710142
0	15288.4383	0.574169867	4124.08627	0.00160805582	0.00160805582	0.000239703661
0	15288.4383	0.8612548	0	0.00611877103	0.000599463669	0.00097757113
0	15288.4383	0.8612548	458.231807	0.00421314345	0.00421314345	0.000802994846
0	15288.4383	0.8612548	916.463615	0.0034282523	0.0034282523	0.000802645718
0	15288.4383	0.8612548	1374.69542	0.00253365422	0.00253365422	0.000802529196
0	15288.4383	0.8612548	1832.92723	0.00229953219	0.00229953219	0.000802470908
0	15288.4383	0.8612548	2291.15904	0.00213525825	0.00213525825	0.000802435927
0	15288.4383	0.8612548	2749.39084	0.00201350932	0.00201350932	0.000802412602
0	15288.4383	0.8612548	3207.62265	0.00191961189	0.00191961189	0.000802395939
0	15288.4383	0.8612548	3665.85446	0.00184496405	0.00184496405	0.000802383442
0	15288.4383	0.8612548	4124.08627	0.00178418317	0.00178418317	0.000802373721
0	15288.4383	1.14833973	0	0.00620672545	0.000613547307	0.00140387181
0	15288.4383	1.14833973	458.231807	0.00455691871	0.00455691871	0.00117906652
0	15288.4383	1.14833973	916.463615	0.00377418432	0.00377418432	0.00117865905
0	15288.4383	1.14833973	1374.69542	0.0033099774	0.0033099774	0.001178523
0	15288.4383	1.14833973	1832.92723	0.00254091789	0.00254091789	0.00117845493
0	15288.4383	1.14833973	2291.15904	0.0023552985	0.0023552985	0.00117841407
0	15288.4383	1.14833973	2749.39084	0.00221480948	0.00221480948	0.00117838683
0	15288.4383	1.14833973	3207.62265	0.00210469493	0.00210469493	0.00117836737
0	15288.4383	1.14833973	3665.85446	0.00201602415	0.00201602415	0.00117835277
0	15288.4383	1.14833973	4124.08627	0.00194306664	0.00194306664	0.00117834142
0	15288.4383	1.43542467	0	0.0062612789	0.000627470673	0.00148685885
0	15288.4383	1.43542467	458.231807	0.0048097051	0.0048097051	0.00120154055
0	15288.4383	1.43542467	916.463615	0.00404825774	0.00404825774	0.00120103168
0	15288.4383	1.43542467	1374.69542	0.00357268178	0.00357268178	0.00120086171
0	15288.4383	1.43542467	1832.92723	0.00324554539	0.00324554539	0.00120077666
0	15288.4383	1.43542467	2291.15904	0.00254532088	0.00254532088	0.0012007256
0	15288.4383	1.43542467	2749.39084	0.00239159426	0.00239159426	0.00120069156
0	15288.4383	1.43542467	3207.62265	0.00226940955	0.00226940955	0.00120066724
0	15288.4383	1.43542467	3665.85446	0.00216990706	0.00216990706	0.00120064899
0	15288.4383	1.43542467	4124.08627	0.00208727607	0.00208727607	0.0012006348
0	15288.4383	1.7225096	0	0.00629842251	0.000641236575	0.00152456454
0	15288.4383	1.7225096	458.231807	0.00500367057	0.00500367057	0.00121722471
0	15288.4383	1.7225096	916.463615	0.00427117236	0.00427117236	0.00121661465
0	15288.4383	1.7225096	1374.69542	0.00379411976	0.00379411976	0.00121641079
0	15288.4383	1.7225096	1832.92723	0.003456838	0.003456838	0.00121630876
0	15288.4383	1.7225096	2291.15904	0.00320500127	0.00320500127	0.00121624751
0	15288.4383	1.7225096	2749.39084	0.00254827511	0.00254827511	0.00121620667
0	15288.4383	1.7225096	3207.62265	0.00241710233	0.00241710233	0.00121617749
0	15288.4383	1.7225096	3665.85446	0.00230921062	0.00230921062	0.0012161556
0	15288.4383	1.7225096	4124.08627	0.00221886803	0.00221886803	0.00121613857
0	15288.4383	2.00959453	0	0.00632534387	0.000654847754	0.00154493786
0	15288.4383	2.00959453	458.231807	0.00515732619	0.00515732619	0.00122880121
0	15288.4383	2.00959453	916.463615	0.00445624972	0.00445624972	0.00122809013
0	15288.4383	2.00959453	1374.69542	0.00398354945	0.00398354945	0.00122785242
0	15288.4383	2.00959453	1832.92723	0.00364143068	0.00364143068	0.00122773343
0	15288.4383	2.00959453	2291.15904	0.00338157849	0.00338157849	0.001227662
0	15288.4383	2.00959453	2749.39084	0.00268822611	0.00268822611	0.00122761435
0	15288.4383	2.00959453	3207.62265	0.00255039462	0.00255039462	0.00122758032
0	15288.4383	2.00959453	3665.85446	0.00243601037	0.00243601037	0.00122755478
0	15288.4383	2.00959453	4124.08627	0.00233951325	0.00233951325	0.00122753492
0	15288.4383	2.29667947	0	0.00634575258	0.000668306885	0.00155770347
0	15288.4383	2.29667947	458.231807	0.00528211486	0.00528211486	0.0012377069
0	15288.4383	2.29667947	916.463615	0.0046124945	0.0046124945	0.00123689501
0	15288.4383	2.29667947	1374.69542	0.00414759232	0.00414759232	0.00123662348
0	15288.4383	2.29667947	1832.92723	0.00380423318	0.00380423318	0.00123648754
0	15288.4383	2.29667947	2291.15904	0.00353948798	0.00353948798	0.00123640592
0	15288.4383	2.29667947	2749.39084	0.00332874657	0.00332874657	0.00123635149
0	15288.4383	2.29667947	3207.62265	0.00267137558	0.00267137558	0.0012363126
0	15288.4383	2.29667947	3665.85446	0.00255198939	0.00255198939	0.00123628342
0	15288.4383	2.29667947	4124.08627	0.00245058672	0.00245058672	0.00123626073
0	15288.4383	2.5837644	0	0.00636175693	0.000681616581	0.00156658555
0	15288.4383	2.5837644	458.231807	0.00538550505	0.00538550505	0.00124477998
0	15288.4383	2.5837644	916.463615	0.00474623183	0.00474623183	0.00124386745
0	15288.4383	2.5837644	1374.69542	0.00429112678	0.00429112678	0.00124356214
0	15288.4383	2.5837644	1832.92723	0.00394898955	0.00394898955	0.00124340926
0	15288.4383	2.5837644	2291.15904	0.00368163912	0.00368163912	0.00124331747
0	15288.4383	2.5837644	2749.39084	0.00346657767	0.00346657767	0.00124325625
0	15288.4383	2.5837644	3207.62265	0.00328961395	0.00328961395	0.0012432125
0	15288.4383	2.5837644	3665.85446	0.00265853013	0.00265853013	0.00124317968
0	15288.4383	2.5837644	4124.08627	0.00255323283	0.00255323283	0.00124315416
0	22932.6575	0	0	0.00129534364	0.000556222003	0
0	22932.6575	0	458.231807	0.00120672349	0.00120672349	0.000186614093
0	22932.6575	0	916.463615	0.00119827561	0.00119827561	0.000186614093
0	22932.6575	0	1374.69542	0.00119517246	0.00119517246	0.000186614093
0	22932.6575	0	1832.92723	0.00119356054	0.00119356054	0.000186614093
0	22932.6575	0	2291.15904	0.00130787035	0.00142961508	0.000186614093
0	22932.6575	0	2749.39084	0.00131004594	0.00142877497	0.000186614093
0	22932.6575	0	3207.62265	0.00131214229	0.00142816956	0.000186614093
0	22932.6575	0	3665.85446	0.00131416302	0.00142771256	0.000186614093
0	22932.6575	0	4124.08627	0.00131611163	0.00142735535	0.000186614093
0	22932.6575	0.287084933	0	0.00517848885	0.000565962278	7.59824875e-05
0	22932.6575	0.287084933	458.231807	0.00288535158	0.00288535158	0.00018701544
0	22932.6575	0.287084933	916.463615	0.00198022885	0.00198022885	0.000186898846
0	22932.6575	0.287084933	1374.69542	0.00176790791	0.00176790791	0.000186859965
0	22932.6575	0.287084933	1832.92723	0.00164551122	0.00164551122	0.000186840521
0	22932.6575	0.287084933	2291.15904	0.00156584747	0.00156584747	0.000186828854
0	22932.6575	0.287084933	2749.39084	0.00150984969	0.00150984969	0.000186821075
0	22932.6575	0.287084933	3207.62265	0.00146833093	0.00146833093	0.000186815519
0	22932.6575	0.287084933	3665.85446	0.00143631631	0.00143631631	0.000186811352
0	22932.6575	0.287084933	4124.08627	0.00141087655	0.00141087655	0.000186808111
0	22932.6575	0.574169867	0	0.00572766523	0.000575626936	0.000290874007
0	22932.6575	0.574169867	458.231807	0.00366215651	0.00366215651	0.000240118032
0	22932.6575	0.574169867	916.463615	0.0024986758	0.0024986758	0.000239885062
0	22932.6575	0.574169867	1374.69542	0.00219125558	0.00219125558	0.00023980734
0	22932.6575	0.574169867	1832.92723	0.00200122025	0.00200122025	0.000239768467
0	22932.6575	0.574169867	2291.15904	0.00187193693	0.00187193693	0.000239745139
0	22932.6575	0.574169867	2749.39084	0.00177822751	0.00177822751	0.000239729586
0	22932.6575	0.574169867	3207.62265	0.00170716042	0.00170716042	0.000239718476
0	22932.6575	0.574169867	3665.85446	0.00165140267	0.00165140267	0.000239710142
0	22932.6575	0.574169867	4124.08627	0.00160648275	0.00160648275	0.000239703661
0	22932.6575	0.8612548	0	0.0059531835	0.000585216884	0.00097757113
0	22932.6575	0.8612548	458.231807	0.00415771724	0.00415771724	0.000802994846
0	22932.6575	0.8612548	916.463615	0.00340057979	0.00340057979	0.000802645718
0	22932.6575	0.8612548	1374.69542	0.00251940012	0.00251940012	0.000802529196
0	22932.6575	0.8612548	1832.92723	0.00229005368	0.00229005368	0.000802470908
0	22932.6575	0.8612548	2291.15904	0.00212854546	0.00212854546	0.000802435927
0	22932.6575	0.8612548	2749.39084	0.00200853736	0.00200853736	0.000802412602
0	22932.6575	0.8612548	3207.62265	0.00191580385	0.00191580385	0.000802395939
0	22932.6575	0.8612548	3665.85446	0.00184197076	0.00184197076	0.000802383442
0	22932.6575	0.8612548	4124.08627	0.00178178117	0.00178178117	0.000802373721
0	22932.6575	1.14833973	0	0.00607612424	0.000594733013	0.00140385476
0	22932.6575	1.14833973	458.231807	0.00450347033	0.00450347033	0.00117904947
0	22932.6575	1.14833973	916.463615	0.00374498819	0.00374498819	0.001178642
0	22932.6575	1.14833973	1374.69542	0.00329163326	0.00329163326	0.00117850595
0	22932.6575	1.14833973	1832.92723	0.00253005688	0.00253005688	0.00117843788
0	22932.6575	1.14833973	2291.15904	0.00234737276	0.00234737276	0.00117839702
0	22932.6575	1.14833973	2749.39084	0.00220879445	0.00220879445	0.00117836978
0	22932.6575	1.14833973	3207.62265	0.00209999165	0.00209999165	0.00117835032
0	22932.6575	1.14833973	3665.85446	0.00201225916	0.00201225916	0.00117833572
0	22932.6575	1.14833973	4124.08627	0.00193999507	0.00193999507	0.00117832437
0	22932.6575	1.43542467	0	0.00615351894	0.000604176199	0.00148683754
0	22932.6575	1.43542467	458.231807	0.00475911451	0.00475911451	0.00120151923
0	22932.6575	1.43542467	916.463615	0.00401867871	0.00401867871	0.00120101037
0	22932.6575	1.43542467	1374.69542	0.00355328161	0.00355328161	0.0012008404
0	22932.6575	1.43542467	1832.92723	0.0032318724	0.0032318724	0.00120075534
0	22932.6575	1.43542467	2291.15904	0.00253654858	0.00253654858	0.00120070429
0	22932.6575	1.43542467	2749.39084	0.00238480779	0.00238480779	0.00120067024
0	22932.6575	1.43542467	3207.62265	0.002264017	0.002264017	0.00120064592
0	22932.6575	1.43542467	3665.85446	0.00216552984	0.00216552984	0.00120062768
0	22932.6575	1.43542467	4124.08627	0.00208366073	0.00208366073	0.00120061349
0	22932.6575	1.7225096	0	0.00620672545	0.000613547307	0.00152453897
0	22932.6575	1.7225096	458.231807	0.00495608834	0.00495608834	0.00121719914
0	22932.6575	1.7225096	916.463615	0.00424182085	0.00424182085	0.00121658907
0	22932.6575	1.7225096	1374.69542	0.00377418432	0.00377418432	0.00121638521
0	22932.6575	1.7225096	1832.92723	0.00344242809	0.00344242809	0.00121628318
0	22932.6575	1.7225096	2291.15904	0.00319411817	0.00319411817	0.00121622194
0	22932.6575	1.7225096	2749.39084	0.00254091789	0.00254091789	0.00121618109
0	22932.6575	1.7225096	3207.62265	0.00241117767	0.00241117767	0.00121615191
0	22932.6575	1.7225096	3665.85446	0.00230434601	0.00230434601	0.00121613002
0	22932.6575	1.7225096	4124.08627	0.00221480948	0.00221480948	0.001216113
0	22932.6575	2.00959453	0	0.00624555169	0.000622847184	0.00154490803
0	22932.6575	2.00959453	458.231807	0.00511263458	0.00511263458	0.00122877137
0	22932.6575	2.00959453	916.463615	0.00442745576	0.00442745576	0.0012280603
0	22932.6575	2.00959453	1374.69542	0.0039634137	0.0039634137	0.00122782258
0	22932.6575	2.00959453	1832.92723	0.00362656081	0.00362656081	0.00122770359
0	22932.6575	2.00959453	2291.15904	0.00337015906	0.00337015906	0.00122763216
0	22932.6575	2.00959453	2749.39084	0.00268044885	0.00268044885	0.00122758452
0	22932.6575	2.00959453	3207.62265	0.00254405942	0.00254405942	0.00122755048
0	22932.6575	2.00959453	3665.85446	0.00243075726	0.00243075726	0.00122752495
0	22932.6575	2.00959453	4124.08627	0.00233509271	0.00233509271	0.00122750509
0	22932.6575	2.29667947	0	0.00627513394	0.000632076666	0.00155766937
0	22932.6575	2.29667947	458.231807	0.00524010356	0.00524010356	0.00123767281
0	22932.6575	2.29667947	916.463615	0.00458443256	0.00458443256	0.00123686091
0	22932.6575	2.29667947	1374.69542	0.00412747519	0.00412747519	0.00123658938
0	22932.6575	2.29667947	1832.92723	0.00378909975	0.00378909975	0.00123645344
0	22932.6575	2.29667947	2291.15904	0.00352769613	0.00352769613	0.00123637182
0	22932.6575	2.29667947	2749.39084	0.0033193079	0.0033193079	0.00123631739
0	22932.6575	2.29667947	3207.62265	0.00266472503	0.00266472503	0.0012362785
0	22932.6575	2.29667947	3665.85446	0.00254642693	0.00254642693	0.00123624932
0	22932.6575	2.29667947	4124.08627	0.0024458704	0.0024458704	0.00123622663
0	22932.6575	2.5837644	0	0.00629842251	0.000641236575	0.00156654719
0	22932.6575	2.5837644	458.231807	0.00534594192	0.00534594192	0.00124474162
0	22932.6575	2.5837644	916.463615	0.00471898719	0.00471898719	0.00124382909
0	22932.6575	2.5837644	1374.69542	0.00427117236	0.00427117236	0.00124352378
0	22932.6575	2.5837644	1832.92723	0.0039337336	0.0039337336	0.0012433709
0	22932.6575	2.5837644	2291.15904	0.00366959846	0.00366959846	0.00124327911
0	22932.6575	2.5837644	2749.39084	0.003456838	0.003456838	0.00124321789
0	22932.6575	2.5837644	3207.62265	0.00328157932	0.00328157932	0.00124317414
0	22932.6575	2.5837644	3665.85446	0.00265272225	0.00265272225	0.00124314133
0	22932.6575	2.5837644	4124.08627	0.00254827511	0.00254827511	0.0012431158
0	30576.8767	0	0	0.00129542228	0.000556222003	0
0	30576.8767	0	458.231807	0.00121173528	0.00121173528	0.000186614093
0	30576.8767	0	916.463615	0.00120122798	0.00120122798	0.000186614093
0	30576.8767	0	1374.69542	0.00119725856	0.00119725856	0.000186614093
0	30576.8767	0	1832.92723	0.00119517246	0.00119517246	0.000186614093
0	30576.8767	0	2291.15904	0.00119388626	0.00119388626	0.000186614093
0	30576.8767	0	2749.39084	0.00119301389	0.00119301389	0.000186614093
0	30576.8767	0	3207.62265	0.00130842188	0.00142937593	0.000186614093
0	30576.8767	0	3665.85446	0.00131004594	0.00142877497	0.000186614093
0	30576.8767	0	4124.08627	0.00131162543	0.00142830448	0.000186614093
0	30576.8767	0.287084933	0	0.00489050909	0.000563534334	7.59824875e-05
0	30576.8767	0.287084933	458.231807	0.00284451024	0.00284451024	0.00018701544
0	30576.8767	0.287084933	916.463615	0.00196698105	0.00196698105	0.000186898846
0	30576.8767	0.287084933	1374.69542	0.00176129862	0.00176129862	0.000186859965
0	30576.8767	0.287084933	1832.92723	0.00164170628	0.00164170628	0.000186840521
0	30576.8767	0.287084933	2291.15904	0.00156346431	0.00156346431	0.000186828854
0	30576.8767	0.287084933	2749.39084	0.00150827501	0.00150827501	0.000186821075
0	30576.8767	0.287084933	3207.62265	0.00146725371	0.00146725371	0.000186815519
0	30576.8767	0.287084933	3665.85446	0.00143556329	0.00143556329	0.000186811352
0	30576.8767	0.287084933	4124.08627	0.00141034423	0.00141034423	0.000186808111
0	30576.8767	0.574169867	0	0.00552564977	0.000570804002	0.000290874007
0	30576.8767	0.574169867	458.231807	0.00361057477	0.00361057477	0.000240118032
0	30576.8767	0.574169867	916.463615	0.00247870001	0.00247870001	0.000239885062
0	30576.8767	0.574169867	1374.69542	0.00217996659	0.00217996659	0.00023980734
0	30576.8767	0.574169867	1832.92723	0.00199406686	0.00199406686	0.000239768467
0	30576.8767	0.574169867	2291.15904	0.00186706093	0.00186706093	0.000239745139
0	30576.8767	0.574169867	2749.39084	0.00177473172	0.00177473172	0.000239729586
0	30576.8767	0.574169867	3207.62265	0.00170456007	0.00170456007	0.000239718476
0	30576.8767	0.574169867	3665.85446	0.00164941366	0.00164941366	0.000239710142
0	30576.8767	0.574169867	4124.08627	0.00160492798	0.00160492798	0.000239703661
0	30576.8767	0.8612548	0	0.00580002523	0.000578031392	0.00097757113
0	30576.8767	0.8612548	458.231807	0.00410471709	0.00410471709	0.000802994846
0	30576.8767	0.8612548	916.463615	0.00337377584	0.00337377584	0.000802645718
0	30576.8767	0.8612548	1374.69542	0.0025054986	0.0025054986	0.000802529196
0	30576.8767	0.8612548	1832.92723	0.00228076867	0.00228076867	0.000802470908
0	30576.8767	0.8612548	2291.15904	0.00212194946	0.00212194946	0.000802435927
0	30576.8767	0.8612548	2749.39084	0.0020036408	0.0020036408	0.000802412602
0	30576.8767	0.8612548	3207.62265	0.00191204703	0.00191204703	0.000802395939
0	30576.8767	0.8612548	3665.85446	0.00183901366	0.00183901366	0.000802383442
0	30576.8767	0.8612548	4124.08627	0.00177940556	0.00177940556	0.000802373721
0	30576.8767	1.14833973	0	0.0059531835	0.000585216884	0.00140384624
0	30576.8767	1.14833973	458.231807	0.00445202582	0.00445202582	0.00117904094
0	30576.8767	1.14833973	916.463615	0.00371660776	0.00371660776	0.00117863347
0	30576.8767	1.14833973	1374.69542	0.00327369935	0.00327369935	0.00117849742
0	30576.8767	1.14833973	1832.92723	0.00251940012	0.00251940012	0.00117842935
0	30576.8767	1.14833973	2291.15904	0.00233957542	0.00233957542	0.0011783885
0	30576.8767	1.14833973	2749.39084	0.00220286504	0.00220286504	0.00117836126
0	30576.8767	1.14833973	3207.62265	0.00209534812	0.00209534812	0.00117834179
0	30576.8767	1.14833973	3665.85446	0.00200853736	0.00200853736	0.0011783272
0	30576.8767	1.14833973	4124.08627	0.00193695563	0.00193695563	0.00117831584
0	30576.8767	1.43542467	0	0.00605094605	0.000592360853	0.00148682688
0	30576.8767	1.43542467	458.231807	0.0047101841	0.0047101841	0.00120150857
0	30576.8767	1.43542467	916.463615	0.00398984508	0.00398984508	0.00120099971
0	30576.8767	1.43542467	1374.69542	0.00353427996	0.00353427996	0.00120082974
0	30576.8767	1.43542467	1832.92723	0.00321843693	0.00321843693	0.00120074469
0	30576.8767	1.43542467	2291.15904	0.00252790938	0.00252790938	0.00120069363
0	30576.8767	1.43542467	2749.39084	0.00237811245	0.00237811245	0.00120065959
0	30576.8767	1.43542467	3207.62265	0.00225868943	0.00225868943	0.00120063527
0	30576.8767	1.43542467	3665.85446	0.00216120045	0.00216120045	0.00120061702
0	30576.8767	1.43542467	4124.08627	0.00208008156	0.00208008156	0.00120060283
0	30576.8767	1.7225096	0	0.00611877103	0.000599463669	0.00152452618
0	30576.8767	1.7225096	458.231807	0.00490989511	0.00490989511	0.00121718635
0	30576.8767	1.7225096	916.463615	0.00421314345	0.00421314345	0.00121657628
0	30576.8767	1.7225096	1374.69542	0.00375462781	0.00375462781	0.00121637242
0	30576.8767	1.7225096	1832.92723	0.0034282523	0.0034282523	0.00121627039
0	30576.8767	1.7225096	2291.15904	0.00318338963	0.00318338963	0.00121620915
0	30576.8767	1.7225096	2749.39084	0.00253365422	0.00253365422	0.0012161683
0	30576.8767	1.7225096	3207.62265	0.00240532093	0.00240532093	0.00121613912
0	30576.8767	1.7225096	3665.85446	0.00229953219	0.00229953219	0.00121611723
0	30576.8767	1.7225096	4124.08627	0.00221078985	0.00221078985	0.00121610021
0	30576.8767	2.00959453	0	0.00616858637	0.0006065257	0.00154489311
0	30576.8767	2.00959453	458.231807	0.00506911819	0.00506911819	0.00122875645
0	30576.8767	2.00959453	916.463615	0.00439926954	0.00439926954	0.00122804538
0	30576.8767	2.00959453	1374.69542	0.00394363431	0.00394363431	0.00122780766
0	30576.8767	2.00959453	1832.92723	0.00361191796	0.00361191796	0.00122768867
0	30576.8767	2.00959453	2291.15904	0.00335889309	0.00335889309	0.00122761724
0	30576.8767	2.00959453	2749.39084	0.00315917928	0.00315917928	0.0012275696
0	30576.8767	2.00959453	3207.62265	0.00253779355	0.00253779355	0.00122753556
0	30576.8767	2.00959453	3665.85446	0.0024255567	0.0024255567	0.00122751003
0	30576.8767	2.00959453	4124.08627	0.00233071291	0.00233071291	0.00122749017
0	30576.8767	2.29667947	0	0.00620672545	0.000613547307	0.00155765232
0	30576.8767	2.29667947	458.231807	0.00519909752	0.00519909752	0.00123765576
0	30576.8767	2.29667947	916.463615	0.00455691871	0.00455691871	0.00123684386
0	30576.8767	2.29667947	1374.69542	0.00410769125	0.00410769125	0.00123657233
0	30576.8767	2.29667947	1832.92723	0.00377418432	0.00377418432	0.00123643639
0	30576.8767	2.29667947	2291.15904	0.00351605473	0.00351605473	0.00123635477
0	30576.8767	2.29667947	2749.39084	0.0033099774	0.0033099774	0.00123630034
0	30576.8767	2.29667947	3207.62265	0.00265814409	0.00265814409	0.00123626145
0	30576.8767	2.29667947	3665.85446	0.00254091789	0.00254091789	0.00123623227
0	30576.8767	2.29667947	4124.08627	0.00244119593	0.00244119593	0.00123620958
0	30576.8767	2.5837644	0	0.00623686327	0.000620528847	0.00156652801
0	30576.8767	2.5837644	458.231807	0.00530724738	0.00530724738	0.00124472244
0	30576.8767	2.5837644	916.463615	0.00469223785	0.00469223785	0.00124380991
0	30576.8767	2.5837644	1374.69542	0.00425152858	0.00425152858	0.0012435046
0	30576.8767	2.5837644	1832.92723	0.00391868572	0.00391868572	0.00124335172
0	30576.8767	2.5837644	2291.15904	0.00365770407	0.00365770407	0.00124325993
0	30576.8767	2.5837644	2749.39084	0.00344720509	0.00344720509	0.00124319871
0	30576.8767	2.5837644	3207.62265	0.00327362495	0.00327362495	0.00124315496
0	30576.8767	2.5837644	3665.85446	0.00264696799	0.00264696799	0.00124312214
0	30576.8767	2.5837644	4124.08627	0.00254335981	0.00254335981	0.00124309662
0	38221.0958	0	0	0.00129546999	0.000556222003	0
0	38221.0958	0	458.231807	0.0012163261	0.0012163261	0.000186614093
0	38221.0958	0	916.463615	0.00120404061	0.00120404061	0.000186614093
0	38221.0958	0	1374.69542	0.00119927592	0.00119927592	0.000186614093
0	38221.0958	0	1832.92723	0.00119674362	0.00119674362	0.000186614093
0	38221.0958	0	2291.15904	0.00119517246	0.00119517246	0.000186614093
0	38221.0958	0	2749.39084	0.00119410247	0.00119410247	0.000186614093
0	38221.0958	0	3207.62265	0.00119332684	0.00119332684	0.000186614093
0	38221.0958	0	3665.85446	0.00119273878	0.00119273878	0.000186614093
0	38221.0958	0	4124.08627	0.00130875033	0.00142924276	0.000186614093
0	38221.0958	0.287084933	0	0.00464744455	0.000562075293	7.59824875e-05
0	38221.0958	0.287084933	458.231807	0.00280629234	0.00280629234	0.00018701544
0	38221.0958	0.287084933	916.463615	0.001954285	0.001954285	0.000186898846
0	38221.0958	0.287084933	1374.69542	0.00175489349	0.00175489349	0.000186859965
0	38221.0958	0.287084933	1832.92723	0.00163799507	0.00163799507	0.000186840521
0	38221.0958	0.287084933	2291.15904	0.00156113015	0.00156113015	0.000186828854
0	38221.0958	0.287084933	2749.39084	0.00150672821	0.00150672821	0.000186821075
0	38221.0958	0.287084933	3207.62265	0.00146619331	0.00146619331	0.000186815519
0	38221.0958	0.287084933	3665.85446	0.00143482083	0.00143482083	0.000186811352
0	38221.0958	0.287084933	4124.08627	0.00140981874	0.00140981874	0.000186808111
0	38221.0958	0.574169867	0	0.00534355163	0.00056790123	0.000290874007
0	38221.0958	0.574169867	458.231807	0.00356163448	0.00356163448	0.000240118032
0	38221.0958	0.574169867	916.463615	0.00245943126	0.00245943126	0.000239885062
0	38221.0958	0.574169867	1374.69542	0.00216898441	0.00216898441	0.00023980734
0	38221.0958	0.574169867	1832.92723	0.00198707153	0.00198707153	0.000239768467
0	38221.0958	0.574169867	2291.15904	0.00186227579	0.00186227579	0.000239745139
0	38221.0958	0.574169867	2749.39084	0.00177129232	0.00177129232	0.000239729586
0	38221.0958	0.574169867	3207.62265	0.00170199675	0.00170199675	0.000239718476
0	38221.0958	0.574169867	3665.85446	0.00164745001	0.00164745001	0.000239710142
0	38221.0958	0.574169867	4124.08627	0.00160339117	0.00160339117	0.000239703661
0	38221.0958	0.8612548	0	0.00565790906	0.00057370001	0.00097757113
0	38221.0958	0.8612548	458.231807	0.00405398229	0.00405398229	0.000802994846
0	38221.0958	0.8612548	916.463615	0.00334779876	0.00334779876	0.000802645718
0	38221.0958	0.8612548	1374.69542	0.00249193615	0.00249193615	0.000802529196
0	38221.0958	0.8612548	1832.92723	0.00227167105	0.00227167105	0.000802470908
0	38221.0958	0.8612548	2291.15904	0.00211546708	0.00211546708	0.000802435927
0	38221.0958	0.8612548	2749.39084	0.00199881788	0.00199881788	0.000802412602
0	38221.0958	0.8612548	3207.62265	0.00190834037	0.00190834037	0.000802395939
0	38221.0958	0.8612548	3665.85446	0.00183609207	0.00183609207	0.000802383442
0	38221.0958	0.8612548	4124.08627	0.00177705589	0.00177705589	0.000802373721
0	38221.0958	1.14833973	0	0.00583722918	0.00057947183	0.00140384112
0	38221.0958	1.14833973	458.231807	0.00440247119	0.00440247119	0.00117903582
0	38221.0958	1.14833973	916.463615	0.00368900816	0.00368900816	0.00117862835
0	38221.0958	1.14833973	1374.69542	0.00325616154	0.00325616154	0.0011784923
0	38221.0958	1.14833973	1832.92723	0.00250894167	0.00250894167	0.00117842424
0	38221.0958	1.14833973	2291.15904	0.00233190324	0.00233190324	0.00117838338
0	38221.0958	1.14833973	2749.39084	0.00219701937	0.00219701937	0.00117835614
0	38221.0958	1.14833973	3207.62265	0.00209076314	0.00209076314	0.00117833668
0	38221.0958	1.14833973	3665.85446	0.00200485797	0.00200485797	0.00117832208
0	38221.0958	1.14833973	4124.08627	0.0019339478	0.0019339478	0.00117831073
0	38221.0958	1.43542467	0	0.0059531835	0.000585216884	0.00148682049
0	38221.0958	1.43542467	458.231807	0.00466283104	0.00466283104	0.00120150218
0	38221.0958	1.43542467	916.463615	0.00396172809	0.00396172809	0.00120099332
0	38221.0958	1.43542467	1374.69542	0.00351566421	0.00351566421	0.00120082334
0	38221.0958	1.43542467	1832.92723	0.00320523261	0.00320523261	0.00120073829
0	38221.0958	1.43542467	2291.15904	0.00251940012	0.00251940012	0.00120068724
0	38221.0958	1.43542467	2749.39084	0.00237150633	0.00237150633	0.00120065319
0	38221.0958	1.43542467	3207.62265	0.0022534256	0.0022534256	0.00120062887
0	38221.0958	1.43542467	3665.85446	0.00215691809	0.00215691809	0.00120061063
0	38221.0958	1.43542467	4124.08627	0.00207653798	0.00207653798	0.00120059644
0	38221.0958	1.7225096	0	0.00603432786	0.000590935363	0.00152451851
0	38221.0958	1.7225096	458.231807	0.00486502913	0.00486502913	0.00121717867
0	38221.0958	1.7225096	916.463615	0.00418511644	0.00418511644	0.00121656861
0	38221.0958	1.7225096	1374.69542	0.00373543918	0.00373543918	0.00121636475
0	38221.0958	1.7225096	1832.92723	0.00341430476	0.00341430476	0.00121626272
0	38221.0958	1.7225096	2291.15904	0.00317281227	0.00317281227	0.00121620147
0	38221.0958	1.7225096	2749.39084	0.00252648223	0.00252648223	0.00121616063
0	38221.0958	1.7225096	3207.62265	0.00239953091	0.00239953091	0.00121613145
0	38221.0958	1.7225096	3665.85446	0.00229476835	0.00229476835	0.00121610956
0	38221.0958	1.7225096	4124.08627	0.00220680856	0.00220680856	0.00121609253
0	38221.0958	2.00959453	0	0.00609429575	0.000596627457	0.00154488416
0	38221.0958	2.00959453	458.231807	0.0050267299	0.0050267299	0.0012287475
0	38221.0958	2.00959453	916.463615	0.00437167141	0.00437167141	0.00122803643
0	38221.0958	2.00959453	1374.69542	0.00392420158	0.00392420158	0.00122779871
0	38221.0958	2.00959453	1832.92723	0.00359749679	0.00359749679	0.00122767972
0	38221.0958	2.00959453	2291.15904	0.00334777741	0.00334777741	0.00122760829
0	38221.0958	2.00959453	2749.39084	0.00315036135	0.00315036135	0.00122756065
0	38221.0958	2.00959453	3207.62265	0.0025315958	0.0025315958	0.00122752661
0	38221.0958	2.00959453	3665.85446	0.00242040786	0.00242040786	0.00122750108
0	38221.0958	2.00959453	4124.08627	0.00232637327	0.00232637327	0.00122748121
0	38221.0958	2.29667947	0	0.00614042176	0.000602293356	0.00155764209
0	38221.0958	2.29667947	458.231807	0.00515906002	0.00515906002	0.00123764552
0	38221.0958	2.29667947	916.463615	0.00452993655	0.00452993655	0.00123683363
0	38221.0958	2.29667947	1374.69542	0.00408823199	0.00408823199	0.0012365621
0	38221.0958	2.29667947	1832.92723	0.00375948203	0.00375948203	0.00123642616
0	38221.0958	2.29667947	2291.15904	0.00350456083	0.00350456083	0.00123634454
0	38221.0958	2.29667947	2749.39084	0.00330075314	0.00330075314	0.00123629011
0	38221.0958	2.29667947	3207.62265	0.00265163162	0.00265163162	0.00123625122
0	38221.0958	2.29667947	3665.85446	0.00253546147	0.00253546147	0.00123622204
0	38221.0958	2.29667947	4124.08627	0.00243656273	0.00243656273	0.00123619935
0	38221.0958	2.5837644	0	0.0061770033	0.000607933244	0.0015665165
0	38221.0958	2.5837644	458.231807	0.0052693923	0.0052693923	0.00124471093
0	38221.0958	2.5837644	916.463615	0.00466597	0.00466597	0.0012437984
0	38221.0958	2.5837644	1374.69542	0.00423218801	0.00423218801	0.00124349309
0	38221.0958	2.5837644	1832.92723	0.00390384152	0.00390384152	0.00124334021
0	38221.0958	2.5837644	2291.15904	0.00364595321	0.00364595321	0.00124324842
0	38221.0958	2.5837644	2749.39084	0.00343767711	0.00343767711	0.0012431872
0	38221.0958	2.5837644	3207.62265	0.00326574959	0.00326574959	0.00124314345
0	38221.0958	2.5837644	3665.85446	0.0026412666	0.0026412666	0.00124311063
0	38221.0958	2.5837644	4124.08627	0.00253848637	0.00253848637	0.00124308511
0	45865.315	0	0	0.00129550208	0.000556222003	0
0	45865.315	0	458.231807	0.00122054808	0.00122054808	0.000186614093
0	45865.315	0	916.463615	0.00120672349	0.00120672349	0.000186614093
0	45865.315	0	1374.69542	0.00120122798	0.00120122798	0.000186614093
0	45865.315	0	1832.92723	0.00119827561	0.00119827561	0.000186614093
0	45865.315	0	2291.15904	0.00119643257	0.00119643257	0.000186614093
0	45865.315	0	2749.39084	0.00119517246	0.00119517246	0.000186614093
0	45865.315	0	3207.62265	0.00119425645	0.00119425645	0.000186614093
0	45865.315	0	3665.85446	0.00119356054	0.00119356054	0.000186614093
0	45865.315	0	4124.08627	0.00119301389	0.00119301389	0.000186614093
0	45865.315	0.287084933	0	0.00443932267	0.00056110165	7.59824875e-05
0	45865.315	0.287084933	458.231807	0.00277044522	0.00277044522	0.00018701544
0	45865.315	0.287084933	916.463615	0.0019421056	0.0019421056	0.000186898846
0	45865.315	0.287084933	1374.69542	0.00174868281	0.00174868281	0.000186859965
0	45865.315	0.287084933	1832.92723	0.00163437402	0.00163437402	0.000186840521
0	45865.315	0.287084933	2291.15904	0.00155884343	0.00155884343	0.000186828854
0	45865.315	0.287084933	2749.39084	0.00150520852	0.00150520852	0.000186821075
0	45865.315	0.287084933	3207.62265	0.00146514931	0.00146514931	0.000186815519
0	45865.315	0.287084933	3665.85446	0.00143408871	0.00143408871	0.000186811352
0	45865.315	0.287084933	4124.08627	0.00140929994	0.00140929994	0.000186808111
0	45865.315	0.574169867	0	0.00517848885	0.000565962278	0.000290874007
0	45865.315	0.574169867	458.231807	0.0035151316	0.0035151316	0.000240118032
0	45865.315	0.574169867	916.463615	0.00288535158	0.00288535158	0.000239885062
0	45865.315	0.574169867	1374.69542	0.00215829617	0.00215829617	0.00023980734
0	45865.315	0.574169867	1832.92723	0.00198022885	0.00198022885	0.000239768467
0	45865.315	0.574169867	2291.15904	0.00185757891	0.00185757891	0.000239745139
0	45865.315	0.574169867	2749.39084	0.00176790791	0.00176790791	0.000239729586
0	45865.315	0.574169867	3207.62265	0.00169946962	0.00169946962	0.000239718476
0	45865.315	0.574169867	3665.85446	0.00164551122	0.00164551122	0.000239710142
0	45865.315	0.574169867	4124.08627	0.00160187202	0.00160187202	0.000239703661
0	45865.315	0.8612548	0	0.00552564977	0.000570804002	0.00097757113
0	45865.315	0.8612548	458.231807	0.00400536627	0.00400536627	0.000802994846
0	45865.315	0.8612548	916.463615	0.00332260954	0.00332260954	0.000802645718
0	45865.315	0.8612548	1374.69542	0.00247870001	0.00247870001	0.000802529196
0	45865.315	0.8612548	1832.92723	0.00226275496	0.00226275496	0.000802470908
0	45865.315	0.8612548	2291.15904	0.00210909529	0.00210909529	0.000802435927
0	45865.315	0.8612548	2749.39084	0.00199406686	0.00199406686	0.000802412602
0	45865.315	0.8612548	3207.62265	0.00190468281	0.00190468281	0.000802395939
0	45865.315	0.8612548	3665.85446	0.00183320533	0.00183320533	0.000802383442
0	45865.315	0.8612548	4124.08627	0.00177473172	0.00177473172	0.000802373721
0	45865.315	1.14833973	0	0.00572766523	0.000575626936	0.00140383771
0	45865.315	1.14833973	458.231807	0.00435470108	0.00435470108	0.00117903241
0	45865.315	1.14833973	916.463615	0.00366215651	0.00366215651	0.00117862494
0	45865.315	1.14833973	1374.69542	0.00323900639	0.00323900639	0.00117848889
0	45865.315	1.14833973	1832.92723	0.0024986758	0.0024986758	0.00117842083
0	45865.315	1.14833973	2291.15904	0.00232435309	0.00232435309	0.00117837997
0	45865.315	1.14833973	2749.39084	0.00219125558	0.00219125558	0.00117835273
0	45865.315	1.14833973	3207.62265	0.00208623557	0.00208623557	0.00117833327
0	45865.315	1.14833973	3665.85446	0.00200122025	0.00200122025	0.00117831867
0	45865.315	1.14833973	4124.08627	0.00193097107	0.00193097107	0.00117830732
0	45865.315	1.43542467	0	0.00585989077	0.000580431193	0.00148681623
0	45865.315	1.43542467	458.231807	0.00461697801	0.00461697801	0.00120149792
0	45865.315	1.43542467	916.463615	0.00393430048	0.00393430048	0.00120098906
0	45865.315	1.43542467	1374.69542	0.00349742233	0.00349742233	0.00120081908
0	45865.315	1.43542467	1832.92723	0.0031922533	0.0031922533	0.00120073403
0	45865.315	1.43542467	2291.15904	0.00251101778	0.00251101778	0.00120068297
0	45865.315	1.43542467	2749.39084	0.00236498758	0.00236498758	0.00120064893
0	45865.315	1.43542467	3207.62265	0.00224822432	0.00224822432	0.00120062461
0	45865.315	1.43542467	3665.85446	0.00215268195	0.00215268195	0.00120060636
0	45865.315	1.43542467	4124.08627	0.00207302944	0.00207302944	0.00120059217
0	45865.315	1.7225096	0	0.0059531835	0.000585216884	0.00152451339
0	45865.315	1.7225096	458.231807	0.00482143233	0.00482143233	0.00121717356
0	45865.315	1.7225096	916.463615	0.00415771724	0.00415771724	0.0012165635
0	45865.315	1.7225096	1374.69542	0.00371660776	0.00371660776	0.00121635963
0	45865.315	1.7225096	1832.92723	0.00340057979	0.00340057979	0.00121625761
0	45865.315	1.7225096	2291.15904	0.00316238278	0.00316238278	0.00121619636
0	45865.315	1.7225096	2749.39084	0.00251940012	0.00251940012	0.00121615552
0	45865.315	1.7225096	3207.62265	0.00239380642	0.00239380642	0.00121612633
0	45865.315	1.7225096	3665.85446	0.00229005368	0.00229005368	0.00121610445
0	45865.315	1.7225096	4124.08627	0.00220286504	0.00220286504	0.00121608742
0	45865.315	2.00959453	0	0.00602253857	0.00058998412	0.00154487819
0	45865.315	2.00959453	458.231807	0.00498542511	0.00498542511	0.00122874153
0	45865.315	2.00959453	916.463615	0.00434464257	0.00434464257	0.00122803046
0	45865.315	2.00959453	1374.69542	0.00390510616	0.00390510616	0.00122779274
0	45865.315	2.00959453	1832.92723	0.00358329211	0.00358329211	0.00122767375
0	45865.315	2.00959453	2291.15904	0.00333680891	0.00333680891	0.00122760232
0	45865.315	2.00959453	2749.39084	0.00314164793	0.00314164793	0.00122755468
0	45865.315	2.00959453	3207.62265	0.00252546504	0.00252546504	0.00122752064
0	45865.315	2.00959453	3665.85446	0.00241530996	0.00241530996	0.00122749511
0	45865.315	2.00959453	4124.08627	0.0023220732	0.0023220732	0.00122747525
0	45865.315	2.29667947	0	0.00607612424	0.000594733013	0.00155763527
0	45865.315	2.29667947	458.231807	0.00511995614	0.00511995614	0.0012376387
0	45865.315	2.29667947	916.463615	0.00450347033	0.00450347033	0.00123682681
0	45865.315	2.29667947	1374.69542	0.00406908923	0.00406908923	0.00123655528
0	45865.315	2.29667947	1832.92723	0.00374498819	0.00374498819	0.00123641934
0	45865.315	2.29667947	2291.15904	0.00349321152	0.00349321152	0.00123633772
0	45865.315	2.29667947	2749.39084	0.00329163326	0.00329163326	0.00123628329
0	45865.315	2.29667947	3207.62265	0.00312641321	0.00312641321	0.0012362444
0	45865.315	2.29667947	3665.85446	0.00253005688	0.00253005688	0.00123621522
0	45865.315	2.29667947	4124.08627	0.00243197022	0.00243197022	0.00123619253
0	45865.315	2.5837644	0	0.00611877103	0.000599463669	0.00156650883
0	45865.315	2.5837644	458.231807	0.00523234883	0.00523234883	0.00124470326
0	45865.315	2.5837644	916.463615	0.00464017036	0.00464017036	0.00124379073
0	45865.315	2.5837644	1374.69542	0.00421314345	0.00421314345	0.00124348541
0	45865.315	2.5837644	1832.92723	0.00388919677	0.00388919677	0.00124333254
0	45865.315	2.5837644	2291.15904	0.0036343432	0.0036343432	0.00124324075
0	45865.315	2.5837644	2749.39084	0.0034282523	0.0034282523	0.00124317952
0	45865.315	2.5837644	3207.62265	0.00325795203	0.00325795203	0.00124313578
0	45865.315	2.5837644	3665.85446	0.00263561732	0.00263561732	0.00124310296
0	45865.315	2.5837644	4124.08627	0.00253365422	0.00253365422	0.00124307743
0	53509.5342	0	0	0.00129552516	0.000556222003	0
0	53509.5342	0	458.231807	0.00122444493	0.00122444493	0.000186614093
0	53509.5342	0	916.463615	0.00120928565	0.00120928565	0.000186614093
0	53509.5342	0	1374.69542	0.00120311796	0.00120311796	0.000186614093
0	53509.5342	0	1832.92723	0.00119976993	0.00119976993	0.000186614093
0	53509.5342	0	2291.15904	0.00119766742	0.00119766742	0.000186614093
0	53509.5342	0	2749.39084	0.00119622433	0.00119622433	0.000186614093
0	53509.5342	0	3207.62265	0.00119517246	0.00119517246	0.000186614093
0	53509.5342	0	3665.85446	0.00119437169	0.00119437169	0.000186614093
0	53509.5342	0	4124.08627	0.0011937417	0.0011937417	0.000186614093
0	53509.5342	0.287084933	0	0.00425895236	0.000560405725	7.59824875e-05
0	53509.5342	0.287084933	458.231807	0.00273674836	0.00273674836	0.00018701544
0	53509.5342	0.287084933	916.463615	0.00193041073	0.00193041073	0.000186898846
0	53509.5342	0.287084933	1374.69542	0.00174265751	0.00174265751	0.000186859965
0	53509.5342	0.287084933	1832.92723	0.00163083976	0.00163083976	0.000186840521
0	53509.5342	0.287084933	2291.15904	0.00155660265	0.00155660265	0.000186828854
0	53509.5342	0.287084933	2749.39084	0.00150371522	0.00150371522	0.000186821075
0	53509.5342	0.287084933	3207.62265	0.00146412134	0.00146412134	0.000186815519
0	53509.5342	0.287084933	3665.85446	0.0014333667	0.0014333667	0.000186811352
0	53509.5342	0.287084933	4124.08627	0.00140878769	0.00140878769	0.000186808111
0	53509.5342	0.574169867	0	0.00502811714	0.000564575461	0.000290874007
0	53509.5342	0.574169867	458.231807	0.00347088302	0.00347088302	0.000240118032
0	53509.5342	0.574169867	916.463615	0.00286458578	0.00286458578	0.000239885062
0	53509.5342	0.574169867	1374.69542	0.00214788975	0.00214788975	0.00023980734
0	53509.5342	0.574169867	1832.92723	0.00197353366	0.00197353366	0.000239768467
0	53509.5342	0.574169867	2291.15904	0.00185296775	0.00185296775	0.000239745139
0	53509.5342	0.574169867	2749.39084	0.00176457712	0.00176457712	0.000239729586
0	53509.5342	0.574169867	3207.62265	0.0016969779	0.0016969779	0.000239718476
0	53509.5342	0.574169867	3665.85446	0.0016435968	0.0016435968	0.000239710142
0	53509.5342	0.574169867	4124.08627	0.00160037019	0.00160037019	0.000239703661
0	53509.5342	0.8612548	0	0.0054022283	0.000568731285	0.00097757113
0	53509.5342	0.8612548	458.231807	0.00395873507	0.00395873507	0.000802994846
0	53509.5342	0.8612548	916.463615	0.00329817167	0.00329817167	0.000802645718
0	53509.5342	0.8612548	1374.69542	0.00246577805	0.00246577805	0.000802529196
0	53509.5342	0.8612548	1832.92723	0.00225401477	0.00225401477	0.000802470908
0	53509.5342	0.8612548	2291.15904	0.00210283116	0.00210283116	0.000802435927
0	53509.5342	0.8612548	2749.39084	0.00198938609	0.00198938609	0.000802412602
0	53509.5342	0.8612548	3207.62265	0.00190107335	0.00190107335	0.000802395939
0	53509.5342	0.8612548	3665.85446	0.00183035279	0.00183035279	0.000802383442
0	53509.5342	0.8612548	4124.08627	0.00177243261	0.00177243261	0.000802373721
0	53509.5342	1.14833973	0	0.00562396256	0.000572873268	0.00140383528
0	53509.5342	1.14833973	458.231807	0.00430861796	0.00430861796	0.00117902998
0	53509.5342	1.14833973	916.463615	0.00363602181	0.00363602181	0.00117862251
0	53509.5342	1.14833973	1374.69542	0.00322222104	0.00322222104	0.00117848646
0	53509.5342	1.14833973	1832.92723	0.00248859701	0.00248859701	0.00117841839
0	53509.5342	1.14833973	2291.15904	0.00231692197	0.00231692197	0.00117837753
0	53509.5342	1.14833973	2749.39084	0.0021855719	0.0021855719	0.00117835029
0	53509.5342	1.14833973	3207.62265	0.00208176429	0.00208176429	0.00117833083
0	53509.5342	1.14833973	3665.85446	0.00199762345	0.00199762345	0.00117831623
0	53509.5342	1.14833973	4124.08627	0.00192802493	0.00192802493	0.00117830488
0	53509.5342	1.43542467	0	0.00577075921	0.000577001482	0.00148681318
0	53509.5342	1.43542467	458.231807	0.00457255276	0.00457255276	0.00120149487
0	53509.5342	1.43542467	916.463615	0.00390753637	0.00390753637	0.00120098601
0	53509.5342	1.43542467	1374.69542	0.00347954275	0.00347954275	0.00120081604
0	53509.5342	1.43542467	1832.92723	0.00317949308	0.00317949308	0.00120073098
0	53509.5342	1.43542467	2291.15904	0.0025027594	0.0025027594	0.00120067993
0	53509.5342	1.43542467	2749.39084	0.00235855439	0.00235855439	0.00120064588
0	53509.5342	1.43542467	3207.62265	0.00224308445	0.00224308445	0.00120062156
0	53509.5342	1.43542467	3665.85446	0.00214849126	0.00214849126	0.00120060332
0	53509.5342	1.43542467	4124.08627	0.00206955541	0.00206955541	0.00120058913
0	53509.5342	1.7225096	0	0.00587514262	0.000581115997	0.00152450974
0	53509.5342	1.7225096	458.231807	0.00477905002	0.00477905002	0.0012171699
0	53509.5342	1.7225096	916.463615	0.0041309243	0.0041309243	0.00121655984
0	53509.5342	1.7225096	1374.69542	0.00369812333	0.00369812333	0.00121635598
0	53509.5342	1.7225096	1832.92723	0.00338707191	0.00338707191	0.00121625395
0	53509.5342	1.7225096	2291.15904	0.00315209796	0.00315209796	0.00121619271
0	53509.5342	1.7225096	2749.39084	0.00251240615	0.00251240615	0.00121615186
0	53509.5342	1.7225096	3207.62265	0.0023881463	0.0023881463	0.00121612268
0	53509.5342	1.7225096	3665.85446	0.00228538737	0.00228538737	0.00121610079
0	53509.5342	1.7225096	4124.08627	0.00219895874	0.00219895874	0.00121608376
0	53509.5342	2.00959453	0	0.0059531835	0.000585216884	0.00154487392
0	53509.5342	2.00959453	458.231807	0.00494516157	0.00494516157	0.00122873727
0	53509.5342	2.00959453	916.463615	0.00431816503	0.00431816503	0.00122802619
0	53509.5342	2.00959453	1374.69542	0.00388633904	0.00388633904	0.00122778848
0	53509.5342	2.00959453	1832.92723	0.00356929892	0.00356929892	0.00122766949
0	53509.5342	2.00959453	2291.15904	0.00332598458	0.00332598458	0.00122759806
0	53509.5342	2.00959453	2749.39084	0.00313303711	0.00313303711	0.00122755042
0	53509.5342	2.00959453	3207.62265	0.00251940012	0.00251940012	0.00122751638
0	53509.5342	2.00959453	3665.85446	0.00241026219	0.00241026219	0.00122749084
0	53509.5342	2.00959453	4124.08627	0.00231781216	0.00231781216	0.00122747098
0	53509.5342	2.29667947	0	0.00601374041	0.000589304212	0.0015576304
0	53509.5342	2.29667947	458.231807	0.00508175262	0.00508175262	0.00123763383
0	53509.5342	2.29667947	916.463615	0.00447750493	0.00447750493	0.00123682194
0	53509.5342	2.29667947	1374.69542	0.00405025505	0.00405025505	0.0012365504
0	53509.5342	2.29667947	1832.92723	0.00373069824	0.00373069824	0.00123641447
0	53509.5342	2.29667947	2291.15904	0.003482004	0.003482004	0.00123633285
0	53509.5342	2.29667947	2749.39084	0.00328261592	0.00328261592	0.00123627842
0	53509.5342	2.29667947	3207.62265	0.0031190091	0.0031190091	0.00123623952
0	53509.5342	2.29667947	3665.85446	0.00252470334	0.00252470334	0.00123621035
0	53509.5342	2.29667947	4124.08627	0.00242741786	0.00242741786	0.00123618765
0	53509.5342	2.5837644	0	0.00606209893	0.000593378052	0.00156650335
0	53509.5342	2.5837644	458.231807	0.0051960904	0.0051960904	0.00124469778
0	53509.5342	2.5837644	916.463615	0.00461482614	0.00461482614	0.00124378525
0	53509.5342	2.5837644	1374.69542	0.00419438793	0.00419438793	0.00124347993
0	53509.5342	2.5837644	1832.92723	0.00387474731	0.00387474731	0.00124332706
0	53509.5342	2.5837644	2291.15904	0.00362287143	0.00362287143	0.00124323527
0	53509.5342	2.5837644	2749.39084	0.00341892893	0.00341892893	0.00124317404
0	53509.5342	2.5837644	3207.62265	0.00325023108	0.00325023108	0.0012431303
0	53509.5342	2.5837644	3665.85446	0.00263001939	0.00263001939	0.00124309748
0	53509.5342	2.5837644	4124.08627	0.00252886282	0.00252886282	0.00124307195
0	61153.7534	0	0	0.00129554258	0.000556222003	0
0	61153.7534	0	458.231807	0.00122805357	0.00122805357	0.000186614093
0	61153.7534	0	916.463615	0.00121173528	0.00121173528	0.000186614093
0	61153.7534	0	1374.69542	0.00120494886	0.00120494886	0.000186614093
0	61153.7534	0	1832.92723	0.00120122798	0.00120122798	0.000186614093
0	61153.7534	0	2291.15904	0.00119887778	0.00119887778	0.000186614093
0	61153.7534	0	2749.39084	0.00119725856	0.00119725856	0.000186614093
0	61153.7534	0	3207.62265	0.00119607515	0.00119607515	0.000186614093
0	61153.7534	0	3665.85446	0.00119517246	0.00119517246	0.000186614093
0	61153.7534	0	4124.08627	0.00119446118	0.00119446118	0.000186614093
0	61153.7534	0.287084933	0	0.00410101138	0.000559883526	7.59824875e-05
0	61153.7534	0.287084933	458.231807	0.00270500838	0.00270500838	0.00018701544
0	61153.7534	0.287084933	916.463615	0.001919171	0.001919171	0.000186898846
0	61153.7534	0.287084933	1374.69542	0.00173680909	0.00173680909	0.000186859965
0	61153.7534	0.287084933	1832.92723	0.00162738909	0.00162738909	0.000186840521
0	61153.7534	0.287084933	2291.15904	0.00155440638	0.00155440638	0.000186828854
0	61153.7534	0.287084933	2749.39084	0.00150224758	0.00150224758	0.000186821075
0	61153.7534	0.287084933	3207.62265	0.001463109	0.001463109	0.000186815519
0	61153.7534	0.287084933	3665.85446	0.0014326546	0.0014326546	0.000186811352
0	61153.7534	0.287084933	4124.08627	0.00140828187	0.00140828187	0.000186808111
0	61153.7534	0.574169867	0	0.00489050909	0.000563534334	0.000290874007
0	61153.7534	0.574169867	458.231807	0.00342872383	0.00342872383	0.000240118032
0	61153.7534	0.574169867	916.463615	0.00284451024	0.00284451024	0.000239885062
0	61153.7534	0.574169867	1374.69542	0.00213775369	0.00213775369	0.00023980734
0	61153.7534	0.574169867	1832.92723	0.00196698105	0.00196698105	0.000239768467
0	61153.7534	0.574169867	2291.15904	0.00184843989	0.00184843989	0.000239745139
0	61153.7534	0.574169867	2749.39084	0.00176129862	0.00176129862	0.000239729586
0	61153.7534	0.574169867	3207.62265	0.00169452081	0.00169452081	0.000239718476
0	61153.7534	0.574169867	3665.85446	0.00164170628	0.00164170628	0.000239710142
0	61153.7534	0.574169867	4124.08627	0.00159888539	0.00159888539	0.000239703661
0	61153.7534	0.8612548	0	0.0052867634	0.000567174477	0.00097757113
0	61153.7534	0.8612548	458.231807	0.003913966	0.003913966	0.000802994846
0	61153.7534	0.8612548	916.463615	0.00327445088	0.00327445088	0.000802645718
0	61153.7534	0.8612548	1374.69542	0.00245315874	0.00245315874	0.000802529196
0	61153.7534	0.8612548	1832.92723	0.00224544512	0.00224544512	0.000802470908
0	61153.7534	0.8612548	2291.15904	0.00209667185	0.00209667185	0.000802435927
0	61153.7534	0.8612548	2749.39084	0.00198477394	0.00198477394	0.000802412602
0	61153.7534	0.8612548	3207.62265	0.001897511	0.001897511	0.000802395939
0	61153.7534	0.8612548	3665.85446	0.00182753382	0.00182753382	0.000802383442
0	61153.7534	0.8612548	4124.08627	0.00177015814	0.00177015814	0.000802373721
0	61153.7534	1.14833973	0	0.00552564977	0.000570804002	0.00140383345
0	61153.7534	1.14833973	458.231807	0.00426413139	0.00426413139	0.00117902815
0	61153.7534	1.14833973	916.463615	0.00361057477	0.00361057477	0.00117862068
0	61153.7534	1.14833973	1374.69542	0.00320579325	0.00320579325	0.00117848463
0	61153.7534	1.14833973	1832.92723	0.00247870001	0.00247870001	0.00117841656
0	61153.7534	1.14833973	2291.15904	0.00230960695	0.00230960695	0.00117837571
0	61153.7534	1.14833973	2749.39084	0.00217996659	0.00217996659	0.00117834847
0	61153.7534	1.14833973	3207.62265	0.00207734821	0.00207734821	0.001178329
0	61153.7534	1.14833973	3665.85446	0.00199406686	0.00199406686	0.00117831441
0	61153.7534	1.14833973	4124.08627	0.0019251089	0.0019251089	0.00117830305
0	61153.7534	1.43542467	0	0.00568550841	0.000574422958	0.0014868109
0	61153.7534	1.43542467	458.231807	0.00452948766	0.00452948766	0.00120149259
0	61153.7534	1.43542467	916.463615	0.0038814112	0.0038814112	0.00120098373
0	61153.7534	1.43542467	1374.69542	0.00346201442	0.00346201442	0.00120081375
0	61153.7534	1.43542467	1832.92723	0.00316694625	0.00316694625	0.0012007287
0	61153.7534	1.43542467	2291.15904	0.00249462214	0.00249462214	0.00120067765
0	61153.7534	1.43542467	2749.39084	0.00235220502	0.00235220502	0.0012006436
0	61153.7534	1.43542467	3207.62265	0.00223800485	0.00223800485	0.00120061928
0	61153.7534	1.43542467	3665.85446	0.00214434526	0.00214434526	0.00120060103
0	61153.7534	1.43542467	4124.08627	0.00206611536	0.00206611536	0.00120058684
0	61153.7534	1.7225096	0	0.00580002523	0.000578031392	0.001524507
0	61153.7534	1.7225096	458.231807	0.00473783066	0.00473783066	0.00121716716
0	61153.7534	1.7225096	916.463615	0.00410471709	0.00410471709	0.0012165571
0	61153.7534	1.7225096	1374.69542	0.00367997607	0.00367997607	0.00121635324
0	61153.7534	1.7225096	1832.92723	0.00337377584	0.00337377584	0.00121625121
0	61153.7534	1.7225096	2291.15904	0.00314195473	0.00314195473	0.00121618996
0	61153.7534	1.7225096	2749.39084	0.0025054986	0.0025054986	0.00121614912
0	61153.7534	1.7225096	3207.62265	0.00238254943	0.00238254943	0.00121611994
0	61153.7534	1.7225096	3665.85446	0.00228076867	0.00228076867	0.00121609805
0	61153.7534	1.7225096	4124.08627	0.0021950891	0.0021950891	0.00121608102
0	61153.7534	2.00959453	0	0.00588610829	0.000581629352	0.00154487073
0	61153.7534	2.00959453	458.231807	0.00490589926	0.00490589926	0.00122873407
0	61153.7534	2.00959453	916.463615	0.00429222155	0.00429222155	0.001228023
0	61153.7534	2.00959453	1374.69542	0.00386789154	0.00386789154	0.00122778528
0	61153.7534	2.00959453	1832.92723	0.00355551235	0.00355551235	0.00122766629
0	61153.7534	2.00959453	2291.15904	0.00331530148	0.00331530148	0.00122759486
0	61153.7534	2.00959453	2749.39084	0.003124527	0.003124527	0.00122754722
0	61153.7534	2.00959453	3207.62265	0.00251339996	0.00251339996	0.00122751318
0	61153.7534	2.00959453	3665.85446	0.0024052638	0.0024052638	0.00122748765
0	61153.7534	2.00959453	4124.08627	0.00231358957	0.00231358957	0.00122746779
0	61153.7534	2.29667947	0	0.0059531835	0.000585216884	0.00155762674
0	61153.7534	2.29667947	458.231807	0.00504441781	0.00504441781	0.00123763018
0	61153.7534	2.29667947	916.463615	0.00445202582	0.00445202582	0.00123681828
0	61153.7534	2.29667947	1374.69542	0.0040317218	0.0040317218	0.00123654675
0	61153.7534	2.29667947	1832.92723	0.00371660776	0.00371660776	0.00123641081
0	61153.7534	2.29667947	2291.15904	0.00347093552	0.00347093552	0.0012363292
0	61153.7534	2.29667947	2749.39084	0.00327369935	0.00327369935	0.00123627476
0	61153.7534	2.29667947	3207.62265	0.00311168029	0.00311168029	0.00123623587
0	61153.7534	2.29667947	3665.85446	0.00251940012	0.00251940012	0.0012362067
0	61153.7534	2.29667947	4124.08627	0.00242290508	0.00242290508	0.001236184
0	61153.7534	2.5837644	0	0.00600692318	0.000588794035	0.00156649923
0	61153.7534	2.5837644	458.231807	0.00516059155	0.00516059155	0.00124469367
0	61153.7534	2.5837644	916.463615	0.00458992499	0.00458992499	0.00124378114
0	61153.7534	2.5837644	1374.69542	0.0041759147	0.0041759147	0.00124347582
0	61153.7534	2.5837644	1832.92723	0.00386048914	0.00386048914	0.00124332295
0	61153.7534	2.5837644	2291.15904	0.00361153536	0.00361153536	0.00124323116
0	61153.7534	2.5837644	2749.39084	0.00340970531	0.00340970531	0.00124316993
0	61153.7534	2.5837644	3207.62265	0.00324258558	0.00324258558	0.00124312619
0	61153.7534	2.5837644	3665.85446	0.0026244721	0.0026244721	0.00124309337
0	61153.7534	2.5837644	4124.08627	0.00252411163	0.00252411163	0.00124306784
0	68797.9725	0	0	0.0012955562	0.000556222003	0
0	68797.9725	0	458.231807	0.00123140547	0.00123140547	0.000186614093
0	68797.9725	0	916.463615	0.00121407984	0.00121407984	0.000186614093
0	68797.9725	0	1374.69542	0.00120672349	0.00120672349	0.000186614093
0	68797.9725	0	1832.92723	0.00120265111	0.00120265111	0.000186614093
0	68797.9725	0	2291.15904	0.00120006439	0.00120006439	0.000186614093
0	68797.9725	0	2749.39084	0.00119827561	0.00119827561	0.000186614093
0	68797.9725	0	3207.62265	0.00119696484	0.00119696484	0.000186614093
0	68797.9725	0	3665.85446	0.00119596303	0.00119596303	0.000186614093
0	68797.9725	0	4124.08627	0.00119517246	0.00119517246	0.000186614093
0	68797.9725	0.287084933	0	0.00396147237	0.00055947722	7.59824875e-05
0	68797.9725	0.287084933	458.231807	0.00267505487	0.00267505487	0.00018701544
0	68797.9725	0.287084933	916.463615	0.00190835936	0.00190835936	0.000186898846
0	68797.9725	0.287084933	1374.69542	0.00173112958	0.00173112958	0.000186859965
0	68797.9725	0.287084933	1832.92723	0.00162401895	0.00162401895	0.000186840521
0	68797.9725	0.287084933	2291.15904	0.00155225327	0.00155225327	0.000186828854
0	68797.9725	0.287084933	2749.39084	0.00150080493	0.00150080493	0.000186821075
0	68797.9725	0.287084933	3207.62265	0.00146211192	0.00146211192	0.000186815519
0	68797.9725	0.287084933	3665.85446	0.00143195217	0.00143195217	0.000186811352
0	68797.9725	0.287084933	4124.08627	0.00140778236	0.00140778236	0.000186808111
0	68797.9725	0.574169867	0	0.0047640648	0.000562723967	0.000290874007
0	68797.9725	0.574169867	458.231807	0.00338850518	0.00338850518	0.000240118032
0	68797.9725	0.574169867	916.463615	0.00282508997	0.00282508997	0.000239885062
0	68797.9725	0.574169867	1374.69542	0.00212787717	0.00212787717	0.00023980734
0	68797.9725	0.574169867	1832.92723	0.00196056633	0.00196056633	0.000239768467
0	68797.9725	0.574169867	2291.15904	0.00184399301	0.00184399301	0.000239745139
0	68797.9725	0.574169867	2749.39084	0.00175807116	0.00175807116	0.000239729586
0	68797.9725	0.574169867	3207.62265	0.00169209761	0.00169209761	0.000239718476
0	68797.9725	0.574169867	3665.85446	0.00163983918	0.00163983918	0.000239710142
0	68797.9725	0.574169867	4124.08627	0.00159741732	0.00159741732	0.000239703661
0	68797.9725	0.8612548	0	0.00517848885	0.000565962278	0.00097757113
0	68797.9725	0.8612548	458.231807	0.00387094644	0.00387094644	0.000802994846
0	68797.9725	0.8612548	916.463615	0.00325141502	0.00325141502	0.000802645718
0	68797.9725	0.8612548	1374.69542	0.00288535158	0.00288535158	0.000802529196
0	68797.9725	0.8612548	1832.92723	0.00223704085	0.00223704085	0.000802470908
0	68797.9725	0.8612548	2291.15904	0.00209061466	0.00209061466	0.000802435927
0	68797.9725	0.8612548	2749.39084	0.00198022885	0.00198022885	0.000802412602
0	68797.9725	0.8612548	3207.62265	0.00189399481	0.00189399481	0.000802395939
0	68797.9725	0.8612548	3665.85446	0.0018247478	0.0018247478	0.000802383442
0	68797.9725	0.8612548	4124.08627	0.00176790791	0.00176790791	0.000802373721
0	68797.9725	1.14833973	0	0.00543230544	0.000569192188	0.00140383203
0	68797.9725	1.14833973	458.231807	0.0042211574	0.0042211574	0.00117902673
0	68797.9725	1.14833973	916.463615	0.00358578772	0.00358578772	0.00117861926
0	68797.9725	1.14833973	1374.69542	0.0031897113	0.0031897113	0.00117848321
0	68797.9725	1.14833973	1832.92723	0.00246897973	0.00246897973	0.00117841514
0	68797.9725	1.14833973	2291.15904	0.00230240522	0.00230240522	0.00117837429
0	68797.9725	1.14833973	2749.39084	0.00217443797	0.00217443797	0.00117834704
0	68797.9725	1.14833973	3207.62265	0.00207298626	0.00207298626	0.00117832758
0	68797.9725	1.14833973	3665.85446	0.00199054978	0.00199054978	0.00117831299
0	68797.9725	1.14833973	4124.08627	0.00192222249	0.00192222249	0.00117830163
0	68797.9725	1.43542467	0	0.00560388297	0.000572413729	0.00148680912
0	68797.9725	1.43542467	458.231807	0.00448771937	0.00448771937	0.00120149081
0	68797.9725	1.43542467	916.463615	0.00385590162	0.00385590162	0.00120098195
0	68797.9725	1.43542467	1374.69542	0.00344482672	0.00344482672	0.00120081198
0	68797.9725	1.43542467	1832.92723	0.0031546073	0.0031546073	0.00120072692
0	68797.9725	1.43542467	2291.15904	0.00248660323	0.00248660323	0.00120067587
0	68797.9725	1.43542467	2749.39084	0.00234593778	0.00234593778	0.00120064182
0	68797.9725	1.43542467	3207.62265	0.00223298442	0.00223298442	0.0012006175
0	68797.9725	1.43542467	3665.85446	0.0021402432	0.0021402432	0.00120059926
0	68797.9725	1.43542467	4124.08627	0.00206270876	0.00206270876	0.00120058507
0	68797.9725	1.7225096	0	0.00572766523	0.000575626936	0.00152450487
0	68797.9725	1.7225096	458.231807	0.00469772563	0.00469772563	0.00121716503
0	68797.9725	1.7225096	916.463615	0.00407907599	0.00407907599	0.00121655497
0	68797.9725	1.7225096	1374.69542	0.00366215651	0.00366215651	0.00121635111
0	68797.9725	1.7225096	1832.92723	0.00336068644	0.00336068644	0.00121624908
0	68797.9725	1.7225096	2291.15904	0.00313195005	0.00313195005	0.00121618783
0	68797.9725	1.7225096	2749.39084	0.0024986758	0.0024986758	0.00121614699
0	68797.9725	1.7225096	3207.62265	0.0023770147	0.0023770147	0.00121611781
0	68797.9725	1.7225096	3665.85446	0.00227619681	0.00227619681	0.00121609592
0	68797.9725	1.7225096	4124.08627	0.00219125558	0.00219125558	0.00121607889
0	68797.9725	2.00959453	0	0.00582119896	0.000578831842	0.00154486824
0	68797.9725	2.00959453	458.231807	0.00486760018	0.00486760018	0.00122873158
0	68797.9725	2.00959453	916.463615	0.00426679565	0.00426679565	0.00122802051
0	68797.9725	2.00959453	1374.69542	0.0038497553	0.0038497553	0.00122778279
0	68797.9725	2.00959453	1832.92723	0.00354192771	0.00354192771	0.00122766381
0	68797.9725	2.00959453	2291.15904	0.00330475678	0.00330475678	0.00122759237
0	68797.9725	2.00959453	2749.39084	0.0031161158	0.0031161158	0.00122754473
0	68797.9725	2.00959453	3207.62265	0.00250746346	0.00250746346	0.00122751069
0	68797.9725	2.00959453	3665.85446	0.00240031403	0.00240031403	0.00122748516
0	68797.9725	2.00959453	4124.08627	0.00230940491	0.00230940491	0.0012274653
0	68797.9725	2.29667947	0	0.00589437198	0.00058202848	0.0015576239
0	68797.9725	2.29667947	458.231807	0.00500792154	0.00500792154	0.00123762734
0	68797.9725	2.29667947	916.463615	0.00442701905	0.00442701905	0.00123681544
0	68797.9725	2.29667947	1374.69542	0.00401348209	0.00401348209	0.00123654391
0	68797.9725	2.29667947	1832.92723	0.00370271245	0.00370271245	0.00123640797
0	68797.9725	2.29667947	2291.15904	0.00346000343	0.00346000343	0.00123632635
0	68797.9725	2.29667947	2749.39084	0.00326488179	0.00326488179	0.00123627192
0	68797.9725	2.29667947	3207.62265	0.00310442558	0.00310442558	0.00123623303
0	68797.9725	2.29667947	3665.85446	0.00251414647	0.00251414647	0.00123620385
0	68797.9725	2.29667947	4124.08627	0.00241843136	0.00241843136	0.00123618116
0	68797.9725	2.5837644	0	0.0059531835	0.000585216884	0.00156649604
0	68797.9725	2.5837644	458.231807	0.00512582797	0.00512582797	0.00124469047
0	68797.9725	2.5837644	916.463615	0.00456545506	0.00456545506	0.00124377794
0	68797.9725	2.5837644	1374.69542	0.00415771724	0.00415771724	0.00124347263
0	68797.9725	2.5837644	1832.92723	0.00384641836	0.00384641836	0.00124331975
0	68797.9725	2.5837644	2291.15904	0.00360033251	0.00360033251	0.00124322796
0	68797.9725	2.5837644	2749.39084	0.00340057979	0.00340057979	0.00124316674
0	68797.9725	2.5837644	3207.62265	0.00323501437	0.00323501437	0.00124312299
0	68797.9725	2.5837644	3665.85446	0.0030954407	0.0030954407	0.00124309017
0	68797.9725	2.5837644	4124.08627	0.00251940012	0.00251940012	0.00124306464
2.5029	0	0	0	0.0048087	0.0032621	0.0011797
2.502876	0	0	458.2318	0.003243908	0.003243908	0.001012468
2.502876	0	0	916.4636	0.002667581	0.002667581	0.001012013
2.5028761	0	0	1374.6954	0.0023237712	0.0023237712	0.0010118601
2.5028761	0	0	1832.9272	0.0020950571	0.0020950571	0.0010117839
2.5028761	0	0	2291.159	0.0019318257	0.0019318257	0.001011738
2.5028761	0	0	2749.3908	0.0018094359	0.0018094359	0.0010117075
2.5028761	0	0	3207.6227	0.001714246	0.001714246	0.0010116857
2.5028761	0	0	3665.8545	0.0016380867	0.0016380867	0.0010116693
2.5028761	0	0	4124.0863	0.0015757651	0.0015757651	0.0010116566
2.5029	0	0.28708	0	0.0064236	0.0032627	0.00089506
2.502876	0	0.2870849	458.2318	0.004063481	0.004063481	0.0007069025
2.502876	0	0.2870849	916.4636	0.002838858	0.002838858	0.000706397
2.5028761	0	0.28708493	1374.6954	0.002500565	0.002500565	0.00070622809
2.5028761	0	0.28708493	1832.9272	0.0022655143	0.0022655143	0.00070614355
2.5028761	0	0.28708493	2291.159	0.0020925781	0.0020925781	0.00070609279
2.5028761	0	0.28708493	2749.3908	0.0019599573	0.0019599573	0.00070605895
2.5028761	0	0.28708493	3207.6227	0.0022235611	0.0022235611	0.00070603477
2.5028761	0	0.28708493	3665.8545	0.0021244652	0.0021244652	0.00070601663
2.5028761	0	0.28708493	4124.0863	0.0020427291	0.0020427291	0.00070600252
2.5029	0	0.57417	0	0.0064322	0.0032624	0.00090198
2.502876	0	0.5741699	458.2318	0.005013897	0.005013897	0.0006968064
2.502876	0	0.5741699	916.4636	0.003591999	0.003591999	0.000696251
2.5028761	0	0.57416987	1374.6954	0.0031832784	0.0031832784	0.00069606556
2.5028761	0	0.57416987	1832.9272	0.0028947894	0.0028947894	0.00069597276
2.5028761	0	0.57416987	2291.159	0.0026798527	0.0026798527	0.00069591707
2.5028761	0	0.57416987	2749.3908	0.0025133406	0.0025133406	0.00069587993
2.5028761	0	0.57416987	3207.6227	0.0023804611	0.0023804611	0.0006958534
2.5028761	0	0.57416987	3665.8545	0.0022719159	0.0022719159	0.0006958335
2.5028761	0	0.57416987	4124.0863	0.0021815576	0.0021815576	0.00069581802
2.5029	0	0.86125	0	0.0064396	0.0032622	0.0013036
2.502876	0	0.8612548	458.2318	0.005175284	0.005175284	0.001084361
2.502876	0	0.8612548	916.4636	0.004436758	0.004436758	0.001083756
2.5028761	0	0.8612548	1374.6954	0.003346765	0.003346765	0.0010835536
2.5028761	0	0.8612548	1832.9272	0.0030560467	0.0030560467	0.0010834526
2.5028761	0	0.8612548	2291.159	0.0028351593	0.0028351593	0.001083392
2.5028761	0	0.8612548	2749.3908	0.0026614291	0.0026614291	0.0010833515
2.5028761	0	0.8612548	3207.6227	0.002521107	0.002521107	0.0010833226
2.5028761	0	0.8612548	3665.8545	0.0024053465	0.0024053465	0.001083301
2.5028761	0	0.8612548	4124.0863	0.0023081863	0.0023081863	0.0010832841
2.5029	0	1.1483	0	0.0064458	0.0032619	0.0013368
2.502876	0	1.14834	458.2318	0.005304674	0.005304674	0.001105731
2.502876	0	1.14834	916.4636	0.004601841	0.004601841	0.001105076
2.5028761	0	1.1483397	1374.6954	0.0041205082	0.0041205082	0.0011048573
2.5028761	0	1.1483397	1832.9272	0.0031961567	0.0031961567	0.0011047481
2.5028761	0	1.1483397	2291.159	0.0029722161	0.0029722161	0.0011046825
2.5028761	0	1.1483397	2749.3908	0.0027937428	0.0027937428	0.0011046388
2.5028761	0	1.1483397	3207.6227	0.0026480458	0.0026480458	0.0011046076
2.5028761	0	1.1483397	3665.8545	0.0025267892	0.0025267892	0.0011045841
2.5028761	0	1.1483397	4124.0863	0.0024242606	0.0024242606	0.0011045659
2.5029	0	1.4354	0	0.0064508	0.0032617	0.0013666
2.502876	0	1.435425	458.2318	0.005410793	0.005410793	0.001125338
2.502876	0	1.435425	916.4636	0.004741959	0.004741959	0.001124634
2.5028761	0	1.4354247	1374.6954	0.0042713072	0.0042713072	0.0011243987
2.5028761	0	1.4354247	1832.9272	0.0033191651	0.0033191651	0.0011242812
2.5028761	0	1.4354247	2291.159	0.0030941921	0.0030941921	0.0011242107
2.5028761	0	1.4354247	2749.3908	0.0029127919	0.0029127919	0.0011241637
2.5028761	0	1.4354247	3207.6227	0.002763291	0.002763291	0.0011241301
2.5028761	0	1.4354247	3665.8545	0.0026378799	0.0026378799	0.001124105
2.5028761	0	1.4354247	4124.0863	0.0025311254	0.0025311254	0.0011240854
2.5029	0	1.7225	0	0.0064549	0.0032614	0.0013931
2.502876	0	1.72251	458.2318	0.005499437	0.005499437	0.001143114
2.502876	0	1.72251	916.4636	0.004862471	0.004862471	0.00114236
2.5028761	0	1.7225096	1374.6954	0.0044036562	0.0044036562	0.0011421085
2.5028761	0	1.7225096	1832.9272	0.0040558566	0.0040558566	0.0011419828
2.5028761	0	1.7225096	2291.159	0.0032035353	0.0032035353	0.0011419073
2.5028761	0	1.7225096	2749.3908	0.0030205578	0.0030205578	0.001141857
2.5028761	0	1.7225096	3207.6227	0.0028684614	0.0028684614	0.0011418211
2.5028761	0	1.7225096	3665.8545	0.0027399546	0.0027399546	0.0011417942
2.5028761	0	1.7225096	4124.0863	0.0026298942	0.0026298942	0.0011417732
2.5029	0	2.0096	0	0.0064584	0.0032611	0.0014167
2.502876	0	2.009595	458.2318	0.005574612	0.005574612	0.001159099
2.502876	0	2.009595	916.4636	0.004967279	0.004967279	0.001158295
2.5028761	0	2.0095945	1374.6954	0.0045208226	0.0045208226	0.0011580276
2.5028761	0	2.0095945	1832.9272	0.0041773323	0.0041773323	0.0011578936
2.5028761	0	2.0095945	2291.159	0.0039041626	0.0039041626	0.0011578133
2.5028761	0	2.0095945	2749.3908	0.0031186307	0.0031186307	0.0011577597
2.5028761	0	2.0095945	3207.6227	0.0029648774	0.0029648774	0.0011577214
2.5028761	0	2.0095945	3665.8545	0.002834118	0.002834118	0.0011576927
2.5028761	0	2.0095945	4124.0863	0.0027214988	0.0027214988	0.0011576704
2.5029	0	2.2967	0	0.0064613	0.0032609	0.0014377
2.502876	0	2.296679	458.2318	0.005639185	0.005639185	0.001173404
2.502876	0	2.296679	916.4636	0.005059299	0.005059299	0.001172551
2.5028761	0	2.2966795	1374.6954	0.0046253281	0.0046253281	0.001172267
2.5028761	0	2.2966795	1832.9272	0.0042869891	0.0042869891	0.0011721249
2.5028761	0	2.2966795	2291.159	0.0040151239	0.0040151239	0.0011720396
2.5028761	0	2.2966795	2749.3908	0.0037915228	0.0037915228	0.0011719827
2.5028761	0	2.2966795	3207.6227	0.0030536293	0.0030536293	0.0011719421
2.5028761	0	2.2966795	3665.8545	0.0029212938	0.0029212938	0.0011719116
2.5028761	0	2.2966795	4124.0863	0.0028067266	0.0028067266	0.0011718879
2.5029	0	2.5838	0	0.0064638	0.0032606	0.0014543
2.502876	0	2.583764	458.2318	0.005695256	0.005695256	0.001184162
2.502876	0	2.583764	916.4636	0.005140762	0.005140762	0.001183241
2.5028761	0	2.5837644	1374.6954	0.0047191548	0.0047191548	0.0011829335
2.5028761	0	2.5837644	1832.9272	0.0043865134	0.0043865134	0.0011827799
2.5028761	0	2.5837644	2291.159	0.0041167084	0.0041167084	0.0011826878
2.5028761	0	2.5837644	2749.3908	0.0038931047	0.0038931047	0.0011826264
2.5028761	0	2.5837644	3207.6227	0.0037045543	0.0037045543	0.0011825825
2.5028761	0	2.5837644	3665.8545	0.0030022615	0.0030022615	0.0011825496
2.5028761	0	2.5837644	4124.0863	0.002886249	0.002886249	0.001182524
2.5028761	7644.2192	0	0	0.002866228	0.002216468	0.0011223716
2.5028761	7644.2192	0	458.23181	0.0027996698	0.0032011865	0.00087193861
2.5028761	7644.2192	0	916.46361	0.0026442134	0.0026442134	0.00087108588
2.5028761	7644.2192	0	1374.6954	0.0023091482	0.0023091482	0.0008708006
2.5028761	7644.2192	0	1832.9272	0.0020851107	0.0020851107	0.00087065777
2.5028761	7644.2192	0	2291.159	0.0019246646	0.0019246646	0.000870572
2.5028761	7644.2192	0	2749.3908	0.001804063	0.001804063	0.0008705148
2.5028761	7644.2192	0	3207.6227	0.0017100866	0.0017100866	0.00087047393
2.5028761	7644.2192	0	3665.8545	0.0016347867	0.0016347867	0.00087044327
2.5028761	7644.2192	0	4124.0863	0.0015730949	0.0015730949	0.00087041942
2.5028761	7644.2192	0.28708493	0	0.0062984598	0.0022206777	0.00089506154
2.5028761	7644.2192	0.28708493	458.23181	0.0041059668	0.0041059668	0.00070690248
2.5028761	7644.2192	0.28708493	916.46361	0.0034293196	0.0034293196	0.00070639701
2.5028761	7644.2192	0.28708493	1374.6954	0.0025168479	0.0025168479	0.00070622809
2.5028761	7644.2192	0.28708493	1832.9272	0.0022764017	0.0022764017	0.00070614355
2.5028761	7644.2192	0.28708493	2291.159	0.0020996406	0.0020996406	0.00070609279
2.5028761	7644.2192	0.28708493	2749.3908	0.0023509531	0.0023509531	0.00070605895
2.5028761	7644.2192	0.28708493	3207.6227	0.0022260824	0.0022260824	0.00070603477
2.5028761	7644.2192	0.28708493	3665.8545	0.0021254479	0.0021254479	0.00070601663
2.5028761	7644.2192	0.28708493	4124.0863	0.0020426183	0.0020426183	0.00070600252
2.5028761	7644.2192	0.57416987	0	0.0063284484	0.0022248492	0.00090197559
2.5028761	7644.2192	0.57416987	458.23181	0.005051941	0.005051941	0.0006968064
2.5028761	7644.2192	0.57416987	916.46361	0.0036223834	0.0036223834	0.00069625102
2.5028761	7644.2192	0.57416987	1374.6954	0.0032052339	0.0032052339	0.00069606556
2.5028761	7644.2192	0.57416987	1832.9272	0.002910216	0.002910216	0.00069597276
2.5028761	7644.2192	0.57416987	2291.159	0.0026905511	0.0026905511	0.00069591707
2.5028761	7644.2192	0.57416987	2749.3908	0.0025206552	0.0025206552	0.00069587993
2.5028761	7644.2192	0.57416987	3207.6227	0.0023853375	0.0023853375	0.0006958534
2.5028761	7644.2192	0.57416987	3665.8545	0.0022750137	0.0022750137	0.0006958335
2.5028761	7644.2192	0.57416987	4124.0863	0.0021833406	0.0021833406	0.00069581802
2.5028761	7644.2192	0.8612548	0	0.0063510272	0.0022289829	0.0012458231
2.5028761	7644.2192	0.8612548	458.23181	0.0052089208	0.0052089208	0.00093003629
2.5028761	7644.2192	0.8612548	916.46361	0.0044647902	0.0044647902	0.00092904205
2.5028761	7644.2192	0.8612548	1374.6954	0.0033690504	0.0033690504	0.00092871016
2.5028761	7644.2192	0.8612548	1832.9272	0.0030727125	0.0030727125	0.00092854412
2.5028761	7644.2192	0.8612548	2291.159	0.0028474598	0.0028474598	0.00092844447
2.5028761	7644.2192	0.8612548	2749.3908	0.0026704376	0.0026704376	0.00092837802
2.5028761	7644.2192	0.8612548	3207.6227	0.0025276427	0.0025276427	0.00092833055
2.5028761	7644.2192	0.8612548	3665.8545	0.0024100137	0.0024100137	0.00092829495
2.5028761	7644.2192	0.8612548	4124.0863	0.0023114285	0.0023114285	0.00092826726
2.5028761	7644.2192	1.1483397	0	0.0063684091	0.0022330794	0.0012632464
2.5028761	7644.2192	1.1483397	458.23181	0.0053342326	0.0053342326	0.00094687342
2.5028761	7644.2192	1.1483397	916.46361	0.0046276366	0.0046276366	0.00094583232
2.5028761	7644.2192	1.1483397	1374.6954	0.0041412071	0.0041412071	0.00094548495
2.5028761	7644.2192	1.1483397	1832.9272	0.0032130901	0.0032130901	0.00094531119
2.5028761	7644.2192	1.1483397	2291.159	0.002985308	0.002985308	0.00094520692
2.5028761	7644.2192	1.1483397	2749.3908	0.0028037887	0.0028037887	0.0009451374
2.5028761	7644.2192	1.1483397	3207.6227	0.0026557115	0.0026557115	0.00094508774
2.5028761	7644.2192	1.1483397	3665.8545	0.0025325973	0.0025325973	0.00094505049
2.5028761	7644.2192	1.1483397	4124.0863	0.0024286121	0.0024286121	0.00094502151
2.5028761	7644.2192	1.4354247	0	0.0063821263	0.0022371391	0.0012791836
2.5028761	7644.2192	1.4354247	458.23181	0.0054370846	0.0054370846	0.00096232327
2.5028761	7644.2192	1.4354247	916.46361	0.0047653423	0.0047653423	0.00096123548
2.5028761	7644.2192	1.4354247	1374.6954	0.0042909729	0.0042909729	0.00096087266
2.5028761	7644.2192	1.4354247	1832.9272	0.0033357962	0.0033357962	0.00096069121
2.5028761	7644.2192	1.4354247	2291.159	0.0031075375	0.0031075375	0.00096058232
2.5028761	7644.2192	1.4354247	2749.3908	0.0029234056	0.0029234056	0.00096050972
2.5028761	7644.2192	1.4354247	3207.6227	0.0027716887	0.0027716887	0.00096045787
2.5028761	7644.2192	1.4354247	3665.8545	0.0026444947	0.0026444947	0.00096041897
2.5028761	7644.2192	1.4354247	4124.0863	0.0025363059	0.0025363059	0.00096038872
2.5028761	7644.2192	1.7225096	0	0.0063931962	0.0022411626	0.0012936004
2.5028761	7644.2192	1.7225096	458.23181	0.0055232195	0.0055232195	0.00097633132
2.5028761	7644.2192	1.7225096	916.46361	0.004883633	0.004883633	0.000975197
2.5028761	7644.2192	1.7225096	1374.6954	0.004422054	0.004422054	0.00097481875
2.5028761	7644.2192	1.7225096	1832.9272	0.0040711288	0.0040711288	0.00097462961
2.5028761	7644.2192	1.7225096	2291.159	0.0032167891	0.0032167891	0.00097451611
2.5028761	7644.2192	1.7225096	2749.3908	0.0030314097	0.0030314097	0.00097444044
2.5028761	7644.2192	1.7225096	3207.6227	0.0028772953	0.0028772953	0.00097438639
2.5028761	7644.2192	1.7225096	3665.8545	0.0027471175	0.0027471175	0.00097434585
2.5028761	7644.2192	1.7225096	4124.0863	0.00263568	0.00263568	0.00097431432
2.5028761	7644.2192	2.0095945	0	0.0064023033	0.0022451503	0.0013065441
2.5028761	7644.2192	2.0095945	458.23181	0.005596469	0.005596469	0.0009889298
2.5028761	7644.2192	2.0095945	916.46361	0.0049865293	0.0049865293	0.0009877491
2.5028761	7644.2192	2.0095945	1374.6954	0.0045379239	0.0045379239	0.00098735547
2.5028761	7644.2192	2.0095945	1832.9272	0.004191961	0.004191961	0.00098715864
2.5028761	7644.2192	2.0095945	2291.159	0.0039163311	0.0039163311	0.00098704053
2.5028761	7644.2192	2.0095945	2749.3908	0.0031294947	0.0031294947	0.0009869618
2.5028761	7644.2192	2.0095945	3207.6227	0.0029739307	0.0029739307	0.00098690556
2.5028761	7644.2192	2.0095945	3665.8545	0.0028416307	0.0028416307	0.00098686338
2.5028761	7644.2192	2.0095945	4124.0863	0.0027277128	0.0027277128	0.00098683057
2.5028761	7644.2192	2.2966795	0	0.0064099199	0.0022491027	0.0013181134
2.5028761	7644.2192	2.2966795	458.23181	0.0056595335	0.0056595335	0.0010002061
2.5028761	7644.2192	2.2966795	916.46361	0.0050769538	0.0050769538	0.00099897917
2.5028761	7644.2192	2.2966795	1374.6954	0.0046412066	0.0046412066	0.00099857017
2.5028761	7644.2192	2.2966795	1832.9272	0.0043008886	0.0043008886	0.00099836567
2.5028761	7644.2192	2.2966795	2291.159	0.0040269808	0.0040269808	0.00099824297
2.5028761	7644.2192	2.2966795	2749.3908	0.0038014583	0.0038014583	0.00099816117
2.5028761	7644.2192	2.2966795	3207.6227	0.0030627452	0.0030627452	0.00099810274
2.5028761	7644.2192	2.2966795	3665.8545	0.0029290057	0.0029290057	0.00099805891
2.5028761	7644.2192	2.2966795	4124.0863	0.0028132294	0.0028132294	0.00099802483
2.5028761	7644.2192	2.5837644	0	0.0064163801	0.0022530203	0.0013317119
2.5028761	7644.2192	2.5837644	458.23181	0.0057143932	0.0057143932	0.0010135866
2.5028761	7644.2192	2.5837644	916.46361	0.0051570977	0.0051570977	0.0010122978
2.5028761	7644.2192	2.5837644	1374.6954	0.0047339276	0.0047339276	0.0010118682
2.5028761	7644.2192	2.5837644	1832.9272	0.0043996682	0.0043996682	0.0010116534
2.5028761	7644.2192	2.5837644	2291.159	0.0041281627	0.0041281627	0.0010115245
2.5028761	7644.2192	2.5837644	2749.3908	0.0039029079	0.0039029079	0.0010114386
2.5028761	7644.2192	2.5837644	3207.6227	0.0037128412	0.0037128412	0.0010113772
2.5028761	7644.2192	2.5837644	3665.8545	0.0030100592	0.0030100592	0.0010113312
2.5028761	7644.2192	2.5837644	4124.0863	0.0028929315	0.0028929315	0.0010112954
2.50287611	15288.4383	0	0	0.00232492889	0.0017855173	0.00112232317
2.50287611	15288.4383	0	458.231807	0.00229701597	0.00316024101	0.00087189021
2.50287611	15288.4383	0	916.463615	0.00227076676	0.0026215678	0.000871037473
2.50287611	15288.4383	0	1374.69542	0.00224603672	0.00229488575	0.000870752194
2.50287611	15288.4383	0	1832.92723	0.00207536872	0.00207536872	0.00087060936
2.50287611	15288.4383	0	2291.15904	0.00191762974	0.00191762974	0.000870523597
2.50287611	15288.4383	0	2749.39084	0.00179877302	0.00179877302	0.000870466396
2.50287611	15288.4383	0	3207.62265	0.00170598431	0.00170598431	0.000870425525
2.50287611	15288.4383	0	3665.85446	0.00163152768	0.00163152768	0.000870394865
2.50287611	15288.4383	0	4124.08627	0.00157045481	0.00157045481	0.000870371015
2.50287611	15288.4383	0.287084933	0	0.00618004325	0.00178967985	0.00089506154
2.50287611	15288.4383	0.287084933	458.231807	0.00414817965	0.00414817965	0.000706902478
2.50287611	15288.4383	0.287084933	916.463615	0.00345845968	0.00345845968	0.000706397014
2.50287611	15288.4383	0.287084933	1374.69542	0.00253272908	0.00253272908	0.00070622809
2.50287611	15288.4383	0.287084933	1832.92723	0.00228683448	0.00228683448	0.000706143547
2.50287611	15288.4383	0.287084933	2291.15904	0.00210624798	0.00210624798	0.000706092795
2.50287611	15288.4383	0.287084933	2749.39084	0.00235512371	0.00235512371	0.000706058949
2.50287611	15288.4383	0.287084933	3207.62265	0.00222810986	0.00222810986	0.000706034768
2.50287611	15288.4383	0.287084933	3665.85446	0.00212598893	0.00212598893	0.00070601663
2.50287611	15288.4383	0.287084933	4124.08627	0.00204211286	0.00204211286	0.00070600252
2.50287611	15288.4383	0.574169867	0	0.00622937961	0.00179381699	0.000901975591
2.50287611	15288.4383	0.574169867	458.231807	0.00508987215	0.00508987215	0.000696806404
2.50287611	15288.4383	0.574169867	916.463615	0.00365263807	0.00365263807	0.000696251018
2.50287611	15288.4383	0.574169867	1374.69542	0.0032269281	0.0032269281	0.000696065557
2.50287611	15288.4383	0.574169867	1832.92723	0.00292529348	0.00292529348	0.000695972764
2.50287611	15288.4383	0.574169867	2291.15904	0.00270086877	0.00270086877	0.000695917068
2.50287611	15288.4383	0.574169867	2749.39084	0.00252759089	0.00252759089	0.00069587993
2.50287611	15288.4383	0.574169867	3207.62265	0.00238985322	0.00238985322	0.000695853398
2.50287611	15288.4383	0.574169867	3665.85446	0.00227777556	0.00227777556	0.000695833497
2.50287611	15288.4383	0.574169867	4124.08627	0.00218481412	0.00218481412	0.000695818017
2.50287611	15288.4383	0.8612548	0	0.00626581176	0.00179792896	0.00124577081
2.50287611	15288.4383	0.8612548	458.231807	0.00524244938	0.00524244938	0.00092998402
2.50287611	15288.4383	0.8612548	916.463615	0.00449278727	0.00449278727	0.000928989777
2.50287611	15288.4383	0.8612548	1374.69542	0.0033912282	0.0033912282	0.000928657882
2.50287611	15288.4383	0.8612548	1832.92723	0.00308918525	0.00308918525	0.000928491844
2.50287611	15288.4383	0.8612548	2291.15904	0.00285951744	0.00285951744	0.000928392193
2.50287611	15288.4383	0.8612548	2749.39084	0.0026791834	0.0026791834	0.000928325746
2.50287611	15288.4383	0.8612548	3207.62265	0.0025339139	0.0025339139	0.000928278279
2.50287611	15288.4383	0.8612548	3665.85446	0.00241442441	0.00241442441	0.000928242675
2.50287611	15288.4383	0.8612548	4124.08627	0.00231442708	0.00231442708	0.000928214981
2.50287611	15288.4383	1.14833973	0	0.0062936262	0.00180201599	0.00126319284
2.50287611	15288.4383	1.14833973	458.231807	0.00536369066	0.00536369066	0.000946819854
2.50287611	15288.4383	1.14833973	916.463615	0.00465342068	0.00465342068	0.000945778758
2.50287611	15288.4383	1.14833973	1374.69542	0.00416183362	0.00416183362	0.000945431383
2.50287611	15288.4383	1.14833973	1832.92723	0.00322991508	0.00322991508	0.000945257632
2.50287611	15288.4383	1.14833973	2291.15904	0.00299824357	0.00299824357	0.000945153361
2.50287611	15288.4383	1.14833973	2749.39084	0.00281365107	0.00281365107	0.000945083838
2.50287611	15288.4383	1.14833973	3207.62265	0.00266318218	0.00266318218	0.000945034175
2.50287611	15288.4383	1.14833973	3665.85446	0.00253820862	0.00253820862	0.000944996925
2.50287611	15288.4383	1.14833973	4124.08627	0.00243277113	0.00243277113	0.000944967952
2.50287611	15288.4383	1.43542467	0	0.00631549088	0.00180607829	0.00127912879
2.50287611	15288.4383	1.43542467	458.231807	0.0054633145	0.0054633145	0.000962268424
2.50287611	15288.4383	1.43542467	916.463615	0.00478870461	0.00478870461	0.000961180634
2.50287611	15288.4383	1.43542467	1374.69542	0.00431060026	0.00431060026	0.000960817809
2.50287611	15288.4383	1.43542467	1832.92723	0.00395179	0.00395179	0.000960636354
2.50287611	15288.4383	1.43542467	2291.15904	0.00312077976	0.00312077976	0.000960527468
2.50287611	15288.4383	1.43542467	2749.39084	0.00293388923	0.00293388923	0.000960454871
2.50287611	15288.4383	1.43542467	3207.62265	0.0027799412	0.0027799412	0.000960403014
2.50287611	15288.4383	1.43542467	3665.85446	0.0026509575	0.0026509575	0.00096036412
2.50287611	15288.4383	1.43542467	4124.08627	0.00254133339	0.00254133339	0.000960333867
2.50287611	15288.4383	1.7225096	0	0.00633310287	0.0018101161	0.00129354429
2.50287611	15288.4383	1.7225096	458.231807	0.00554699447	0.00554699447	0.000976275184
2.50287611	15288.4383	1.7225096	916.463615	0.0049047651	0.0049047651	0.00097514086
2.50287611	15288.4383	1.7225096	1374.69542	0.00444042355	0.00444042355	0.000974762615
2.50287611	15288.4383	1.7225096	1832.92723	0.00408633691	0.00408633691	0.000974573468
2.50287611	15288.4383	1.7225096	2291.15904	0.00322997173	0.00322997173	0.000974459971
2.50287611	15288.4383	1.7225096	2749.39084	0.00304216758	0.00304216758	0.000974384304
2.50287611	15288.4383	1.7225096	3207.62265	0.00288601978	0.00288601978	0.000974330254
2.50287611	15288.4383	1.7225096	3665.85446	0.002754162	0.002754162	0.000974289715
2.50287611	15288.4383	1.7225096	4124.08627	0.00264134358	0.00264134358	0.000974258185
2.50287611	15288.4383	2.00959453	0	0.00634758002	0.00181412963	0.00130648664
2.50287611	15288.4383	2.00959453	458.231807	0.00561837065	0.00561837065	0.000988872372
2.50287611	15288.4383	2.00959453	916.463615	0.00500574849	0.00500574849	0.000987691675
2.50287611	15288.4383	2.00959453	1374.69542	0.0045549983	0.0045549983	0.00098729804
2.50287611	15288.4383	2.00959453	1832.92723	0.00420654282	0.00420654282	0.00098710121
2.50287611	15288.4383	2.00959453	2291.15904	0.0039284251	0.0039284251	0.000986983108
2.50287611	15288.4383	2.00959453	2749.39084	0.00314028866	0.00314028866	0.000986904372
2.50287611	15288.4383	2.00959453	3207.62265	0.00298289994	0.00298289994	0.000986848131
2.50287611	15288.4383	2.00959453	3665.85446	0.00284905022	0.00284905022	0.00098680595
2.50287611	15288.4383	2.00959453	4124.08627	0.00273382837	0.00273382837	0.000986773142
2.50287611	15288.4383	2.29667947	0	0.00635968427	0.00181811912	0.00131805466
2.50287611	15288.4383	2.29667947	458.231807	0.00567997229	0.00567997229	0.00100014737
2.50287611	15288.4383	2.29667947	916.463615	0.00509458226	0.00509458226	0.000998920458
2.50287611	15288.4383	2.29667947	1374.69542	0.00465705801	0.00465705801	0.000998511462
2.50287611	15288.4383	2.29667947	1832.92723	0.00431474991	0.00431474991	0.00099830696
2.50287611	15288.4383	2.29667947	2291.15904	0.00403878054	0.00403878054	0.000998184257
2.50287611	15288.4383	2.29667947	2749.39084	0.00381131802	0.00381131802	0.000998102455
2.50287611	15288.4383	2.29667947	3207.62265	0.0030717952	0.0030717952	0.000998044025
2.50287611	15288.4383	2.29667947	3665.85446	0.00293664314	0.00293664314	0.000998000202
2.50287611	15288.4383	2.29667947	4124.08627	0.00281965215	0.00281965215	0.000997966117
2.50287611	15288.4383	2.5837644	0	0.00636995117	0.00182208476	0.0013316487
2.50287611	15288.4383	2.5837644	458.231807	0.00573365495	0.00573365495	0.00101352332
2.50287611	15288.4383	2.5837644	916.463615	0.00517341769	0.00517341769	0.00101223455
2.50287611	15288.4383	2.5837644	1374.69542	0.00474867385	0.00474867385	0.00101180495
2.50287611	15288.4383	2.5837644	1832.92723	0.00441278981	0.00441278981	0.00101159014
2.50287611	15288.4383	2.5837644	2291.15904	0.00413957102	0.00413957102	0.00101146126
2.50287611	15288.4383	2.5837644	2749.39084	0.0039126507	0.0039126507	0.00101137534
2.50287611	15288.4383	2.5837644	3207.62265	0.00372105552	0.00372105552	0.00101131396
2.50287611	15288.4383	2.5837644	3665.85446	0.00301779663	0.00301779663	0.00101126793
2.50287611	15288.4383	2.5837644	4124.08627	0.00289954814	0.00289954814	0.00101123213
2.50287611	22932.6575	0	0	0.00206314327	0.00153870438	0.00112230703
2.50287611	22932.6575	0	458.231807	0.00204801864	0.00312095736	0.000871874071
2.50287611	22932.6575	0	916.463615	0.00203358451	0.00259960989	0.000871021334
2.50287611	22932.6575	0	1374.69542	0.00201979462	0.00228097012	0.000870736055
2.50287611	22932.6575	0	1832.92723	0.00200660681	0.0020658245	0.000870593221
2.50287611	22932.6575	0	2291.15904	0.00191071759	0.00191071759	0.000870507459
2.50287611	22932.6575	0	2749.39084	0.00179356403	0.00179356403	0.000870450258
2.50287611	22932.6575	0	3207.62265	0.00170193805	0.00170193805	0.000870409387
2.50287611	22932.6575	0	3665.85446	0.00162830878	0.00162830878	0.000870378727
2.50287611	22932.6575	0	4124.08627	0.00156784442	0.00156784442	0.000870354876
2.50287611	22932.6575	0.287084933	0	0.00606783147	0.00154248665	0.00089506154
2.50287611	22932.6575	0.287084933	458.231807	0.00419002352	0.00419002352	0.000706902478
2.50287611	22932.6575	0.287084933	916.463615	0.00348698923	0.00348698923	0.000706397014
2.50287611	22932.6575	0.287084933	1374.69542	0.00254812597	0.00254812597	0.00070622809
2.50287611	22932.6575	0.287084933	1832.92723	0.0022967454	0.0022967454	0.000706143547
2.50287611	22932.6575	0.287084933	2291.15904	0.00211234737	0.00211234737	0.000706092795
2.50287611	22932.6575	0.287084933	2749.39084	0.00235869734	0.00235869734	0.000706058949
2.50287611	22932.6575	0.287084933	3207.62265	0.00222960569	0.00222960569	0.000706034768
2.50287611	22932.6575	0.287084933	3665.85446	0.00212605849	0.00212605849	0.00070601663
2.50287611	22932.6575	0.287084933	4124.08627	0.0020411892	0.0020411892	0.00070600252
2.50287611	22932.6575	0.574169867	0	0.00613464858	0.00154625118	0.000901975591
2.50287611	22932.6575	0.574169867	458.231807	0.0051276397	0.0051276397	0.000696806404
2.50287611	22932.6575	0.574169867	916.463615	0.00368270541	0.00368270541	0.000696251018
2.50287611	22932.6575	0.574169867	1374.69542	0.0032483047	0.0032483047	0.000696065557
2.50287611	22932.6575	0.574169867	1832.92723	0.00293997173	0.00293997173	0.000695972764
2.50287611	22932.6575	0.574169867	2291.15904	0.00271076395	0.00271076395	0.000695917068
2.50287611	22932.6575	0.574169867	2749.39084	0.00253411373	0.00253411373	0.00069587993
2.50287611	22932.6575	0.574169867	3207.62265	0.00239398061	0.00239398061	0.000695853398
2.50287611	22932.6575	0.574169867	3665.85446	0.00228017898	0.00228017898	0.000695833497
2.50287611	22932.6575	0.574169867	4124.08627	0.00218595975	0.00218595975	0.000695818017
2.50287611	22932.6575	0.8612548	0	0.00618380196	0.00154999809	0.00124575339
2.50287611	22932.6575	0.8612548	458.231807	0.00527583969	0.00527583969	0.000929966593
2.50287611	22932.6575	0.8612548	916.463615	0.00452071318	0.00452071318	0.00092897235
2.50287611	22932.6575	0.8612548	1374.69542	0.00341326679	0.00341326679	0.000928640455
2.50287611	22932.6575	0.8612548	1832.92723	0.00310543385	0.00310543385	0.000928474418
2.50287611	22932.6575	0.8612548	2291.15904	0.00287130445	0.00287130445	0.000928374766
2.50287611	22932.6575	0.8612548	2749.39084	0.00268764245	0.00268764245	0.00092830832
2.50287611	22932.6575	0.8612548	3207.62265	0.00253990019	0.00253990019	0.000928260853
2.50287611	22932.6575	0.8612548	3665.85446	0.0024185615	0.0024185615	0.000928225249
2.50287611	22932.6575	0.8612548	4124.08627	0.00231716767	0.00231716767	0.000928197555
2.50287611	22932.6575	1.14833973	0	0.00622130956	0.00155372752	0.00126317499
2.50287611	22932.6575	1.14833973	458.231807	0.00539303292	0.00539303292	0.000946801999
2.50287611	22932.6575	1.14833973	916.463615	0.00467917046	0.00467917046	0.000945760902
2.50287611	22932.6575	1.14833973	1374.69542	0.00418236275	0.00418236275	0.000945413528
2.50287611	22932.6575	1.14833973	1832.92723	0.00324661145	0.00324661145	0.000945239776
2.50287611	22932.6575	1.14833973	2291.15904	0.00301100364	0.00301100364	0.000945135505
2.50287611	22932.6575	1.14833973	2749.39084	0.00282331257	0.00282331257	0.000945065983
2.50287611	22932.6575	1.14833973	3207.62265	0.00267044242	0.00267044242	0.000945016319
2.50287611	22932.6575	1.14833973	3665.85446	0.00254360994	0.00254360994	0.00094497907
2.50287611	22932.6575	1.14833973	4124.08627	0.00243672621	0.00243672621	0.000944950096
2.50287611	22932.6575	1.43542467	0	0.00625081191	0.00155743957	0.0012791105
2.50287611	22932.6575	1.43542467	458.231807	0.00548948069	0.00548948069	0.000962250139
2.50287611	22932.6575	1.43542467	916.463615	0.00481203045	0.00481203045	0.000961162349
2.50287611	22932.6575	1.43542467	1374.69542	0.00433017239	0.00433017239	0.000960799524
2.50287611	22932.6575	1.43542467	1832.92723	0.00396729056	0.00396729056	0.00096061807
2.50287611	22932.6575	1.43542467	2291.15904	0.0031339051	0.0031339051	0.000960509183
2.50287611	22932.6575	1.43542467	2749.39084	0.00294423013	0.00294423013	0.000960436587
2.50287611	22932.6575	1.43542467	3207.62265	0.00278803686	0.00278803686	0.00096038473
2.50287611	22932.6575	1.43542467	3665.85446	0.00265725803	0.00265725803	0.000960345835
2.50287611	22932.6575	1.43542467	4124.08627	0.00254619886	0.00254619886	0.000960315583
2.50287611	22932.6575	1.7225096	0	0.0062745996	0.00156113437	0.00129352558
2.50287611	22932.6575	1.7225096	458.231807	0.00557076941	0.00557076941	0.000976256471
2.50287611	22932.6575	1.7225096	916.463615	0.00492585604	0.00492585604	0.000975122147
2.50287611	22932.6575	1.7225096	1374.69542	0.00445875249	0.00445875249	0.000974743902
2.50287611	22932.6575	1.7225096	1832.92723	0.00410146805	0.00410146805	0.000974554754
2.50287611	22932.6575	1.7225096	2291.15904	0.00324307313	0.00324307313	0.000974441258
2.50287611	22932.6575	1.7225096	2749.39084	0.00305282173	0.00305282173	0.00097436559
2.50287611	22932.6575	1.7225096	3207.62265	0.00289462576	0.00289462576	0.00097431154
2.50287611	22932.6575	1.7225096	3665.85446	0.00276108001	0.00276108001	0.000974271002
2.50287611	22932.6575	1.7225096	4124.08627	0.00264687754	0.00264687754	0.000974239472
2.50287611	22932.6575	2.00959453	0	0.00629417455	0.00156481205	0.0013064675
2.50287611	22932.6575	2.00959453	458.231807	0.0056403319	0.0056403319	0.00098885323
2.50287611	22932.6575	2.00959453	916.463615	0.00502492865	0.00502492865	0.000987672533
2.50287611	22932.6575	2.00959453	1374.69542	0.0045720366	0.0045720366	0.000987278898
2.50287611	22932.6575	2.00959453	1832.92723	0.00422106788	0.00422106788	0.000987082068
2.50287611	22932.6575	2.00959453	2291.15904	0.00394043466	0.00394043466	0.000986963966
2.50287611	22932.6575	2.00959453	2749.39084	0.00315100503	0.00315100503	0.000986885229
2.50287611	22932.6575	2.00959453	3207.62265	0.0029917782	0.0029917782	0.000986828988
2.50287611	22932.6575	2.00959453	3665.85446	0.00285637	0.00285637	0.000986786807
2.50287611	22932.6575	2.00959453	4124.08627	0.00273983946	0.00273983946	0.000986754
2.50287611	22932.6575	2.29667947	0	0.0063105587	0.00156847272	0.00131803508
2.50287611	22932.6575	2.29667947	458.231807	0.00570051956	0.00570051956	0.00100012779
2.50287611	22932.6575	2.29667947	916.463615	0.0051121802	0.0051121802	0.000998900887
2.50287611	22932.6575	2.29667947	1374.69542	0.00467287515	0.00467287515	0.000998491891
2.50287611	22932.6575	2.29667947	1832.92723	0.00432856559	0.00432856559	0.000998287389
2.50287611	22932.6575	2.29667947	2291.15904	0.00405051535	0.00405051535	0.000998164686
2.50287611	22932.6575	2.29667947	2749.39084	0.00382109438	0.00382109438	0.000998082884
2.50287611	22932.6575	2.29667947	3207.62265	0.00308077386	0.00308077386	0.000998024454
2.50287611	22932.6575	2.29667947	3665.85446	0.00294420094	0.00294420094	0.000997980631
2.50287611	22932.6575	2.29667947	4124.08627	0.00282598989	0.00282598989	0.000997946546
2.50287611	22932.6575	2.5837644	0	0.00632447004	0.0015721165	0.00133162762
2.50287611	22932.6575	2.5837644	458.231807	0.00575306219	0.00575306219	0.00101350224
2.50287611	22932.6575	2.5837644	916.463615	0.00518971942	0.00518971942	0.00101221347
2.50287611	22932.6575	2.5837644	1374.69542	0.00476338824	0.00476338824	0.00101178387
2.50287611	22932.6575	2.5837644	1832.92723	0.00442587226	0.00442587226	0.00101156906
2.50287611	22932.6575	2.5837644	2291.15904	0.00415092704	0.00415092704	0.00101144018
2.50287611	22932.6575	2.5837644	2749.39084	0.0039223271	0.0039223271	0.00101135426
2.50287611	22932.6575	2.5837644	3207.62265	0.0037291914	0.0037291914	0.00101129288
2.50287611	22932.6575	2.5837644	3665.85446	0.00302546941	0.00302546941	0.00101124685
2.50287611	22932.6575	2.5837644	4124.08627	0.00290609494	0.00290609494	0.00101121105
2.50287611	30576.8767	0	0	0.00190799935	0.00137644034	0.00112229896
2.50287611	30576.8767	0	458.231807	0.00189864326	0.003083231	0.000871866001
2.50287611	30576.8767	0	916.463615	0.00188963613	0.00257830733	0.000871013264
2.50287611	30576.8767	0	1374.69542	0.0018809588	0.00226738824	0.000870727985
2.50287611	30576.8767	0	1832.92723	0.00187259349	0.00205647187	0.000870585151
2.50287611	30576.8767	0	2291.15904	0.00186452366	0.00190392487	0.000870499389
2.50287611	30576.8767	0	2749.39084	0.0017884341	0.0017884341	0.000870442188
2.50287611	30576.8767	0	3207.62265	0.00169794658	0.00169794658	0.000870401317
2.50287611	30576.8767	0	3665.85446	0.00162512926	0.00162512926	0.000870370657
2.50287611	30576.8767	0	4124.08627	0.00183490673	0.00187790886	0.000870346806
2.50287611	30576.8767	0.287084933	0	0.00596133051	0.0013798464	0.00089506154
2.50287611	30576.8767	0.287084933	458.231807	0.00423140301	0.00423140301	0.000706902478
2.50287611	30576.8767	0.287084933	916.463615	0.00351475741	0.00351475741	0.000706397014
2.50287611	30576.8767	0.287084933	1374.69542	0.00306251568	0.00306251568	0.00070622809
2.50287611	30576.8767	0.287084933	1832.92723	0.00230605825	0.00230605825	0.000706143547
2.50287611	30576.8767	0.287084933	2291.15904	0.00252989268	0.00252989268	0.000706092795
2.50287611	30576.8767	0.287084933	2749.39084	0.00236162066	0.00236162066	0.000706058949
2.50287611	30576.8767	0.287084933	3207.62265	0.00223052896	0.00223052896	0.000706034768
2.50287611	30576.8767	0.287084933	3665.85446	0.00212562467	0.00212562467	0.00070601663
2.50287611	30576.8767	0.287084933	4124.08627	0.00203982198	0.00203982198	0.00070600252
2.50287611	30576.8767	0.574169867	0	0.00604396591	0.00138323937	0.000901975591
2.50287611	30576.8767	0.574169867	458.231807	0.00516519698	0.00516519698	0.000696806404
2.50287611	30576.8767	0.574169867	916.463615	0.00371252287	0.00371252287	0.000696251018
2.50287611	30576.8767	0.574169867	1374.69542	0.0032693007	0.0032693007	0.000696065557
2.50287611	30576.8767	0.574169867	1832.92723	0.00295419522	0.00295419522	0.000695972764
2.50287611	30576.8767	0.574169867	2291.15904	0.00272019082	0.00272019082	0.000695917068
2.50287611	30576.8767	0.574169867	2749.39084	0.00254018672	0.00254018672	0.00069587993
2.50287611	30576.8767	0.574169867	3207.62265	0.00239768994	0.00239768994	0.000695853398
2.50287611	30576.8767	0.574169867	3665.85446	0.00228219993	0.00228219993	0.000695833497
2.50287611	30576.8767	0.574169867	4124.08627	0.00218675789	0.00218675789	0.000695818017
2.50287611	30576.8767	0.8612548	0	0.00610481364	0.00138661933	0.00124574467
2.50287611	30576.8767	0.8612548	458.231807	0.00530906572	0.00530906572	0.00092995788
2.50287611	30576.8767	0.8612548	916.463615	0.00454852938	0.00454852938	0.000928963637
2.50287611	30576.8767	0.8612548	1374.69542	0.0034351318	0.0034351318	0.000928631742
2.50287611	30576.8767	0.8612548	1832.92723	0.00312142437	0.00312142437	0.000928465704
2.50287611	30576.8767	0.8612548	2291.15904	0.00288279034	0.00288279034	0.000928366053
2.50287611	30576.8767	0.8612548	2749.39084	0.00269578867	0.00269578867	0.000928299607
2.50287611	30576.8767	0.8612548	3207.62265	0.00254557968	0.00254557968	0.000928252139
2.50287611	30576.8767	0.8612548	3665.85446	0.00242240665	0.00242240665	0.000928216535
2.50287611	30576.8767	0.8612548	4124.08627	0.0023196349	0.0023196349	0.000928188842
2.50287611	30576.8767	1.14833973	0	0.00615133478	0.00138998634	0.00126316606
2.50287611	30576.8767	1.14833973	458.231807	0.00542224758	0.00542224758	0.000946793071
2.50287611	30576.8767	1.14833973	916.463615	0.00470486288	0.00470486288	0.000945751974
2.50287611	30576.8767	1.14833973	1374.69542	0.00420276742	0.00420276742	0.0009454046
2.50287611	30576.8767	1.14833973	1832.92723	0.00326315741	0.00326315741	0.000945230848
2.50287611	30576.8767	1.14833973	2291.15904	0.00302356738	0.00302356738	0.000945126577
2.50287611	30576.8767	1.14833973	2749.39084	0.00283275447	0.00283275447	0.000945057055
2.50287611	30576.8767	1.14833973	3207.62265	0.00267747593	0.00267747593	0.000945007391
2.50287611	30576.8767	1.14833973	3665.85446	0.00254878717	0.00254878717	0.000944970142
2.50287611	30576.8767	1.14833973	4124.08627	0.00244046527	0.00244046527	0.000944941168
2.50287611	30576.8767	1.43542467	0	0.00618800149	0.0013933405	0.00127910136
2.50287611	30576.8767	1.43542467	458.231807	0.00551558488	0.00551558488	0.000962240997
2.50287611	30576.8767	1.43542467	916.463615	0.00483530381	0.00483530381	0.000961153207
2.50287611	30576.8767	1.43542467	1374.69542	0.00434967139	0.00434967139	0.000960790382
2.50287611	30576.8767	1.43542467	1832.92723	0.00398265704	0.00398265704	0.000960608927
2.50287611	30576.8767	1.43542467	2291.15904	0.00314689892	0.00314689892	0.000960500041
2.50287611	30576.8767	1.43542467	2749.39084	0.00295441455	0.00295441455	0.000960427444
2.50287611	30576.8767	1.43542467	3207.62265	0.0027959633	0.0027959633	0.000960375587
2.50287611	30576.8767	1.43542467	3665.85446	0.00266338532	0.00266338532	0.000960336693
2.50287611	30576.8767	1.43542467	4124.08627	0.00255089266	0.00255089266	0.00096030644
2.50287611	30576.8767	1.7225096	0	0.00621762194	0.00139668186	0.00129351622
2.50287611	30576.8767	1.7225096	458.231807	0.00559455658	0.00559455658	0.000976247114
2.50287611	30576.8767	1.7225096	916.463615	0.00494689453	0.00494689453	0.00097511279
2.50287611	30576.8767	1.7225096	1374.69542	0.004477028	0.004477028	0.000974734545
2.50287611	30576.8767	1.7225096	1832.92723	0.00411650841	0.00411650841	0.000974545398
2.50287611	30576.8767	1.7225096	2291.15904	0.00325608256	0.00325608256	0.000974431901
2.50287611	30576.8767	1.7225096	2749.39084	0.00306336191	0.00306336191	0.000974356233
2.50287611	30576.8767	1.7225096	3207.62265	0.00290310375	0.00290310375	0.000974302183
2.50287611	30576.8767	1.7225096	3665.85446	0.00276786287	0.00276786287	0.000974261645
2.50287611	30576.8767	1.7225096	4124.08627	0.00265227416	0.00265227416	0.000974230115
2.50287611	30576.8767	2.00959453	0	0.00624203825	0.0014000105	0.00130645792
2.50287611	30576.8767	2.00959453	458.231807	0.00566237189	0.00566237189	0.000988843659
2.50287611	30576.8767	2.00959453	916.463615	0.00504406226	0.00504406226	0.000987662962
2.50287611	30576.8767	2.00959453	1374.69542	0.00458902905	0.00458902905	0.000987269327
2.50287611	30576.8767	2.00959453	1832.92723	0.00423552588	0.00423552588	0.000987072497
2.50287611	30576.8767	2.00959453	2291.15904	0.00395234933	0.00395234933	0.000986954395
2.50287611	30576.8767	2.00959453	2749.39084	0.00316163595	0.00316163595	0.000986875658
2.50287611	30576.8767	2.00959453	3207.62265	0.00300055799	0.00300055799	0.000986819417
2.50287611	30576.8767	2.00959453	3665.85446	0.00286358316	0.00286358316	0.000986777236
2.50287611	30576.8767	2.00959453	4124.08627	0.00274573981	0.00274573981	0.000986744428
2.50287611	30576.8767	2.29667947	0	0.00626250552	0.00140332649	0.0013180253
2.50287611	30576.8767	2.29667947	458.231807	0.00572119822	0.00572119822	0.00100011801
2.50287611	30576.8767	2.29667947	916.463615	0.00512974331	0.00512974331	0.000998891101
2.50287611	30576.8767	2.29667947	1374.69542	0.00468865064	0.00468865064	0.000998482105
2.50287611	30576.8767	2.29667947	1832.92723	0.00434232759	0.00434232759	0.000998277603
2.50287611	30576.8767	2.29667947	2291.15904	0.00406217713	0.00406217713	0.000998154901
2.50287611	30576.8767	2.29667947	2749.39084	0.00383077943	0.00383077943	0.000998073099
2.50287611	30576.8767	2.29667947	3207.62265	0.00308967519	0.00308967519	0.000998014668
2.50287611	30576.8767	2.29667947	3665.85446	0.00295167351	0.00295167351	0.000997970845
2.50287611	30576.8767	2.29667947	4124.08627	0.0028322375	0.0028322375	0.000997936761
2.50287611	30576.8767	2.5837644	0	0.00627990699	0.00140662992	0.00133161708
2.50287611	30576.8767	2.5837644	458.231807	0.00577263931	0.00577263931	0.0010134917
2.50287611	30576.8767	2.5837644	916.463615	0.00520600132	0.00520600132	0.00101220293
2.50287611	30576.8767	2.5837644	1374.69542	0.00477806511	0.00477806511	0.00101177333
2.50287611	30576.8767	2.5837644	1832.92723	0.00443890919	0.00443890919	0.00101155852
2.50287611	30576.8767	2.5837644	2291.15904	0.00416222434	0.00416222434	0.00101142964
2.50287611	30576.8767	2.5837644	2749.39084	0.0039319307	0.0039319307	0.00101134372
2.50287611	30576.8767	2.5837644	3207.62265	0.00373724273	0.00373724273	0.00101128234
2.50287611	30576.8767	2.5837644	3665.85446	0.00303307301	0.00303307301	0.00101123631
2.50287611	30576.8767	2.5837644	4124.08627	0.00291256761	0.00291256761	0.00101120051
2.50287611	38221.0958	0	0	0.00180519039	0.00126096366	0.00112229412
2.50287611	38221.0958	0	458.231807	0.00179891016	0.00304696637	0.000871861159
2.50287611	38221.0958	0	916.463615	0.00179282914	0.00255762983	0.000871008422
2.50287611	38221.0958	0	1374.69542	0.001786938	0.00225412772	0.000870723143
2.50287611	38221.0958	0	1832.92723	0.001781228	0.00204730488	0.000870580309
2.50287611	38221.0958	0	2291.15904	0.0017756909	0.00189724839	0.000870494546
2.50287611	38221.0958	0	2749.39084	0.00177031898	0.00178338138	0.000870437345
2.50287611	38221.0958	0	3207.62265	0.00169400876	0.00169400876	0.000870396475
2.50287611	38221.0958	0	3665.85446	0.00162198837	0.00162198837	0.000870365815
2.50287611	38221.0958	0	4124.08627	0.00175512354	0.00187505109	0.000870341964
2.50287611	38221.0958	0.287084933	0	0.0058600987	0.00126404287	0.00089506154
2.50287611	38221.0958	0.287084933	458.231807	0.0042722261	0.0042722261	0.000706902478
2.50287611	38221.0958	0.287084933	916.463615	0.00354158618	0.00354158618	0.000706397014
2.50287611	38221.0958	0.287084933	1374.69542	0.00307901796	0.00307901796	0.00070622809
2.50287611	38221.0958	0.287084933	1832.92723	0.00276281862	0.00276281862	0.000706143547
2.50287611	38221.0958	0.287084933	2291.15904	0.00253500274	0.00253500274	0.000706092795
2.50287611	38221.0958	0.287084933	2749.39084	0.00236383501	0.00236383501	0.000706058949
2.50287611	38221.0958	0.287084933	3207.62265	0.00223083513	0.00223083513	0.000706034768
2.50287611	38221.0958	0.287084933	3665.85446	0.00212465302	0.00212465302	0.00070601663
2.50287611	38221.0958	0.287084933	4124.08627	0.00203798407	0.00203798407	0.00070600252
2.50287611	38221.0958	0.574169867	0	0.00595706793	0.00126711201	0.000901975591
2.50287611	38221.0958	0.574169867	458.231807	0.00520250316	0.00520250316	0.000696806404
2.50287611	38221.0958	0.574169867	916.463615	0.00374202129	0.00374202129	0.000696251018
2.50287611	38221.0958	0.574169867	1374.69542	0.00328984509	0.00328984509	0.000696065557
2.50287611	38221.0958	0.574169867	1832.92723	0.00296790192	0.00296790192	0.000695972764
2.50287611	38221.0958	0.574169867	2291.15904	0.0027290988	0.0027290988	0.000695917068
2.50287611	38221.0958	0.574169867	2749.39084	0.00254576948	0.00254576948	0.00069587993
2.50287611	38221.0958	0.574169867	3207.62265	0.00240094901	0.00240094901	0.000695853398
2.50287611	38221.0958	0.574169867	3665.85446	0.00228381256	0.00228381256	0.000695833497
2.50287611	38221.0958	0.574169867	4124.08627	0.00218718761	0.00218718761	0.000695818017
2.50287611	38221.0958	0.8612548	0	0.0060286768	0.00127017114	0.00124573944
2.50287611	38221.0958	0.8612548	458.231807	0.00534210656	0.00534210656	0.000929952651
2.50287611	38221.0958	0.8612548	916.463615	0.00457619467	0.00457619467	0.000928958408
2.50287611	38221.0958	0.8612548	1374.69542	0.00345678558	0.00345678558	0.000928626513
2.50287611	38221.0958	0.8612548	1832.92723	0.00313711943	0.00313711943	0.000928460476
2.50287611	38221.0958	0.8612548	2291.15904	0.00289394182	0.00289394182	0.000928360824
2.50287611	38221.0958	0.8612548	2749.39084	0.00270359378	0.00270359378	0.000928294378
2.50287611	38221.0958	0.8612548	3207.62265	0.00255092877	0.00255092877	0.000928246911
2.50287611	38221.0958	0.8612548	3665.85446	0.00242594025	0.00242594025	0.000928211307
2.50287611	38221.0958	0.8612548	4124.08627	0.00232181247	0.00232181247	0.000928183613
2.50287611	38221.0958	1.14833973	0	0.00608358586	0.00127322029	0.0012631607
2.50287611	38221.0958	1.14833973	458.231807	0.00545132766	0.00545132766	0.000946787714
2.50287611	38221.0958	1.14833973	916.463615	0.00473047413	0.00473047413	0.000945746618
2.50287611	38221.0958	1.14833973	1374.69542	0.00422301831	0.00422301831	0.000945399243
2.50287611	38221.0958	1.14833973	1832.92723	0.00327952935	0.00327952935	0.000945225492
2.50287611	38221.0958	1.14833973	2291.15904	0.00303591229	0.00303591229	0.00094512122
2.50287611	38221.0958	1.14833973	2749.39084	0.00284195662	0.00284195662	0.000945051698
2.50287611	38221.0958	1.14833973	3207.62265	0.00268426518	0.00268426518	0.000945002034
2.50287611	38221.0958	1.14833973	3665.85446	0.00255372527	0.00255372527	0.000944964785
2.50287611	38221.0958	1.14833973	4124.08627	0.00244397546	0.00244397546	0.000944935812
2.50287611	38221.0958	1.43542467	0	0.00612697693	0.00127625952	0.00127909588
2.50287611	38221.0958	1.43542467	458.231807	0.00554163404	0.00554163404	0.000962235511
2.50287611	38221.0958	1.43542467	916.463615	0.00485850843	0.00485850843	0.000961147721
2.50287611	38221.0958	1.43542467	1374.69542	0.00436907813	0.00436907813	0.000960784896
2.50287611	38221.0958	1.43542467	1832.92723	0.00399786862	0.00399786862	0.000960603442
2.50287611	38221.0958	1.43542467	2291.15904	0.00315974545	0.00315974545	0.000960494555
2.50287611	38221.0958	1.43542467	2749.39084	0.00296442781	0.00296442781	0.000960421959
2.50287611	38221.0958	1.43542467	3207.62265	0.00280370731	0.00280370731	0.000960370102
2.50287611	38221.0958	1.43542467	3665.85446	0.00266932772	0.00266932772	0.000960331207
2.50287611	38221.0958	1.43542467	4124.08627	0.00255540461	0.00255540461	0.000960300955
2.50287611	38221.0958	1.7225096	0	0.00616210889	0.00127928888	0.00129351061
2.50287611	38221.0958	1.7225096	458.231807	0.00561837378	0.00561837378	0.0009762415
2.50287611	38221.0958	1.7225096	916.463615	0.00496786924	0.00496786924	0.000975107176
2.50287611	38221.0958	1.7225096	1374.69542	0.00449523648	0.00449523648	0.000974728931
2.50287611	38221.0958	1.7225096	1832.92723	0.00413144321	0.00413144321	0.000974539784
2.50287611	38221.0958	1.7225096	2291.15904	0.00384284397	0.00384284397	0.000974426287
2.50287611	38221.0958	1.7225096	2749.39084	0.00307377715	0.00307377715	0.000974350619
2.50287611	38221.0958	1.7225096	3207.62265	0.00291144364	0.00291144364	0.000974296569
2.50287611	38221.0958	1.7225096	3665.85446	0.00277450145	0.00277450145	0.000974256031
2.50287611	38221.0958	1.7225096	4124.08627	0.00265752531	0.00265752531	0.000974224501
2.50287611	38221.0958	2.00959453	0	0.00619112484	0.00128230842	0.00130645218
2.50287611	38221.0958	2.00959453	458.231807	0.00568451516	0.00568451516	0.000988837916
2.50287611	38221.0958	2.00959453	916.463615	0.00506314205	0.00506314205	0.000987657219
2.50287611	38221.0958	2.00959453	1374.69542	0.00460596554	0.00460596554	0.000987263584
2.50287611	38221.0958	2.00959453	1832.92723	0.00424990586	0.00424990586	0.000987066754
2.50287611	38221.0958	2.00959453	2291.15904	0.00396415796	0.00396415796	0.000986948652
2.50287611	38221.0958	2.00959453	2749.39084	0.00317217305	0.00317217305	0.000986869916
2.50287611	38221.0958	2.00959453	3207.62265	0.00300923144	0.00300923144	0.000986813675
2.50287611	38221.0958	2.00959453	3665.85446	0.00287068244	0.00287068244	0.000986771493
2.50287611	38221.0958	2.00959453	4124.08627	0.00275152284	0.00275152284	0.000986738686
2.50287611	38221.0958	2.29667947	0	0.00621548877	0.00128531818	0.00131801943
2.50287611	38221.0958	2.29667947	458.231807	0.00574203616	0.00574203616	0.00100011214
2.50287611	38221.0958	2.29667947	916.463615	0.0051472677	0.0051472677	0.00099888523
2.50287611	38221.0958	2.29667947	1374.69542	0.00470437682	0.00470437682	0.000998476234
2.50287611	38221.0958	2.29667947	1832.92723	0.00435602747	0.00435602747	0.000998271732
2.50287611	38221.0958	2.29667947	2291.15904	0.00407375726	0.00407375726	0.00099814903
2.50287611	38221.0958	2.29667947	2749.39084	0.00384036475	0.00384036475	0.000998067227
2.50287611	38221.0958	2.29667947	3207.62265	0.00309849297	0.00309849297	0.000998008797
2.50287611	38221.0958	2.29667947	3665.85446	0.00295905501	0.00295905501	0.000997964974
2.50287611	38221.0958	2.29667947	4124.08627	0.00283838962	0.00283838962	0.000997930889
2.50287611	38221.0958	2.5837644	0	0.00623623355	0.00128831821	0.00133161076
2.50287611	38221.0958	2.5837644	458.231807	0.00579241522	0.00579241522	0.00101348537
2.50287611	38221.0958	2.5837644	916.463615	0.00522226226	0.00522226226	0.00101219661
2.50287611	38221.0958	2.5837644	1374.69542	0.00479269871	0.00479269871	0.001011767
2.50287611	38221.0958	2.5837644	1832.92723	0.00445189398	0.00445189398	0.0010115522
2.50287611	38221.0958	2.5837644	2291.15904	0.00417345609	0.00417345609	0.00101142332
2.50287611	38221.0958	2.5837644	2749.39084	0.00394145477	0.00394145477	0.00101133739
2.50287611	38221.0958	2.5837644	3207.62265	0.00374520307	0.00374520307	0.00101127602
2.50287611	38221.0958	2.5837644	3665.85446	0.00304060267	0.00304060267	0.00101122999
2.50287611	38221.0958	2.5837644	4124.08627	0.00291896174	0.00291896174	0.00101119419
2.50287611	45865.315	0	0	0.00173200569	0.00117434845	0.00112229089
2.50287611	45865.315	0	458.231807	0.00172754991	0.00301207582	0.000871857931
2.50287611	45865.315	0	916.463615	0.00172321771	0.00253754903	0.000871005194
2.50287611	45865.315	0	1374.69542	0.00171900403	0.00224117678	0.000870719915
2.50287611	45865.315	0	1832.92723	0.00171490409	0.00203831782	0.000870577081
2.50287611	45865.315	0	2291.15904	0.00171091334	0.00189068506	0.000870491318
2.50287611	45865.315	0	2749.39084	0.00170702748	0.00177840406	0.000870434117
2.50287611	45865.315	0	3207.62265	0.00169012347	0.00169012347	0.000870393246
2.50287611	45865.315	0	3665.85446	0.00161888538	0.00161888538	0.000870362586
2.50287611	45865.315	0	4124.08627	0.00169595956	0.00187222401	0.000870338736
2.50287611	45865.315	0.287084933	0	0.00576373978	0.00117715043	0.00089506154
2.50287611	45865.315	0.287084933	458.231807	0.00431240908	0.00431240908	0.000706902478
2.50287611	45865.315	0.287084933	916.463615	0.00356726157	0.00356726157	0.000706397014
2.50287611	45865.315	0.287084933	1374.69542	0.00309438195	0.00309438195	0.00070622809
2.50287611	45865.315	0.287084933	1832.92723	0.0027713645	0.0027713645	0.000706143547
2.50287611	45865.315	0.287084933	2291.15904	0.00253921444	0.00253921444	0.000706092795
2.50287611	45865.315	0.287084933	2749.39084	0.0023652757	0.0023652757	0.000706058949
2.50287611	45865.315	0.287084933	3207.62265	0.00223047562	0.00223047562	0.000706034768
2.50287611	45865.315	0.287084933	3665.85446	0.0021231063	0.0021231063	0.00070601663
2.50287611	45865.315	0.287084933	4124.08627	0.0020356464	0.0020356464	0.00070600252
2.50287611	45865.315	0.574169867	0	0.00587371389	0.00117994441	0.000901975591
2.50287611	45865.315	0.574169867	458.231807	0.00523952585	0.00523952585	0.000696806404
2.50287611	45865.315	0.574169867	916.463615	0.00377112321	0.00377112321	0.000696251018
2.50287611	45865.315	0.574169867	1374.69542	0.00330985711	0.00330985711	0.000696065557
2.50287611	45865.315	0.574169867	1832.92723	0.00298102214	0.00298102214	0.000695972764
2.50287611	45865.315	0.574169867	2291.15904	0.00273743185	0.00273743185	0.000695917068
2.50287611	45865.315	0.574169867	2749.39084	0.0025508178	0.0025508178	0.00069587993
2.50287611	45865.315	0.574169867	3207.62265	0.0024037229	0.0024037229	0.000695853398
2.50287611	45865.315	0.574169867	3665.85446	0.00228498908	0.00228498908	0.000695833497
2.50287611	45865.315	0.574169867	4124.08627	0.00218722651	0.00218722651	0.000695818017
2.50287611	45865.315	0.8612548	0	0.00595523423	0.00118273043	0.00124573596
2.50287611	45865.315	0.8612548	458.231807	0.00537494813	0.00537494813	0.000929949166
2.50287611	45865.315	0.8612548	916.463615	0.00460366467	0.00460366467	0.000928954923
2.50287611	45865.315	0.8612548	1374.69542	0.0034781866	0.0034781866	0.000928623028
2.50287611	45865.315	0.8612548	1832.92723	0.00315247767	0.00315247767	0.00092845699
2.50287611	45865.315	0.8612548	2291.15904	0.00290472236	0.00290472236	0.000928357339
2.50287611	45865.315	0.8612548	2749.39084	0.00271102703	0.00271102703	0.000928290893
2.50287611	45865.315	0.8612548	3207.62265	0.00255592203	0.00255592203	0.000928243425
2.50287611	45865.315	0.8612548	3665.85446	0.00242914131	0.00242914131	0.000928207822
2.50287611	45865.315	0.8612548	4124.08627	0.00232368298	0.00232368298	0.000928180128
2.50287611	45865.315	1.14833973	0	0.00601795451	0.00118550854	0.00126315713
2.50287611	45865.315	1.14833973	458.231807	0.00548027239	0.00548027239	0.000946784143
2.50287611	45865.315	1.14833973	916.463615	0.00475597954	0.00475597954	0.000945743046
2.50287611	45865.315	1.14833973	1374.69542	0.00424308347	0.00424308347	0.000945395672
2.50287611	45865.315	1.14833973	1832.92723	0.00329570151	0.00329570151	0.00094522192
2.50287611	45865.315	1.14833973	2291.15904	0.00304801387	0.00304801387	0.000945117649
2.50287611	45865.315	1.14833973	2749.39084	0.00285089723	0.00285089723	0.000945048126
2.50287611	45865.315	1.14833973	3207.62265	0.00269079138	0.00269079138	0.000944998463
2.50287611	45865.315	1.14833973	3665.85446	0.00255840822	0.00255840822	0.000944961214
2.50287611	45865.315	1.14833973	4124.08627	0.00244724316	0.00244724316	0.00094493224
2.50287611	45865.315	1.43542467	0	0.00606766046	0.00118827875	0.00127909222
2.50287611	45865.315	1.43542467	458.231807	0.00556764184	0.00556764184	0.000962231854
2.50287611	45865.315	1.43542467	916.463615	0.00488162777	0.00488162777	0.000961144064
2.50287611	45865.315	1.43542467	1374.69542	0.00438837216	0.00438837216	0.000960781239
2.50287611	45865.315	1.43542467	1832.92723	0.00401290276	0.00401290276	0.000960599785
2.50287611	45865.315	1.43542467	2291.15904	0.00317242775	0.00317242775	0.000960490898
2.50287611	45865.315	1.43542467	2749.39084	0.00297425414	0.00297425414	0.000960418302
2.50287611	45865.315	1.43542467	3207.62265	0.00281125479	0.00281125479	0.000960366445
2.50287611	45865.315	1.43542467	3665.85446	0.00267507283	0.00267507283	0.00096032755
2.50287611	45865.315	1.43542467	4124.08627	0.00255972392	0.00255972392	0.000960297298
2.50287611	45865.315	1.7225096	0	0.00610800273	0.00119104111	0.00129350686
2.50287611	45865.315	1.7225096	458.231807	0.00564224569	0.00564224569	0.000976237757
2.50287611	45865.315	1.7225096	916.463615	0.00498876884	0.00498876884	0.000975103433
2.50287611	45865.315	1.7225096	1374.69542	0.00451336359	0.00451336359	0.000974725188
2.50287611	45865.315	1.7225096	1832.92723	0.00414625661	0.00414625661	0.000974536041
2.50287611	45865.315	1.7225096	2291.15904	0.00385451304	0.00385451304	0.000974422544
2.50287611	45865.315	1.7225096	2749.39084	0.0030840558	0.0030840558	0.000974346877
2.50287611	45865.315	1.7225096	3207.62265	0.00291963468	0.00291963468	0.000974292827
2.50287611	45865.315	1.7225096	3665.85446	0.00278098605	0.00278098605	0.000974252288
2.50287611	45865.315	1.7225096	4124.08627	0.00266262236	0.00266262236	0.000974220758
2.50287611	45865.315	2.00959453	0	0.0061413903	0.00119379564	0.00130644835
2.50287611	45865.315	2.00959453	458.231807	0.00570679283	0.00570679283	0.000988834088
2.50287611	45865.315	2.00959453	916.463615	0.00508216094	0.00508216094	0.000987653391
2.50287611	45865.315	2.00959453	1374.69542	0.00462283543	0.00462283543	0.000987259755
2.50287611	45865.315	2.00959453	1832.92723	0.00426419615	0.00426419615	0.000987062925
2.50287611	45865.315	2.00959453	2291.15904	0.00397584866	0.00397584866	0.000986944823
2.50287611	45865.315	2.00959453	2749.39084	0.00318260747	0.00318260747	0.000986866087
2.50287611	45865.315	2.00959453	3207.62265	0.0030177902	0.0030177902	0.000986809846
2.50287611	45865.315	2.00959453	3665.85446	0.00287766019	0.00287766019	0.000986767665
2.50287611	45865.315	2.00959453	4124.08627	0.00275718161	0.00275718161	0.000986734857
2.50287611	45865.315	2.29667947	0	0.00616947414	0.00119654239	0.00131801551
2.50287611	45865.315	2.29667947	458.231807	0.00576306722	0.00576306722	0.00100010822
2.50287611	45865.315	2.29667947	916.463615	0.00516474992	0.00516474992	0.000998881316
2.50287611	45865.315	2.29667947	1374.69542	0.00472004569	0.00472004569	0.00099847232
2.50287611	45865.315	2.29667947	1832.92723	0.00436965634	0.00436965634	0.000998267818
2.50287611	45865.315	2.29667947	2291.15904	0.00408524661	0.00408524661	0.000998145115
2.50287611	45865.315	2.29667947	2749.39084	0.00384984141	0.00384984141	0.000998063313
2.50287611	45865.315	2.29667947	3207.62265	0.00310722059	0.00310722059	0.000998004883
2.50287611	45865.315	2.29667947	3665.85446	0.00296633929	0.00296633929	0.00099796106
2.50287611	45865.315	2.29667947	4124.08627	0.00284444059	0.00284444059	0.000997926975
2.50287611	45865.315	2.5837644	0	0.00619342243	0.00119928138	0.00133160654
2.50287611	45865.315	2.5837644	458.231807	0.0058124241	0.0058124241	0.00101348116
2.50287611	45865.315	2.5837644	916.463615	0.00523850169	0.00523850169	0.00101219239
2.50287611	45865.315	2.5837644	1374.69542	0.00480728313	0.00480728313	0.00101176279
2.50287611	45865.315	2.5837644	1832.92723	0.00446481966	0.00446481966	0.00101154798
2.50287611	45865.315	2.5837644	2291.15904	0.00418461509	0.00418461509	0.0010114191
2.50287611	45865.315	2.5837644	2749.39084	0.00395089221	0.00395089221	0.00101133318
2.50287611	45865.315	2.5837644	3207.62265	0.00375306562	0.00375306562	0.0010112718
2.50287611	45865.315	2.5837644	3665.85446	0.00304805341	0.00304805341	0.00101122577
2.50287611	45865.315	2.5837644	4124.08627	0.00292527266	0.00292527266	0.00101118997
2.50287611	53509.5342	0	0	0.00167723444	0.00110687632	0.00112228858
2.50287611	53509.5342	0	458.231807	0.00167394422	0.00297847888	0.000871855625
2.50287611	53509.5342	0	916.463615	0.00167073545	0.00251803829	0.000871002888
2.50287611	53509.5342	0	1374.69542	0.00166760517	0.00222852427	0.000870717609
2.50287611	53509.5342	0	1832.92723	0.00166455053	0.00202950525	0.000870574775
2.50287611	53509.5342	0	2291.15904	0.00166156883	0.00188423193	0.000870489012
2.50287611	53509.5342	0	2749.39084	0.00165865751	0.00177350042	0.000870431811
2.50287611	53509.5342	0	3207.62265	0.00165581409	0.00168628964	0.000870390941
2.50287611	53509.5342	0	3665.85446	0.0016158196	0.0016158196	0.000870360281
2.50287611	53509.5342	0	4124.08627	0.00165032174	0.00186942711	0.00087033643
2.50287611	53509.5342	0.287084933	0	0.00567189716	0.00110944322	0.00089506154
2.50287611	53509.5342	0.287084933	458.231807	0.00507719855	0.00507719855	0.000706902478
2.50287611	53509.5342	0.287084933	916.463615	0.00359152142	0.00359152142	0.000706397014
2.50287611	53509.5342	0.287084933	1374.69542	0.00310841034	0.00310841034	0.00070622809
2.50287611	53509.5342	0.287084933	1832.92723	0.00277874058	0.00277874058	0.000706143547
2.50287611	53509.5342	0.287084933	2291.15904	0.00254242895	0.00254242895	0.000706092795
2.50287611	53509.5342	0.287084933	2749.39084	0.00236587113	0.00236587113	0.000706058949
2.50287611	53509.5342	0.287084933	3207.62265	0.00222939731	0.00222939731	0.000706034768
2.50287611	53509.5342	0.287084933	3665.85446	0.00212094419	0.00212094419	0.00070601663
2.50287611	53509.5342	0.287084933	4124.08627	0.00203277771	0.00203277771	0.00070600252
2.50287611	53509.5342	0.574169867	0	0.00579368343	0.00111200361	0.000901975591
2.50287611	53509.5342	0.574169867	458.231807	0.00527624518	0.00527624518	0.000696806404
2.50287611	53509.5342	0.574169867	916.463615	0.0037997404	0.0037997404	0.000696251018
2.50287611	53509.5342	0.574169867	1374.69542	0.00332924406	0.00332924406	0.000696065557
2.50287611	53509.5342	0.574169867	1832.92723	0.00299347715	0.00299347715	0.000695972764
2.50287611	53509.5342	0.574169867	2291.15904	0.00274512767	0.00274512767	0.000695917068
2.50287611	53509.5342	0.574169867	2749.39084	0.00255528312	0.00255528312	0.00069587993
2.50287611	53509.5342	0.574169867	3207.62265	0.00240597366	0.00240597366	0.000695853398
2.50287611	53509.5342	0.574169867	3665.85446	0.0022856995	0.0022856995	0.000695833497
2.50287611	53509.5342	0.574169867	4124.08627	0.00218685064	0.00218685064	0.000695818017
2.50287611	53509.5342	0.8612548	0	0.00588434029	0.00111455753	0.00124573347
2.50287611	53509.5342	0.8612548	458.231807	0.00540758568	0.00540758568	0.000929946676
2.50287611	53509.5342	0.8612548	916.463615	0.00463089103	0.00463089103	0.000928952433
2.50287611	53509.5342	0.8612548	1374.69542	0.00349928867	0.00349928867	0.000928620538
2.50287611	53509.5342	0.8612548	1832.92723	0.00316745313	0.00316745313	0.000928454501
2.50287611	53509.5342	0.8612548	2291.15904	0.00291509173	0.00291509173	0.000928354849
2.50287611	53509.5342	0.8612548	2749.39084	0.0027180549	0.0027180549	0.000928288403
2.50287611	53509.5342	0.8612548	3207.62265	0.00256053195	0.00256053195	0.000928240936
2.50287611	53509.5342	0.8612548	3665.85446	0.00243198729	0.00243198729	0.000928205332
2.50287611	53509.5342	0.8612548	4124.08627	0.0023252279	0.0023252279	0.000928177638
2.50287611	53509.5342	1.14833973	0	0.00595433947	0.001117105	0.00126315458
2.50287611	53509.5342	1.14833973	458.231807	0.00550908928	0.00550908928	0.000946781592
2.50287611	53509.5342	1.14833973	916.463615	0.00478135346	0.00478135346	0.000945740495
2.50287611	53509.5342	1.14833973	1374.69542	0.00426292787	0.00426292787	0.000945393121
2.50287611	53509.5342	1.14833973	1832.92723	0.00331164571	0.00331164571	0.000945219369
2.50287611	53509.5342	1.14833973	2291.15904	0.00305984545	0.00305984545	0.000945115098
2.50287611	53509.5342	1.14833973	2749.39084	0.00285955272	0.00285955272	0.000945045576
2.50287611	53509.5342	1.14833973	3207.62265	0.00269703429	0.00269703429	0.000944995912
2.50287611	53509.5342	1.14833973	3665.85446	0.00256281887	0.00256281887	0.000944958663
2.50287611	53509.5342	1.14833973	4124.08627	0.00245025389	0.00245025389	0.000944929689
2.50287611	53509.5342	1.43542467	0	0.00600997887	0.00111964605	0.00127908961
2.50287611	53509.5342	1.43542467	458.231807	0.00559363056	0.00559363056	0.000962229242
2.50287611	53509.5342	1.43542467	916.463615	0.00490464496	0.00490464496	0.000961141452
2.50287611	53509.5342	1.43542467	1374.69542	0.00440753141	0.00440753141	0.000960778627
2.50287611	53509.5342	1.43542467	1832.92723	0.00402773497	0.00402773497	0.000960597173
2.50287611	53509.5342	1.43542467	2291.15904	0.00318492748	0.00318492748	0.000960488286
2.50287611	53509.5342	1.43542467	2749.39084	0.00298387659	0.00298387659	0.00096041569
2.50287611	53509.5342	1.43542467	3207.62265	0.00281859064	0.00281859064	0.000960363832
2.50287611	53509.5342	1.43542467	3665.85446	0.00268060748	0.00268060748	0.000960324938
2.50287611	53509.5342	1.43542467	4124.08627	0.00256383916	0.00256383916	0.000960294686
2.50287611	53509.5342	1.7225096	0	0.00605524879	0.00112218069	0.00129350419
2.50287611	53509.5342	1.7225096	458.231807	0.00566620561	0.00566620561	0.000976235084
2.50287611	53509.5342	1.7225096	916.463615	0.005009582	0.005009582	0.00097510076
2.50287611	53509.5342	1.7225096	1374.69542	0.00453139404	0.00453139404	0.000974722515
2.50287611	53509.5342	1.7225096	1832.92723	0.00416093159	0.00416093159	0.000974533367
2.50287611	53509.5342	1.7225096	2291.15904	0.00386600525	0.00386600525	0.000974419871
2.50287611	53509.5342	1.7225096	2749.39084	0.00309418534	0.00309418534	0.000974344203
2.50287611	53509.5342	1.7225096	3207.62265	0.0029276654	0.0029276654	0.000974290153
2.50287611	53509.5342	1.7225096	3665.85446	0.00278730641	0.00278730641	0.000974249615
2.50287611	53509.5342	1.7225096	4124.08627	0.00266755621	0.00266755621	0.000974218084
2.50287611	53509.5342	2.00959453	0	0.00609279275	0.00112470895	0.00130644562
2.50287611	53509.5342	2.00959453	458.231807	0.00572924406	0.00572924406	0.000988831353
2.50287611	53509.5342	2.00959453	916.463615	0.00510111216	0.00510111216	0.000987650656
2.50287611	53509.5342	2.00959453	1374.69542	0.00463962755	0.00463962755	0.000987257021
2.50287611	53509.5342	2.00959453	1832.92723	0.0042783843	0.0042783843	0.000987060191
2.50287611	53509.5342	2.00959453	2291.15904	0.00398740873	0.00398740873	0.000986942089
2.50287611	53509.5342	2.00959453	2749.39084	0.0037485338	0.0037485338	0.000986863352
2.50287611	53509.5342	2.00959453	3207.62265	0.00302622543	0.00302622543	0.000986807112
2.50287611	53509.5342	2.00959453	3665.85446	0.00288450829	0.00288450829	0.00098676493
2.50287611	53509.5342	2.00959453	4124.08627	0.00276270879	0.00276270879	0.000986732123
2.50287611	53509.5342	2.29667947	0	0.00612442883	0.00112723086	0.00131801272
2.50287611	53509.5342	2.29667947	458.231807	0.00578433247	0.00578433247	0.00100010543
2.50287611	53509.5342	2.29667947	916.463615	0.00518218703	0.00518218703	0.00099887852
2.50287611	53509.5342	2.29667947	1374.69542	0.00473564894	0.00473564894	0.000998469524
2.50287611	53509.5342	2.29667947	1832.92723	0.00438320474	0.00438320474	0.000998265022
2.50287611	53509.5342	2.29667947	2291.15904	0.00409663547	0.00409663547	0.000998142319
2.50287611	53509.5342	2.29667947	2749.39084	0.00385919994	0.00385919994	0.000998060517
2.50287611	53509.5342	2.29667947	3207.62265	0.00311585111	0.00311585111	0.000998002087
2.50287611	53509.5342	2.29667947	3665.85446	0.00297351988	0.00297351988	0.000997958264
2.50287611	53509.5342	2.29667947	4124.08627	0.00285038447	0.00285038447	0.000997924179
2.50287611	53509.5342	2.5837644	0	0.00615144746	0.00112974644	0.00133160353
2.50287611	53509.5342	2.5837644	458.231807	0.00583270635	0.00583270635	0.00101347815
2.50287611	53509.5342	2.5837644	916.463615	0.00525471973	0.00525471973	0.00101218938
2.50287611	53509.5342	2.5837644	1374.69542	0.00482181224	0.00482181224	0.00101175978
2.50287611	53509.5342	2.5837644	1832.92723	0.00447767891	0.00447767891	0.00101154497
2.50287611	53509.5342	2.5837644	2291.15904	0.00419569375	0.00419569375	0.00101141609
2.50287611	53509.5342	2.5837644	2749.39084	0.00396023552	0.00396023552	0.00101133017
2.50287611	53509.5342	2.5837644	3207.62265	0.00376082323	0.00376082323	0.00101126879
2.50287611	53509.5342	2.5837644	3665.85446	0.00305541997	0.00305541997	0.00101122276
2.50287611	53509.5342	2.5837644	4124.08627	0.00293149551	0.00293149551	0.00101118696
2.50287611	61153.7534	0	0	0.00163469572	0.00105278554	0.00112228686
2.50287611	61153.7534	0	458.231807	0.00163219212	0.00294610143	0.000871853895
2.50287611	61153.7534	0	916.463615	0.00162974474	0.0024990726	0.000871001158
2.50287611	61153.7534	0	1374.69542	0.00162735172	0.00221615955	0.00087071588
2.50287611	61153.7534	0	1832.92723	0.00162501128	0.00202086191	0.000870573046
2.50287611	61153.7534	0	2291.15904	0.00162272171	0.00187788613	0.000870487283
2.50287611	61153.7534	0	2749.39084	0.00162048138	0.00176866876	0.000870430082
2.50287611	61153.7534	0	3207.62265	0.00161828873	0.0016825062	0.000870389211
2.50287611	61153.7534	0	3665.85446	0.00161279033	0.00161279033	0.000870358551
2.50287611	61153.7534	0	4124.08627	0.00161404052	0.00186665988	0.0008703347
2.50287611	61153.7534	0.287084933	0	0.00558424897	0.00105515182	0.00089506154
2.50287611	61153.7534	0.287084933	458.231807	0.00506250381	0.00506250381	0.000706902478
2.50287611	61153.7534	0.287084933	916.463615	0.0035907285	0.0035907285	0.000706397014
2.50287611	61153.7534	0.287084933	1374.69542	0.00310811277	0.00310811277	0.00070622809
2.50287611	61153.7534	0.287084933	1832.92723	0.00277787773	0.00277787773	0.000706143547
2.50287611	61153.7534	0.287084933	2291.15904	0.00254095091	0.00254095091	0.000706092795
2.50287611	61153.7534	0.287084933	2749.39084	0.00236392708	0.00236392708	0.000706058949
2.50287611	61153.7534	0.287084933	3207.62265	0.00222713844	0.00222713844	0.000706034768
2.50287611	61153.7534	0.287084933	3665.85446	0.00211848689	0.00211848689	0.00070601663
2.50287611	61153.7534	0.287084933	4124.08627	0.00203020486	0.00203020486	0.00070600252
2.50287611	61153.7534	0.574169867	0	0.00571677451	0.00105751271	0.000901975591
2.50287611	61153.7534	0.574169867	458.231807	0.00531266084	0.00531266084	0.000696806404
2.50287611	61153.7534	0.574169867	916.463615	0.00382777047	0.00382777047	0.000696251018
2.50287611	61153.7534	0.574169867	1374.69542	0.00334789848	0.00334789848	0.000696065557
2.50287611	61153.7534	0.574169867	1832.92723	0.00300517748	0.00300517748	0.000695972764
2.50287611	61153.7534	0.574169867	2291.15904	0.00275211668	0.00275211668	0.000695917068
2.50287611	61153.7534	0.574169867	2749.39084	0.00255911199	0.00255911199	0.00069587993
2.50287611	61153.7534	0.574169867	3207.62265	0.00240765996	0.00240765996	0.000695853398
2.50287611	61153.7534	0.574169867	3665.85446	0.00228591148	0.00228591148	0.000695833497
2.50287611	61153.7534	0.574169867	4124.08627	0.00218603432	0.00218603432	0.000695818017
2.50287611	61153.7534	0.8612548	0	0.00581585985	0.00105986822	0.0012457316
2.50287611	61153.7534	0.8612548	458.231807	0.00544002743	0.00544002743	0.000929944809
2.50287611	61153.7534	0.8612548	916.463615	0.00465782038	0.00465782038	0.000928950566
2.50287611	61153.7534	0.8612548	1374.69542	0.00352003995	0.00352003995	0.000928618671
2.50287611	61153.7534	0.8612548	1832.92723	0.0031819944	0.0031819944	0.000928452633
2.50287611	61153.7534	0.8612548	2291.15904	0.0029250055	0.0029250055	0.000928352982
2.50287611	61153.7534	0.8612548	2749.39084	0.00272464076	0.00272464076	0.000928286536
2.50287611	61153.7534	0.8612548	3207.62265	0.00256472873	0.00256472873	0.000928239068
2.50287611	61153.7534	0.8612548	3665.85446	0.00243445397	0.00243445397	0.000928203465
2.50287611	61153.7534	0.8612548	4124.08627	0.0023264274	0.0023264274	0.000928175771
2.50287611	61153.7534	1.14833973	0	0.00589264596	0.00106221838	0.00126315267
2.50287611	61153.7534	1.14833973	458.231807	0.005537797	0.005537797	0.000946779678
2.50287611	61153.7534	1.14833973	916.463615	0.00480656895	0.00480656895	0.000945738582
2.50287611	61153.7534	1.14833973	1374.69542	0.00428251278	0.00428251278	0.000945391207
2.50287611	61153.7534	1.14833973	1832.92723	0.00332733096	0.00332733096	0.000945217456
2.50287611	61153.7534	1.14833973	2291.15904	0.00307137781	0.00307137781	0.000945113185
2.50287611	61153.7534	1.14833973	2749.39084	0.00286789747	0.00286789747	0.000945043662
2.50287611	61153.7534	1.14833973	3207.62265	0.00270297213	0.00270297213	0.000944993999
2.50287611	61153.7534	1.14833973	3665.85446	0.00256693888	0.00256693888	0.000944956749
2.50287611	61153.7534	1.14833973	4124.08627	0.0024529922	0.0024529922	0.000944927776
2.50287611	61153.7534	1.43542467	0	0.00595386312	0.00106456319	0.00127908765
2.50287611	61153.7534	1.43542467	458.231807	0.00561963378	0.00561963378	0.000962227283
2.50287611	61153.7534	1.43542467	916.463615	0.00492754274	0.00492754274	0.000961139493
2.50287611	61153.7534	1.43542467	1374.69542	0.00442653204	0.00442653204	0.000960776668
2.50287611	61153.7534	1.43542467	1832.92723	0.00404233851	0.00404233851	0.000960595213
2.50287611	61153.7534	1.43542467	2291.15904	0.00319722479	0.00319722479	0.000960486327
2.50287611	61153.7534	1.43542467	2749.39084	0.00299327687	0.00299327687	0.000960413731
2.50287611	61153.7534	1.43542467	3207.62265	0.00282569867	0.00282569867	0.000960361873
2.50287611	61153.7534	1.43542467	3665.85446	0.00268591759	0.00268591759	0.000960322979
2.50287611	61153.7534	1.43542467	4124.08627	0.00256773822	0.00256773822	0.000960292727
2.50287611	61153.7534	1.7225096	0	0.00600379527	0.00106690269	0.00129350219
2.50287611	61153.7534	1.7225096	458.231807	0.00569029779	0.00569029779	0.000976233079
2.50287611	61153.7534	1.7225096	916.463615	0.00503029739	0.00503029739	0.000975098755
2.50287611	61153.7534	1.7225096	1374.69542	0.00454931151	0.00454931151	0.00097472051
2.50287611	61153.7534	1.7225096	1832.92723	0.00417544976	0.00417544976	0.000974531362
2.50287611	61153.7534	1.7225096	2291.15904	0.00387730216	0.00387730216	0.000974417866
2.50287611	61153.7534	1.7225096	2749.39084	0.00310415242	0.00310415242	0.000974342198
2.50287611	61153.7534	1.7225096	3207.62265	0.00293552357	0.00293552357	0.000974288148
2.50287611	61153.7534	1.7225096	3665.85446	0.00279345161	0.00279345161	0.00097424761
2.50287611	61153.7534	1.7225096	4124.08627	0.00267231725	0.00267231725	0.000974216079
2.50287611	61153.7534	2.00959453	0	0.0060452923	0.00106923689	0.00130644357
2.50287611	61153.7534	2.00959453	458.231807	0.00575191799	0.00575191799	0.000988829302
2.50287611	61153.7534	2.00959453	916.463615	0.00511998931	0.00511998931	0.000987648605
2.50287611	61153.7534	2.00959453	1374.69542	0.00465633008	0.00465633008	0.00098725497
2.50287611	61153.7534	2.00959453	1832.92723	0.00429245698	0.00429245698	0.00098705814
2.50287611	61153.7534	2.00959453	2291.15904	0.00399882456	0.00399882456	0.000986940038
2.50287611	61153.7534	2.00959453	2749.39084	0.0037575673	0.0037575673	0.000986861302
2.50287611	61153.7534	2.00959453	3207.62265	0.00303452771	0.00303452771	0.000986805061
2.50287611	61153.7534	2.00959453	3665.85446	0.00289121817	0.00289121817	0.000986762879
2.50287611	61153.7534	2.00959453	4124.08627	0.00276809668	0.00276809668	0.000986730072
2.50287611	61153.7534	2.29667947	0	0.00608032147	0.00107156581	0.00131801062
2.50287611	61153.7534	2.29667947	458.231807	0.00580588163	0.00580588163	0.00100010333
2.50287611	61153.7534	2.29667947	916.463615	0.0051995767	0.0051995767	0.000998876423
2.50287611	61153.7534	2.29667947	1374.69542	0.00475117787	0.00475117787	0.000998467427
2.50287611	61153.7534	2.29667947	1832.92723	0.00439666263	0.00439666263	0.000998262925
2.50287611	61153.7534	2.29667947	2291.15904	0.00410791349	0.00410791349	0.000998140223
2.50287611	61153.7534	2.29667947	2749.39084	0.00386843026	0.00386843026	0.00099805842
2.50287611	61153.7534	2.29667947	3207.62265	0.00312437715	0.00312437715	0.00099799999
2.50287611	61153.7534	2.29667947	3665.85446	0.00298058993	0.00298058993	0.000997956167
2.50287611	61153.7534	2.29667947	4124.08627	0.002856215	0.002856215	0.000997922083
2.50287611	61153.7534	2.5837644	0	0.00611028356	0.00107388946	0.00133160127
2.50287611	61153.7534	2.5837644	458.231807	0.00585330978	0.00585330978	0.00101347589
2.50287611	61153.7534	2.5837644	916.463615	0.00527091729	0.00527091729	0.00101218712
2.50287611	61153.7534	2.5837644	1374.69542	0.00483627972	0.00483627972	0.00101175752
2.50287611	61153.7534	2.5837644	1832.92723	0.00449046398	0.00449046398	0.00101154271
2.50287611	61153.7534	2.5837644	2291.15904	0.00420668399	0.00420668399	0.00101141383
2.50287611	61153.7534	2.5837644	2749.39084	0.00396947675	0.00396947675	0.00101132791
2.50287611	61153.7534	2.5837644	3207.62265	0.00376846834	0.00376846834	0.00101126653
2.50287611	61153.7534	2.5837644	3665.85446	0.00306269682	0.00306269682	0.0010112205
2.50287611	61153.7534	2.5837644	4124.08627	0.00293762516	0.00293762516	0.0010111847
2.50287611	68797.9725	0	0	0.00160069929	0.00100843049	0.00112228551
2.50287611	68797.9725	0	458.231807	0.00159874947	0.00291487515	0.00087185255
2.50287611	68797.9725	0	916.463615	0.00159683989	0.00248062844	0.000870999813
2.50287611	68797.9725	0	1374.69542	0.00159496931	0.0022040725	0.000870714534
2.50287611	68797.9725	0	1832.92723	0.00159313658	0.0020123828	0.0008705717
2.50287611	68797.9725	0	2291.15904	0.00159134056	0.00187164491	0.000870485938
2.50287611	68797.9725	0	2749.39084	0.00158958016	0.00176390746	0.000870428737
2.50287611	68797.9725	0	3207.62265	0.00158785435	0.00167877215	0.000870387866
2.50287611	68797.9725	0	3665.85446	0.00158616213	0.00160979691	0.000870357206
2.50287611	68797.9725	0	4124.08627	0.00158450253	0.00186392184	0.000870333355
2.50287611	68797.9725	0.287084933	0	0.00550050389	0.00101062413	0.00089506154
2.50287611	68797.9725	0.287084933	458.231807	0.00503233206	0.00503233206	0.000706902478
2.50287611	68797.9725	0.287084933	916.463615	0.00358165447	0.00358165447	0.000706397014
2.50287611	68797.9725	0.287084933	1374.69542	0.00310358465	0.00310358465	0.00070622809
2.50287611	68797.9725	0.287084933	1832.92723	0.00277486744	0.00277486744	0.000706143547
2.50287611	68797.9725	0.287084933	2291.15904	0.00253845386	0.00253845386	0.000706092795
2.50287611	68797.9725	0.287084933	2749.39084	0.00236161262	0.00236161262	0.000706058949
2.50287611	68797.9725	0.287084933	3207.62265	0.00222489971	0.00222489971	0.000706034768
2.50287611	68797.9725	0.287084933	3665.85446	0.00211629277	0.00211629277	0.00070601663
2.50287611	68797.9725	0.287084933	4124.08627	0.00202804961	0.00202804961	0.00070600252
2.50287611	68797.9725	0.574169867	0	0.00564280145	0.00101281322	0.000901975591
2.50287611	68797.9725	0.574169867	458.231807	0.00534880491	0.00534880491	0.000696806404
2.50287611	68797.9725	0.574169867	916.463615	0.00385509195	0.00385509195	0.000696251018
2.50287611	68797.9725	0.574169867	1374.69542	0.00336569434	0.00336569434	0.000696065557
2.50287611	68797.9725	0.574169867	1832.92723	0.00301602078	0.00301602078	0.000695972764
2.50287611	68797.9725	0.574169867	2291.15904	0.00275832081	0.00275832081	0.000695917068
2.50287611	68797.9725	0.574169867	2749.39084	0.00256224534	0.00256224534	0.00069587993
2.50287611	68797.9725	0.574169867	3207.62265	0.00240873664	0.00240873664	0.000695853398
2.50287611	68797.9725	0.574169867	3665.85446	0.00228558999	0.00228558999	0.000695833497
2.50287611	68797.9725	0.574169867	4124.08627	0.00218474995	0.00218474995	0.000695818017
2.50287611	68797.9725	0.8612548	0	0.00574966739	0.00101499777	0.00124573015
2.50287611	68797.9725	0.8612548	458.231807	0.00547230042	0.00547230042	0.000929943357
2.50287611	68797.9725	0.8612548	916.463615	0.00468439293	0.00468439293	0.000928949114
2.50287611	68797.9725	0.8612548	1374.69542	0.00354038169	0.00354038169	0.000928617219
2.50287611	68797.9725	0.8612548	1832.92723	0.00319604366	0.00319604366	0.000928451181
2.50287611	68797.9725	0.8612548	2291.15904	0.00293441435	0.00293441435	0.00092835153
2.50287611	68797.9725	0.8612548	2749.39084	0.00273074443	0.00273074443	0.000928285084
2.50287611	68797.9725	0.8612548	3207.62265	0.00256848003	0.00256848003	0.000928237616
2.50287611	68797.9725	0.8612548	3665.85446	0.00243651525	0.00243651525	0.000928202012
2.50287611	68797.9725	0.8612548	4124.08627	0.00232726029	0.00232726029	0.000928174319
2.50287611	68797.9725	1.14833973	0	0.00583278517	0.00101717781	0.00126315118
2.50287611	68797.9725	1.14833973	458.231807	0.00556642965	0.00556642965	0.00094677819
2.50287611	68797.9725	1.14833973	916.463615	0.00483159749	0.00483159749	0.000945737094
2.50287611	68797.9725	1.14833973	1374.69542	0.00430179514	0.00430179514	0.000945389719
2.50287611	68797.9725	1.14833973	1832.92723	0.00334272297	0.00334272297	0.000945215968
2.50287611	68797.9725	1.14833973	2291.15904	0.00308257889	0.00308257889	0.000945111697
2.50287611	68797.9725	1.14833973	2749.39084	0.00287590362	0.00287590362	0.000945042174
2.50287611	68797.9725	1.14833973	3207.62265	0.00270858135	0.00270858135	0.000944992511
2.50287611	68797.9725	1.14833973	3665.85446	0.00257074855	0.00257074855	0.000944955261
2.50287611	68797.9725	1.14833973	4124.08627	0.00245544165	0.00245544165	0.000944926288
2.50287611	68797.9725	1.43542467	0	0.0058992481	0.00101935335	0.00127908612
2.50287611	68797.9725	1.43542467	458.231807	0.00564570001	0.00564570001	0.000962225759
2.50287611	68797.9725	1.43542467	916.463615	0.00495030332	0.00495030332	0.000961137969
2.50287611	68797.9725	1.43542467	1374.69542	0.00444534799	0.00444534799	0.000960775144
2.50287611	68797.9725	1.43542467	1832.92723	0.00405668409	0.00405668409	0.00096059369
2.50287611	68797.9725	1.43542467	2291.15904	0.00320929808	0.00320929808	0.000960484803
2.50287611	68797.9725	1.43542467	2749.39084	0.0030024352	0.0030024352	0.000960412207
2.50287611	68797.9725	1.43542467	3207.62265	0.00283256148	0.00283256148	0.00096036035
2.50287611	68797.9725	1.43542467	3665.85446	0.00269098813	0.00269098813	0.000960321455
2.50287611	68797.9725	1.43542467	4124.08627	0.00257140819	0.00257140819	0.000960291203
2.50287611	68797.9725	1.7225096	0	0.005953593	0.00102152439	0.00129350063
2.50287611	68797.9725	1.7225096	458.231807	0.00571458047	0.00571458047	0.000976231519
2.50287611	68797.9725	1.7225096	916.463615	0.00505090374	0.00505090374	0.000975097195
2.50287611	68797.9725	1.7225096	1374.69542	0.00456709849	0.00456709849	0.00097471895
2.50287611	68797.9725	1.7225096	1832.92723	0.00418979116	0.00418979116	0.000974529803
2.50287611	68797.9725	1.7225096	2291.15904	0.00388838382	0.00388838382	0.000974416306
2.50287611	68797.9725	1.7225096	2749.39084	0.00311394263	0.00311394263	0.000974340639
2.50287611	68797.9725	1.7225096	3207.62265	0.00294319613	0.00294319613	0.000974286589
2.50287611	68797.9725	1.7225096	3665.85446	0.00279941003	0.00279941003	0.00097424605
2.50287611	68797.9725	1.7225096	4124.08627	0.00267689526	0.00267689526	0.00097421452
2.50287611	68797.9725	2.00959453	0	0.00599885095	0.00102369096	0.00130644197
2.50287611	68797.9725	2.00959453	458.231807	0.00577487614	0.00577487614	0.000988827707
2.50287611	68797.9725	2.00959453	916.463615	0.00513878641	0.00513878641	0.00098764701
2.50287611	68797.9725	2.00959453	1374.69542	0.00467293046	0.00467293046	0.000987253375
2.50287611	68797.9725	2.00959453	1832.92723	0.00430639987	0.00430639987	0.000987056545
2.50287611	68797.9725	2.00959453	2291.15904	0.00401008154	0.00401008154	0.000986938443
2.50287611	68797.9725	2.00959453	2749.39084	0.00376642173	0.00376642173	0.000986859706
2.50287611	68797.9725	2.00959453	3207.62265	0.00304268705	0.00304268705	0.000986803465
2.50287611	68797.9725	2.00959453	3665.85446	0.00289778072	0.00289778072	0.000986761284
2.50287611	68797.9725	2.00959453	4124.08627	0.0027733371	0.0027733371	0.000986728476
2.50287611	68797.9725	2.29667947	0	0.00603712208	0.00102585306	0.00131800899
2.50287611	68797.9725	2.29667947	458.231807	0.00582777502	0.00582777502	0.0010001017
2.50287611	68797.9725	2.29667947	916.463615	0.00521691735	0.00521691735	0.000998874792
2.50287611	68797.9725	2.29667947	1374.69542	0.00476662334	0.00476662334	0.000998465796
2.50287611	68797.9725	2.29667947	1832.92723	0.00441001932	0.00441001932	0.000998261294
2.50287611	68797.9725	2.29667947	2291.15904	0.00411906964	0.00411906964	0.000998138592
2.50287611	68797.9725	2.29667947	2749.39084	0.00387752166	0.00387752166	0.000998056789
2.50287611	68797.9725	2.29667947	3207.62265	0.00367426256	0.00367426256	0.000997998359
2.50287611	68797.9725	2.29667947	3665.85446	0.00298754223	0.00298754223	0.000997954536
2.50287611	68797.9725	2.29667947	4124.08627	0.0028619256	0.0028619256	0.000997920452
2.50287611	68797.9725	2.5837644	0	0.00606990664	0.00102801072	0.00133159952
2.50287611	68797.9725	2.5837644	458.231807	0.00587429105	0.00587429105	0.00101347413
2.50287611	68797.9725	2.5837644	916.463615	0.00528709622	0.00528709622	0.00101218537
2.50287611	68797.9725	2.5837644	1374.69542	0.00485067903	0.00485067903	0.00101175576
2.50287611	68797.9725	2.5837644	1832.92723	0.00450316668	0.00450316668	0.00101154096
2.50287611	68797.9725	2.5837644	2291.15904	0.00421757726	0.00421757726	0.00101141207
2.50287611	68797.9725	2.5837644	2749.39084	0.00397860749	0.00397860749	0.00101132615
2.50287611	68797.9725	2.5837644	3207.62265	0.00377599294	0.00377599294	0.00101126478
2.50287611	68797.9725	2.5837644	3665.85446	0.00306987817	0.00306987817	0.00101121875
2.50287611	68797.9725	2.5837644	4124.08627	0.00294365623	0.00294365623	0.00101118295
[truncated: 8,000 more rows]
