# Supplementary material for: GEODE: an in silico tool that translates in vitro to in vivo predictions of tuberculosis antibiotic combination efficacy
Source: Front Pharmacol. 2025 Oct 17;16:1639673. doi: 10.3389/fphar.2025.1639673 (PMC12575316; doi:10.3389/fphar.2025.1639673)
Supplement: Supplementary file 1 [file Supplementaryfile5.zip › drug_int_data/HRZE-ANNN-min/RIF-EMB.csv]

bliss RIF-EMB nrDrugs 2 nrLines 99
0	458.2318	0.001166488	0.001424441	0.0001866141
0	916.4636	0.001166491	0.001424441	0.0001866141
0	1374.6954	0.0011664916	0.0014244409	0.00018661409
0	1832.9272	0.0011664916	0.0014244409	0.00018661409
0	2291.159	0.0011664916	0.0014244409	0.00018661409
0	2749.3908	0.0011664917	0.0014244409	0.00018661409
0	3207.6227	0.0011664917	0.0014244409	0.00018661409
0	3665.8545	0.0011664917	0.0014244409	0.00018661409
0	4124.0863	0.0011664917	0.0014244409	0.00018661409
0.28708	0	0.0060212	0.0025838	4.6476e-06
0.2870849	458.2318	0.003676056	0.003676056	0.0001867363
0.2870849	916.4636	0.002640311	0.002640311	0.0001866752
0.28708493	1374.6954	0.0022489893	0.0022489893	0.00018665481
0.28708493	1832.9272	0.0020467417	0.0020467417	0.00018664463
0.28708493	2291.159	0.0019237562	0.0019237562	0.00018663852
0.28708493	2749.3908	0.0018412124	0.0018412124	0.00018663445
0.28708493	3207.6227	0.0017820251	0.0017820251	0.00018663154
0.28708493	3665.8545	0.0017375275	0.0017375275	0.00018662936
0.28708493	4124.0863	0.0017028625	0.0017028625	0.00018662767
0.57417	0	0.0060437	0.0028577	9.8233e-05
0.5741699	458.2318	0.00479678	0.00479678	0.0001868584
0.5741699	916.4636	0.003676056	0.003676056	0.0001867363
0.57416987	1374.6954	0.0030100897	0.0030100897	0.00018669553
0.57416987	1832.9272	0.0026403108	0.0026403108	0.00018667517
0.57416987	2291.159	0.002407834	0.002407834	0.00018666296
0.57416987	2749.3908	0.0022489893	0.0022489893	0.00018665481
0.57416987	3207.6227	0.0021338753	0.0021338753	0.000186649
0.57416987	3665.8545	0.0020467417	0.0020467417	0.00018664463
0.57416987	4124.0863	0.0019785494	0.0019785494	0.00018664124
0.86125	0	0.0060528	0.002956	0.0003374
0.8612548	458.2318	0.005215671	0.005215671	0.0001869806
0.8612548	916.4636	0.004358293	0.004358293	0.0001867973
0.8612548	1374.6954	0.0036760556	0.0036760556	0.00018673625
0.8612548	1832.9272	0.0031859732	0.0031859732	0.00018670571
0.8612548	2291.159	0.0028649854	0.0028649854	0.00018668739
0.8612548	2749.3908	0.0026403108	0.0026403108	0.00018667517
0.8612548	3207.6227	0.0024750007	0.0024750007	0.00018666645
0.8612548	3665.8545	0.0023486043	0.0023486043	0.0001866599
0.8612548	4124.0863	0.0022489893	0.0022489893	0.00018665481
1.1483	0	0.0060578	0.0030057	0.00043471
1.14834	458.2318	0.005462007	0.005462007	0.0001871027
1.14834	916.4636	0.00479678	0.00479678	0.0001868584
1.1483397	1374.6954	0.004163325	0.004163325	0.00018677697
1.1483397	1832.9272	0.0036760556	0.0036760556	0.00018673625
1.1483397	2291.159	0.003288513	0.003288513	0.00018671182
1.1483397	2749.3908	0.0030100897	0.0030100897	0.00018669553
1.1483397	3207.6227	0.0028016336	0.0028016336	0.0001866839
1.1483397	3665.8545	0.0026403108	0.0026403108	0.00018667517
1.1483397	4124.0863	0.0025120646	0.0025120646	0.00018666839
1.4354	0	0.0060612	0.0030356	0.0004764
1.435425	458.2318	0.005630277	0.005630277	0.0001872249
1.435425	916.4636	0.005022234	0.005022234	0.0001869195
1.4354247	1374.6954	0.004540359	0.004540359	0.00018681769
1.4354247	1832.9272	0.0040608831	0.0040608831	0.00018676679
1.4354247	2291.159	0.0036760556	0.0036760556	0.00018673625
1.4354247	2749.3908	0.0033556162	0.0033556162	0.00018671589
1.4354247	3207.6227	0.0031113526	0.0031113526	0.00018670135
1.4354247	3665.8545	0.0029198497	0.0029198497	0.00018669044
1.4354247	4124.0863	0.0027661432	0.0027661432	0.00018668196
1.7225	0	0.0060636	0.0030554	0.00050126
1.72251	458.2318	0.005754499	0.005754499	0.0001873471
1.72251	916.4636	0.005215671	0.005215671	0.0001869806
1.7225096	1374.6954	0.0047967801	0.0047967801	0.00018685841
1.7225096	1832.9272	0.0043582928	0.0043582928	0.00018679733
1.7225096	2291.159	0.0039978169	0.0039978169	0.00018676069
1.7225096	2749.3908	0.0036760556	0.0036760556	0.00018673625
1.7225096	3207.6227	0.0034029302	0.0034029302	0.0001867188
1.7225096	3665.8545	0.0031859732	0.0031859732	0.00018670571
1.7225096	4124.0863	0.0030100897	0.0030100897	0.00018669553
2.0096	0	0.0060654	0.0030694	0.00051688
2.009595	458.2318	0.00584906	0.00584906	0.0001874692
2.009595	916.4636	0.005354638	0.005354638	0.0001870417
2.0095945	1374.6954	0.0049498467	0.0049498467	0.00018689913
2.0095945	1832.9272	0.0046267209	0.0046267209	0.00018682787
2.0095945	2291.159	0.0042428884	0.0042428884	0.00018678512
2.0095945	2749.3908	0.003955105	0.003955105	0.00018675661
2.0095945	3207.6227	0.0036760556	0.0036760556	0.00018673625
2.0095945	3665.8545	0.0034380784	0.0034380784	0.00018672098
2.0095945	4124.0863	0.0032432186	0.0032432186	0.00018670911
2.2967	0	0.0060668	0.0030799	0.00052718
2.296679	458.2318	0.00592303	0.00592303	0.0001875914
2.296679	916.4636	0.005462007	0.005462007	0.0001871027
2.2966795	1374.6954	0.0050905214	0.0050905214	0.00018693985
2.2966795	1832.9272	0.0047967801	0.0047967801	0.00018685841
2.2966795	2291.159	0.0044690489	0.0044690489	0.00018680955
2.2966795	2749.3908	0.004163325	0.004163325	0.00018677697
2.2966795	3207.6227	0.0039242699	0.0039242699	0.00018675371
2.2966795	3665.8545	0.0036760556	0.0036760556	0.00018673625
2.2966795	4124.0863	0.0034652161	0.0034652161	0.00018672268
2.5838	0	0.006068	0.003088	0.00053427
2.583764	458.2318	0.005982266	0.005982266	0.0001877135
2.583764	916.4636	0.005552835	0.005552835	0.0001871638
2.5837644	1374.6954	0.005215671	0.005215671	0.00018698058
2.5837644	1832.9272	0.0049120492	0.0049120492	0.00018688895
2.5837644	2291.159	0.0046770892	0.0046770892	0.00018683398
2.5837644	2749.3908	0.0043582928	0.0043582928	0.00018679733
2.5837644	3207.6227	0.0041051947	0.0041051947	0.00018677116
2.5837644	3665.8545	0.0039001457	0.0039001457	0.00018675152
2.5837644	4124.0863	0.0036760556	0.0036760556	0.00018673625
