# Supplementary material for: GEODE: an in silico tool that translates in vitro to in vivo predictions of tuberculosis antibiotic combination efficacy
Source: Front Pharmacol. 2025 Oct 17;16:1639673. doi: 10.3389/fphar.2025.1639673 (PMC12575316; doi:10.3389/fphar.2025.1639673)
Supplement: Supplementary file 1 [file Supplementaryfile5.zip › drug_int_data/HRZE-ANNN-min/INH.csv]

bliss INH nrDrugs 1 nrLines 10
0	0	0	0
2.5029	0.0063023	0.0032145	0.00011865
5.0058	0.0063064	0.0032153	0.00035341
7.5086	0.0063083	0.0032155	0.0003586
10.0115	0.00630942	0.00321567	0.000379423
12.5144	0.00631019	0.00321574	0.000445433
15.0173	0.00631078	0.00321579	0.00056874
17.5201	0.00631123	0.00321583	0.000733056
20.023	0.00631161	0.00321586	0.00090902
22.5259	0.00631192	0.00321588	0.00104133
