# Supplementary material for: GEODE: an in silico tool that translates in vitro to in vivo predictions of tuberculosis antibiotic combination efficacy
Source: Front Pharmacol. 2025 Oct 17;16:1639673. doi: 10.3389/fphar.2025.1639673 (PMC12575316; doi:10.3389/fphar.2025.1639673)
Supplement: Supplementary file 1 [file Supplementaryfile5.zip › drug_int_data/HRZE-ANNN-min/PZA-RIF-EMB.csv]

bliss PZA-RIF-EMB nrDrugs 3 nrLines 999
0	0	458.2318	0.001184172	0.001424441	6.22047e-05
0	0	916.4636	0.001184176	0.001424441	6.22047e-05
0	0	1374.6954	0.0011841764	0.0014244409	6.2204698e-05
0	0	1832.9272	0.0011841765	0.0014244409	6.2204698e-05
0	0	2291.159	0.0011841765	0.0014244409	6.2204698e-05
0	0	2749.3908	0.0011841765	0.0014244409	6.2204698e-05
0	0	3207.6227	0.0011841765	0.0014244409	6.2204698e-05
0	0	3665.8545	0.0011841765	0.0014244409	6.2204698e-05
0	0	4124.0863	0.0011841765	0.0014244409	6.2204698e-05
0	0.28708	0	0.0057999	0.0029928	0.00020496
0	0.2870849	458.2318	0.003026767	0.003026767	0.0002939872
0	0.2870849	916.4636	0.002388454	0.002388454	0.0002939599
0	0.28708493	1374.6954	0.0021148621	0.0021148621	0.00029395074
0	0.28708493	1832.9272	0.0019624557	0.0019624557	0.00029394618
0	0.28708493	2291.159	0.0018652377	0.0018652377	0.00029394345
0	0.28708493	2749.3908	0.0017978044	0.0017978044	0.00029394162
0	0.28708493	3207.6227	0.0017482781	0.0017482781	0.00029394032
0	0.28708493	3665.8545	0.0017103587	0.0017103587	0.00029393934
0	0.28708493	4124.0863	0.0016803923	0.0016803923	0.00029393858
0	0.57417	0	0.005821	0.0030738	0.00041028
0	0.5741699	458.2318	0.003835174	0.003835174	0.0004163811
0	0.5741699	916.4636	0.003026767	0.003026767	0.0004163403
0	0.57416987	1374.6954	0.0026275557	0.0026275557	0.00041632676
0	0.57416987	1832.9272	0.002388454	0.002388454	0.00041631998
0	0.57416987	2291.159	0.0022289446	0.0022289446	0.0004163159
0	0.57416987	2749.3908	0.0021148621	0.0021148621	0.00041631319
0	0.57416987	3207.6227	0.0020291823	0.0020291823	0.00041631125
0	0.57416987	3665.8545	0.0019624557	0.0019624557	0.0004163098
0	0.57416987	4124.0863	0.0019090113	0.0019090113	0.00041630866
0	0.86125	0	0.0058289	0.0031001	0.00056233
0	0.8612548	458.2318	0.004331999	0.004331999	0.0005063712
0	0.8612548	916.4636	0.003486385	0.003486385	0.0005063101
0	0.8612548	1374.6954	0.0030267669	0.0030267669	0.00050628972
0	0.8612548	1832.9272	0.0027362833	0.0027362833	0.00050627954
0	0.8612548	2291.159	0.0025355926	0.0025355926	0.00050627343
0	0.8612548	2749.3908	0.002388454	0.002388454	0.00050626936
0	0.8612548	3207.6227	0.0022758789	0.0022758789	0.00050626645
0	0.8612548	3665.8545	0.0021869321	0.0021869321	0.00050626427
0	0.8612548	4124.0863	0.0021148621	0.0021148621	0.00050626257
0	1.1483	0	0.0058332	0.0031129	0.00066253
0	1.14834	458.2318	0.004670332	0.004670332	0.0005865046
0	1.14834	916.4636	0.003835174	0.003835174	0.0005864232
0	1.1483397	1374.6954	0.0033479563	0.0033479563	0.00058639602
0	1.1483397	1832.9272	0.0030267669	0.0030267669	0.00058638244
0	1.1483397	2291.159	0.0027984502	0.0027984502	0.0005863743
0	1.1483397	2749.3908	0.0026275557	0.0026275557	0.00058636887
0	1.1483397	3207.6227	0.0024947238	0.0024947238	0.00058636499
0	1.1483397	3665.8545	0.002388454	0.002388454	0.00058636208
0	1.1483397	4124.0863	0.0023014716	0.0023014716	0.00058635982
0	1.4354	0	0.0058359	0.0031205	0.00069637
0	1.435425	458.2318	0.004916229	0.004916229	0.0005999755
0	1.435425	916.4636	0.004109775	0.004109775	0.0005998737
0	1.4354247	1374.6954	0.0036127309	0.0036127309	0.00059983978
0	1.4354247	1832.9272	0.0032736306	0.0032736306	0.00059982281
0	1.4354247	2291.159	0.0030267669	0.0030267669	0.00059981263
0	1.4354247	2749.3908	0.0028386948	0.0028386948	0.00059980585
0	1.4354247	3207.6227	0.002690495	0.002690495	0.000599801
0	1.4354247	3665.8545	0.002570624	0.002570624	0.00059979736
0	1.4354247	4124.0863	0.0024716237	0.0024716237	0.00059979454
0	1.7225	0	0.0058379	0.0031254	0.0007068
0	1.72251	458.2318	0.005103269	0.005103269	0.000602161
0	1.72251	916.4636	0.004331999	0.004331999	0.0006020388
0	1.7225096	1374.6954	0.0038351741	0.0038351741	0.00060199807
0	1.7225096	1832.9272	0.0034863847	0.0034863847	0.00060197771
0	1.7225096	2291.159	0.0032272453	0.0032272453	0.00060196549
0	1.7225096	2749.3908	0.0030267669	0.0030267669	0.00060195735
0	1.7225096	3207.6227	0.0028668762	0.0028668762	0.00060195153
0	1.7225096	3665.8545	0.0027362833	0.0027362833	0.00060194717
0	1.7225096	4124.0863	0.0026275557	0.0026275557	0.00060194378
0	2.0096	0	0.0058394	0.0031289	0.00071247
0	2.009595	458.2318	0.005250437	0.005250437	0.0006026636
0	2.009595	916.4636	0.004515744	0.004515744	0.000602521
0	2.0095945	1374.6954	0.0040249307	0.0040249307	0.00060247352
0	2.0095945	1832.9272	0.0036718738	0.0036718738	0.00060244977
0	2.0095945	2291.159	0.003404891	0.003404891	0.00060243552
0	2.0095945	2749.3908	0.0031955363	0.0031955363	0.00060242602
0	2.0095945	3207.6227	0.0030267669	0.0030267669	0.00060241923
0	2.0095945	3665.8545	0.0028877119	0.0028877119	0.00060241414
0	2.0095945	4124.0863	0.0027710927	0.0027710927	0.00060241018
0	2.2967	0	0.0058405	0.0031315	0.00071603
0	2.296679	458.2318	0.00536931	0.00536931	0.0006028356
0	2.296679	916.4636	0.004670332	0.004670332	0.0006026728
0	2.2966795	1374.6954	0.0041888616	0.0041888616	0.00060261847
0	2.2966795	1832.9272	0.0038351741	0.0038351741	0.00060259133
0	2.2966795	2291.159	0.0035635353	0.0035635353	0.00060257504
0	2.2966795	2749.3908	0.0033479563	0.0033479563	0.00060256418
0	2.2966795	3207.6227	0.003172489	0.003172489	0.00060255642
0	2.2966795	3665.8545	0.0030267669	0.0030267669	0.00060255061
0	2.2966795	4124.0863	0.002903743	0.002903743	0.00060254608
0	2.5838	0	0.0058415	0.0031334	0.00071844
0	2.583764	458.2318	0.005467361	0.005467361	0.0006029242
0	2.583764	916.4636	0.004802265	0.004802265	0.0006027409
0	2.5837644	1374.6954	0.0043319986	0.0043319986	0.00060267985
0	2.5837644	1832.9272	0.0039801438	0.0039801438	0.00060264931
0	2.5837644	2291.159	0.0037061706	0.0037061706	0.00060263098
0	2.5837644	2749.3908	0.0034863847	0.0034863847	0.00060261877
0	2.5837644	3207.6227	0.0033059291	0.0033059291	0.00060261004
0	2.5837644	3665.8545	0.0031549805	0.0031549805	0.0006026035
0	2.5837644	4124.0863	0.0030267669	0.0030267669	0.00060259841
7644.2192	0	0	0.0011312151	0.000556222	0
7644.2192	0	458.23181	0.001131302	0.0014328912	6.2204698e-05
7644.2192	0	916.46361	0.00093850316	0.001428775	6.2204698e-05
7644.2192	0	1374.6954	0.00093631246	0.0014273554	6.2204698e-05
7644.2192	0	1832.9272	0.00084156748	0.0014266363	6.2204698e-05
7644.2192	0	2291.159	0.00084025836	0.0014262018	6.2204698e-05
7644.2192	0	2749.3908	0.00083922988	0.0014259109	6.2204698e-05
7644.2192	0	3207.6227	0.00083841547	0.0014257025	6.2204698e-05
7644.2192	0	3665.8545	0.0007114447	0.0014255458	6.2204698e-05
7644.2192	0	4124.0863	0.00071281728	0.0014254238	6.2204698e-05
7644.2192	0.28708493	0	0.0034979591	0.00058521688	0.00019893081
7644.2192	0.28708493	458.23181	0.0030738199	0.0030738199	0.0002879588
7644.2192	0.28708493	916.46361	0.002406723	0.002406723	0.00028793143
7644.2192	0.28708493	1374.6954	0.0021232141	0.0021232141	0.00028792231
7644.2192	0.28708493	1832.9272	0.0019666396	0.0019666396	0.00028791775
7644.2192	0.28708493	2291.159	0.0018673798	0.0018673798	0.00028791502
7644.2192	0.28708493	2749.3908	0.0017988386	0.0017988386	0.00028791319
7644.2192	0.28708493	3207.6227	0.0017486678	0.0017486678	0.00028791189
7644.2192	0.28708493	3665.8545	0.0017103549	0.0017103549	0.00028791091
7644.2192	0.28708493	4124.0863	0.0016801402	0.0016801402	0.00028791015
7644.2192	0.57416987	0	0.0037675464	0.00061354731	0.00033179856
7644.2192	0.57416987	458.23181	0.0038651436	0.0038721437	0.00038968602
7644.2192	0.57416987	916.46361	0.0030503843	0.0030503843	0.00038963129
7644.2192	0.57416987	1374.6954	0.0026420532	0.0026420532	0.00038961305
7644.2192	0.57416987	1832.9272	0.0023977474	0.0023977474	0.00038960393
7644.2192	0.57416987	2291.159	0.0022351613	0.0022351613	0.00038959846
7644.2192	0.57416987	2749.3908	0.0021191582	0.0021191582	0.00038959481
7644.2192	0.57416987	3207.6227	0.0020322199	0.0020322199	0.0003895922
7644.2192	0.57416987	3665.8545	0.0019646347	0.0019646347	0.00038959025
7644.2192	0.57416987	4124.0863	0.0019105851	0.0019105851	0.00038958873
7644.2192	0.8612548	0	0.0039402696	0.00064123657	0.00043626162
7644.2192	0.8612548	458.23181	0.0040393817	0.0043588695	0.00041448077
7644.2192	0.8612548	916.46361	0.0035080533	0.0035080533	0.00041439869
7644.2192	0.8612548	1374.6954	0.0030425267	0.0030425267	0.00041437132
7644.2192	0.8612548	1832.9272	0.0027476392	0.0027476392	0.00041435764
7644.2192	0.8612548	2291.159	0.0025439159	0.0025439159	0.00041434943
7644.2192	0.8612548	2749.3908	0.0023946827	0.0023946827	0.00041434396
7644.2192	0.8612548	3207.6227	0.0022806293	0.0022806293	0.00041434005
7644.2192	0.8612548	3665.8545	0.0021906133	0.0021906133	0.00041433712
7644.2192	0.8612548	4124.0863	0.0021177519	0.0021177519	0.00041433484
7644.2192	1.1483397	0	0.0040706897	0.00066830688	0.00050727884
7644.2192	1.1483397	458.23181	0.00416645	0.0046914687	0.00043229066
7644.2192	1.1483397	916.46361	0.0038536572	0.0038536572	0.00043218121
7644.2192	1.1483397	1374.6954	0.0033630289	0.0033630289	0.00043214473
7644.2192	1.1483397	1832.9272	0.0030385916	0.0030385916	0.00043212648
7644.2192	1.1483397	2291.159	0.0028076926	0.0028076926	0.00043211554
7644.2192	1.1483397	2749.3908	0.0026348398	0.0026348398	0.00043210824
7644.2192	1.1483397	3207.6227	0.0025005309	0.0025005309	0.00043210303
7644.2192	1.1483397	3665.8545	0.0023931376	0.0023931376	0.00043209912
7644.2192	1.1483397	4124.0863	0.0023052895	0.0023052895	0.00043209608
7644.2192	1.4354247	0	0.0041759369	0.00069477939	0.00054241763
7644.2192	1.4354247	458.23181	0.0042686686	0.0049341386	0.00044724538
7644.2192	1.4354247	916.46361	0.004125431	0.004125431	0.00044710857
7644.2192	1.4354247	1374.6954	0.0036264726	0.0036264726	0.00044706296
7644.2192	1.4354247	1832.9272	0.0032851339	0.0032851339	0.00044704016
7644.2192	1.4354247	2291.159	0.0030362288	0.0030362288	0.00044702648
7644.2192	1.4354247	2749.3908	0.0028464626	0.0028464626	0.00044701736
7644.2192	1.4354247	3207.6227	0.0026969013	0.0026969013	0.00044701084
7644.2192	1.4354247	3665.8545	0.0025759444	0.0025759444	0.00044700595
7644.2192	1.4354247	4124.0863	0.0024760756	0.0024760756	0.00044700215
7644.2192	1.7225096	0	0.0042641687	0.00072067428	0.00056269509
7644.2192	1.7225096	458.23181	0.0043544877	0.00511922	0.00046016936
7644.2192	1.7225096	916.46361	0.0043454556	0.0043454556	0.00046000518
7644.2192	1.7225096	1374.6954	0.0038474948	0.0038474948	0.00045995046
7644.2192	1.7225096	1832.9272	0.0034972142	0.0034972142	0.00045992309
7644.2192	1.7225096	2291.159	0.0032365301	0.0032365301	0.00045990668
7644.2192	1.7225096	2749.3908	0.003034653	0.003034653	0.00045989573
7644.2192	1.7225096	3207.6227	0.0028735664	0.0028735664	0.00045988791
7644.2192	1.7225096	3665.8545	0.0027419747	0.0027419747	0.00045988205
7644.2192	1.7225096	4124.0863	0.0026324192	0.0026324192	0.00045987749
7644.2192	2.0095945	0	0.0043400462	0.0007460108	0.00057694733
7644.2192	2.0095945	458.23181	0.0044284437	0.0052650792	0.00047147643
7644.2192	2.0095945	916.46361	0.0045129494	0.0045275555	0.00047128489
7644.2192	2.0095945	1374.6954	0.0040359521	0.0040359521	0.00047122105
7644.2192	2.0095945	1832.9272	0.0036819094	0.0036819094	0.00047118912
7644.2192	2.0095945	2291.159	0.0034137887	0.0034137887	0.00047116997
7644.2192	2.0095945	2749.3908	0.0032033137	0.0032033137	0.0004711572
7644.2192	2.0095945	3207.6227	0.0030335271	0.0030335271	0.00047114808
7644.2192	2.0095945	3665.8545	0.0028935832	0.0028935832	0.00047114124
7644.2192	2.0095945	4124.0863	0.0027762011	0.0027762011	0.00047113592
7644.2192	2.2966795	0	0.004406519	0.00077080734	0.00058822457
7644.2192	2.2966795	458.23181	0.0044933107	0.0053829932	0.00048145423
7644.2192	2.2966795	916.46361	0.0045769144	0.0046809182	0.00048123534
7644.2192	2.2966795	1374.6954	0.0041987678	0.0041987678	0.00048116237
7644.2192	2.2966795	1832.9272	0.003844414	0.003844414	0.00048112588
7644.2192	2.2966795	2291.159	0.0035719487	0.0035719487	0.00048110399
7644.2192	2.2966795	2749.3908	0.0033554909	0.0033554909	0.0004810894
7644.2192	2.2966795	3207.6227	0.0031791773	0.0031791773	0.00048107898
7644.2192	2.2966795	3665.8545	0.0030326825	0.0030326825	0.00048107116
7644.2192	2.2966795	4124.0863	0.0029089721	0.0029089721	0.00048106508
7644.2192	2.5837644	0	0.0044655818	0.00079508148	0.00059770836
7644.2192	2.5837644	458.23181	0.0045509479	0.0054802872	0.0004903223
7644.2192	2.5837644	916.46361	0.0046337139	0.0048119307	0.00049007604
7644.2192	2.5837644	1374.6954	0.0043409744	0.0043409744	0.00048999395
7644.2192	2.5837644	1832.9272	0.0039886414	0.0039886414	0.0004899529
7644.2192	2.5837644	2291.159	0.0037140693	0.0037140693	0.00048992828
7644.2192	2.5837644	2749.3908	0.0034936031	0.0034936031	0.00048991186
7644.2192	2.5837644	3207.6227	0.0033124549	0.0033124549	0.00048990013
7644.2192	2.5837644	3665.8545	0.0031608459	0.0031608459	0.00048989134
7644.2192	2.5837644	4124.0863	0.0030320255	0.0030320255	0.0004898845
15288.4383	0	0	0.00113131675	0.000556222003	0
15288.4383	0	458.231807	0.00113126951	0.00144053423	6.22046976e-05
15288.4383	0	916.463615	0.00113130202	0.00143289116	6.22046976e-05
15288.4383	0	1374.69542	0.00103841764	0.00143017039	6.22046976e-05
15288.4383	0	1832.92723	0.000938503157	0.00142877497	6.22046976e-05
15288.4383	0	2291.15904	0.000937333868	0.00142792614	6.22046976e-05
15288.4383	0	2749.39084	0.000936312465	0.00142735535	6.22046976e-05
15288.4383	0	3207.62265	0.000842355047	0.00142694522	6.22046976e-05
15288.4383	0	3665.85446	0.000841567476	0.00142663627	6.22046976e-05
15288.4383	0	4124.08627	0.000840872764	0.00142639518	6.22046976e-05
15288.4383	0.287084933	0	0.00323726503	0.000570804002	0.000198928955
15288.4383	0.287084933	458.231807	0.00311966561	0.00311966561	0.000287956945
15288.4383	0.287084933	916.463615	0.00242352808	0.00242352808	0.000287929583
15288.4383	0.287084933	1374.69542	0.00213052001	0.00213052001	0.000287920462
15288.4383	0.287084933	1832.92723	0.00197008283	0.00197008283	0.000287915901
15288.4383	0.287084933	2291.15904	0.00186897871	0.00186897871	0.000287913165
15288.4383	0.287084933	2749.39084	0.00179946011	0.00179946011	0.000287911341
15288.4383	0.287084933	3207.62265	0.00174873432	0.00174873432	0.000287910038
15288.4383	0.287084933	3665.85446	0.00171009158	0.00171009158	0.00028790906
15288.4383	0.287084933	4124.08627	0.00167967537	0.00167967537	0.0002879083
15288.4383	0.574169867	0	0.00349795913	0.000585216884	0.000331794864
15288.4383	0.574169867	458.231807	0.00354634184	0.0039090514	0.000389682319
15288.4383	0.574169867	916.463615	0.00307381989	0.00307381989	0.000389627593
15288.4383	0.574169867	1374.69542	0.00265623254	0.00265623254	0.000389609351
15288.4383	0.574169867	1832.92723	0.00240672298	0.00240672298	0.000389600231
15288.4383	0.574169867	2291.15904	0.00224109718	0.00224109718	0.000389594758
15288.4383	0.574169867	2749.39084	0.00212321413	0.00212321413	0.00038959111
15288.4383	0.574169867	3207.62265	0.00203505321	0.00203505321	0.000389588504
15288.4383	0.574169867	3665.85446	0.00196663958	0.00196663958	0.000389586549
15288.4383	0.574169867	4124.08627	0.00191200949	0.00191200949	0.000389585029
15288.4383	0.8612548	0	0.00365248318	0.000599463669	0.000436256065
15288.4383	0.8612548	458.231807	0.00370381124	0.00438554676	0.000414475222
15288.4383	0.8612548	916.463615	0.00352974133	0.00352974133	0.000414393133
15288.4383	0.8612548	1374.69542	0.00305822179	0.00305822179	0.000414365771
15288.4383	0.8612548	1832.92723	0.00275887582	0.00275887582	0.000414352089
15288.4383	0.8612548	2291.15904	0.00255210315	0.00255210315	0.00041434388
15288.4383	0.8612548	2749.39084	0.00240077677	0.00240077677	0.000414338408
15288.4383	0.8612548	3207.62265	0.0022852539	0.0022852539	0.000414334499
15288.4383	0.8612548	3665.85446	0.00219417969	0.00219417969	0.000414331567
15288.4383	0.8612548	4124.08627	0.00212053789	0.00212053789	0.000414329287
15288.4383	1.14833973	0	0.00376754643	0.000613547307	0.000507271442
15288.4383	1.14833973	458.231807	0.00381910411	0.00471246218	0.000432283257
15288.4383	1.14833973	916.463615	0.00386514359	0.00387214373	0.000432173806
15288.4383	1.14833973	1374.69542	0.00337810806	0.00337810806	0.000432137323
15288.4383	1.14833973	1832.92723	0.0030503843	0.0030503843	0.000432119081
15288.4383	1.14833973	2291.15904	0.00281687672	0.00281687672	0.000432108136
15288.4383	1.14833973	2749.39084	0.00264205317	0.00264205317	0.000432100839
15288.4383	1.14833973	3207.62265	0.00250626335	0.00250626335	0.000432095627
15288.4383	1.14833973	3665.85446	0.00239774735	0.00239774735	0.000432091718
15288.4383	1.14833973	4124.08627	0.00230903675	0.00230903675	0.000432088678
15288.4383	1.43542467	0	0.00386098194	0.000627470673	0.000542408373
15288.4383	1.43542467	458.231807	0.00391209717	0.00495200411	0.000447236125
15288.4383	1.43542467	916.463615	0.00396143846	0.00414105867	0.000447099312
15288.4383	1.43542467	1374.69542	0.00364022851	0.00364022851	0.000447053707
15288.4383	1.43542467	1832.92723	0.00329663842	0.00329663842	0.000447030905
15288.4383	1.43542467	2291.15904	0.0030456719	0.0030456719	0.000447017224
15288.4383	1.43542467	2749.39084	0.00285419708	0.00285419708	0.000447008103
15288.4383	1.43542467	3207.62265	0.00270326586	0.00270326586	0.000447001588
15288.4383	1.43542467	3665.85446	0.00258121889	0.00258121889	0.000446996701
15288.4383	1.43542467	4124.08627	0.00248048044	0.00248048044	0.000446992901
15288.4383	1.7225096	0	0.00394026957	0.000641236575	0.000562683985
15288.4383	1.7225096	458.231807	0.00399060247	0.00513521033	0.000460158254
15288.4383	1.7225096	916.463615	0.00403938168	0.00435886953	0.000459994078
15288.4383	1.7225096	1374.69542	0.00385981989	0.00385981989	0.000459939352
15288.4383	1.7225096	1832.92723	0.00350805334	0.00350805334	0.00045991199
15288.4383	1.7225096	2291.15904	0.00324581419	0.00324581419	0.000459895572
15288.4383	1.7225096	2749.39084	0.00304252671	0.00304252671	0.000459884627
15288.4383	1.7225096	3207.62265	0.00288023545	0.00288023545	0.000459876809
15288.4383	1.7225096	3665.85446	0.00274763917	0.00274763917	0.000459870945
15288.4383	1.7225096	4124.08627	0.00263725256	0.00263725256	0.000459866385
15288.4383	2.00959453	0	0.00400936911	0.000654847754	0.000576934371
15288.4383	2.00959453	458.231807	0.00405879763	0.00527981852	0.000471463475
15288.4383	2.00959453	916.463615	0.00410682182	0.00453932334	0.000471271937
15288.4383	2.00959453	1374.69542	0.00404696681	0.00404696681	0.000471208091
15288.4383	2.00959453	1832.92723	0.00369195312	0.00369195312	0.000471176168
15288.4383	2.00959453	2291.15904	0.00342269224	0.00342269224	0.000471157014
15288.4383	2.00959453	2749.39084	0.00321108979	0.00321108979	0.000471144244
15288.4383	2.00959453	3207.62265	0.00304027855	0.00304027855	0.000471135123
15288.4383	2.00959453	3665.85446	0.00289944006	0.00289944006	0.000471128283
15288.4383	2.00959453	4124.08627	0.002781291	0.002781291	0.000471122962
15288.4383	2.29667947	0	0.00407068971	0.000668306885	0.000588209769
15288.4383	2.29667947	458.231807	0.00411921332	0.00539681	0.00048143943
15288.4383	2.29667947	916.463615	0.00416645005	0.00469146866	0.00048122053
15288.4383	2.29667947	1374.69542	0.00420865954	0.00420865954	0.000481147563
15288.4383	2.29667947	1832.92723	0.00385365717	0.00385365717	0.000481111079
15288.4383	2.29667947	2291.15904	0.00358036885	0.00358036885	0.000481089189
15288.4383	2.29667947	2749.39084	0.00336302894	0.00336302894	0.000481074595
15288.4383	2.29667947	3207.62265	0.00318586407	0.00318586407	0.000481064171
15288.4383	2.29667947	3665.85446	0.00303859163	0.00303859163	0.000481056354
15288.4383	2.29667947	4124.08627	0.00291419081	0.00291419081	0.000481050273
15288.4383	2.5837644	0	0.00412583437	0.000681616581	0.000597691705
15288.4383	2.5837644	458.231807	0.00417351108	0.00549336757	0.000490305642
15288.4383	2.5837644	916.463615	0.00422000416	0.00482157134	0.000490059381
15288.4383	2.5837644	1374.69542	0.00426496321	0.00434993197	0.000489977293
15288.4383	2.5837644	1832.92723	0.00399713735	0.00399713735	0.000489936249
15288.4383	2.5837644	2291.15904	0.00372197301	0.00372197301	0.000489911622
15288.4383	2.5837644	2749.39084	0.0035008264	0.0035008264	0.000489895205
15288.4383	2.5837644	3207.62265	0.00331898271	0.00331898271	0.000489883478
15288.4383	2.5837644	3665.85446	0.00316670966	0.00316670966	0.000489874683
15288.4383	2.5837644	4124.08627	0.00303727912	0.00303727912	0.000489867842
22932.6575	0	0	0.00113135134	0.000556222003	0
22932.6575	0	458.231807	0.00113129784	0.00144748334	6.22046976e-05
22932.6575	0	916.463615	0.00113126186	0.00143680597	6.22046976e-05
22932.6575	0	1374.69542	0.00113130202	0.00143289116	6.22046976e-05
22932.6575	0	1832.92723	0.00113140647	0.00143085922	6.22046976e-05
22932.6575	0	2291.15904	0.000939377837	0.00142961508	6.22046976e-05
22932.6575	0	2749.39084	0.000938503157	0.00142877497	6.22046976e-05
22932.6575	0	3207.62265	0.000937705987	0.00142816956	6.22046976e-05
22932.6575	0	3665.85446	0.00093697814	0.00142771256	6.22046976e-05
22932.6575	0	4124.08627	0.000936312465	0.00142735535	6.22046976e-05
22932.6575	0.287084933	0	0.00307475735	0.000565962278	0.000198928338
22932.6575	0.287084933	458.231807	0.00310306727	0.00316316031	0.000287956329
22932.6575	0.287084933	916.463615	0.00243843393	0.00243843393	0.000287928966
22932.6575	0.287084933	1374.69542	0.00213659379	0.00213659379	0.000287919845
22932.6575	0.287084933	1832.92723	0.00197269129	0.00197269129	0.000287915284
22932.6575	0.287084933	2291.15904	0.0018699808	0.0018699808	0.000287912548
22932.6575	0.287084933	2749.39084	0.00179963553	0.00179963553	0.000287910724
22932.6575	0.287084933	3207.62265	0.00174845543	0.00174845543	0.000287909421
22932.6575	0.287084933	3665.85446	0.00170955322	0.00170955322	0.000287908444
22932.6575	0.287084933	4124.08627	0.00167898647	0.00167898647	0.000287907683
22932.6575	0.574169867	0	0.00334667935	0.000575626936	0.00033179363
22932.6575	0.574169867	458.231807	0.00337873055	0.00394574191	0.000389681085
22932.6575	0.574169867	916.463615	0.00309695766	0.00309695766	0.00038962636
22932.6575	0.574169867	1374.69542	0.00267001911	0.00267001911	0.000389608118
22932.6575	0.574169867	1832.92723	0.00241533377	0.00241533377	0.000389598997
22932.6575	0.574169867	2291.15904	0.00224672142	0.00224672142	0.000389593524
22932.6575	0.574169867	2749.39084	0.00212700886	0.00212700886	0.000389589876
22932.6575	0.574169867	3207.62265	0.00203766752	0.00203766752	0.00038958727
22932.6575	0.574169867	3665.85446	0.00196845944	0.00196845944	0.000389585315
22932.6575	0.574169867	4124.08627	0.00191327612	0.00191327612	0.000389583795
22932.6575	0.8612548	0	0.00349795913	0.000585216884	0.000436254214
22932.6575	0.8612548	458.231807	0.00353175216	0.00441199119	0.000414473371
22932.6575	0.8612548	916.463615	0.00355140855	0.00355140855	0.000414391283
22932.6575	0.8612548	1374.69542	0.00307381989	0.00307381989	0.00041436392
22932.6575	0.8612548	1832.92723	0.00276996889	0.00276996889	0.000414350238
22932.6575	0.8612548	2291.15904	0.00256013639	0.00256013639	0.00041434203
22932.6575	0.8612548	2749.39084	0.00240672298	0.00240672298	0.000414336557
22932.6575	0.8612548	3207.62265	0.00228974257	0.00228974257	0.000414332648
22932.6575	0.8612548	3665.85446	0.00219762348	0.00219762348	0.000414329716
22932.6575	0.8612548	4124.08627	0.00212321413	0.00212321413	0.000414327436
22932.6575	1.14833973	0	0.00360685829	0.000594733013	0.000507268974
22932.6575	1.14833973	458.231807	0.0036411832	0.00473331862	0.00043228079
22932.6575	1.14833973	916.463615	0.00367197572	0.0038906149	0.000432171339
22932.6575	1.14833973	1374.69542	0.00339317803	0.00339317803	0.000432134855
22932.6575	1.14833973	1832.92723	0.00306213173	0.00306213173	0.000432116613
22932.6575	1.14833973	2291.15904	0.00282599178	0.00282599178	0.000432105668
22932.6575	1.14833973	2749.39084	0.0026491871	0.0026491871	0.000432098371
22932.6575	1.14833973	3207.62265	0.00251191424	0.00251191424	0.000432093159
22932.6575	1.14833973	3665.85446	0.00240227773	0.00240227773	0.00043208925
22932.6575	1.14833973	4124.08627	0.00231270879	0.00231270879	0.00043208621
22932.6575	1.43542467	0	0.00369397913	0.000604176199	0.000542405289
22932.6575	1.43542467	458.231807	0.00372855721	0.00496985046	0.000447233041
22932.6575	1.43542467	916.463615	0.00376212587	0.00415664776	0.000447096228
22932.6575	1.43542467	1374.69542	0.00365398974	0.00365398974	0.000447050623
22932.6575	1.43542467	1832.92723	0.00330813644	0.00330813644	0.000447027821
22932.6575	1.43542467	2291.15904	0.00305508947	0.00305508947	0.000447014139
22932.6575	1.43542467	2749.39084	0.00286189255	0.00286189255	0.000447005018
22932.6575	1.43542467	3207.62265	0.00270958389	0.00270958389	0.000446998503
22932.6575	1.43542467	3665.85446	0.00258644365	0.00258644365	0.000446993617
22932.6575	1.43542467	4124.08627	0.00248483493	0.00248483493	0.000446989817
22932.6575	1.7225096	0	0.00376754643	0.000613547307	0.000562680283
22932.6575	1.7225096	458.231807	0.00380212319	0.00515127168	0.000460154553
22932.6575	1.7225096	916.463615	0.00383584777	0.00437223494	0.000459990377
22932.6575	1.7225096	1374.69542	0.00386514359	0.00387214373	0.000459935651
22932.6575	1.7225096	1832.92723	0.00351889736	0.00351889736	0.000459908288
22932.6575	1.7225096	2291.15904	0.00325509325	0.00325509325	0.000459891871
22932.6575	1.7225096	2749.39084	0.0030503843	0.0030503843	0.000459880926
22932.6575	1.7225096	3207.62265	0.00288688003	0.00288688003	0.000459873108
22932.6575	1.7225096	3665.85446	0.00275327388	0.00275327388	0.000459867244
22932.6575	1.7225096	4124.08627	0.00264205317	0.00264205317	0.000459862684
22932.6575	2.00959453	0	0.00383167469	0.000622847184	0.000576930053
22932.6575	2.00959453	458.231807	0.00386606428	0.00529468717	0.000471459157
22932.6575	2.00959453	916.463615	0.0038997068	0.00455104552	0.000471267619
22932.6575	2.00959453	1374.69542	0.00393188624	0.00405797114	0.000471203773
22932.6575	2.00959453	1832.92723	0.00370200161	0.00370200161	0.00047117185
22932.6575	2.00959453	2291.15904	0.00343159879	0.00343159879	0.000471152696
22932.6575	2.00959453	2749.39084	0.00321886183	0.00321886183	0.000471139926
22932.6575	2.00959453	3207.62265	0.00304701899	0.00304701899	0.000471130805
22932.6575	2.00959453	3665.85446	0.00290528041	0.00290528041	0.000471123965
22932.6575	2.00959453	4124.08627	0.0027863606	0.0027863606	0.000471118644
22932.6575	2.29667947	0	0.00388874262	0.000632076666	0.000588204834
22932.6575	2.29667947	458.231807	0.00392282458	0.00541079011	0.000481434495
22932.6575	2.29667947	916.463615	0.0039562319	0.00470198314	0.000481215595
22932.6575	2.29667947	1374.69542	0.00398881198	0.00421853443	0.000481142628
22932.6575	2.29667947	1832.92723	0.00386290118	0.00386290118	0.000481106144
22932.6575	2.29667947	2291.15904	0.00358879365	0.00358879365	0.000481084254
22932.6575	2.29667947	2749.39084	0.00337056865	0.00337056865	0.00048106966
22932.6575	2.29667947	3207.62265	0.00319254756	0.00319254756	0.000481059236
22932.6575	2.29667947	3665.85446	0.00304449277	0.00304449277	0.000481051419
22932.6575	2.29667947	4124.08627	0.00291939778	0.00291939778	0.000481045338
22932.6575	2.5837644	0	0.00394026957	0.000641236575	0.000597686153
22932.6575	2.5837644	458.231807	0.00397397488	0.00550662857	0.00049030009
22932.6575	2.5837644	916.463615	0.00400705799	0.00483118833	0.000490053829
22932.6575	2.5837644	1374.69542	0.00403938168	0.00435886953	0.000489971741
22932.6575	2.5837644	1832.92723	0.00400562976	0.00400562976	0.000489930697
22932.6575	2.5837644	2291.15904	0.00372988015	0.00372988015	0.000489906071
22932.6575	2.5837644	2749.39084	0.00350805334	0.00350805334	0.000489889653
22932.6575	2.5837644	3207.62265	0.00332551137	0.00332551137	0.000489877926
22932.6575	2.5837644	3665.85446	0.00317257074	0.00317257074	0.000489869131
22932.6575	2.5837644	4124.08627	0.00304252671	0.00304252671	0.00048986229
30576.8767	0	0	0.00113136888	0.000556222003	0
30576.8767	0	458.231807	0.00113132033	0.00145383103	6.22046976e-05
30576.8767	0	916.463615	0.00113126951	0.00144053423	6.22046976e-05
30576.8767	0	1374.69542	0.00113126526	0.00143552246	6.22046976e-05
30576.8767	0	1832.92723	0.00113130202	0.00143289116	6.22046976e-05
30576.8767	0	2291.15904	0.00113137491	0.00143126973	6.22046976e-05
30576.8767	0	2749.39084	0.00103841764	0.00143017039	6.22046976e-05
30576.8767	0	3207.62265	0.000939151409	0.00142937593	6.22046976e-05
30576.8767	0	3665.85446	0.000938503157	0.00142877497	6.22046976e-05
30576.8767	0	4124.08627	0.00093789848	0.00142830448	6.22046976e-05
30576.8767	0.287084933	0	0.00295098715	0.000563534334	0.00019892803
30576.8767	0.287084933	458.231807	0.00297346217	0.00320274323	0.00028795602
30576.8767	0.287084933	916.463615	0.00245090893	0.00245090893	0.000287928657
30576.8767	0.287084933	1374.69542	0.00214122132	0.00214122132	0.000287919536
30576.8767	0.287084933	1832.92723	0.00197435994	0.00197435994	0.000287914976
30576.8767	0.287084933	2291.15904	0.00187032722	0.00187032722	0.00028791224
30576.8767	0.287084933	2749.39084	0.0017993287	0.0017993287	0.000287910415
30576.8767	0.287084933	3207.62265	0.00174780741	0.00174780741	0.000287909112
30576.8767	0.287084933	3665.85446	0.00170872341	0.00170872341	0.000287908135
30576.8767	0.287084933	4124.08627	0.00167806172	0.00167806172	0.000287907375
30576.8767	0.574169867	0	0.00323726503	0.000570804002	0.000331793013
30576.8767	0.574169867	458.231807	0.00326155177	0.0039820551	0.000389680468
30576.8767	0.574169867	916.463615	0.00311966561	0.00311966561	0.000389625743
30576.8767	0.574169867	1374.69542	0.00268332929	0.00268332929	0.000389607501
30576.8767	0.574169867	1832.92723	0.00242352808	0.00242352808	0.00038959838
30576.8767	0.574169867	2291.15904	0.00225200078	0.00225200078	0.000389592907
30576.8767	0.574169867	2749.39084	0.00213052001	0.00213052001	0.000389589259
30576.8767	0.574169867	3207.62265	0.00204004706	0.00204004706	0.000389586653
30576.8767	0.574169867	3665.85446	0.00197008283	0.00197008283	0.000389584699
30576.8767	0.574169867	4124.08627	0.00191437648	0.00191437648	0.000389583178
30576.8767	0.8612548	0	0.00339071975	0.000578031392	0.000436253289
30576.8767	0.8612548	458.231807	0.00341588064	0.00443817095	0.000414472446
30576.8767	0.8612548	916.463615	0.00343565632	0.00357301245	0.000414390357
30576.8767	0.8612548	1374.69542	0.00308928594	0.00308928594	0.000414362995
30576.8767	0.8612548	1832.92723	0.00278089204	0.00278089204	0.000414349313
30576.8767	0.8612548	2291.15904	0.00256799639	0.00256799639	0.000414341104
30576.8767	0.8612548	2749.39084	0.00241250713	0.00241250713	0.000414335632
30576.8767	0.8612548	3207.62265	0.00229408478	0.00229408478	0.000414331723
30576.8767	0.8612548	3665.85446	0.00220093663	0.00220093663	0.000414328791
30576.8767	0.8612548	4124.08627	0.00212577432	0.00212577432	0.000414326511
30576.8767	1.14833973	0	0.00349795913	0.000585216884	0.000507267741
30576.8767	1.14833973	458.231807	0.0035234406	0.00475405378	0.000432279556
30576.8767	1.14833973	916.463615	0.00354634184	0.0039090514	0.000432170105
30576.8767	1.14833973	1374.69542	0.00340822231	0.00340822231	0.000432133621
30576.8767	1.14833973	1832.92723	0.00307381989	0.00307381989	0.000432115379
30576.8767	1.14833973	2291.15904	0.00283502638	0.00283502638	0.000432104434
30576.8767	1.14833973	2749.39084	0.00265623254	0.00265623254	0.000432097138
30576.8767	1.14833973	3207.62265	0.00251747639	0.00251747639	0.000432091926
30576.8767	1.14833973	3665.85446	0.00240672298	0.00240672298	0.000432088017
30576.8767	1.14833973	4124.08627	0.00231630102	0.00231630102	0.000432084976
30576.8767	1.43542467	0	0.003582155	0.000592360853	0.000542403746
30576.8767	1.43542467	458.231807	0.00360792976	0.00498771188	0.000447231499
30576.8767	1.43542467	916.463615	0.00363300218	0.00417218808	0.000447094685
30576.8767	1.43542467	1374.69542	0.00365255824	0.00366774727	0.000447049081
30576.8767	1.43542467	1832.92723	0.00331961999	0.00331961999	0.000447026278
30576.8767	1.43542467	2291.15904	0.00306447457	0.00306447457	0.000447012597
30576.8767	1.43542467	2749.39084	0.00286954309	0.00286954309	0.000447003476
30576.8767	1.43542467	3207.62265	0.00271585043	0.00271585043	0.000446996961
30576.8767	1.43542467	3665.85446	0.00259161451	0.00259161451	0.000446992075
30576.8767	1.43542467	4124.08627	0.00248913562	0.00248913562	0.000446988274
30576.8767	1.7225096	0	0.00365248318	0.000599463669	0.000562678433
30576.8767	1.7225096	458.231807	0.00367844313	0.00516744298	0.000460152702
30576.8767	1.7225096	916.463615	0.00370381124	0.00438554676	0.000459988526
30576.8767	1.7225096	1374.69542	0.00372591769	0.00388446074	0.000459933801
30576.8767	1.7225096	1832.92723	0.00352974133	0.00352974133	0.000459906438
30576.8767	1.7225096	2291.15904	0.00326436284	0.00326436284	0.00045989002
30576.8767	1.7225096	2749.39084	0.00305822179	0.00305822179	0.000459879075
30576.8767	1.7225096	3207.62265	0.00289349667	0.00289349667	0.000459871257
30576.8767	1.7225096	3665.85446	0.00275887582	0.00275887582	0.000459865394
30576.8767	1.7225096	4124.08627	0.00264681849	0.00264681849	0.000459860833
30576.8767	2.00959453	0	0.00371343766	0.0006065257	0.000576927894
30576.8767	2.00959453	458.231807	0.00373946888	0.00530972291	0.000471456998
30576.8767	2.00959453	916.463615	0.00376498876	0.00456272027	0.00047126546
30576.8767	2.00959453	1374.69542	0.00378949277	0.00406896133	0.000471201614
30576.8767	2.00959453	1832.92723	0.00371205158	0.00371205158	0.000471169691
30576.8767	2.00959453	2291.15904	0.00344050536	0.00344050536	0.000471150537
30576.8767	2.00959453	2749.39084	0.00322662713	0.00322662713	0.000471137767
30576.8767	2.00959453	3207.62265	0.00305374592	0.00305374592	0.000471128646
30576.8767	2.00959453	3665.85446	0.00291110205	0.00291110205	0.000471121806
30576.8767	2.00959453	4124.08627	0.00279140794	0.00279140794	0.000471116485
30576.8767	2.29667947	0	0.00376754643	0.000613547307	0.000588202366
30576.8767	2.29667947	458.231807	0.0037935515	0.00542496781	0.000481432027
30576.8767	2.29667947	916.463615	0.00381910411	0.00471246218	0.000481213128
30576.8767	2.29667947	1374.69542	0.00384412254	0.00422838992	0.00048114016
30576.8767	2.29667947	1832.92723	0.00386514359	0.00387214373	0.000481103677
30576.8767	2.29667947	2291.15904	0.00359722101	0.00359722101	0.000481081786
30576.8767	2.29667947	2749.39084	0.00337810806	0.00337810806	0.000481067193
30576.8767	2.29667947	3207.62265	0.00319922598	0.00319922598	0.000481056769
30576.8767	2.29667947	3665.85446	0.0030503843	0.0030503843	0.000481048951
30576.8767	2.29667947	4124.08627	0.00292459149	0.00292459149	0.00048104287
30576.8767	2.5837644	0	0.00381637855	0.000620528847	0.000597683377
30576.8767	2.5837644	458.231807	0.00384228163	0.00552010056	0.000490297314
30576.8767	2.5837644	916.463615	0.00386777571	0.00484078367	0.000490051053
30576.8767	2.5837644	1374.69542	0.00389278813	0.00436778552	0.000489968965
30576.8767	2.5837644	1832.92723	0.00391598503	0.00401411694	0.000489927921
30576.8767	2.5837644	2291.15904	0.00373778918	0.00373778918	0.000489903295
30576.8767	2.5837644	2749.39084	0.00351528245	0.00351528245	0.000489886877
30576.8767	2.5837644	3207.62265	0.0033320395	0.0033320395	0.00048987515
30576.8767	2.5837644	3665.85446	0.00317842786	0.00317842786	0.000489866355
30576.8767	2.5837644	4124.08627	0.00304776714	0.00304776714	0.000489859514
38221.0958	0	0	0.00113137951	0.000556222003	0
38221.0958	0	458.231807	0.00113133662	0.0014596538	6.22046976e-05
38221.0958	0	916.463615	0.00113128391	0.00144408932	6.22046976e-05
38221.0958	0	1374.69542	0.00113126255	0.00143806876	6.22046976e-05
38221.0958	0	1832.92723	0.0011312695	0.00143487277	6.22046976e-05
38221.0958	0	2291.15904	0.00113130202	0.00143289116	6.22046976e-05
38221.0958	0	2749.39084	0.00113135765	0.00143154225	6.22046976e-05
38221.0958	0	3207.62265	0.00103837219	0.00143056472	6.22046976e-05
38221.0958	0	3665.85446	0.000939562879	0.00142982376	6.22046976e-05
38221.0958	0	4124.08627	0.000939018091	0.00142924276	6.22046976e-05
38221.0958	0.287084933	0	0.0028493326	0.000562075293	0.000198927845
38221.0958	0.287084933	458.231807	0.00286822751	0.00323612648	0.000287955835
38221.0958	0.287084933	916.463615	0.00246029359	0.00246029359	0.000287928472
38221.0958	0.287084933	1374.69542	0.00214415426	0.00214415426	0.000287919351
38221.0958	0.287084933	1832.92723	0.00197497128	0.00197497128	0.000287914791
38221.0958	0.287084933	2291.15904	0.00186995359	0.00186995359	0.000287912054
38221.0958	0.287084933	2749.39084	0.00179850068	0.00179850068	0.00028791023
38221.0958	0.287084933	3207.62265	0.00174676493	0.00174676493	0.000287908927
38221.0958	0.287084933	3665.85446	0.00170758479	0.00170758479	0.00028790795
38221.0958	0.287084933	4124.08627	0.00167688869	0.00167688869	0.00028790719
38221.0958	0.574169867	0	0.00314934486	0.00056790123	0.000331792643
38221.0958	0.574169867	458.231807	0.00316914513	0.00401782423	0.000389680098
38221.0958	0.574169867	916.463615	0.00314179204	0.00314179204	0.000389625373
38221.0958	0.574169867	1374.69542	0.00269606909	0.00269606909	0.000389607131
38221.0958	0.574169867	1832.92723	0.00243124907	0.00243124907	0.00038959801
38221.0958	0.574169867	2291.15904	0.00225689925	0.00225689925	0.000389592537
38221.0958	0.574169867	2749.39084	0.00213372358	0.00213372358	0.000389588889
38221.0958	0.574169867	3207.62265	0.00204217512	0.00204217512	0.000389586283
38221.0958	0.574169867	3665.85446	0.0019714977	0.0019714977	0.000389584328
38221.0958	0.574169867	4124.08627	0.00191530157	0.00191530157	0.000389582808
38221.0958	0.8612548	0	0.00330699007	0.00057370001	0.000436252734
38221.0958	0.8612548	458.231807	0.00332713997	0.00446406368	0.000414471891
38221.0958	0.8612548	916.463615	0.00334305818	0.00359450771	0.000414389802
38221.0958	0.8612548	1374.69542	0.00310458177	0.00310458177	0.000414362439
38221.0958	0.8612548	1832.92723	0.00279161677	0.00279161677	0.000414348758
38221.0958	0.8612548	2291.15904	0.00257566251	0.00257566251	0.000414340549
38221.0958	0.8612548	2749.39084	0.00241811418	0.00241811418	0.000414335077
38221.0958	0.8612548	3207.62265	0.00229826933	0.00229826933	0.000414331168
38221.0958	0.8612548	3665.85446	0.00220411067	0.00220411067	0.000414328236
38221.0958	0.8612548	4124.08627	0.00212821191	0.00212821191	0.000414325956
38221.0958	1.14833973	0	0.00341476836	0.00057947183	0.000507267
38221.0958	1.14833973	458.231807	0.00343501789	0.00477469564	0.000432278816
38221.0958	1.14833973	916.463615	0.00345325378	0.00392743369	0.000432169365
38221.0958	1.14833973	1374.69542	0.0034232235	0.0034232235	0.000432132881
38221.0958	1.14833973	1832.92723	0.00308543384	0.00308543384	0.000432114639
38221.0958	1.14833973	2291.15904	0.0028439684	0.0028439684	0.000432103694
38221.0958	1.14833973	2749.39084	0.00266317993	0.00266317993	0.000432096397
38221.0958	1.14833973	3207.62265	0.00252294224	0.00252294224	0.000432091185
38221.0958	1.14833973	3665.85446	0.00241107709	0.00241107709	0.000432087276
38221.0958	1.14833973	4124.08627	0.00231980861	0.00231980861	0.000432084236
38221.0958	1.43542467	0	0.00349795913	0.000585216884	0.000542402821
38221.0958	1.43542467	458.231807	0.00351840782	0.00500563355	0.000447230574
38221.0958	1.43542467	916.463615	0.00353832933	0.0041876696	0.00044709376
38221.0958	1.43542467	1374.69542	0.00355386738	0.00368149178	0.000447048155
38221.0958	1.43542467	1832.92723	0.00333108073	0.00333108073	0.000447025353
38221.0958	1.43542467	2291.15904	0.00307381989	0.00307381989	0.000447011672
38221.0958	1.43542467	2749.39084	0.00287714249	0.00287714249	0.000447002551
38221.0958	1.43542467	3207.62265	0.00272206032	0.00272206032	0.000446996036
38221.0958	1.43542467	3665.85446	0.00259672715	0.00259672715	0.00044699115
38221.0958	1.43542467	4124.08627	0.00249337894	0.00249337894	0.000446987349
38221.0958	1.7225096	0	0.00356662387	0.000590935363	0.000562677322
38221.0958	1.7225096	458.231807	0.00358725712	0.00518377204	0.000460151592
38221.0958	1.7225096	916.463615	0.00360744044	0.00439880026	0.000459987416
38221.0958	1.7225096	1374.69542	0.00362504419	0.00389676521	0.00045993269
38221.0958	1.7225096	1832.92723	0.00354058013	0.00354058013	0.000459905327
38221.0958	1.7225096	2291.15904	0.00327361834	0.00327361834	0.00045988891
38221.0958	1.7225096	2749.39084	0.00306603509	0.00306603509	0.000459877965
38221.0958	1.7225096	3207.62265	0.0029000818	0.0029000818	0.000459870147
38221.0958	1.7225096	3665.85446	0.0027644419	0.0027644419	0.000459864283
38221.0958	1.7225096	4124.08627	0.00265154587	0.00265154587	0.000459859723
38221.0958	2.00959453	0	0.00362566759	0.000596627457	0.000576926599
38221.0958	2.00959453	458.231807	0.00364643461	0.00532497037	0.000471455703
38221.0958	2.00959453	916.463615	0.00366681157	0.00457434632	0.000471264165
38221.0958	2.00959453	1374.69542	0.00368640969	0.00407993366	0.000471200318
38221.0958	2.00959453	1832.92723	0.00370173713	0.00372209967	0.000471168395
38221.0958	2.00959453	2291.15904	0.00344940886	0.00344940886	0.000471149241
38221.0958	2.00959453	2749.39084	0.00323438287	0.00323438287	0.000471136472
38221.0958	2.00959453	3207.62265	0.00306045682	0.00306045682	0.000471127351
38221.0958	2.00959453	3665.85446	0.00291690271	0.00291690271	0.00047112051
38221.0958	2.00959453	4124.08627	0.00279643102	0.00279643102	0.00047111519
38221.0958	2.29667947	0	0.00367781907	0.000602293356	0.000588200886
38221.0958	2.29667947	458.231807	0.00369866164	0.00543938276	0.000481430547
38221.0958	2.29667947	916.463615	0.00371916056	0.0047229068	0.000481211647
38221.0958	2.29667947	1374.69542	0.00373926483	0.00423822358	0.00048113868
38221.0958	2.29667947	1832.92723	0.00375619467	0.00388138244	0.000481102196
38221.0958	2.29667947	2291.15904	0.00360564878	0.00360564878	0.000481080306
38221.0958	2.29667947	2749.39084	0.0033856452	0.0033856452	0.000481065712
38221.0958	2.29667947	3207.62265	0.0032058975	0.0032058975	0.000481055288
38221.0958	2.29667947	3665.85446	0.00305626453	0.00305626453	0.000481047471
38221.0958	2.29667947	4124.08627	0.00292977043	0.00292977043	0.00048104139
38221.0958	2.5837644	0	0.00372474682	0.000607933244	0.000597681712
38221.0958	2.5837644	458.231807	0.00374561038	0.00553381797	0.000490295649
38221.0958	2.5837644	916.463615	0.00376616634	0.00485035985	0.000490049388
38221.0958	2.5837644	1374.69542	0.00378636944	0.00437667841	0.0004899673
38221.0958	2.5837644	1832.92723	0.00380515887	0.00402259715	0.000489926256
38221.0958	2.5837644	2291.15904	0.0037456985	0.0037456985	0.000489901629
38221.0958	2.5837644	2749.39084	0.00352251227	0.00352251227	0.000489885211
38221.0958	2.5837644	3207.62265	0.00333856577	0.00333856577	0.000489873484
38221.0958	2.5837644	3665.85446	0.00318427976	0.00318427976	0.000489864689
38221.0958	2.5837644	4124.08627	0.00305299923	0.00305299923	0.000489857848
45865.315	0	0	0.00113138665	0.000556222003	0
45865.315	0	458.231807	0.00113134869	0.00146501546	6.22046976e-05
45865.315	0	916.463615	0.00113129784	0.00144748334	6.22046976e-05
45865.315	0	1374.69542	0.00113126951	0.00144053423	6.22046976e-05
45865.315	0	1832.92723	0.00113126186	0.00143680597	6.22046976e-05
45865.315	0	2291.15904	0.00113127321	0.00143448038	6.22046976e-05
45865.315	0	2749.39084	0.00113130202	0.00143289116	6.22046976e-05
45865.315	0	3207.62265	0.00113134687	0.00143173634	6.22046976e-05
45865.315	0	3665.85446	0.00113140647	0.00143085922	6.22046976e-05
45865.315	0	4124.08627	0.00103841764	0.00143017039	6.22046976e-05
45865.315	0.287084933	0	0.00276252382	0.00056110165	0.000198927721
45865.315	0.287084933	458.231807	0.00277895417	0.00325962329	0.000287955712
45865.315	0.287084933	916.463615	0.00246575397	0.00246575397	0.000287928349
45865.315	0.287084933	1374.69542	0.0021451024	0.0021451024	0.000287919228
45865.315	0.287084933	1832.92723	0.00197439322	0.00197439322	0.000287914667
45865.315	0.287084933	2291.15904	0.00186878922	0.00186878922	0.000287911931
45865.315	0.287084933	2749.39084	0.00179710932	0.00179710932	0.000287910107
45865.315	0.287084933	3207.62265	0.00174530092	0.00174530092	0.000287908804
45865.315	0.287084933	3665.85446	0.00170611893	0.00170611893	0.000287907827
45865.315	0.287084933	4124.08627	0.00167545429	0.00167545429	0.000287907067
45865.315	0.574169867	0	0.00307475735	0.000565962278	0.000331792396
45865.315	0.574169867	458.231807	0.00309162859	0.00405287153	0.000389679852
45865.315	0.574169867	916.463615	0.00310306727	0.00316316031	0.000389625126
45865.315	0.574169867	1374.69542	0.00270813215	0.00270813215	0.000389606884
45865.315	0.574169867	1832.92723	0.00243843393	0.00243843393	0.000389597763
45865.315	0.574169867	2291.15904	0.00226137769	0.00226137769	0.00038959229
45865.315	0.574169867	2749.39084	0.00213659379	0.00213659379	0.000389588642
45865.315	0.574169867	3207.62265	0.00204403391	0.00204403391	0.000389586036
45865.315	0.574169867	3665.85446	0.00197269129	0.00197269129	0.000389584082
45865.315	0.574169867	4124.08627	0.00191604195	0.00191604195	0.000389582561
45865.315	0.8612548	0	0.00323726503	0.000570804002	0.000436252364
45865.315	0.8612548	458.231807	0.00325417596	0.00448965993	0.00041447152
45865.315	0.8612548	916.463615	0.00326761534	0.00361584584	0.000414389432
45865.315	0.8612548	1374.69542	0.00311966561	0.00311966561	0.000414362069
45865.315	0.8612548	1832.92723	0.00280211212	0.00280211212	0.000414348388
45865.315	0.8612548	2291.15904	0.00258311257	0.00258311257	0.000414340179
45865.315	0.8612548	2749.39084	0.00242352808	0.00242352808	0.000414334706
45865.315	0.8612548	3207.62265	0.00230228439	0.00230228439	0.000414330797
45865.315	0.8612548	3665.85446	0.00220713668	0.00220713668	0.000414327866
45865.315	0.8612548	4124.08627	0.00213052001	0.00213052001	0.000414325585
45865.315	1.14833973	0	0.00334667935	0.000575626936	0.000507266507
45865.315	1.14833973	458.231807	0.00336352461	0.00479528799	0.000432278322
45865.315	1.14833973	916.463615	0.00337873055	0.00394574191	0.000432168871
45865.315	1.14833973	1374.69542	0.00339001673	0.00343816317	0.000432132388
45865.315	1.14833973	1832.92723	0.00309695766	0.00309695766	0.000432114146
45865.315	1.14833973	2291.15904	0.00285280498	0.00285280498	0.000432103201
45865.315	1.14833973	2749.39084	0.00267001911	0.00267001911	0.000432095904
45865.315	1.14833973	3207.62265	0.00252830381	0.00252830381	0.000432090692
45865.315	1.14833973	3665.85446	0.00241533377	0.00241533377	0.000432086783
45865.315	1.14833973	4124.08627	0.00232322653	0.00232322653	0.000432083743
45865.315	1.43542467	0	0.00342996756	0.000580431193	0.000542402204
45865.315	1.43542467	458.231807	0.00344690786	0.00502367429	0.000447229957
45865.315	1.43542467	916.463615	0.00346343587	0.00420308253	0.000447093143
45865.315	1.43542467	1374.69542	0.0034763356	0.00369521371	0.000447047539
45865.315	1.43542467	1832.92723	0.0033425099	0.0033425099	0.000447024736
45865.315	1.43542467	2291.15904	0.00308311774	0.00308311774	0.000447011055
45865.315	1.43542467	2749.39084	0.00288468423	0.00288468423	0.000447001934
45865.315	1.43542467	3207.62265	0.00272820812	0.00272820812	0.000446995419
45865.315	1.43542467	3665.85446	0.00260177711	0.00260177711	0.000446990533
45865.315	1.43542467	4124.08627	0.00249756117	0.00249756117	0.000446986732
45865.315	1.7225096	0	0.00349795913	0.000585216884	0.000562676582
45865.315	1.7225096	458.231807	0.00351503428	0.00520031735	0.000460150851
45865.315	1.7225096	916.463615	0.00353175216	0.00441199119	0.000459986676
45865.315	1.7225096	1374.69542	0.00354634184	0.0039090514	0.00045993195
45865.315	1.7225096	1832.92723	0.00355140855	0.00355140855	0.000459904587
45865.315	1.7225096	2291.15904	0.00328285497	0.00328285497	0.000459888169
45865.315	1.7225096	2749.39084	0.00307381989	0.00307381989	0.000459877224
45865.315	1.7225096	3207.62265	0.00290663166	0.00290663166	0.000459869406
45865.315	1.7225096	3665.85446	0.00276996889	0.00276996889	0.000459863543
45865.315	1.7225096	4124.08627	0.00265623254	0.00265623254	0.000459858982
45865.315	2.00959453	0	0.00355594449	0.00058998412	0.000576925735
45865.315	2.00959453	458.231807	0.00357314603	0.00534048236	0.000471454839
45865.315	2.00959453	916.463615	0.00359003482	0.00458592298	0.000471263301
45865.315	2.00959453	1374.69542	0.00360629523	0.00409088441	0.000471199455
45865.315	2.00959453	1832.92723	0.00361900502	0.00373214245	0.000471167531
45865.315	2.00959453	2291.15904	0.00345830616	0.00345830616	0.000471148377
45865.315	2.00959453	2749.39084	0.00324212616	0.00324212616	0.000471135608
45865.315	2.00959453	3207.62265	0.00306714905	0.00306714905	0.000471126487
45865.315	2.00959453	3665.85446	0.00292268005	0.00292268005	0.000471119646
45865.315	2.00959453	4124.08627	0.00280142777	0.00280142777	0.000471114326
45865.315	2.29667947	0	0.00360685829	0.000594733013	0.000588199899
45865.315	2.29667947	458.231807	0.00362415913	0.00545408075	0.00048142956
45865.315	2.29667947	916.463615	0.0036411832	0.00473331862	0.00048121066
45865.315	2.29667947	1374.69542	0.0036578959	0.00424803299	0.000481137693
45865.315	2.29667947	1832.92723	0.00367197572	0.0038906149	0.000481101209
45865.315	2.29667947	2291.15904	0.00361407477	0.00361407477	0.000481079319
45865.315	2.29667947	2749.39084	0.00339317803	0.00339317803	0.000481064725
45865.315	2.29667947	3207.62265	0.00321256022	0.00321256022	0.000481054301
45865.315	2.29667947	3665.85446	0.00306213173	0.00306213173	0.000481046484
45865.315	2.29667947	4124.08627	0.00293493303	0.00293493303	0.000481040403
45865.315	2.5837644	0	0.00365248318	0.000599463669	0.000597680602
45865.315	2.5837644	458.231807	0.00366985048	0.00554781992	0.000490294538
45865.315	2.5837644	916.463615	0.00368697011	0.00485991997	0.000490048277
45865.315	2.5837644	1374.69542	0.00370381124	0.00438554676	0.000489966189
45865.315	2.5837644	1832.92723	0.0037194931	0.00403106865	0.000489925145
45865.315	2.5837644	2291.15904	0.00373227852	0.00375360652	0.000489900519
45865.315	2.5837644	2749.39084	0.00352974133	0.00352974133	0.000489884101
45865.315	2.5837644	3207.62265	0.00334508877	0.00334508877	0.000489872374
45865.315	2.5837644	3665.85446	0.00319012514	0.00319012514	0.000489863579
45865.315	2.5837644	4124.08627	0.00305822179	0.00305822179	0.000489856738
53509.5342	0	0	0.00113139179	0.000556222003	0
53509.5342	0	458.231807	0.0011313579	0.00146996969	6.22046976e-05
53509.5342	0	916.463615	0.00113130998	0.00145072725	6.22046976e-05
53509.5342	0	1374.69542	0.00113127901	0.00144292276	6.22046976e-05
53509.5342	0	1832.92723	0.0011312638	0.00143869255	6.22046976e-05
53509.5342	0	2291.15904	0.00113126323	0.00143603838	6.22046976e-05
53509.5342	0	2749.39084	0.00113127629	0.0014342177	6.22046976e-05
53509.5342	0	3207.62265	0.00113130202	0.00143289116	6.22046976e-05
53509.5342	0	3665.85446	0.00113133953	0.0014318816	6.22046976e-05
53509.5342	0	4124.08627	0.00113138801	0.00143108754	6.22046976e-05
53509.5342	0.287084933	0	0.00268660243	0.000560405725	0.000198927633
53509.5342	0.287084933	458.231807	0.0027012176	0.00326819455	0.000287955624
53509.5342	0.287084933	916.463615	0.00246676946	0.00246676946	0.000287928261
53509.5342	0.287084933	1374.69542	0.00214404709	0.00214404709	0.00028791914
53509.5342	0.287084933	1832.92723	0.00197270256	0.00197270256	0.000287914579
53509.5342	0.287084933	2291.15904	0.0018669293	0.0018669293	0.000287911843
53509.5342	0.287084933	2749.39084	0.00179524902	0.00179524902	0.000287910019
53509.5342	0.287084933	3207.62265	0.00174350384	0.00174350384	0.000287908716
53509.5342	0.287084933	3665.85446	0.00170440741	0.00170440741	0.000287907739
53509.5342	0.287084933	4124.08627	0.00167383348	0.00167383348	0.000287906978
53509.5342	0.574169867	0	0.0030094215	0.000564575461	0.00033179222
53509.5342	0.574169867	458.231807	0.00302421604	0.00408699872	0.000389679675
53509.5342	0.574169867	916.463615	0.0030344055	0.00318356138	0.00038962495
53509.5342	0.574169867	1374.69542	0.00271939728	0.00271939728	0.000389606708
53509.5342	0.574169867	1832.92723	0.00244501305	0.00244501305	0.000389597587
53509.5342	0.574169867	2291.15904	0.00226539352	0.00226539352	0.000389592114
53509.5342	0.574169867	2749.39084	0.00213910298	0.00213910298	0.000389588466
53509.5342	0.574169867	3207.62265	0.00204560452	0.00204560452	0.00038958586
53509.5342	0.574169867	3665.85446	0.00197365011	0.00197365011	0.000389583905
53509.5342	0.574169867	4124.08627	0.0019165877	0.0019165877	0.000389582385
53509.5342	0.8612548	0	0.00317688823	0.000568731285	0.000436252099
53509.5342	0.8612548	458.231807	0.00319154114	0.00451496812	0.000414471256
53509.5342	0.8612548	916.463615	0.0032032584	0.00363697453	0.000414389168
53509.5342	0.8612548	1374.69542	0.0031344915	0.0031344915	0.000414361805
53509.5342	0.8612548	1832.92723	0.00281234441	0.00281234441	0.000414348123
53509.5342	0.8612548	2291.15904	0.00259032269	0.00259032269	0.000414339915
53509.5342	0.8612548	2749.39084	0.00242873174	0.00242873174	0.000414334442
53509.5342	0.8612548	3207.62265	0.00230611745	0.00230611745	0.000414330533
53509.5342	0.8612548	3665.85446	0.00221000527	0.00221000527	0.000414327601
53509.5342	0.8612548	4124.08627	0.00213269145	0.00213269145	0.000414325321
53509.5342	1.14833973	0	0.00328847894	0.000572873268	0.000507266154
53509.5342	1.14833973	458.231807	0.00330295234	0.00481589553	0.00043227797
53509.5342	1.14833973	916.463615	0.00331605045	0.0039639559	0.000432168519
53509.5342	1.14833973	1374.69542	0.00332581593	0.00345302179	0.000432132035
53509.5342	1.14833973	1832.92723	0.00310837432	0.00310837432	0.000432113793
53509.5342	1.14833973	2291.15904	0.00286152243	0.00286152243	0.000432102848
53509.5342	1.14833973	2749.39084	0.00267673936	0.00267673936	0.000432095551
53509.5342	1.14833973	3207.62265	0.00253355272	0.00253355272	0.000432090339
53509.5342	1.14833973	3665.85446	0.00241948641	0.00241948641	0.00043208643
53509.5342	1.14833973	4124.08627	0.00232654952	0.00232654952	0.00043208339
53509.5342	1.43542467	0	0.00337250758	0.000577001482	0.000542401764
53509.5342	1.43542467	458.231807	0.00338698878	0.00504191012	0.000447229516
53509.5342	1.43542467	916.463615	0.00340113834	0.00421841735	0.000447092703
53509.5342	1.43542467	1374.69542	0.00341219825	0.00370890321	0.000447047098
53509.5342	1.43542467	1832.92723	0.00335389833	0.00335389833	0.000447024296
53509.5342	1.43542467	2291.15904	0.00309236001	0.00309236001	0.000447010614
53509.5342	1.43542467	2749.39084	0.00289216147	0.00289216147	0.000447001493
53509.5342	1.43542467	3207.62265	0.00273428816	0.00273428816	0.000446994978
53509.5342	1.43542467	3665.85446	0.00260675969	0.00260675969	0.000446990092
53509.5342	1.43542467	4124.08627	0.00250167844	0.00250167844	0.000446986292
53509.5342	1.7225096	0	0.00344045588	0.000581115997	0.000562676053
53509.5342	1.7225096	458.231807	0.00345501553	0.00521715047	0.000460150323
53509.5342	1.7225096	916.463615	0.00346928375	0.00442511581	0.000459986147
53509.5342	1.7225096	1374.69542	0.003481745	0.0039213135	0.000459931421
53509.5342	1.7225096	1832.92723	0.00349189728	0.00356222118	0.000459904058
53509.5342	1.7225096	2291.15904	0.00329206772	0.00329206772	0.000459887641
53509.5342	1.7225096	2749.39084	0.00308157173	0.00308157173	0.000459876696
53509.5342	1.7225096	3207.62265	0.00291314235	0.00291314235	0.000459868878
53509.5342	1.7225096	3665.85446	0.00277545343	0.00277545343	0.000459863014
53509.5342	1.7225096	4124.08627	0.00266087564	0.00266087564	0.000459858454
53509.5342	2.00959453	0	0.00349795913	0.000585216884	0.000576925118
53509.5342	2.00959453	458.231807	0.00351261584	0.00535632133	0.000471454222
53509.5342	2.00959453	916.463615	0.00352701463	0.00459745018	0.000471262684
53509.5342	2.00959453	1374.69542	0.00354089017	0.00410180988	0.000471198838
53509.5342	2.00959453	1832.92723	0.0035517304	0.00374217644	0.000471166915
53509.5342	2.00959453	2291.15904	0.00346719399	0.00346719399	0.000471147761
53509.5342	2.00959453	2749.39084	0.003249854	0.003249854	0.000471134991
53509.5342	2.00959453	3207.62265	0.00307381989	0.00307381989	0.00047112587
53509.5342	2.00959453	3665.85446	0.00292843164	0.00292843164	0.00047111903
53509.5342	2.00959453	4124.08627	0.00280639605	0.00280639605	0.000471113709
53509.5342	2.29667947	0	0.00354814632	0.000589304212	0.000588199194
53509.5342	2.29667947	458.231807	0.00356289484	0.00546911476	0.000481428855
53509.5342	2.29667947	916.463615	0.00357741339	0.00474369994	0.000481209955
53509.5342	2.29667947	1374.69542	0.00359167721	0.00425781581	0.000481136988
53509.5342	2.29667947	1832.92723	0.0036036935	0.00389983869	0.000481100504
53509.5342	2.29667947	2291.15904	0.00361439999	0.00362249674	0.000481078614
53509.5342	2.29667947	2749.39084	0.00340070445	0.00340070445	0.00048106402
53509.5342	2.29667947	3207.62265	0.00321921222	0.00321921222	0.000481053596
53509.5342	2.29667947	3665.85446	0.00306798413	0.00306798413	0.000481045779
53509.5342	2.29667947	4124.08627	0.00294007769	0.00294007769	0.000481039698
53509.5342	2.5837644	0	0.00359291438	0.000593378052	0.000597679808
53509.5342	2.5837644	458.231807	0.00360773887	0.00556215087	0.000490293745
53509.5342	2.5837644	916.463615	0.00362235666	0.00486946775	0.000490047484
53509.5342	2.5837644	1374.69542	0.00363674558	0.00439438918	0.000489965396
53509.5342	2.5837644	1832.92723	0.00365015266	0.00403952968	0.000489924352
53509.5342	2.5837644	2291.15904	0.00366107969	0.00376151162	0.000489899725
53509.5342	2.5837644	2749.39084	0.00353696809	0.00353696809	0.000489883308
53509.5342	2.5837644	3207.62265	0.00335160708	0.00335160708	0.000489871581
53509.5342	2.5837644	3665.85446	0.00319596268	0.00319596268	0.000489862786
53509.5342	2.5837644	4124.08627	0.00306343361	0.00306343361	0.000489855945
61153.7534	0	0	0.00113139567	0.000556222003	0
61153.7534	0	458.231807	0.00113136515	0.00147456205	6.22046976e-05
61153.7534	0	916.463615	0.00113132033	0.00145383103	6.22046976e-05
61153.7534	0	1374.69542	0.00113128872	0.001445238	6.22046976e-05
61153.7534	0	1832.92723	0.00113126951	0.00144053423	6.22046976e-05
61153.7534	0	2291.15904	0.00113126193	0.0014375661	6.22046976e-05
61153.7534	0	2749.39084	0.00113126526	0.00143552246	6.22046976e-05
61153.7534	0	3207.62265	0.00113127883	0.00143402954	6.22046976e-05
61153.7534	0	3665.85446	0.00113130202	0.00143289116	6.22046976e-05
61153.7534	0	4124.08627	0.00113133423	0.0014319944	6.22046976e-05
61153.7534	0.287084933	0	0.00261911703	0.000559883526	0.000198927567
61153.7534	0.287084933	458.231807	0.00263233358	0.0032778791	0.000287955557
61153.7534	0.287084933	916.463615	0.00247436218	0.00247436218	0.000287928195
61153.7534	0.287084933	1374.69542	0.00214867131	0.00214867131	0.000287919074
61153.7534	0.287084933	1832.92723	0.00197574147	0.00197574147	0.000287914513
61153.7534	0.287084933	2291.15904	0.00186907392	0.00186907392	0.000287911777
61153.7534	0.287084933	2749.39084	0.00179684689	0.00179684689	0.000287909953
61153.7534	0.287084933	3207.62265	0.00174474436	0.00174474436	0.00028790865
61153.7534	0.287084933	3665.85446	0.00170540169	0.00170540169	0.000287907672
61153.7534	0.287084933	4124.08627	0.00167465078	0.00167465078	0.000287906912
61153.7534	0.574169867	0	0.00295098715	0.000563534334	0.000331792088
61153.7534	0.574169867	458.231807	0.00296422127	0.004119969	0.000389679543
61153.7534	0.574169867	916.463615	0.00297346217	0.00320274323	0.000389624817
61153.7534	0.574169867	1374.69542	0.00272972542	0.00272972542	0.000389606576
61153.7534	0.574169867	1832.92723	0.00245090893	0.00245090893	0.000389597455
61153.7534	0.574169867	2291.15904	0.00226890026	0.00226890026	0.000389591982
61153.7534	0.574169867	2749.39084	0.00214122132	0.00214122132	0.000389588334
61153.7534	0.574169867	3207.62265	0.00204686677	0.00204686677	0.000389585728
61153.7534	0.574169867	3665.85446	0.00197435994	0.00197435994	0.000389583773
61153.7534	0.574169867	4124.08627	0.00191692839	0.00191692839	0.000389582253
61153.7534	0.8612548	0	0.00312325357	0.000567174477	0.000436251901
61153.7534	0.8612548	458.231807	0.00313624165	0.00454002258	0.000414471058
61153.7534	0.8612548	916.463615	0.00314669075	0.00365783676	0.000414388969
61153.7534	0.8612548	1374.69542	0.00314900861	0.00314900861	0.000414361607
61153.7534	0.8612548	1832.92723	0.00282227678	0.00282227678	0.000414347925
61153.7534	0.8612548	2291.15904	0.0025972671	0.0025972671	0.000414339716
61153.7534	0.8612548	2749.39084	0.00243370688	0.00243370688	0.000414334244
61153.7534	0.8612548	3207.62265	0.00230975521	0.00230975521	0.000414330335
61153.7534	0.8612548	3665.85446	0.00221270654	0.00221270654	0.000414327403
61153.7534	0.8612548	4124.08627	0.00213471868	0.00213471868	0.000414325123
61153.7534	1.14833973	0	0.00323726503	0.000570804002	0.00050726589
61153.7534	1.14833973	458.231807	0.00324999847	0.00483661123	0.000432277705
61153.7534	1.14833973	916.463615	0.00326155177	0.0039820551	0.000432168254
61153.7534	1.14833973	1374.69542	0.00327021025	0.00346777858	0.000432131771
61153.7534	1.14833973	1832.92723	0.00311966561	0.00311966561	0.000432113529
61153.7534	1.14833973	2291.15904	0.00287010612	0.00287010612	0.000432102584
61153.7534	1.14833973	2749.39084	0.00268332929	0.00268332929	0.000432095287
61153.7534	1.14833973	3207.62265	0.00253868012	0.00253868012	0.000432090075
61153.7534	1.14833973	3665.85446	0.00242352808	0.00242352808	0.000432086166
61153.7534	1.14833973	4124.08627	0.0023297721	0.0023297721	0.000432083126
61153.7534	1.43542467	0	0.00332240959	0.000574422958	0.000542401433
61153.7534	1.43542467	458.231807	0.00333508343	0.00506043906	0.000447229186
61153.7534	1.43542467	916.463615	0.00334748472	0.00423366484	0.000447092372
61153.7534	1.43542467	1374.69542	0.00335719918	0.0037225501	0.000447046767
61153.7534	1.43542467	1832.92723	0.00336498322	0.00336523639	0.000447023965
61153.7534	1.43542467	2291.15904	0.00310153817	0.00310153817	0.000447010284
61153.7534	1.43542467	2749.39084	0.00289956699	0.00289956699	0.000447001163
61153.7534	1.43542467	3207.62265	0.00274029447	0.00274029447	0.000446994648
61153.7534	1.43542467	3665.85446	0.00261167	0.00261167	0.000446989762
61153.7534	1.43542467	4124.08627	0.00250572673	0.00250572673	0.000446985961
61153.7534	1.7225096	0	0.00339071975	0.000578031392	0.000562675657
61153.7534	1.7225096	458.231807	0.00340342143	0.00523435895	0.000460149926
61153.7534	1.7225096	916.463615	0.00341588064	0.00443817095	0.00045998575
61153.7534	1.7225096	1374.69542	0.00342677291	0.00393354565	0.000459931025
61153.7534	1.7225096	1832.92723	0.00343565632	0.00357301245	0.000459903662
61153.7534	1.7225096	2291.15904	0.0033012514	0.0033012514	0.000459887244
61153.7534	1.7225096	2749.39084	0.00308928594	0.00308928594	0.000459876299
61153.7534	1.7225096	3207.62265	0.00291960982	0.00291960982	0.000459868481
61153.7534	1.7225096	3665.85446	0.00278089204	0.00278089204	0.000459862618
61153.7534	1.7225096	4124.08627	0.0026654722	0.0026654722	0.000459858057
61153.7534	2.00959453	0	0.00344813413	0.000581629352	0.000576924656
61153.7534	2.00959453	458.231807	0.00346089922	0.00537256128	0.000471453759
61153.7534	2.00959453	916.463615	0.00347344752	0.00460892857	0.000471262222
61153.7534	2.00959453	1374.69542	0.00348555035	0.00411270639	0.000471198375
61153.7534	2.00959453	1832.92723	0.00349500495	0.00375219809	0.000471166452
61153.7534	2.00959453	2291.15904	0.00347606904	0.00347606904	0.000471147298
61153.7534	2.00959453	2749.39084	0.00325756326	0.00325756326	0.000471134529
61153.7534	2.00959453	3207.62265	0.00308046652	0.00308046652	0.000471125408
61153.7534	2.00959453	3665.85446	0.00293415497	0.00293415497	0.000471118567
61153.7534	2.00959453	4124.08627	0.00281133365	0.00281133365	0.000471113246
61153.7534	2.29667947	0	0.00349795913	0.000585216884	0.000588198665
61153.7534	2.29667947	458.231807	0.00351079731	0.00548454613	0.000481428326
61153.7534	2.29667947	916.463615	0.0035234406	0.00475405378	0.000481209426
61153.7534	2.29667947	1374.69542	0.00353587062	0.00426756976	0.000481136459
61153.7534	2.29667947	1832.92723	0.00354634184	0.0039090514	0.000481099975
61153.7534	2.29667947	2291.15904	0.00355567353	0.00363091241	0.000481078085
61153.7534	2.29667947	2749.39084	0.00340822231	0.00340822231	0.000481063492
61153.7534	2.29667947	3207.62265	0.00322585147	0.00322585147	0.000481053068
61153.7534	2.29667947	3665.85446	0.00307381989	0.00307381989	0.00048104525
61153.7534	2.29667947	4124.08627	0.00294520274	0.00294520274	0.000481039169
61153.7534	2.5837644	0	0.00354220022	0.000588794035	0.000597679214
61153.7534	2.5837644	458.231807	0.00355510803	0.00557686148	0.00049029315
61153.7534	2.5837644	916.463615	0.00356783963	0.00487900768	0.000490046889
61153.7534	2.5837644	1374.69542	0.00358037843	0.00440320439	0.000489964801
61153.7534	2.5837644	1832.92723	0.00359206695	0.00404797851	0.000489923757
61153.7534	2.5837644	2291.15904	0.00360158835	0.00376941214	0.000489899131
61153.7534	2.5837644	2749.39084	0.00354419102	0.00354419102	0.000489882713
61153.7534	2.5837644	3207.62265	0.00335811924	0.00335811924	0.000489870986
61153.7534	2.5837644	3665.85446	0.00320179101	0.00320179101	0.000489862191
61153.7534	2.5837644	4124.08627	0.0030686334	0.0030686334	0.00048985535
68797.9725	0	0	0.0011313987	0.000556222003	0
68797.9725	0	458.231807	0.00113137098	0.00147883142	6.22046976e-05
68797.9725	0	916.463615	0.00113132912	0.00145680378	6.22046976e-05
68797.9725	0	1374.69542	0.00113129784	0.00144748334	6.22046976e-05
68797.9725	0	1832.92723	0.00113127657	0.00144233264	6.22046976e-05
68797.9725	0	2291.15904	0.00113126475	0.00143906443	6.22046976e-05
68797.9725	0	2749.39084	0.00113126186	0.00143680597	6.22046976e-05
68797.9725	0	3207.62265	0.00113126741	0.00143515186	6.22046976e-05
68797.9725	0	3665.85446	0.00113128095	0.00143388813	6.22046976e-05
68797.9725	0	4124.08627	0.00113130202	0.00143289116	6.22046976e-05
68797.9725	0.287084933	0	0.00255841635	0.00055947722	0.000198927516
68797.9725	0.287084933	458.231807	0.0025705185	0.00328583558	0.000287955506
68797.9725	0.287084933	916.463615	0.00248440617	0.00248440617	0.000287928143
68797.9725	0.287084933	1374.69542	0.00215559766	0.00215559766	0.000287919022
68797.9725	0.287084933	1832.92723	0.00198073657	0.00198073657	0.000287914462
68797.9725	0.287084933	2291.15904	0.0018728875	0.0018728875	0.000287911725
68797.9725	0.287084933	2749.39084	0.00179989118	0.00179989118	0.000287909901
68797.9725	0.287084933	3207.62265	0.00174725782	0.00174725782	0.000287908598
68797.9725	0.287084933	3665.85446	0.00170753112	0.00170753112	0.000287907621
68797.9725	0.287084933	4124.08627	0.00167649165	0.00167649165	0.000287906861
68797.9725	0.574169867	0	0.00289796271	0.000562723967	0.000331791985
68797.9725	0.574169867	458.231807	0.0029099741	0.00415147309	0.00038967944
68797.9725	0.574169867	916.463615	0.00291846232	0.00322039548	0.000389624715
68797.9725	0.574169867	1374.69542	0.00273895553	0.00273895553	0.000389606473
68797.9725	0.574169867	1832.92723	0.00245603491	0.00245603491	0.000389597352
68797.9725	0.574169867	2291.15904	0.00227184701	0.00227184701	0.000389591879
68797.9725	0.574169867	2749.39084	0.00214291666	0.00214291666	0.000389588231
68797.9725	0.574169867	3207.62265	0.00204779914	0.00204779914	0.000389585625
68797.9725	0.574169867	3665.85446	0.00197480566	0.00197480566	0.00038958367
68797.9725	0.574169867	4124.08627	0.00191705305	0.00191705305	0.00038958215
68797.9725	0.8612548	0	0.00307475735	0.000565962278	0.000436251747
68797.9725	0.8612548	458.231807	0.00308646417	0.00456489737	0.000414470904
68797.9725	0.8612548	916.463615	0.00309593666	0.00367836952	0.000414388815
68797.9725	0.8612548	1374.69542	0.00310306727	0.00316316031	0.000414361452
68797.9725	0.8612548	1832.92723	0.00283186883	0.00283186883	0.000414347771
68797.9725	0.8612548	2291.15904	0.0026039179	0.0026039179	0.000414339562
68797.9725	0.8612548	2749.39084	0.00243843393	0.00243843393	0.00041433409
68797.9725	0.8612548	3207.62265	0.0023131836	0.0023131836	0.000414330181
68797.9725	0.8612548	3665.85446	0.00221523007	0.00221523007	0.000414327249
68797.9725	0.8612548	4124.08627	0.00213659379	0.00213659379	0.000414324969
68797.9725	1.14833973	0	0.00319127075	0.000569192188	0.000507265684
68797.9725	1.14833973	458.231807	0.00320267542	0.00485756736	0.0004322775
68797.9725	1.14833973	916.463615	0.00321304935	0.00400001844	0.000432168049
68797.9725	1.14833973	1374.69542	0.00322086683	0.0034824113	0.000432131565
68797.9725	1.14833973	1832.92723	0.00313081189	0.00313081189	0.000432113323
68797.9725	1.14833973	2291.15904	0.00287854042	0.00287854042	0.000432102378
68797.9725	1.14833973	2749.39084	0.00268977682	0.00268977682	0.000432095081
68797.9725	1.14833973	3207.62265	0.00254367669	0.00254367669	0.000432089869
68797.9725	1.14833973	3665.85446	0.00242745152	0.00242745152	0.00043208596
68797.9725	1.14833973	4124.08627	0.00233288851	0.00233288851	0.00043208292
68797.9725	1.43542467	0	0.00327774568	0.000572413729	0.000542401176
68797.9725	1.43542467	458.231807	0.00328904056	0.00507938768	0.000447228929
68797.9725	1.43542467	916.463615	0.00330010754	0.00424881613	0.000447092115
68797.9725	1.43542467	1374.69542	0.00330879979	0.0037361439	0.00044704651
68797.9725	1.43542467	1832.92723	0.00331578912	0.00337651395	0.000447023708
68797.9725	1.43542467	2291.15904	0.00311064322	0.00311064322	0.000447010027
68797.9725	1.43542467	2749.39084	0.0029068932	0.0029068932	0.000447000906
68797.9725	1.43542467	3207.62265	0.00274622082	0.00274622082	0.000446994391
68797.9725	1.43542467	3665.85446	0.00261650292	0.00261650292	0.000446989505
68797.9725	1.43542467	4124.08627	0.00250970184	0.00250970184	0.000446985704
68797.9725	1.7225096	0	0.00334667935	0.000575626936	0.000562675348
68797.9725	1.7225096	458.231807	0.00335796004	0.00525205026	0.000460149618
68797.9725	1.7225096	916.463615	0.00336903586	0.00445115413	0.000459985442
68797.9725	1.7225096	1374.69542	0.00337873055	0.00394574191	0.000459930716
68797.9725	1.7225096	1832.92723	0.00338664946	0.00358377661	0.000459903353
68797.9725	1.7225096	2291.15904	0.0033104006	0.0033104006	0.000459886936
68797.9725	1.7225096	2749.39084	0.00309695766	0.00309695766	0.000459875991
68797.9725	1.7225096	3207.62265	0.0029260298	0.0029260298	0.000459868173
68797.9725	1.7225096	3665.85446	0.00278628108	0.00278628108	0.000459862309
68797.9725	1.7225096	4124.08627	0.00267001911	0.00267001911	0.000459857749
68797.9725	2.00959453	0	0.00340427543	0.000578831842	0.000576924296
68797.9725	2.00959453	458.231807	0.00341558795	0.00538929012	0.0004714534
68797.9725	2.00959453	916.463615	0.00342671558	0.00462035962	0.000471261862
68797.9725	2.00959453	1374.69542	0.00343745748	0.00412357031	0.000471198015
68797.9725	2.00959453	1832.92723	0.00344585241	0.00376220379	0.000471166092
68797.9725	2.00959453	2291.15904	0.00345312746	0.00348492784	0.000471146938
68797.9725	2.00959453	2749.39084	0.00326525074	0.00326525074	0.000471134169
68797.9725	2.00959453	3207.62265	0.003087086	0.003087086	0.000471125048
68797.9725	2.00959453	3665.85446	0.00293984743	0.00293984743	0.000471118207
68797.9725	2.00959453	4124.08627	0.00281623828	0.00281623828	0.000471112887
68797.9725	2.29667947	0	0.00345400005	0.00058202848	0.000588198254
68797.9725	2.29667947	458.231807	0.0034653641	0.00550044608	0.000481427915
68797.9725	2.29667947	916.463615	0.00347656064	0.00476438406	0.000481209015
68797.9725	2.29667947	1374.69542	0.00348757564	0.00427729263	0.000481136048
68797.9725	2.29667947	1832.92723	0.00349685628	0.00391825055	0.000481099564
68797.9725	2.29667947	2291.15904	0.00350513	0.00363931946	0.000481077674
68797.9725	2.29667947	2749.39084	0.00341572942	0.00341572942	0.00048106308
68797.9725	2.29667947	3207.62265	0.00323247593	0.00323247593	0.000481052656
68797.9725	2.29667947	3665.85446	0.00307963711	0.00307963711	0.000481044839
68797.9725	2.29667947	4124.08627	0.00295030646	0.00295030646	0.000481038758
68797.9725	2.5837644	0	0.00349795913	0.000585216884	0.000597678751
68797.9725	2.5837644	458.231807	0.00350938015	0.0055920095	0.000490292688
68797.9725	2.5837644	916.463615	0.00352064874	0.00488854503	0.000490046427
68797.9725	2.5837644	1374.69542	0.00353175216	0.00441199119	0.000489964339
68797.9725	2.5837644	1832.92723	0.00354210693	0.0040564134	0.000489923295
68797.9725	2.5837644	2291.15904	0.00355053857	0.00377730643	0.000489898668
68797.9725	2.5837644	2749.39084	0.00355140855	0.00355140855	0.00048988225
68797.9725	2.5837644	3207.62265	0.00336462377	0.00336462377	0.000489870523
68797.9725	2.5837644	3665.85446	0.00320760872	0.00320760872	0.000489861728
68797.9725	2.5837644	4124.08627	0.00307381989	0.00307381989	0.000489854887
