# Supplementary material for: GEODE: an in silico tool that translates in vitro to in vivo predictions of tuberculosis antibiotic combination efficacy
Source: Front Pharmacol. 2025 Oct 17;16:1639673. doi: 10.3389/fphar.2025.1639673 (PMC12575316; doi:10.3389/fphar.2025.1639673)
Supplement: Supplementary file 1 [file Supplementaryfile5.zip › drug_int_data/BPaMZ-ANNN-max/BDQ-PZA-MXF.csv]

bliss BDQ-PZA-MXF nrDrugs 3 nrLines 999
0	0	15.095	0.00601115	0.00601115	0.000869906
0	0	30.1901	0.00601576	0.00601576	0.000869987
0	0	45.2851	0.00601725	0.00601725	0.000869998
0	0	60.3801	0.00601799	0.00601799	0.000870001
0	0	75.4751	0.00601843	0.00601843	0.000870002
0	0	90.5702	0.00601872	0.00601872	0.000870002
0	0	105.6652	0.006018926	0.006018926	0.0008700027
0	0	120.7602	0.006019082	0.006019082	0.0008700029
0	0	135.8552	0.006019202	0.006019202	0.000870003
0	7644.2192	0	0.0015834273	0.0015834273	0.00010941815
0	7644.2192	15.095027	0.005909001	0.005909001	0.00082082885
0	7644.2192	30.190054	0.0059637353	0.0059637353	0.0008220201
0	7644.2192	45.285081	0.0059823528	0.0059823528	0.00082236059
0	7644.2192	60.380108	0.005991733	0.005991733	0.00082251657
0	7644.2192	75.475136	0.0059973843	0.0059973843	0.00082260454
0	7644.2192	90.570163	0.0060011616	0.0060011616	0.00082266043
0	7644.2192	105.66519	0.0060038644	0.0060038644	0.00082269882
0	7644.2192	120.76022	0.0060058941	0.0060058941	0.00082272666
0	7644.2192	135.85524	0.0060074743	0.0060074743	0.0008227477
0	15288.4383	0	0.00159341167	0.00159341167	0.000109418153
0	15288.4383	15.0950271	0.00580430336	0.00580430336	0.000820828848
0	15288.4383	30.1900542	0.00590900101	0.00590900101	0.000822020099
0	15288.4383	45.2850813	0.00594530626	0.00594530626	0.000822360594
0	15288.4383	60.3801084	0.00596373535	0.00596373535	0.000822516572
0	15288.4383	75.4751355	0.005974883	0.005974883	0.00082260454
0	15288.4383	90.5701626	0.00598235275	0.00598235275	0.000822660433
0	15288.4383	105.66519	0.00598770703	0.00598770703	0.000822698816
0	15288.4383	120.760217	0.00599173304	0.00599173304	0.00082272666
0	15288.4383	135.855244	0.00599487051	0.00599487051	0.000822747699
0	22932.6575	0	0.00159570936	0.00159570936	0.000109418153
0	22932.6575	15.0950271	0.00570549079	0.00570549079	0.000820828848
0	22932.6575	30.1900542	0.00585588198	0.00585588198	0.000822020099
0	22932.6575	45.2850813	0.00590900101	0.00590900101	0.000822360594
0	22932.6575	60.3801084	0.00593616139	0.00593616139	0.000822516572
0	22932.6575	75.4751355	0.00595265549	0.00595265549	0.00082260454
0	22932.6575	90.5701626	0.00596373535	0.00596373535	0.000822660433
0	22932.6575	105.66519	0.005971691	0.005971691	0.000822698816
0	22932.6575	120.760217	0.00597768058	0.00597768058	0.00082272666
0	22932.6575	135.855244	0.00598235275	0.00598235275	0.000822747699
0	30576.8767	0	0.00159663385	0.00159663385	0.000109418153
0	30576.8767	15.0950271	0.00561205134	0.00561205134	0.000820828848
0	30576.8767	30.1900542	0.00580430336	0.00580430336	0.000822020099
0	30576.8767	45.2850813	0.00587341357	0.00587341357	0.000822360594
0	30576.8767	60.3801084	0.00590900101	0.00590900101	0.000822516572
0	30576.8767	75.4751355	0.00593069655	0.00593069655	0.00082260454
0	30576.8767	90.5701626	0.00594530626	0.00594530626	0.000822660433
0	30576.8767	105.66519	0.00595581429	0.00595581429	0.000822698816
0	30576.8767	120.760217	0.00596373535	0.00596373535	0.00082272666
0	30576.8767	135.855244	0.00596992007	0.00596992007	0.000822747699
0	38221.0958	0	0.0015971091	0.0015971091	0.000109418153
0	38221.0958	15.0950271	0.00552353217	0.00552353217	0.000820828848
0	38221.0958	30.1900542	0.00575419494	0.00575419494	0.000822020099
0	38221.0958	45.2850813	0.00583852151	0.00583852151	0.000822360594
0	38221.0958	60.3801084	0.00588224438	0.00588224438	0.000822516572
0	38221.0958	75.4751355	0.00590900101	0.00590900101	0.00082260454
0	38221.0958	90.5701626	0.00592706247	0.00592706247	0.000822660433
0	38221.0958	105.66519	0.00594007497	0.00594007497	0.000822698816
0	38221.0958	120.760217	0.00594989605	0.00594989605	0.00082272666
0	38221.0958	135.855244	0.00595757155	0.00595757155	0.000822747699
0	45865.315	0	0.00159739011	0.00159739011	0.000109418153
0	45865.315	15.0950271	0.0054395312	0.0054395312	0.000820828848
0	45865.315	30.1900542	0.00570549079	0.00570549079	0.000822020099
0	45865.315	45.2850813	0.00580430336	0.00580430336	0.000822360594
0	45865.315	60.3801084	0.00585588198	0.00585588198	0.000822516572
0	45865.315	75.4751355	0.00588756386	0.00588756386	0.00082260454
0	45865.315	90.5701626	0.00590900101	0.00590900101	0.000822660433
0	45865.315	105.66519	0.00592447117	0.00592447117	0.000822698816
0	45865.315	120.760217	0.00593616139	0.00593616139	0.00082272666
0	45865.315	135.855244	0.00594530626	0.00594530626	0.000822747699
0	53509.5342	0	0.0015975721	0.0015975721	0.000109418153
0	53509.5342	15.0950271	0.00535969006	0.00535969006	0.000820828848
0	53509.5342	30.1900542	0.00565812901	0.00565812901	0.000822020099
0	53509.5342	45.2850813	0.00577073854	0.00577073854	0.000822360594
0	53509.5342	60.3801084	0.00582990461	0.00582990461	0.000822516572
0	53509.5342	75.4751355	0.00586638023	0.00586638023	0.00082260454
0	53509.5342	90.5701626	0.00589111899	0.00589111899	0.000822660433
0	53509.5342	105.66519	0.00590900101	0.00590900101	0.000822698816
0	53509.5342	120.760217	0.00592253012	0.00592253012	0.00082272666
0	53509.5342	135.855244	0.00593312333	0.00593312333	0.000822747699
0	61153.7534	0	0.00159769774	0.00159769774	0.000109418153
0	61153.7534	15.0950271	0.00528368827	0.00528368827	0.000820828848
0	61153.7534	30.1900542	0.00561205134	0.00561205134	0.000822020099
0	61153.7534	45.2850813	0.00573780733	0.00573780733	0.000822360594
0	61153.7534	60.3801084	0.00580430336	0.00580430336	0.000822516572
0	61153.7534	75.4751355	0.00584544534	0.00584544534	0.00082260454
0	61153.7534	90.5701626	0.00587341357	0.00587341357	0.000822660433
0	61153.7534	105.66519	0.00589366268	0.00589366268	0.000822698816
0	61153.7534	120.760217	0.00590900101	0.00590900101	0.00082272666
0	61153.7534	135.855244	0.00592102187	0.00592102187	0.000822747699
0	68797.9725	0	0.00159778871	0.00159778871	0.000109418153
0	68797.9725	15.0950271	0.00521123828	0.00521123828	0.000820828848
0	68797.9725	30.1900542	0.00556720295	0.00556720295	0.000822020099
0	68797.9725	45.2850813	0.00570549079	0.00570549079	0.000822360594
0	68797.9725	60.3801084	0.00577906959	0.00577906959	0.000822516572
0	68797.9725	75.4751355	0.00582475455	0.00582475455	0.00082260454
0	68797.9725	90.5701626	0.00585588198	0.00585588198	0.000822660433
0	68797.9725	105.66519	0.0058784544	0.0058784544	0.000822698816
0	68797.9725	120.760217	0.00589557283	0.00589557283	0.00082272666
0	68797.9725	135.855244	0.00590900101	0.00590900101	0.000822747699
1.0259	0	0	0.0060045	0.0060045	0.0010169
1.02587	0	15.095	0.00608968	0.00608968	0.0012015
1.02587	0	30.1901	0.00608724	0.00608724	0.00119682
1.02587	0	45.2851	0.00608207	0.00608207	0.00119525
1.02587	0	60.3801	0.00607706	0.00607706	0.00119447
1.02587	0	75.4751	0.0060726	0.0060726	0.001194
1.02587	0	90.5702	0.0060687	0.0060687	0.00119368
1.025869	0	105.6652	0.006065298	0.006065298	0.001193458
1.025869	0	120.7602	0.006062319	0.006062319	0.001193289
1.025869	0	135.8552	0.006059694	0.006059694	0.001193158
1.0258691	7644.2192	0	0.0058131261	0.0058131261	0.00093230844
1.0258691	7644.2192	15.095027	0.0060666812	0.0060666812	0.00091942823
1.0258691	7644.2192	30.190054	0.0060793435	0.0060793435	0.00092103504
1.0258691	7644.2192	45.285081	0.0060788096	0.0060788096	0.00092157165
1.0258691	7644.2192	60.380108	0.0060757294	0.0060757294	0.00092184007
1.0258691	7644.2192	75.475136	0.0060721748	0.0060721748	0.00092200114
1.0258691	7644.2192	90.570163	0.006068725	0.006068725	0.00092210854
1.0258691	7644.2192	105.66519	0.0060655497	0.0060655497	0.00092218525
1.0258691	7644.2192	120.76022	0.0060626827	0.0060626827	0.00092224279
1.0258691	7644.2192	135.85524	0.0060601105	0.0060601105	0.00092228754
1.02586908	15288.4383	0	0.00564403727	0.00564403727	0.000932298265
1.02586908	15288.4383	15.0950271	0.00604402911	0.00604402911	0.000919428231
1.02586908	15288.4383	30.1900542	0.00607157818	0.00607157818	0.000921035042
1.02586908	15288.4383	45.2850813	0.00607561645	0.00607561645	0.000921571652
1.02586908	15288.4383	60.3801084	0.0060744423	0.0060744423	0.000921840069
1.02586908	15288.4383	75.4751355	0.00607177934	0.00607177934	0.000922001145
1.02586908	15288.4383	90.5701626	0.00606876927	0.00606876927	0.000922108537
1.02586908	15288.4383	105.66519	0.00606581489	0.00606581489	0.00092218525
1.02586908	15288.4383	120.760217	0.00606305718	0.00606305718	0.000922242785
1.02586908	15288.4383	135.855244	0.00606053521	0.00606053521	0.000922287536
1.02586908	22932.6575	0	0.00550118102	0.00550118102	0.000932294873
1.02586908	22932.6575	15.0950271	0.00602183603	0.00602183603	0.000919428231
1.02586908	22932.6575	30.1900542	0.00606395888	0.00606395888	0.000921035042
1.02586908	22932.6575	45.2850813	0.00607249463	0.00607249463	0.000921571652
1.02586908	22932.6575	60.3801084	0.00607319749	0.00607319749	0.000921840069
1.02586908	22932.6575	75.4751355	0.00607141159	0.00607141159	0.000922001145
1.02586908	22932.6575	90.5701626	0.00606883278	0.00606883278	0.000922108537
1.02586908	22932.6575	105.66519	0.00606609402	0.00606609402	0.00092218525
1.02586908	22932.6575	120.760217	0.00606344209	0.00606344209	0.000922242785
1.02586908	22932.6575	135.855244	0.00606096796	0.00606096796	0.000922287536
1.02586908	30576.8767	0	0.00537833099	0.00537833099	0.000932293176
1.02586908	30576.8767	15.0950271	0.00600022452	0.00600022452	0.000919428231
1.02586908	30576.8767	30.1900542	0.00605650474	0.00605650474	0.000921035042
1.02586908	30576.8767	45.2850813	0.00606945003	0.00606945003	0.000921571652
1.02586908	30576.8767	60.3801084	0.00607199745	0.00607199745	0.000921840069
1.02586908	30576.8767	75.4751355	0.00607107276	0.00607107276	0.000922001145
1.02586908	30576.8767	90.5701626	0.00606891622	0.00606891622	0.000922108537
1.02586908	30576.8767	105.66519	0.00606638752	0.00606638752	0.00092218525
1.02586908	30576.8767	120.760217	0.00606383773	0.00606383773	0.000922242785
1.02586908	30576.8767	135.855244	0.00606140896	0.00606140896	0.000922287536
1.02586908	38221.0958	0	0.00527113183	0.00527113183	0.000932292159
1.02586908	38221.0958	15.0950271	0.00597932725	0.00597932725	0.000919428231
1.02586908	38221.0958	30.1900542	0.00604923593	0.00604923593	0.000921035042
1.02586908	38221.0958	45.2850813	0.00606648875	0.00606648875	0.000921571652
1.02586908	38221.0958	60.3801084	0.00607084468	0.00607084468	0.000921840069
1.02586908	38221.0958	75.4751355	0.00607076411	0.00607076411	0.000922001145
1.02586908	38221.0958	90.5701626	0.00606902029	0.00606902029	0.000922108537
1.02586908	38221.0958	105.66519	0.00606669582	0.00606669582	0.00092218525
1.02586908	38221.0958	120.760217	0.00606424437	0.00606424437	0.000922242785
1.02586908	38221.0958	135.855244	0.00606185837	0.00606185837	0.000922287536
1.02586908	45865.315	0	0.00517643947	0.00517643947	0.00093229148
1.02586908	45865.315	15.0950271	0.00595929065	0.00595929065	0.000919428231
1.02586908	45865.315	30.1900542	0.00604217378	0.00604217378	0.000921035042
1.02586908	45865.315	45.2850813	0.00606361714	0.00606361714	0.000921571652
1.02586908	45865.315	60.3801084	0.00606974181	0.00606974181	0.000921840069
1.02586908	45865.315	75.4751355	0.0060704869	0.0060704869	0.000922001145
1.02586908	45865.315	90.5701626	0.0060691457	0.0060691457	0.000922108537
1.02586908	45865.315	105.66519	0.00606701933	0.00606701933	0.00092218525
1.02586908	45865.315	120.760217	0.00606466229	0.00606466229	0.000922242785
1.02586908	45865.315	135.855244	0.0060623164	0.0060623164	0.000922287536
1.02586908	53509.5342	0	0.00509192327	0.00509192327	0.000932290995
1.02586908	53509.5342	15.0950271	0.0059402808	0.0059402808	0.000919428231
1.02586908	53509.5342	30.1900542	0.00603534095	0.00603534095	0.000921035042
1.02586908	53509.5342	45.2850813	0.00606084182	0.00606084182	0.000921571652
1.02586908	53509.5342	60.3801084	0.00606869152	0.00606869152	0.000921840069
1.02586908	53509.5342	75.4751355	0.00607024246	0.00607024246	0.000922001145
1.02586908	53509.5342	90.5701626	0.00606929318	0.00606929318	0.000922108537
1.02586908	53509.5342	105.66519	0.0060673585	0.0060673585	0.00092218525
1.02586908	53509.5342	120.760217	0.00606509175	0.00606509175	0.000922242785
1.02586908	53509.5342	135.855244	0.00606278322	0.00606278322	0.000922287536
1.02586908	61153.7534	0	0.005015816	0.005015816	0.000932290632
1.02586908	61153.7534	15.0950271	0.00591800605	0.00591800605	0.000919428231
1.02586908	61153.7534	30.1900542	0.00602626837	0.00602626837	0.000921035042
1.02586908	61153.7534	45.2850813	0.00605645501	0.00605645501	0.000921571652
1.02586908	61153.7534	60.3801084	0.00606639161	0.00606639161	0.000921840069
1.02586908	61153.7534	75.4751355	0.00606897925	0.00606897925	0.000922001145
1.02586908	61153.7534	90.5701626	0.00606858118	0.00606858118	0.000922108537
1.02586908	61153.7534	105.66519	0.00606695459	0.00606695459	0.00092218525
1.02586908	61153.7534	120.760217	0.00606486685	0.00606486685	0.000922242785
1.02586908	61153.7534	135.855244	0.00606266552	0.00606266552	0.000922287536
1.02586908	68797.9725	0	0.00494675117	0.00494675117	0.000932290349
1.02586908	68797.9725	15.0950271	0.00588601279	0.00588601279	0.000919428231
1.02586908	68797.9725	30.1900542	0.00601091874	0.00601091874	0.000921035042
1.02586908	68797.9725	45.2850813	0.00604759333	0.00604759333	0.000921571652
1.02586908	68797.9725	60.3801084	0.00606063222	0.00606063222	0.000921840069
1.02586908	68797.9725	75.4751355	0.00606490015	0.00606490015	0.000922001145
1.02586908	68797.9725	90.5701626	0.00606549612	0.00606549612	0.000922108537
1.02586908	68797.9725	105.66519	0.00606450054	0.00606450054	0.00092218525
1.02586908	68797.9725	120.760217	0.00606283762	0.00606283762	0.000922242785
1.02586908	68797.9725	135.855244	0.00606093681	0.00606093681	0.000922287536
2.0517	0	0	0.0060119	0.0060119	0.0012591
2.05174	0	15.095	0.00608344	0.00608344	0.00137308
2.05174	0	30.1901	0.00608968	0.00608968	0.00136377
2.05174	0	45.2851	0.00608929	0.00608929	0.00136064
2.05174	0	60.3801	0.00608724	0.00608724	0.00135907
2.05174	0	75.4751	0.0060847	0.0060847	0.00135813
2.05174	0	90.5702	0.00608207	0.00608207	0.0013575
2.051738	0	105.6652	0.006079502	0.006079502	0.00135705
2.051738	0	120.7602	0.006077056	0.006077056	0.001356713
2.051738	0	135.8552	0.006074754	0.006074754	0.001356451
2.0517382	7644.2192	0	0.0059102313	0.0059102313	0.0011185792
2.0517382	7644.2192	15.095027	0.0060585781	0.0060585781	0.0011012609
2.0517382	7644.2192	30.190054	0.0060781433	0.0060781433	0.0011044489
2.0517382	7644.2192	45.285081	0.0060828228	0.0060828228	0.0011055195
2.0517382	7644.2192	60.380108	0.0060832751	0.0060832751	0.0011060557
2.0517382	7644.2192	75.475136	0.0060821702	0.0060821702	0.0011063776
2.0517382	7644.2192	90.570163	0.0060804312	0.0060804312	0.0011065923
2.0517382	7644.2192	105.66519	0.0060784438	0.0060784438	0.0011067457
2.0517382	7644.2192	120.76022	0.0060763881	0.0060763881	0.0011068608
2.0517382	7644.2192	135.85524	0.0060743528	0.0060743528	0.0011069502
2.05173817	15288.4383	0	0.00581312607	0.00581312607	0.00111855881
2.05173817	15288.4383	15.0950271	0.00603381308	0.00603381308	0.00110126094
2.05173817	15288.4383	30.1900542	0.00606668121	0.00606668121	0.00110444891
2.05173817	15288.4383	45.2850813	0.00607639826	0.00607639826	0.00110551953
2.05173817	15288.4383	60.3801084	0.00607934348	0.00607934348	0.00110605572
2.05173817	15288.4383	75.4751355	0.00607966437	0.00607966437	0.00110637765
2.05173817	15288.4383	90.5701626	0.00607880962	0.00607880962	0.00110659233
2.05173817	15288.4383	105.66519	0.00607739814	0.00607739814	0.00110674571
2.05173817	15288.4383	120.760217	0.00607572941	0.00607572941	0.00110686075
2.05173817	15288.4383	135.855244	0.00607395988	0.00607395988	0.00110695024
2.05173817	22932.6575	0	0.00572481388	0.00572481388	0.00111855203
2.05173817	22932.6575	15.0950271	0.00600920981	0.00600920981	0.00110126094
2.05173817	22932.6575	30.1900542	0.00605530512	0.00605530512	0.00110444891
2.05173817	22932.6575	45.2850813	0.00607002338	0.00607002338	0.00110551953
2.05173817	22932.6575	60.3801084	0.00607544374	0.00607544374	0.00110605572
2.05173817	22932.6575	75.4751355	0.00607718077	0.00607718077	0.00110637765
2.05173817	22932.6575	90.5701626	0.00607720447	0.00607720447	0.00110659233
2.05173817	22932.6575	105.66519	0.00607636506	0.00607636506	0.00110674571
2.05173817	22932.6575	120.760217	0.00607508072	0.00607508072	0.00110686075
2.05173817	22932.6575	135.855244	0.006073575	0.006073575	0.00110695024
2.05173817	30576.8767	0	0.00564403727	0.00564403727	0.00111854863
2.05173817	30576.8767	15.0950271	0.00598482962	0.00598482962	0.00110126094
2.05173817	30576.8767	30.1900542	0.00604402911	0.00604402911	0.00110444891
2.05173817	30576.8767	45.2850813	0.00606370314	0.00606370314	0.00110551953
2.05173817	30576.8767	60.3801084	0.00607157818	0.00607157818	0.00110605572
2.05173817	30576.8767	75.4751355	0.00607472062	0.00607472062	0.00110637765
2.05173817	30576.8767	90.5701626	0.00607561645	0.00607561645	0.00110659233
2.05173817	30576.8767	105.66519	0.00607534504	0.00607534504	0.00110674571
2.05173817	30576.8767	120.760217	0.0060744423	0.0060744423	0.00110686075
2.05173817	30576.8767	135.855244	0.00607319839	0.00607319839	0.00110695024
2.05173817	38221.0958	0	0.00556977336	0.00556977336	0.0011185466
2.05173817	38221.0958	15.0950271	0.0059607345	0.0059607345	0.00110126094
2.05173817	38221.0958	30.1900542	0.00603286774	0.00603286774	0.00110444891
2.05173817	38221.0958	45.2850813	0.00605744266	0.00605744266	0.00110551953
2.05173817	38221.0958	60.3801084	0.0060677491	0.0060677491	0.00110605572
2.05173817	38221.0958	75.4751355	0.00607228512	0.00607228512	0.00110637765
2.05173817	38221.0958	90.5701626	0.00607404626	0.00607404626	0.00110659233
2.05173817	38221.0958	105.66519	0.00607433853	0.00607433853	0.00110674571
2.05173817	38221.0958	120.760217	0.00607381446	0.00607381446	0.00110686075
2.05173817	38221.0958	135.855244	0.00607283027	0.00607283027	0.00110695024
2.05173817	45865.315	0	0.00550118102	0.00550118102	0.00111854524
2.05173817	45865.315	15.0950271	0.0059369872	0.0059369872	0.00110126094
2.05173817	45865.315	30.1900542	0.00602183603	0.00602183603	0.00110444891
2.05173817	45865.315	45.2850813	0.00605124717	0.00605124717	0.00110551953
2.05173817	45865.315	60.3801084	0.00606395888	0.00606395888	0.00110605572
2.05173817	45865.315	75.4751355	0.00606987553	0.00606987553	0.00110637765
2.05173817	45865.315	90.5701626	0.00607249463	0.00607249463	0.00110659233
2.05173817	45865.315	105.66519	0.00607334599	0.00607334599	0.00110674571
2.05173817	45865.315	120.760217	0.00607319749	0.00607319749	0.00110686075
2.05173817	45865.315	135.855244	0.00607247084	0.00607247084	0.00110695024
2.05173817	53509.5342	0	0.00543756189	0.00543756189	0.00111854427
2.05173817	53509.5342	15.0950271	0.00591365178	0.00591365178	0.00110126094
2.05173817	53509.5342	30.1900542	0.00601094956	0.00601094956	0.00110444891
2.05173817	53509.5342	45.2850813	0.0060451221	0.0060451221	0.00110551953
2.05173817	53509.5342	60.3801084	0.00606020993	0.00606020993	0.00110605572
2.05173817	53509.5342	75.4751355	0.00606749312	0.00606749312	0.00110637765
2.05173817	53509.5342	90.5701626	0.0060709623	0.0060709623	0.00110659233
2.05173817	53509.5342	105.66519	0.00607236788	0.00607236788	0.00110674571
2.05173817	53509.5342	120.760217	0.00607259172	0.00607259172	0.00110686075
2.05173817	53509.5342	135.855244	0.00607212031	0.00607212031	0.00110695024
2.05173817	61153.7534	0	0.00537833099	0.00537833099	0.00111854354
2.05173817	61153.7534	15.0950271	0.00589079447	0.00589079447	0.00110126094
2.05173817	61153.7534	30.1900542	0.00600022452	0.00600022452	0.00110444891
2.05173817	61153.7534	45.2850813	0.00603907303	0.00603907303	0.00110551953
2.05173817	61153.7534	60.3801084	0.00605650474	0.00605650474	0.00110605572
2.05173817	61153.7534	75.4751355	0.00606513918	0.00606513918	0.00110637765
2.05173817	61153.7534	90.5701626	0.00606945003	0.00606945003	0.00110659233
2.05173817	61153.7534	105.66519	0.00607140468	0.00607140468	0.00110674571
2.05173817	61153.7534	120.760217	0.00607199745	0.00607199745	0.00110686075
2.05173817	61153.7534	135.855244	0.0060717789	0.0060717789	0.00110695024
2.05173817	68797.9725	0	0.00532299436	0.00532299436	0.00111854298
2.05173817	68797.9725	15.0950271	0.00586848512	0.00586848512	0.00110126094
2.05173817	68797.9725	30.1900542	0.00598967783	0.00598967783	0.00110444891
2.05173817	68797.9725	45.2850813	0.00603310571	0.00603310571	0.00110551953
2.05173817	68797.9725	60.3801084	0.00605284587	0.00605284587	0.00110605572
2.05173817	68797.9725	75.4751355	0.00606281505	0.00606281505	0.00110637765
2.05173817	68797.9725	90.5701626	0.00606795859	0.00606795859	0.00110659233
2.05173817	68797.9725	105.66519	0.00607045686	0.00607045686	0.00110674571
2.05173817	68797.9725	120.760217	0.006071415	0.006071415	0.00110686075
2.05173817	68797.9725	135.855244	0.00607144683	0.00607144683	0.00110695024
3.0776	0	0	0.0060141	0.0060141	0.0013606
3.07761	0	15.095	0.00607627	0.00607627	0.0014641
3.07761	0	30.1901	0.00608705	0.00608705	0.0014503
3.07761	0	45.2851	0.00608968	0.00608968	0.00144562
3.07761	0	60.3801	0.00608971	0.00608971	0.00144327
3.07761	0	75.4751	0.00608871	0.00608871	0.00144186
3.07761	0	90.5702	0.00608724	0.00608724	0.00144092
3.077607	0	105.6652	0.006085566	0.006085566	0.001440242
3.077607	0	120.7602	0.006083821	0.006083821	0.001439737
3.077607	0	135.8552	0.006082068	0.006082068	0.001439344
3.0776072	7644.2192	0	0.0059448134	0.0059448134	0.0012072327
3.0776072	7644.2192	15.095027	0.0060535116	0.0060535116	0.0012181492
3.0776072	7644.2192	30.190054	0.0060745958	0.0060745958	0.0012228685
3.0776072	7644.2192	45.285081	0.0060819807	0.0060819807	0.001224468
3.0776072	7644.2192	60.380108	0.0060845468	0.0060845468	0.0012252707
3.0776072	7644.2192	75.475136	0.0060850636	0.0060850636	0.001225753
3.0776072	7644.2192	90.570163	0.0060845924	0.0060845924	0.0012260748
3.0776072	7644.2192	105.66519	0.0060836114	0.0060836114	0.0012263047
3.0776072	7644.2192	120.76022	0.0060823618	0.0060823618	0.0012264772
3.0776072	7644.2192	135.85524	0.0060809752	0.0060809752	0.0012266114
3.07760725	15288.4383	0	0.00587679658	0.00587679658	0.00120720216
3.07760725	15288.4383	15.0950271	0.00603078259	0.00603078259	0.00121814915
3.07760725	15288.4383	30.1900542	0.0060621784	0.0060621784	0.00122286851
3.07760725	15288.4383	45.2850813	0.0060743139	0.0060743139	0.00122446795
3.07760725	15288.4383	60.3801084	0.00607940242	0.00607940242	0.00122527067
3.07760725	15288.4383	75.4751355	0.00608143836	0.00608143836	0.00122575299
3.07760725	15288.4383	90.5701626	0.00608196117	0.00608196117	0.00122607476
3.07760725	15288.4383	105.66519	0.00608166749	0.00608166749	0.0012263047
3.07760725	15288.4383	120.760217	0.00608091148	0.00608091148	0.00122647719
3.07760725	15288.4383	135.855244	0.00607988889	0.00607988889	0.00122661137
3.07760725	22932.6575	0	0.00581312607	0.00581312607	0.00120719198
3.07760725	22932.6575	15.0950271	0.00600812203	0.00600812203	0.00121814915
3.07760725	22932.6575	30.1900542	0.00604980874	0.00604980874	0.00122286851
3.07760725	22932.6575	45.2850813	0.00606668121	0.00606668121	0.00122446795
3.07760725	22932.6575	60.3801084	0.00607428225	0.00607428225	0.00122527067
3.07760725	22932.6575	75.4751355	0.00607783086	0.00607783086	0.00122575299
3.07760725	22932.6575	90.5701626	0.00607934348	0.00607934348	0.00122607476
3.07760725	22932.6575	105.66519	0.00607973423	0.00607973423	0.0012263047
3.07760725	22932.6575	120.760217	0.00607946971	0.00607946971	0.00122647719
3.07760725	22932.6575	135.855244	0.00607880962	0.00607880962	0.00122661137
3.07760725	30576.8767	0	0.00575335731	0.00575335731	0.00120718689
3.07760725	30576.8767	15.0950271	0.00598556476	0.00598556476	0.00121814915
3.07760725	30576.8767	30.1900542	0.00603749706	0.00603749706	0.00122286851
3.07760725	30576.8767	45.2850813	0.00605908673	0.00605908673	0.00122446795
3.07760725	30576.8767	60.3801084	0.00606918825	0.00606918825	0.00122527067
3.07760725	30576.8767	75.4751355	0.0060742422	0.0060742422	0.00122575299
3.07760725	30576.8767	90.5701626	0.00607673997	0.00607673997	0.00122607476
3.07760725	30576.8767	105.66519	0.00607781204	0.00607781204	0.0012263047
3.07760725	30576.8767	120.760217	0.00607803683	0.00607803683	0.00122647719
3.07760725	30576.8767	135.855244	0.00607773766	0.00607773766	0.00122661137
3.07760725	38221.0958	0	0.00569710582	0.00569710582	0.00120718384
3.07760725	38221.0958	15.0950271	0.00596314486	0.00596314486	0.00121814915
3.07760725	38221.0958	30.1900542	0.00602525379	0.00602525379	0.00122286851
3.07760725	38221.0958	45.2850813	0.00605153462	0.00605153462	0.00122446795
3.07760725	38221.0958	60.3801084	0.00606412242	0.00606412242	0.00122527067
3.07760725	38221.0958	75.4751355	0.00607067349	0.00607067349	0.00122575299
3.07760725	38221.0958	90.5701626	0.00607415131	0.00607415131	0.00122607476
3.07760725	38221.0958	105.66519	0.00607590135	0.00607590135	0.0012263047
3.07760725	38221.0958	120.760217	0.00607661313	0.00607661313	0.00122647719
3.07760725	38221.0958	135.855244	0.00607667319	0.00607667319	0.00122661137
3.07760725	45865.315	0	0.00564403727	0.00564403727	0.0012071818
3.07760725	45865.315	15.0950271	0.00594089547	0.00594089547	0.00121814915
3.07760725	45865.315	30.1900542	0.00601308959	0.00601308959	0.00122286851
3.07760725	45865.315	45.2850813	0.00604402911	0.00604402911	0.00122446795
3.07760725	45865.315	60.3801084	0.00605908681	0.00605908681	0.00122527067
3.07760725	45865.315	75.4751355	0.00606712585	0.00606712585	0.00122575299
3.07760725	45865.315	90.5701626	0.00607157818	0.00607157818	0.00122607476
3.07760725	45865.315	105.66519	0.00607400259	0.00607400259	0.0012263047
3.07760725	45865.315	120.760217	0.00607519891	0.00607519891	0.00122647719
3.07760725	45865.315	135.855244	0.00607561645	0.00607561645	0.00122661137
3.07760725	53509.5342	0	0.00559385955	0.00559385955	0.00120718035
3.07760725	53509.5342	15.0950271	0.00591884854	0.00591884854	0.00121814915
3.07760725	53509.5342	30.1900542	0.00600101527	0.00600101527	0.00122286851
3.07760725	53509.5342	45.2850813	0.00603657454	0.00603657454	0.00122446795
3.07760725	53509.5342	60.3801084	0.00605408348	0.00605408348	0.00122527067
3.07760725	53509.5342	75.4751355	0.00606360042	0.00606360042	0.00122575299
3.07760725	53509.5342	90.5701626	0.00606902126	0.00606902126	0.00122607476
3.07760725	53509.5342	105.66519	0.00607211621	0.00607211621	0.0012263047
3.07760725	53509.5342	120.760217	0.00607379446	0.00607379446	0.00122647719
3.07760725	53509.5342	135.855244	0.00607456763	0.00607456763	0.00122661137
3.07760725	61153.7534	0	0.00554631618	0.00554631618	0.00120717926
3.07760725	61153.7534	15.0950271	0.00589703468	0.00589703468	0.00121814915
3.07760725	61153.7534	30.1900542	0.0059890419	0.0059890419	0.00122286851
3.07760725	61153.7534	45.2850813	0.00602917534	0.00602917534	0.00122446795
3.07760725	61153.7534	60.3801084	0.00604911458	0.00604911458	0.00122527067
3.07760725	61153.7534	75.4751355	0.00606009836	0.00606009836	0.00122575299
3.07760725	61153.7534	90.5701626	0.00606648126	0.00606648126	0.00122607476
3.07760725	61153.7534	105.66519	0.00607024266	0.00607024266	0.0012263047
3.07760725	61153.7534	120.760217	0.0060724001	0.0060724001	0.00122647719
3.07760725	61153.7534	135.855244	0.00607352695	0.00607352695	0.00122661137
3.07760725	68797.9725	0	0.00550118102	0.00550118102	0.00120717841
3.07760725	68797.9725	15.0950271	0.00587548311	0.00587548311	0.00121814915
3.07760725	68797.9725	30.1900542	0.00597718078	0.00597718078	0.00122286851
3.07760725	68797.9725	45.2850813	0.00602183603	0.00602183603	0.00122446795
3.07760725	68797.9725	60.3801084	0.00604418226	0.00604418226	0.00122527067
3.07760725	68797.9725	75.4751355	0.00605662085	0.00605662085	0.00122575299
3.07760725	68797.9725	90.5701626	0.00606395888	0.00606395888	0.00122607476
3.07760725	68797.9725	105.66519	0.00606838239	0.00606838239	0.0012263047
3.07760725	68797.9725	120.760217	0.00607101612	0.00607101612	0.00122647719
3.07760725	68797.9725	135.855244	0.00607249463	0.00607249463	0.00122661137
4.1035	0	0	0.0060151	0.0060151	0.0014209
4.10348	0	15.095	0.0060701	0.0060701	0.0015254
4.10348	0	30.1901	0.00608344	0.00608344	0.00150733
4.10348	0	45.2851	0.00608812	0.00608812	0.00150112
4.10348	0	60.3801	0.00608968	0.00608968	0.00149799
4.10348	0	75.4751	0.00608984	0.00608984	0.00149611
4.10348	0	90.5702	0.00608929	0.00608929	0.00149486
4.103476	0	105.6652	0.006088368	0.006088368	0.001493961
4.103476	0	120.7602	0.006087236	0.006087236	0.001493288
4.103476	0	135.8552	0.006085994	0.006085994	0.001492764
4.1034763	7644.2192	0	0.0059625556	0.0059625556	0.0012674514
4.1034763	7644.2192	15.095027	0.0060501059	0.0060501059	0.0013435326
4.1034763	7644.2192	30.190054	0.0060710023	0.0060710023	0.0013497123
4.1034763	7644.2192	45.285081	0.0060799196	0.0060799196	0.0013518329
4.1034763	7644.2192	60.380108	0.0060839023	0.0060839023	0.0013529002
4.1034763	7644.2192	75.475136	0.0060855783	0.0060855783	0.0013535423
4.1034763	7644.2192	90.570163	0.0060860522	0.0060860522	0.0013539708
4.1034763	7644.2192	105.66519	0.0060858509	0.0060858509	0.0013542772
4.1034763	7644.2192	120.76022	0.0060852522	0.0060852522	0.001354507
4.1034763	7644.2192	135.85524	0.006084414	0.006084414	0.0013546859
4.10347633	15288.4383	0	0.00591023126	0.00591023126	0.00126745142
4.10347633	15288.4383	15.0950271	0.0060301375	0.0060301375	0.00134353257
4.10347633	15288.4383	30.1900542	0.00605857812	0.00605857812	0.00134971225
4.10347633	15288.4383	45.2850813	0.00607173868	0.00607173868	0.00135183289
4.10347633	15288.4383	60.3801084	0.00607814329	0.00607814329	0.00135290022
4.10347633	15288.4383	75.4751355	0.00608133222	0.00608133222	0.00135354227
4.10347633	15288.4383	90.5701626	0.00608282279	0.00608282279	0.00135397084
4.10347633	15288.4383	105.66519	0.00608334234	0.00608334234	0.00135427718
4.10347633	15288.4383	120.760217	0.00608327513	0.00608327513	0.00135450703
4.10347633	15288.4383	135.855244	0.00608284026	0.00608284026	0.00135468587
4.10347633	22932.6575	0	0.00586048998	0.00586048998	0.00126745142
4.10347633	22932.6575	15.0950271	0.00601021623	0.00601021623	0.00134353257
4.10347633	22932.6575	30.1900542	0.00604617919	0.00604617919	0.00134971225
4.10347633	22932.6575	45.2850813	0.00606358045	0.00606358045	0.00135183289
4.10347633	22932.6575	60.3801084	0.00607240237	0.00607240237	0.00135290022
4.10347633	22932.6575	75.4751355	0.00607710027	0.00607710027	0.00135354227
4.10347633	22932.6575	90.5701626	0.00607960462	0.00607960462	0.00135397084
4.10347633	22932.6575	105.66519	0.00608084284	0.00608084284	0.00135427718
4.10347633	22932.6575	120.760217	0.00608130545	0.00608130545	0.00135450703
4.10347633	22932.6575	135.855244	0.00608127269	0.00608127269	0.00135468587
4.10347633	30576.8767	0	0.00581312607	0.00581312607	0.00126745142
4.10347633	30576.8767	15.0950271	0.00599036475	0.00599036475	0.00134353257
4.10347633	30576.8767	30.1900542	0.00603381308	0.00603381308	0.00134971225
4.10347633	30576.8767	45.2850813	0.00605544818	0.00605544818	0.00135183289
4.10347633	30576.8767	60.3801084	0.00606668121	0.00606668121	0.00135290022
4.10347633	30576.8767	75.4751355	0.00607288343	0.00607288343	0.00135354227
4.10347633	30576.8767	90.5701626	0.00607639826	0.00607639826	0.00135397084
4.10347633	30576.8767	105.66519	0.00607835277	0.00607835277	0.00135427718
4.10347633	30576.8767	120.760217	0.00607934348	0.00607934348	0.00135450703
4.10347633	30576.8767	135.855244	0.00607971153	0.00607971153	0.00135468587
4.10347633	38221.0958	0	0.00576795567	0.00576795567	0.00126745142
4.10347633	38221.0958	15.0950271	0.0059706053	0.0059706053	0.00134353257
4.10347633	38221.0958	30.1900542	0.00602148741	0.00602148741	0.00134971225
4.10347633	38221.0958	45.2850813	0.00604734526	0.00604734526	0.00135183289
4.10347633	38221.0958	60.3801084	0.00606098155	0.00606098155	0.00135290022
4.10347633	38221.0958	75.4751355	0.0060686827	0.0060686827	0.00135354227
4.10347633	38221.0958	90.5701626	0.0060732043	0.0060732043	0.00135397084
4.10347633	38221.0958	105.66519	0.00607587254	0.00607587254	0.00135427718
4.10347633	38221.0958	120.760217	0.00607738948	0.00607738948	0.00135450703
4.10347633	38221.0958	135.855244	0.00607815697	0.00607815697	0.00135468587
4.10347633	45865.315	0	0.00572481388	0.00572481388	0.00126745142
4.10347633	45865.315	15.0950271	0.00595095952	0.00595095952	0.00134353257
4.10347633	45865.315	30.1900542	0.00600920981	0.00600920981	0.00134971225
4.10347633	45865.315	45.2850813	0.00603927509	0.00603927509	0.00135183289
4.10347633	45865.315	60.3801084	0.00605530512	0.00605530512	0.00135290022
4.10347633	45865.315	75.4751355	0.00606449906	0.00606449906	0.00135354227
4.10347633	45865.315	90.5701626	0.00607002338	0.00607002338	0.00135397084
4.10347633	45865.315	105.66519	0.00607340254	0.00607340254	0.00135427718
4.10347633	45865.315	120.760217	0.00607544374	0.00607544374	0.00135450703
4.10347633	45865.315	135.855244	0.00607660922	0.00607660922	0.00135468587
4.10347633	53509.5342	0	0.00568355236	0.00568355236	0.00126745142
4.10347633	53509.5342	15.0950271	0.00593144842	0.00593144842	0.00134353257
4.10347633	53509.5342	30.1900542	0.00599698797	0.00599698797	0.00134971225
4.10347633	53509.5342	45.2850813	0.00603124115	0.00603124115	0.00135183289
4.10347633	53509.5342	60.3801084	0.00604965371	0.00604965371	0.00135290022
4.10347633	53509.5342	75.4751355	0.00606033354	0.00606033354	0.00135354227
4.10347633	53509.5342	90.5701626	0.00606685612	0.00606685612	0.00135397084
4.10347633	53509.5342	105.66519	0.0060709432	0.0060709432	0.00135427718
4.10347633	53509.5342	120.760217	0.00607350655	0.00607350655	0.00135450703
4.10347633	53509.5342	135.855244	0.00607506847	0.00607506847	0.00135468587
4.10347633	61153.7534	0	0.00564403727	0.00564403727	0.00126745142
4.10347633	61153.7534	15.0950271	0.00591209219	0.00591209219	0.00134353257
4.10347633	61153.7534	30.1900542	0.00598482962	0.00598482962	0.00134971225
4.10347633	61153.7534	45.2850813	0.00602324694	0.00602324694	0.00135183289
4.10347633	61153.7534	60.3801084	0.00604402911	0.00604402911	0.00135290022
4.10347633	61153.7534	75.4751355	0.00605618715	0.00605618715	0.00135354227
4.10347633	61153.7534	90.5701626	0.00606370314	0.00606370314	0.00135397084
4.10347633	61153.7534	105.66519	0.00606849493	0.00606849493	0.00135427718
4.10347633	61153.7534	120.760217	0.00607157818	0.00607157818	0.00135450703
4.10347633	61153.7534	135.855244	0.00607353495	0.00607353495	0.00135468587
4.10347633	68797.9725	0	0.00560614754	0.00560614754	0.00126745142
4.10347633	68797.9725	15.0950271	0.00589291014	0.00589291014	0.00134353257
4.10347633	68797.9725	30.1900542	0.00597274253	0.00597274253	0.00134971225
4.10347633	68797.9725	45.2850813	0.00601529606	0.00601529606	0.00135183289
4.10347633	68797.9725	60.3801084	0.00603843317	0.00603843317	0.00135290022
4.10347633	68797.9725	75.4751355	0.00605206095	0.00605206095	0.00135354227
4.10347633	68797.9725	90.5701626	0.00606056511	0.00606056511	0.00135397084
4.10347633	68797.9725	105.66519	0.00606605815	0.00606605815	0.00135427718
4.10347633	68797.9725	120.760217	0.00606965893	0.00606965893	0.00135450703
4.10347633	68797.9725	135.855244	0.00607200884	0.00607200884	0.00135468587
5.1293	0	0	0.0060157	0.0060157	0.0014617
5.12935	0	15.095	0.00606496	0.00606496	0.00157081
5.12935	0	30.1901	0.00607976	0.00607976	0.00154872
5.12935	0	45.2851	0.00608589	0.00608589	0.00154102
5.12935	0	60.3801	0.0060886	0.0060886	0.00153713
5.12935	0	75.4751	0.00608968	0.00608968	0.00153478
5.12935	0	90.5702	0.00608988	0.00608988	0.00153321
5.129345	0	105.6652	0.006089569	0.006089569	0.001532094
5.129345	0	120.7602	0.006088956	0.006088956	0.001531254
5.129345	0	135.8552	0.006088154	0.006088154	0.001530599
5.1293454	7644.2192	0	0.0059733502	0.0059733502	0.0013568719
5.1293454	7644.2192	15.095027	0.0060475177	0.0060475177	0.0014279515
5.1293454	7644.2192	30.190054	0.0060677566	0.0060677566	0.001435503
5.1293454	7644.2192	45.285081	0.0060775403	0.0060775403	0.0014381348
5.1293454	7644.2192	60.380108	0.0060825114	0.0060825114	0.0014394643
5.1293454	7644.2192	75.475136	0.0060850561	0.0060850561	0.0014402652
5.1293454	7644.2192	90.570163	0.0060862648	0.0060862648	0.0014408001
5.1293454	7644.2192	105.66519	0.0060866853	0.0060866853	0.0014411827
5.1293454	7644.2192	120.76022	0.0060866172	0.0060866172	0.0014414698
5.1293454	7644.2192	135.85524	0.0060862356	0.0060862356	0.0014416932
5.12934541	15288.4383	0	0.00593083869	0.00593083869	0.00135687193
5.12934541	15288.4383	15.0950271	0.00603010617	0.00603010617	0.00142795152
5.12934541	15288.4383	30.1900542	0.00605575708	0.00605575708	0.00143550301
5.12934541	15288.4383	45.2850813	0.00606920288	0.00606920288	0.00143813483
5.12934541	15288.4383	60.3801084	0.00607643398	0.00607643398	0.00143946431
5.12934541	15288.4383	75.4751355	0.00608044482	0.00608044482	0.00144026517
5.12934541	15288.4383	90.5701626	0.00608266137	0.00608266137	0.00144080014
5.12934541	15288.4383	105.66519	0.00608380867	0.00608380867	0.00144118268
5.12934541	15288.4383	120.760217	0.00608428449	0.00608428449	0.00144146979
5.12934541	15288.4383	135.855244	0.00608432191	0.00608432191	0.0014416932
5.12934541	22932.6575	0	0.00589003683	0.00589003683	0.00135687193
5.12934541	22932.6575	15.0950271	0.00601273717	0.00601273717	0.00142795152
5.12934541	22932.6575	30.1900542	0.00604377118	0.00604377118	0.00143550301
5.12934541	22932.6575	45.2850813	0.00606087998	0.00606087998	0.00143813483
5.12934541	22932.6575	60.3801084	0.00607036973	0.00607036973	0.00143946431
5.12934541	22932.6575	75.4751355	0.00607584466	0.00607584466	0.00144026517
5.12934541	22932.6575	90.5701626	0.00607906721	0.00607906721	0.00144080014
5.12934541	22932.6575	105.66519	0.00608093971	0.00608093971	0.00144118268
5.12934541	22932.6575	120.760217	0.00608195822	0.00608195822	0.00144146979
5.12934541	22932.6575	135.855244	0.00608241372	0.00608241372	0.0014416932
5.12934541	30576.8767	0	0.00585083319	0.00585083319	0.00135687193
5.12934541	30576.8767	15.0950271	0.00599542639	0.00599542639	0.00142795152
5.12934541	30576.8767	30.1900542	0.00603180454	0.00603180454	0.00143550301
5.12934541	30576.8767	45.2850813	0.00605257428	0.00605257428	0.00143813483
5.12934541	30576.8767	60.3801084	0.00606432013	0.00606432013	0.00143946431
5.12934541	30576.8767	75.4751355	0.0060712565	0.0060712565	0.00144026517
5.12934541	30576.8767	90.5701626	0.00607548283	0.00607548283	0.00144080014
5.12934541	30576.8767	105.66519	0.00607807879	0.00607807879	0.00144118268
5.12934541	30576.8767	120.760217	0.00607963865	0.00607963865	0.00144146979
5.12934541	30576.8767	135.855244	0.00608051118	0.00608051118	0.0014416932
5.12934541	38221.0958	0	0.00581312607	0.00581312607	0.00135687193
5.12934541	38221.0958	15.0950271	0.00597818934	0.00597818934	0.00142795152
5.12934541	38221.0958	30.1900542	0.00601986287	0.00601986287	0.00143550301
5.12934541	38221.0958	45.2850813	0.00604428852	0.00604428852	0.00143813483
5.12934541	38221.0958	60.3801084	0.00605828667	0.00605828667	0.00143946431
5.12934541	38221.0958	75.4751355	0.00606668121	0.00606668121	0.00144026517
5.12934541	38221.0958	90.5701626	0.00607190878	0.00607190878	0.00144080014
5.12934541	38221.0958	105.66519	0.00607522627	0.00607522627	0.00144118268
5.12934541	38221.0958	120.760217	0.00607732603	0.00607732603	0.00144146979
5.12934541	38221.0958	135.855244	0.00607861447	0.00607861447	0.0014416932
5.12934541	45865.315	0	0.00577682243	0.00577682243	0.00135687193
5.12934541	45865.315	15.0950271	0.00596104135	0.00596104135	0.00142795152
5.12934541	45865.315	30.1900542	0.00600795183	0.00600795183	0.00143550301
5.12934541	45865.315	45.2850813	0.00603602547	0.00603602547	0.00143813483
5.12934541	45865.315	60.3801084	0.00605227083	0.00605227083	0.00143946431
5.12934541	45865.315	75.4751355	0.00606211968	0.00606211968	0.00144026517
5.12934541	45865.315	90.5701626	0.00606834562	0.00606834562	0.00144080014
5.12934541	45865.315	105.66519	0.00607238255	0.00607238255	0.00144118268
5.12934541	45865.315	120.760217	0.00607502063	0.00607502063	0.00144146979
5.12934541	45865.315	135.855244	0.00607672378	0.00607672378	0.0014416932
5.12934541	53509.5342	0	0.005741837	0.005741837	0.00135687193
5.12934541	53509.5342	15.0950271	0.00594399746	0.00594399746	0.00142795152
5.12934541	53509.5342	30.1900542	0.00599607708	0.00599607708	0.00143550301
5.12934541	53509.5342	45.2850813	0.0060277879	0.0060277879	0.00143813483
5.12934541	53509.5342	60.3801084	0.00604627413	0.00604627413	0.00143946431
5.12934541	53509.5342	75.4751355	0.00605757279	0.00605757279	0.00144026517
5.12934541	53509.5342	90.5701626	0.00606479392	0.00606479392	0.00144080014
5.12934541	53509.5342	105.66519	0.00606954799	0.00606954799	0.00144118268
5.12934541	53509.5342	120.760217	0.00607272271	0.00607272271	0.00144146979
5.12934541	53509.5342	135.855244	0.00607483932	0.00607483932	0.0014416932
5.12934541	61153.7534	0	0.00570809143	0.00570809143	0.00135687193
5.12934541	61153.7534	15.0950271	0.00592707242	0.00592707242	0.00142795152
5.12934541	61153.7534	30.1900542	0.00598424424	0.00598424424	0.00143550301
5.12934541	61153.7534	45.2850813	0.00601957863	0.00601957863	0.00143813483
5.12934541	61153.7534	60.3801084	0.0060402981	0.0060402981	0.00143946431
5.12934541	61153.7534	75.4751355	0.00605304145	0.00605304145	0.00144026517
5.12934541	61153.7534	90.5701626	0.00606125425	0.00606125425	0.00144080014
5.12934541	61153.7534	105.66519	0.00606672297	0.00606672297	0.00144118268
5.12934541	61153.7534	120.760217	0.00607043254	0.00607043254	0.00144146979
5.12934541	61153.7534	135.855244	0.00607296126	0.00607296126	0.0014416932
5.12934541	68797.9725	0	0.00567551367	0.00567551367	0.00135687193
5.12934541	68797.9725	15.0950271	0.00591028063	0.00591028063	0.00142795152
5.12934541	68797.9725	30.1900542	0.00597245889	0.00597245889	0.00143550301
5.12934541	68797.9725	45.2850813	0.00601140049	0.00601140049	0.00143813483
5.12934541	68797.9725	60.3801084	0.00603434428	0.00603434428	0.00143946431
5.12934541	68797.9725	75.4751355	0.00604852658	0.00604852658	0.00144026517
5.12934541	68797.9725	90.5701626	0.00605772719	0.00605772719	0.00144080014
5.12934541	68797.9725	105.66519	0.00606390789	0.00606390789	0.00144118268
5.12934541	68797.9725	120.760217	0.00606815039	0.00606815039	0.00144146979
5.12934541	68797.9725	135.855244	0.00607108982	0.00607108982	0.0014416932
6.1552	0	0	0.0060161	0.0060161	0.0014912
6.15521	0	15.095	0.00606067	0.00606067	0.00160619
6.15521	0	30.1901	0.00607627	0.00607627	0.00158038
6.15521	0	45.2851	0.00608344	0.00608344	0.00157122
6.15521	0	60.3801	0.00608705	0.00608705	0.00156657
6.15521	0	75.4751	0.00608887	0.00608887	0.00156376
6.15521	0	90.5702	0.00608968	0.00608968	0.00156188
6.155214	0	105.6652	0.006089886	0.006089886	0.001560539
6.155214	0	120.7602	0.006089713	0.006089713	0.001559531
6.155214	0	135.8552	0.006089292	0.006089292	0.001558746
6.1552145	7644.2192	0	0.0059806101	0.0059806101	0.001399411
6.1552145	7644.2192	15.095027	0.0060453799	0.0060453799	0.0014663862
6.1552145	7644.2192	30.190054	0.0060648907	0.0060648907	0.0014752078
6.1552145	7644.2192	45.285081	0.006075148	0.006075148	0.0014783387
6.1552145	7644.2192	60.380108	0.0060808191	0.0060808191	0.0014799272
6.1552145	7644.2192	75.475136	0.0060840305	0.0060840305	0.0014808858
6.1552145	7644.2192	90.570163	0.0060858257	0.0060858257	0.0014815266
6.1552145	7644.2192	105.66519	0.0060867544	0.0060867544	0.0014819851
6.1552145	7644.2192	120.76022	0.0060871274	0.0060871274	0.0014823294
6.1552145	7644.2192	135.85524	0.006087131	0.006087131	0.0014825973
6.1552145	15288.4383	0	0.00594481343	0.00594481343	0.00139941102
6.1552145	15288.4383	15.0950271	0.00603011965	0.00603011965	0.00146638621
6.1552145	15288.4383	30.1900542	0.00605351159	0.00605351159	0.00147520784
6.1552145	15288.4383	45.2850813	0.00606685857	0.00606685857	0.00147833867
6.1552145	15288.4383	60.3801084	0.00607459575	0.00607459575	0.00147992719
6.1552145	15288.4383	75.4751355	0.00607920319	0.00607920319	0.00148088578
6.1552145	15288.4383	90.5701626	0.00608198072	0.00608198072	0.00148152664
6.1552145	15288.4383	105.66519	0.00608362889	0.00608362889	0.00148198513
6.1552145	15288.4383	120.760217	0.00608454678	0.00608454678	0.00148232935
6.1552145	15288.4383	135.855244	0.0060849745	0.0060849745	0.00148259725
6.1552145	22932.6575	0	0.00591023126	0.00591023126	0.00139941102
6.1552145	22932.6575	15.0950271	0.00601489917	0.00601489917	0.00146638621
6.1552145	22932.6575	30.1900542	0.00604214073	0.00604214073	0.00147520784
6.1552145	22932.6575	45.2850813	0.00605857812	0.00605857812	0.00147833867
6.1552145	22932.6575	60.3801084	0.00606838175	0.00606838175	0.00147992719
6.1552145	22932.6575	75.4751355	0.00607438446	0.00607438446	0.00148088578
6.1552145	22932.6575	90.5701626	0.00607814329	0.00607814329	0.00148152664
6.1552145	22932.6575	105.66519	0.00608050984	0.00608050984	0.00148198513
6.1552145	22932.6575	120.760217	0.00608197169	0.00608197169	0.00148232935
6.1552145	22932.6575	135.855244	0.00608282279	0.00608282279	0.00148259725
6.1552145	30576.8767	0	0.00587679658	0.00587679658	0.00139941102
6.1552145	30576.8767	15.0950271	0.00599972959	0.00599972959	0.00146638621
6.1552145	30576.8767	30.1900542	0.00603078259	0.00603078259	0.00147520784
6.1552145	30576.8767	45.2850813	0.00605030889	0.00605030889	0.00147833867
6.1552145	30576.8767	60.3801084	0.0060621784	0.0060621784	0.00147992719
6.1552145	30576.8767	75.4751355	0.00606957511	0.00606957511	0.00148088578
6.1552145	30576.8767	90.5701626	0.0060743139	0.0060743139	0.00148152664
6.1552145	30576.8767	105.66519	0.00607739762	0.00607739762	0.00148198513
6.1552145	30576.8767	120.760217	0.00607940242	0.00607940242	0.00148232935
6.1552145	30576.8767	135.855244	0.00608067607	0.00608067607	0.00148259725
6.1552145	38221.0958	0	0.00584444736	0.00584444736	0.00139941102
6.1552145	38221.0958	15.0950271	0.00598462201	0.00598462201	0.00146638621
6.1552145	38221.0958	30.1900542	0.00601944156	0.00601944156	0.00147520784
6.1552145	38221.0958	45.2850813	0.00604205313	0.00604205313	0.00147833867
6.1552145	38221.0958	60.3801084	0.00605598697	0.00605598697	0.00147992719
6.1552145	38221.0958	75.4751355	0.00606477594	0.00606477594	0.00148088578
6.1552145	38221.0958	90.5701626	0.00607049304	0.00607049304	0.00148152664
6.1552145	38221.0958	105.66519	0.00607429255	0.00607429255	0.00148198513
6.1552145	38221.0958	120.760217	0.00607683919	0.00607683919	0.00148232935
6.1552145	38221.0958	135.855244	0.00607853449	0.00607853449	0.00148259725
6.1552145	45865.315	0	0.00581312607	0.00581312607	0.00139941102
6.1552145	45865.315	15.0950271	0.00596958743	0.00596958743	0.00146638621
6.1552145	45865.315	30.1900542	0.00600812203	0.00600812203	0.00147520784
6.1552145	45865.315	45.2850813	0.00603381308	0.00603381308	0.00147833867
6.1552145	45865.315	60.3801084	0.00604980874	0.00604980874	0.00147992719
6.1552145	45865.315	75.4751355	0.00605998771	0.00605998771	0.00148088578
6.1552145	45865.315	90.5701626	0.00606668121	0.00606668121	0.00148152664
6.1552145	45865.315	105.66519	0.00607119498	0.00607119498	0.00148198513
6.1552145	45865.315	120.760217	0.00607428225	0.00607428225	0.00148232935
6.1552145	45865.315	135.855244	0.00607639826	0.00607639826	0.00148259725
6.1552145	53509.5342	0	0.00578277929	0.00578277929	0.00139941102
6.1552145	53509.5342	15.0950271	0.00595463674	0.00595463674	0.00146638621
6.1552145	53509.5342	30.1900542	0.00599682833	0.00599682833	0.00147520784
6.1552145	53509.5342	45.2850813	0.006025591	0.006025591	0.00147833867
6.1552145	53509.5342	60.3801084	0.006043645	0.006043645	0.00147992719
6.1552145	53509.5342	75.4751355	0.00605521121	0.00605521121	0.00148088578
6.1552145	53509.5342	90.5701626	0.00606287894	0.00606287894	0.00148152664
6.1552145	53509.5342	105.66519	0.00606810527	0.00606810527	0.00148198513
6.1552145	53509.5342	120.760217	0.00607173186	0.00607173186	0.00148232935
6.1552145	53509.5342	135.855244	0.00607426754	0.00607426754	0.00148259725
6.1552145	61153.7534	0	0.00575335731	0.00575335731	0.00139941102
6.1552145	61153.7534	15.0950271	0.00593978074	0.00593978074	0.00146638621
6.1552145	61153.7534	30.1900542	0.00598556476	0.00598556476	0.00147520784
6.1552145	61153.7534	45.2850813	0.00601738915	0.00601738915	0.00147833867
6.1552145	61153.7534	60.3801084	0.00603749706	0.00603749706	0.00147992719
6.1552145	61153.7534	75.4751355	0.00605044725	0.00605044725	0.00148088578
6.1552145	61153.7534	90.5701626	0.00605908673	0.00605908673	0.00148152664
6.1552145	61153.7534	105.66519	0.00606502376	0.00606502376	0.00148198513
6.1552145	61153.7534	120.760217	0.00606918825	0.00606918825	0.00148232935
6.1552145	61153.7534	135.855244	0.00607214252	0.00607214252	0.00148259725
6.1552145	68797.9725	0	0.00572481388	0.00572481388	0.00139941102
6.1552145	68797.9725	15.0950271	0.00592503004	0.00592503004	0.00146638621
6.1552145	68797.9725	30.1900542	0.00597433554	0.00597433554	0.00147520784
6.1552145	68797.9725	45.2850813	0.00600920981	0.00600920981	0.00147833867
6.1552145	68797.9725	60.3801084	0.00603136621	0.00603136621	0.00147992719
6.1552145	68797.9725	75.4751355	0.00604569663	0.00604569663	0.00148088578
6.1552145	68797.9725	90.5701626	0.00605530512	0.00605530512	0.00148152664
6.1552145	68797.9725	105.66519	0.00606195082	0.00606195082	0.00148198513
6.1552145	68797.9725	120.760217	0.00606665169	0.00606665169	0.00148232935
6.1552145	68797.9725	135.855244	0.00607002338	0.00607002338	0.00148259725
7.1811	0	0	0.0060163	0.0060163	0.0015133
7.18108	0	15.095	0.00605706	0.00605706	0.00163468
7.18108	0	30.1901	0.00607305	0.00607305	0.00160548
7.18108	0	45.2851	0.00608098	0.00608098	0.00159489
7.18108	0	60.3801	0.00608529	0.00608529	0.00158949
7.18108	0	75.4751	0.00608771	0.00608771	0.00158623
7.18108	0	90.5702	0.00608903	0.00608903	0.00158404
7.181084	0	105.6652	0.006089678	0.006089678	0.001582477
7.181084	0	120.7602	0.006089884	0.006089884	0.001581303
7.181084	0	135.8552	0.006089793	0.006089793	0.001580388
7.1810836	7644.2192	0	0.0059858272	0.0059858272	0.0014204465
7.1810836	7644.2192	15.095027	0.0060435366	0.0060435366	0.0014838628
7.1810836	7644.2192	30.190054	0.0060623575	0.0060623575	0.0014938442
7.1810836	7644.2192	45.285081	0.0060728547	0.0060728547	0.0014974598
7.1810836	7644.2192	60.380108	0.006079024	0.006079024	0.0014993038
7.1810836	7644.2192	75.475136	0.0060827537	0.0060827537	0.0015004187
7.1810836	7644.2192	90.570163	0.0060850244	0.0060850244	0.0015011649
7.1810836	7644.2192	105.66519	0.0060863755	0.0060863755	0.001501699
7.1810836	7644.2192	120.76022	0.0060871213	0.0060871213	0.0015021002
7.1810836	7644.2192	135.85524	0.0060874544	0.0060874544	0.0015024125
7.18108358	15288.4383	0	0.00595491406	0.00595491406	0.00142044646
7.18108358	15288.4383	15.0950271	0.00603003893	0.00603003893	0.00148386277
7.18108358	15288.4383	30.1900542	0.00605166905	0.00605166905	0.00149384417
7.18108358	15288.4383	45.2850813	0.00606473641	0.00606473641	0.00149745982
7.18108358	15288.4383	60.3801084	0.00607276533	0.00607276533	0.00149930376
7.18108358	15288.4383	75.4751355	0.00607780652	0.00607780652	0.00150041873
7.18108358	15288.4383	90.5701626	0.0060810234	0.0060810234	0.0015011649
7.18108358	15288.4383	105.66519	0.00608307853	0.00608307853	0.00150169905
7.18108358	15288.4383	120.760217	0.00608436349	0.00608436349	0.0015021002
7.18108358	15288.4383	135.855244	0.00608512012	0.00608512012	0.00150241249
7.18108358	22932.6575	0	0.00592490789	0.00592490789	0.00142044646
7.18108358	22932.6575	15.0950271	0.00601657772	0.00601657772	0.00148386277
7.18108358	22932.6575	30.1900542	0.00604098698	0.00604098698	0.00149384417
7.18108358	22932.6575	45.2850813	0.00605662362	0.00605662362	0.00149745982
7.18108358	22932.6575	60.3801084	0.00606651322	0.00606651322	0.00149930376
7.18108358	22932.6575	75.4751355	0.00607286592	0.00607286592	0.00150041873
7.18108358	22932.6575	90.5701626	0.00607702847	0.00607702847	0.0015011649
7.18108358	22932.6575	105.66519	0.00607978695	0.00607978695	0.00150169905
7.18108358	22932.6575	120.760217	0.00608161051	0.00608161051	0.0015021002
7.18108358	22932.6575	135.855244	0.00608279005	0.00608279005	0.00150241249
7.18108358	30576.8767	0	0.00589576533	0.00589576533	0.00142044646
7.18108358	30576.8767	15.0950271	0.00600316097	0.00600316097	0.00148386277
7.18108358	30576.8767	30.1900542	0.00603031483	0.00603031483	0.00149384417
7.18108358	30576.8767	45.2850813	0.00604851818	0.00604851818	0.00149745982
7.18108358	30576.8767	60.3801084	0.00606026872	0.00606026872	0.00149930376
7.18108358	30576.8767	75.4751355	0.00606793256	0.00606793256	0.00150041873
7.18108358	30576.8767	90.5701626	0.00607304005	0.00607304005	0.0015011649
7.18108358	30576.8767	105.66519	0.00607650111	0.00607650111	0.00150169905
7.18108358	30576.8767	120.760217	0.00607886255	0.00607886255	0.0015021002
7.18108358	30576.8767	135.855244	0.00608046436	0.00608046436	0.00150241249
7.18108358	38221.0958	0	0.00586744578	0.00586744578	0.00142044646
7.18108358	38221.0958	15.0950271	0.0059897967	0.0059897967	0.00148386277
7.18108358	38221.0958	30.1900542	0.00601965611	0.00601965611	0.00149384417
7.18108358	38221.0958	45.2850813	0.00604042196	0.00604042196	0.00149745982
7.18108358	38221.0958	60.3801084	0.00605403292	0.00605403292	0.00149930376
7.18108358	38221.0958	75.4751355	0.00606300715	0.00606300715	0.00150041873
7.18108358	38221.0958	90.5701626	0.00606905863	0.00606905863	0.0015011649
7.18108358	38221.0958	105.66519	0.00607322133	0.00607322133	0.00150169905
7.18108358	38221.0958	120.760217	0.00607611982	0.00607611982	0.0015021002
7.18108358	38221.0958	135.855244	0.00607814322	0.00607814322	0.00150241249
7.18108358	45865.315	0	0.00583991124	0.00583991124	0.00142044646
7.18108358	45865.315	15.0950271	0.00597649289	0.00597649289	0.00148386277
7.18108358	45865.315	30.1900542	0.00600901432	0.00600901432	0.00149384417
7.18108358	45865.315	45.2850813	0.0060323368	0.0060323368	0.00149745982
7.18108358	45865.315	60.3801084	0.00604780693	0.00604780693	0.00149930376
7.18108358	45865.315	75.4751355	0.00605809035	0.00605809035	0.00150041873
7.18108358	45865.315	90.5701626	0.00606508464	0.00606508464	0.0015011649
7.18108358	45865.315	105.66519	0.00606994793	0.00606994793	0.00150169905
7.18108358	45865.315	120.760217	0.00607338257	0.00607338257	0.0015021002
7.18108358	45865.315	135.855244	0.0060758268	0.0060758268	0.00150241249
7.18108358	53509.5342	0	0.00581312607	0.00581312607	0.00142044646
7.18108358	53509.5342	15.0950271	0.00596325746	0.00596325746	0.00148386277
7.18108358	53509.5342	30.1900542	0.0059983929	0.0059983929	0.00149384417
7.18108358	53509.5342	45.2850813	0.00602426455	0.00602426455	0.00149745982
7.18108358	53509.5342	60.3801084	0.00604159184	0.00604159184	0.00149930376
7.18108358	53509.5342	75.4751355	0.00605318288	0.00605318288	0.00150041873
7.18108358	53509.5342	90.5701626	0.00606111855	0.00606111855	0.0015011649
7.18108358	53509.5342	105.66519	0.00606668121	0.00606668121	0.00150169905
7.18108358	53509.5342	120.760217	0.00607065101	0.00607065101	0.0015021002
7.18108358	53509.5342	135.855244	0.00607351525	0.00607351525	0.00150241249
7.18108358	61153.7534	0	0.0057870568	0.0057870568	0.00142044646
7.18108358	61153.7534	15.0950271	0.00595009827	0.00595009827	0.00148386277
7.18108358	61153.7534	30.1900542	0.00598779526	0.00598779526	0.00149384417
7.18108358	61153.7534	45.2850813	0.00601620707	0.00601620707	0.00149745982
7.18108358	61153.7534	60.3801084	0.00603538876	0.00603538876	0.00149930376
7.18108358	61153.7534	75.4751355	0.00604828543	0.00604828543	0.00150041873
7.18108358	61153.7534	90.5701626	0.00605716083	0.00605716083	0.0015011649
7.18108358	61153.7534	105.66519	0.00606342152	0.00606342152	0.00150169905
7.18108358	61153.7534	120.760217	0.00606792538	0.00606792538	0.0015021002
7.18108358	61153.7534	135.855244	0.00607120877	0.00607120877	0.00150241249
7.18108358	68797.9725	0	0.00576167198	0.00576167198	0.00142044646
7.18108358	68797.9725	15.0950271	0.00593702308	0.00593702308	0.00148386277
7.18108358	68797.9725	30.1900542	0.00597722479	0.00597722479	0.00149384417
7.18108358	68797.9725	45.2850813	0.0060081662	0.0060081662	0.00149745982
7.18108358	68797.9725	60.3801084	0.00602919881	0.00602919881	0.00149930376
7.18108358	68797.9725	75.4751355	0.00604339872	0.00604339872	0.00150041873
7.18108358	68797.9725	90.5701626	0.00605321195	0.00605321195	0.0015011649
7.18108358	68797.9725	105.66519	0.00606016916	0.00606016916	0.00150169905
7.18108358	68797.9725	120.760217	0.00606520591	0.00606520591	0.0015021002
7.18108358	68797.9725	135.855244	0.00606890751	0.00606890751	0.00150241249
8.207	0	0	0.0060165	0.0060165	0.0015304
8.20695	0	15.095	0.006054	0.006054	0.0016582
8.20695	0	30.1901	0.0060701	0.0060701	0.00162594
8.20695	0	45.2851	0.00607857	0.00607857	0.00161398
8.20695	0	60.3801	0.00608344	0.00608344	0.00160784
8.20695	0	75.4751	0.00608636	0.00608636	0.00160412
8.20695	0	90.5702	0.00608812	0.00608812	0.00160163
8.206953	0	105.6652	0.006089143	0.006089143	0.001599849
8.206953	0	120.7602	0.006089678	0.006089678	0.001598508
8.206953	0	135.8552	0.006089876	0.006089876	0.001597463
8.2069527	7644.2192	0	0.0059897574	0.0059897574	0.0014325955
8.2069527	7644.2192	15.095027	0.0060419137	0.0060419137	0.0014928368
8.2069527	7644.2192	30.190054	0.0060601007	0.0060601007	0.0015038631
8.2069527	7644.2192	45.285081	0.006070698	0.006070698	0.0015079476
8.2069527	7644.2192	60.380108	0.0060772215	0.0060772215	0.0015100427
8.2069527	7644.2192	75.475136	0.0060813571	0.0060813571	0.0015113126
8.2069527	7644.2192	90.570163	0.0060840175	0.0060840175	0.0015121634
8.2069527	7644.2192	105.66519	0.0060857237	0.0060857237	0.0015127728
8.2069527	7644.2192	120.76022	0.006086788	0.006086788	0.0015132307
8.2069527	7644.2192	135.85524	0.0060874063	0.0060874063	0.0015135873
8.20695266	15288.4383	0	0.00596255556	0.00596255556	0.00143259555
8.20695266	15288.4383	15.0950271	0.00602985725	0.00602985725	0.0014928368
8.20695266	15288.4383	30.1900542	0.00605010593	0.00605010593	0.00150386306
8.20695266	15288.4383	45.2850813	0.00606282435	0.00606282435	0.00150794757
8.20695266	15288.4383	60.3801084	0.00607100231	0.00607100231	0.00151004274
8.20695266	15288.4383	75.4751355	0.00607635663	0.00607635663	0.00151131258
8.20695266	15288.4383	90.5701626	0.00607991956	0.00607991956	0.00151216338
8.20695266	15288.4383	105.66519	0.00608230873	0.00608230873	0.00151277282
8.20695266	15288.4383	120.760217	0.00608390229	0.00608390229	0.00151323072
8.20695266	15288.4383	135.855244	0.00608493977	0.00608493977	0.00151358728
8.20695266	22932.6575	0	0.00593605674	0.00593605674	0.00143259555
8.20695266	22932.6575	15.0950271	0.00601783344	0.00601783344	0.0014928368
8.20695266	22932.6575	30.1900542	0.00604011725	0.00604011725	0.00150386306
8.20695266	22932.6575	45.2850813	0.00605495417	0.00605495417	0.00150794757
8.20695266	22932.6575	60.3801084	0.00606478753	0.00606478753	0.00151004274
8.20695266	22932.6575	75.4751355	0.00607136105	0.00607136105	0.00151131258
8.20695266	22932.6575	90.5701626	0.00607582649	0.00607582649	0.00151216338
8.20695266	22932.6575	105.66519	0.00607889829	0.00607889829	0.00151277282
8.20695266	22932.6575	120.760217	0.00608102064	0.00608102064	0.00151323072
8.20695266	22932.6575	135.855244	0.00608247689	0.00608247689	0.00151358728
8.20695266	30576.8767	0	0.00591023126	0.00591023126	0.00143259555
8.20695266	30576.8767	15.0950271	0.00600584819	0.00600584819	0.0014928368
8.20695266	30576.8767	30.1900542	0.0060301375	0.0060301375	0.00150386306
8.20695266	30576.8767	45.2850813	0.006047089	0.006047089	0.00150794757
8.20695266	30576.8767	60.3801084	0.00605857812	0.00605857812	0.00151004274
8.20695266	30576.8767	75.4751355	0.00606637098	0.00606637098	0.00151131258
8.20695266	30576.8767	90.5701626	0.00607173868	0.00607173868	0.00151216338
8.20695266	30576.8767	105.66519	0.00607549265	0.00607549265	0.00151277282
8.20695266	30576.8767	120.760217	0.00607814329	0.00607814329	0.00151323072
8.20695266	30576.8767	135.855244	0.00608001785	0.00608001785	0.00151358728
8.20695266	38221.0958	0	0.00588505114	0.00588505114	0.00143259555
8.20695266	38221.0958	15.0950271	0.00599390738	0.00599390738	0.0014928368
8.20695266	38221.0958	30.1900542	0.00602016955	0.00602016955	0.00150386306
8.20695266	38221.0958	45.2850813	0.00603923038	0.00603923038	0.00150794757
8.20695266	38221.0958	60.3801084	0.00605237503	0.00605237503	0.00151004274
8.20695266	38221.0958	75.4751355	0.00606138704	0.00606138704	0.00151131258
8.20695266	38221.0958	90.5701626	0.00606765653	0.00606765653	0.00151216338
8.20695266	38221.0958	105.66519	0.0060720921	0.0060720921	0.00151277282
8.20695266	38221.0958	120.760217	0.00607527047	0.00607527047	0.00151323072
8.20695266	38221.0958	135.855244	0.00607756281	0.00607756281	0.00151358728
8.20695266	45865.315	0	0.00586048998	0.00586048998	0.00143259555
8.20695266	45865.315	15.0950271	0.00598201686	0.00598201686	0.0014928368
8.20695266	45865.315	30.1900542	0.00601021623	0.00601021623	0.00150386306
8.20695266	45865.315	45.2850813	0.00603137987	0.00603137987	0.00150794757
8.20695266	45865.315	60.3801084	0.00604617919	0.00604617919	0.00151004274
8.20695266	45865.315	75.4751355	0.00605640984	0.00605640984	0.00151131258
8.20695266	45865.315	90.5701626	0.00606358045	0.00606358045	0.00151216338
8.20695266	45865.315	105.66519	0.00606869693	0.00606869693	0.00151277282
8.20695266	45865.315	120.760217	0.00607240237	0.00607240237	0.00151323072
8.20695266	45865.315	135.855244	0.00607511191	0.00607511191	0.00151358728
8.20695266	53509.5342	0	0.00583652282	0.00583652282	0.00143259555
8.20695266	53509.5342	15.0950271	0.00597018244	0.00597018244	0.0014928368
8.20695266	53509.5342	30.1900542	0.00600028036	0.00600028036	0.00150386306
8.20695266	53509.5342	45.2850813	0.00602353901	0.00602353901	0.00150794757
8.20695266	53509.5342	60.3801084	0.00603999156	0.00603999156	0.00151004274
8.20695266	53509.5342	75.4751355	0.00605143999	0.00605143999	0.00151131258
8.20695266	53509.5342	90.5701626	0.00605951086	0.00605951086	0.00151216338
8.20695266	53509.5342	105.66519	0.00606530743	0.00606530743	0.00151277282
8.20695266	53509.5342	120.760217	0.00606953921	0.00606953921	0.00151323072
8.20695266	53509.5342	135.855244	0.00607266533	0.00607266533	0.00151358728
8.20695266	61153.7534	0	0.00581312607	0.00581312607	0.00143259555
8.20695266	61153.7534	15.0950271	0.00595840987	0.00595840987	0.0014928368
8.20695266	61153.7534	30.1900542	0.00599036475	0.00599036475	0.00150386306
8.20695266	61153.7534	45.2850813	0.00601570933	0.00601570933	0.00150794757
8.20695266	61153.7534	60.3801084	0.00603381308	0.00603381308	0.00151004274
8.20695266	61153.7534	75.4751355	0.0060464781	0.0060464781	0.00151131258
8.20695266	61153.7534	90.5701626	0.00605544818	0.00605544818	0.00151216338
8.20695266	61153.7534	105.66519	0.0060619239	0.0060619239	0.00151277282
8.20695266	61153.7534	120.760217	0.00606668121	0.00606668121	0.00151323072
8.20695266	61153.7534	135.855244	0.00607022322	0.00607022322	0.00151358728
8.20695266	68797.9725	0	0.0057902774	0.0057902774	0.00143259555
8.20695266	68797.9725	15.0950271	0.00594670485	0.00594670485	0.0014928368
8.20695266	68797.9725	30.1900542	0.00598047215	0.00598047215	0.00150386306
8.20695266	68797.9725	45.2850813	0.00600789237	0.00600789237	0.00150794757
8.20695266	68797.9725	60.3801084	0.00602764471	0.00602764471	0.00151004274
8.20695266	68797.9725	75.4751355	0.00604152481	0.00604152481	0.00151131258
8.20695266	68797.9725	90.5701626	0.00605139284	0.00605139284	0.00151216338
8.20695266	68797.9725	105.66519	0.00605854664	0.00605854664	0.00151277282
8.20695266	68797.9725	120.760217	0.00606382858	0.00606382858	0.00151323072
8.20695266	68797.9725	135.855244	0.00606778575	0.00606778575	0.00151358728
9.2328	0	0	0.0060167	0.0060167	0.0015439
9.23282	0	15.095	0.00605136	0.00605136	0.001678
9.23282	0	30.1901	0.00606741	0.00606741	0.00164302
9.23282	0	45.2851	0.00607627	0.00607627	0.00162974
9.23282	0	60.3801	0.00608159	0.00608159	0.00162288
9.23282	0	75.4751	0.00608492	0.00608492	0.00161871
9.23282	0	90.5702	0.00608705	0.00608705	0.00161592
9.232822	0	105.6652	0.0060884	0.0060884	0.001613912
9.232822	0	120.7602	0.006089223	0.006089223	0.001612405
9.232822	0	135.8552	0.006089678	0.006089678	0.001611232
9.2328217	7644.2192	0	0.0059928246	0.0059928246	0.0014406194
9.2328217	7644.2192	15.095027	0.0060404696	0.0060404696	0.0014979838
9.2328217	7644.2192	30.190054	0.0060580722	0.0060580722	0.0015099391
9.2328217	7644.2192	45.285081	0.0060686849	0.0060686849	0.0015144749
9.2328217	7644.2192	60.380108	0.0060754591	0.0060754591	0.0015168167
9.2328217	7644.2192	75.475136	0.0060799139	0.0060799139	0.0015182397
9.2328217	7644.2192	90.570163	0.0060828955	0.0060828955	0.0015191943
9.2328217	7644.2192	105.66519	0.0060849026	0.0060849026	0.0015198786
9.2328217	7644.2192	120.76022	0.0060862417	0.0060862417	0.0015203931
9.2328217	7644.2192	135.85524	0.0060871089	0.0060871089	0.0015207937
9.23282174	15288.4383	0	0.00596853858	0.00596853858	0.00144061942
9.23282174	15288.4383	15.0950271	0.00602959985	0.00602959985	0.00149798379
9.23282174	15288.4383	30.1900542	0.00604873989	0.00604873989	0.00150993911
9.23282174	15288.4383	45.2850813	0.00606109704	0.00606109704	0.00151447495
9.23282174	15288.4383	60.3801084	0.00606933055	0.00606933055	0.00151681668
9.23282174	15288.4383	75.4751355	0.00607490788	0.00607490788	0.00151823966
9.23282174	15288.4383	90.5701626	0.00607874372	0.00607874372	0.0015191943
9.23282174	15288.4383	105.66519	0.00608140866	0.00608140866	0.00151987865
9.23282174	15288.4383	120.760217	0.00608326372	0.00608326372	0.00152039306
9.23282174	15288.4383	135.855244	0.00608454322	0.00608454322	0.00152079375
9.23282174	22932.6575	0	0.00594481343	0.00594481343	0.00144061942
9.23282174	22932.6575	15.0950271	0.00601875907	0.00601875907	0.00149798379
9.23282174	22932.6575	30.1900542	0.00603941389	0.00603941389	0.00150993911
9.23282174	22932.6575	45.2850813	0.00605351159	0.00605351159	0.00151447495
9.23282174	22932.6575	60.3801084	0.00606320493	0.00606320493	0.00151681668
9.23282174	22932.6575	75.4751355	0.00606990551	0.00606990551	0.00151823966
9.23282174	22932.6575	90.5701626	0.00607459575	0.00607459575	0.0015191943
9.23282174	22932.6575	105.66519	0.00607791845	0.00607791845	0.00151987865
9.23282174	22932.6575	120.760217	0.00608028922	0.00608028922	0.00152039306
9.23282174	22932.6575	135.855244	0.00608198072	0.00608198072	0.00152079375
9.23282174	30576.8767	0	0.00592162795	0.00592162795	0.00144061942
9.23282174	30576.8767	15.0950271	0.00600795161	0.00600795161	0.00149798379
9.23282174	30576.8767	30.1900542	0.00603009656	0.00603009656	0.00150993911
9.23282174	30576.8767	45.2850813	0.00604592983	0.00604592983	0.00151447495
9.23282174	30576.8767	60.3801084	0.00605708309	0.00605708309	0.00151681668
9.23282174	30576.8767	75.4751355	0.00606490728	0.00606490728	0.00151823966
9.23282174	30576.8767	90.5701626	0.00607045196	0.00607045196	0.0015191943
9.23282174	30576.8767	105.66519	0.00607443221	0.00607443221	0.00151987865
9.23282174	30576.8767	120.760217	0.00607731839	0.00607731839	0.00152039306
9.23282174	30576.8767	135.855244	0.00607942157	0.00607942157	0.00152079375
9.23282174	38221.0958	0	0.00589896203	0.00589896203	0.00144061942
9.23282174	38221.0958	15.0950271	0.00599718183	0.00599718183	0.00149798379
9.23282174	38221.0958	30.1900542	0.00602079029	0.00602079029	0.00150993911
9.23282174	38221.0958	45.2850813	0.00603835306	0.00603835306	0.00151447495
9.23282174	38221.0958	60.3801084	0.00605096584	0.00605096584	0.00151681668
9.23282174	38221.0958	75.4751355	0.00605991373	0.00605991373	0.00151823966
9.23282174	38221.0958	90.5701626	0.00606631272	0.00606631272	0.0015191943
9.23282174	38221.0958	105.66519	0.00607095022	0.00607095022	0.00151987865
9.23282174	38221.0958	120.760217	0.00607435144	0.00607435144	0.00152039306
9.23282174	38221.0958	135.855244	0.00607686591	0.00607686591	0.00152079375
9.23282174	45865.315	0	0.00587679658	0.00587679658	0.00144061942
9.23282174	45865.315	15.0950271	0.0059864541	0.0059864541	0.00149798379
9.23282174	45865.315	30.1900542	0.00601149741	0.00601149741	0.00150993911
9.23282174	45865.315	45.2850813	0.00603078259	0.00603078259	0.00151447495
9.23282174	45865.315	60.3801084	0.006044854	0.006044854	0.00151681668
9.23282174	45865.315	75.4751355	0.00605492542	0.00605492542	0.00151823966
9.23282174	45865.315	90.5701626	0.0060621784	0.0060621784	0.0015191943
9.23282174	45865.315	105.66519	0.00606747273	0.00606747273	0.00151987865
9.23282174	45865.315	120.760217	0.00607138855	0.00607138855	0.00152039306
9.23282174	45865.315	135.855244	0.0060743139	0.0060743139	0.00152079375
9.23282174	53509.5342	0	0.00585511346	0.00585511346	0.00144061942
9.23282174	53509.5342	15.0950271	0.00597577272	0.00597577272	0.00149798379
9.23282174	53509.5342	30.1900542	0.00600222028	0.00600222028	0.00150993911
9.23282174	53509.5342	45.2850813	0.00602321973	0.00602321973	0.00151447495
9.23282174	53509.5342	60.3801084	0.00603874839	0.00603874839	0.00151681668
9.23282174	53509.5342	75.4751355	0.00604994287	0.00604994287	0.00151823966
9.23282174	53509.5342	90.5701626	0.00605804938	0.00605804938	0.0015191943
9.23282174	53509.5342	105.66519	0.00606400002	0.00606400002	0.00151987865
9.23282174	53509.5342	120.760217	0.00606842992	0.00606842992	0.00152039306
9.23282174	53509.5342	135.855244	0.00607176568	0.00607176568	0.00152079375
9.23282174	61153.7534	0	0.00583389543	0.00583389543	0.00144061942
9.23282174	61153.7534	15.0950271	0.00596514196	0.00596514196	0.00149798379
9.23282174	61153.7534	30.1900542	0.00599296121	0.00599296121	0.00150993911
9.23282174	61153.7534	45.2850813	0.00601566578	0.00601566578	0.00151447495
9.23282174	61153.7534	60.3801084	0.00603264983	0.00603264983	0.00151681668
9.23282174	61153.7534	75.4751355	0.00604496663	0.00604496663	0.00151823966
9.23282174	61153.7534	90.5701626	0.00605392603	0.00605392603	0.0015191943
9.23282174	61153.7534	105.66519	0.00606053236	0.00606053236	0.00151987865
9.23282174	61153.7534	120.760217	0.00606547576	0.00606547576	0.00152039306
9.23282174	61153.7534	135.855244	0.0060692214	0.0060692214	0.00152079375
9.23282174	68797.9725	0	0.00581312607	0.00581312607	0.00144061942
9.23282174	68797.9725	15.0950271	0.00595456604	0.00595456604	0.00149798379
9.23282174	68797.9725	30.1900542	0.0059837225	0.0059837225	0.00150993911
9.23282174	68797.9725	45.2850813	0.00600812203	0.00600812203	0.00151447495
9.23282174	68797.9725	60.3801084	0.00602655913	0.00602655913	0.00151681668
9.23282174	68797.9725	75.4751355	0.00603999726	0.00603999726	0.00151823966
9.23282174	68797.9725	90.5701626	0.00604980874	0.00604980874	0.0015191943
9.23282174	68797.9725	105.66519	0.00605707003	0.00605707003	0.00151987865
9.23282174	68797.9725	120.760217	0.00606252626	0.00606252626	0.00152039306
9.23282174	68797.9725	135.855244	0.00606668121	0.00606668121	0.00152079375
