# Supplementary material for: GEODE: an in silico tool that translates in vitro to in vivo predictions of tuberculosis antibiotic combination efficacy
Source: Front Pharmacol. 2025 Oct 17;16:1639673. doi: 10.3389/fphar.2025.1639673 (PMC12575316; doi:10.3389/fphar.2025.1639673)
Supplement: Supplementary file 1 [file Supplementaryfile5.zip › drug_int_data/BPaMZ-ANNN-max/BDQ-PZA.csv]

bliss BDQ-PZA nrDrugs 2 nrLines 99
0	7644.2192	0.0015834273	0.0015834273	0.00016412723
0	15288.4383	0.00159341167	0.00159341167	0.00016412723
0	22932.6575	0.00159570936	0.00159570936	0.00016412723
0	30576.8767	0.00159663385	0.00159663385	0.00016412723
0	38221.0958	0.0015971091	0.0015971091	0.00016412723
0	45865.315	0.00159739011	0.00159739011	0.00016412723
0	53509.5342	0.0015975721	0.0015975721	0.00016412723
0	61153.7534	0.00159769774	0.00159769774	0.00016412723
0	68797.9725	0.00159778871	0.00159778871	0.00016412723
1.0259	0	0.0060045	0.0060045	0.00096632
1.0258691	7644.2192	0.0062170552	0.0062170552	0.00054834365
1.02586908	15288.4383	0.00631902989	0.00631902989	0.000548313115
1.02586908	22932.6575	0.00649342512	0.00649342512	0.000548302938
1.02586908	30576.8767	0.00667862554	0.00667862554	0.000548297849
1.02586908	38221.0958	0.00685247378	0.00685247378	0.000548294796
1.02586908	45865.315	0.00700497808	0.00700497808	0.00054829276
1.02586908	53509.5342	0.00713178611	0.00713178611	0.000548291306
1.02586908	61153.7534	0.00715171647	0.00715171647	0.000548290216
1.02586908	68797.9725	0.00699448051	0.00699448051	0.000548289368
2.0517	0	0.0060119	0.0060119	0.0014531
2.0517382	7644.2192	0.0062330451	0.0062330451	0.00086739882
2.05173817	15288.4383	0.00621973593	0.00621973593	0.000867337756
2.05173817	22932.6575	0.00625319779	0.00625319779	0.0008673174
2.05173817	30576.8767	0.00632038034	0.00632038034	0.000867307223
2.05173817	38221.0958	0.00640374413	0.00640374413	0.000867301116
2.05173817	45865.315	0.00649444647	0.00649444647	0.000867297045
2.05173817	53509.5342	0.00658741976	0.00658741976	0.000867294137
2.05173817	61153.7534	0.00667950069	0.00667950069	0.000867291956
2.05173817	68797.9725	0.00676859709	0.00676859709	0.00086729026
3.0776	0	0.0060141	0.0060141	0.0016986
3.0776072	7644.2192	0.0061613794	0.0061613794	0.0012144062
3.07760725	15288.4383	0.0062382148	0.0062382148	0.00121440618
3.07760725	22932.6575	0.00622044366	0.00622044366	0.00121440618
3.07760725	30576.8767	0.00623751883	0.00623751883	0.00121440618
3.07760725	38221.0958	0.00627342549	0.00627342549	0.00121440618
3.07760725	45865.315	0.0063207642	0.0063207642	0.00121440618
3.07760725	53509.5342	0.00637515398	0.00637515398	0.00121440618
3.07760725	61153.7534	0.00643378269	0.00643378269	0.00121440618
3.07760725	68797.9725	0.00649474153	0.00649474153	0.00121440618
4.1035	0	0.0060151	0.0060151	0.0018557
4.1034763	7644.2192	0.006125489	0.006125489	0.001599703
4.10347633	15288.4383	0.00623304512	0.00623304512	0.00159970299
4.10347633	22932.6575	0.00622900183	0.00622900183	0.00159970299
4.10347633	30576.8767	0.00622075585	0.00622075585	0.00159970299
4.10347633	38221.0958	0.0062313445	0.0062313445	0.00159970299
4.10347633	45865.315	0.00625389495	0.00625389495	0.00159970299
4.10347633	53509.5342	0.00628458831	0.00628458831	0.00159970299
4.10347633	61153.7534	0.00632093921	0.00632093921	0.00159970299
4.10347633	68797.9725	0.00636122989	0.00636122989	0.00159970299
5.1293	0	0.0060157	0.0060157	0.0019661
5.1293454	7644.2192	0.0061039414	0.0061039414	0.0018617978
5.12934541	15288.4383	0.00619006659	0.00619006659	0.00186179784
5.12934541	22932.6575	0.006252637	0.006252637	0.00186179784
5.12934541	30576.8767	0.00622548194	0.00622548194	0.00186179784
5.12934541	38221.0958	0.00622092791	0.00622092791	0.00186179784
5.12934541	45865.315	0.00622825886	0.00622825886	0.00186179784
5.12934541	53509.5342	0.00624385069	0.00624385069	0.00186179784
5.12934541	61153.7534	0.00626547157	0.00626547157	0.00186179784
5.12934541	68797.9725	0.00629157546	0.00629157546	0.00186179784
6.1552	0	0.0060161	0.0060161	0.0020474
6.1552145	7644.2192	0.006089572	0.006089572	0.0019855822
6.1552145	15288.4383	0.00616137936	0.00616137936	0.00198558224
6.1552145	22932.6575	0.00623304512	0.00623304512	0.00198558224
6.1552145	30576.8767	0.00623921605	0.00623921605	0.00198558224
6.1552145	38221.0958	0.00622378511	0.00622378511	0.00198558224
6.1552145	45865.315	0.00622103553	0.00622103553	0.00198558224
6.1552145	53509.5342	0.00622648276	0.00622648276	0.00198558224
6.1552145	61153.7534	0.00623797498	0.00623797498	0.00198558224
6.1552145	68797.9725	0.00625409277	0.00625409277	0.00198558224
7.1811	0	0.0060163	0.0060163	0.0021092
7.1810836	7644.2192	0.0060793064	0.0060793064	0.0020460995
7.18108358	15288.4383	0.00614087435	0.00614087435	0.00204609947
7.18108358	22932.6575	0.00620235306	0.00620235306	0.00204609947
7.18108358	30576.8767	0.00626369834	0.00626369834	0.00204609947
7.18108358	38221.0958	0.00623307131	0.00623307131	0.00204609947
7.18108358	45865.315	0.00622285615	0.00622285615	0.00204609947
7.18108358	53509.5342	0.00622110858	0.00622110858	0.00204609947
7.18108358	61153.7534	0.00622535967	0.00622535967	0.00204609947
7.18108358	68797.9725	0.00623422538	0.00623422538	0.00204609947
8.207	0	0.0060165	0.0060165	0.0021572
8.2069527	7644.2192	0.0060716063	0.0060716063	0.0020806945
8.20695266	15288.4383	0.006125489	0.006125489	0.00208069447
8.20695266	22932.6575	0.00617931182	0.00617931182	0.00208069447
8.20695266	30576.8767	0.00623304512	0.00623304512	0.00208069447
8.20695266	38221.0958	0.00624695647	0.00624695647	0.00208069447
8.20695266	45865.315	0.00622955791	0.00622955791	0.00208069447
8.20695266	53509.5342	0.00622230359	0.00622230359	0.00208069447
8.20695266	61153.7534	0.0062211611	0.0062211611	0.00208069447
8.20695266	68797.9725	0.00622460017	0.00622460017	0.00208069447
9.2328	0	0.0060167	0.0060167	0.0021954
9.2328217	7644.2192	0.006065617	0.006065617	0.0021033836
9.23282174	15288.4383	0.00611351919	0.00611351919	0.00210338357
9.23282174	22932.6575	0.00616137936	0.00616137936	0.00210338357
9.23282174	30576.8767	0.00620917659	0.00620917659	0.00210338357
9.23282174	38221.0958	0.00625689015	0.00625689015	0.00210338357
9.23282174	45865.315	0.00623948186	0.00623948186	0.00210338357
9.23282174	53509.5342	0.00622734488	0.00622734488	0.00210338357
9.23282174	61153.7534	0.00622195517	0.00622195517	0.00210338357
9.23282174	68797.9725	0.00622120051	0.00622120051	0.00210338357
