# Supplementary material for: GEODE: an in silico tool that translates in vitro to in vivo predictions of tuberculosis antibiotic combination efficacy
Source: Front Pharmacol. 2025 Oct 17;16:1639673. doi: 10.3389/fphar.2025.1639673 (PMC12575316; doi:10.3389/fphar.2025.1639673)
Supplement: Supplementary file 1 [file Supplementaryfile5.zip › drug_int_data/HRZE-ANNN-mean/INH-PZA-EMB.csv]

bliss INH-PZA-EMB nrDrugs 3 nrLines 999
0	0	458.2318	0.0007122205	1.264063	7.636359e-05
0	0	916.4636	0.0007122205	1.264063	7.636359e-05
0	0	1374.6954	0.00071222045	1.2640632	7.6363588e-05
0	0	1832.9272	0.00071222045	1.2640632	7.6363588e-05
0	0	2291.159	0.00071222045	1.2640632	7.6363588e-05
0	0	2749.3908	0.00071222045	1.2640632	7.6363588e-05
0	0	3207.6227	0.00071222045	1.2640632	7.6363588e-05
0	0	3665.8545	0.00071222045	1.2640632	7.6363588e-05
0	0	4124.0863	0.00071222045	1.2640632	7.6363588e-05
0	7644.2192	0	0.00079770583	0.0010758168	2.7354538e-05
0	7644.2192	458.23181	0.00071644558	0.18845671	0.00010371813
0	7644.2192	916.46361	0.00071438748	0.32745989	0.00010371813
0	7644.2192	1374.6954	0.00071367768	0.43464631	0.00010371813
0	7644.2192	1832.9272	0.00071331814	0.51981812	0.00010371813
0	7644.2192	2291.159	0.0007131009	0.4433132	0.00010371813
0	7644.2192	2749.3908	0.00071295545	0.48670801	0.00010371813
0	7644.2192	3207.6227	0.00071285124	0.52330787	0.00010371813
0	7644.2192	3665.8545	0.00071277291	0.55459288	0.00010371813
0	7644.2192	4124.0863	0.00071271188	0.58164237	0.00010371813
0	15288.4383	0	0.000798660275	0.00107677128	2.73545383e-05
0	15288.4383	458.231807	0.000720267116	0.102243387	0.000103718126
0	15288.4383	916.463615	0.000716445578	0.188456714	0.000103718126
0	15288.4383	1374.69542	0.000715085193	0.262759595	0.000103718126
0	15288.4383	1832.92723	0.000714387483	0.327459888	0.000103718126
0	15288.4383	2291.15904	0.000713963072	0.384306014	0.000103718126
0	15288.4383	2749.39084	0.000713677677	0.434646307	0.000103718126
0	15288.4383	3207.62265	0.000713472608	0.479537192	0.000103718126
0	15288.4383	3665.85446	0.000713318136	0.519818117	0.000103718126
0	15288.4383	4124.08627	0.000713197592	0.556164533	0.000103718126
0	22932.6575	0	0.000798879395	0.0010769904	2.73545383e-05
0	22932.6575	458.231807	0.00072374167	0.0703516815	0.000103718126
0	22932.6575	916.463615	0.000718402984	0.132476489	0.000103718126
0	22932.6575	1374.69542	0.000716445578	0.188456714	0.000103718126
0	22932.6575	1832.92723	0.000715429611	0.239159499	0.000103718126
0	22932.6575	2291.15904	0.00071480754	0.28529726	0.000103718126
0	22932.6575	2749.39084	0.000714387483	0.327459888	0.000103718126
0	22932.6575	3207.62265	0.000714084781	0.366139886	0.000103718126
0	22932.6575	3665.85446	0.000713856281	0.40175164	0.000103718126
0	22932.6575	4124.08627	0.000713677677	0.434646307	0.000103718126
0	30576.8767	0	0.000798967625	0.00107707863	2.73545383e-05
0	30576.8767	458.231807	0.000726915517	0.0537413527	0.000103718126
0	30576.8767	916.463615	0.000720267116	0.102243387	0.000103718126
0	30576.8767	1374.69542	0.000717761229	0.147010742	0.000103718126
0	30576.8767	1832.92723	0.000716445578	0.188456714	0.000103718126
0	30576.8767	2291.15904	0.000715634865	0.226937287	0.000103718126
0	30576.8767	2749.39084	0.000715085193	0.262759595	0.000103718126
0	30576.8767	3207.62265	0.000714687964	0.296189849	0.000103718126
0	30576.8767	3665.85446	0.000714387483	0.327459888	0.000103718126
0	30576.8767	4124.08627	0.000714152241	0.356772539	0.000103718126
0	38221.0958	0	0.000799013027	0.00107712403	2.73545383e-05
0	38221.0958	458.231807	0.000729826902	0.0435523019	0.000103718126
0	38221.0958	916.463615	0.000722044662	0.0833159399	0.000103718126
0	38221.0958	1374.69542	0.00071903438	0.120573976	0.000103718126
0	38221.0958	1832.92723	0.000717436385	0.155553481	0.000103718126
0	38221.0958	2291.15904	0.000716445578	0.188456714	0.000103718126
0	38221.0958	2749.39084	0.000715771123	0.219463027	0.000103718126
0	38221.0958	3207.62265	0.000715282362	0.248731792	0.000103718126
0	38221.0958	3665.85446	0.000714911882	0.276405053	0.000103718126
0	38221.0958	4124.08627	0.000714621381	0.302609796	0.000103718126
0	45865.315	0	0.000799039898	0.0010771509	2.73545383e-05
0	45865.315	458.231807	0.000732507728	0.0366644325	0.000103718126
0	45865.315	916.463615	0.00072374167	0.0703516815	0.000103718126
0	45865.315	1374.69542	0.000720267116	0.102243387	0.000103718126
0	45865.315	1832.92723	0.000718402984	0.132476489	0.000103718126
0	45865.315	2291.15904	0.00071724019	0.161176428	0.000103718126
0	45865.315	2749.39084	0.000716445578	0.188456714	0.000103718126
0	45865.315	3207.62265	0.000715868169	0.214420047	0.000103718126
0	45865.315	3665.85446	0.000715429611	0.239159499	0.000103718126
0	45865.315	4124.08627	0.000715085193	0.262759595	0.000103718126
0	53509.5342	0	0.000799057314	0.00107716832	2.73545383e-05
0	53509.5342	458.231807	0.000734984846	0.0316972562	0.000103718126
0	53509.5342	916.463615	0.000725363626	0.0609161678	0.000103718126
0	53509.5342	1374.69542	0.000721461381	0.0887863613	0.000103718126
0	53509.5342	1832.92723	0.000719346275	0.115395928	0.000103718126
0	53509.5342	2291.15904	0.000718019191	0.140827738	0.000103718126
0	53509.5342	2749.39084	0.000717108852	0.165158022	0.000103718126
0	53509.5342	3207.62265	0.000716445578	0.188456714	0.000103718126
0	53509.5342	3665.85446	0.000715940801	0.210788004	0.000103718126
0	53509.5342	4124.08627	0.00071554377	0.232210892	0.000103718126
0	61153.7534	0	0.000799069347	0.00107718035	2.73545383e-05
0	61153.7534	458.231807	0.000737281024	0.0279458197	0.000103718126
0	61153.7534	916.463615	0.000726915517	0.0537413527	0.000103718126
0	61153.7534	1374.69542	0.000722618998	0.0784874271	0.000103718126
0	61153.7534	1832.92723	0.000720267116	0.102243387	0.000103718126
0	61153.7534	2291.15904	0.000718783048	0.125066637	0.000103718126
0	61153.7534	2749.39084	0.000717761229	0.147010742	0.000103718126
0	61153.7534	3207.62265	0.000717014772	0.168125405	0.000103718126
0	61153.7534	3665.85446	0.000716445578	0.188456714	0.000103718126
0	61153.7534	4124.08627	0.000715997202	0.208047434	0.000103718126
0	68797.9725	0	0.000799078064	0.00107718907	2.73545383e-05
0	68797.9725	458.231807	0.00073941571	0.0250125359	0.000103718126
0	68797.9725	916.463615	0.000728401891	0.0481017522	0.000103718126
0	68797.9725	1374.69542	0.00072374167	0.0703516815	0.000103718126
0	68797.9725	1832.92723	0.00072116632	0.0918036602	0.000103718126
0	68797.9725	2291.15904	0.000719532213	0.112498928	0.000103718126
0	68797.9725	2749.39084	0.000718402984	0.132476489	0.000103718126
0	68797.9725	3207.62265	0.000717575931	0.151772892	0.000103718126
0	68797.9725	3665.85446	0.000716944066	0.170422313	0.000103718126
0	68797.9725	4124.08627	0.000716445578	0.188456714	0.000103718126
2.5029	0	0	0.0032087	0.0048397	0.00030481
2.502876	0	458.2318	0.002265057	0.1717419	0.0002349107
2.502876	0	916.4636	0.001847494	0.296659	0.000234841
2.5028761	0	1374.6954	0.0016086837	0.39403104	0.00023481772
2.5028761	0	1832.9272	0.0014534449	0.47232576	0.00023480611
2.5028761	0	2291.159	0.0013442592	0.53682344	0.00023479914
2.5028761	0	2749.3908	0.0012632141	0.59099267	0.00023479449
2.5028761	0	3207.6227	0.0012006446	0.63721067	0.00023479117
2.5028761	0	3665.8545	0.0011508661	0.67716454	0.00023478868
2.5028761	0	4124.0863	0.0011103132	0.71208705	0.00023478675
2.5028761	7644.2192	0	0.0031295029	0.0042377369	0.00026321215
2.5028761	7644.2192	458.23181	0.0022921519	0.010043668	0.00019331102
2.5028761	7644.2192	916.46361	0.0018679904	0.016065321	0.00019324133
2.5028761	7644.2192	1374.6954	0.0016241019	0.021910332	0.0001932181
2.5028761	7644.2192	1832.9272	0.001465243	0.027371741	0.00019320648
2.5028761	7644.2192	2291.159	0.0013535201	0.032323197	0.00019319951
2.5028761	7644.2192	2749.3908	0.0012706671	0.078425428	0.00019319487
2.5028761	7644.2192	3207.6227	0.0012067761	0.1584438	0.00019319155
2.5028761	7644.2192	3665.8545	0.0011560067	0.23240203	0.00019318906
2.5028761	7644.2192	4124.0863	0.0011146931	0.29851722	0.00019318712
2.50287611	15288.4383	0	0.00305569192	0.00394845057	0.000263199777
2.50287611	15288.4383	458.231807	0.00231911582	0.00744086101	0.000193298655
2.50287611	15288.4383	916.463615	0.00188847408	0.0111516828	0.00019322896
2.50287611	15288.4383	1374.69542	0.00163949975	0.0148976873	0.000193205728
2.50287611	15288.4383	1832.92723	0.00147700041	0.0185228487	0.000193194112
2.50287611	15288.4383	2291.15904	0.00136273011	0.0219219166	0.000193187142
2.50287611	15288.4383	2749.39084	0.00127806631	0.057154274	0.000193182496
2.50287611	15288.4383	3207.62265	0.00121285514	0.1028048	0.000193179177
2.50287611	15288.4383	3665.85446	0.00116109788	0.141189565	0.000193176688
2.50287611	15288.4383	4124.08627	0.00111902725	0.175485085	0.000193174752
2.50287611	22932.6575	0	0.00298670205	0.00375605424	0.000263195654
2.50287611	22932.6575	458.231807	0.0023459125	0.00612484684	0.000193294532
2.50287611	22932.6575	916.463615	0.00190892173	0.00864769435	0.000193224837
2.50287611	22932.6575	1374.69542	0.00165486207	0.0112802591	0.000193201605
2.50287611	22932.6575	1832.92723	0.00148870631	0.0139035045	0.000193189989
2.50287611	22932.6575	2291.15904	0.00137188119	0.0164541632	0.000193183019
2.50287611	22932.6575	2749.39084	0.00128540587	0.0440005402	0.000193178373
2.50287611	22932.6575	3207.62265	0.0012188771	0.0824277684	0.000193175054
2.50287611	22932.6575	3665.85446	0.00116613597	0.116062219	0.000193172565
2.50287611	22932.6575	4124.08627	0.0011233127	0.146106673	0.000193170629
2.50287611	30576.8767	0	0.00292205713	0.0036102773	0.000263193593
2.50287611	30576.8767	458.231807	0.00237251136	0.00537682145	0.00019329247
2.50287611	30576.8767	916.463615	0.00192930982	0.00721784442	0.000193222775
2.50287611	30576.8767	1374.69542	0.00167017313	0.00919979116	0.000193199543
2.50287611	30576.8767	1832.92723	0.00150034927	0.0112164344	0.000193187927
2.50287611	30576.8767	2291.15904	0.00138096492	0.0132172479	0.000193180957
2.50287611	30576.8767	2749.39084	0.00129267945	0.0354118879	0.000193176311
2.50287611	30576.8767	3207.62265	0.0012248372	0.0675019052	0.000193172992
2.50287611	30576.8767	3665.85446	0.00117111732	0.0965365711	0.000193170503
2.50287611	30576.8767	4124.08627	0.00112754658	0.12304233	0.000193168567
2.50287611	38221.0958	0	0.00286134322	0.00349182505	0.000263192356
2.50287611	38221.0958	458.231807	0.00239888874	0.00490387961	0.000193291233
2.50287611	38221.0958	916.463615	0.00194961467	0.00630690459	0.000193221538
2.50287611	38221.0958	1374.69542	0.0016854164	0.00786657319	0.000193198306
2.50287611	38221.0958	1832.92723	0.00151191721	0.00948219047	0.00019318669
2.50287611	38221.0958	2291.15904	0.00138997241	0.0111082141	0.00019317972
2.50287611	38221.0958	2749.39084	0.00129988043	0.0295796605	0.000193175074
2.50287611	38221.0958	3207.62265	0.00123073044	0.0568418766	0.000193171755
2.50287611	38221.0958	3665.85446	0.00117603803	0.0820376291	0.000193169266
2.50287611	38221.0958	4124.08627	0.00113172585	0.105434944	0.00019316733
2.50287611	45865.315	0	0.00280419863	0.00339137285	0.000263191531
2.50287611	45865.315	458.231807	0.00242503012	0.00458290117	0.000193290408
2.50287611	45865.315	916.463615	0.00196981245	0.0056819812	0.000193220713
2.50287611	45865.315	1374.69542	0.00170057449	0.00694686166	0.000193197481
2.50287611	45865.315	1832.92723	0.00152339729	0.00827979046	0.000193185865
2.50287611	45865.315	2291.15904	0.00139889422	0.00963750393	0.000193178896
2.50287611	45865.315	2749.39084	0.00130700181	0.0254124275	0.000193174249
2.50287611	45865.315	3207.62265	0.00123655153	0.0490075615	0.000193170931
2.50287611	45865.315	3665.85446	0.00118089407	0.0711270197	0.000193168441
2.50287611	45865.315	4124.08627	0.00113584735	0.0919228551	0.000193166505
2.50287611	53509.5342	0	0.00275030576	0.00330374392	0.000263190942
2.50287611	53509.5342	458.231807	0.00245093331	0.00435415189	0.000193289819
2.50287611	53509.5342	916.463615	0.00198987925	0.00523026045	0.000193220124
2.50287611	53509.5342	1374.69542	0.00171562905	0.00627809297	0.000193196892
2.50287611	53509.5342	1832.92723	0.00153477581	0.0074017488	0.000193185276
2.50287611	53509.5342	2291.15904	0.00140772034	0.00855910831	0.000193178307
2.50287611	53509.5342	2749.39084	0.0013140362	0.0223041847	0.00019317366
2.50287611	53509.5342	3207.62265	0.00124229493	0.0430572278	0.000193170342
2.50287611	53509.5342	3665.85446	0.00118568118	0.0627099543	0.000193167852
2.50287611	53509.5342	4124.08627	0.00113990777	0.0813554902	0.000193165916
2.50287611	61153.7534	0	0.00269938457	0.00322577734	0.0002631905
2.50287611	61153.7534	458.231807	0.00247661319	0.00418534826	0.000193289378
2.50287611	61153.7534	916.463615	0.00200979099	0.00489085483	0.000193219683
2.50287611	61153.7534	1374.69542	0.00173056058	0.00577224936	0.000193196451
2.50287611	61153.7534	1832.92723	0.00154603813	0.00673493777	0.000193184835
2.50287611	61153.7534	2291.15904	0.00141644008	0.00773740902	0.000193177865
2.50287611	61153.7534	2749.39084	0.00132097577	0.0199042547	0.000193173219
2.50287611	61153.7534	3207.62265	0.0012479548	0.0384038208	0.0001931699
2.50287611	61153.7534	3665.85446	0.00119039493	0.0560546319	0.000193167411
2.50287611	61153.7534	4124.08627	0.00114390367	0.0729169215	0.000193165475
2.50287611	68797.9725	0	0.002651187	0.00315540224	0.000263190157
2.50287611	68797.9725	458.231807	0.00250210945	0.00405761025	0.000193289034
2.50287611	68797.9725	916.463615	0.00202952339	0.00462816826	0.000193219339
2.50287611	68797.9725	1374.69542	0.00174534821	0.00537778646	0.000193196107
2.50287611	68797.9725	1832.92723	0.00155716855	0.00621282706	0.000193184491
2.50287611	68797.9725	2291.15904	0.00142504205	0.00709211374	0.000193177521
2.50287611	68797.9725	2749.39084	0.00132781221	0.0179988619	0.000193172875
2.50287611	68797.9725	3207.62265	0.00125352497	0.0346737908	0.000193169556
2.50287611	68797.9725	3665.85446	0.00119503065	0.050676137	0.000193167067
2.50287611	68797.9725	4124.08627	0.00114783144	0.06604639	0.000193165131
5.0058	0	0	0.0032087	0.00484	0.00040806
5.005752	0	458.2318	0.002621673	0.09480046	0.0003324811
5.005752	0	916.4636	0.002265057	0.1717419	0.0003323418
5.0057522	0	1374.6954	0.0020231363	0.23835847	0.00033229529
5.0057522	0	1832.9272	0.0018474941	0.29665897	0.00033227206
5.0057522	0	2291.159	0.0017138784	0.34816115	0.00033225812
5.0057522	0	2749.3908	0.0016086837	0.39403104	0.00033224883
5.0057522	0	3207.6227	0.001523647	0.43517888	0.00033224219
5.0057522	0	3665.8545	0.0014534449	0.47232576	0.00033223721
5.0057522	0	4124.0863	0.0013944868	0.50605052	0.00033223334
5.0057522	7644.2192	0	0.0031683852	0.0044652812	0.00036212313
5.0057522	7644.2192	458.23181	0.0026380096	0.0080854154	0.00028654209
5.0057522	7644.2192	916.46361	0.0022786183	0.011791372	0.00028640271
5.0057522	7644.2192	1374.6954	0.0020349379	0.015468403	0.00028635624
5.0057522	7644.2192	1832.9272	0.0018577424	0.019007385	0.00028633301
5.0057522	7644.2192	2291.159	0.001722759	0.022318968	0.00028631907
5.0057522	7644.2192	2749.3908	0.0016163944	0.04116327	0.00028630978
5.0057522	7644.2192	3207.6227	0.0015303736	0.098128991	0.00028630314
5.0057522	7644.2192	3665.8545	0.0014593484	0.14522228	0.00028629816
5.0057522	7644.2192	4124.0863	0.0013997015	0.18744982	0.00028629429
5.00575223	15288.4383	0	0.00312950294	0.00423773693	0.000362098393
5.00575223	15288.4383	458.231807	0.00265437356	0.00709742941	0.000286517351
5.00575223	15288.4383	916.463615	0.00229215192	0.0100436679	0.000286377969
5.00575223	15288.4383	1374.69542	0.00204673107	0.0130568267	0.000286331505
5.00575223	15288.4383	1832.92723	0.00186799043	0.0160653214	0.000286308274
5.00575223	15288.4383	2291.15904	0.00173163916	0.0190261795	0.000286294334
5.00575223	15288.4383	2749.39084	0.00162410193	0.0219103321	0.000286285042
5.00575223	15288.4383	3207.62265	0.0015370938	0.0246971993	0.000286278404
5.00575223	15288.4383	3665.85446	0.00146524302	0.0273717412	0.000286273426
5.00575223	15288.4383	4124.08627	0.00140490566	0.0299211623	0.000286269554
5.00575223	22932.6575	0	0.00309196227	0.00407510134	0.000362090146
5.00575223	22932.6575	458.231807	0.0026707734	0.00627739774	0.000286509105
5.00575223	22932.6575	916.463615	0.00230565264	0.00851757149	0.000286369722
5.00575223	22932.6575	1374.69542	0.0020585117	0.0108449228	0.000286323259
5.00575223	22932.6575	1832.92723	0.00187823529	0.0131959255	0.000286300027
5.00575223	22932.6575	2291.15904	0.00174051668	0.0155341146	0.000286286088
5.00575223	22932.6575	2749.39084	0.00163180432	0.0178339082	0.000286276795
5.00575223	22932.6575	3207.62265	0.00154380614	0.0200747173	0.000286270157
5.00575223	22932.6575	3665.85446	0.00147112747	0.0222377617	0.000286265179
5.00575223	22932.6575	4124.08627	0.00141009804	0.0243033696	0.000286261307
5.00575223	30576.8767	0	0.00305569192	0.00394845057	0.000362086023
5.00575223	30576.8767	458.231807	0.00268722027	0.00570176501	0.000286504982
5.00575223	30576.8767	916.463615	0.00231911582	0.00744086101	0.000286365599
5.00575223	30576.8767	1374.69542	0.00207027583	0.00927735571	0.000286319136
5.00575223	30576.8767	1832.92723	0.00188847408	0.0111516828	0.000286295904
5.00575223	30576.8767	2291.15904	0.00174938929	0.0130321279	0.000286281965
5.00575223	30576.8767	2749.39084	0.00163949975	0.0148976873	0.000286272672
5.00575223	30576.8767	3207.62265	0.00155050902	0.0167324016	0.000286266034
5.00575223	30576.8767	3665.85446	0.00147700041	0.0185228487	0.000286261056
5.00575223	30576.8767	4124.08627	0.00141527754	0.0202567358	0.000286257184
5.00575223	38221.0958	0	0.00302062569	0.00384448562	0.000362083549
5.00575223	38221.0958	458.231807	0.00270372877	0.00529558422	0.000286502508
5.00575223	38221.0958	916.463615	0.00233253711	0.00668063571	0.000286363125
5.00575223	38221.0958	1374.69542	0.0020820195	0.00817015779	0.000286316662
5.00575223	38221.0958	1832.92723	0.00189870387	0.00970616873	0.00028629343
5.00575223	38221.0958	2291.15904	0.00175825469	0.0112597711	0.000286279491
5.00575223	38221.0958	2749.39084	0.00164718632	0.0128128604	0.000286270198
5.00575223	38221.0958	3207.62265	0.00155720083	0.0143524455	0.00028626356
5.00575223	38221.0958	3665.85446	0.0014828605	0.0158682879	0.000286258582
5.00575223	38221.0958	4124.08627	0.00142044297	0.017351708	0.00028625471
5.00575223	45865.315	0	0.00298670205	0.00375605424	0.0003620819
5.00575223	45865.315	458.231807	0.00272031754	0.0049992342	0.000286500858
5.00575223	45865.315	916.463615	0.0023459125	0.00612484684	0.000286361476
5.00575223	45865.315	1374.69542	0.0020937388	0.00736026443	0.000286315013
5.00575223	45865.315	1832.92723	0.00190892173	0.00864769435	0.000286291781
5.00575223	45865.315	2291.15904	0.00176711054	0.00995983462	0.000286277842
5.00575223	45865.315	2749.39084	0.00165486207	0.0112802591	0.000286268549
5.00575223	45865.315	3207.62265	0.00156387992	0.0125976542	0.000286261911
5.00575223	45865.315	3665.85446	0.00148870631	0.0139035045	0.000286256933
5.00575223	45865.315	4124.08627	0.00142559313	0.0151909528	0.000286253061
5.00575223	53509.5342	0	0.00295386367	0.00367889484	0.000362080722
5.00575223	53509.5342	458.231807	0.0027370101	0.00477598521	0.00028649968
5.00575223	53509.5342	916.463615	0.00235923832	0.00570429336	0.000286360298
5.00575223	53509.5342	1374.69542	0.00210542985	0.00674674316	0.000286313835
5.00575223	53509.5342	1832.92723	0.0019191247	0.00784489264	0.000286290603
5.00575223	53509.5342	2291.15904	0.00177595445	0.00897237042	0.000286276664
5.00575223	53509.5342	2749.39084	0.00166252502	0.0101137605	0.000286267371
5.00575223	53509.5342	3207.62265	0.0015705446	0.0112587309	0.000286260733
5.00575223	53509.5342	3665.85446	0.00149453639	0.0123997457	0.000286255755
5.00575223	53509.5342	4124.08627	0.00143072678	0.0135309507	0.000286251883
5.00575223	61153.7534	0	0.00292205713	0.0036102773	0.000362079838
5.00575223	61153.7534	458.231807	0.00275383582	0.00460338856	0.000286498797
5.00575223	61153.7534	916.463615	0.00237251136	0.00537682145	0.000286359414
5.00575223	61153.7534	1374.69542	0.00211708883	0.00626819388	0.000286312951
5.00575223	61153.7534	1832.92723	0.00192930982	0.00721784442	0.000286289719
5.00575223	61153.7534	2291.15904	0.00178478402	0.00819996595	0.00028627578
5.00575223	61153.7534	2749.39084	0.00167017313	0.00919979116	0.000286266487
5.00575223	61153.7534	3207.62265	0.00157719313	0.0102075959	0.000286259849
5.00575223	61153.7534	3665.85446	0.00150034927	0.0112164344	0.000286254871
5.00575223	61153.7534	4124.08627	0.00143584264	0.0122210459	0.000286250999
5.00575223	68797.9725	0	0.00289123253	0.00354835504	0.000362079151
5.00575223	68797.9725	458.231807	0.00277083115	0.00446723527	0.00028649811
5.00575223	68797.9725	916.463615	0.00238572889	0.00511584043	0.000286358727
5.00575223	68797.9725	1374.69542	0.00212871198	0.00588593972	0.000286312264
5.00575223	68797.9725	1832.92723	0.00193947414	0.00671619905	0.000286289032
5.00575223	68797.9725	2291.15904	0.0017935968	0.00758116259	0.000286275093
5.00575223	68797.9725	2749.39084	0.0016778043	0.00846650913	0.0002862658
5.00575223	68797.9725	3207.62265	0.00158382372	0.00936291266	0.000286259162
5.00575223	68797.9725	3665.85446	0.0015061434	0.0102638016	0.000286254184
5.00575223	68797.9725	4124.08627	0.0014409394	0.0111642851	0.000286250312
7.5086	0	0	0.0032087	0.00484	0.00043222
7.508628	0	458.2318	0.002782187	0.0664174	0.000354968
7.508628	0	916.4636	0.002485205	0.1217445	0.000354759
7.5086283	0	1374.6954	0.0022650566	0.17174188	0.0003546893
7.5086283	0	1832.9272	0.002094727	0.21716443	0.00035465445
7.5086283	0	2291.159	0.0019587336	0.25863249	0.00035463354
7.5086283	0	2749.3908	0.0018474941	0.29665897	0.0003546196
7.5086283	0	3207.6227	0.0017547302	0.33167111	0.00035460965
7.5086283	0	3665.8545	0.0016761432	0.36402745	0.00035460218
7.5086283	0	4124.0863	0.0016086837	0.39403104	0.00035459637
7.5086283	7644.2192	0	0.0031816572	0.0045663263	0.00038497806
7.5086283	7644.2192	458.23181	0.0027943334	0.0070746185	0.00030773056
7.5086283	7644.2192	916.46361	0.0024952921	0.009620747	0.0003075215
7.5086283	7644.2192	1374.6954	0.0022741006	0.012169916	0.00030745181
7.5086283	7644.2192	1832.9272	0.0021029671	0.014669607	0.00030741696
7.5086283	7644.2192	2291.159	0.0019662437	0.017079017	0.00030739605
7.5086283	7644.2192	2749.3908	0.0018543262	0.031476164	0.00030738211
7.5086283	7644.2192	3207.6227	0.0017609398	0.078417557	0.00030737216
7.5086283	7644.2192	3665.8545	0.0016817891	0.11915042	0.00030736469
7.5086283	7644.2192	4124.0863	0.0016138245	0.15542529	0.00030735888
7.50862834	15288.4383	0	0.00315527076	0.00437911222	0.000384940953
7.50862834	15288.4383	458.231807	0.00280654396	0.00663243692	0.000307693448
7.50862834	15288.4383	916.463615	0.0025053713	0.00891658021	0.000307484392
7.50862834	15288.4383	1374.69542	0.00228313286	0.0112502997	0.000307414699
7.50862834	15288.4383	1832.92723	0.00211120159	0.0135927844	0.000307379852
7.50862834	15288.4383	2291.15904	0.00197375249	0.0159166104	0.000307358943
7.50862834	15288.4383	2749.39084	0.00186115858	0.0182011244	0.000307345004
7.50862834	15288.4383	3207.62265	0.00176714976	0.020429346	0.000307335048
7.50862834	15288.4383	3665.85446	0.00168743478	0.0225859273	0.00030732758
7.50862834	15288.4383	4124.08627	0.00161896405	0.0246550115	0.000307321772
7.50862834	22932.6575	0	0.00312950294	0.00423773693	0.000384928583
7.50862834	22932.6575	458.231807	0.00281882657	0.00615200133	0.000307681078
7.50862834	22932.6575	916.463615	0.0025154419	0.00806544071	0.000307472023
7.50862834	22932.6575	1374.69542	0.00229215192	0.0100436679	0.00030740233
7.50862834	22932.6575	1832.92723	0.00211942906	0.0120502502	0.000307367482
7.50862834	22932.6575	2291.15904	0.00198125877	0.0140626786	0.000307346574
7.50862834	22932.6575	2749.39084	0.00186799043	0.0160653214	0.000307332635
7.50862834	22932.6575	3207.62265	0.00177335944	0.0180465235	0.000307322678
7.50862834	22932.6575	3665.85446	0.00169307961	0.0199972449	0.000307315211
7.50862834	22932.6575	4124.08627	0.00162410193	0.0219103321	0.000307309403
7.50862834	30576.8767	0	0.00310433127	0.00412436292	0.000384922398
7.50862834	30576.8767	458.231807	0.00283119018	0.00574287148	0.000307674894
7.50862834	30576.8767	916.463615	0.00252550377	0.00732232441	0.000307465838
7.50862834	30576.8767	1374.69542	0.00230115635	0.00897200712	0.000307396145
7.50862834	30576.8767	1832.92723	0.00212764821	0.0106568891	0.000307361297
7.50862834	30576.8767	2291.15904	0.00198876151	0.0123563281	0.000307340389
7.50862834	30576.8767	2749.39084	0.00187482087	0.0140563548	0.00030732645
7.50862834	30576.8767	3207.62265	0.00177956811	0.015746553	0.000307316493
7.50862834	30576.8767	3665.85446	0.00169872297	0.0174185994	0.000307309026
7.50862834	30576.8767	4124.08627	0.00162923754	0.0190654629	0.000307303218
7.50862834	38221.0958	0	0.00307973438	0.00402972863	0.000384918687
7.50862834	38221.0958	458.231807	0.00284364509	0.00541877297	0.000307671183
7.50862834	38221.0958	916.463615	0.00253555703	0.00672986941	0.000307462127
7.50862834	38221.0958	1374.69542	0.00231014476	0.00811460117	0.000307392434
7.50862834	38221.0958	1832.92723	0.00213585774	0.00953832412	0.000307357587
7.50862834	38221.0958	2291.15904	0.00199625967	0.0109815178	0.000307336678
7.50862834	38221.0958	2749.39084	0.00188164904	0.0124314111	0.000307322739
7.50862834	38221.0958	3207.62265	0.00178577504	0.0138786945	0.000307312782
7.50862834	38221.0958	3665.85446	0.00170436423	0.0153160323	0.000307305315
7.50862834	38221.0958	4124.08627	0.00163437033	0.0167372846	0.000307299507
7.50862834	45865.315	0	0.00305569192	0.00394845057	0.000384916213
7.50862834	45865.315	458.231807	0.00285620308	0.00516474923	0.000307668709
7.50862834	45865.315	916.463615	0.00254560209	0.00626452557	0.000307459653
7.50862834	45865.315	1374.69542	0.00231911582	0.00744086101	0.00030738996
7.50862834	45865.315	1832.92723	0.00214405633	0.00865890627	0.000307355113
7.50862834	45865.315	2291.15904	0.00200375217	0.00989981729	0.000307334204
7.50862834	45865.315	2749.39084	0.00188847408	0.0111516828	0.000307320265
7.50862834	45865.315	3207.62265	0.00179197952	0.0124060674	0.000307310308
7.50862834	45865.315	3665.85446	0.00171000276	0.0136564957	0.000307302841
7.50862834	45865.315	4124.08627	0.00163949975	0.0148976873	0.000307297033
7.50862834	53509.5342	0	0.00303218453	0.00387714014	0.000384914446
7.50862834	53509.5342	458.231807	0.00286887763	0.00496378809	0.000307666942
7.50862834	53509.5342	916.463615	0.00255563967	0.00589566028	0.000307457886
7.50862834	53509.5342	1374.69542	0.00232806826	0.0069068216	0.000307388193
7.50862834	53509.5342	1832.92723	0.00215224271	0.00796180364	0.000307353346
7.50862834	53509.5342	2291.15904	0.00201123797	0.00904212113	0.000307332437
7.50862834	53509.5342	2749.39084	0.00189529513	0.0101364436	0.000307318498
7.50862834	53509.5342	3207.62265	0.0017981808	0.0112369548	0.000307308541
7.50862834	53509.5342	3665.85446	0.00171563792	0.0123378013	0.000307301074
7.50862834	53509.5342	4124.08627	0.00164462523	0.0134343292	0.000307295266
7.50862834	61153.7534	0	0.00300919377	0.00381353492	0.000384913121
7.50862834	61153.7534	458.231807	0.00288168411	0.00480252498	0.000307665616
7.50862834	61153.7534	916.463615	0.00256567079	0.00559870654	0.000307456561
7.50862834	61153.7534	1374.69542	0.00233700086	0.00647680138	0.000307386868
7.50862834	61153.7534	1832.92723	0.00216041561	0.00740041401	0.00030735202
7.50862834	61153.7534	2291.15904	0.00201871602	0.00835119858	0.000307331112
7.50862834	61153.7534	2749.39084	0.0019021113	0.00931820836	0.000307317173
7.50862834	61153.7534	3207.62265	0.00180437814	0.0102940553	0.000307307216
7.50862834	61153.7534	3665.85446	0.00172126906	0.0112733183	0.000307299749
7.50862834	61153.7534	4124.08627	0.0016497462	0.0122517754	0.000307293941
7.50862834	68797.9725	0	0.00298670205	0.00375605424	0.00038491209
7.50862834	68797.9725	458.231807	0.00289464007	0.00467128836	0.000307664586
7.50862834	68797.9725	916.463615	0.00257569689	0.00535582155	0.00030745553
7.50862834	68797.9725	1374.69542	0.0023459125	0.00612484684	0.000307385837
7.50862834	68797.9725	1832.92723	0.00216857378	0.00694079575	0.00030735099
7.50862834	68797.9725	2291.15904	0.00202618526	0.00778530989	0.000307330081
7.50862834	68797.9725	2749.39084	0.00190892173	0.00864769435	0.000307316142
7.50862834	68797.9725	3207.62265	0.00181057079	0.0095208607	0.000307306185
7.50862834	68797.9725	3665.85446	0.00172689553	0.0103996898	0.000307298718
7.50862834	68797.9725	4124.08627	0.00165486207	0.0112802591	0.00030729291
10.0115	0	0	0.00320869	0.00484005	0.000445776
10.0115	0	458.2318	0.002873661	0.05164904	0.0003362926
10.0115	0	916.4636	0.002621673	0.09480046	0.0003675444
10.011504	0	1374.6954	0.0024243012	0.13471144	0.00036745149
10.011504	0	1832.9272	0.0022650566	0.17174188	0.00036740502
10.011504	0	2291.159	0.0021336145	0.20620173	0.00036737715
10.011504	0	2749.3908	0.0020231363	0.23835847	0.00036735856
10.011504	0	3207.6227	0.0019288916	0.26844375	0.00036734528
10.011504	0	3665.8545	0.0018474941	0.29665897	0.00036733533
10.011504	0	4124.0863	0.0017764498	0.32318002	0.00036732758
10.011504	7644.2192	0	0.0031883532	0.0046241211	0.00039795306
10.011504	7644.2192	458.23181	0.0028834557	0.0065193943	0.00028846939
10.011504	7644.2192	916.46361	0.0026298383	0.0084334653	0.0003197212
10.011504	7644.2192	1374.6954	0.0024316378	0.010358891	0.00031962828
10.011504	7644.2192	1832.9272	0.0022718406	0.012266971	0.00031958181
10.011504	7644.2192	2291.159	0.002139939	0.014135501	0.00031955394
10.011504	7644.2192	2749.3908	0.0020290379	0.025630987	0.00031953535
10.011504	7644.2192	3207.6227	0.0019343934	0.064414309	0.00031952207
10.011504	7644.2192	3665.8545	0.0018526181	0.099327151	0.00031951212
10.011504	7644.2192	4124.0863	0.0017812195	0.13111114	0.00031950437
10.0115045	15288.4383	0	0.00316838521	0.00446528117	0.000397903582
10.0115045	15288.4383	458.231807	0.00289331275	0.00627237915	0.000288419917
10.0115045	15288.4383	916.463615	0.00263800957	0.00808541542	0.000319671717
10.0115045	15288.4383	1374.69542	0.00243896795	0.00993342018	0.000319578797
10.0115045	15288.4383	1832.92723	0.00227861829	0.0117913724	0.000319532335
10.0115045	15288.4383	2291.15904	0.00214625968	0.0136411543	0.000319504457
10.0115045	15288.4383	2749.39084	0.00203493792	0.0154684028	0.000319485871
10.0115045	15288.4383	3207.62265	0.00193989499	0.0172608642	0.000319472596
10.0115045	15288.4383	3665.85446	0.00185774239	0.0190073853	0.00031946264
10.0115045	15288.4383	4124.08627	0.00178598961	0.0206971486	0.000319454896
10.0115045	22932.6575	0	0.00314877171	0.00434039028	0.000397887089
10.0115045	22932.6575	458.231807	0.00290323732	0.00597664139	0.000288403424
10.0115045	22932.6575	916.463615	0.00264618767	0.00759551456	0.000319655225
10.0115045	22932.6575	1374.69542	0.00244629119	0.00926106945	0.000319562304
10.0115045	22932.6575	1832.92723	0.00228538892	0.0109506506	0.000319515842
10.0115045	22932.6575	2291.15904	0.00215257592	0.0126490219	0.000319487964
10.0115045	22932.6575	2749.39084	0.00204083581	0.0143450441	0.000319469379
10.0115045	22932.6575	3207.62265	0.00194539581	0.0160300566	0.000319456103
10.0115045	22932.6575	3665.85446	0.00186286662	0.0176970272	0.000319446147
10.0115045	22932.6575	4124.08627	0.00179075978	0.0193400527	0.000319438403
10.0115045	30576.8767	0	0.00312950294	0.00423773693	0.000397878843
10.0115045	30576.8767	458.231807	0.00291323517	0.00569065052	0.000288395178
10.0115045	30576.8767	916.463615	0.00265437356	0.00709742941	0.000319646978
10.0115045	30576.8767	1374.69542	0.00245360719	0.00855569594	0.000319554058
10.0115045	30576.8767	1832.92723	0.00229215192	0.0100436679	0.000319507595
10.0115045	30576.8767	2291.15904	0.00215888716	0.0115473276	0.000319479718
10.0115045	30576.8767	2749.39084	0.00204673107	0.0130568267	0.000319461132
10.0115045	30576.8767	3207.62265	0.00195089549	0.0145647661	0.000319447857
10.0115045	30576.8767	3665.85446	0.00186799043	0.0160653214	0.0003194379
10.0115045	30576.8767	4124.08627	0.00179552971	0.0175537639	0.000319430156
10.0115045	38221.0958	0	0.00311056949	0.00415067544	0.000397873895
10.0115045	38221.0958	458.231807	0.00292331263	0.00544035157	0.00028839023
10.0115045	38221.0958	916.463615	0.00266256838	0.00665348403	0.00031964203
10.0115045	38221.0958	1374.69542	0.00246091565	0.0079204841	0.00031954911
10.0115045	38221.0958	1832.92723	0.00229890669	0.00921976012	0.000319502648
10.0115045	38221.0958	2291.15904	0.00216519282	0.0105378575	0.00031947477
10.0115045	38221.0958	2749.39084	0.0020526232	0.0118655698	0.000319456184
10.0115045	38221.0958	3207.62265	0.00195639361	0.0131960964	0.000319442909
10.0115045	38221.0958	3665.85446	0.00187311344	0.0145241157	0.000319432953
10.0115045	38221.0958	4124.08627	0.00180029907	0.0158452792	0.000319425209
10.0115045	45865.315	0	0.00309196227	0.00407510134	0.000397870597
10.0115045	45865.315	458.231807	0.00293347667	0.00522984015	0.000288386931
10.0115045	45865.315	916.463615	0.0026707734	0.00627739774	0.000319638732
10.0115045	45865.315	1374.69542	0.00246821629	0.00738055312	0.000319545811
10.0115045	45865.315	1832.92723	0.00230565264	0.00851757149	0.000319499349
10.0115045	45865.315	2291.15904	0.00217149232	0.00967528925	0.000319471471
10.0115045	45865.315	2749.39084	0.0020585117	0.0108449228	0.000319452886
10.0115045	45865.315	3207.62265	0.00196188973	0.0120201074	0.000319439611
10.0115045	45865.315	3665.85446	0.00187823529	0.0131959255	0.000319429654
10.0115045	45865.315	4124.08627	0.00180506755	0.0143683849	0.00031942191
10.0115045	53509.5342	0	0.00307367256	0.00400831458	0.000397868241
10.0115045	53509.5342	458.231807	0.00294373496	0.00505480623	0.000288384575
10.0115045	53509.5342	916.463615	0.00267899013	0.00596361201	0.000319636376
10.0115045	53509.5342	1374.69542	0.00247550891	0.00692961812	0.000319543455
10.0115045	53509.5342	1832.92723	0.0023123892	0.00793073326	0.000319496993
10.0115045	53509.5342	2291.15904	0.00217778508	0.00895392057	0.000319469115
10.0115045	53509.5342	2749.39084	0.00206439607	0.00999068894	0.00031945053
10.0115045	53509.5342	3207.62265	0.00196738345	0.0110350104	0.000319437254
10.0115045	53509.5342	3665.85446	0.00188335563	0.0120823052	0.000319427298
10.0115045	53509.5342	4124.08627	0.00180983483	0.0131289077	0.000319419554
10.0115045	61153.7534	0	0.00305569192	0.00394845057	0.000397866473
10.0115045	61153.7534	458.231807	0.00295409594	0.00490911905	0.000288382808
10.0115045	61153.7534	916.463615	0.00268722027	0.00570176501	0.000319634609
10.0115045	61153.7534	1374.69542	0.00248279336	0.00655321481	0.000319541688
10.0115045	61153.7534	1832.92723	0.00231911582	0.00744086101	0.000319495226
10.0115045	61153.7534	2291.15904	0.00218407055	0.00835167392	0.000319467348
10.0115045	61153.7534	2749.39084	0.00207027583	0.00927735571	0.000319448763
10.0115045	61153.7534	3207.62265	0.00197287433	0.01021213	0.000319435487
10.0115045	61153.7534	3665.85446	0.00188847408	0.0111516828	0.000319425531
10.0115045	61153.7534	4124.08627	0.00181460059	0.0120926139	0.000319417787
10.0115045	68797.9725	0	0.00303801224	0.00389417115	0.000397865099
10.0115045	68797.9725	458.231807	0.00296456889	0.00478712908	0.000288381434
10.0115045	68797.9725	916.463615	0.00269546575	0.00548185554	0.000319633234
10.0115045	68797.9725	1374.69542	0.00249006958	0.00623701856	0.000319540314
10.0115045	68797.9725	1832.92723	0.00232583196	0.00702936554	0.000319493851
10.0115045	68797.9725	2291.15904	0.00219034815	0.00784578282	0.000319465974
10.0115045	68797.9725	2749.39084	0.00207615047	0.00867808981	0.000319447388
10.0115045	68797.9725	3207.62265	0.00197836195	0.00952069297	0.000319434113
10.0115045	68797.9725	3665.85446	0.00189359029	0.0103694798	0.000319424156
10.0115045	68797.9725	4124.08627	0.00181936451	0.0112212553	0.000319416412
12.5144	0	0	0.00320869	0.00484007	0.000462198
12.51438	0	458.2318	0.002932792	0.04259427	0.0003522671
12.51438	0	916.4636	0.002714683	0.07795075	0.0003835563
12.514381	0	1374.6954	0.0025372777	0.11113234	0.00038344016
12.514381	0	1832.9272	0.0023897987	0.14233739	0.00038338209
12.514381	0	2291.159	0.0022650566	0.17174188	0.00038334724
12.514381	0	2749.3908	0.0021580437	0.19950201	0.00038332401
12.514381	0	3207.6227	0.0020651511	0.22575659	0.00038330742
12.514381	0	3665.8545	0.0019837042	0.25062926	0.00038329497
12.514381	0	4124.0863	0.0019116748	0.27423042	0.00038328529
12.514381	7644.2192	0	0.0031923903	0.0046616665	0.00041405665
12.514381	7644.2192	458.23181	0.0029410359	0.0061779039	0.00030412544
12.514381	7644.2192	916.46361	0.0027216189	0.0077036854	0.00033541461
12.514381	7644.2192	1374.6954	0.0025435008	0.0092421052	0.00033529846
12.514381	7644.2192	1832.9272	0.0023955695	0.010775751	0.00033524039
12.514381	7644.2192	2291.159	0.0022704843	0.012291001	0.00033520554
12.514381	7644.2192	2749.3908	0.0021631741	0.021811761	0.00033518231
12.514381	7644.2192	3207.6227	0.0020700054	0.05456616	0.00033516572
12.514381	7644.2192	3665.8545	0.0019882956	0.084732919	0.00033515327
12.514381	7644.2192	4124.0863	0.0019160144	0.11268418	0.00033514359
12.5143806	15288.4383	0	0.00317632932	0.00452381306	0.000413994804
12.5143806	15288.4383	458.231807	0.00294933288	0.00601351664	0.000304063591
12.5143806	15288.4383	916.463615	0.00272856705	0.00749788972	0.000335352762
12.5143806	15288.4383	1374.69542	0.00254972274	0.00900799702	0.000335236617
12.5143806	15288.4383	1832.92723	0.00240133596	0.0105277083	0.00033517854
12.5143806	15288.4383	2291.15904	0.00227590804	0.0120448299	0.000335143693
12.5143806	15288.4383	2749.39084	0.00216830179	0.0135494979	0.000335120462
12.5143806	15288.4383	3207.62265	0.00207485828	0.015033277	0.000335103868
12.5143806	15288.4383	3665.85446	0.00199288639	0.0164886134	0.000335091422
12.5143806	15288.4383	4124.08627	0.00192035396	0.0179084737	0.000335081742
12.5143806	22932.6575	0	0.00316049782	0.00441206653	0.000413974188
12.5143806	22932.6575	458.231807	0.00295768677	0.00581553282	0.000304042976
12.5143806	22932.6575	916.463615	0.00273552893	0.00719429159	0.000335332146
12.5143806	22932.6575	1374.69542	0.00255594362	0.00860712291	0.000335216001
12.5143806	22932.6575	1832.92723	0.00240709774	0.0100390779	0.000335157924
12.5143806	22932.6575	2291.15904	0.00228132742	0.0114794192	0.000335123077
12.5143806	22932.6575	2749.39084	0.00217342645	0.0129199214	0.000335099846
12.5143806	22932.6575	3207.62265	0.00207970941	0.0143539381	0.000335083252
12.5143806	22932.6575	3665.85446	0.00199747638	0.0157758584	0.000335070806
12.5143806	22932.6575	4124.08627	0.00192469327	0.0171807657	0.000335061126
12.5143806	30576.8767	0	0.00314489068	0.0043183439	0.00041396388
12.5143806	30576.8767	458.231807	0.00296610126	0.00561078404	0.000304032668
12.5143806	30576.8767	916.463615	0.00274250558	0.006855691	0.000335321838
12.5143806	30576.8767	1374.69542	0.00256216351	0.00813895091	0.000335205693
12.5143806	30576.8767	1832.92723	0.00241285463	0.0094462052	0.000335147616
12.5143806	30576.8767	2291.15904	0.00228674215	0.0107675323	0.000335112769
12.5143806	30576.8767	2749.39084	0.00217854779	0.0120956382	0.000335089538
12.5143806	30576.8767	3207.62265	0.00208455852	0.0134248777	0.000335072944
12.5143806	30576.8767	3665.85446	0.00200206531	0.0147507039	0.000335060498
12.5143806	30576.8767	4124.08627	0.00192903213	0.0160693455	0.000335050818
12.5143806	38221.0958	0	0.00312950294	0.00423773693	0.000413957695
12.5143806	38221.0958	458.231807	0.00297458037	0.00541834376	0.000304026483
12.5143806	38221.0958	916.463615	0.00274949815	0.00652692015	0.000335315653
12.5143806	38221.0958	1374.69542	0.00256838252	0.00767601423	0.000335199508
12.5143806	38221.0958	1832.92723	0.00241860639	0.00885144338	0.000335141431
12.5143806	38221.0958	2291.15904	0.00229215192	0.0100436679	0.000335106585
12.5143806	38221.0958	2749.39084	0.0021836655	0.0112458562	0.000335083353
12.5143806	38221.0958	3207.62265	0.00208940533	0.0124528421	0.000335066759
12.5143806	38221.0958	3665.85446	0.00200665295	0.0136605447	0.000335054314
12.5143806	38221.0958	4124.08627	0.00193337033	0.0148656328	0.000335044634
12.5143806	45865.315	0	0.00311432979	0.00416706253	0.000413953572
12.5143806	45865.315	458.231807	0.00298312844	0.00524655604	0.00030402236
12.5143806	45865.315	916.463615	0.00275650795	0.00622894526	0.00033531153
12.5143806	45865.315	1374.69542	0.00257460082	0.00725317373	0.000335195385
12.5143806	45865.315	1832.92723	0.00242435281	0.00830500783	0.000335137308
12.5143806	45865.315	2291.15904	0.00229755643	0.00937507618	0.000335102461
12.5143806	45865.315	2749.39084	0.00218877928	0.0104568034	0.00033507923
12.5143806	45865.315	3207.62265	0.00209424957	0.0115453002	0.000335062636
12.5143806	45865.315	3665.85446	0.00201123906	0.0126367505	0.00033505019
12.5143806	45865.315	4124.08627	0.00193770766	0.0137280588	0.00033504051
12.5143806	53509.5342	0	0.00309936658	0.00410414849	0.000413950627
12.5143806	53509.5342	458.231807	0.00299175013	0.00509693796	0.000304019414
12.5143806	53509.5342	916.463615	0.00276353637	0.0059674458	0.000335308585
12.5143806	53509.5342	1374.69542	0.00258081861	0.00688084778	0.00033519244
12.5143806	53509.5342	1832.92723	0.00243009371	0.00782272528	0.000335134363
12.5143806	53509.5342	2291.15904	0.00230295536	0.00878376165	0.000335099516
12.5143806	53509.5342	2749.39084	0.00219388881	0.0097575395	0.000335076285
12.5143806	53509.5342	3207.62265	0.00209909098	0.0107393631	0.000335059691
12.5143806	53509.5342	3665.85446	0.0020158234	0.0117256127	0.000335047245
12.5143806	53509.5342	4124.08627	0.00194204392	0.0127133777	0.000335037565
12.5143806	61153.7534	0	0.00308460876	0.00404745115	0.000413948418
12.5143806	61153.7534	458.231807	0.00300045047	0.00496788154	0.000304017206
12.5143806	61153.7534	916.463615	0.00277058495	0.0057409061	0.000335306376
12.5143806	61153.7534	1374.69542	0.00258703614	0.0065578288	0.000335190231
12.5143806	61153.7534	1832.92723	0.00243582889	0.00740395317	0.000335132154
12.5143806	61153.7534	2291.15904	0.00230834843	0.00826994338	0.000335097307
12.5143806	61153.7534	2749.39084	0.00219899381	0.00914947905	0.000335074076
12.5143806	61153.7534	3207.62265	0.00210392927	0.0100380076	0.000335057482
12.5143806	61153.7534	3665.85446	0.00202040572	0.0109320663	0.000335045036
12.5143806	61153.7534	4124.08627	0.00194637889	0.0118289012	0.000335035356
12.5143806	68797.9725	0	0.00307005197	0.00399583695	0.0004139467
12.5143806	68797.9725	458.231807	0.00300923488	0.00485675778	0.000304015488
12.5143806	68797.9725	916.463615	0.00277765536	0.00554523172	0.000335304658
12.5143806	68797.9725	1374.69542	0.00259325373	0.00627862653	0.000335188513
12.5143806	68797.9725	1832.92723	0.0024415582	0.00704189532	0.000335130436
12.5143806	68797.9725	2291.15904	0.00231373534	0.00782562792	0.000335095589
12.5143806	68797.9725	2749.39084	0.00220409398	0.00862355549	0.000335072358
12.5143806	68797.9725	3207.62265	0.00210876418	0.00943123003	0.000335055764
12.5143806	68797.9725	3665.85446	0.00202498579	0.0102453134	0.000335043318
12.5143806	68797.9725	4124.08627	0.00195071237	0.011063181	0.000335033638
15.0173	0	0	0.00320869	0.00484009	0.000486092
15.01726	0	458.2318	0.002974168	0.03647481	0.0003758881
15.01726	0	916.4636	0.002782187	0.0664174	0.0004072147
15.017257	0	1374.6954	0.0026216731	0.094800462	0.00040707529
15.017257	0	1832.9272	0.0024852046	0.12174451	0.0004070056
15.017257	0	2291.159	0.0023675864	0.14735872	0.00040696378
15.017257	0	2749.3908	0.0022650566	0.17174188	0.0004069359
15.017257	0	3207.6227	0.0021748147	0.19498343	0.00040691599
15.017257	0	3665.8545	0.002094727	0.21716443	0.00040690106
15.017257	0	4124.0863	0.0020231363	0.23835847	0.00040688944
15.017257	7644.2192	0	0.0031950898	0.0046880533	0.00043775871
15.017257	7644.2192	458.23181	0.0029812981	0.00594909	0.00032755435
15.017257	7644.2192	916.46361	0.0027882526	0.0072145898	0.0003588809
15.017257	7644.2192	1374.6954	0.002627116	0.0084919784	0.00035874153
15.017257	7644.2192	1832.9272	0.0024902493	0.0097698687	0.00035867184
15.017257	7644.2192	2291.159	0.0023723437	0.01103922	0.00035863002
15.017257	7644.2192	2749.3908	0.00226958	0.019145868	0.00035860215
15.017257	7644.2192	3207.6227	0.0021791299	0.047391307	0.00035858223
15.017257	7644.2192	3665.8545	0.0020988477	0.073800641	0.0003585673
15.017257	7644.2192	4124.0863	0.0020270708	0.098584182	0.00035855568
15.0172567	15288.4383	0	0.00318165722	0.00456632629	0.000437684489
15.0172567	15288.4383	458.231807	0.00298847252	0.00582575017	0.000327480134
15.0172567	15288.4383	916.463615	0.00279433337	0.00707461849	0.000358806678
15.0172567	15288.4383	1374.69542	0.00263256136	0.00834325038	0.000358667312
15.0172567	15288.4383	1832.92723	0.00249529207	0.00962074695	0.000358597622
15.0172567	15288.4383	2291.15904	0.00237709806	0.0108986218	0.000358555807
15.0172567	15288.4383	2749.39084	0.0022741006	0.0121699164	0.000358527929
15.0172567	15288.4383	3207.62265	0.00218344319	0.0134286732	0.000358508016
15.0172567	15288.4383	3665.85446	0.00210296712	0.0146696073	0.000358493082
15.0172567	15288.4383	4124.08627	0.00203100478	0.0158878924	0.000358481466
15.0172567	22932.6575	0	0.00316838521	0.00446528117	0.00043765975
15.0172567	22932.6575	458.231807	0.00299569391	0.00568187247	0.000327455394
15.0172567	22932.6575	916.463615	0.00280043018	0.00687084802	0.000358781939
15.0172567	22932.6575	1374.69542	0.00263800957	0.00808541542	0.000358642573
15.0172567	22932.6575	1832.92723	0.00250033275	0.00931526272	0.000358572883
15.0172567	22932.6575	2291.15904	0.00238184913	0.0105526295	0.000358531067
15.0172567	22932.6575	2749.39084	0.00227861829	0.0117913724	0.00035850319
15.0172567	22932.6575	3207.62265	0.00218775427	0.0130264101	0.000358483277
15.0172567	22932.6575	3665.85446	0.00210708515	0.0142533781	0.000358468343
15.0172567	22932.6575	4124.08627	0.00203493792	0.0154684028	0.000358456727
15.0172567	30576.8767	0	0.00315527076	0.00437911222	0.00043764738
15.0172567	30576.8767	458.231807	0.00300296479	0.00552912419	0.000327443025
15.0172567	30576.8767	916.463615	0.00280654396	0.00663243692	0.000358769569
15.0172567	30576.8767	1374.69542	0.00264346082	0.00776490036	0.000358630203
15.0172567	30576.8767	1832.92723	0.0025053713	0.00891658021	0.000358560513
15.0172567	30576.8767	2291.15904	0.00238659681	0.0100802285	0.000358518698
15.0172567	30576.8767	2749.39084	0.00228313286	0.0112502997	0.00035849082
15.0172567	30576.8767	3207.62265	0.00219206299	0.01242237	0.000358470908
15.0172567	30576.8767	3665.85446	0.00211120159	0.0135927844	0.000358455973
15.0172567	30576.8767	4124.08627	0.00203887011	0.0147584341	0.000358444357
15.0172567	38221.0958	0	0.00314231095	0.00430410088	0.000437639958
15.0172567	38221.0958	458.231807	0.00301028785	0.00537904065	0.000327435603
15.0172567	38221.0958	916.463615	0.00281267573	0.00638689387	0.000358762147
15.0172567	38221.0958	1374.69542	0.00264891538	0.00742590879	0.000358622781
15.0172567	38221.0958	1832.92723	0.00251040769	0.0084863075	0.000358553092
15.0172567	38221.0958	2291.15904	0.00239134095	0.00956112009	0.000358511276
15.0172567	38221.0958	2749.39084	0.00228764413	0.0106451444	0.000358483399
15.0172567	38221.0958	3207.62265	0.00219636916	0.0117343344	0.000358463486
15.0172567	38221.0958	3665.85446	0.00211531628	0.0128254309	0.000358448551
15.0172567	38221.0958	4124.08627	0.00204280121	0.0139157332	0.000358436935
15.0172567	45865.315	0	0.00312950294	0.00423773693	0.00043763501
15.0172567	45865.315	458.231807	0.00301766591	0.00523892814	0.000327430655
15.0172567	45865.315	916.463615	0.00281882657	0.00615200133	0.0003587572
15.0172567	45865.315	1374.69542	0.00265437356	0.00709742941	0.000358617834
15.0172567	45865.315	1832.92723	0.0025154419	0.00806544071	0.000358548144
15.0172567	45865.315	2291.15904	0.00239608139	0.00904919193	0.000358506328
15.0172567	45865.315	2749.39084	0.00229215192	0.0100436679	0.000358478451
15.0172567	45865.315	3207.62265	0.00220067261	0.0110450345	0.000358458538
15.0172567	45865.315	3665.85446	0.00211942906	0.0120502502	0.000358443603
15.0172567	45865.315	4124.08627	0.00204673107	0.0130568267	0.000358431988
15.0172567	53509.5342	0	0.00311684395	0.00417825332	0.000437631476
15.0172567	53509.5342	458.231807	0.003025102	0.00511203396	0.000327427121
15.0172567	53509.5342	916.463615	0.00282499764	0.00593641914	0.000358753665
15.0172567	53509.5342	1374.69542	0.0026598357	0.00679399261	0.000358614299
15.0172567	53509.5342	1832.92723	0.00252047392	0.00767489541	0.00035854461
15.0172567	53509.5342	2291.15904	0.002400818	0.00857232367	0.000358502794
15.0172567	53509.5342	2749.39084	0.00229665605	0.00948136563	0.000358474917
15.0172567	53509.5342	3207.62265	0.00220497316	0.0103983185	0.000358455004
15.0172567	53509.5342	3665.85446	0.00212353976	0.0113202791	0.000358440069
15.0172567	53509.5342	4124.08627	0.00205065953	0.0122448935	0.000358428453
15.0172567	61153.7534	0	0.00310433127	0.00412436292	0.000437628826
15.0172567	61153.7534	458.231807	0.00303259934	0.00499898078	0.000327424471
15.0172567	61153.7534	916.463615	0.00283119018	0.00574287148	0.000358751015
15.0172567	61153.7534	1374.69542	0.00266530218	0.00652065545	0.000358611649
15.0172567	61153.7534	1832.92723	0.00252550377	0.00732232441	0.000358541959
15.0172567	61153.7534	2291.15904	0.00240555065	0.00814106028	0.000358500143
15.0172567	61153.7534	2749.39084	0.00230115635	0.00897200712	0.000358472266
15.0172567	61153.7534	3207.62265	0.00220927063	0.00981155085	0.000358452353
15.0172567	61153.7534	3665.85446	0.00212764821	0.0106568891	0.000358437419
15.0172567	61153.7534	4124.08627	0.00205458646	0.0115057699	0.000358425803
15.0172567	68797.9725	0	0.00309196227	0.00407510134	0.000437626764
15.0172567	68797.9725	458.231807	0.00304016135	0.00489903444	0.000327422409
15.0172567	68797.9725	916.463615	0.00283740552	0.00557093015	0.000358748953
15.0172567	68797.9725	1374.69542	0.0026707734	0.00627739774	0.000358609587
15.0172567	68797.9725	1832.92723	0.00253053146	0.00700823396	0.000358539897
15.0172567	68797.9725	2291.15904	0.00241027921	0.00775656915	0.000358498082
15.0172567	68797.9725	2749.39084	0.00230565264	0.00851757149	0.000358470204
15.0172567	68797.9725	3207.62265	0.00221356485	0.00928768836	0.000358450292
15.0172567	68797.9725	3665.85446	0.00213175426	0.0100641952	0.000358435357
15.0172567	68797.9725	4124.08627	0.0020585117	0.0108449228	0.000358423741
17.5201	0	0	0.00320869	0.0048401	0.000515733
17.52013	0	458.2318	0.003004746	0.03206241	0.0004053508
17.52013	0	916.4636	0.002833429	0.05802707	0.0004052377
17.520133	0	1374.6954	0.0026871505	0.082819254	0.00043655212
17.520133	0	1832.9272	0.0025605853	0.1065175	0.00043647082
17.520133	0	2291.159	0.0024498623	0.12919405	0.00043642204
17.520133	0	2749.3908	0.0023520895	0.15091522	0.00043638951
17.520133	0	3207.6227	0.0022650566	0.17174188	0.00043636628
17.520133	0	3665.8545	0.0021870408	0.19172994	0.00043634886
17.520133	0	4124.0863	0.0021166771	0.2109308	0.00043633531
17.520133	7644.2192	0	0.003197022	0.0047076249	0.00046727561
17.520133	7644.2192	458.23181	0.0030110327	0.005785904	0.00035689387
17.520133	7644.2192	916.46361	0.0028388372	0.0068656379	0.00035678079
17.520133	7644.2192	1374.6954	0.0026920123	0.0079560082	0.00038809521
17.520133	7644.2192	1832.9272	0.002565088	0.0090491455	0.00038801391
17.520133	7644.2192	2291.159	0.0024541093	0.010138706	0.00038796513
17.520133	7644.2192	2749.3908	0.0023561368	0.017188515	0.0003879326
17.520133	7644.2192	3207.6227	0.0022689339	0.041972007	0.00038790937
17.520133	7644.2192	3665.8545	0.0021907643	0.065390848	0.00038789195
17.520133	7644.2192	4124.0863	0.002120256	0.087574539	0.0003878784
17.5201328	15288.4383	0	0.00318547858	0.00459866623	0.000467189028
17.5201328	15288.4383	458.231807	0.00301735655	0.0056858888	0.000356807285
17.5201328	15288.4383	916.463615	0.0028442613	0.00676015293	0.000356694207
17.5201328	15288.4383	1374.69542	0.00269687898	0.00785011095	0.000388008626
17.5201328	15288.4383	1832.92723	0.0025695906	0.00894808937	0.000387927324
17.5201328	15288.4383	2291.15904	0.0024583544	0.0100479762	0.00038787854
17.5201328	15288.4383	2749.39084	0.00236018177	0.0111447012	0.000387846017
17.5201328	15288.4383	3207.62265	0.00227280928	0.0122339103	0.000387822786
17.5201328	15288.4383	3665.85446	0.00219448633	0.0133117557	0.000387805362
17.5201328	15288.4383	4124.08627	0.00212383386	0.0143747561	0.00038779181
17.5201328	22932.6575	0	0.00317405375	0.00450648776	0.000467160165
17.5201328	22932.6575	458.231807	0.00302371927	0.00557395481	0.000356778423
17.5201328	22932.6575	916.463615	0.00284970168	0.00661307401	0.000356665344
17.5201328	22932.6575	1374.69542	0.00270175071	0.00767200339	0.000387979764
17.5201328	22932.6575	1832.92723	0.00257409323	0.00874336766	0.000387898462
17.5201328	22932.6575	2291.15904	0.00246259759	0.00982142622	0.000387849678
17.5201328	22932.6575	2749.39084	0.00236422441	0.0109015261	0.000387817155
17.5201328	22932.6575	3207.62265	0.00227668251	0.0119797585	0.000387793923
17.5201328	22932.6575	3665.85446	0.00219820669	0.0130527349	0.0003877765
17.5201328	22932.6575	4124.08627	0.00212741055	0.0141174363	0.000387762948
17.5201328	30576.8767	0	0.00316274561	0.00442678216	0.000467145734
17.5201328	30576.8767	458.231807	0.00303012267	0.00545483465	0.000356763991
17.5201328	30576.8767	916.463615	0.0028551591	0.00643797808	0.000356650913
17.5201328	30576.8767	1374.69542	0.00270662782	0.00744377512	0.000387965332
17.5201328	30576.8767	1832.92723	0.00257859591	0.00846508383	0.00038788403
17.5201328	30576.8767	2291.15904	0.0024668388	0.00949647607	0.000387835247
17.5201328	30576.8767	2749.39084	0.00236826459	0.0105336651	0.000387802723
17.5201328	30576.8767	3207.62265	0.0022805535	0.0115731476	0.000387779492
17.5201328	30576.8767	3665.85446	0.00220192528	0.0126119718	0.000387762068
17.5201328	30576.8767	4124.08627	0.00213098598	0.0136475847	0.000387748517
17.5201328	38221.0958	0	0.0031515523	0.00435666924	0.000467137076
17.5201328	38221.0958	458.231807	0.00303656861	0.00533498001	0.000356755333
17.5201328	38221.0958	916.463615	0.00286063439	0.00625090224	0.000356642254
17.5201328	38221.0958	1374.69542	0.0027115106	0.00719127105	0.000387956674
17.5201328	38221.0958	1832.92723	0.00258309871	0.00814906829	0.000387875372
17.5201328	38221.0958	2291.15904	0.00247107796	0.0091190637	0.000387826588
17.5201328	38221.0958	2749.39084	0.00237230221	0.0100972154	0.000387794065
17.5201328	38221.0958	3207.62265	0.00228442214	0.0110802955	0.000387770833
17.5201328	38221.0958	3665.85446	0.00220564199	0.0120656492	0.00038775341
17.5201328	38221.0958	4124.08627	0.00213456004	0.0130510381	0.000387739858
17.5201328	45865.315	0	0.00314047201	0.0042941386	0.000467131303
17.5201328	45865.315	458.231807	0.00304305903	0.00521960992	0.00035674956
17.5201328	45865.315	916.463615	0.00286612843	0.00606464685	0.000356636482
17.5201328	45865.315	1374.69542	0.0027163994	0.00693524539	0.000387950901
17.5201328	45865.315	1832.92723	0.0025876017	0.00782441816	0.000387869599
17.5201328	45865.315	2291.15904	0.00247531502	0.00872703694	0.000387820815
17.5201328	45865.315	2749.39084	0.00237633718	0.00963920374	0.000387788292
17.5201328	45865.315	3207.62265	0.00228828832	0.0105578579	0.000387765061
17.5201328	45865.315	3665.85446	0.00220935671	0.0114805243	0.000387747637
17.5201328	45865.315	4124.08627	0.00213813261	0.0124051501	0.000387734086
17.5201328	53509.5342	0	0.00312950294	0.00423773693	0.00046712718
17.5201328	53509.5342	458.231807	0.00304959601	0.00511190108	0.000356745437
17.5201328	53509.5342	916.463615	0.00287164215	0.00588729499	0.000356632359
17.5201328	53509.5342	1374.69542	0.00272129458	0.00668899428	0.000387946778
17.5201328	53509.5342	1832.92723	0.00259210496	0.00750997715	0.000387865476
17.5201328	53509.5342	2291.15904	0.00247954994	0.00834515312	0.000387816692
17.5201328	53509.5342	2749.39084	0.00238036938	0.00919070329	0.000387784169
17.5201328	53509.5342	3207.62265	0.00229215192	0.0100436679	0.000387760938
17.5201328	53509.5342	3665.85446	0.00221306932	0.0109016824	0.000387743514
17.5201328	53509.5342	4124.08627	0.0021417036	0.0117628066	0.000387729962
17.5201328	61153.7534	0	0.00311864335	0.00418638258	0.000467124087
17.5201328	61153.7534	458.231807	0.00305618171	0.0050132818	0.000356742345
17.5201328	61153.7534	916.463615	0.00287717652	0.00572295491	0.000356629266
17.5201328	61153.7534	1374.69542	0.00272619652	0.00645950084	0.000387943686
17.5201328	61153.7534	1832.92723	0.0025966086	0.00721581894	0.000387862384
17.5201328	61153.7534	2291.15904	0.00248378269	0.0079868152	0.0003878136
17.5201328	61153.7534	2749.39084	0.00238439874	0.00876871054	0.000387781077
17.5201328	61153.7534	3207.62265	0.00229601284	0.00955860823	0.000387757845
17.5201328	61153.7534	3665.85446	0.00221677971	0.0103542175	0.000387740422
17.5201328	61153.7534	4124.08627	0.00214527289	0.0111536748	0.00038772687
17.5201328	68797.9725	0	0.00310789155	0.00413925056	0.000467121682
17.5201328	68797.9725	458.231807	0.00306281842	0.00492401549	0.000356739939
17.5201328	68797.9725	916.463615	0.00288273258	0.00557306729	0.000356626861
17.5201328	68797.9725	1374.69542	0.00273110564	0.00624949025	0.00038794128
17.5201328	68797.9725	1832.92723	0.00260111271	0.00694607297	0.000387859978
17.5201328	68797.9725	2291.15904	0.00248801324	0.00765769006	0.000387811195
17.5201328	68797.9725	2749.39084	0.00238842516	0.00838057712	0.000387778671
17.5201328	68797.9725	3207.62265	0.00229987095	0.00911187755	0.00038775544
17.5201328	68797.9725	3665.85446	0.00222048777	0.00984935339	0.000387738017
17.5201328	68797.9725	4124.08627	0.00214884039	0.0105911989	0.000387724465
20.023	0	0	0.00320869	0.0048401	0.000546675
20.02301	0	458.2318	0.003028267	0.02873022	0.0004361741
20.02301	0	916.4636	0.002873661	0.05164904	0.0004360449
20.023009	0	1374.6954	0.0027394467	0.073654459	0.0004673896
20.023009	0	1832.9272	0.0026216731	0.094800462	0.00046729669
20.023009	0	2291.159	0.0025173807	0.11513725	0.00046724094
20.023009	0	2749.3908	0.0024243012	0.13471144	0.00046720377
20.023009	0	3207.6227	0.0023406625	0.15356628	0.00046717722
20.023009	0	3665.8545	0.0022650566	0.17174188	0.0004671573
20.023009	0	4124.0863	0.0021963492	0.1892755	0.00046714182
20.023009	7644.2192	0	0.0031984734	0.0047227247	0.0004981367
20.023009	7644.2192	458.23181	0.0030338909	0.005663982	0.00038763535
20.023009	7644.2192	916.46361	0.0028785509	0.0066048239	0.00038750615
20.023009	7644.2192	1374.6954	0.0027438552	0.0075550295	0.00041885086
20.023009	7644.2192	1832.9272	0.002625755	0.0085089258	0.00041875795
20.023009	7644.2192	2291.159	0.0025212288	0.0094618741	0.0004187022
20.023009	7644.2192	2749.3908	0.0024279703	0.015694251	0.00041866503
20.023009	7644.2192	3207.6227	0.0023441842	0.037750109	0.00041863848
20.023009	7644.2192	3665.8545	0.0022684494	0.058754355	0.00041861857
20.023009	7644.2192	4124.0863	0.0021996237	0.078792016	0.00041860308
20.0230089	15288.4383	0	0.00318835324	0.00462412114	0.000498037747
20.0230089	15288.4383	458.231807	0.00303954644	0.00557874301	0.000387536391
20.0230089	15288.4383	916.463615	0.00288345571	0.00651939426	0.000387407193
20.0230089	15288.4383	1374.69542	0.00274826977	0.00747283298	0.000418751906
20.0230089	15288.4383	1832.92723	0.00262983832	0.00843346527	0.000418658993
20.0230089	15288.4383	2291.15904	0.00252507622	0.00939675286	0.000418603242
20.0230089	15288.4383	2749.39084	0.00243163782	0.0103588905	0.000418566073
20.0230089	15288.4383	3207.62265	0.00234770431	0.0113165964	0.000418539523
20.0230089	15288.4383	3665.85446	0.00227184064	0.0122669714	0.000418519611
20.0230089	15288.4383	4124.08627	0.00220289693	0.0132074035	0.000418504123
20.0230089	22932.6575	0	0.00317832428	0.00453940069	0.000498004761
20.0230089	22932.6575	458.231807	0.00304523449	0.00548695696	0.000387503406
20.0230089	22932.6575	916.463615	0.00288837613	0.00640649996	0.000387374207
20.0230089	22932.6575	1374.69542	0.00275269061	0.00734179738	0.000418718921
20.0230089	22932.6575	1832.92723	0.00263392314	0.00828741103	0.000418626008
20.0230089	22932.6575	2291.15904	0.00252892288	0.00923899907	0.000418570256
20.0230089	22932.6575	2749.39084	0.00243530372	0.0101929783	0.000418533087
20.0230089	22932.6575	3207.62265	0.0023512226	0.0111463031	0.000418506538
20.0230089	22932.6575	3665.85446	0.00227523031	0.0120963163	0.000418486625
20.0230089	22932.6575	4124.08627	0.00220616891	0.0130406456	0.000418471137
20.0230089	30576.8767	0	0.00316838521	0.00446528117	0.000497988269
20.0230089	30576.8767	458.231807	0.00305095635	0.00539020107	0.000387486913
20.0230089	30576.8767	916.463615	0.00289331275	0.00627237915	0.000387357714
20.0230089	30576.8767	1374.69542	0.00275711805	0.00717254912	0.000418702428
20.0230089	30576.8767	1832.92723	0.00263800957	0.00808541542	0.000418609515
20.0230089	30576.8767	2291.15904	0.00253276878	0.00900682592	0.000418553763
20.0230089	30576.8767	2749.39084	0.00243896795	0.00993342018	0.000418516595
20.0230089	30576.8767	3207.62265	0.00235473904	0.0108623996	0.000418490045
20.0230089	30576.8767	3665.85446	0.00227861829	0.0117913724	0.000418470132
20.0230089	30576.8767	4124.08627	0.00220943952	0.0127182466	0.000418454645
20.0230089	38221.0958	0	0.00315853476	0.00439948863	0.000497978373
20.0230089	38221.0958	458.231807	0.00305671337	0.00529189995	0.000387477017
20.0230089	38221.0958	916.463615	0.00289826625	0.00612621985	0.000387347819
20.0230089	38221.0958	1374.69542	0.00276155237	0.00698007517	0.000418692532
20.0230089	38221.0958	1832.92723	0.00264209771	0.00784826138	0.000418599619
20.0230089	38221.0958	2291.15904	0.00253661394	0.00872676356	0.000418543868
20.0230089	38221.0958	2749.39084	0.00244263045	0.00961239037	0.000418506699
20.0230089	38221.0958	3207.62265	0.00235825356	0.0105025349	0.000418480149
20.0230089	38221.0958	3665.85446	0.00228200452	0.0113950143	0.000418460237
20.0230089	38221.0958	4124.08627	0.00221270869	0.0122879596	0.000418444749
20.0230089	45865.315	0	0.00314877171	0.00434039028	0.000497971776
20.0230089	45865.315	458.231807	0.00306250694	0.00519546029	0.00038747042
20.0230089	45865.315	916.463615	0.00290323732	0.00597664139	0.000387341222
20.0230089	45865.315	1374.69542	0.0027659939	0.00677838221	0.000418685935
20.0230089	45865.315	1832.92723	0.00264618767	0.00759551456	0.000418593022
20.0230089	45865.315	2291.15904	0.00254045835	0.00842410419	0.000418537271
20.0230089	45865.315	2749.39084	0.00244629119	0.00926106945	0.000418500102
20.0230089	45865.315	3207.62265	0.00236176609	0.0101039322	0.000418473552
20.0230089	45865.315	3665.85446	0.00228538892	0.0109506506	0.000418453639
20.0230089	45865.315	4124.08627	0.00221597634	0.0117995055	0.000418438152
20.0230089	53509.5342	0	0.00313909483	0.0042867784	0.000497967064
20.0230089	53509.5342	458.231807	0.00306833853	0.00510341634	0.000387465708
20.0230089	53509.5342	916.463615	0.0029082267	0.005830093	0.000387336509
20.0230089	53509.5342	1374.69542	0.00277044298	0.0065780209	0.000418681223
20.0230089	53509.5342	1832.92723	0.00265027957	0.00734202418	0.00041858831
20.0230089	53509.5342	2291.15904	0.00254430203	0.00811820483	0.000418532558
20.0230089	53509.5342	2749.39084	0.00244995012	0.00890354517	0.00041849539
20.0230089	53509.5342	3207.62265	0.00236527656	0.00969564788	0.00041846884
20.0230089	53509.5342	3665.85446	0.00228877142	0.0104925619	0.000418448927
20.0230089	53509.5342	4124.08627	0.00221924239	0.0112926638	0.00041843344
20.0230089	61153.7534	0	0.00312950294	0.00423773693	0.000497963529
20.0230089	61153.7534	458.231807	0.00307420966	0.00501728352	0.000387462174
20.0230089	61153.7534	916.463615	0.00291323517	0.00569065052	0.000387332975
20.0230089	61153.7534	1374.69542	0.00277489996	0.00638577106	0.000418677689
20.0230089	61153.7534	1832.92723	0.00265437356	0.00709742941	0.000418584776
20.0230089	61153.7534	2291.15904	0.00254814499	0.00782173262	0.000418529024
20.0230089	61153.7534	2749.39084	0.00245360719	0.00855569594	0.000418491855
20.0230089	61153.7534	3207.62265	0.00236878491	0.00929697175	0.000418465306
20.0230089	61153.7534	3665.85446	0.00229215192	0.0100436679	0.000418445393
20.0230089	61153.7534	4124.08627	0.00222250677	0.0107942241	0.000418429905
20.0230089	68797.9725	0	0.00311999487	0.00419255604	0.000497960781
20.0230089	68797.9725	458.231807	0.00308012195	0.00493774143	0.000387459425
20.0230089	68797.9725	916.463615	0.00291826353	0.00556046448	0.000387330226
20.0230089	68797.9725	1374.69542	0.00277936523	0.00620534788	0.00041867494
20.0230089	68797.9725	1832.92723	0.00265846978	0.00686711266	0.000418582027
20.0230089	68797.9725	2291.15904	0.00255198726	0.0075418492	0.000418526275
20.0230089	68797.9725	2749.39084	0.00245726238	0.00822658519	0.000418489107
20.0230089	68797.9725	3207.62265	0.00237229106	0.00891900295	0.000418462557
20.0230089	68797.9725	3665.85446	0.00229553037	0.00961725003	0.000418442644
20.0230089	68797.9725	4124.08627	0.0022257694	0.0103198107	0.000418427157
22.5259	0	0	0.00320869	0.00484011	0.000569938
22.52589	0	458.2318	0.003046921	0.02612483	0.0004593548
22.52589	0	916.4636	0.002906092	0.04663688	0.0004592095
22.525885	0	1374.6954	0.002782187	0.066417397	0.00049058455
22.525885	0	1832.9272	0.0026721954	0.08550504	0.00049048003
22.525885	0	2291.159	0.0025738048	0.10393609	0.00049041731
22.525885	0	2749.3908	0.0024852046	0.12174451	0.0004903755
22.525885	0	3207.6227	0.0024049535	0.13896211	0.00049034563
22.525885	0	3665.8545	0.002331888	0.15561863	0.00049032323
22.525885	0	4124.0863	0.0022650566	0.17174188	0.0004903058
22.525885	7644.2192	0	0.0031996035	0.0047347306	0.00052134449
22.525885	7644.2192	458.23181	0.0030520106	0.0055695796	0.00041076085
22.525885	7644.2192	916.46361	0.0029105594	0.0064028128	0.00041061554
22.525885	7644.2192	1374.6954	0.0027862291	0.0072442609	0.00044199055
22.525885	7644.2192	1832.9272	0.0026759398	0.0080896952	0.00044188603
22.525885	7644.2192	2291.159	0.002577333	0.0089356134	0.00044182331
22.525885	7644.2192	2749.3908	0.002488568	0.014517984	0.0004417815
22.525885	7644.2192	3207.6227	0.002408184	0.034375426	0.00044175163
22.525885	7644.2192	3665.8545	0.0023350051	0.053398877	0.00044172923
22.525885	7644.2192	4124.0863	0.0022680725	0.071647002	0.0004417118
22.525885	15288.4383	0	0.00319059423	0.00464469128	0.000521233168
22.525885	15288.4383	458.231807	0.00305712655	0.00549453902	0.000410649524
22.525885	15288.4383	916.463615	0.00291504083	0.00633011861	0.000410504219
22.525885	15288.4383	1374.69542	0.0027902778	0.00717633116	0.000441879226
22.525885	15288.4383	1832.92723	0.00267968657	0.008028978	0.000441774704
22.525885	15288.4383	2291.15904	0.00258086139	0.00888459978	0.000441711985
22.525885	15288.4383	2749.39084	0.00249193046	0.0097402675	0.00044167017
22.525885	15288.4383	3207.62265	0.00241141316	0.0105934419	0.000441640302
22.525885	15288.4383	3665.85446	0.00233812096	0.0114418767	0.000441617901
22.525885	15288.4383	4124.08627	0.00227108717	0.0122835506	0.000441600477
22.525885	22932.6575	0	0.00318165722	0.00456632629	0.000521196059
22.525885	22932.6575	458.231807	0.00306226999	0.00541626442	0.000410612415
22.525885	22932.6575	916.463615	0.00291953678	0.00623903121	0.00041046711
22.525885	22932.6575	1374.69542	0.00279433337	0.00707461849	0.000441842118
22.525885	22932.6575	1832.92723	0.00268343588	0.00791891074	0.000441737595
22.525885	22932.6575	2291.15904	0.00258438999	0.0087685558	0.000441674876
22.525885	22932.6575	2749.39084	0.00249529207	0.00962074695	0.000441633062
22.525885	22932.6575	3207.62265	0.00241464101	0.0104730756	0.000441603194
22.525885	22932.6575	3665.85446	0.0023412354	0.0113234288	0.000441580792
22.525885	22932.6575	4124.08627	0.0022741006	0.0121699164	0.000441563369
22.525885	30576.8767	0	0.00317279156	0.00449707801	0.000521177505
22.525885	30576.8767	458.231807	0.0030674419	0.00533490583	0.000410593861
22.525885	30576.8767	916.463615	0.00292404776	0.00613225031	0.000410448555
22.525885	30576.8767	1374.69542	0.00279839607	0.00694417324	0.000441823563
22.525885	30576.8767	1832.92723	0.00268718783	0.0077666465	0.00044171904
22.525885	30576.8767	2291.15904	0.00258791883	0.00859643404	0.000441656322
22.525885	30576.8767	2749.39084	0.00249865276	0.00943086592	0.000441614507
22.525885	30576.8767	3207.62265	0.00241786749	0.0102676853	0.000441584639
22.525885	30576.8767	3665.85446	0.00234434841	0.0111049421	0.000441562238
22.525885	30576.8767	4124.08627	0.00227711273	0.011940917	0.000441544814
22.525885	38221.0958	0	0.00316399636	0.00443512094	0.000521166372
22.525885	38221.0958	458.231807	0.00307264326	0.0052521619	0.000410582728
22.525885	38221.0958	916.463615	0.0029285743	0.00601499282	0.000410437423
22.525885	38221.0958	1374.69542	0.00280246617	0.00679370354	0.000441812431
22.525885	38221.0958	1832.92723	0.00269094254	0.00758433032	0.000441707908
22.525885	38221.0958	2291.15904	0.00259144795	0.0083837309	0.000441645189
22.525885	38221.0958	2749.39084	0.0025020125	0.00918935037	0.000441603375
22.525885	38221.0958	3207.62265	0.00242109255	0.00999906279	0.000441573507
22.525885	38221.0958	3665.85446	0.00234745993	0.0108110611	0.000441551105
22.525885	38221.0958	4124.08627	0.0022801235	0.011623779	0.000441533682
22.525885	45865.315	0	0.00315527076	0.00437911222	0.00052115895
22.525885	45865.315	458.231807	0.0030778751	0.00517013636	0.000410575307
22.525885	45865.315	916.463615	0.00293311699	0.00589288735	0.000410430001
22.525885	45865.315	1374.69542	0.00280654396	0.00663243692	0.000441805009
22.525885	45865.315	1832.92723	0.00269470015	0.00738485456	0.000441700486
22.525885	45865.315	2291.15904	0.00259497737	0.00814705995	0.000441637767
22.525885	45865.315	2749.39084	0.0025053713	0.00891658021	0.000441595953
22.525885	45865.315	3207.62265	0.00242431617	0.00969138569	0.000441566085
22.525885	45865.315	3665.85446	0.00235056991	0.010469776	0.000441543683
22.525885	45865.315	4124.08627	0.00228313286	0.0112502997	0.00044152626
22.525885	53509.5342	0	0.00314661388	0.0043280385	0.000521153649
22.525885	53509.5342	458.231807	0.0030831385	0.00509066673	0.000410570005
22.525885	53509.5342	916.463615	0.00293767639	0.00577072376	0.0004104247
22.525885	53509.5342	1374.69542	0.00281062974	0.00646822188	0.000441799708
22.525885	53509.5342	1832.92723	0.00269846078	0.00717923516	0.000441695185
22.525885	53509.5342	2291.15904	0.00259850715	0.00790071597	0.000441632466
22.525885	53509.5342	2749.39084	0.00250872913	0.00863024318	0.000441590652
22.525885	53509.5342	3207.62265	0.00242753829	0.00936585176	0.000441560784
22.525885	53509.5342	3665.85446	0.0023536783	0.0101059146	0.000441538382
22.525885	53509.5342	4124.08627	0.00228614076	0.010849059	0.000441520959
22.525885	61153.7534	0	0.00313802489	0.00428111816	0.000521149673
22.525885	61153.7534	458.231807	0.00308843459	0.00501506242	0.000410566029
22.525885	61153.7534	916.463615	0.00294225312	0.00565199197	0.000410420724
22.525885	61153.7534	1374.69542	0.00281472384	0.00630682638	0.000441795732
22.525885	61153.7534	1832.92723	0.00270222458	0.00697562136	0.000441691209
22.525885	61153.7534	2291.15904	0.00260203733	0.00765533919	0.00044162849
22.525885	61153.7534	2749.39084	0.002512086	0.00834358735	0.000441586676
22.525885	61153.7534	3207.62265	0.00243075889	0.00903844177	0.000441556808
22.525885	61153.7534	3665.85446	0.00235678506	0.00973832395	0.000441534406
22.525885	61153.7534	4124.08627	0.00228914713	0.0104419145	0.000441516983
22.525885	68797.9725	0	0.00312950294	0.00423773693	0.000521146581
22.525885	68797.9725	458.231807	0.00309376452	0.0049440959	0.000410562937
22.525885	68797.9725	916.463615	0.00294684783	0.00553891689	0.000410417632
22.525885	68797.9725	1374.69542	0.00281882657	0.00615200133	0.000441792639
22.525885	68797.9725	1832.92723	0.00270599172	0.00677936913	0.000441688117
22.525885	68797.9725	2291.15904	0.00260556796	0.00741797568	0.000441625398
22.525885	68797.9725	2749.39084	0.0025154419	0.00806544071	0.000441583583
22.525885	68797.9725	3207.62265	0.00243397793	0.00871986469	0.000441553715
22.525885	68797.9725	3665.85446	0.00235989013	0.00937970136	0.000441531314
22.525885	68797.9725	4124.08627	0.00229215192	0.0100436679	0.00044151389
