# Supplementary material for: GEODE: an in silico tool that translates in vitro to in vivo predictions of tuberculosis antibiotic combination efficacy
Source: Front Pharmacol. 2025 Oct 17;16:1639673. doi: 10.3389/fphar.2025.1639673 (PMC12575316; doi:10.3389/fphar.2025.1639673)
Supplement: Supplementary file 1 [file Supplementaryfile5.zip › drug_int_data/HRZE-ANNN-mean/INH-RIF.csv]

bliss INH-RIF nrDrugs 2 nrLines 99
0	0.28708	0.005674	0.0033112	0.00046617
0	0.57417	0.005954	0.0037925	0.00086557
0	0.86125	0.006076	0.004027	0.0014221
0	1.1483	0.0061469	0.0041664	0.0017354
0	1.4354	0.0061943	0.004259	0.0018234
0	1.7225	0.0062286	0.0043249	0.0018612
0	2.0096	0.0062547	0.0043743	0.0018832
0	2.2967	0.0062755	0.0044128	0.0018978
0	2.5838	0.0062924	0.0044436	0.0019083
2.5029	0	0.006723	0.0048095	0.001314
2.5029	0.28708	0.0070467	0.0048154	0.0010109
2.5029	0.57417	0.0069571	0.004814	0.0007038
2.5029	0.86125	0.0069196	0.0048127	0.001014
2.5029	1.1483	0.0068962	0.0048114	0.0010554
2.5029	1.4354	0.0068786	0.0048101	0.0010934
2.5029	1.7225	0.0068639	0.0048088	0.0011278
2.5029	2.0096	0.006851	0.0048075	0.0011587
2.5029	2.2967	0.0068392	0.0048063	0.0011864
2.5029	2.5838	0.0063467	0.0043235	0.0012088
5.0058	0	0.006727	0.0048132	0.0013242
5.0058	0.28708	0.0071795	0.004816	0.0013166
5.0058	0.57417	0.0070467	0.0048154	0.0012196
5.0058	0.86125	0.0069895	0.0048147	0.0012448
5.0058	1.1483	0.0069571	0.004814	0.00096964
5.0058	1.4354	0.0069356	0.0048134	0.00099218
5.0058	1.7225	0.0069196	0.0048127	0.001014
5.0058	2.0096	0.0069069	0.004812	0.0010352
5.0058	2.2967	0.0068962	0.0048114	0.0010554
5.0058	2.5838	0.0068869	0.0048107	0.0010749
7.5086	0	0.0067283	0.0048144	0.001327
7.5086	0.28708	0.0072758	0.0048163	0.0013356
7.5086	0.57417	0.0071196	0.0048158	0.0013723
7.5086	0.86125	0.0070467	0.0048154	0.0012196
7.5086	1.1483	0.0070045	0.0048149	0.0012365
7.5086	1.4354	0.0069769	0.0048145	0.00095429
7.5086	1.7225	0.0069571	0.004814	0.00096964
7.5086	2.0096	0.006942	0.0048136	0.00098474
7.5086	2.2967	0.0069298	0.0048131	0.00099955
7.5086	2.5838	0.0069196	0.0048127	0.001014
10.0115	0	0.00672894	0.00481499	0.00132828
10.0115	0.287085	0.00723255	0.00481637	0.0013381
10.0115	0.57417	0.00717954	0.00481603	0.00136205
10.0115	0.861255	0.00709684	0.0048157	0.00137745
10.0115	1.14834	0.00704667	0.00481536	0.00121958
10.0115	1.43542	0.00701332	0.00481503	0.00123225
10.0115	1.72251	0.00698947	0.00481469	0.00124482
10.0115	2.00959	0.00697141	0.00481436	0.000958148
10.0115	2.29668	0.00695713	0.00481402	0.000969639
10.0115	2.58376	0.00694543	0.00481369	0.000980988
12.5144	0	0.00672932	0.00481534	0.00132899
12.5144	0.287085	0.00715018	0.00481644	0.00133807
12.5144	0.57417	0.00723823	0.00481617	0.00135588
12.5144	0.861255	0.00714095	0.0048159	0.00136822
12.5144	1.14834	0.00708489	0.00481563	0.00138052
12.5144	1.43542	0.00704667	0.00481536	0.00121958
12.5144	1.72251	0.00701907	0.00481509	0.00122973
12.5144	2.00959	0.00699816	0.00481483	0.00123981
12.5144	2.29668	0.00698169	0.00481456	0.000951191
12.5144	2.58376	0.0069683	0.00481429	0.000960457
15.0173	0	0.00672958	0.00481557	0.00132943
15.0173	0.287085	0.00709486	0.00481648	0.00133755
15.0173	0.57417	0.00727578	0.00481626	0.00135176
15.0173	0.861255	0.00717954	0.00481603	0.00136205
15.0173	1.14834	0.00711962	0.00481581	0.00137232
15.0173	1.43542	0.00707753	0.00481559	0.00138256
15.0173	1.72251	0.00704667	0.00481536	0.00121958
15.0173	2.00959	0.00702312	0.00481514	0.00122804
15.0173	2.29668	0.00700455	0.00481492	0.00123645
15.0173	2.58376	0.00698947	0.00481469	0.00124482
17.5201	0	0.00672976	0.00481573	0.00132974
17.5201	0.287085	0.00705127	0.00481651	0.00133698
17.5201	0.57417	0.00727615	0.00481632	0.00134881
17.5201	0.861255	0.00721989	0.00481613	0.00135764
17.5201	1.14834	0.00715109	0.00481594	0.00136646
17.5201	1.43542	0.00710613	0.00481575	0.00137525
17.5201	1.72251	0.00707255	0.00481555	0.00138402
17.5201	2.00959	0.00704667	0.00481536	0.00121958
17.5201	2.29668	0.00702614	0.00481517	0.00122683
17.5201	2.58376	0.00700945	0.00481498	0.00123406
20.023	0	0.00672989	0.00481585	0.00132995
20.023	0.287085	0.00701637	0.00481654	0.00133645
20.023	0.57417	0.00723255	0.00481637	0.00134661
20.023	0.861255	0.00725369	0.0048162	0.00135433
20.023	1.14834	0.00717954	0.00481603	0.00136205
20.023	1.43542	0.00713259	0.00481587	0.00136976
20.023	1.72251	0.00709684	0.0048157	0.00137745
20.023	2.00959	0.00706895	0.00481553	0.00138512
20.023	2.29668	0.00704667	0.00481536	0.00121958
20.023	2.58376	0.00702847	0.0048152	0.00122593
22.5259	0	0.00673	0.00481595	0.00133012
22.5259	0.287085	0.00698796	0.00481656	0.00133599
22.5259	0.57417	0.00718617	0.00481641	0.00134489
22.5259	0.861255	0.00727578	0.00481626	0.00135176
22.5259	1.14834	0.00721021	0.00481611	0.00135862
22.5259	1.43542	0.00715702	0.00481596	0.00136548
22.5259	1.72251	0.00711962	0.00481581	0.00137232
22.5259	2.00959	0.00709006	0.00481566	0.00137915
22.5259	2.29668	0.00706623	0.00481551	0.00138597
22.5259	2.58376	0.00704667	0.00481536	0.00121958
