# Supplementary material for: GEODE: an in silico tool that translates in vitro to in vivo predictions of tuberculosis antibiotic combination efficacy
Source: Front Pharmacol. 2025 Oct 17;16:1639673. doi: 10.3389/fphar.2025.1639673 (PMC12575316; doi:10.3389/fphar.2025.1639673)
Supplement: Supplementary file 1 [file Supplementaryfile5.zip › drug_int_data/HRZE-ANNN-mean/INH-EMB.csv]

bliss INH-EMB nrDrugs 2 nrLines 99
0	458.2318	0.001275529	1.264063	0.0002290908
0	916.4636	0.001275531	1.264063	0.0002290908
0	1374.6954	0.001275531	1.2640632	0.00022909076
0	1832.9272	0.001275531	1.2640632	0.00022909076
0	2291.159	0.001275531	1.2640632	0.00022909076
0	2749.3908	0.001275531	1.2640632	0.00022909076
0	3207.6227	0.0012755311	1.2640632	0.00022909076
0	3665.8545	0.0012755311	1.2640632	0.00022909076
0	4124.0863	0.0012755311	1.2640632	0.00022909076
2.5029	0	0.0056435	0.0048384	0.00043921
2.502876	458.2318	0.005740601	0.004980197	0.0002295089
2.502876	916.4636	0.00538293	0.004652119	0.0002292999
2.5028761	1374.6954	0.004766415	0.004148914	0.00022923016
2.5028761	1832.9272	0.004298359	0.16245378	0.00022919531
2.5028761	2291.159	0.0039720929	0.28827523	0.0002291744
2.5028761	2749.3908	0.0037445707	0.38234032	0.00022916046
2.5028761	3207.6227	0.0035335408	0.46994686	0.0002291505
2.5028761	3665.8545	0.003354818	0.55269979	0.00022914303
2.5028761	4124.0863	0.0032116718	0.62066854	0.00022913723
5.0058	0	0.0056435	0.0048393	0.00045667
5.005752	458.2318	0.005698524	0.004917646	0.0002299271
5.005752	916.4636	0.005740601	0.004980197	0.0002295089
5.0057522	1374.6954	0.0056023903	0.0048589154	0.00022936955
5.0057522	1832.9272	0.0053829302	0.0046521192	0.00022929985
5.0057522	2291.159	0.0050744659	0.0043961328	0.00022925803
5.0057522	2749.3908	0.004766415	0.004148914	0.00022923016
5.0057522	3207.6227	0.0045180211	0.083264848	0.00022921024
5.0057522	3665.8545	0.004298359	0.16245378	0.00022919531
5.0057522	4124.0863	0.0041196096	0.23012422	0.00022918369
7.5086	0	0.0056435	0.0048396	0.00046209
7.508628	458.2318	0.005681306	0.004893056	0.0002303452
7.508628	916.4636	0.005714157	0.004940419	0.000229718
7.5086283	1374.6954	0.0057406013	0.0049801974	0.00022950894
7.5086283	1832.9272	0.0056632188	0.004914556	0.00022940439
7.5086283	2291.159	0.005549951	0.004811184	0.00022934167
7.5086283	2749.3908	0.0053829302	0.0046521192	0.00022929985
7.5086283	3207.6227	0.0051843658	0.0044819339	0.00022926998
7.5086283	3665.8545	0.0049627359	0.0043064884	0.00022924758
7.5086283	4124.0863	0.004766415	0.004148914	0.00022923016
10.0115	0	0.00564354	0.00483971	0.000464623
10.0115	458.2318	0.005672183	0.004880184	0.0001361717
10.0115	916.4636	0.005698524	0.004917646	0.0002299271
10.011504	1374.6954	0.0057213543	0.0049510792	0.00022964832
10.011504	1832.9272	0.0057406013	0.0049801974	0.00022950894
10.011504	2291.159	0.0056972476	0.0049458155	0.0002294253
10.011504	2749.3908	0.0056023903	0.0048589154	0.00022936955
10.011504	3207.6227	0.0055074834	0.0047708877	0.00022932972
10.011504	3665.8545	0.0053829302	0.0046521192	0.00022929985
10.011504	4124.0863	0.0052411969	0.0045259109	0.00022927662
12.5144	0	0.00564354	0.00483979	0.000466062
12.51438	458.2318	0.005666577	0.004872313	0.0001362686
12.51438	916.4636	0.00568837	0.004903093	0.0002301361
12.514381	1374.6954	0.0057081019	0.0049315399	0.00022978771
12.514381	1832.9272	0.0057254785	0.0049572422	0.00022961348
12.514381	2291.159	0.0057406013	0.0049801974	0.00022950894
12.514381	2749.3908	0.0057189388	0.0049657907	0.00022943924
12.514381	3207.6227	0.0056377876	0.0048912568	0.00022938946
12.514381	3665.8545	0.0055700091	0.0048294172	0.00022935212
12.514381	4124.0863	0.0054807596	0.0047454082	0.00022932308
15.0173	0	0.00564354	0.00483985	0.000466979
15.01726	458.2318	0.005662795	0.004867016	0.0001363655
15.01726	916.4636	0.005681306	0.004893056	0.0002303452
15.017257	1374.6954	0.0056985239	0.0049176456	0.00022992708
15.017257	1832.9272	0.0057141569	0.0049404189	0.00022971801
15.017257	2291.159	0.005728149	0.0049612549	0.00022959257
15.017257	2749.3908	0.0057406013	0.0049801974	0.00022950894
15.017257	3207.6227	0.0057287176	0.0049744031	0.0002294492
15.017257	3665.8545	0.0056632188	0.004914556	0.00022940439
15.017257	4124.0863	0.0056023903	0.0048589154	0.00022936955
17.5201	0	0.00564355	0.00483989	0.000467608
17.52013	458.2318	0.005660074	0.004863212	0.0001364624
17.52013	916.4636	0.005676129	0.004885741	0.0001361232
17.520133	1374.6954	0.0056913278	0.0049073146	0.00023006646
17.520133	1832.9272	0.0057054257	0.0049276399	0.00022982255
17.520133	2291.159	0.0057183198	0.0049465702	0.0002296762
17.520133	2749.3908	0.0057300185	0.0049640745	0.00022957863
17.520133	3207.6227	0.0057406013	0.0049801974	0.00022950894
17.520133	3665.8545	0.005733957	0.0049787987	0.00022945667
17.520133	4124.0863	0.0056823476	0.0049321165	0.00022941601
20.023	0	0.00564355	0.00483993	0.000468063
20.02301	458.2318	0.005658025	0.004860349	0.0001365593
20.02301	916.4636	0.005672183	0.004880184	0.0001361717
20.023009	1374.6954	0.0056857474	0.0048993585	0.00023020582
20.023009	1832.9272	0.0056985239	0.0049176456	0.00022992708
20.023009	2291.159	0.0057104036	0.004934906	0.00022975983
20.023009	2749.3908	0.0057213543	0.0049510792	0.00022964832
20.023009	3207.6227	0.0057314002	0.0049661639	0.00022956867
20.023009	3665.8545	0.0057406013	0.0049801974	0.00022950894
20.023009	4124.0863	0.0057379683	0.0049821713	0.00022946247
22.5259	0	0.00564355	0.00483995	0.000468407
22.52589	458.2318	0.005656427	0.004858117	0.0001366561
22.52589	916.4636	0.005669079	0.004875823	0.0001362202
22.525885	1374.6954	0.0056813056	0.0048930562	0.00023034518
22.525885	1832.9272	0.0056929517	0.0049096385	0.00023003161
22.525885	2291.159	0.005703918	0.0049254488	0.00022984346
22.525885	2749.3908	0.0057141569	0.0049404189	0.00022971801
22.525885	3207.6227	0.0057236633	0.0049545246	0.00022962841
22.525885	3665.8545	0.005732463	0.0049677741	0.00022956121
22.525885	4124.0863	0.0057406013	0.0049801974	0.00022950894
