# Supplementary material for: GEODE: an in silico tool that translates in vitro to in vivo predictions of tuberculosis antibiotic combination efficacy
Source: Front Pharmacol. 2025 Oct 17;16:1639673. doi: 10.3389/fphar.2025.1639673 (PMC12575316; doi:10.3389/fphar.2025.1639673)
Supplement: Supplementary file 1 [file Supplementaryfile5.zip › drug_int_data/HRZE-ANNN-mean/PZA.csv]

bliss PZA nrDrugs 1 nrLines 10
0	0	0	0
7644.2192	0.0013339821	0.0011209439	0.00038821435
15288.4383	0.00133695999	0.00112380715	0.000388214427
22932.6575	0.00133766265	0.00112447074	0.000388214444
30576.8767	0.00133795067	0.00112473893	0.00038821445
38221.0958	0.00133810099	0.00112487724	0.000388214453
45865.315	0.00133819104	0.00112495921	0.000388214455
53509.5342	0.00133825004	0.00112501239	0.000388214456
61153.7534	0.0013382912	0.00112504917	0.000388214457
68797.9725	0.00133832129	0.00112507583	0.000388214458
