# Supplementary material for: GEODE: an in silico tool that translates in vitro to in vivo predictions of tuberculosis antibiotic combination efficacy
Source: Front Pharmacol. 2025 Oct 17;16:1639673. doi: 10.3389/fphar.2025.1639673 (PMC12575316; doi:10.3389/fphar.2025.1639673)
Supplement: Supplementary file 2 [file Supplementaryfile4.zip]

Archive with 84 entries (83 files):
- simulation_data/
- simulation_data/HRZE-ANNH-max.csv
- __MACOSX/simulation_data/._HRZE-ANNH-max.csv
- simulation_data/HRZE-NNNH-mean.csv
- simulation_data/RMZE-ANNN-max.csv
- simulation_data/HRZE-ANNNNH-mean.csv
- simulation_data/BPaL-ANNN-mean.csv
- simulation_data/BPaL-ANNNNH-max.csv
- simulation_data/BPaL-NNNH-max.csv
- simulation_data/BPaMZ-ANNH-min.csv
- simulation_data/HRZM-ANNH-min.csv
- simulation_data/RMZE-ANNH-min.csv
- simulation_data/RMZE-ANNNNH-mean.csv
- simulation_data/HRZM-ANNNNH-mean.csv
- simulation_data/HRZE-AN.csv
- simulation_data/HRZE-ANNN-min.csv
- simulation_data/HRZM-ANNN-max.csv
- simulation_data/BPaL-NNNH-mean.csv
- simulation_data/BPaMZ-ANNN-max.csv
- simulation_data/HRZE-ANNN-mean.csv
- simulation_data/HRZM-NNNH-min.csv
- simulation_data/HRZE-ANNNNH-max.csv
- simulation_data/BPaMZ-NNNH-min.csv
- simulation_data/RMZE-NH.csv
- simulation_data/BPaL-ANNH-max.csv
- simulation_data/HRZM-AN.csv
- simulation_data/HRZM-ANNNNH-max.csv
- simulation_data/BPaMZ-AN.csv
- simulation_data/HRZE-ANNH-mean.csv
- simulation_data/HRZE-NNNH-max.csv
- simulation_data/BPaL-NH.csv
- simulation_data/RMZE-NN.csv
- simulation_data/RMZE-ANNH-max-noInoc.csv
- simulation_data/BPaL-ANNN-min.csv
- simulation_data/BPaL-ANNH-mean.csv
- simulation_data/RMZE-ANNNNH-max.csv
- simulation_data/BPaMZ-ANNNNH-min.csv
- simulation_data/RMZE-NNNH-min.csv
- simulation_data/BPaL-NN.csv
- simulation_data/HRZE-ANNH-min.csv
- simulation_data/RMZE-NNNH-mean.csv
- simulation_data/HRZM-NH.csv
- simulation_data/RMZE-AN.csv
- simulation_data/RMZE-ANNN-min.csv
- simulation_data/BPaL-ANNNNH-min.csv
- simulation_data/BPaMZ-NH.csv
- simulation_data/BPaL-NNNH-min.csv
- simulation_data/BPaMZ-ANNH-max.csv
- simulation_data/HRZE-ANNH-max-noInoc.csv
- simulation_data/HRZM-ANNN-mean.csv
- simulation_data/HRZM-ANNH-max.csv
- simulation_data/BPaL-AN.csv
- simulation_data/BPaMZ-ANNH-mean.csv
- simulation_data/HRZM-NNNH-mean.csv
- simulation_data/RMZE-ANNH-max.csv
- __MACOSX/simulation_data/._RMZE-ANNH-max.csv
- simulation_data/HRZM-NN.csv
- simulation_data/HRZE-ANNN-max.csv
- simulation_data/HRZM-ANNN-min.csv
- simulation_data/BPaMZ-ANNN-min.csv
- simulation_data/BPaMZ-NN.csv
- simulation_data/BPaL-ANNNNH-mean.csv
- simulation_data/RMZE-ANNN-mean.csv
- simulation_data/readme.txt
- simulation_data/HRZM-NNNH-max.csv
- simulation_data/BPaMZ-ANNN-mean.csv
- simulation_data/HRZE-ANNNNH-min.csv
- simulation_data/BPaMZ-NNNH-max.csv
- simulation_data/BPaL-ANNH-min.csv
- simulation_data/HRZM-ANNH-max-noInoc.csv
- simulation_data/BPaMZ-ANNNNH-mean.csv
- simulation_data/BPaMZ-ANNH-max-noInoc.csv
- simulation_data/HRZM-ANNNNH-min.csv
- simulation_data/HRZE-NN.csv
- simulation_data/BPaL-ANNH-max-noInoc.csv
- simulation_data/HRZE-NNNH-min.csv
- simulation_data/RMZE-ANNH-mean.csv
- simulation_data/BPaL-ANNN-max.csv
- simulation_data/RMZE-ANNNNH-min.csv
- simulation_data/HRZE-NH.csv
- simulation_data/BPaMZ-ANNNNH-max.csv
- simulation_data/BPaMZ-NNNH-mean.csv
- simulation_data/RMZE-NNNH-max.csv
- simulation_data/HRZM-ANNH-mean.csv
