# Supplementary material for: GEODE: an in silico tool that translates in vitro to in vivo predictions of tuberculosis antibiotic combination efficacy
Source: Front Pharmacol. 2025 Oct 17;16:1639673. doi: 10.3389/fphar.2025.1639673 (PMC12575316; doi:10.3389/fphar.2025.1639673)
Supplement: Supplementary file 2 [file Supplementaryfile4.zip › simulation_data/HRZE-NNNH-mean.csv]

exp	time	Int.Mtb.	Ext.Mtb.	repExtMtb	NonReplExt.Mtb.	TotMtb.	TotMtbInGranScaledRing	TotPethot
2.2	43344	0	18	0	18	18	101.272	1119
2.2	43488	0	16	0	16	16	90.2419	1146
2.2	43632	0	12	0	12	12	85.198	1116
2.2	43776	0	11	0	11	11	59.1443	1041
2.2	43920	0	8	0	8	8	76.1631	1113
2.2	44064	0	6	0	6	6	63.1341	1188
2.2	44208	0	4	0	4	4	46.1199	1083
2.2	44352	0	3	0	3	3	22.0627	1122
2.2	44496	0	3	0	3	3	37.0849	1122
2.2	44640	0	2	0	2	2	13.0256	1188
2.2	44784	0	1	0	1	1	11.0303	1113
2.2	44928	0	1	0	1	1	13.0256	1161
2.2	45072	0	0	0	0	0	0	1038
2.2	45216	0	0	0	0	0	0	999
2.2	45360	0	0	0	0	0	0	1092
2.2	45504	0	0	0	0	0	0	1023
2.2	45648	0	0	0	0	0	0	1032
2.2	45792	0	0	0	0	0	0	1080
2.2	45936	0	0	0	0	0	0	1065
2.2	46080	0	0	0	0	0	0	1089
2.2	46224	0	0	0	0	0	0	1086
2.2	46368	0	0	0	0	0	0	1038
2.2	46512	0	0	0	0	0	0	1026
2.2	46656	0	0	0	0	0	0	987
2.2	46800	0	0	0	0	0	0	1098
2.2	46944	0	0	0	0	0	0	1014
2.2	47088	0	0	0	0	0	0	972
2.2	47232	0	0	0	0	0	0	1002
2.2	47376	0	0	0	0	0	0	1143
2.2	47520	0	0	0	0	0	0	1089
2.2	47664	0	0	0	0	0	0	1041
2.2	47808	0	0	0	0	0	0	951
2.2	47952	0	0	0	0	0	0	981
2.2	48096	0	0	0	0	0	0	948
2.2	48240	0	0	0	0	0	0	1014
2.2	48384	0	0	0	0	0	0	1062
2.2	48528	0	0	0	0	0	0	1062
2.2	48672	0	0	0	0	0	0	1077
2.2	48816	0	0	0	0	0	0	1116
2.2	48960	0	0	0	0	0	0	1119
2.2	49104	0	0	0	0	0	0	1077
2.2	49248	0	0	0	0	0	0	1050
2.2	49392	0	0	0	0	0	0	1026
2.2	49536	0	0	0	0	0	0	1056
2.2	49680	0	0	0	0	0	0	1068
2.2	49824	0	0	0	0	0	0	1089
2.2	49968	0	0	0	0	0	0	1056
2.2	50112	0	0	0	0	0	0	1062
2.2	50256	0	0	0	0	0	0	987
2.2	50400	0	0	0	0	0	0	942
2.2	50544	0	0	0	0	0	0	1071
2.2	50688	0	0	0	0	0	0	1011
2.2	50832	0	0	0	0	0	0	993
2.2	50976	0	0	0	0	0	0	1059
2.2	51120	0	0	0	0	0	0	1068
2.2	51264	0	0	0	0	0	0	1059
2.2	51408	0	0	0	0	0	0	1068
2.2	51552	0	0	0	0	0	0	1032
2.2	51696	0	0	0	0	0	0	1035
2.2	51840	0	0	0	0	0	0	1077
2.2	51984	0	0	0	0	0	0	1074
2.2	52128	0	0	0	0	0	0	1050
2.2	52272	0	0	0	0	0	0	981
2.2	52416	0	0	0	0	0	0	1098
2.2	52560	0	0	0	0	0	0	1116
2.2	52704	0	0	0	0	0	0	1113
2.2	52848	0	0	0	0	0	0	1056
2.2	52992	0	0	0	0	0	0	1089
2.2	53136	0	0	0	0	0	0	1035
2.2	53280	0	0	0	0	0	0	1044
2.2	53424	0	0	0	0	0	0	1029
2.2	53568	0	0	0	0	0	0	1050
2.2	53712	0	0	0	0	0	0	1134
2.2	53856	0	0	0	0	0	0	993
2.2	54000	0	0	0	0	0	0	1011
2.2	54144	0	0	0	0	0	0	996
2.2	54288	0	0	0	0	0	0	1017
2.2	54432	0	0	0	0	0	0	1044
2.2	54576	0	0	0	0	0	0	1011
2.2	54720	0	0	0	0	0	0	1131
2.2	54864	0	0	0	0	0	0	1074
2.2	55008	0	0	0	0	0	0	1068
2.2	55152	0	0	0	0	0	0	1125
2.2	55296	0	0	0	0	0	0	1152
2.2	55440	0	0	0	0	0	0	1104
2.2	55584	0	0	0	0	0	0	1077
2.2	55728	0	0	0	0	0	0	1131
2.2	55872	0	0	0	0	0	0	1128
2.2	56016	0	0	0	0	0	0	1107
2.2	56160	0	0	0	0	0	0	1059
2.2	56304	0	0	0	0	0	0	1074
2.2	56448	0	0	0	0	0	0	1050
2.2	56592	0	0	0	0	0	0	1056
2.2	56736	0	0	0	0	0	0	1056
2.2	56880	0	0	0	0	0	0	1074
2.2	57024	0	0	0	0	0	0	1089
2.2	57168	0	0	0	0	0	0	1131
2.2	57312	0	0	0	0	0	0	1104
2.2	57456	0	0	0	0	0	0	1128
2.2	57600	0	0	0	0	0	0	1086
2.2	57744	0	0	0	0	0	0	1098
2.2	57888	0	0	0	0	0	0	1068
2.2	58032	0	0	0	0	0	0	1026
2.2	58176	0	0	0	0	0	0	1014
2.2	58320	0	0	0	0	0	0	957
2.2	58464	0	0	0	0	0	0	1002
2.2	58608	0	0	0	0	0	0	1017
2.2	58752	0	0	0	0	0	0	1020
2.2	58896	0	0	0	0	0	0	1041
2.2	59040	0	0	0	0	0	0	1083
2.2	59184	0	0	0	0	0	0	1008
2.2	59328	0	0	0	0	0	0	1047
2.2	59472	0	0	0	0	0	0	1035
2.2	59616	0	0	0	0	0	0	1119
2.2	59760	0	0	0	0	0	0	987
2.2	59904	0	0	0	0	0	0	1080
2.2	60048	0	0	0	0	0	0	1098
2.2	60192	0	0	0	0	0	0	1197
2.2	60336	0	0	0	0	0	0	1077
2.2	60480	0	0	0	0	0	0	1014
2.2	60624	0	0	0	0	0	0	1077
2.2	60768	0	0	0	0	0	0	1095
2.2	60912	0	0	0	0	0	0	1026
2.2	61056	0	0	0	0	0	0	1083
2.2	61200	0	0	0	0	0	0	1080
2.2	61344	0	0	0	0	0	0	1098
2.2	61488	0	0	0	0	0	0	1065
2.2	61632	0	0	0	0	0	0	1041
2.2	61776	0	0	0	0	0	0	1098
2.2	61920	0	0	0	0	0	0	1182
2.2	62064	0	0	0	0	0	0	1134
2.2	62208	0	0	0	0	0	0	1053
2.2	62352	0	0	0	0	0	0	1065
2.2	62496	0	0	0	0	0	0	1080
2.2	62640	0	0	0	0	0	0	993
2.2	62784	0	0	0	0	0	0	996
2.2	62928	0	0	0	0	0	0	1065
2.2	63072	0	0	0	0	0	0	1092
2.2	63216	0	0	0	0	0	0	1092
2.2	63360	0	0	0	0	0	0	1107
2.2	63504	0	0	0	0	0	0	999
2.2	63648	0	0	0	0	0	0	1011
2.2	63792	0	0	0	0	0	0	1095
2.2	63936	0	0	0	0	0	0	1041
2.2	64080	0	0	0	0	0	0	1011
2.2	64224	0	0	0	0	0	0	987
2.2	64368	0	0	0	0	0	0	990
2.2	64512	0	0	0	0	0	0	1050
2.2	64656	0	0	0	0	0	0	1053
2.2	64800	0	0	0	0	0	0	1062
2.2	64944	0	0	0	0	0	0	1101
2.2	65088	0	0	0	0	0	0	1047
2.2	65232	0	0	0	0	0	0	1005
2.2	65376	0	0	0	0	0	0	1086
2.2	65520	0	0	0	0	0	0	1026
2.2	65664	0	0	0	0	0	0	1008
2.2	65808	0	0	0	0	0	0	1071
2.2	65952	0	0	0	0	0	0	1062
2.2	66096	0	0	0	0	0	0	1077
2.2	66240	0	0	0	0	0	0	987
2.2	66384	0	0	0	0	0	0	1065
2.2	66528	0	0	0	0	0	0	1155
2.2	66672	0	0	0	0	0	0	1071
2.2	66816	0	0	0	0	0	0	1014
2.2	66960	0	0	0	0	0	0	1005
2.2	67104	0	0	0	0	0	0	1038
2.2	67248	0	0	0	0	0	0	1080
2.2	67392	0	0	0	0	0	0	1020
2.2	67536	0	0	0	0	0	0	990
2.2	67680	0	0	0	0	0	0	1113
2.2	67824	0	0	0	0	0	0	1101
2.2	67968	0	0	0	0	0	0	1134
2.2	68112	0	0	0	0	0	0	1107
2.2	68256	0	0	0	0	0	0	1143
2.2	68400	0	0	0	0	0	0	1134
2.2	68544	0	0	0	0	0	0	1047
2.2	68688	0	0	0	0	0	0	1008
2.2	68832	0	0	0	0	0	0	1059
2.2	68976	0	0	0	0	0	0	1077
2.2	69120	0	0	0	0	0	0	1116
3.2	43344	0	366	0	366	366	3024.01	3210
3.2	43488	0	328	0	328	328	2750.46	3210
3.2	43632	0	299	0	299	299	2545.5	3273
3.2	43776	0	276	0	276	276	2331.48	3246
3.2	43920	0	231	0	231	231	1963.77	3258
3.2	44064	0	197	0	197	197	1676.67	3300
3.2	44208	0	171	0	171	171	1461.89	3228
3.2	44352	0	143	0	143	143	1243.08	3228
3.2	44496	0	127	0	127	127	1119.46	3264
3.2	44640	0	108	0	108	108	971.803	3252
3.2	44784	0	89	0	89	89	783.534	3222
3.2	44928	0	71	0	71	71	628.263	3276
3.2	45072	0	51	0	51	51	456.893	3228
3.2	45216	0	38	0	38	38	342.072	3198
3.2	45360	0	27	0	27	27	222.864	3120
3.2	45504	0	19	0	19	19	142.319	3159
3.2	45648	0	18	0	18	18	139.475	3063
3.2	45792	0	14	0	14	14	105.057	3135
3.2	45936	0	11	0	11	11	85.8794	3195
3.2	46080	0	7	0	7	7	47.9273	3225
3.2	46224	0	4	0	4	4	34.2303	3381
3.2	46368	0	2	0	2	2	18.1333	3342
3.2	46512	0	0	0	0	0	0	3219
3.2	46656	0	0	0	0	0	0	3270
3.2	46800	0	0	0	0	0	0	3114
3.2	46944	0	0	0	0	0	0	3126
3.2	47088	0	0	0	0	0	0	3228
3.2	47232	0	0	0	0	0	0	3126
3.2	47376	0	0	0	0	0	0	3081
3.2	47520	0	0	0	0	0	0	3180
3.2	47664	0	0	0	0	0	0	3081
3.2	47808	0	0	0	0	0	0	3249
3.2	47952	0	0	0	0	0	0	3231
3.2	48096	0	0	0	0	0	0	3240
3.2	48240	0	0	0	0	0	0	3066
3.2	48384	0	0	0	0	0	0	3069
3.2	48528	0	0	0	0	0	0	3225
3.2	48672	0	0	0	0	0	0	3288
3.2	48816	0	0	0	0	0	0	3237
3.2	48960	0	0	0	0	0	0	3339
3.2	49104	0	0	0	0	0	0	3222
3.2	49248	0	0	0	0	0	0	3180
3.2	49392	0	0	0	0	0	0	3252
3.2	49536	0	0	0	0	0	0	3276
3.2	49680	0	0	0	0	0	0	3225
3.2	49824	0	0	0	0	0	0	3222
3.2	49968	0	0	0	0	0	0	3147
3.2	50112	0	0	0	0	0	0	3270
3.2	50256	0	0	0	0	0	0	3300
3.2	50400	0	0	0	0	0	0	3282
3.2	50544	0	0	0	0	0	0	3096
3.2	50688	0	0	0	0	0	0	3123
3.2	50832	0	0	0	0	0	0	3228
3.2	50976	0	0	0	0	0	0	3219
3.2	51120	0	0	0	0	0	0	3171
3.2	51264	0	0	0	0	0	0	3177
3.2	51408	0	0	0	0	0	0	3234
3.2	51552	0	0	0	0	0	0	3156
3.2	51696	0	0	0	0	0	0	3159
3.2	51840	0	0	0	0	0	0	3150
3.2	51984	0	0	0	0	0	0	3153
3.2	52128	0	0	0	0	0	0	3162
3.2	52272	0	0	0	0	0	0	3147
3.2	52416	0	0	0	0	0	0	3114
3.2	52560	0	0	0	0	0	0	3105
3.2	52704	0	0	0	0	0	0	3177
3.2	52848	0	0	0	0	0	0	3231
3.2	52992	0	0	0	0	0	0	3171
3.2	53136	0	0	0	0	0	0	3198
3.2	53280	0	0	0	0	0	0	3174
3.2	53424	0	0	0	0	0	0	3051
3.2	53568	0	0	0	0	0	0	2883
3.2	53712	0	0	0	0	0	0	3045
3.2	53856	0	0	0	0	0	0	3144
3.2	54000	0	0	0	0	0	0	3207
3.2	54144	0	0	0	0	0	0	3123
3.2	54288	0	0	0	0	0	0	3162
3.2	54432	0	0	0	0	0	0	3030
3.2	54576	0	0	0	0	0	0	3144
3.2	54720	0	0	0	0	0	0	3120
3.2	54864	0	0	0	0	0	0	3162
3.2	55008	0	0	0	0	0	0	3147
3.2	55152	0	0	0	0	0	0	3078
3.2	55296	0	0	0	0	0	0	3036
3.2	55440	0	0	0	0	0	0	3144
3.2	55584	0	0	0	0	0	0	3252
3.2	55728	0	0	0	0	0	0	3096
3.2	55872	0	0	0	0	0	0	3213
3.2	56016	0	0	0	0	0	0	3252
3.2	56160	0	0	0	0	0	0	3243
3.2	56304	0	0	0	0	0	0	3111
3.2	56448	0	0	0	0	0	0	3156
3.2	56592	0	0	0	0	0	0	3039
3.2	56736	0	0	0	0	0	0	3069
3.2	56880	0	0	0	0	0	0	3177
3.2	57024	0	0	0	0	0	0	3126
3.2	57168	0	0	0	0	0	0	3159
3.2	57312	0	0	0	0	0	0	3147
3.2	57456	0	0	0	0	0	0	3006
3.2	57600	0	0	0	0	0	0	3060
3.2	57744	0	0	0	0	0	0	3042
3.2	57888	0	0	0	0	0	0	3150
3.2	58032	0	0	0	0	0	0	3219
3.2	58176	0	0	0	0	0	0	2976
3.2	58320	0	0	0	0	0	0	3057
3.2	58464	0	0	0	0	0	0	3087
3.2	58608	0	0	0	0	0	0	3087
3.2	58752	0	0	0	0	0	0	3084
3.2	58896	0	0	0	0	0	0	3162
3.2	59040	0	0	0	0	0	0	3042
3.2	59184	0	0	0	0	0	0	3303
3.2	59328	0	0	0	0	0	0	3105
3.2	59472	0	0	0	0	0	0	3078
3.2	59616	0	0	0	0	0	0	3276
3.2	59760	0	0	0	0	0	0	3303
3.2	59904	0	0	0	0	0	0	3300
3.2	60048	0	0	0	0	0	0	3147
3.2	60192	0	0	0	0	0	0	3015
3.2	60336	0	0	0	0	0	0	3132
3.2	60480	0	0	0	0	0	0	3171
3.2	60624	0	0	0	0	0	0	3213
3.2	60768	0	0	0	0	0	0	3246
3.2	60912	0	0	0	0	0	0	3192
3.2	61056	0	0	0	0	0	0	3228
3.2	61200	0	0	0	0	0	0	3138
3.2	61344	0	0	0	0	0	0	3159
3.2	61488	0	0	0	0	0	0	3138
3.2	61632	0	0	0	0	0	0	3288
3.2	61776	0	0	0	0	0	0	3177
3.2	61920	0	0	0	0	0	0	3105
3.2	62064	0	0	0	0	0	0	3087
3.2	62208	0	0	0	0	0	0	3024
3.2	62352	0	0	0	0	0	0	3030
3.2	62496	0	0	0	0	0	0	3018
3.2	62640	0	0	0	0	0	0	2949
3.2	62784	0	0	0	0	0	0	3078
3.2	62928	0	0	0	0	0	0	3180
3.2	63072	0	0	0	0	0	0	3090
3.2	63216	0	0	0	0	0	0	3117
3.2	63360	0	0	0	0	0	0	3195
3.2	63504	0	0	0	0	0	0	3081
3.2	63648	0	0	0	0	0	0	3174
3.2	63792	0	0	0	0	0	0	3072
3.2	63936	0	0	0	0	0	0	3111
3.2	64080	0	0	0	0	0	0	3039
3.2	64224	0	0	0	0	0	0	3045
3.2	64368	0	0	0	0	0	0	3042
3.2	64512	0	0	0	0	0	0	3177
3.2	64656	0	0	0	0	0	0	3285
3.2	64800	0	0	0	0	0	0	3261
3.2	64944	0	0	0	0	0	0	3180
3.2	65088	0	0	0	0	0	0	3324
3.2	65232	0	0	0	0	0	0	3303
3.2	65376	0	0	0	0	0	0	3213
3.2	65520	0	0	0	0	0	0	3309
3.2	65664	0	0	0	0	0	0	3267
3.2	65808	0	0	0	0	0	0	3111
3.2	65952	0	0	0	0	0	0	3234
3.2	66096	0	0	0	0	0	0	3219
3.2	66240	0	0	0	0	0	0	3165
3.2	66384	0	0	0	0	0	0	3177
3.2	66528	0	0	0	0	0	0	3234
3.2	66672	0	0	0	0	0	0	3285
3.2	66816	0	0	0	0	0	0	3261
3.2	66960	0	0	0	0	0	0	3159
3.2	67104	0	0	0	0	0	0	3237
3.2	67248	0	0	0	0	0	0	3198
3.2	67392	0	0	0	0	0	0	3192
3.2	67536	0	0	0	0	0	0	3162
3.2	67680	0	0	0	0	0	0	3201
3.2	67824	0	0	0	0	0	0	3114
3.2	67968	0	0	0	0	0	0	3162
3.2	68112	0	0	0	0	0	0	3222
3.2	68256	0	0	0	0	0	0	3333
3.2	68400	0	0	0	0	0	0	3150
3.2	68544	0	0	0	0	0	0	3189
3.2	68688	0	0	0	0	0	0	3303
3.2	68832	0	0	0	0	0	0	3225
3.2	68976	0	0	0	0	0	0	3336
3.2	69120	0	0	0	0	0	0	3291
4.1	43344	0	51	0	51	51	179.226	2259
4.1	43488	0	46	0	46	46	259.376	2331
4.1	43632	0	40	0	40	40	255.296	2325
4.1	43776	0	34	0	34	34	347.352	2262
4.1	43920	0	29	0	29	29	168.2	2199
4.1	44064	0	27	0	27	27	255.298	2184
4.1	44208	0	18	0	18	18	107.155	2046
4.1	44352	0	14	0	14	14	66.081	2034
4.1	44496	0	12	0	12	12	62.0863	2139
4.1	44640	0	9	0	9	9	43.0701	2220
4.1	44784	0	7	0	7	7	30.0444	2136
4.1	44928	0	4	0	4	4	68.079	2202
4.1	45072	0	3	0	3	3	36.0372	2157
4.1	45216	0	2	0	2	2	17.0196	2115
4.1	45360	0	2	0	2	2	0	2166
4.1	45504	0	2	0	2	2	0	2064
4.1	45648	0	1	0	1	1	19.0175	2133
4.1	45792	0	1	0	1	1	19.0175	2016
4.1	45936	0	1	0	1	1	0	2022
4.1	46080	0	1	0	1	1	0	2109
4.1	46224	0	1	0	1	1	0	2130
4.1	46368	0	0	0	0	0	0	2163
4.1	46512	0	0	0	0	0	0	2151
4.1	46656	0	0	0	0	0	0	2154
4.1	46800	0	0	0	0	0	0	2166
4.1	46944	0	0	0	0	0	0	2148
4.1	47088	0	0	0	0	0	0	2091
4.1	47232	0	0	0	0	0	0	2151
4.1	47376	0	0	0	0	0	0	2154
4.1	47520	0	0	0	0	0	0	2181
4.1	47664	0	0	0	0	0	0	2085
4.1	47808	0	0	0	0	0	0	2223
4.1	47952	0	0	0	0	0	0	2097
4.1	48096	0	0	0	0	0	0	2142
4.1	48240	0	0	0	0	0	0	2124
4.1	48384	0	0	0	0	0	0	2091
4.1	48528	0	0	0	0	0	0	2199
4.1	48672	0	0	0	0	0	0	2301
4.1	48816	0	0	0	0	0	0	2184
4.1	48960	0	0	0	0	0	0	2172
4.1	49104	0	0	0	0	0	0	2067
4.1	49248	0	0	0	0	0	0	2058
4.1	49392	0	0	0	0	0	0	2154
4.1	49536	0	0	0	0	0	0	2313
4.1	49680	0	0	0	0	0	0	2262
4.1	49824	0	0	0	0	0	0	2208
4.1	49968	0	0	0	0	0	0	2253
4.1	50112	0	0	0	0	0	0	2151
4.1	50256	0	0	0	0	0	0	2070
4.1	50400	0	0	0	0	0	0	2082
4.1	50544	0	0	0	0	0	0	2154
4.1	50688	0	0	0	0	0	0	2166
4.1	50832	0	0	0	0	0	0	2196
4.1	50976	0	0	0	0	0	0	2100
4.1	51120	0	0	0	0	0	0	2235
4.1	51264	0	0	0	0	0	0	2202
4.1	51408	0	0	0	0	0	0	2145
4.1	51552	0	0	0	0	0	0	2151
4.1	51696	0	0	0	0	0	0	2241
4.1	51840	0	0	0	0	0	0	2133
4.1	51984	0	0	0	0	0	0	2034
4.1	52128	0	0	0	0	0	0	2055
4.1	52272	0	0	0	0	0	0	2031
4.1	52416	0	0	0	0	0	0	1938
4.1	52560	0	0	0	0	0	0	2067
4.1	52704	0	0	0	0	0	0	2199
4.1	52848	0	0	0	0	0	0	2187
4.1	52992	0	0	0	0	0	0	2199
4.1	53136	0	0	0	0	0	0	2064
4.1	53280	0	0	0	0	0	0	2154
4.1	53424	0	0	0	0	0	0	2118
4.1	53568	0	0	0	0	0	0	2130
4.1	53712	0	0	0	0	0	0	2130
4.1	53856	0	0	0	0	0	0	2070
4.1	54000	0	0	0	0	0	0	2274
4.1	54144	0	0	0	0	0	0	2271
4.1	54288	0	0	0	0	0	0	2142
4.1	54432	0	0	0	0	0	0	2127
4.1	54576	0	0	0	0	0	0	2193
4.1	54720	0	0	0	0	0	0	2292
4.1	54864	0	0	0	0	0	0	2187
4.1	55008	0	0	0	0	0	0	2199
4.1	55152	0	0	0	0	0	0	2070
4.1	55296	0	0	0	0	0	0	2097
4.1	55440	0	0	0	0	0	0	2022
4.1	55584	0	0	0	0	0	0	2097
4.1	55728	0	0	0	0	0	0	2049
4.1	55872	0	0	0	0	0	0	2058
4.1	56016	0	0	0	0	0	0	2097
4.1	56160	0	0	0	0	0	0	2079
4.1	56304	0	0	0	0	0	0	2112
4.1	56448	0	0	0	0	0	0	2082
4.1	56592	0	0	0	0	0	0	2058
4.1	56736	0	0	0	0	0	0	2166
4.1	56880	0	0	0	0	0	0	2157
4.1	57024	0	0	0	0	0	0	1947
4.1	57168	0	0	0	0	0	0	2118
4.1	57312	0	0	0	0	0	0	2145
4.1	57456	0	0	0	0	0	0	2070
4.1	57600	0	0	0	0	0	0	2088
4.1	57744	0	0	0	0	0	0	2139
4.1	57888	0	0	0	0	0	0	2124
4.1	58032	0	0	0	0	0	0	2133
4.1	58176	0	0	0	0	0	0	2166
4.1	58320	0	0	0	0	0	0	2235
4.1	58464	0	0	0	0	0	0	2046
4.1	58608	0	0	0	0	0	0	2028
4.1	58752	0	0	0	0	0	0	2076
4.1	58896	0	0	0	0	0	0	2046
4.1	59040	0	0	0	0	0	0	2073
4.1	59184	0	0	0	0	0	0	2016
4.1	59328	0	0	0	0	0	0	2088
4.1	59472	0	0	0	0	0	0	2115
4.1	59616	0	0	0	0	0	0	2181
4.1	59760	0	0	0	0	0	0	2097
4.1	59904	0	0	0	0	0	0	2106
4.1	60048	0	0	0	0	0	0	2070
4.1	60192	0	0	0	0	0	0	2058
4.1	60336	0	0	0	0	0	0	2082
4.1	60480	0	0	0	0	0	0	2040
4.1	60624	0	0	0	0	0	0	2088
4.1	60768	0	0	0	0	0	0	2157
4.1	60912	0	0	0	0	0	0	2139
4.1	61056	0	0	0	0	0	0	2154
4.1	61200	0	0	0	0	0	0	2166
4.1	61344	0	0	0	0	0	0	2304
4.1	61488	0	0	0	0	0	0	2241
4.1	61632	0	0	0	0	0	0	2229
4.1	61776	0	0	0	0	0	0	2088
4.1	61920	0	0	0	0	0	0	2100
4.1	62064	0	0	0	0	0	0	2082
4.1	62208	0	0	0	0	0	0	2052
4.1	62352	0	0	0	0	0	0	2073
4.1	62496	0	0	0	0	0	0	2052
4.1	62640	0	0	0	0	0	0	2238
4.1	62784	0	0	0	0	0	0	2208
4.1	62928	0	0	0	0	0	0	2211
4.1	63072	0	0	0	0	0	0	2142
4.1	63216	0	0	0	0	0	0	2145
4.1	63360	0	0	0	0	0	0	2148
4.1	63504	0	0	0	0	0	0	2154
4.1	63648	0	0	0	0	0	0	2070
4.1	63792	0	0	0	0	0	0	2085
4.1	63936	0	0	0	0	0	0	2172
4.1	64080	0	0	0	0	0	0	2106
4.1	64224	0	0	0	0	0	0	2034
4.1	64368	0	0	0	0	0	0	2106
4.1	64512	0	0	0	0	0	0	2025
4.1	64656	0	0	0	0	0	0	2073
4.1	64800	0	0	0	0	0	0	2073
4.1	64944	0	0	0	0	0	0	2082
4.1	65088	0	0	0	0	0	0	2172
4.1	65232	0	0	0	0	0	0	2061
4.1	65376	0	0	0	0	0	0	2181
4.1	65520	0	0	0	0	0	0	2172
4.1	65664	0	0	0	0	0	0	2100
4.1	65808	0	0	0	0	0	0	2160
4.1	65952	0	0	0	0	0	0	2199
4.1	66096	0	0	0	0	0	0	2118
4.1	66240	0	0	0	0	0	0	2148
4.1	66384	0	0	0	0	0	0	2178
4.1	66528	0	0	0	0	0	0	2118
4.1	66672	0	0	0	0	0	0	2169
4.1	66816	0	0	0	0	0	0	2127
4.1	66960	0	0	0	0	0	0	2250
4.1	67104	0	0	0	0	0	0	2124
4.1	67248	0	0	0	0	0	0	2163
4.1	67392	0	0	0	0	0	0	2052
4.1	67536	0	0	0	0	0	0	2001
4.1	67680	0	0	0	0	0	0	2094
4.1	67824	0	0	0	0	0	0	2076
4.1	67968	0	0	0	0	0	0	2139
4.1	68112	0	0	0	0	0	0	2253
4.1	68256	0	0	0	0	0	0	2184
4.1	68400	0	0	0	0	0	0	2082
4.1	68544	0	0	0	0	0	0	2109
4.1	68688	0	0	0	0	0	0	1977
4.1	68832	0	0	0	0	0	0	1995
4.1	68976	0	0	0	0	0	0	2085
4.1	69120	0	0	0	0	0	0	2124
4.2	43344	0	29	0	29	29	161.258	2109
4.2	43488	0	27	0	27	27	130.26	2049
4.2	43632	0	23	0	23	23	105.157	1998
4.2	43776	0	21	0	21	21	90.1349	1989
4.2	43920	0	21	0	21	21	86.1443	1983
4.2	44064	0	20	0	20	20	182.264	1953
4.2	44208	0	17	0	17	17	41.0735	1896
4.2	44352	0	14	0	14	14	22.0606	1905
4.2	44496	0	10	0	10	10	11.0303	1941
4.2	44640	0	4	0	4	4	0	1836
4.2	44784	0	3	0	3	3	26.0513	1827
4.2	44928	0	2	0	2	2	0	1902
4.2	45072	0	1	0	1	1	0	1899
4.2	45216	0	1	0	1	1	0	1803
4.2	45360	0	1	0	1	1	0	1917
4.2	45504	0	1	0	1	1	0	2040
4.2	45648	0	1	0	1	1	0	1953
4.2	45792	0	0	0	0	0	0	1854
4.2	45936	0	0	0	0	0	0	1944
4.2	46080	0	0	0	0	0	0	1974
4.2	46224	0	0	0	0	0	0	1986
4.2	46368	0	0	0	0	0	0	1932
4.2	46512	0	0	0	0	0	0	1938
4.2	46656	0	0	0	0	0	0	1986
4.2	46800	0	0	0	0	0	0	1860
4.2	46944	0	0	0	0	0	0	1857
4.2	47088	0	0	0	0	0	0	1833
4.2	47232	0	0	0	0	0	0	1890
4.2	47376	0	0	0	0	0	0	1851
4.2	47520	0	0	0	0	0	0	1854
4.2	47664	0	0	0	0	0	0	1785
4.2	47808	0	0	0	0	0	0	1794
4.2	47952	0	0	0	0	0	0	1926
4.2	48096	0	0	0	0	0	0	1944
4.2	48240	0	0	0	0	0	0	1845
4.2	48384	0	0	0	0	0	0	1947
4.2	48528	0	0	0	0	0	0	1851
4.2	48672	0	0	0	0	0	0	1857
4.2	48816	0	0	0	0	0	0	1821
4.2	48960	0	0	0	0	0	0	1929
4.2	49104	0	0	0	0	0	0	2004
4.2	49248	0	0	0	0	0	0	1848
4.2	49392	0	0	0	0	0	0	1830
4.2	49536	0	0	0	0	0	0	1965
4.2	49680	0	0	0	0	0	0	1965
4.2	49824	0	0	0	0	0	0	1887
4.2	49968	0	0	0	0	0	0	1944
4.2	50112	0	0	0	0	0	0	1902
4.2	50256	0	0	0	0	0	0	2001
4.2	50400	0	0	0	0	0	0	1938
4.2	50544	0	0	0	0	0	0	1941
4.2	50688	0	0	0	0	0	0	1851
4.2	50832	0	0	0	0	0	0	1899
4.2	50976	0	0	0	0	0	0	1905
4.2	51120	0	0	0	0	0	0	1872
4.2	51264	0	0	0	0	0	0	1845
4.2	51408	0	0	0	0	0	0	1893
4.2	51552	0	0	0	0	0	0	1935
4.2	51696	0	0	0	0	0	0	1947
4.2	51840	0	0	0	0	0	0	1950
4.2	51984	0	0	0	0	0	0	1857
4.2	52128	0	0	0	0	0	0	1818
4.2	52272	0	0	0	0	0	0	1809
4.2	52416	0	0	0	0	0	0	1866
4.2	52560	0	0	0	0	0	0	1881
4.2	52704	0	0	0	0	0	0	1896
4.2	52848	0	0	0	0	0	0	1956
4.2	52992	0	0	0	0	0	0	1911
4.2	53136	0	0	0	0	0	0	1806
4.2	53280	0	0	0	0	0	0	1932
4.2	53424	0	0	0	0	0	0	1911
4.2	53568	0	0	0	0	0	0	1860
4.2	53712	0	0	0	0	0	0	1830
4.2	53856	0	0	0	0	0	0	1923
4.2	54000	0	0	0	0	0	0	2022
4.2	54144	0	0	0	0	0	0	2115
4.2	54288	0	0	0	0	0	0	2013
4.2	54432	0	0	0	0	0	0	2067
4.2	54576	0	0	0	0	0	0	2040
4.2	54720	0	0	0	0	0	0	2058
4.2	54864	0	0	0	0	0	0	1953
4.2	55008	0	0	0	0	0	0	1890
4.2	55152	0	0	0	0	0	0	1896
4.2	55296	0	0	0	0	0	0	1857
4.2	55440	0	0	0	0	0	0	1815
4.2	55584	0	0	0	0	0	0	1824
4.2	55728	0	0	0	0	0	0	1848
4.2	55872	0	0	0	0	0	0	1776
4.2	56016	0	0	0	0	0	0	1716
4.2	56160	0	0	0	0	0	0	1749
4.2	56304	0	0	0	0	0	0	1875
4.2	56448	0	0	0	0	0	0	1863
4.2	56592	0	0	0	0	0	0	1776
4.2	56736	0	0	0	0	0	0	1725
4.2	56880	0	0	0	0	0	0	1719
4.2	57024	0	0	0	0	0	0	1917
4.2	57168	0	0	0	0	0	0	1893
4.2	57312	0	0	0	0	0	0	1923
4.2	57456	0	0	0	0	0	0	1815
4.2	57600	0	0	0	0	0	0	1782
4.2	57744	0	0	0	0	0	0	1815
4.2	57888	0	0	0	0	0	0	1797
4.2	58032	0	0	0	0	0	0	1881
4.2	58176	0	0	0	0	0	0	1920
4.2	58320	0	0	0	0	0	0	1782
4.2	58464	0	0	0	0	0	0	1797
4.2	58608	0	0	0	0	0	0	1806
4.2	58752	0	0	0	0	0	0	1869
4.2	58896	0	0	0	0	0	0	2004
4.2	59040	0	0	0	0	0	0	2043
4.2	59184	0	0	0	0	0	0	1959
4.2	59328	0	0	0	0	0	0	2055
4.2	59472	0	0	0	0	0	0	2043
4.2	59616	0	0	0	0	0	0	1992
4.2	59760	0	0	0	0	0	0	1860
4.2	59904	0	0	0	0	0	0	1803
4.2	60048	0	0	0	0	0	0	1863
4.2	60192	0	0	0	0	0	0	1899
4.2	60336	0	0	0	0	0	0	1893
4.2	60480	0	0	0	0	0	0	1899
4.2	60624	0	0	0	0	0	0	1887
4.2	60768	0	0	0	0	0	0	1848
4.2	60912	0	0	0	0	0	0	1830
4.2	61056	0	0	0	0	0	0	1911
4.2	61200	0	0	0	0	0	0	1854
4.2	61344	0	0	0	0	0	0	1848
4.2	61488	0	0	0	0	0	0	1881
4.2	61632	0	0	0	0	0	0	1863
4.2	61776	0	0	0	0	0	0	1959
4.2	61920	0	0	0	0	0	0	1986
4.2	62064	0	0	0	0	0	0	2013
4.2	62208	0	0	0	0	0	0	1959
4.2	62352	0	0	0	0	0	0	1815
4.2	62496	0	0	0	0	0	0	1800
4.2	62640	0	0	0	0	0	0	1821
4.2	62784	0	0	0	0	0	0	1893
4.2	62928	0	0	0	0	0	0	2004
4.2	63072	0	0	0	0	0	0	1830
4.2	63216	0	0	0	0	0	0	1926
4.2	63360	0	0	0	0	0	0	1971
4.2	63504	0	0	0	0	0	0	1947
4.2	63648	0	0	0	0	0	0	1893
4.2	63792	0	0	0	0	0	0	1737
4.2	63936	0	0	0	0	0	0	1842
4.2	64080	0	0	0	0	0	0	1863
4.2	64224	0	0	0	0	0	0	1776
4.2	64368	0	0	0	0	0	0	1908
4.2	64512	0	0	0	0	0	0	1860
4.2	64656	0	0	0	0	0	0	1944
4.2	64800	0	0	0	0	0	0	1941
4.2	64944	0	0	0	0	0	0	1974
4.2	65088	0	0	0	0	0	0	1944
4.2	65232	0	0	0	0	0	0	2058
4.2	65376	0	0	0	0	0	0	2046
4.2	65520	0	0	0	0	0	0	1938
4.2	65664	0	0	0	0	0	0	1920
4.2	65808	0	0	0	0	0	0	2007
4.2	65952	0	0	0	0	0	0	1959
4.2	66096	0	0	0	0	0	0	1953
4.2	66240	0	0	0	0	0	0	1944
4.2	66384	0	0	0	0	0	0	1866
4.2	66528	0	0	0	0	0	0	1872
4.2	66672	0	0	0	0	0	0	2022
4.2	66816	0	0	0	0	0	0	2091
4.2	66960	0	0	0	0	0	0	2100
4.2	67104	0	0	0	0	0	0	1884
4.2	67248	0	0	0	0	0	0	1932
4.2	67392	0	0	0	0	0	0	1983
4.2	67536	0	0	0	0	0	0	1974
4.2	67680	0	0	0	0	0	0	2073
4.2	67824	0	0	0	0	0	0	2091
4.2	67968	0	0	0	0	0	0	1983
4.2	68112	0	0	0	0	0	0	1872
4.2	68256	0	0	0	0	0	0	1911
4.2	68400	0	0	0	0	0	0	1917
4.2	68544	0	0	0	0	0	0	1974
4.2	68688	0	0	0	0	0	0	1956
4.2	68832	0	0	0	0	0	0	1935
4.2	68976	0	0	0	0	0	0	1869
4.2	69120	0	0	0	0	0	0	1827
5.1	43344	0	65	0	65	65	1.33333	4059
5.1	43488	0	60	0	60	60	1.33333	4155
5.1	43632	0	49	0	49	49	1.33333	4281
5.1	43776	0	41	0	41	41	1.33333	4197
5.1	43920	0	35	0	35	35	1.33333	4080
5.1	44064	0	26	0	26	26	0	4164
5.1	44208	0	18	0	18	18	0	4152
5.1	44352	0	13	0	13	13	0	4125
5.1	44496	0	10	0	10	10	0	4239
5.1	44640	0	7	0	7	7	0	4179
5.1	44784	0	7	0	7	7	0	4179
5.1	44928	0	3	0	3	3	0	4047
5.1	45072	0	1	0	1	1	0	4086
5.1	45216	0	1	0	1	1	0	3966
5.1	45360	0	1	0	1	1	0	4128
5.1	45504	0	1	0	1	1	0	3999
5.1	45648	0	1	0	1	1	0	4185
5.1	45792	0	0	0	0	0	0	4251
5.1	45936	0	0	0	0	0	0	4233
5.1	46080	0	0	0	0	0	0	4149
5.1	46224	0	0	0	0	0	0	4146
5.1	46368	0	0	0	0	0	0	4149
5.1	46512	0	0	0	0	0	0	4044
5.1	46656	0	0	0	0	0	0	4029
5.1	46800	0	0	0	0	0	0	3984
5.1	46944	0	0	0	0	0	0	4005
5.1	47088	0	0	0	0	0	0	3954
5.1	47232	0	0	0	0	0	0	3894
5.1	47376	0	0	0	0	0	0	4071
5.1	47520	0	0	0	0	0	0	4080
5.1	47664	0	0	0	0	0	0	4074
5.1	47808	0	0	0	0	0	0	4185
5.1	47952	0	0	0	0	0	0	4035
5.1	48096	0	0	0	0	0	0	3909
5.1	48240	0	0	0	0	0	0	3864
5.1	48384	0	0	0	0	0	0	3774
5.1	48528	0	0	0	0	0	0	3939
5.1	48672	0	0	0	0	0	0	3786
5.1	48816	0	0	0	0	0	0	3939
5.1	48960	0	0	0	0	0	0	4023
5.1	49104	0	0	0	0	0	0	4287
5.1	49248	0	0	0	0	0	0	4251
5.1	49392	0	0	0	0	0	0	4038
5.1	49536	0	0	0	0	0	0	3894
5.1	49680	0	0	0	0	0	0	3990
5.1	49824	0	0	0	0	0	0	4053
5.1	49968	0	0	0	0	0	0	4026
5.1	50112	0	0	0	0	0	0	4056
5.1	50256	0	0	0	0	0	0	4245
5.1	50400	0	0	0	0	0	0	4137
5.1	50544	0	0	0	0	0	0	3990
5.1	50688	0	0	0	0	0	0	3972
5.1	50832	0	0	0	0	0	0	4071
5.1	50976	0	0	0	0	0	0	3984
5.1	51120	0	0	0	0	0	0	4050
5.1	51264	0	0	0	0	0	0	4050
5.1	51408	0	0	0	0	0	0	3975
5.1	51552	0	0	0	0	0	0	3999
5.1	51696	0	0	0	0	0	0	4239
5.1	51840	0	0	0	0	0	0	4203
5.1	51984	0	0	0	0	0	0	4074
5.1	52128	0	0	0	0	0	0	4059
5.1	52272	0	0	0	0	0	0	3939
5.1	52416	0	0	0	0	0	0	4002
5.1	52560	0	0	0	0	0	0	3990
5.1	52704	0	0	0	0	0	0	4008
5.1	52848	0	0	0	0	0	0	4047
5.1	52992	0	0	0	0	0	0	4203
5.1	53136	0	0	0	0	0	0	3918
5.1	53280	0	0	0	0	0	0	3984
5.1	53424	0	0	0	0	0	0	3930
5.1	53568	0	0	0	0	0	0	3852
5.1	53712	0	0	0	0	0	0	4014
5.1	53856	0	0	0	0	0	0	4059
5.1	54000	0	0	0	0	0	0	3978
5.1	54144	0	0	0	0	0	0	4020
5.1	54288	0	0	0	0	0	0	4026
5.1	54432	0	0	0	0	0	0	4008
5.1	54576	0	0	0	0	0	0	3930
5.1	54720	0	0	0	0	0	0	3879
5.1	54864	0	0	0	0	0	0	3978
5.1	55008	0	0	0	0	0	0	4089
5.1	55152	0	0	0	0	0	0	4272
5.1	55296	0	0	0	0	0	0	4170
5.1	55440	0	0	0	0	0	0	3996
5.1	55584	0	0	0	0	0	0	4242
5.1	55728	0	0	0	0	0	0	4227
5.1	55872	0	0	0	0	0	0	4161
5.1	56016	0	0	0	0	0	0	4128
5.1	56160	0	0	0	0	0	0	4008
5.1	56304	0	0	0	0	0	0	3993
5.1	56448	0	0	0	0	0	0	3960
5.1	56592	0	0	0	0	0	0	3951
5.1	56736	0	0	0	0	0	0	3912
5.1	56880	0	0	0	0	0	0	4044
5.1	57024	0	0	0	0	0	0	4164
5.1	57168	0	0	0	0	0	0	4110
5.1	57312	0	0	0	0	0	0	4221
5.1	57456	0	0	0	0	0	0	4200
5.1	57600	0	0	0	0	0	0	4074
5.1	57744	0	0	0	0	0	0	4062
5.1	57888	0	0	0	0	0	0	3906
5.1	58032	0	0	0	0	0	0	4044
5.1	58176	0	0	0	0	0	0	3990
5.1	58320	0	0	0	0	0	0	4113
5.1	58464	0	0	0	0	0	0	4104
5.1	58608	0	0	0	0	0	0	4194
5.1	58752	0	0	0	0	0	0	4026
5.1	58896	0	0	0	0	0	0	4089
5.1	59040	0	0	0	0	0	0	4116
5.1	59184	0	0	0	0	0	0	4110
5.1	59328	0	0	0	0	0	0	4005
5.1	59472	0	0	0	0	0	0	3855
5.1	59616	0	0	0	0	0	0	3939
5.1	59760	0	0	0	0	0	0	4032
5.1	59904	0	0	0	0	0	0	3963
5.1	60048	0	0	0	0	0	0	3927
5.1	60192	0	0	0	0	0	0	4200
5.1	60336	0	0	0	0	0	0	4302
5.1	60480	0	0	0	0	0	0	4104
5.1	60624	0	0	0	0	0	0	3948
5.1	60768	0	0	0	0	0	0	3921
5.1	60912	0	0	0	0	0	0	4053
5.1	61056	0	0	0	0	0	0	4002
5.1	61200	0	0	0	0	0	0	3876
5.1	61344	0	0	0	0	0	0	3915
5.1	61488	0	0	0	0	0	0	4062
5.1	61632	0	0	0	0	0	0	3951
5.1	61776	0	0	0	0	0	0	3951
5.1	61920	0	0	0	0	0	0	4077
5.1	62064	0	0	0	0	0	0	4071
5.1	62208	0	0	0	0	0	0	4008
5.1	62352	0	0	0	0	0	0	3936
5.1	62496	0	0	0	0	0	0	4017
5.1	62640	0	0	0	0	0	0	4215
5.1	62784	0	0	0	0	0	0	4089
5.1	62928	0	0	0	0	0	0	4113
5.1	63072	0	0	0	0	0	0	4014
5.1	63216	0	0	0	0	0	0	4083
5.1	63360	0	0	0	0	0	0	4020
5.1	63504	0	0	0	0	0	0	4029
5.1	63648	0	0	0	0	0	0	4056
5.1	63792	0	0	0	0	0	0	4053
5.1	63936	0	0	0	0	0	0	4005
5.1	64080	0	0	0	0	0	0	3996
5.1	64224	0	0	0	0	0	0	4014
5.1	64368	0	0	0	0	0	0	3867
5.1	64512	0	0	0	0	0	0	3969
5.1	64656	0	0	0	0	0	0	4080
5.1	64800	0	0	0	0	0	0	4095
5.1	64944	0	0	0	0	0	0	3903
5.1	65088	0	0	0	0	0	0	3981
5.1	65232	0	0	0	0	0	0	4116
5.1	65376	0	0	0	0	0	0	4128
5.1	65520	0	0	0	0	0	0	3846
5.1	65664	0	0	0	0	0	0	3978
5.1	65808	0	0	0	0	0	0	3996
5.1	65952	0	0	0	0	0	0	3969
5.1	66096	0	0	0	0	0	0	4134
5.1	66240	0	0	0	0	0	0	4086
5.1	66384	0	0	0	0	0	0	4041
5.1	66528	0	0	0	0	0	0	4002
5.1	66672	0	0	0	0	0	0	4119
5.1	66816	0	0	0	0	0	0	4149
5.1	66960	0	0	0	0	0	0	4086
5.1	67104	0	0	0	0	0	0	4185
5.1	67248	0	0	0	0	0	0	4107
5.1	67392	0	0	0	0	0	0	3993
5.1	67536	0	0	0	0	0	0	4056
5.1	67680	0	0	0	0	0	0	4029
5.1	67824	0	0	0	0	0	0	4107
5.1	67968	0	0	0	0	0	0	3927
5.1	68112	0	0	0	0	0	0	4002
5.1	68256	0	0	0	0	0	0	4152
5.1	68400	0	0	0	0	0	0	4026
5.1	68544	0	0	0	0	0	0	4116
5.1	68688	0	0	0	0	0	0	4197
5.1	68832	0	0	0	0	0	0	4140
5.1	68976	0	0	0	0	0	0	3957
5.1	69120	0	0	0	0	0	0	3876
6.3	43344	457	2649	13	2636	3106	52945.2	12675
6.3	43488	278	2503	10	2493	2781	44294.4	12063
6.3	43632	239	2327	5	2322	2566	39779.1	11737
6.3	43776	223	2188	2	2186	2411	36737	11158
6.3	43920	162	2032	5	2027	2194	33560.5	10982
6.3	44064	138	1893	1	1892	2031	29525.3	11155
6.3	44208	118	1763	0	1763	1881	26307.2	10443
6.3	44352	85	1641	2	1639	1726	24067.3	10229
6.3	44496	84	1506	0	1506	1590	22298.4	9608
6.3	44640	70	1394	0	1394	1464	20742.6	9393
6.3	44784	96	1276	0	1276	1372	19792.9	9464
6.3	44928	76	1179	0	1179	1255	18036.3	9249
6.3	45072	55	1094	0	1094	1149	15663.5	9323
6.3	45216	49	1005	0	1005	1054	13954.8	9208
6.3	45360	47	910	0	910	957	12467.9	9521
6.3	45504	43	817	0	817	860	11415.3	9303
6.3	45648	39	731	0	731	770	9938.67	9434
6.3	45792	35	650	0	650	685	9132.12	9464
6.3	45936	28	574	0	574	602	8362.74	9436
6.3	46080	17	504	0	504	521	7237.24	9623
6.3	46224	10	428	0	428	438	5757.59	9522
6.3	46368	3	355	0	355	358	4342.84	9342
6.3	46512	0	302	0	302	302	3549.28	9349
6.3	46656	0	240	0	240	240	2652.84	9082
6.3	46800	0	203	0	203	203	2189.59	8824
6.3	46944	0	156	0	156	156	1835.38	9139
6.3	47088	0	119	0	119	119	1381.98	9154
6.3	47232	0	94	0	94	94	930.756	9132
6.3	47376	0	74	0	74	74	676.577	9375
6.3	47520	0	59	0	59	59	553.396	9327
6.3	47664	0	47	0	47	47	483.312	9171
6.3	47808	0	35	0	35	35	339.221	9327
6.3	47952	0	26	0	26	26	231.145	9231
6.3	48096	0	23	0	23	23	233.144	9003
6.3	48240	0	18	0	18	18	169.131	9225
6.3	48384	0	17	0	17	17	169.131	9033
6.3	48528	0	14	0	14	14	135.092	9336
6.3	48672	0	10	0	10	10	81.0656	9321
6.3	48816	0	8	0	8	8	44.0566	9417
6.3	48960	0	6	0	6	6	37.009	9171
6.3	49104	0	5	0	5	5	37.009	9120
6.3	49248	0	2	0	2	2	0	9306
6.3	49392	0	2	0	2	2	0	9525
6.3	49536	0	2	0	2	2	0	9513
6.3	49680	0	1	0	1	1	0	9471
6.3	49824	0	0	0	0	0	0	9519
6.3	49968	0	0	0	0	0	0	9798
6.3	50112	0	0	0	0	0	0	9702
6.3	50256	0	0	0	0	0	0	9462
6.3	50400	0	0	0	0	0	0	9642
6.3	50544	0	0	0	0	0	0	9387
6.3	50688	0	0	0	0	0	0	9606
6.3	50832	0	0	0	0	0	0	9741
6.3	50976	0	0	0	0	0	0	9846
6.3	51120	0	0	0	0	0	0	9762
6.3	51264	0	0	0	0	0	0	9810
6.3	51408	0	0	0	0	0	0	9957
6.3	51552	0	0	0	0	0	0	9705
6.3	51696	0	0	0	0	0	0	9690
6.3	51840	0	0	0	0	0	0	10011
6.3	51984	0	0	0	0	0	0	9945
6.3	52128	0	0	0	0	0	0	10035
6.3	52272	0	0	0	0	0	0	9804
6.3	52416	0	0	0	0	0	0	9882
6.3	52560	0	0	0	0	0	0	9741
6.3	52704	0	0	0	0	0	0	9609
6.3	52848	0	0	0	0	0	0	9780
6.3	52992	0	0	0	0	0	0	9561
6.3	53136	0	0	0	0	0	0	9768
6.3	53280	0	0	0	0	0	0	9861
6.3	53424	0	0	0	0	0	0	9828
6.3	53568	0	0	0	0	0	0	9744
6.3	53712	0	0	0	0	0	0	9708
6.3	53856	0	0	0	0	0	0	9504
6.3	54000	0	0	0	0	0	0	9609
6.3	54144	0	0	0	0	0	0	9741
6.3	54288	0	0	0	0	0	0	9771
6.3	54432	0	0	0	0	0	0	9615
6.3	54576	0	0	0	0	0	0	9807
6.3	54720	0	0	0	0	0	0	9708
6.3	54864	0	0	0	0	0	0	9789
6.3	55008	0	0	0	0	0	0	9915
6.3	55152	0	0	0	0	0	0	10074
6.3	55296	0	0	0	0	0	0	9930
6.3	55440	0	0	0	0	0	0	9870
6.3	55584	0	0	0	0	0	0	9804
6.3	55728	0	0	0	0	0	0	9636
6.3	55872	0	0	0	0	0	0	9939
6.3	56016	0	0	0	0	0	0	9714
6.3	56160	0	0	0	0	0	0	9690
6.3	56304	0	0	0	0	0	0	9711
6.3	56448	0	0	0	0	0	0	10065
6.3	56592	0	0	0	0	0	0	9684
6.3	56736	0	0	0	0	0	0	9711
6.3	56880	0	0	0	0	0	0	9534
6.3	57024	0	0	0	0	0	0	9924
6.3	57168	0	0	0	0	0	0	9978
6.3	57312	0	0	0	0	0	0	9912
6.3	57456	0	0	0	0	0	0	10044
6.3	57600	0	0	0	0	0	0	9948
6.3	57744	0	0	0	0	0	0	9924
6.3	57888	0	0	0	0	0	0	9831
6.3	58032	0	0	0	0	0	0	9909
6.3	58176	0	0	0	0	0	0	9651
6.3	58320	0	0	0	0	0	0	9558
6.3	58464	0	0	0	0	0	0	9702
6.3	58608	0	0	0	0	0	0	9672
6.3	58752	0	0	0	0	0	0	9825
6.3	58896	0	0	0	0	0	0	9732
6.3	59040	0	0	0	0	0	0	9804
6.3	59184	0	0	0	0	0	0	9741
6.3	59328	0	0	0	0	0	0	9492
6.3	59472	0	0	0	0	0	0	9801
6.3	59616	0	0	0	0	0	0	9699
6.3	59760	0	0	0	0	0	0	9789
6.3	59904	0	0	0	0	0	0	9621
6.3	60048	0	0	0	0	0	0	9744
6.3	60192	0	0	0	0	0	0	9867
6.3	60336	0	0	0	0	0	0	9675
6.3	60480	0	0	0	0	0	0	9567
6.3	60624	0	0	0	0	0	0	9594
6.3	60768	0	0	0	0	0	0	9474
6.3	60912	0	0	0	0	0	0	9744
6.3	61056	0	0	0	0	0	0	9777
6.3	61200	0	0	0	0	0	0	9822
6.3	61344	0	0	0	0	0	0	9960
6.3	61488	0	0	0	0	0	0	9888
6.3	61632	0	0	0	0	0	0	9630
6.3	61776	0	0	0	0	0	0	9648
6.3	61920	0	0	0	0	0	0	9588
6.3	62064	0	0	0	0	0	0	9732
6.3	62208	0	0	0	0	0	0	9762
6.3	62352	0	0	0	0	0	0	9822
6.3	62496	0	0	0	0	0	0	9648
6.3	62640	0	0	0	0	0	0	9672
6.3	62784	0	0	0	0	0	0	9369
6.3	62928	0	0	0	0	0	0	9648
6.3	63072	0	0	0	0	0	0	9576
6.3	63216	0	0	0	0	0	0	9747
6.3	63360	0	0	0	0	0	0	9726
6.3	63504	0	0	0	0	0	0	9561
6.3	63648	0	0	0	0	0	0	9618
6.3	63792	0	0	0	0	0	0	9369
6.3	63936	0	0	0	0	0	0	9480
6.3	64080	0	0	0	0	0	0	9825
6.3	64224	0	0	0	0	0	0	9912
6.3	64368	0	0	0	0	0	0	9696
6.3	64512	0	0	0	0	0	0	9708
6.3	64656	0	0	0	0	0	0	9549
6.3	64800	0	0	0	0	0	0	9693
6.3	64944	0	0	0	0	0	0	9546
6.3	65088	0	0	0	0	0	0	9723
6.3	65232	0	0	0	0	0	0	9678
6.3	65376	0	0	0	0	0	0	9468
6.3	65520	0	0	0	0	0	0	9540
6.3	65664	0	0	0	0	0	0	9351
6.3	65808	0	0	0	0	0	0	9387
6.3	65952	0	0	0	0	0	0	9624
6.3	66096	0	0	0	0	0	0	9777
6.3	66240	0	0	0	0	0	0	9612
6.3	66384	0	0	0	0	0	0	9441
6.3	66528	0	0	0	0	0	0	9597
6.3	66672	0	0	0	0	0	0	9564
6.3	66816	0	0	0	0	0	0	9600
6.3	66960	0	0	0	0	0	0	9765
6.3	67104	0	0	0	0	0	0	9822
6.3	67248	0	0	0	0	0	0	9975
6.3	67392	0	0	0	0	0	0	9792
6.3	67536	0	0	0	0	0	0	9651
6.3	67680	0	0	0	0	0	0	9651
6.3	67824	0	0	0	0	0	0	9789
6.3	67968	0	0	0	0	0	0	9552
6.3	68112	0	0	0	0	0	0	9636
6.3	68256	0	0	0	0	0	0	9654
6.3	68400	0	0	0	0	0	0	9666
6.3	68544	0	0	0	0	0	0	9774
6.3	68688	0	0	0	0	0	0	9831
6.3	68832	0	0	0	0	0	0	9735
6.3	68976	0	0	0	0	0	0	9837
6.3	69120	0	0	0	0	0	0	9648
7.3	43344	0	33	0	33	33	257.576	1122
7.3	43488	0	29	0	29	29	291.613	1140
7.3	43632	0	22	0	22	22	187.537	1089
7.3	43776	0	20	0	20	20	194.45	1029
7.3	43920	0	14	0	14	14	135.308	1020
7.3	44064	0	12	0	12	12	111.248	1026
7.3	44208	0	11	0	11	11	96.2263	1062
7.3	44352	0	6	0	6	6	57.1502	1071
7.3	44496	0	3	0	3	3	22.0606	1077
7.3	44640	0	2	0	2	2	22.0606	1044
7.3	44784	0	2	0	2	2	22.0606	1146
7.3	44928	0	2	0	2	2	22.0606	1188
7.3	45072	0	1	0	1	1	11.0303	1140
7.3	45216	0	0	0	0	0	0	1065
7.3	45360	0	0	0	0	0	0	1065
7.3	45504	0	0	0	0	0	0	1080
7.3	45648	0	0	0	0	0	0	1059
7.3	45792	0	0	0	0	0	0	1113
7.3	45936	0	0	0	0	0	0	1137
7.3	46080	0	0	0	0	0	0	1086
7.3	46224	0	0	0	0	0	0	1119
7.3	46368	0	0	0	0	0	0	1116
7.3	46512	0	0	0	0	0	0	1068
7.3	46656	0	0	0	0	0	0	1179
7.3	46800	0	0	0	0	0	0	1128
7.3	46944	0	0	0	0	0	0	1062
7.3	47088	0	0	0	0	0	0	1116
7.3	47232	0	0	0	0	0	0	1134
7.3	47376	0	0	0	0	0	0	1047
7.3	47520	0	0	0	0	0	0	1041
7.3	47664	0	0	0	0	0	0	1176
7.3	47808	0	0	0	0	0	0	1128
7.3	47952	0	0	0	0	0	0	1116
7.3	48096	0	0	0	0	0	0	1101
7.3	48240	0	0	0	0	0	0	1122
7.3	48384	0	0	0	0	0	0	1104
7.3	48528	0	0	0	0	0	0	1107
7.3	48672	0	0	0	0	0	0	1122
7.3	48816	0	0	0	0	0	0	1167
7.3	48960	0	0	0	0	0	0	1122
7.3	49104	0	0	0	0	0	0	1098
7.3	49248	0	0	0	0	0	0	1116
7.3	49392	0	0	0	0	0	0	1191
7.3	49536	0	0	0	0	0	0	1188
7.3	49680	0	0	0	0	0	0	1152
7.3	49824	0	0	0	0	0	0	1065
7.3	49968	0	0	0	0	0	0	1098
7.3	50112	0	0	0	0	0	0	1023
7.3	50256	0	0	0	0	0	0	1098
7.3	50400	0	0	0	0	0	0	1080
7.3	50544	0	0	0	0	0	0	1116
7.3	50688	0	0	0	0	0	0	1068
7.3	50832	0	0	0	0	0	0	1032
7.3	50976	0	0	0	0	0	0	1149
7.3	51120	0	0	0	0	0	0	1089
7.3	51264	0	0	0	0	0	0	1119
7.3	51408	0	0	0	0	0	0	1068
7.3	51552	0	0	0	0	0	0	1089
7.3	51696	0	0	0	0	0	0	1191
7.3	51840	0	0	0	0	0	0	1128
7.3	51984	0	0	0	0	0	0	1062
7.3	52128	0	0	0	0	0	0	1095
7.3	52272	0	0	0	0	0	0	1221
7.3	52416	0	0	0	0	0	0	1167
7.3	52560	0	0	0	0	0	0	1080
7.3	52704	0	0	0	0	0	0	1116
7.3	52848	0	0	0	0	0	0	1068
7.3	52992	0	0	0	0	0	0	1095
7.3	53136	0	0	0	0	0	0	1101
7.3	53280	0	0	0	0	0	0	1020
7.3	53424	0	0	0	0	0	0	1101
7.3	53568	0	0	0	0	0	0	1179
7.3	53712	0	0	0	0	0	0	1140
7.3	53856	0	0	0	0	0	0	1134
7.3	54000	0	0	0	0	0	0	1128
7.3	54144	0	0	0	0	0	0	1161
7.3	54288	0	0	0	0	0	0	1092
7.3	54432	0	0	0	0	0	0	1023
7.3	54576	0	0	0	0	0	0	1065
7.3	54720	0	0	0	0	0	0	1119
7.3	54864	0	0	0	0	0	0	1128
7.3	55008	0	0	0	0	0	0	1212
7.3	55152	0	0	0	0	0	0	1155
7.3	55296	0	0	0	0	0	0	1155
7.3	55440	0	0	0	0	0	0	1143
7.3	55584	0	0	0	0	0	0	1161
7.3	55728	0	0	0	0	0	0	1134
7.3	55872	0	0	0	0	0	0	1137
7.3	56016	0	0	0	0	0	0	1128
7.3	56160	0	0	0	0	0	0	1158
7.3	56304	0	0	0	0	0	0	1137
7.3	56448	0	0	0	0	0	0	1185
7.3	56592	0	0	0	0	0	0	1248
7.3	56736	0	0	0	0	0	0	1233
7.3	56880	0	0	0	0	0	0	1194
7.3	57024	0	0	0	0	0	0	1167
7.3	57168	0	0	0	0	0	0	1200
7.3	57312	0	0	0	0	0	0	1188
7.3	57456	0	0	0	0	0	0	1098
7.3	57600	0	0	0	0	0	0	1038
7.3	57744	0	0	0	0	0	0	1095
7.3	57888	0	0	0	0	0	0	1110
7.3	58032	0	0	0	0	0	0	1179
7.3	58176	0	0	0	0	0	0	1050
7.3	58320	0	0	0	0	0	0	1059
7.3	58464	0	0	0	0	0	0	1053
7.3	58608	0	0	0	0	0	0	1056
7.3	58752	0	0	0	0	0	0	1128
7.3	58896	0	0	0	0	0	0	1152
7.3	59040	0	0	0	0	0	0	1107
7.3	59184	0	0	0	0	0	0	1071
7.3	59328	0	0	0	0	0	0	1107
7.3	59472	0	0	0	0	0	0	1014
7.3	59616	0	0	0	0	0	0	1077
7.3	59760	0	0	0	0	0	0	1107
7.3	59904	0	0	0	0	0	0	1047
7.3	60048	0	0	0	0	0	0	1194
7.3	60192	0	0	0	0	0	0	1221
7.3	60336	0	0	0	0	0	0	1158
7.3	60480	0	0	0	0	0	0	1125
7.3	60624	0	0	0	0	0	0	1056
7.3	60768	0	0	0	0	0	0	1080
7.3	60912	0	0	0	0	0	0	1119
7.3	61056	0	0	0	0	0	0	1197
7.3	61200	0	0	0	0	0	0	1098
7.3	61344	0	0	0	0	0	0	1134
7.3	61488	0	0	0	0	0	0	1095
7.3	61632	0	0	0	0	0	0	1116
7.3	61776	0	0	0	0	0	0	1053
7.3	61920	0	0	0	0	0	0	1071
7.3	62064	0	0	0	0	0	0	1059
7.3	62208	0	0	0	0	0	0	1074
7.3	62352	0	0	0	0	0	0	1149
7.3	62496	0	0	0	0	0	0	1086
7.3	62640	0	0	0	0	0	0	1044
7.3	62784	0	0	0	0	0	0	1059
7.3	62928	0	0	0	0	0	0	1035
7.3	63072	0	0	0	0	0	0	1116
7.3	63216	0	0	0	0	0	0	1149
7.3	63360	0	0	0	0	0	0	1158
7.3	63504	0	0	0	0	0	0	1080
7.3	63648	0	0	0	0	0	0	1125
7.3	63792	0	0	0	0	0	0	1146
7.3	63936	0	0	0	0	0	0	1107
7.3	64080	0	0	0	0	0	0	1167
7.3	64224	0	0	0	0	0	0	1170
7.3	64368	0	0	0	0	0	0	1077
7.3	64512	0	0	0	0	0	0	1038
7.3	64656	0	0	0	0	0	0	1047
7.3	64800	0	0	0	0	0	0	1146
7.3	64944	0	0	0	0	0	0	1137
7.3	65088	0	0	0	0	0	0	1164
7.3	65232	0	0	0	0	0	0	1173
7.3	65376	0	0	0	0	0	0	1197
7.3	65520	0	0	0	0	0	0	1107
7.3	65664	0	0	0	0	0	0	1008
7.3	65808	0	0	0	0	0	0	1062
7.3	65952	0	0	0	0	0	0	1077
7.3	66096	0	0	0	0	0	0	1074
7.3	66240	0	0	0	0	0	0	1140
7.3	66384	0	0	0	0	0	0	1161
7.3	66528	0	0	0	0	0	0	1119
7.3	66672	0	0	0	0	0	0	1092
7.3	66816	0	0	0	0	0	0	1053
7.3	66960	0	0	0	0	0	0	1092
7.3	67104	0	0	0	0	0	0	1080
7.3	67248	0	0	0	0	0	0	1092
7.3	67392	0	0	0	0	0	0	1122
7.3	67536	0	0	0	0	0	0	1089
7.3	67680	0	0	0	0	0	0	1083
7.3	67824	0	0	0	0	0	0	1092
7.3	67968	0	0	0	0	0	0	1092
7.3	68112	0	0	0	0	0	0	1128
7.3	68256	0	0	0	0	0	0	1137
7.3	68400	0	0	0	0	0	0	1104
7.3	68544	0	0	0	0	0	0	1068
7.3	68688	0	0	0	0	0	0	1092
7.3	68832	0	0	0	0	0	0	1116
7.3	68976	0	0	0	0	0	0	1137
7.3	69120	0	0	0	0	0	0	1146
8.2	43344	0	40	0	40	40	264.513	1647
8.2	43488	0	35	0	35	35	52.1026	1554
8.2	43632	0	30	0	30	30	61.1375	1551
8.2	43776	0	28	0	28	28	200.332	1554
8.2	43920	0	24	0	24	24	122.276	1533
8.2	44064	0	21	0	21	21	155.266	1605
8.2	44208	0	14	0	14	14	61.1375	1500
8.2	44352	0	11	0	11	11	82.1491	1491
8.2	44496	0	8	0	8	8	65.1327	1542
8.2	44640	0	7	0	7	7	37.0816	1725
8.2	44784	0	4	0	4	4	26.0513	1665
8.2	44928	0	2	0	2	2	0	1653
8.2	45072	0	1	0	1	1	0	1635
8.2	45216	0	0	0	0	0	0	1587
8.2	45360	0	0	0	0	0	0	1599
8.2	45504	0	0	0	0	0	0	1575
8.2	45648	0	0	0	0	0	0	1464
8.2	45792	0	0	0	0	0	0	1530
8.2	45936	0	0	0	0	0	0	1410
8.2	46080	0	0	0	0	0	0	1503
8.2	46224	0	0	0	0	0	0	1473
8.2	46368	0	0	0	0	0	0	1551
8.2	46512	0	0	0	0	0	0	1512
8.2	46656	0	0	0	0	0	0	1461
8.2	46800	0	0	0	0	0	0	1551
8.2	46944	0	0	0	0	0	0	1545
8.2	47088	0	0	0	0	0	0	1578
8.2	47232	0	0	0	0	0	0	1530
8.2	47376	0	0	0	0	0	0	1488
8.2	47520	0	0	0	0	0	0	1509
8.2	47664	0	0	0	0	0	0	1464
8.2	47808	0	0	0	0	0	0	1455
8.2	47952	0	0	0	0	0	0	1488
8.2	48096	0	0	0	0	0	0	1548
8.2	48240	0	0	0	0	0	0	1461
8.2	48384	0	0	0	0	0	0	1551
8.2	48528	0	0	0	0	0	0	1563
8.2	48672	0	0	0	0	0	0	1512
8.2	48816	0	0	0	0	0	0	1455
8.2	48960	0	0	0	0	0	0	1620
8.2	49104	0	0	0	0	0	0	1524
8.2	49248	0	0	0	0	0	0	1617
8.2	49392	0	0	0	0	0	0	1506
8.2	49536	0	0	0	0	0	0	1623
8.2	49680	0	0	0	0	0	0	1611
8.2	49824	0	0	0	0	0	0	1557
8.2	49968	0	0	0	0	0	0	1494
8.2	50112	0	0	0	0	0	0	1542
8.2	50256	0	0	0	0	0	0	1599
8.2	50400	0	0	0	0	0	0	1512
8.2	50544	0	0	0	0	0	0	1506
8.2	50688	0	0	0	0	0	0	1563
8.2	50832	0	0	0	0	0	0	1587
8.2	50976	0	0	0	0	0	0	1512
8.2	51120	0	0	0	0	0	0	1524
8.2	51264	0	0	0	0	0	0	1593
8.2	51408	0	0	0	0	0	0	1566
8.2	51552	0	0	0	0	0	0	1620
8.2	51696	0	0	0	0	0	0	1539
8.2	51840	0	0	0	0	0	0	1455
8.2	51984	0	0	0	0	0	0	1539
8.2	52128	0	0	0	0	0	0	1527
8.2	52272	0	0	0	0	0	0	1494
8.2	52416	0	0	0	0	0	0	1587
8.2	52560	0	0	0	0	0	0	1611
8.2	52704	0	0	0	0	0	0	1557
8.2	52848	0	0	0	0	0	0	1623
8.2	52992	0	0	0	0	0	0	1614
8.2	53136	0	0	0	0	0	0	1548
8.2	53280	0	0	0	0	0	0	1524
8.2	53424	0	0	0	0	0	0	1470
8.2	53568	0	0	0	0	0	0	1473
8.2	53712	0	0	0	0	0	0	1578
8.2	53856	0	0	0	0	0	0	1542
8.2	54000	0	0	0	0	0	0	1500
8.2	54144	0	0	0	0	0	0	1503
8.2	54288	0	0	0	0	0	0	1521
8.2	54432	0	0	0	0	0	0	1437
8.2	54576	0	0	0	0	0	0	1518
8.2	54720	0	0	0	0	0	0	1461
8.2	54864	0	0	0	0	0	0	1473
8.2	55008	0	0	0	0	0	0	1536
8.2	55152	0	0	0	0	0	0	1476
8.2	55296	0	0	0	0	0	0	1509
8.2	55440	0	0	0	0	0	0	1470
8.2	55584	0	0	0	0	0	0	1590
8.2	55728	0	0	0	0	0	0	1530
8.2	55872	0	0	0	0	0	0	1494
8.2	56016	0	0	0	0	0	0	1518
8.2	56160	0	0	0	0	0	0	1518
8.2	56304	0	0	0	0	0	0	1512
8.2	56448	0	0	0	0	0	0	1443
8.2	56592	0	0	0	0	0	0	1428
8.2	56736	0	0	0	0	0	0	1512
8.2	56880	0	0	0	0	0	0	1530
8.2	57024	0	0	0	0	0	0	1575
8.2	57168	0	0	0	0	0	0	1458
8.2	57312	0	0	0	0	0	0	1554
8.2	57456	0	0	0	0	0	0	1515
8.2	57600	0	0	0	0	0	0	1530
8.2	57744	0	0	0	0	0	0	1506
8.2	57888	0	0	0	0	0	0	1482
8.2	58032	0	0	0	0	0	0	1545
8.2	58176	0	0	0	0	0	0	1590
8.2	58320	0	0	0	0	0	0	1572
8.2	58464	0	0	0	0	0	0	1614
8.2	58608	0	0	0	0	0	0	1668
8.2	58752	0	0	0	0	0	0	1539
8.2	58896	0	0	0	0	0	0	1500
8.2	59040	0	0	0	0	0	0	1524
8.2	59184	0	0	0	0	0	0	1512
8.2	59328	0	0	0	0	0	0	1518
8.2	59472	0	0	0	0	0	0	1440
8.2	59616	0	0	0	0	0	0	1407
8.2	59760	0	0	0	0	0	0	1518
8.2	59904	0	0	0	0	0	0	1572
8.2	60048	0	0	0	0	0	0	1515
8.2	60192	0	0	0	0	0	0	1431
8.2	60336	0	0	0	0	0	0	1473
8.2	60480	0	0	0	0	0	0	1473
8.2	60624	0	0	0	0	0	0	1593
8.2	60768	0	0	0	0	0	0	1566
8.2	60912	0	0	0	0	0	0	1617
8.2	61056	0	0	0	0	0	0	1563
8.2	61200	0	0	0	0	0	0	1563
8.2	61344	0	0	0	0	0	0	1587
8.2	61488	0	0	0	0	0	0	1569
8.2	61632	0	0	0	0	0	0	1515
8.2	61776	0	0	0	0	0	0	1542
8.2	61920	0	0	0	0	0	0	1533
8.2	62064	0	0	0	0	0	0	1578
8.2	62208	0	0	0	0	0	0	1515
8.2	62352	0	0	0	0	0	0	1527
8.2	62496	0	0	0	0	0	0	1539
8.2	62640	0	0	0	0	0	0	1395
8.2	62784	0	0	0	0	0	0	1407
8.2	62928	0	0	0	0	0	0	1557
8.2	63072	0	0	0	0	0	0	1542
8.2	63216	0	0	0	0	0	0	1500
8.2	63360	0	0	0	0	0	0	1527
8.2	63504	0	0	0	0	0	0	1644
8.2	63648	0	0	0	0	0	0	1587
8.2	63792	0	0	0	0	0	0	1539
8.2	63936	0	0	0	0	0	0	1548
8.2	64080	0	0	0	0	0	0	1572
8.2	64224	0	0	0	0	0	0	1560
8.2	64368	0	0	0	0	0	0	1530
8.2	64512	0	0	0	0	0	0	1479
8.2	64656	0	0	0	0	0	0	1530
8.2	64800	0	0	0	0	0	0	1515
8.2	64944	0	0	0	0	0	0	1569
8.2	65088	0	0	0	0	0	0	1530
8.2	65232	0	0	0	0	0	0	1518
8.2	65376	0	0	0	0	0	0	1578
8.2	65520	0	0	0	0	0	0	1548
8.2	65664	0	0	0	0	0	0	1494
8.2	65808	0	0	0	0	0	0	1533
8.2	65952	0	0	0	0	0	0	1497
8.2	66096	0	0	0	0	0	0	1578
8.2	66240	0	0	0	0	0	0	1500
8.2	66384	0	0	0	0	0	0	1539
8.2	66528	0	0	0	0	0	0	1542
8.2	66672	0	0	0	0	0	0	1479
8.2	66816	0	0	0	0	0	0	1563
8.2	66960	0	0	0	0	0	0	1599
8.2	67104	0	0	0	0	0	0	1530
8.2	67248	0	0	0	0	0	0	1530
8.2	67392	0	0	0	0	0	0	1650
8.2	67536	0	0	0	0	0	0	1539
8.2	67680	0	0	0	0	0	0	1524
8.2	67824	0	0	0	0	0	0	1506
8.2	67968	0	0	0	0	0	0	1548
8.2	68112	0	0	0	0	0	0	1563
8.2	68256	0	0	0	0	0	0	1563
8.2	68400	0	0	0	0	0	0	1521
8.2	68544	0	0	0	0	0	0	1698
8.2	68688	0	0	0	0	0	0	1734
8.2	68832	0	0	0	0	0	0	1599
8.2	68976	0	0	0	0	0	0	1557
8.2	69120	0	0	0	0	0	0	1593
9.3	43344	43	229	0	229	272	5378.43	4081
9.3	43488	30	196	0	196	226	4261.06	3739
9.3	43632	19	152	0	152	171	3258.55	3686
9.3	43776	16	119	0	119	135	2641.18	3532
9.3	43920	7	94	0	94	101	1804	3510
9.3	44064	4	79	0	79	83	1453.9	3329
9.3	44208	2	62	0	62	64	1140.67	3325
9.3	44352	2	49	0	49	51	873.481	3235
9.3	44496	1	31	0	31	32	584.312	3025
9.3	44640	0	26	0	26	26	448.291	3076
9.3	44784	0	19	0	19	19	321.204	3235
9.3	44928	0	14	0	14	14	269.179	3253
9.3	45072	0	9	0	9	9	198.154	3135
9.3	45216	0	9	0	9	9	198.155	3021
9.3	45360	0	3	0	3	3	71.0876	3063
9.3	45504	0	2	0	2	2	44.0752	3048
9.3	45648	0	0	0	0	0	0	2979
9.3	45792	0	0	0	0	0	0	3174
9.3	45936	0	0	0	0	0	0	3276
9.3	46080	0	0	0	0	0	0	3162
9.3	46224	0	0	0	0	0	0	3141
9.3	46368	0	0	0	0	0	0	3033
9.3	46512	0	0	0	0	0	0	3165
9.3	46656	0	0	0	0	0	0	3342
9.3	46800	0	0	0	0	0	0	3276
9.3	46944	0	0	0	0	0	0	3186
9.3	47088	0	0	0	0	0	0	3075
9.3	47232	0	0	0	0	0	0	3207
9.3	47376	0	0	0	0	0	0	3273
9.3	47520	0	0	0	0	0	0	3240
9.3	47664	0	0	0	0	0	0	3120
9.3	47808	0	0	0	0	0	0	3189
9.3	47952	0	0	0	0	0	0	3249
9.3	48096	0	0	0	0	0	0	3273
9.3	48240	0	0	0	0	0	0	3378
9.3	48384	0	0	0	0	0	0	3279
9.3	48528	0	0	0	0	0	0	3258
9.3	48672	0	0	0	0	0	0	3387
9.3	48816	0	0	0	0	0	0	3378
9.3	48960	0	0	0	0	0	0	3342
9.3	49104	0	0	0	0	0	0	3315
9.3	49248	0	0	0	0	0	0	3327
9.3	49392	0	0	0	0	0	0	3297
9.3	49536	0	0	0	0	0	0	3396
9.3	49680	0	0	0	0	0	0	3240
9.3	49824	0	0	0	0	0	0	3360
9.3	49968	0	0	0	0	0	0	3225
9.3	50112	0	0	0	0	0	0	3228
9.3	50256	0	0	0	0	0	0	3189
9.3	50400	0	0	0	0	0	0	3324
9.3	50544	0	0	0	0	0	0	3204
9.3	50688	0	0	0	0	0	0	3267
9.3	50832	0	0	0	0	0	0	3462
9.3	50976	0	0	0	0	0	0	3369
9.3	51120	0	0	0	0	0	0	3225
9.3	51264	0	0	0	0	0	0	3264
9.3	51408	0	0	0	0	0	0	3207
9.3	51552	0	0	0	0	0	0	3222
9.3	51696	0	0	0	0	0	0	3288
9.3	51840	0	0	0	0	0	0	3297
9.3	51984	0	0	0	0	0	0	3183
9.3	52128	0	0	0	0	0	0	3144
9.3	52272	0	0	0	0	0	0	3198
9.3	52416	0	0	0	0	0	0	3231
9.3	52560	0	0	0	0	0	0	3264
9.3	52704	0	0	0	0	0	0	3438
9.3	52848	0	0	0	0	0	0	3345
9.3	52992	0	0	0	0	0	0	3234
9.3	53136	0	0	0	0	0	0	3369
9.3	53280	0	0	0	0	0	0	3381
9.3	53424	0	0	0	0	0	0	3243
9.3	53568	0	0	0	0	0	0	3261
9.3	53712	0	0	0	0	0	0	3153
9.3	53856	0	0	0	0	0	0	3204
9.3	54000	0	0	0	0	0	0	3249
9.3	54144	0	0	0	0	0	0	3252
9.3	54288	0	0	0	0	0	0	3279
9.3	54432	0	0	0	0	0	0	3357
9.3	54576	0	0	0	0	0	0	3273
9.3	54720	0	0	0	0	0	0	3507
9.3	54864	0	0	0	0	0	0	3393
9.3	55008	0	0	0	0	0	0	3348
9.3	55152	0	0	0	0	0	0	3357
9.3	55296	0	0	0	0	0	0	3168
9.3	55440	0	0	0	0	0	0	3417
9.3	55584	0	0	0	0	0	0	3354
9.3	55728	0	0	0	0	0	0	3357
9.3	55872	0	0	0	0	0	0	3372
9.3	56016	0	0	0	0	0	0	3546
9.3	56160	0	0	0	0	0	0	3480
9.3	56304	0	0	0	0	0	0	3342
9.3	56448	0	0	0	0	0	0	3330
9.3	56592	0	0	0	0	0	0	3285
9.3	56736	0	0	0	0	0	0	3309
9.3	56880	0	0	0	0	0	0	3369
9.3	57024	0	0	0	0	0	0	3207
9.3	57168	0	0	0	0	0	0	3357
9.3	57312	0	0	0	0	0	0	3294
9.3	57456	0	0	0	0	0	0	3315
9.3	57600	0	0	0	0	0	0	3258
9.3	57744	0	0	0	0	0	0	3273
9.3	57888	0	0	0	0	0	0	3246
9.3	58032	0	0	0	0	0	0	3381
9.3	58176	0	0	0	0	0	0	3315
9.3	58320	0	0	0	0	0	0	3234
9.3	58464	0	0	0	0	0	0	3213
9.3	58608	0	0	0	0	0	0	3387
9.3	58752	0	0	0	0	0	0	3393
9.3	58896	0	0	0	0	0	0	3378
9.3	59040	0	0	0	0	0	0	3429
9.3	59184	0	0	0	0	0	0	3204
9.3	59328	0	0	0	0	0	0	3375
9.3	59472	0	0	0	0	0	0	3312
9.3	59616	0	0	0	0	0	0	3333
9.3	59760	0	0	0	0	0	0	3276
9.3	59904	0	0	0	0	0	0	3372
9.3	60048	0	0	0	0	0	0	3285
9.3	60192	0	0	0	0	0	0	3273
9.3	60336	0	0	0	0	0	0	3408
9.3	60480	0	0	0	0	0	0	3222
9.3	60624	0	0	0	0	0	0	3375
9.3	60768	0	0	0	0	0	0	3282
9.3	60912	0	0	0	0	0	0	3279
9.3	61056	0	0	0	0	0	0	3213
9.3	61200	0	0	0	0	0	0	3201
9.3	61344	0	0	0	0	0	0	3111
9.3	61488	0	0	0	0	0	0	3258
9.3	61632	0	0	0	0	0	0	3243
9.3	61776	0	0	0	0	0	0	3336
9.3	61920	0	0	0	0	0	0	3210
9.3	62064	0	0	0	0	0	0	3336
9.3	62208	0	0	0	0	0	0	3372
9.3	62352	0	0	0	0	0	0	3420
9.3	62496	0	0	0	0	0	0	3279
9.3	62640	0	0	0	0	0	0	3399
9.3	62784	0	0	0	0	0	0	3453
9.3	62928	0	0	0	0	0	0	3474
9.3	63072	0	0	0	0	0	0	3360
9.3	63216	0	0	0	0	0	0	3276
9.3	63360	0	0	0	0	0	0	3186
9.3	63504	0	0	0	0	0	0	3276
9.3	63648	0	0	0	0	0	0	3417
9.3	63792	0	0	0	0	0	0	3300
9.3	63936	0	0	0	0	0	0	3345
9.3	64080	0	0	0	0	0	0	3339
9.3	64224	0	0	0	0	0	0	3210
9.3	64368	0	0	0	0	0	0	3225
9.3	64512	0	0	0	0	0	0	3165
9.3	64656	0	0	0	0	0	0	3102
9.3	64800	0	0	0	0	0	0	3177
9.3	64944	0	0	0	0	0	0	3360
9.3	65088	0	0	0	0	0	0	3327
9.3	65232	0	0	0	0	0	0	3339
9.3	65376	0	0	0	0	0	0	3276
9.3	65520	0	0	0	0	0	0	3123
9.3	65664	0	0	0	0	0	0	3249
9.3	65808	0	0	0	0	0	0	3375
9.3	65952	0	0	0	0	0	0	3258
9.3	66096	0	0	0	0	0	0	3288
9.3	66240	0	0	0	0	0	0	3255
9.3	66384	0	0	0	0	0	0	3087
9.3	66528	0	0	0	0	0	0	3249
9.3	66672	0	0	0	0	0	0	3219
9.3	66816	0	0	0	0	0	0	3183
9.3	66960	0	0	0	0	0	0	3099
9.3	67104	0	0	0	0	0	0	3135
9.3	67248	0	0	0	0	0	0	3174
9.3	67392	0	0	0	0	0	0	3294
9.3	67536	0	0	0	0	0	0	3351
9.3	67680	0	0	0	0	0	0	3204
9.3	67824	0	0	0	0	0	0	3165
9.3	67968	0	0	0	0	0	0	3072
9.3	68112	0	0	0	0	0	0	3318
9.3	68256	0	0	0	0	0	0	3282
9.3	68400	0	0	0	0	0	0	3414
9.3	68544	0	0	0	0	0	0	3294
9.3	68688	0	0	0	0	0	0	3318
9.3	68832	0	0	0	0	0	0	3258
9.3	68976	0	0	0	0	0	0	3240
9.3	69120	0	0	0	0	0	0	3321
10.2	43344	0	62	0	62	62	365.668	1218
10.2	43488	0	58	0	58	58	300.755	1137
10.2	43632	0	54	0	54	54	324.595	1092
10.2	43776	0	49	0	49	49	279.636	1128
10.2	43920	0	38	0	38	38	255.475	1095
10.2	44064	0	34	0	34	34	207.469	1083
10.2	44208	0	27	0	27	27	188.35	1107
10.2	44352	0	23	0	23	23	139.291	1125
10.2	44496	0	18	0	18	18	121.224	1167
10.2	44640	0	14	0	14	14	74.1632	1158
10.2	44784	0	10	0	10	10	69.1214	1224
10.2	44928	0	8	0	8	8	39.0769	1200
10.2	45072	0	6	0	6	6	26.0513	1029
10.2	45216	0	3	0	3	3	15.0222	1197
10.2	45360	0	1	0	1	1	0	1191
10.2	45504	0	1	0	1	1	0	1137
10.2	45648	0	1	0	1	1	0	1152
10.2	45792	0	1	0	1	1	0	1212
10.2	45936	0	0	0	0	0	0	1200
10.2	46080	0	0	0	0	0	0	1146
10.2	46224	0	0	0	0	0	0	1161
10.2	46368	0	0	0	0	0	0	1206
10.2	46512	0	0	0	0	0	0	1254
10.2	46656	0	0	0	0	0	0	1131
10.2	46800	0	0	0	0	0	0	1068
10.2	46944	0	0	0	0	0	0	1113
10.2	47088	0	0	0	0	0	0	1128
10.2	47232	0	0	0	0	0	0	1080
10.2	47376	0	0	0	0	0	0	1140
10.2	47520	0	0	0	0	0	0	1146
10.2	47664	0	0	0	0	0	0	1173
10.2	47808	0	0	0	0	0	0	1053
10.2	47952	0	0	0	0	0	0	1032
10.2	48096	0	0	0	0	0	0	1107
10.2	48240	0	0	0	0	0	0	1122
10.2	48384	0	0	0	0	0	0	1098
10.2	48528	0	0	0	0	0	0	1008
10.2	48672	0	0	0	0	0	0	1050
10.2	48816	0	0	0	0	0	0	1017
10.2	48960	0	0	0	0	0	0	1107
10.2	49104	0	0	0	0	0	0	1170
10.2	49248	0	0	0	0	0	0	1071
10.2	49392	0	0	0	0	0	0	1074
10.2	49536	0	0	0	0	0	0	1056
10.2	49680	0	0	0	0	0	0	1047
10.2	49824	0	0	0	0	0	0	1026
10.2	49968	0	0	0	0	0	0	1086
10.2	50112	0	0	0	0	0	0	1125
10.2	50256	0	0	0	0	0	0	1068
10.2	50400	0	0	0	0	0	0	1113
10.2	50544	0	0	0	0	0	0	1086
10.2	50688	0	0	0	0	0	0	1077
10.2	50832	0	0	0	0	0	0	963
10.2	50976	0	0	0	0	0	0	1020
10.2	51120	0	0	0	0	0	0	1167
10.2	51264	0	0	0	0	0	0	1167
10.2	51408	0	0	0	0	0	0	1176
10.2	51552	0	0	0	0	0	0	1137
10.2	51696	0	0	0	0	0	0	1110
10.2	51840	0	0	0	0	0	0	1116
10.2	51984	0	0	0	0	0	0	1053
10.2	52128	0	0	0	0	0	0	1152
10.2	52272	0	0	0	0	0	0	1137
10.2	52416	0	0	0	0	0	0	1086
10.2	52560	0	0	0	0	0	0	1167
10.2	52704	0	0	0	0	0	0	1164
10.2	52848	0	0	0	0	0	0	1233
10.2	52992	0	0	0	0	0	0	1209
10.2	53136	0	0	0	0	0	0	1194
10.2	53280	0	0	0	0	0	0	1134
10.2	53424	0	0	0	0	0	0	1149
10.2	53568	0	0	0	0	0	0	1137
10.2	53712	0	0	0	0	0	0	1149
10.2	53856	0	0	0	0	0	0	1146
10.2	54000	0	0	0	0	0	0	1092
10.2	54144	0	0	0	0	0	0	1143
10.2	54288	0	0	0	0	0	0	1095
10.2	54432	0	0	0	0	0	0	1083
10.2	54576	0	0	0	0	0	0	1071
10.2	54720	0	0	0	0	0	0	1026
10.2	54864	0	0	0	0	0	0	1152
10.2	55008	0	0	0	0	0	0	1119
10.2	55152	0	0	0	0	0	0	1098
10.2	55296	0	0	0	0	0	0	1107
10.2	55440	0	0	0	0	0	0	1113
10.2	55584	0	0	0	0	0	0	1155
10.2	55728	0	0	0	0	0	0	1194
10.2	55872	0	0	0	0	0	0	1140
10.2	56016	0	0	0	0	0	0	1257
10.2	56160	0	0	0	0	0	0	1221
10.2	56304	0	0	0	0	0	0	1173
10.2	56448	0	0	0	0	0	0	1152
10.2	56592	0	0	0	0	0	0	1134
10.2	56736	0	0	0	0	0	0	1050
10.2	56880	0	0	0	0	0	0	1113
10.2	57024	0	0	0	0	0	0	1182
10.2	57168	0	0	0	0	0	0	1143
10.2	57312	0	0	0	0	0	0	1161
10.2	57456	0	0	0	0	0	0	1260
10.2	57600	0	0	0	0	0	0	1248
10.2	57744	0	0	0	0	0	0	1191
10.2	57888	0	0	0	0	0	0	1173
10.2	58032	0	0	0	0	0	0	1068
10.2	58176	0	0	0	0	0	0	1035
10.2	58320	0	0	0	0	0	0	1128
10.2	58464	0	0	0	0	0	0	1032
10.2	58608	0	0	0	0	0	0	1083
10.2	58752	0	0	0	0	0	0	1077
10.2	58896	0	0	0	0	0	0	1104
10.2	59040	0	0	0	0	0	0	1023
10.2	59184	0	0	0	0	0	0	1092
10.2	59328	0	0	0	0	0	0	1152
10.2	59472	0	0	0	0	0	0	1071
10.2	59616	0	0	0	0	0	0	1053
10.2	59760	0	0	0	0	0	0	1035
10.2	59904	0	0	0	0	0	0	1071
10.2	60048	0	0	0	0	0	0	1104
10.2	60192	0	0	0	0	0	0	1122
10.2	60336	0	0	0	0	0	0	1128
10.2	60480	0	0	0	0	0	0	1140
10.2	60624	0	0	0	0	0	0	1161
10.2	60768	0	0	0	0	0	0	1086
10.2	60912	0	0	0	0	0	0	1155
10.2	61056	0	0	0	0	0	0	1134
10.2	61200	0	0	0	0	0	0	1149
10.2	61344	0	0	0	0	0	0	1179
10.2	61488	0	0	0	0	0	0	1104
10.2	61632	0	0	0	0	0	0	1155
10.2	61776	0	0	0	0	0	0	1086
10.2	61920	0	0	0	0	0	0	1077
10.2	62064	0	0	0	0	0	0	1074
10.2	62208	0	0	0	0	0	0	1026
10.2	62352	0	0	0	0	0	0	1047
10.2	62496	0	0	0	0	0	0	1095
10.2	62640	0	0	0	0	0	0	1110
10.2	62784	0	0	0	0	0	0	1110
10.2	62928	0	0	0	0	0	0	1137
10.2	63072	0	0	0	0	0	0	1077
10.2	63216	0	0	0	0	0	0	1107
10.2	63360	0	0	0	0	0	0	1191
10.2	63504	0	0	0	0	0	0	1230
10.2	63648	0	0	0	0	0	0	1266
10.2	63792	0	0	0	0	0	0	1161
10.2	63936	0	0	0	0	0	0	1083
10.2	64080	0	0	0	0	0	0	1095
10.2	64224	0	0	0	0	0	0	1122
10.2	64368	0	0	0	0	0	0	1101
10.2	64512	0	0	0	0	0	0	1101
10.2	64656	0	0	0	0	0	0	1095
10.2	64800	0	0	0	0	0	0	1107
10.2	64944	0	0	0	0	0	0	1155
10.2	65088	0	0	0	0	0	0	1092
10.2	65232	0	0	0	0	0	0	1131
10.2	65376	0	0	0	0	0	0	1137
10.2	65520	0	0	0	0	0	0	1143
10.2	65664	0	0	0	0	0	0	1119
10.2	65808	0	0	0	0	0	0	1104
10.2	65952	0	0	0	0	0	0	1128
10.2	66096	0	0	0	0	0	0	1206
10.2	66240	0	0	0	0	0	0	1158
10.2	66384	0	0	0	0	0	0	1140
10.2	66528	0	0	0	0	0	0	1164
10.2	66672	0	0	0	0	0	0	1083
10.2	66816	0	0	0	0	0	0	1110
10.2	66960	0	0	0	0	0	0	1020
10.2	67104	0	0	0	0	0	0	1071
10.2	67248	0	0	0	0	0	0	1152
10.2	67392	0	0	0	0	0	0	1149
10.2	67536	0	0	0	0	0	0	1074
10.2	67680	0	0	0	0	0	0	1119
10.2	67824	0	0	0	0	0	0	1149
10.2	67968	0	0	0	0	0	0	1140
10.2	68112	0	0	0	0	0	0	1134
10.2	68256	0	0	0	0	0	0	1116
10.2	68400	0	0	0	0	0	0	1122
10.2	68544	0	0	0	0	0	0	1098
10.2	68688	0	0	0	0	0	0	1062
10.2	68832	0	0	0	0	0	0	1098
10.2	68976	0	0	0	0	0	0	1134
10.2	69120	0	0	0	0	0	0	1113
11.1	43344	0	30	0	30	30	51.165	888
11.1	43488	0	26	0	26	26	18.0741	837
11.1	43632	0	23	0	23	23	193.398	840
11.1	43776	0	20	0	20	20	42.1279	801
11.1	43920	0	20	0	20	20	36.1481	849
11.1	44064	0	15	0	15	15	88.2507	885
11.1	44208	0	12	0	12	12	31.0976	933
11.1	44352	0	10	0	10	10	31.0976	963
11.1	44496	0	7	0	7	7	22.0606	882
11.1	44640	0	6	0	6	6	11.0303	858
11.1	44784	0	5	0	5	5	11.0303	786
11.1	44928	0	3	0	3	3	0	906
11.1	45072	0	1	0	1	1	0	981
11.1	45216	0	1	0	1	1	0	924
11.1	45360	0	0	0	0	0	0	972
11.1	45504	0	0	0	0	0	0	861
11.1	45648	0	0	0	0	0	0	780
11.1	45792	0	0	0	0	0	0	801
11.1	45936	0	0	0	0	0	0	735
11.1	46080	0	0	0	0	0	0	798
11.1	46224	0	0	0	0	0	0	816
11.1	46368	0	0	0	0	0	0	792
11.1	46512	0	0	0	0	0	0	771
11.1	46656	0	0	0	0	0	0	798
11.1	46800	0	0	0	0	0	0	717
11.1	46944	0	0	0	0	0	0	723
11.1	47088	0	0	0	0	0	0	780
11.1	47232	0	0	0	0	0	0	708
11.1	47376	0	0	0	0	0	0	738
11.1	47520	0	0	0	0	0	0	744
11.1	47664	0	0	0	0	0	0	756
11.1	47808	0	0	0	0	0	0	777
11.1	47952	0	0	0	0	0	0	771
11.1	48096	0	0	0	0	0	0	816
11.1	48240	0	0	0	0	0	0	804
11.1	48384	0	0	0	0	0	0	810
11.1	48528	0	0	0	0	0	0	813
11.1	48672	0	0	0	0	0	0	804
11.1	48816	0	0	0	0	0	0	858
11.1	48960	0	0	0	0	0	0	837
11.1	49104	0	0	0	0	0	0	798
11.1	49248	0	0	0	0	0	0	861
11.1	49392	0	0	0	0	0	0	891
11.1	49536	0	0	0	0	0	0	909
11.1	49680	0	0	0	0	0	0	888
11.1	49824	0	0	0	0	0	0	840
11.1	49968	0	0	0	0	0	0	837
11.1	50112	0	0	0	0	0	0	801
11.1	50256	0	0	0	0	0	0	789
11.1	50400	0	0	0	0	0	0	777
11.1	50544	0	0	0	0	0	0	759
11.1	50688	0	0	0	0	0	0	801
11.1	50832	0	0	0	0	0	0	867
11.1	50976	0	0	0	0	0	0	891
11.1	51120	0	0	0	0	0	0	843
11.1	51264	0	0	0	0	0	0	786
11.1	51408	0	0	0	0	0	0	822
11.1	51552	0	0	0	0	0	0	831
11.1	51696	0	0	0	0	0	0	831
11.1	51840	0	0	0	0	0	0	828
11.1	51984	0	0	0	0	0	0	798
11.1	52128	0	0	0	0	0	0	744
11.1	52272	0	0	0	0	0	0	795
11.1	52416	0	0	0	0	0	0	759
11.1	52560	0	0	0	0	0	0	777
11.1	52704	0	0	0	0	0	0	810
11.1	52848	0	0	0	0	0	0	846
11.1	52992	0	0	0	0	0	0	837
11.1	53136	0	0	0	0	0	0	852
11.1	53280	0	0	0	0	0	0	774
11.1	53424	0	0	0	0	0	0	873
11.1	53568	0	0	0	0	0	0	843
11.1	53712	0	0	0	0	0	0	915
11.1	53856	0	0	0	0	0	0	882
11.1	54000	0	0	0	0	0	0	849
11.1	54144	0	0	0	0	0	0	846
11.1	54288	0	0	0	0	0	0	846
11.1	54432	0	0	0	0	0	0	816
11.1	54576	0	0	0	0	0	0	771
11.1	54720	0	0	0	0	0	0	840
11.1	54864	0	0	0	0	0	0	852
11.1	55008	0	0	0	0	0	0	915
11.1	55152	0	0	0	0	0	0	864
11.1	55296	0	0	0	0	0	0	813
11.1	55440	0	0	0	0	0	0	849
11.1	55584	0	0	0	0	0	0	831
11.1	55728	0	0	0	0	0	0	831
11.1	55872	0	0	0	0	0	0	876
11.1	56016	0	0	0	0	0	0	831
11.1	56160	0	0	0	0	0	0	792
11.1	56304	0	0	0	0	0	0	762
11.1	56448	0	0	0	0	0	0	753
11.1	56592	0	0	0	0	0	0	834
11.1	56736	0	0	0	0	0	0	837
11.1	56880	0	0	0	0	0	0	780
11.1	57024	0	0	0	0	0	0	744
11.1	57168	0	0	0	0	0	0	735
11.1	57312	0	0	0	0	0	0	798
11.1	57456	0	0	0	0	0	0	837
11.1	57600	0	0	0	0	0	0	822
11.1	57744	0	0	0	0	0	0	741
11.1	57888	0	0	0	0	0	0	723
11.1	58032	0	0	0	0	0	0	789
11.1	58176	0	0	0	0	0	0	870
11.1	58320	0	0	0	0	0	0	864
11.1	58464	0	0	0	0	0	0	855
11.1	58608	0	0	0	0	0	0	819
11.1	58752	0	0	0	0	0	0	873
11.1	58896	0	0	0	0	0	0	900
11.1	59040	0	0	0	0	0	0	849
11.1	59184	0	0	0	0	0	0	885
11.1	59328	0	0	0	0	0	0	780
11.1	59472	0	0	0	0	0	0	834
11.1	59616	0	0	0	0	0	0	846
11.1	59760	0	0	0	0	0	0	813
11.1	59904	0	0	0	0	0	0	726
11.1	60048	0	0	0	0	0	0	753
11.1	60192	0	0	0	0	0	0	753
11.1	60336	0	0	0	0	0	0	777
11.1	60480	0	0	0	0	0	0	744
11.1	60624	0	0	0	0	0	0	846
11.1	60768	0	0	0	0	0	0	753
11.1	60912	0	0	0	0	0	0	843
11.1	61056	0	0	0	0	0	0	843
11.1	61200	0	0	0	0	0	0	855
11.1	61344	0	0	0	0	0	0	765
11.1	61488	0	0	0	0	0	0	822
11.1	61632	0	0	0	0	0	0	840
11.1	61776	0	0	0	0	0	0	900
11.1	61920	0	0	0	0	0	0	894
11.1	62064	0	0	0	0	0	0	852
11.1	62208	0	0	0	0	0	0	882
11.1	62352	0	0	0	0	0	0	867
11.1	62496	0	0	0	0	0	0	873
11.1	62640	0	0	0	0	0	0	783
11.1	62784	0	0	0	0	0	0	798
11.1	62928	0	0	0	0	0	0	837
11.1	63072	0	0	0	0	0	0	867
11.1	63216	0	0	0	0	0	0	870
11.1	63360	0	0	0	0	0	0	912
11.1	63504	0	0	0	0	0	0	915
11.1	63648	0	0	0	0	0	0	957
11.1	63792	0	0	0	0	0	0	858
11.1	63936	0	0	0	0	0	0	753
11.1	64080	0	0	0	0	0	0	771
11.1	64224	0	0	0	0	0	0	813
11.1	64368	0	0	0	0	0	0	795
11.1	64512	0	0	0	0	0	0	801
11.1	64656	0	0	0	0	0	0	768
11.1	64800	0	0	0	0	0	0	816
11.1	64944	0	0	0	0	0	0	873
11.1	65088	0	0	0	0	0	0	915
11.1	65232	0	0	0	0	0	0	831
11.1	65376	0	0	0	0	0	0	822
11.1	65520	0	0	0	0	0	0	870
11.1	65664	0	0	0	0	0	0	882
11.1	65808	0	0	0	0	0	0	747
11.1	65952	0	0	0	0	0	0	771
11.1	66096	0	0	0	0	0	0	816
11.1	66240	0	0	0	0	0	0	831
11.1	66384	0	0	0	0	0	0	780
11.1	66528	0	0	0	0	0	0	807
11.1	66672	0	0	0	0	0	0	777
11.1	66816	0	0	0	0	0	0	747
11.1	66960	0	0	0	0	0	0	840
11.1	67104	0	0	0	0	0	0	837
11.1	67248	0	0	0	0	0	0	837
11.1	67392	0	0	0	0	0	0	867
11.1	67536	0	0	0	0	0	0	879
11.1	67680	0	0	0	0	0	0	855
11.1	67824	0	0	0	0	0	0	888
11.1	67968	0	0	0	0	0	0	882
11.1	68112	0	0	0	0	0	0	855
11.1	68256	0	0	0	0	0	0	816
11.1	68400	0	0	0	0	0	0	798
11.1	68544	0	0	0	0	0	0	729
11.1	68688	0	0	0	0	0	0	732
11.1	68832	0	0	0	0	0	0	810
11.1	68976	0	0	0	0	0	0	831
11.1	69120	0	0	0	0	0	0	960
12.3	43344	0	27	0	27	27	26.0513	1674
12.3	43488	0	22	0	22	22	22.0606	1641
12.3	43632	0	17	0	17	17	26.0513	1578
12.3	43776	0	12	0	12	12	22.0606	1536
12.3	43920	0	10	0	10	10	26.0513	1563
12.3	44064	0	5	0	5	5	13.0256	1554
12.3	44208	0	4	0	4	4	11.0303	1572
12.3	44352	0	1	0	1	1	0	1503
12.3	44496	0	1	0	1	1	0	1554
12.3	44640	0	1	0	1	1	0	1473
12.3	44784	0	1	0	1	1	0	1512
12.3	44928	0	0	0	0	0	0	1536
12.3	45072	0	0	0	0	0	0	1554
12.3	45216	0	0	0	0	0	0	1479
12.3	45360	0	0	0	0	0	0	1401
12.3	45504	0	0	0	0	0	0	1503
12.3	45648	0	0	0	0	0	0	1482
12.3	45792	0	0	0	0	0	0	1488
12.3	45936	0	0	0	0	0	0	1593
[truncated: 33,536 more rows]
