# Supplementary material for: GEODE: an in silico tool that translates in vitro to in vivo predictions of tuberculosis antibiotic combination efficacy
Source: Front Pharmacol. 2025 Oct 17;16:1639673. doi: 10.3389/fphar.2025.1639673 (PMC12575316; doi:10.3389/fphar.2025.1639673)
Supplement: Supplementary file 2 [file Supplementaryfile4.zip › simulation_data/RMZE-ANNN-max.csv]

exp	time	Int.Mtb.	Ext.Mtb.	repExtMtb	NonReplExt.Mtb.	TotMtb.	TotMtbInGranScaledRing	TotPethot
2.2	43344	0	18	0	18	18	105.259	984
2.2	43488	0	14	0	14	14	109.254	981
2.2	43632	0	11	0	11	11	96.2283	1014
2.2	43776	0	5	0	5	5	48.1131	1092
2.2	43920	0	5	0	5	5	44.1266	1161
2.2	44064	0	4	0	4	4	35.0896	1131
2.2	44208	0	2	0	2	2	9.03704	1131
2.2	44352	0	2	0	2	2	11.0303	1098
2.2	44496	0	2	0	2	2	11.0303	1074
2.2	44640	0	1	0	1	1	0	1116
2.2	44784	0	0	0	0	0	0	1077
2.2	44928	0	0	0	0	0	0	1056
2.2	45072	0	0	0	0	0	0	1182
2.2	45216	0	0	0	0	0	0	1122
2.2	45360	0	0	0	0	0	0	1035
2.2	45504	0	0	0	0	0	0	969
2.2	45648	0	0	0	0	0	0	1095
2.2	45792	0	0	0	0	0	0	1029
2.2	45936	0	0	0	0	0	0	1029
2.2	46080	0	0	0	0	0	0	1056
2.2	46224	0	0	0	0	0	0	972
2.2	46368	0	0	0	0	0	0	1074
2.2	46512	0	0	0	0	0	0	1110
2.2	46656	0	0	0	0	0	0	1164
2.2	46800	0	0	0	0	0	0	1008
2.2	46944	0	0	0	0	0	0	1035
2.2	47088	0	0	0	0	0	0	1083
2.2	47232	0	0	0	0	0	0	1002
2.2	47376	0	0	0	0	0	0	993
2.2	47520	0	0	0	0	0	0	1065
2.2	47664	0	0	0	0	0	0	1119
2.2	47808	0	0	0	0	0	0	1134
2.2	47952	0	0	0	0	0	0	1128
2.2	48096	0	0	0	0	0	0	990
2.2	48240	0	0	0	0	0	0	969
2.2	48384	0	0	0	0	0	0	993
2.2	48528	0	0	0	0	0	0	1077
2.2	48672	0	0	0	0	0	0	1056
2.2	48816	0	0	0	0	0	0	1047
2.2	48960	0	0	0	0	0	0	993
2.2	49104	0	0	0	0	0	0	1008
2.2	49248	0	0	0	0	0	0	1098
2.2	49392	0	0	0	0	0	0	1131
2.2	49536	0	0	0	0	0	0	1098
2.2	49680	0	0	0	0	0	0	966
2.2	49824	0	0	0	0	0	0	1050
2.2	49968	0	0	0	0	0	0	1056
2.2	50112	0	0	0	0	0	0	1002
2.2	50256	0	0	0	0	0	0	1020
2.2	50400	0	0	0	0	0	0	1032
2.2	50544	0	0	0	0	0	0	1098
2.2	50688	0	0	0	0	0	0	1017
2.2	50832	0	0	0	0	0	0	1038
2.2	50976	0	0	0	0	0	0	930
2.2	51120	0	0	0	0	0	0	1008
2.2	51264	0	0	0	0	0	0	1038
2.2	51408	0	0	0	0	0	0	1086
2.2	51552	0	0	0	0	0	0	1086
2.2	51696	0	0	0	0	0	0	1056
2.2	51840	0	0	0	0	0	0	1089
2.2	51984	0	0	0	0	0	0	1071
2.2	52128	0	0	0	0	0	0	1077
2.2	52272	0	0	0	0	0	0	1008
2.2	52416	0	0	0	0	0	0	1029
2.2	52560	0	0	0	0	0	0	1023
2.2	52704	0	0	0	0	0	0	1023
2.2	52848	0	0	0	0	0	0	1098
2.2	52992	0	0	0	0	0	0	1002
2.2	53136	0	0	0	0	0	0	1029
2.2	53280	0	0	0	0	0	0	1056
2.2	53424	0	0	0	0	0	0	1041
2.2	53568	0	0	0	0	0	0	1008
2.2	53712	0	0	0	0	0	0	1164
2.2	53856	0	0	0	0	0	0	1092
2.2	54000	0	0	0	0	0	0	1035
2.2	54144	0	0	0	0	0	0	1011
2.2	54288	0	0	0	0	0	0	1062
2.2	54432	0	0	0	0	0	0	1128
2.2	54576	0	0	0	0	0	0	1041
2.2	54720	0	0	0	0	0	0	1062
2.2	54864	0	0	0	0	0	0	1041
2.2	55008	0	0	0	0	0	0	1029
2.2	55152	0	0	0	0	0	0	1020
2.2	55296	0	0	0	0	0	0	1080
2.2	55440	0	0	0	0	0	0	1077
2.2	55584	0	0	0	0	0	0	1095
2.2	55728	0	0	0	0	0	0	1089
2.2	55872	0	0	0	0	0	0	1026
2.2	56016	0	0	0	0	0	0	1008
2.2	56160	0	0	0	0	0	0	957
2.2	56304	0	0	0	0	0	0	1032
2.2	56448	0	0	0	0	0	0	1059
2.2	56592	0	0	0	0	0	0	966
2.2	56736	0	0	0	0	0	0	1110
2.2	56880	0	0	0	0	0	0	1191
2.2	57024	0	0	0	0	0	0	1155
2.2	57168	0	0	0	0	0	0	1059
2.2	57312	0	0	0	0	0	0	1050
2.2	57456	0	0	0	0	0	0	972
2.2	57600	0	0	0	0	0	0	1029
2.2	57744	0	0	0	0	0	0	1086
2.2	57888	0	0	0	0	0	0	1044
2.2	58032	0	0	0	0	0	0	1023
2.2	58176	0	0	0	0	0	0	1002
2.2	58320	0	0	0	0	0	0	1023
2.2	58464	0	0	0	0	0	0	1002
2.2	58608	0	0	0	0	0	0	1020
2.2	58752	0	0	0	0	0	0	1074
2.2	58896	0	0	0	0	0	0	1107
2.2	59040	0	0	0	0	0	0	1083
2.2	59184	0	0	0	0	0	0	1134
2.2	59328	0	0	0	0	0	0	1035
2.2	59472	0	0	0	0	0	0	984
2.2	59616	0	0	0	0	0	0	1113
2.2	59760	0	0	0	0	0	0	1128
2.2	59904	0	0	0	0	0	0	1056
2.2	60048	0	0	0	0	0	0	1101
2.2	60192	0	0	0	0	0	0	1086
2.2	60336	0	0	0	0	0	0	1074
2.2	60480	0	0	0	0	0	0	1020
2.2	60624	0	0	0	0	0	0	1002
2.2	60768	0	0	0	0	0	0	1125
2.2	60912	0	0	0	0	0	0	1155
2.2	61056	0	0	0	0	0	0	1083
2.2	61200	0	0	0	0	0	0	993
2.2	61344	0	0	0	0	0	0	999
2.2	61488	0	0	0	0	0	0	1131
2.2	61632	0	0	0	0	0	0	1173
2.2	61776	0	0	0	0	0	0	1113
2.2	61920	0	0	0	0	0	0	1053
2.2	62064	0	0	0	0	0	0	1011
2.2	62208	0	0	0	0	0	0	1059
2.2	62352	0	0	0	0	0	0	1053
2.2	62496	0	0	0	0	0	0	1032
2.2	62640	0	0	0	0	0	0	1098
2.2	62784	0	0	0	0	0	0	1179
2.2	62928	0	0	0	0	0	0	1155
2.2	63072	0	0	0	0	0	0	1104
2.2	63216	0	0	0	0	0	0	1086
2.2	63360	0	0	0	0	0	0	1050
2.2	63504	0	0	0	0	0	0	1092
2.2	63648	0	0	0	0	0	0	1128
2.2	63792	0	0	0	0	0	0	1104
2.2	63936	0	0	0	0	0	0	1056
2.2	64080	0	0	0	0	0	0	1020
2.2	64224	0	0	0	0	0	0	1104
2.2	64368	0	0	0	0	0	0	1080
2.2	64512	0	0	0	0	0	0	1080
2.2	64656	0	0	0	0	0	0	1140
2.2	64800	0	0	0	0	0	0	1047
2.2	64944	0	0	0	0	0	0	1062
2.2	65088	0	0	0	0	0	0	1053
2.2	65232	0	0	0	0	0	0	1092
2.2	65376	0	0	0	0	0	0	1038
2.2	65520	0	0	0	0	0	0	975
2.2	65664	0	0	0	0	0	0	1029
2.2	65808	0	0	0	0	0	0	1059
2.2	65952	0	0	0	0	0	0	1068
2.2	66096	0	0	0	0	0	0	1071
2.2	66240	0	0	0	0	0	0	1101
2.2	66384	0	0	0	0	0	0	1125
2.2	66528	0	0	0	0	0	0	1041
2.2	66672	0	0	0	0	0	0	1050
2.2	66816	0	0	0	0	0	0	1032
2.2	66960	0	0	0	0	0	0	1077
2.2	67104	0	0	0	0	0	0	1056
2.2	67248	0	0	0	0	0	0	1038
2.2	67392	0	0	0	0	0	0	1092
2.2	67536	0	0	0	0	0	0	1089
2.2	67680	0	0	0	0	0	0	1113
2.2	67824	0	0	0	0	0	0	1116
2.2	67968	0	0	0	0	0	0	1080
2.2	68112	0	0	0	0	0	0	1089
2.2	68256	0	0	0	0	0	0	1080
2.2	68400	0	0	0	0	0	0	1104
2.2	68544	0	0	0	0	0	0	1047
2.2	68688	0	0	0	0	0	0	1005
2.2	68832	0	0	0	0	0	0	957
2.2	68976	0	0	0	0	0	0	1068
2.2	69120	0	0	0	0	0	0	1059
3.2	43344	0	366	0	366	366	3135.41	3183
3.2	43488	0	355	0	355	355	2959.83	3303
3.2	43632	0	337	0	337	337	2793.73	3315
3.2	43776	0	322	0	322	322	2637.95	3123
3.2	43920	0	311	0	311	311	2657.41	3162
3.2	44064	0	293	0	293	293	2410.43	3231
3.2	44208	0	281	0	281	281	2334.11	3201
3.2	44352	0	265	0	265	265	2197.63	3162
3.2	44496	0	256	0	256	256	2101.72	3120
3.2	44640	0	246	0	246	246	1964.1	3159
3.2	44784	0	235	0	235	235	1913.91	3063
3.2	44928	0	227	0	227	227	1829.62	3255
3.2	45072	0	214	0	214	214	1711.69	3243
3.2	45216	0	202	0	202	202	1608.82	3270
3.2	45360	0	193	0	193	193	1552.06	3168
3.2	45504	0	186	0	186	186	1496.59	3300
3.2	45648	0	174	0	174	174	1349.4	3177
3.2	45792	0	160	0	160	160	1266.41	3225
3.2	45936	0	147	0	147	147	1117.92	3192
3.2	46080	0	131	0	131	131	962.946	3345
3.2	46224	0	118	0	118	118	838.304	3081
3.2	46368	0	97	0	97	97	689.823	3204
3.2	46512	0	76	0	76	76	560.047	3147
3.2	46656	0	58	0	58	58	409.051	3213
3.2	46800	0	44	0	44	44	304.922	3177
3.2	46944	0	29	0	29	29	225.282	3174
3.2	47088	0	23	0	23	23	166.868	3300
3.2	47232	0	17	0	17	17	124.693	3243
3.2	47376	0	15	0	15	15	112.325	3219
3.2	47520	0	14	0	14	14	105.485	3192
3.2	47664	0	8	0	8	8	62.6774	3249
3.2	47808	0	3	0	3	3	17.4701	3231
3.2	47952	0	2	0	2	2	4.44444	3072
3.2	48096	0	0	0	0	0	0	3126
3.2	48240	0	0	0	0	0	0	3234
3.2	48384	0	0	0	0	0	0	3243
3.2	48528	0	0	0	0	0	0	3258
3.2	48672	0	0	0	0	0	0	3129
3.2	48816	0	0	0	0	0	0	3051
3.2	48960	0	0	0	0	0	0	3057
3.2	49104	0	0	0	0	0	0	3144
3.2	49248	0	0	0	0	0	0	3357
3.2	49392	0	0	0	0	0	0	3243
3.2	49536	0	0	0	0	0	0	3021
3.2	49680	0	0	0	0	0	0	3153
3.2	49824	0	0	0	0	0	0	3216
3.2	49968	0	0	0	0	0	0	3189
3.2	50112	0	0	0	0	0	0	3186
3.2	50256	0	0	0	0	0	0	3183
3.2	50400	0	0	0	0	0	0	3234
3.2	50544	0	0	0	0	0	0	3240
3.2	50688	0	0	0	0	0	0	3228
3.2	50832	0	0	0	0	0	0	3213
3.2	50976	0	0	0	0	0	0	3162
3.2	51120	0	0	0	0	0	0	3171
3.2	51264	0	0	0	0	0	0	3108
3.2	51408	0	0	0	0	0	0	3210
3.2	51552	0	0	0	0	0	0	3321
3.2	51696	0	0	0	0	0	0	3366
3.2	51840	0	0	0	0	0	0	3309
3.2	51984	0	0	0	0	0	0	3225
3.2	52128	0	0	0	0	0	0	3303
3.2	52272	0	0	0	0	0	0	3297
3.2	52416	0	0	0	0	0	0	3087
3.2	52560	0	0	0	0	0	0	3171
3.2	52704	0	0	0	0	0	0	3207
3.2	52848	0	0	0	0	0	0	3057
3.2	52992	0	0	0	0	0	0	3171
3.2	53136	0	0	0	0	0	0	3054
3.2	53280	0	0	0	0	0	0	3063
3.2	53424	0	0	0	0	0	0	3144
3.2	53568	0	0	0	0	0	0	3081
3.2	53712	0	0	0	0	0	0	3297
3.2	53856	0	0	0	0	0	0	3345
3.2	54000	0	0	0	0	0	0	3180
3.2	54144	0	0	0	0	0	0	3216
3.2	54288	0	0	0	0	0	0	3135
3.2	54432	0	0	0	0	0	0	3081
3.2	54576	0	0	0	0	0	0	3141
3.2	54720	0	0	0	0	0	0	3198
3.2	54864	0	0	0	0	0	0	3165
3.2	55008	0	0	0	0	0	0	3306
3.2	55152	0	0	0	0	0	0	3297
3.2	55296	0	0	0	0	0	0	3300
3.2	55440	0	0	0	0	0	0	3204
3.2	55584	0	0	0	0	0	0	3150
3.2	55728	0	0	0	0	0	0	3159
3.2	55872	0	0	0	0	0	0	3093
3.2	56016	0	0	0	0	0	0	3231
3.2	56160	0	0	0	0	0	0	3303
3.2	56304	0	0	0	0	0	0	3306
3.2	56448	0	0	0	0	0	0	3234
3.2	56592	0	0	0	0	0	0	3258
3.2	56736	0	0	0	0	0	0	3309
3.2	56880	0	0	0	0	0	0	3237
3.2	57024	0	0	0	0	0	0	3132
3.2	57168	0	0	0	0	0	0	3105
3.2	57312	0	0	0	0	0	0	3138
3.2	57456	0	0	0	0	0	0	3096
3.2	57600	0	0	0	0	0	0	3105
3.2	57744	0	0	0	0	0	0	3165
3.2	57888	0	0	0	0	0	0	3138
3.2	58032	0	0	0	0	0	0	3078
3.2	58176	0	0	0	0	0	0	3015
3.2	58320	0	0	0	0	0	0	3141
3.2	58464	0	0	0	0	0	0	3033
3.2	58608	0	0	0	0	0	0	3165
3.2	58752	0	0	0	0	0	0	3174
3.2	58896	0	0	0	0	0	0	3240
3.2	59040	0	0	0	0	0	0	3105
3.2	59184	0	0	0	0	0	0	3174
3.2	59328	0	0	0	0	0	0	3120
3.2	59472	0	0	0	0	0	0	3126
3.2	59616	0	0	0	0	0	0	3225
3.2	59760	0	0	0	0	0	0	3261
3.2	59904	0	0	0	0	0	0	3159
3.2	60048	0	0	0	0	0	0	3075
3.2	60192	0	0	0	0	0	0	3039
3.2	60336	0	0	0	0	0	0	3210
3.2	60480	0	0	0	0	0	0	3063
3.2	60624	0	0	0	0	0	0	3111
3.2	60768	0	0	0	0	0	0	3192
3.2	60912	0	0	0	0	0	0	3051
3.2	61056	0	0	0	0	0	0	3111
3.2	61200	0	0	0	0	0	0	3252
3.2	61344	0	0	0	0	0	0	3072
3.2	61488	0	0	0	0	0	0	3147
3.2	61632	0	0	0	0	0	0	2994
3.2	61776	0	0	0	0	0	0	3066
3.2	61920	0	0	0	0	0	0	3141
3.2	62064	0	0	0	0	0	0	3183
3.2	62208	0	0	0	0	0	0	3096
3.2	62352	0	0	0	0	0	0	2943
3.2	62496	0	0	0	0	0	0	2994
3.2	62640	0	0	0	0	0	0	3186
3.2	62784	0	0	0	0	0	0	3162
3.2	62928	0	0	0	0	0	0	3144
3.2	63072	0	0	0	0	0	0	3171
3.2	63216	0	0	0	0	0	0	3159
3.2	63360	0	0	0	0	0	0	3180
3.2	63504	0	0	0	0	0	0	3207
3.2	63648	0	0	0	0	0	0	3363
3.2	63792	0	0	0	0	0	0	3189
3.2	63936	0	0	0	0	0	0	3132
3.2	64080	0	0	0	0	0	0	3072
3.2	64224	0	0	0	0	0	0	3171
3.2	64368	0	0	0	0	0	0	3192
3.2	64512	0	0	0	0	0	0	3201
3.2	64656	0	0	0	0	0	0	3183
3.2	64800	0	0	0	0	0	0	3126
3.2	64944	0	0	0	0	0	0	3147
3.2	65088	0	0	0	0	0	0	3072
3.2	65232	0	0	0	0	0	0	3072
3.2	65376	0	0	0	0	0	0	3114
3.2	65520	0	0	0	0	0	0	3186
3.2	65664	0	0	0	0	0	0	3300
3.2	65808	0	0	0	0	0	0	3192
3.2	65952	0	0	0	0	0	0	3237
3.2	66096	0	0	0	0	0	0	3084
3.2	66240	0	0	0	0	0	0	3132
3.2	66384	0	0	0	0	0	0	3111
3.2	66528	0	0	0	0	0	0	3243
3.2	66672	0	0	0	0	0	0	3117
3.2	66816	0	0	0	0	0	0	3114
3.2	66960	0	0	0	0	0	0	3111
3.2	67104	0	0	0	0	0	0	3216
3.2	67248	0	0	0	0	0	0	3138
3.2	67392	0	0	0	0	0	0	3141
3.2	67536	0	0	0	0	0	0	3240
3.2	67680	0	0	0	0	0	0	3282
3.2	67824	0	0	0	0	0	0	3183
3.2	67968	0	0	0	0	0	0	3045
3.2	68112	0	0	0	0	0	0	3180
3.2	68256	0	0	0	0	0	0	3327
3.2	68400	0	0	0	0	0	0	3180
3.2	68544	0	0	0	0	0	0	3153
3.2	68688	0	0	0	0	0	0	3264
3.2	68832	0	0	0	0	0	0	3261
3.2	68976	0	0	0	0	0	0	3330
3.2	69120	0	0	0	0	0	0	3279
4.1	43344	0	51	0	51	51	477.521	2337
4.1	43488	0	47	0	47	47	481.438	2637
4.1	43632	0	46	0	46	46	447.476	2538
4.1	43776	0	42	0	42	42	416.469	2490
4.1	43920	0	37	0	37	37	120.179	2463
4.1	44064	0	30	0	30	30	289.261	2352
4.1	44208	0	25	0	25	25	34.0392	2196
4.1	44352	0	20	0	20	20	30.0444	2046
4.1	44496	0	14	0	14	14	15.0222	1986
4.1	44640	0	9	0	9	9	17.0196	2022
4.1	44784	0	9	0	9	9	17.0196	1965
4.1	44928	0	7	0	7	7	76.0702	1977
4.1	45072	0	7	0	7	7	17.0196	2088
4.1	45216	0	3	0	3	3	19.0175	2121
4.1	45360	0	3	0	3	3	0	2046
4.1	45504	0	3	0	3	3	0	2064
4.1	45648	0	2	0	2	2	0	2103
4.1	45792	0	2	0	2	2	0	2067
4.1	45936	0	2	0	2	2	0	2106
4.1	46080	0	2	0	2	2	0	2184
4.1	46224	0	0	0	0	0	0	2130
4.1	46368	0	0	0	0	0	0	2091
4.1	46512	0	0	0	0	0	0	2121
4.1	46656	0	0	0	0	0	0	2166
4.1	46800	0	0	0	0	0	0	2037
4.1	46944	0	0	0	0	0	0	2016
4.1	47088	0	0	0	0	0	0	2121
4.1	47232	0	0	0	0	0	0	2070
4.1	47376	0	0	0	0	0	0	2040
4.1	47520	0	0	0	0	0	0	2100
4.1	47664	0	0	0	0	0	0	2007
4.1	47808	0	0	0	0	0	0	1971
4.1	47952	0	0	0	0	0	0	2043
4.1	48096	0	0	0	0	0	0	1989
4.1	48240	0	0	0	0	0	0	2034
4.1	48384	0	0	0	0	0	0	2100
4.1	48528	0	0	0	0	0	0	2103
4.1	48672	0	0	0	0	0	0	1965
4.1	48816	0	0	0	0	0	0	2097
4.1	48960	0	0	0	0	0	0	1977
4.1	49104	0	0	0	0	0	0	2004
4.1	49248	0	0	0	0	0	0	2097
4.1	49392	0	0	0	0	0	0	2235
4.1	49536	0	0	0	0	0	0	2220
4.1	49680	0	0	0	0	0	0	2253
4.1	49824	0	0	0	0	0	0	2145
4.1	49968	0	0	0	0	0	0	2079
4.1	50112	0	0	0	0	0	0	2133
4.1	50256	0	0	0	0	0	0	2238
4.1	50400	0	0	0	0	0	0	2190
4.1	50544	0	0	0	0	0	0	2100
4.1	50688	0	0	0	0	0	0	2193
4.1	50832	0	0	0	0	0	0	2214
4.1	50976	0	0	0	0	0	0	2202
4.1	51120	0	0	0	0	0	0	2238
4.1	51264	0	0	0	0	0	0	2172
4.1	51408	0	0	0	0	0	0	2142
4.1	51552	0	0	0	0	0	0	2130
4.1	51696	0	0	0	0	0	0	2094
4.1	51840	0	0	0	0	0	0	2205
4.1	51984	0	0	0	0	0	0	2157
4.1	52128	0	0	0	0	0	0	2250
4.1	52272	0	0	0	0	0	0	2193
4.1	52416	0	0	0	0	0	0	2070
4.1	52560	0	0	0	0	0	0	2112
4.1	52704	0	0	0	0	0	0	2211
4.1	52848	0	0	0	0	0	0	2133
4.1	52992	0	0	0	0	0	0	2184
4.1	53136	0	0	0	0	0	0	2139
4.1	53280	0	0	0	0	0	0	2115
4.1	53424	0	0	0	0	0	0	2109
4.1	53568	0	0	0	0	0	0	2175
4.1	53712	0	0	0	0	0	0	2091
4.1	53856	0	0	0	0	0	0	2085
4.1	54000	0	0	0	0	0	0	2034
4.1	54144	0	0	0	0	0	0	2076
4.1	54288	0	0	0	0	0	0	2184
4.1	54432	0	0	0	0	0	0	2142
4.1	54576	0	0	0	0	0	0	2181
4.1	54720	0	0	0	0	0	0	2184
4.1	54864	0	0	0	0	0	0	2127
4.1	55008	0	0	0	0	0	0	2028
4.1	55152	0	0	0	0	0	0	2100
4.1	55296	0	0	0	0	0	0	2208
4.1	55440	0	0	0	0	0	0	2115
4.1	55584	0	0	0	0	0	0	2022
4.1	55728	0	0	0	0	0	0	2052
4.1	55872	0	0	0	0	0	0	2169
4.1	56016	0	0	0	0	0	0	2142
4.1	56160	0	0	0	0	0	0	2178
4.1	56304	0	0	0	0	0	0	2157
4.1	56448	0	0	0	0	0	0	2118
4.1	56592	0	0	0	0	0	0	2175
4.1	56736	0	0	0	0	0	0	1965
4.1	56880	0	0	0	0	0	0	2049
4.1	57024	0	0	0	0	0	0	2025
4.1	57168	0	0	0	0	0	0	2151
4.1	57312	0	0	0	0	0	0	2106
4.1	57456	0	0	0	0	0	0	2118
4.1	57600	0	0	0	0	0	0	2136
4.1	57744	0	0	0	0	0	0	2034
4.1	57888	0	0	0	0	0	0	2112
4.1	58032	0	0	0	0	0	0	2199
4.1	58176	0	0	0	0	0	0	2055
4.1	58320	0	0	0	0	0	0	2061
4.1	58464	0	0	0	0	0	0	2115
4.1	58608	0	0	0	0	0	0	2049
4.1	58752	0	0	0	0	0	0	2190
4.1	58896	0	0	0	0	0	0	2331
4.1	59040	0	0	0	0	0	0	2250
4.1	59184	0	0	0	0	0	0	2109
4.1	59328	0	0	0	0	0	0	2181
4.1	59472	0	0	0	0	0	0	2322
4.1	59616	0	0	0	0	0	0	2226
4.1	59760	0	0	0	0	0	0	2058
4.1	59904	0	0	0	0	0	0	2097
4.1	60048	0	0	0	0	0	0	2178
4.1	60192	0	0	0	0	0	0	1971
4.1	60336	0	0	0	0	0	0	2028
4.1	60480	0	0	0	0	0	0	2034
4.1	60624	0	0	0	0	0	0	2181
4.1	60768	0	0	0	0	0	0	2115
4.1	60912	0	0	0	0	0	0	2187
4.1	61056	0	0	0	0	0	0	2172
4.1	61200	0	0	0	0	0	0	2178
4.1	61344	0	0	0	0	0	0	2253
4.1	61488	0	0	0	0	0	0	2298
4.1	61632	0	0	0	0	0	0	2277
4.1	61776	0	0	0	0	0	0	2229
4.1	61920	0	0	0	0	0	0	2157
4.1	62064	0	0	0	0	0	0	2028
4.1	62208	0	0	0	0	0	0	2004
4.1	62352	0	0	0	0	0	0	2037
4.1	62496	0	0	0	0	0	0	2142
4.1	62640	0	0	0	0	0	0	2154
4.1	62784	0	0	0	0	0	0	2121
4.1	62928	0	0	0	0	0	0	2217
4.1	63072	0	0	0	0	0	0	2169
4.1	63216	0	0	0	0	0	0	2127
4.1	63360	0	0	0	0	0	0	2163
4.1	63504	0	0	0	0	0	0	2154
4.1	63648	0	0	0	0	0	0	2118
4.1	63792	0	0	0	0	0	0	2196
4.1	63936	0	0	0	0	0	0	2181
4.1	64080	0	0	0	0	0	0	2157
4.1	64224	0	0	0	0	0	0	2118
4.1	64368	0	0	0	0	0	0	2160
4.1	64512	0	0	0	0	0	0	2115
4.1	64656	0	0	0	0	0	0	2226
4.1	64800	0	0	0	0	0	0	2205
4.1	64944	0	0	0	0	0	0	2181
4.1	65088	0	0	0	0	0	0	2076
4.1	65232	0	0	0	0	0	0	2214
4.1	65376	0	0	0	0	0	0	2136
4.1	65520	0	0	0	0	0	0	2127
4.1	65664	0	0	0	0	0	0	2133
4.1	65808	0	0	0	0	0	0	2208
4.1	65952	0	0	0	0	0	0	2121
4.1	66096	0	0	0	0	0	0	2208
4.1	66240	0	0	0	0	0	0	2148
4.1	66384	0	0	0	0	0	0	2208
4.1	66528	0	0	0	0	0	0	2187
4.1	66672	0	0	0	0	0	0	2154
4.1	66816	0	0	0	0	0	0	2124
4.1	66960	0	0	0	0	0	0	2025
4.1	67104	0	0	0	0	0	0	2175
4.1	67248	0	0	0	0	0	0	2073
4.1	67392	0	0	0	0	0	0	2103
4.1	67536	0	0	0	0	0	0	2019
4.1	67680	0	0	0	0	0	0	2109
4.1	67824	0	0	0	0	0	0	2181
4.1	67968	0	0	0	0	0	0	2148
4.1	68112	0	0	0	0	0	0	2115
4.1	68256	0	0	0	0	0	0	2133
4.1	68400	0	0	0	0	0	0	2010
4.1	68544	0	0	0	0	0	0	2016
4.1	68688	0	0	0	0	0	0	2061
4.1	68832	0	0	0	0	0	0	2103
4.1	68976	0	0	0	0	0	0	2130
4.1	69120	0	0	0	0	0	0	2094
4.2	43344	0	29	0	29	29	153.272	1992
4.2	43488	0	28	0	28	28	82.1495	1968
4.2	43632	0	25	0	25	25	56.097	1929
4.2	43776	0	22	0	22	22	58.0923	1956
4.2	43920	0	16	0	16	16	58.0923	2007
4.2	44064	0	12	0	12	12	34.0392	1992
4.2	44208	0	11	0	11	11	34.0392	1920
4.2	44352	0	8	0	8	8	0	2016
4.2	44496	0	7	0	7	7	80.1504	2022
4.2	44640	0	5	0	5	5	17.0196	2109
4.2	44784	0	4	0	4	4	15.0222	1980
4.2	44928	0	4	0	4	4	17.0196	2082
4.2	45072	0	3	0	3	3	15.0222	2082
4.2	45216	0	2	0	2	2	17.0196	1971
4.2	45360	0	1	0	1	1	0	1917
4.2	45504	0	0	0	0	0	0	1929
4.2	45648	0	0	0	0	0	0	1890
4.2	45792	0	0	0	0	0	0	1860
4.2	45936	0	0	0	0	0	0	1869
4.2	46080	0	0	0	0	0	0	1785
4.2	46224	0	0	0	0	0	0	1848
4.2	46368	0	0	0	0	0	0	1740
4.2	46512	0	0	0	0	0	0	1884
4.2	46656	0	0	0	0	0	0	1992
4.2	46800	0	0	0	0	0	0	1761
4.2	46944	0	0	0	0	0	0	1731
4.2	47088	0	0	0	0	0	0	1707
4.2	47232	0	0	0	0	0	0	1839
4.2	47376	0	0	0	0	0	0	1920
4.2	47520	0	0	0	0	0	0	1791
4.2	47664	0	0	0	0	0	0	1869
4.2	47808	0	0	0	0	0	0	1881
4.2	47952	0	0	0	0	0	0	1884
4.2	48096	0	0	0	0	0	0	1929
4.2	48240	0	0	0	0	0	0	1932
4.2	48384	0	0	0	0	0	0	1896
4.2	48528	0	0	0	0	0	0	1821
4.2	48672	0	0	0	0	0	0	1845
4.2	48816	0	0	0	0	0	0	1815
4.2	48960	0	0	0	0	0	0	1962
4.2	49104	0	0	0	0	0	0	1947
4.2	49248	0	0	0	0	0	0	2079
4.2	49392	0	0	0	0	0	0	1944
4.2	49536	0	0	0	0	0	0	1824
4.2	49680	0	0	0	0	0	0	1821
4.2	49824	0	0	0	0	0	0	1812
4.2	49968	0	0	0	0	0	0	1860
4.2	50112	0	0	0	0	0	0	1764
4.2	50256	0	0	0	0	0	0	1737
4.2	50400	0	0	0	0	0	0	1833
4.2	50544	0	0	0	0	0	0	1806
4.2	50688	0	0	0	0	0	0	1890
4.2	50832	0	0	0	0	0	0	1887
4.2	50976	0	0	0	0	0	0	1941
4.2	51120	0	0	0	0	0	0	1815
4.2	51264	0	0	0	0	0	0	1782
4.2	51408	0	0	0	0	0	0	1809
4.2	51552	0	0	0	0	0	0	1749
4.2	51696	0	0	0	0	0	0	1806
4.2	51840	0	0	0	0	0	0	1785
4.2	51984	0	0	0	0	0	0	1893
4.2	52128	0	0	0	0	0	0	1746
4.2	52272	0	0	0	0	0	0	1749
4.2	52416	0	0	0	0	0	0	1821
4.2	52560	0	0	0	0	0	0	1971
4.2	52704	0	0	0	0	0	0	1938
4.2	52848	0	0	0	0	0	0	1980
4.2	52992	0	0	0	0	0	0	1902
4.2	53136	0	0	0	0	0	0	1914
4.2	53280	0	0	0	0	0	0	1893
4.2	53424	0	0	0	0	0	0	1926
4.2	53568	0	0	0	0	0	0	1956
4.2	53712	0	0	0	0	0	0	1947
4.2	53856	0	0	0	0	0	0	1896
4.2	54000	0	0	0	0	0	0	1779
4.2	54144	0	0	0	0	0	0	1788
4.2	54288	0	0	0	0	0	0	1815
4.2	54432	0	0	0	0	0	0	1845
4.2	54576	0	0	0	0	0	0	1836
4.2	54720	0	0	0	0	0	0	2001
4.2	54864	0	0	0	0	0	0	1944
4.2	55008	0	0	0	0	0	0	1872
4.2	55152	0	0	0	0	0	0	1848
4.2	55296	0	0	0	0	0	0	1863
4.2	55440	0	0	0	0	0	0	1917
4.2	55584	0	0	0	0	0	0	1863
4.2	55728	0	0	0	0	0	0	1809
4.2	55872	0	0	0	0	0	0	1860
4.2	56016	0	0	0	0	0	0	1926
4.2	56160	0	0	0	0	0	0	1914
4.2	56304	0	0	0	0	0	0	1854
4.2	56448	0	0	0	0	0	0	1830
4.2	56592	0	0	0	0	0	0	1923
4.2	56736	0	0	0	0	0	0	1845
4.2	56880	0	0	0	0	0	0	1791
4.2	57024	0	0	0	0	0	0	1806
4.2	57168	0	0	0	0	0	0	1914
4.2	57312	0	0	0	0	0	0	1908
4.2	57456	0	0	0	0	0	0	1926
4.2	57600	0	0	0	0	0	0	1842
4.2	57744	0	0	0	0	0	0	1857
4.2	57888	0	0	0	0	0	0	1905
4.2	58032	0	0	0	0	0	0	1878
4.2	58176	0	0	0	0	0	0	1962
4.2	58320	0	0	0	0	0	0	1878
4.2	58464	0	0	0	0	0	0	1770
4.2	58608	0	0	0	0	0	0	1857
4.2	58752	0	0	0	0	0	0	1956
4.2	58896	0	0	0	0	0	0	1908
4.2	59040	0	0	0	0	0	0	1812
4.2	59184	0	0	0	0	0	0	1779
4.2	59328	0	0	0	0	0	0	1821
4.2	59472	0	0	0	0	0	0	1800
4.2	59616	0	0	0	0	0	0	1893
4.2	59760	0	0	0	0	0	0	2034
4.2	59904	0	0	0	0	0	0	1977
4.2	60048	0	0	0	0	0	0	1974
4.2	60192	0	0	0	0	0	0	1974
4.2	60336	0	0	0	0	0	0	1917
4.2	60480	0	0	0	0	0	0	1869
4.2	60624	0	0	0	0	0	0	1935
4.2	60768	0	0	0	0	0	0	1881
4.2	60912	0	0	0	0	0	0	1860
4.2	61056	0	0	0	0	0	0	1926
4.2	61200	0	0	0	0	0	0	1971
4.2	61344	0	0	0	0	0	0	1965
4.2	61488	0	0	0	0	0	0	1968
4.2	61632	0	0	0	0	0	0	1968
4.2	61776	0	0	0	0	0	0	2037
4.2	61920	0	0	0	0	0	0	2022
4.2	62064	0	0	0	0	0	0	1926
4.2	62208	0	0	0	0	0	0	2007
4.2	62352	0	0	0	0	0	0	2085
4.2	62496	0	0	0	0	0	0	2196
4.2	62640	0	0	0	0	0	0	1989
4.2	62784	0	0	0	0	0	0	1854
4.2	62928	0	0	0	0	0	0	1857
4.2	63072	0	0	0	0	0	0	1824
4.2	63216	0	0	0	0	0	0	1914
4.2	63360	0	0	0	0	0	0	1956
4.2	63504	0	0	0	0	0	0	1989
4.2	63648	0	0	0	0	0	0	1875
4.2	63792	0	0	0	0	0	0	1911
4.2	63936	0	0	0	0	0	0	1881
4.2	64080	0	0	0	0	0	0	1863
4.2	64224	0	0	0	0	0	0	1929
4.2	64368	0	0	0	0	0	0	1812
4.2	64512	0	0	0	0	0	0	1944
4.2	64656	0	0	0	0	0	0	1866
4.2	64800	0	0	0	0	0	0	1944
4.2	64944	0	0	0	0	0	0	1905
4.2	65088	0	0	0	0	0	0	1914
4.2	65232	0	0	0	0	0	0	1845
4.2	65376	0	0	0	0	0	0	1824
4.2	65520	0	0	0	0	0	0	1833
4.2	65664	0	0	0	0	0	0	1878
4.2	65808	0	0	0	0	0	0	1878
4.2	65952	0	0	0	0	0	0	1821
4.2	66096	0	0	0	0	0	0	1878
4.2	66240	0	0	0	0	0	0	1914
4.2	66384	0	0	0	0	0	0	1908
4.2	66528	0	0	0	0	0	0	1872
4.2	66672	0	0	0	0	0	0	1890
4.2	66816	0	0	0	0	0	0	1974
4.2	66960	0	0	0	0	0	0	1992
4.2	67104	0	0	0	0	0	0	2055
4.2	67248	0	0	0	0	0	0	1980
4.2	67392	0	0	0	0	0	0	1920
4.2	67536	0	0	0	0	0	0	1887
4.2	67680	0	0	0	0	0	0	1872
4.2	67824	0	0	0	0	0	0	1866
4.2	67968	0	0	0	0	0	0	1806
4.2	68112	0	0	0	0	0	0	1740
4.2	68256	0	0	0	0	0	0	1743
4.2	68400	0	0	0	0	0	0	1815
4.2	68544	0	0	0	0	0	0	1809
4.2	68688	0	0	0	0	0	0	1803
4.2	68832	0	0	0	0	0	0	1851
4.2	68976	0	0	0	0	0	0	1875
4.2	69120	0	0	0	0	0	0	1881
5.1	43344	0	66	0	66	66	1.33333	4134
5.1	43488	0	61	0	61	61	3.11111	4170
5.1	43632	0	56	0	56	56	1.33333	4173
5.1	43776	0	51	0	51	51	1.33333	4119
5.1	43920	0	45	0	45	45	1.33333	4101
5.1	44064	0	32	0	32	32	1.33333	4053
5.1	44208	0	28	0	28	28	1.33333	4047
5.1	44352	0	20	0	20	20	1.33333	4017
5.1	44496	0	18	0	18	18	1.33333	4002
5.1	44640	0	14	0	14	14	0	3969
5.1	44784	0	12	0	12	12	0	4167
5.1	44928	0	7	0	7	7	0	4011
5.1	45072	0	4	0	4	4	0	4014
5.1	45216	0	3	0	3	3	0	3999
5.1	45360	0	1	0	1	1	0	4122
5.1	45504	0	1	0	1	1	0	4044
5.1	45648	0	1	0	1	1	0	4134
5.1	45792	0	1	0	1	1	0	4119
5.1	45936	0	0	0	0	0	0	4053
5.1	46080	0	0	0	0	0	0	3897
5.1	46224	0	0	0	0	0	0	3966
5.1	46368	0	0	0	0	0	0	4170
5.1	46512	0	0	0	0	0	0	4098
5.1	46656	0	0	0	0	0	0	4071
5.1	46800	0	0	0	0	0	0	4071
5.1	46944	0	0	0	0	0	0	4146
5.1	47088	0	0	0	0	0	0	4050
5.1	47232	0	0	0	0	0	0	4098
5.1	47376	0	0	0	0	0	0	4173
5.1	47520	0	0	0	0	0	0	3984
5.1	47664	0	0	0	0	0	0	4062
5.1	47808	0	0	0	0	0	0	4167
5.1	47952	0	0	0	0	0	0	4182
5.1	48096	0	0	0	0	0	0	4104
5.1	48240	0	0	0	0	0	0	4086
5.1	48384	0	0	0	0	0	0	3966
5.1	48528	0	0	0	0	0	0	3951
5.1	48672	0	0	0	0	0	0	3879
5.1	48816	0	0	0	0	0	0	3936
5.1	48960	0	0	0	0	0	0	4026
5.1	49104	0	0	0	0	0	0	4158
5.1	49248	0	0	0	0	0	0	4032
5.1	49392	0	0	0	0	0	0	3963
5.1	49536	0	0	0	0	0	0	4077
5.1	49680	0	0	0	0	0	0	4383
5.1	49824	0	0	0	0	0	0	4272
5.1	49968	0	0	0	0	0	0	4116
5.1	50112	0	0	0	0	0	0	4188
5.1	50256	0	0	0	0	0	0	4116
5.1	50400	0	0	0	0	0	0	4128
5.1	50544	0	0	0	0	0	0	3999
5.1	50688	0	0	0	0	0	0	4095
5.1	50832	0	0	0	0	0	0	4242
5.1	50976	0	0	0	0	0	0	4173
5.1	51120	0	0	0	0	0	0	4041
5.1	51264	0	0	0	0	0	0	3948
5.1	51408	0	0	0	0	0	0	3933
5.1	51552	0	0	0	0	0	0	3735
5.1	51696	0	0	0	0	0	0	3879
5.1	51840	0	0	0	0	0	0	4107
5.1	51984	0	0	0	0	0	0	4146
5.1	52128	0	0	0	0	0	0	3933
5.1	52272	0	0	0	0	0	0	4068
5.1	52416	0	0	0	0	0	0	4233
5.1	52560	0	0	0	0	0	0	4188
5.1	52704	0	0	0	0	0	0	4296
5.1	52848	0	0	0	0	0	0	4089
5.1	52992	0	0	0	0	0	0	4050
5.1	53136	0	0	0	0	0	0	3921
5.1	53280	0	0	0	0	0	0	3870
5.1	53424	0	0	0	0	0	0	3957
5.1	53568	0	0	0	0	0	0	3867
5.1	53712	0	0	0	0	0	0	3954
5.1	53856	0	0	0	0	0	0	3960
5.1	54000	0	0	0	0	0	0	4068
5.1	54144	0	0	0	0	0	0	4083
5.1	54288	0	0	0	0	0	0	4194
5.1	54432	0	0	0	0	0	0	4149
5.1	54576	0	0	0	0	0	0	4041
5.1	54720	0	0	0	0	0	0	4122
5.1	54864	0	0	0	0	0	0	4032
5.1	55008	0	0	0	0	0	0	3888
5.1	55152	0	0	0	0	0	0	4023
5.1	55296	0	0	0	0	0	0	4164
5.1	55440	0	0	0	0	0	0	4200
5.1	55584	0	0	0	0	0	0	4203
5.1	55728	0	0	0	0	0	0	4020
5.1	55872	0	0	0	0	0	0	4008
5.1	56016	0	0	0	0	0	0	3963
5.1	56160	0	0	0	0	0	0	4137
5.1	56304	0	0	0	0	0	0	4197
5.1	56448	0	0	0	0	0	0	4077
5.1	56592	0	0	0	0	0	0	4230
5.1	56736	0	0	0	0	0	0	4116
5.1	56880	0	0	0	0	0	0	4161
5.1	57024	0	0	0	0	0	0	4173
5.1	57168	0	0	0	0	0	0	4170
5.1	57312	0	0	0	0	0	0	4083
5.1	57456	0	0	0	0	0	0	4035
5.1	57600	0	0	0	0	0	0	3951
5.1	57744	0	0	0	0	0	0	3936
5.1	57888	0	0	0	0	0	0	3966
5.1	58032	0	0	0	0	0	0	4104
5.1	58176	0	0	0	0	0	0	4155
5.1	58320	0	0	0	0	0	0	4167
5.1	58464	0	0	0	0	0	0	4164
5.1	58608	0	0	0	0	0	0	4032
5.1	58752	0	0	0	0	0	0	3942
5.1	58896	0	0	0	0	0	0	3996
5.1	59040	0	0	0	0	0	0	4110
5.1	59184	0	0	0	0	0	0	4035
5.1	59328	0	0	0	0	0	0	4083
5.1	59472	0	0	0	0	0	0	4116
5.1	59616	0	0	0	0	0	0	4047
5.1	59760	0	0	0	0	0	0	4038
5.1	59904	0	0	0	0	0	0	3945
5.1	60048	0	0	0	0	0	0	3969
5.1	60192	0	0	0	0	0	0	3987
5.1	60336	0	0	0	0	0	0	3942
5.1	60480	0	0	0	0	0	0	3876
5.1	60624	0	0	0	0	0	0	4143
5.1	60768	0	0	0	0	0	0	3975
5.1	60912	0	0	0	0	0	0	4056
5.1	61056	0	0	0	0	0	0	4152
5.1	61200	0	0	0	0	0	0	4206
5.1	61344	0	0	0	0	0	0	4107
5.1	61488	0	0	0	0	0	0	3885
5.1	61632	0	0	0	0	0	0	3975
5.1	61776	0	0	0	0	0	0	4074
5.1	61920	0	0	0	0	0	0	4116
5.1	62064	0	0	0	0	0	0	4233
5.1	62208	0	0	0	0	0	0	4161
5.1	62352	0	0	0	0	0	0	4050
5.1	62496	0	0	0	0	0	0	4143
5.1	62640	0	0	0	0	0	0	4119
5.1	62784	0	0	0	0	0	0	4080
5.1	62928	0	0	0	0	0	0	4209
5.1	63072	0	0	0	0	0	0	4302
5.1	63216	0	0	0	0	0	0	4215
5.1	63360	0	0	0	0	0	0	4140
5.1	63504	0	0	0	0	0	0	4332
5.1	63648	0	0	0	0	0	0	4239
5.1	63792	0	0	0	0	0	0	4116
5.1	63936	0	0	0	0	0	0	3960
5.1	64080	0	0	0	0	0	0	4005
5.1	64224	0	0	0	0	0	0	4005
5.1	64368	0	0	0	0	0	0	4095
5.1	64512	0	0	0	0	0	0	4032
5.1	64656	0	0	0	0	0	0	3963
5.1	64800	0	0	0	0	0	0	4128
5.1	64944	0	0	0	0	0	0	3852
5.1	65088	0	0	0	0	0	0	4167
5.1	65232	0	0	0	0	0	0	4260
5.1	65376	0	0	0	0	0	0	4086
5.1	65520	0	0	0	0	0	0	3861
5.1	65664	0	0	0	0	0	0	3897
5.1	65808	0	0	0	0	0	0	4209
5.1	65952	0	0	0	0	0	0	4095
5.1	66096	0	0	0	0	0	0	4107
5.1	66240	0	0	0	0	0	0	4107
5.1	66384	0	0	0	0	0	0	4251
5.1	66528	0	0	0	0	0	0	4209
5.1	66672	0	0	0	0	0	0	3972
5.1	66816	0	0	0	0	0	0	3954
5.1	66960	0	0	0	0	0	0	4011
5.1	67104	0	0	0	0	0	0	4011
5.1	67248	0	0	0	0	0	0	4110
5.1	67392	0	0	0	0	0	0	4158
5.1	67536	0	0	0	0	0	0	4188
5.1	67680	0	0	0	0	0	0	4056
5.1	67824	0	0	0	0	0	0	4167
5.1	67968	0	0	0	0	0	0	4101
5.1	68112	0	0	0	0	0	0	4137
5.1	68256	0	0	0	0	0	0	4068
5.1	68400	0	0	0	0	0	0	4014
5.1	68544	0	0	0	0	0	0	3855
5.1	68688	0	0	0	0	0	0	4059
5.1	68832	0	0	0	0	0	0	4128
5.1	68976	0	0	0	0	0	0	4014
5.1	69120	0	0	0	0	0	0	3999
6.3	43344	521	2680	31	2649	3201	57627.8	12664
6.3	43488	411	2654	19	2635	3065	52137.7	12602
6.3	43632	363	2604	10	2594	2967	48489.6	12398
6.3	43776	295	2575	5	2570	2870	46582.6	12611
6.3	43920	211	2547	4	2543	2758	42790.1	12372
6.3	44064	171	2506	6	2500	2677	40410.5	11995
6.3	44208	159	2437	8	2429	2596	39099.9	11345
6.3	44352	173	2386	1	2385	2559	38748.7	10774
6.3	44496	132	2346	12	2334	2478	36098.3	10334
6.3	44640	155	2296	1	2295	2451	35508.9	9985
6.3	44784	137	2269	0	2269	2406	34441.8	9739
6.3	44928	113	2214	0	2214	2327	32199.3	9746
6.3	45072	112	2184	14	2170	2296	32239.6	9664
6.3	45216	137	2142	4	2138	2279	32533.4	9792
6.3	45360	104	2123	19	2104	2227	32117	9866
6.3	45504	94	2064	2	2062	2158	30120.8	9959
6.3	45648	101	2027	0	2027	2128	29591.7	10116
6.3	45792	79	1991	0	1991	2070	27785.1	10204
6.3	45936	78	1947	0	1947	2025	26893.1	10038
6.3	46080	89	1898	0	1898	1987	26072.1	9601
6.3	46224	76	1867	4	1863	1943	25168.7	9789
6.3	46368	62	1823	1	1822	1885	24696.9	9744
6.3	46512	47	1787	0	1787	1834	23401.7	9650
6.3	46656	49	1737	0	1737	1786	22413.3	9633
6.3	46800	40	1693	0	1693	1733	21052.2	9637
6.3	46944	30	1651	0	1651	1681	20564.1	9750
6.3	47088	38	1606	0	1606	1644	20074.8	9359
6.3	47232	35	1572	0	1572	1607	19229.4	9424
6.3	47376	32	1540	0	1540	1572	18665.3	9682
6.3	47520	36	1503	0	1503	1539	18666	9722
6.3	47664	25	1472	0	1472	1497	17705.8	9653
6.3	47808	15	1437	0	1437	1452	16947.2	9660
6.3	47952	13	1405	0	1405	1418	16367.2	9681
6.3	48096	14	1362	0	1362	1376	15832.1	9810
6.3	48240	18	1319	0	1319	1337	15219.8	9741
6.3	48384	5	1281	0	1281	1286	14215.5	9992
6.3	48528	4	1230	0	1230	1234	13422.2	9828
6.3	48672	2	1199	0	1199	1201	13207.4	9791
6.3	48816	0	1150	0	1150	1150	12291.6	10073
6.3	48960	0	1110	0	1110	1110	11741.4	9680
6.3	49104	0	1070	0	1070	1070	11282.8	9562
6.3	49248	0	1027	0	1027	1027	10780.3	9694
6.3	49392	0	995	0	995	995	10298.2	9426
6.3	49536	0	957	0	957	957	9773.06	9597
6.3	49680	0	916	0	916	916	8926.74	9600
6.3	49824	0	876	0	876	876	8375.27	9660
6.3	49968	0	846	0	846	846	7920.13	9891
6.3	50112	0	815	0	815	815	7477.91	10017
6.3	50256	0	774	0	774	774	7054.66	9939
6.3	50400	0	737	0	737	737	6642.36	9885
6.3	50544	0	707	0	707	707	6267.05	10071
6.3	50688	0	663	0	663	663	5787.73	10128
6.3	50832	0	623	0	623	623	5180.38	10059
6.3	50976	0	597	0	597	597	4968.37	9723
6.3	51120	0	552	0	552	552	4586.02	9840
6.3	51264	0	505	0	505	505	3926.5	9993
6.3	51408	0	460	0	460	460	3516.15	9804
6.3	51552	0	412	0	412	412	3015.46	9768
6.3	51696	0	383	0	383	383	2796.23	9984
6.3	51840	0	352	0	352	352	2539.98	9885
6.3	51984	0	318	0	318	318	2327.64	9699
6.3	52128	0	278	0	278	278	1898.39	10026
6.3	52272	0	246	0	246	246	1724.25	10044
6.3	52416	0	214	0	214	214	1505.01	10011
6.3	52560	0	178	0	178	178	1111.74	9924
6.3	52704	0	143	0	143	143	846.503	9759
6.3	52848	0	118	0	118	118	598.402	9864
6.3	52992	0	94	0	94	94	490.351	9924
6.3	53136	0	74	0	74	74	404.289	9750
6.3	53280	0	49	0	49	49	264.203	9783
6.3	53424	0	38	0	38	38	184.134	9690
6.3	53568	0	29	0	29	29	145.124	9960
6.3	53712	0	22	0	22	22	113.083	9972
6.3	53856	0	14	0	14	14	73.0485	10044
6.3	54000	0	10	0	10	10	46.0398	9942
6.3	54144	0	5	0	5	5	0	9870
6.3	54288	0	2	0	2	2	0	9723
6.3	54432	0	2	0	2	2	0	9672
6.3	54576	0	1	0	1	1	0	9786
6.3	54720	0	1	0	1	1	0	10038
6.3	54864	0	1	0	1	1	0	9531
6.3	55008	0	1	0	1	1	0	9960
6.3	55152	0	1	0	1	1	0	9864
6.3	55296	0	1	0	1	1	0	9849
6.3	55440	0	0	0	0	0	0	9921
6.3	55584	0	0	0	0	0	0	9990
6.3	55728	0	0	0	0	0	0	9906
6.3	55872	0	0	0	0	0	0	9951
6.3	56016	0	0	0	0	0	0	9984
6.3	56160	0	0	0	0	0	0	10053
6.3	56304	0	0	0	0	0	0	9918
6.3	56448	0	0	0	0	0	0	10122
6.3	56592	0	0	0	0	0	0	9927
6.3	56736	0	0	0	0	0	0	10002
6.3	56880	0	0	0	0	0	0	10008
6.3	57024	0	0	0	0	0	0	9855
6.3	57168	0	0	0	0	0	0	9627
6.3	57312	0	0	0	0	0	0	9720
6.3	57456	0	0	0	0	0	0	10044
6.3	57600	0	0	0	0	0	0	10059
6.3	57744	0	0	0	0	0	0	9921
6.3	57888	0	0	0	0	0	0	10041
6.3	58032	0	0	0	0	0	0	10074
6.3	58176	0	0	0	0	0	0	10167
6.3	58320	0	0	0	0	0	0	9771
6.3	58464	0	0	0	0	0	0	10134
6.3	58608	0	0	0	0	0	0	10101
6.3	58752	0	0	0	0	0	0	9927
6.3	58896	0	0	0	0	0	0	9819
6.3	59040	0	0	0	0	0	0	9768
6.3	59184	0	0	0	0	0	0	9645
6.3	59328	0	0	0	0	0	0	9717
6.3	59472	0	0	0	0	0	0	9606
6.3	59616	0	0	0	0	0	0	9636
6.3	59760	0	0	0	0	0	0	9828
6.3	59904	0	0	0	0	0	0	9948
6.3	60048	0	0	0	0	0	0	9687
6.3	60192	0	0	0	0	0	0	9567
6.3	60336	0	0	0	0	0	0	9930
6.3	60480	0	0	0	0	0	0	9702
6.3	60624	0	0	0	0	0	0	9873
6.3	60768	0	0	0	0	0	0	10239
6.3	60912	0	0	0	0	0	0	9825
6.3	61056	0	0	0	0	0	0	9726
6.3	61200	0	0	0	0	0	0	9810
6.3	61344	0	0	0	0	0	0	9570
6.3	61488	0	0	0	0	0	0	9735
6.3	61632	0	0	0	0	0	0	9828
6.3	61776	0	0	0	0	0	0	9813
6.3	61920	0	0	0	0	0	0	9924
6.3	62064	0	0	0	0	0	0	9939
6.3	62208	0	0	0	0	0	0	9654
6.3	62352	0	0	0	0	0	0	9936
6.3	62496	0	0	0	0	0	0	10134
6.3	62640	0	0	0	0	0	0	9903
6.3	62784	0	0	0	0	0	0	9879
6.3	62928	0	0	0	0	0	0	10056
6.3	63072	0	0	0	0	0	0	10002
6.3	63216	0	0	0	0	0	0	10041
6.3	63360	0	0	0	0	0	0	9924
6.3	63504	0	0	0	0	0	0	9864
6.3	63648	0	0	0	0	0	0	10053
6.3	63792	0	0	0	0	0	0	9927
6.3	63936	0	0	0	0	0	0	9879
6.3	64080	0	0	0	0	0	0	9741
6.3	64224	0	0	0	0	0	0	9567
6.3	64368	0	0	0	0	0	0	9753
6.3	64512	0	0	0	0	0	0	9858
6.3	64656	0	0	0	0	0	0	9948
6.3	64800	0	0	0	0	0	0	10188
6.3	64944	0	0	0	0	0	0	9771
6.3	65088	0	0	0	0	0	0	10074
6.3	65232	0	0	0	0	0	0	9951
6.3	65376	0	0	0	0	0	0	9612
6.3	65520	0	0	0	0	0	0	9828
6.3	65664	0	0	0	0	0	0	9822
6.3	65808	0	0	0	0	0	0	9759
6.3	65952	0	0	0	0	0	0	9666
6.3	66096	0	0	0	0	0	0	9816
6.3	66240	0	0	0	0	0	0	9723
6.3	66384	0	0	0	0	0	0	10032
6.3	66528	0	0	0	0	0	0	9966
6.3	66672	0	0	0	0	0	0	10059
6.3	66816	0	0	0	0	0	0	9903
6.3	66960	0	0	0	0	0	0	9876
6.3	67104	0	0	0	0	0	0	10005
6.3	67248	0	0	0	0	0	0	10116
6.3	67392	0	0	0	0	0	0	10221
6.3	67536	0	0	0	0	0	0	10056
6.3	67680	0	0	0	0	0	0	9933
6.3	67824	0	0	0	0	0	0	9591
6.3	67968	0	0	0	0	0	0	9750
6.3	68112	0	0	0	0	0	0	10026
6.3	68256	0	0	0	0	0	0	9837
6.3	68400	0	0	0	0	0	0	9873
6.3	68544	0	0	0	0	0	0	9747
6.3	68688	0	0	0	0	0	0	9918
6.3	68832	0	0	0	0	0	0	10053
6.3	68976	0	0	0	0	0	0	9771
6.3	69120	0	0	0	0	0	0	10083
7.3	43344	0	33	0	33	33	299.709	1041
7.3	43488	0	30	0	30	30	262.627	1140
7.3	43632	0	29	0	29	29	258.636	1152
7.3	43776	0	22	0	22	22	207.474	1188
7.3	43920	0	21	0	21	21	192.451	1146
7.3	44064	0	18	0	18	18	177.429	1116
7.3	44208	0	16	0	16	16	167.34	1107
7.3	44352	0	14	0	14	14	142.343	1137
7.3	44496	0	14	0	14	14	134.368	1041
7.3	44640	0	10	0	10	10	116.294	1119
7.3	44784	0	7	0	7	7	83.1994	1149
7.3	44928	0	5	0	5	5	61.1388	1173
7.3	45072	0	5	0	5	5	61.1388	1095
7.3	45216	0	4	0	4	4	50.1085	1062
7.3	45360	0	3	0	3	3	39.0782	1134
7.3	45504	0	2	0	2	2	30.0452	1134
7.3	45648	0	2	0	2	2	28.0479	1092
7.3	45792	0	1	0	1	1	15.0222	1086
7.3	45936	0	0	0	0	0	0	1134
7.3	46080	0	0	0	0	0	0	1128
7.3	46224	0	0	0	0	0	0	1116
7.3	46368	0	0	0	0	0	0	1116
7.3	46512	0	0	0	0	0	0	1191
7.3	46656	0	0	0	0	0	0	1074
7.3	46800	0	0	0	0	0	0	1107
7.3	46944	0	0	0	0	0	0	1098
7.3	47088	0	0	0	0	0	0	1080
7.3	47232	0	0	0	0	0	0	1071
7.3	47376	0	0	0	0	0	0	1092
7.3	47520	0	0	0	0	0	0	1122
7.3	47664	0	0	0	0	0	0	1155
7.3	47808	0	0	0	0	0	0	1206
7.3	47952	0	0	0	0	0	0	1143
7.3	48096	0	0	0	0	0	0	1125
7.3	48240	0	0	0	0	0	0	1095
7.3	48384	0	0	0	0	0	0	1143
7.3	48528	0	0	0	0	0	0	1140
7.3	48672	0	0	0	0	0	0	1065
7.3	48816	0	0	0	0	0	0	1149
7.3	48960	0	0	0	0	0	0	1128
7.3	49104	0	0	0	0	0	0	1203
7.3	49248	0	0	0	0	0	0	1140
7.3	49392	0	0	0	0	0	0	1134
7.3	49536	0	0	0	0	0	0	1053
7.3	49680	0	0	0	0	0	0	1062
7.3	49824	0	0	0	0	0	0	1113
7.3	49968	0	0	0	0	0	0	1128
7.3	50112	0	0	0	0	0	0	1128
7.3	50256	0	0	0	0	0	0	1068
7.3	50400	0	0	0	0	0	0	1119
7.3	50544	0	0	0	0	0	0	1173
7.3	50688	0	0	0	0	0	0	1200
7.3	50832	0	0	0	0	0	0	1182
7.3	50976	0	0	0	0	0	0	1248
7.3	51120	0	0	0	0	0	0	1041
7.3	51264	0	0	0	0	0	0	1101
7.3	51408	0	0	0	0	0	0	1113
7.3	51552	0	0	0	0	0	0	1071
7.3	51696	0	0	0	0	0	0	999
7.3	51840	0	0	0	0	0	0	1071
7.3	51984	0	0	0	0	0	0	1062
7.3	52128	0	0	0	0	0	0	1041
7.3	52272	0	0	0	0	0	0	1044
7.3	52416	0	0	0	0	0	0	1179
7.3	52560	0	0	0	0	0	0	1182
7.3	52704	0	0	0	0	0	0	1134
7.3	52848	0	0	0	0	0	0	1083
7.3	52992	0	0	0	0	0	0	1110
7.3	53136	0	0	0	0	0	0	1110
7.3	53280	0	0	0	0	0	0	1131
7.3	53424	0	0	0	0	0	0	1179
7.3	53568	0	0	0	0	0	0	1047
7.3	53712	0	0	0	0	0	0	1056
7.3	53856	0	0	0	0	0	0	1086
7.3	54000	0	0	0	0	0	0	1083
7.3	54144	0	0	0	0	0	0	1119
7.3	54288	0	0	0	0	0	0	1023
7.3	54432	0	0	0	0	0	0	1056
7.3	54576	0	0	0	0	0	0	1122
7.3	54720	0	0	0	0	0	0	1167
7.3	54864	0	0	0	0	0	0	1104
7.3	55008	0	0	0	0	0	0	1053
7.3	55152	0	0	0	0	0	0	1014
7.3	55296	0	0	0	0	0	0	1023
7.3	55440	0	0	0	0	0	0	1065
7.3	55584	0	0	0	0	0	0	1128
7.3	55728	0	0	0	0	0	0	1188
7.3	55872	0	0	0	0	0	0	1185
7.3	56016	0	0	0	0	0	0	1074
7.3	56160	0	0	0	0	0	0	1059
7.3	56304	0	0	0	0	0	0	1044
7.3	56448	0	0	0	0	0	0	1170
7.3	56592	0	0	0	0	0	0	1104
7.3	56736	0	0	0	0	0	0	1152
7.3	56880	0	0	0	0	0	0	1155
7.3	57024	0	0	0	0	0	0	1128
7.3	57168	0	0	0	0	0	0	1095
7.3	57312	0	0	0	0	0	0	1146
7.3	57456	0	0	0	0	0	0	1146
7.3	57600	0	0	0	0	0	0	1149
7.3	57744	0	0	0	0	0	0	1167
7.3	57888	0	0	0	0	0	0	1176
7.3	58032	0	0	0	0	0	0	1032
7.3	58176	0	0	0	0	0	0	1077
7.3	58320	0	0	0	0	0	0	1137
7.3	58464	0	0	0	0	0	0	1131
7.3	58608	0	0	0	0	0	0	1176
7.3	58752	0	0	0	0	0	0	1188
7.3	58896	0	0	0	0	0	0	1197
7.3	59040	0	0	0	0	0	0	1095
7.3	59184	0	0	0	0	0	0	1164
7.3	59328	0	0	0	0	0	0	1251
7.3	59472	0	0	0	0	0	0	1095
7.3	59616	0	0	0	0	0	0	1131
7.3	59760	0	0	0	0	0	0	1152
7.3	59904	0	0	0	0	0	0	1107
7.3	60048	0	0	0	0	0	0	1128
7.3	60192	0	0	0	0	0	0	1170
7.3	60336	0	0	0	0	0	0	1164
7.3	60480	0	0	0	0	0	0	1143
7.3	60624	0	0	0	0	0	0	1068
7.3	60768	0	0	0	0	0	0	1125
7.3	60912	0	0	0	0	0	0	1092
7.3	61056	0	0	0	0	0	0	1149
7.3	61200	0	0	0	0	0	0	1140
7.3	61344	0	0	0	0	0	0	1050
7.3	61488	0	0	0	0	0	0	1068
7.3	61632	0	0	0	0	0	0	1074
7.3	61776	0	0	0	0	0	0	1071
7.3	61920	0	0	0	0	0	0	1119
7.3	62064	0	0	0	0	0	0	1134
7.3	62208	0	0	0	0	0	0	1110
7.3	62352	0	0	0	0	0	0	1137
7.3	62496	0	0	0	0	0	0	1161
7.3	62640	0	0	0	0	0	0	1185
7.3	62784	0	0	0	0	0	0	1248
7.3	62928	0	0	0	0	0	0	1098
7.3	63072	0	0	0	0	0	0	936
7.3	63216	0	0	0	0	0	0	1038
7.3	63360	0	0	0	0	0	0	1149
7.3	63504	0	0	0	0	0	0	1086
7.3	63648	0	0	0	0	0	0	1119
7.3	63792	0	0	0	0	0	0	1149
7.3	63936	0	0	0	0	0	0	1167
7.3	64080	0	0	0	0	0	0	1155
7.3	64224	0	0	0	0	0	0	1104
7.3	64368	0	0	0	0	0	0	1035
7.3	64512	0	0	0	0	0	0	1116
7.3	64656	0	0	0	0	0	0	1053
7.3	64800	0	0	0	0	0	0	1164
7.3	64944	0	0	0	0	0	0	1122
7.3	65088	0	0	0	0	0	0	1080
7.3	65232	0	0	0	0	0	0	1068
7.3	65376	0	0	0	0	0	0	1143
7.3	65520	0	0	0	0	0	0	1152
7.3	65664	0	0	0	0	0	0	1080
7.3	65808	0	0	0	0	0	0	1029
7.3	65952	0	0	0	0	0	0	1098
7.3	66096	0	0	0	0	0	0	1146
7.3	66240	0	0	0	0	0	0	1074
7.3	66384	0	0	0	0	0	0	1056
7.3	66528	0	0	0	0	0	0	1074
7.3	66672	0	0	0	0	0	0	1038
7.3	66816	0	0	0	0	0	0	1062
7.3	66960	0	0	0	0	0	0	1104
7.3	67104	0	0	0	0	0	0	1173
7.3	67248	0	0	0	0	0	0	1086
7.3	67392	0	0	0	0	0	0	1065
7.3	67536	0	0	0	0	0	0	1167
7.3	67680	0	0	0	0	0	0	1083
7.3	67824	0	0	0	0	0	0	1176
7.3	67968	0	0	0	0	0	0	1137
7.3	68112	0	0	0	0	0	0	1116
7.3	68256	0	0	0	0	0	0	1146
7.3	68400	0	0	0	0	0	0	1146
7.3	68544	0	0	0	0	0	0	1098
7.3	68688	0	0	0	0	0	0	1038
7.3	68832	0	0	0	0	0	0	1008
7.3	68976	0	0	0	0	0	0	1068
7.3	69120	0	0	0	0	0	0	1062
8.2	43344	0	40	0	40	40	207.368	1539
8.2	43488	0	37	0	37	37	165.346	1605
8.2	43632	0	32	0	32	32	124.27	1665
8.2	43776	0	27	0	27	27	127.214	1629
8.2	43920	0	23	0	23	23	115.237	1500
8.2	44064	0	19	0	19	19	102.211	1530
8.2	44208	0	15	0	15	15	118.184	1620
8.2	44352	0	13	0	13	13	50.1072	1518
8.2	44496	0	12	0	12	12	48.1119	1596
8.2	44640	0	9	0	9	9	39.0769	1608
8.2	44784	0	6	0	6	6	15.0222	1734
8.2	44928	0	3	0	3	3	0	1599
8.2	45072	0	2	0	2	2	0	1533
8.2	45216	0	1	0	1	1	0	1608
8.2	45360	0	1	0	1	1	0	1746
8.2	45504	0	1	0	1	1	0	1722
8.2	45648	0	1	0	1	1	0	1545
8.2	45792	0	1	0	1	1	0	1647
8.2	45936	0	0	0	0	0	0	1488
8.2	46080	0	0	0	0	0	0	1497
8.2	46224	0	0	0	0	0	0	1479
8.2	46368	0	0	0	0	0	0	1557
8.2	46512	0	0	0	0	0	0	1566
8.2	46656	0	0	0	0	0	0	1482
8.2	46800	0	0	0	0	0	0	1476
8.2	46944	0	0	0	0	0	0	1593
8.2	47088	0	0	0	0	0	0	1554
8.2	47232	0	0	0	0	0	0	1461
8.2	47376	0	0	0	0	0	0	1437
8.2	47520	0	0	0	0	0	0	1452
8.2	47664	0	0	0	0	0	0	1599
8.2	47808	0	0	0	0	0	0	1515
8.2	47952	0	0	0	0	0	0	1461
8.2	48096	0	0	0	0	0	0	1449
8.2	48240	0	0	0	0	0	0	1416
8.2	48384	0	0	0	0	0	0	1590
8.2	48528	0	0	0	0	0	0	1569
8.2	48672	0	0	0	0	0	0	1461
8.2	48816	0	0	0	0	0	0	1488
8.2	48960	0	0	0	0	0	0	1401
8.2	49104	0	0	0	0	0	0	1431
8.2	49248	0	0	0	0	0	0	1455
8.2	49392	0	0	0	0	0	0	1551
8.2	49536	0	0	0	0	0	0	1461
8.2	49680	0	0	0	0	0	0	1542
8.2	49824	0	0	0	0	0	0	1536
8.2	49968	0	0	0	0	0	0	1554
8.2	50112	0	0	0	0	0	0	1563
8.2	50256	0	0	0	0	0	0	1599
8.2	50400	0	0	0	0	0	0	1614
8.2	50544	0	0	0	0	0	0	1500
8.2	50688	0	0	0	0	0	0	1587
8.2	50832	0	0	0	0	0	0	1566
8.2	50976	0	0	0	0	0	0	1545
8.2	51120	0	0	0	0	0	0	1560
8.2	51264	0	0	0	0	0	0	1656
8.2	51408	0	0	0	0	0	0	1596
8.2	51552	0	0	0	0	0	0	1587
8.2	51696	0	0	0	0	0	0	1560
8.2	51840	0	0	0	0	0	0	1536
8.2	51984	0	0	0	0	0	0	1545
8.2	52128	0	0	0	0	0	0	1503
8.2	52272	0	0	0	0	0	0	1518
8.2	52416	0	0	0	0	0	0	1578
8.2	52560	0	0	0	0	0	0	1590
8.2	52704	0	0	0	0	0	0	1563
8.2	52848	0	0	0	0	0	0	1473
8.2	52992	0	0	0	0	0	0	1509
8.2	53136	0	0	0	0	0	0	1524
8.2	53280	0	0	0	0	0	0	1572
8.2	53424	0	0	0	0	0	0	1536
8.2	53568	0	0	0	0	0	0	1563
8.2	53712	0	0	0	0	0	0	1578
8.2	53856	0	0	0	0	0	0	1563
8.2	54000	0	0	0	0	0	0	1503
8.2	54144	0	0	0	0	0	0	1512
8.2	54288	0	0	0	0	0	0	1575
8.2	54432	0	0	0	0	0	0	1602
8.2	54576	0	0	0	0	0	0	1464
8.2	54720	0	0	0	0	0	0	1458
8.2	54864	0	0	0	0	0	0	1500
8.2	55008	0	0	0	0	0	0	1494
8.2	55152	0	0	0	0	0	0	1482
8.2	55296	0	0	0	0	0	0	1431
8.2	55440	0	0	0	0	0	0	1452
8.2	55584	0	0	0	0	0	0	1464
8.2	55728	0	0	0	0	0	0	1488
8.2	55872	0	0	0	0	0	0	1491
8.2	56016	0	0	0	0	0	0	1440
8.2	56160	0	0	0	0	0	0	1389
8.2	56304	0	0	0	0	0	0	1440
8.2	56448	0	0	0	0	0	0	1530
8.2	56592	0	0	0	0	0	0	1533
8.2	56736	0	0	0	0	0	0	1437
8.2	56880	0	0	0	0	0	0	1470
8.2	57024	0	0	0	0	0	0	1434
8.2	57168	0	0	0	0	0	0	1515
8.2	57312	0	0	0	0	0	0	1566
8.2	57456	0	0	0	0	0	0	1464
8.2	57600	0	0	0	0	0	0	1536
8.2	57744	0	0	0	0	0	0	1452
8.2	57888	0	0	0	0	0	0	1494
8.2	58032	0	0	0	0	0	0	1644
8.2	58176	0	0	0	0	0	0	1569
8.2	58320	0	0	0	0	0	0	1596
8.2	58464	0	0	0	0	0	0	1617
8.2	58608	0	0	0	0	0	0	1539
8.2	58752	0	0	0	0	0	0	1533
8.2	58896	0	0	0	0	0	0	1665
8.2	59040	0	0	0	0	0	0	1548
8.2	59184	0	0	0	0	0	0	1494
8.2	59328	0	0	0	0	0	0	1524
8.2	59472	0	0	0	0	0	0	1626
8.2	59616	0	0	0	0	0	0	1548
8.2	59760	0	0	0	0	0	0	1533
8.2	59904	0	0	0	0	0	0	1542
8.2	60048	0	0	0	0	0	0	1506
8.2	60192	0	0	0	0	0	0	1479
8.2	60336	0	0	0	0	0	0	1440
8.2	60480	0	0	0	0	0	0	1455
8.2	60624	0	0	0	0	0	0	1560
8.2	60768	0	0	0	0	0	0	1536
8.2	60912	0	0	0	0	0	0	1521
8.2	61056	0	0	0	0	0	0	1479
8.2	61200	0	0	0	0	0	0	1449
8.2	61344	0	0	0	0	0	0	1377
8.2	61488	0	0	0	0	0	0	1509
8.2	61632	0	0	0	0	0	0	1551
8.2	61776	0	0	0	0	0	0	1572
8.2	61920	0	0	0	0	0	0	1449
8.2	62064	0	0	0	0	0	0	1437
8.2	62208	0	0	0	0	0	0	1404
8.2	62352	0	0	0	0	0	0	1476
8.2	62496	0	0	0	0	0	0	1458
8.2	62640	0	0	0	0	0	0	1491
8.2	62784	0	0	0	0	0	0	1530
8.2	62928	0	0	0	0	0	0	1545
8.2	63072	0	0	0	0	0	0	1500
8.2	63216	0	0	0	0	0	0	1533
8.2	63360	0	0	0	0	0	0	1461
8.2	63504	0	0	0	0	0	0	1587
8.2	63648	0	0	0	0	0	0	1557
8.2	63792	0	0	0	0	0	0	1491
8.2	63936	0	0	0	0	0	0	1467
8.2	64080	0	0	0	0	0	0	1530
8.2	64224	0	0	0	0	0	0	1539
8.2	64368	0	0	0	0	0	0	1587
8.2	64512	0	0	0	0	0	0	1590
8.2	64656	0	0	0	0	0	0	1554
8.2	64800	0	0	0	0	0	0	1449
8.2	64944	0	0	0	0	0	0	1416
8.2	65088	0	0	0	0	0	0	1437
8.2	65232	0	0	0	0	0	0	1440
8.2	65376	0	0	0	0	0	0	1566
8.2	65520	0	0	0	0	0	0	1533
8.2	65664	0	0	0	0	0	0	1446
8.2	65808	0	0	0	0	0	0	1524
8.2	65952	0	0	0	0	0	0	1593
8.2	66096	0	0	0	0	0	0	1542
8.2	66240	0	0	0	0	0	0	1596
8.2	66384	0	0	0	0	0	0	1473
8.2	66528	0	0	0	0	0	0	1512
8.2	66672	0	0	0	0	0	0	1545
8.2	66816	0	0	0	0	0	0	1512
8.2	66960	0	0	0	0	0	0	1518
8.2	67104	0	0	0	0	0	0	1485
8.2	67248	0	0	0	0	0	0	1374
8.2	67392	0	0	0	0	0	0	1383
8.2	67536	0	0	0	0	0	0	1461
8.2	67680	0	0	0	0	0	0	1521
8.2	67824	0	0	0	0	0	0	1452
8.2	67968	0	0	0	0	0	0	1542
8.2	68112	0	0	0	0	0	0	1590
8.2	68256	0	0	0	0	0	0	1512
8.2	68400	0	0	0	0	0	0	1599
8.2	68544	0	0	0	0	0	0	1551
8.2	68688	0	0	0	0	0	0	1518
8.2	68832	0	0	0	0	0	0	1581
8.2	68976	0	0	0	0	0	0	1518
8.2	69120	0	0	0	0	0	0	1497
9.3	43344	56	226	0	226	282	5812.42	4287
9.3	43488	24	210	0	210	234	4137.06	4004
9.3	43632	14	188	0	188	202	3464.83	3582
9.3	43776	7	161	0	161	168	2709.43	3341
9.3	43920	7	132	0	132	139	2359.18	3320
9.3	44064	0	111	0	111	111	1752.05	3240
9.3	44208	0	87	0	87	87	1363.96	3140
9.3	44352	0	68	0	68	68	1094.74	3161
9.3	44496	0	61	0	61	61	996.686	3010
9.3	44640	0	45	0	45	45	694.458	3049
9.3	44784	0	37	0	37	37	547.336	3010
9.3	44928	0	24	0	24	24	373.212	3025
9.3	45072	0	17	0	17	17	250.14	2923
9.3	45216	0	11	0	11	11	183.095	2800
9.3	45360	0	9	0	9	9	142.086	2899
9.3	45504	0	5	0	5	5	94.0572	3076
9.3	45648	0	5	0	5	5	90.0599	3006
9.3	45792	0	2	0	2	2	44.0309	2985
9.3	45936	0	1	0	1	1	19.0175	3075
9.3	46080	0	0	0	0	0	0	3105
9.3	46224	0	0	0	0	0	0	2997
9.3	46368	0	0	0	0	0	0	2949
9.3	46512	0	0	0	0	0	0	2970
9.3	46656	0	0	0	0	0	0	3204
9.3	46800	0	0	0	0	0	0	3237
9.3	46944	0	0	0	0	0	0	3093
9.3	47088	0	0	0	0	0	0	3138
9.3	47232	0	0	0	0	0	0	3114
9.3	47376	0	0	0	0	0	0	3195
9.3	47520	0	0	0	0	0	0	3285
9.3	47664	0	0	0	0	0	0	3291
9.3	47808	0	0	0	0	0	0	3207
9.3	47952	0	0	0	0	0	0	3339
9.3	48096	0	0	0	0	0	0	3213
9.3	48240	0	0	0	0	0	0	3264
9.3	48384	0	0	0	0	0	0	3318
9.3	48528	0	0	0	0	0	0	3213
9.3	48672	0	0	0	0	0	0	3162
9.3	48816	0	0	0	0	0	0	3207
9.3	48960	0	0	0	0	0	0	3291
9.3	49104	0	0	0	0	0	0	3294
9.3	49248	0	0	0	0	0	0	3297
9.3	49392	0	0	0	0	0	0	3270
9.3	49536	0	0	0	0	0	0	3198
9.3	49680	0	0	0	0	0	0	3150
9.3	49824	0	0	0	0	0	0	3261
9.3	49968	0	0	0	0	0	0	3345
9.3	50112	0	0	0	0	0	0	3426
9.3	50256	0	0	0	0	0	0	3294
9.3	50400	0	0	0	0	0	0	3207
9.3	50544	0	0	0	0	0	0	3264
9.3	50688	0	0	0	0	0	0	3174
9.3	50832	0	0	0	0	0	0	3273
9.3	50976	0	0	0	0	0	0	3321
9.3	51120	0	0	0	0	0	0	3237
9.3	51264	0	0	0	0	0	0	3234
9.3	51408	0	0	0	0	0	0	3201
9.3	51552	0	0	0	0	0	0	3249
9.3	51696	0	0	0	0	0	0	3201
9.3	51840	0	0	0	0	0	0	3279
9.3	51984	0	0	0	0	0	0	3234
9.3	52128	0	0	0	0	0	0	3198
9.3	52272	0	0	0	0	0	0	3318
9.3	52416	0	0	0	0	0	0	3255
9.3	52560	0	0	0	0	0	0	3426
9.3	52704	0	0	0	0	0	0	3414
9.3	52848	0	0	0	0	0	0	3261
9.3	52992	0	0	0	0	0	0	3429
9.3	53136	0	0	0	0	0	0	3243
9.3	53280	0	0	0	0	0	0	3240
9.3	53424	0	0	0	0	0	0	3270
9.3	53568	0	0	0	0	0	0	3399
9.3	53712	0	0	0	0	0	0	3312
9.3	53856	0	0	0	0	0	0	3417
9.3	54000	0	0	0	0	0	0	3432
9.3	54144	0	0	0	0	0	0	3282
9.3	54288	0	0	0	0	0	0	3267
9.3	54432	0	0	0	0	0	0	3303
9.3	54576	0	0	0	0	0	0	3288
9.3	54720	0	0	0	0	0	0	3300
9.3	54864	0	0	0	0	0	0	3411
9.3	55008	0	0	0	0	0	0	3348
9.3	55152	0	0	0	0	0	0	3231
9.3	55296	0	0	0	0	0	0	3336
9.3	55440	0	0	0	0	0	0	3252
9.3	55584	0	0	0	0	0	0	3363
9.3	55728	0	0	0	0	0	0	3396
9.3	55872	0	0	0	0	0	0	3303
9.3	56016	0	0	0	0	0	0	3315
9.3	56160	0	0	0	0	0	0	3240
9.3	56304	0	0	0	0	0	0	3192
9.3	56448	0	0	0	0	0	0	3141
9.3	56592	0	0	0	0	0	0	3246
9.3	56736	0	0	0	0	0	0	3306
9.3	56880	0	0	0	0	0	0	3270
9.3	57024	0	0	0	0	0	0	3312
9.3	57168	0	0	0	0	0	0	3294
9.3	57312	0	0	0	0	0	0	3141
9.3	57456	0	0	0	0	0	0	3264
9.3	57600	0	0	0	0	0	0	3426
9.3	57744	0	0	0	0	0	0	3372
9.3	57888	0	0	0	0	0	0	3381
9.3	58032	0	0	0	0	0	0	3225
9.3	58176	0	0	0	0	0	0	3303
9.3	58320	0	0	0	0	0	0	3330
9.3	58464	0	0	0	0	0	0	3480
9.3	58608	0	0	0	0	0	0	3423
9.3	58752	0	0	0	0	0	0	3504
9.3	58896	0	0	0	0	0	0	3444
9.3	59040	0	0	0	0	0	0	3192
9.3	59184	0	0	0	0	0	0	3255
9.3	59328	0	0	0	0	0	0	3246
9.3	59472	0	0	0	0	0	0	3360
9.3	59616	0	0	0	0	0	0	3522
9.3	59760	0	0	0	0	0	0	3372
9.3	59904	0	0	0	0	0	0	3285
9.3	60048	0	0	0	0	0	0	3297
9.3	60192	0	0	0	0	0	0	3342
9.3	60336	0	0	0	0	0	0	3312
9.3	60480	0	0	0	0	0	0	3408
9.3	60624	0	0	0	0	0	0	3507
9.3	60768	0	0	0	0	0	0	3447
9.3	60912	0	0	0	0	0	0	3366
9.3	61056	0	0	0	0	0	0	3345
9.3	61200	0	0	0	0	0	0	3570
9.3	61344	0	0	0	0	0	0	3417
9.3	61488	0	0	0	0	0	0	3492
9.3	61632	0	0	0	0	0	0	3357
9.3	61776	0	0	0	0	0	0	3381
9.3	61920	0	0	0	0	0	0	3369
9.3	62064	0	0	0	0	0	0	3171
9.3	62208	0	0	0	0	0	0	3345
9.3	62352	0	0	0	0	0	0	3384
9.3	62496	0	0	0	0	0	0	3267
9.3	62640	0	0	0	0	0	0	3300
9.3	62784	0	0	0	0	0	0	3369
9.3	62928	0	0	0	0	0	0	3474
9.3	63072	0	0	0	0	0	0	3270
9.3	63216	0	0	0	0	0	0	3357
9.3	63360	0	0	0	0	0	0	3351
9.3	63504	0	0	0	0	0	0	3216
9.3	63648	0	0	0	0	0	0	3342
9.3	63792	0	0	0	0	0	0	3429
9.3	63936	0	0	0	0	0	0	3318
9.3	64080	0	0	0	0	0	0	3387
9.3	64224	0	0	0	0	0	0	3411
9.3	64368	0	0	0	0	0	0	3318
9.3	64512	0	0	0	0	0	0	3405
9.3	64656	0	0	0	0	0	0	3279
9.3	64800	0	0	0	0	0	0	3141
9.3	64944	0	0	0	0	0	0	3279
9.3	65088	0	0	0	0	0	0	3465
9.3	65232	0	0	0	0	0	0	3381
9.3	65376	0	0	0	0	0	0	3420
9.3	65520	0	0	0	0	0	0	3276
9.3	65664	0	0	0	0	0	0	3402
9.3	65808	0	0	0	0	0	0	3291
9.3	65952	0	0	0	0	0	0	3198
9.3	66096	0	0	0	0	0	0	3192
9.3	66240	0	0	0	0	0	0	3252
9.3	66384	0	0	0	0	0	0	3261
9.3	66528	0	0	0	0	0	0	3426
9.3	66672	0	0	0	0	0	0	3468
9.3	66816	0	0	0	0	0	0	3354
9.3	66960	0	0	0	0	0	0	3330
9.3	67104	0	0	0	0	0	0	3162
9.3	67248	0	0	0	0	0	0	3174
9.3	67392	0	0	0	0	0	0	3165
9.3	67536	0	0	0	0	0	0	3309
9.3	67680	0	0	0	0	0	0	3279
9.3	67824	0	0	0	0	0	0	3333
9.3	67968	0	0	0	0	0	0	3348
9.3	68112	0	0	0	0	0	0	3435
9.3	68256	0	0	0	0	0	0	3273
9.3	68400	0	0	0	0	0	0	3324
9.3	68544	0	0	0	0	0	0	3234
9.3	68688	0	0	0	0	0	0	3171
9.3	68832	0	0	0	0	0	0	3354
9.3	68976	0	0	0	0	0	0	3309
9.3	69120	0	0	0	0	0	0	3354
10.2	43344	0	62	0	62	62	307.801	1194
10.2	43488	0	60	0	60	60	329.744	1206
10.2	43632	0	54	0	54	54	346.657	1242
10.2	43776	0	53	0	53	53	316.718	1128
10.2	43920	0	52	0	52	52	305.688	1188
10.2	44064	0	48	0	48	48	321.65	1230
10.2	44208	0	43	0	43	43	294.657	1188
10.2	44352	0	38	0	38	38	255.58	1188
10.2	44496	0	30	0	30	30	216.503	1206
10.2	44640	0	24	0	24	24	184.466	1221
10.2	44784	0	22	0	22	22	166.396	1173
10.2	44928	0	19	0	19	19	131.31	1158
10.2	45072	0	15	0	15	15	89.1841	1131
10.2	45216	0	12	0	12	12	59.1422	1167
10.2	45360	0	11	0	11	11	63.1329	1158
10.2	45504	0	10	0	10	10	48.1119	1188
10.2	45648	0	9	0	9	9	48.1119	1098
10.2	45792	0	7	0	7	7	39.0782	1218
10.2	45936	0	4	0	4	4	37.0816	1176
10.2	46080	0	2	0	2	2	24.0559	1188
10.2	46224	0	1	0	1	1	11.0303	1260
10.2	46368	0	1	0	1	1	11.0303	1221
10.2	46512	0	1	0	1	1	11.0303	1128
10.2	46656	0	0	0	0	0	0	1182
10.2	46800	0	0	0	0	0	0	1149
10.2	46944	0	0	0	0	0	0	1077
10.2	47088	0	0	0	0	0	0	1134
10.2	47232	0	0	0	0	0	0	1068
10.2	47376	0	0	0	0	0	0	1038
10.2	47520	0	0	0	0	0	0	1029
10.2	47664	0	0	0	0	0	0	1071
10.2	47808	0	0	0	0	0	0	1032
10.2	47952	0	0	0	0	0	0	897
10.2	48096	0	0	0	0	0	0	954
10.2	48240	0	0	0	0	0	0	1026
10.2	48384	0	0	0	0	0	0	1002
10.2	48528	0	0	0	0	0	0	1083
10.2	48672	0	0	0	0	0	0	1092
10.2	48816	0	0	0	0	0	0	1047
10.2	48960	0	0	0	0	0	0	1116
10.2	49104	0	0	0	0	0	0	1113
10.2	49248	0	0	0	0	0	0	1113
10.2	49392	0	0	0	0	0	0	1194
10.2	49536	0	0	0	0	0	0	1095
10.2	49680	0	0	0	0	0	0	1089
10.2	49824	0	0	0	0	0	0	1092
10.2	49968	0	0	0	0	0	0	1212
10.2	50112	0	0	0	0	0	0	1122
10.2	50256	0	0	0	0	0	0	1134
10.2	50400	0	0	0	0	0	0	1062
10.2	50544	0	0	0	0	0	0	1014
10.2	50688	0	0	0	0	0	0	1068
10.2	50832	0	0	0	0	0	0	1038
10.2	50976	0	0	0	0	0	0	1062
10.2	51120	0	0	0	0	0	0	1053
10.2	51264	0	0	0	0	0	0	1107
10.2	51408	0	0	0	0	0	0	1146
10.2	51552	0	0	0	0	0	0	1155
10.2	51696	0	0	0	0	0	0	1071
10.2	51840	0	0	0	0	0	0	1095
10.2	51984	0	0	0	0	0	0	1131
10.2	52128	0	0	0	0	0	0	1140
10.2	52272	0	0	0	0	0	0	1161
10.2	52416	0	0	0	0	0	0	1146
10.2	52560	0	0	0	0	0	0	1107
10.2	52704	0	0	0	0	0	0	1149
10.2	52848	0	0	0	0	0	0	1140
10.2	52992	0	0	0	0	0	0	1101
10.2	53136	0	0	0	0	0	0	1134
10.2	53280	0	0	0	0	0	0	1134
10.2	53424	0	0	0	0	0	0	1182
10.2	53568	0	0	0	0	0	0	1128
10.2	53712	0	0	0	0	0	0	1179
10.2	53856	0	0	0	0	0	0	1131
10.2	54000	0	0	0	0	0	0	1074
10.2	54144	0	0	0	0	0	0	1182
10.2	54288	0	0	0	0	0	0	1188
10.2	54432	0	0	0	0	0	0	1149
10.2	54576	0	0	0	0	0	0	1215
10.2	54720	0	0	0	0	0	0	1122
10.2	54864	0	0	0	0	0	0	1068
10.2	55008	0	0	0	0	0	0	1203
10.2	55152	0	0	0	0	0	0	1155
10.2	55296	0	0	0	0	0	0	1095
10.2	55440	0	0	0	0	0	0	1125
10.2	55584	0	0	0	0	0	0	1104
10.2	55728	0	0	0	0	0	0	1104
10.2	55872	0	0	0	0	0	0	1080
10.2	56016	0	0	0	0	0	0	1158
10.2	56160	0	0	0	0	0	0	1083
10.2	56304	0	0	0	0	0	0	1092
10.2	56448	0	0	0	0	0	0	1101
10.2	56592	0	0	0	0	0	0	1164
10.2	56736	0	0	0	0	0	0	1233
10.2	56880	0	0	0	0	0	0	1143
10.2	57024	0	0	0	0	0	0	1104
10.2	57168	0	0	0	0	0	0	1098
10.2	57312	0	0	0	0	0	0	1077
10.2	57456	0	0	0	0	0	0	1146
10.2	57600	0	0	0	0	0	0	1089
10.2	57744	0	0	0	0	0	0	1125
10.2	57888	0	0	0	0	0	0	1143
10.2	58032	0	0	0	0	0	0	1131
10.2	58176	0	0	0	0	0	0	1137
10.2	58320	0	0	0	0	0	0	1158
10.2	58464	0	0	0	0	0	0	1041
10.2	58608	0	0	0	0	0	0	1119
10.2	58752	0	0	0	0	0	0	1209
10.2	58896	0	0	0	0	0	0	1083
10.2	59040	0	0	0	0	0	0	1113
10.2	59184	0	0	0	0	0	0	1125
10.2	59328	0	0	0	0	0	0	1122
10.2	59472	0	0	0	0	0	0	1095
10.2	59616	0	0	0	0	0	0	1068
10.2	59760	0	0	0	0	0	0	1113
10.2	59904	0	0	0	0	0	0	1110
10.2	60048	0	0	0	0	0	0	1053
10.2	60192	0	0	0	0	0	0	1044
10.2	60336	0	0	0	0	0	0	1077
10.2	60480	0	0	0	0	0	0	1092
10.2	60624	0	0	0	0	0	0	1053
10.2	60768	0	0	0	0	0	0	1113
10.2	60912	0	0	0	0	0	0	1086
10.2	61056	0	0	0	0	0	0	1080
10.2	61200	0	0	0	0	0	0	1050
10.2	61344	0	0	0	0	0	0	1020
10.2	61488	0	0	0	0	0	0	1140
10.2	61632	0	0	0	0	0	0	1191
10.2	61776	0	0	0	0	0	0	1131
10.2	61920	0	0	0	0	0	0	1077
10.2	62064	0	0	0	0	0	0	1041
10.2	62208	0	0	0	0	0	0	1119
10.2	62352	0	0	0	0	0	0	1116
10.2	62496	0	0	0	0	0	0	1113
10.2	62640	0	0	0	0	0	0	1080
10.2	62784	0	0	0	0	0	0	1110
10.2	62928	0	0	0	0	0	0	1203
10.2	63072	0	0	0	0	0	0	1203
10.2	63216	0	0	0	0	0	0	1200
10.2	63360	0	0	0	0	0	0	1131
10.2	63504	0	0	0	0	0	0	1038
10.2	63648	0	0	0	0	0	0	1047
10.2	63792	0	0	0	0	0	0	1059
10.2	63936	0	0	0	0	0	0	1131
10.2	64080	0	0	0	0	0	0	1074
10.2	64224	0	0	0	0	0	0	1206
10.2	64368	0	0	0	0	0	0	1170
10.2	64512	0	0	0	0	0	0	1152
10.2	64656	0	0	0	0	0	0	1092
10.2	64800	0	0	0	0	0	0	1095
10.2	64944	0	0	0	0	0	0	1182
10.2	65088	0	0	0	0	0	0	1185
10.2	65232	0	0	0	0	0	0	1092
10.2	65376	0	0	0	0	0	0	1125
10.2	65520	0	0	0	0	0	0	1122
10.2	65664	0	0	0	0	0	0	1167
10.2	65808	0	0	0	0	0	0	1179
10.2	65952	0	0	0	0	0	0	1125
10.2	66096	0	0	0	0	0	0	1074
10.2	66240	0	0	0	0	0	0	1092
10.2	66384	0	0	0	0	0	0	1158
10.2	66528	0	0	0	0	0	0	1128
10.2	66672	0	0	0	0	0	0	1086
10.2	66816	0	0	0	0	0	0	1113
10.2	66960	0	0	0	0	0	0	1092
10.2	67104	0	0	0	0	0	0	1173
10.2	67248	0	0	0	0	0	0	1080
10.2	67392	0	0	0	0	0	0	1023
10.2	67536	0	0	0	0	0	0	1116
10.2	67680	0	0	0	0	0	0	1128
10.2	67824	0	0	0	0	0	0	1179
10.2	67968	0	0	0	0	0	0	1146
10.2	68112	0	0	0	0	0	0	1095
10.2	68256	0	0	0	0	0	0	1161
10.2	68400	0	0	0	0	0	0	1194
10.2	68544	0	0	0	0	0	0	1284
10.2	68688	0	0	0	0	0	0	1248
10.2	68832	0	0	0	0	0	0	1209
10.2	68976	0	0	0	0	0	0	1209
10.2	69120	0	0	0	0	0	0	1212
11.1	43344	0	30	0	30	30	55.1515	879
11.1	43488	0	29	0	29	29	51.165	759
11.1	43632	0	28	0	28	28	194.575	822
11.1	43776	0	28	0	28	28	51.165	834
11.1	43920	0	26	0	26	26	44.1212	780
11.1	44064	0	25	0	25	25	44.1254	849
11.1	44208	0	22	0	22	22	33.0909	810
11.1	44352	0	17	0	17	17	11.0303	789
11.1	44496	0	13	0	13	13	0	789
11.1	44640	0	12	0	12	12	0	873
11.1	44784	0	11	0	11	11	0	861
11.1	44928	0	7	0	7	7	0	789
11.1	45072	0	6	0	6	6	0	702
11.1	45216	0	6	0	6	6	0	783
11.1	45360	0	4	0	4	4	0	768
11.1	45504	0	4	0	4	4	0	792
11.1	45648	0	3	0	3	3	9.03704	744
11.1	45792	0	3	0	3	3	9.03704	804
11.1	45936	0	2	0	2	2	0	786
11.1	46080	0	2	0	2	2	0	813
11.1	46224	0	2	0	2	2	0	759
11.1	46368	0	2	0	2	2	0	816
11.1	46512	0	2	0	2	2	0	798
11.1	46656	0	2	0	2	2	0	786
11.1	46800	0	0	0	0	0	0	792
11.1	46944	0	0	0	0	0	0	852
11.1	47088	0	0	0	0	0	0	849
11.1	47232	0	0	0	0	0	0	846
11.1	47376	0	0	0	0	0	0	843
11.1	47520	0	0	0	0	0	0	876
11.1	47664	0	0	0	0	0	0	879
11.1	47808	0	0	0	0	0	0	801
11.1	47952	0	0	0	0	0	0	750
11.1	48096	0	0	0	0	0	0	762
11.1	48240	0	0	0	0	0	0	771
11.1	48384	0	0	0	0	0	0	837
11.1	48528	0	0	0	0	0	0	804
11.1	48672	0	0	0	0	0	0	819
11.1	48816	0	0	0	0	0	0	834
11.1	48960	0	0	0	0	0	0	807
11.1	49104	0	0	0	0	0	0	822
11.1	49248	0	0	0	0	0	0	813
11.1	49392	0	0	0	0	0	0	801
11.1	49536	0	0	0	0	0	0	897
11.1	49680	0	0	0	0	0	0	855
11.1	49824	0	0	0	0	0	0	771
11.1	49968	0	0	0	0	0	0	828
11.1	50112	0	0	0	0	0	0	864
11.1	50256	0	0	0	0	0	0	942
11.1	50400	0	0	0	0	0	0	864
11.1	50544	0	0	0	0	0	0	789
11.1	50688	0	0	0	0	0	0	867
11.1	50832	0	0	0	0	0	0	867
11.1	50976	0	0	0	0	0	0	906
11.1	51120	0	0	0	0	0	0	777
11.1	51264	0	0	0	0	0	0	807
11.1	51408	0	0	0	0	0	0	948
11.1	51552	0	0	0	0	0	0	852
11.1	51696	0	0	0	0	0	0	852
11.1	51840	0	0	0	0	0	0	837
11.1	51984	0	0	0	0	0	0	855
11.1	52128	0	0	0	0	0	0	891
11.1	52272	0	0	0	0	0	0	951
11.1	52416	0	0	0	0	0	0	891
11.1	52560	0	0	0	0	0	0	885
11.1	52704	0	0	0	0	0	0	885
11.1	52848	0	0	0	0	0	0	891
11.1	52992	0	0	0	0	0	0	894
11.1	53136	0	0	0	0	0	0	813
11.1	53280	0	0	0	0	0	0	774
11.1	53424	0	0	0	0	0	0	792
11.1	53568	0	0	0	0	0	0	807
11.1	53712	0	0	0	0	0	0	804
11.1	53856	0	0	0	0	0	0	819
11.1	54000	0	0	0	0	0	0	840
11.1	54144	0	0	0	0	0	0	843
11.1	54288	0	0	0	0	0	0	801
11.1	54432	0	0	0	0	0	0	792
11.1	54576	0	0	0	0	0	0	813
11.1	54720	0	0	0	0	0	0	804
11.1	54864	0	0	0	0	0	0	810
11.1	55008	0	0	0	0	0	0	867
11.1	55152	0	0	0	0	0	0	900
11.1	55296	0	0	0	0	0	0	846
11.1	55440	0	0	0	0	0	0	837
11.1	55584	0	0	0	0	0	0	828
11.1	55728	0	0	0	0	0	0	822
11.1	55872	0	0	0	0	0	0	879
11.1	56016	0	0	0	0	0	0	897
11.1	56160	0	0	0	0	0	0	810
11.1	56304	0	0	0	0	0	0	834
11.1	56448	0	0	0	0	0	0	798
11.1	56592	0	0	0	0	0	0	813
11.1	56736	0	0	0	0	0	0	804
11.1	56880	0	0	0	0	0	0	825
11.1	57024	0	0	0	0	0	0	894
11.1	57168	0	0	0	0	0	0	873
11.1	57312	0	0	0	0	0	0	795
11.1	57456	0	0	0	0	0	0	876
11.1	57600	0	0	0	0	0	0	810
11.1	57744	0	0	0	0	0	0	873
11.1	57888	0	0	0	0	0	0	822
11.1	58032	0	0	0	0	0	0	852
11.1	58176	0	0	0	0	0	0	906
11.1	58320	0	0	0	0	0	0	894
11.1	58464	0	0	0	0	0	0	900
11.1	58608	0	0	0	0	0	0	888
11.1	58752	0	0	0	0	0	0	903
11.1	58896	0	0	0	0	0	0	903
11.1	59040	0	0	0	0	0	0	846
11.1	59184	0	0	0	0	0	0	891
11.1	59328	0	0	0	0	0	0	879
11.1	59472	0	0	0	0	0	0	876
11.1	59616	0	0	0	0	0	0	735
11.1	59760	0	0	0	0	0	0	774
11.1	59904	0	0	0	0	0	0	777
11.1	60048	0	0	0	0	0	0	816
11.1	60192	0	0	0	0	0	0	864
11.1	60336	0	0	0	0	0	0	909
11.1	60480	0	0	0	0	0	0	822
11.1	60624	0	0	0	0	0	0	828
11.1	60768	0	0	0	0	0	0	840
11.1	60912	0	0	0	0	0	0	804
11.1	61056	0	0	0	0	0	0	789
11.1	61200	0	0	0	0	0	0	912
11.1	61344	0	0	0	0	0	0	852
11.1	61488	0	0	0	0	0	0	828
11.1	61632	0	0	0	0	0	0	813
11.1	61776	0	0	0	0	0	0	816
11.1	61920	0	0	0	0	0	0	834
11.1	62064	0	0	0	0	0	0	852
11.1	62208	0	0	0	0	0	0	879
11.1	62352	0	0	0	0	0	0	828
11.1	62496	0	0	0	0	0	0	864
11.1	62640	0	0	0	0	0	0	879
11.1	62784	0	0	0	0	0	0	846
11.1	62928	0	0	0	0	0	0	861
11.1	63072	0	0	0	0	0	0	843
11.1	63216	0	0	0	0	0	0	807
11.1	63360	0	0	0	0	0	0	810
11.1	63504	0	0	0	0	0	0	867
11.1	63648	0	0	0	0	0	0	768
11.1	63792	0	0	0	0	0	0	855
11.1	63936	0	0	0	0	0	0	879
11.1	64080	0	0	0	0	0	0	819
11.1	64224	0	0	0	0	0	0	819
11.1	64368	0	0	0	0	0	0	855
11.1	64512	0	0	0	0	0	0	966
11.1	64656	0	0	0	0	0	0	858
11.1	64800	0	0	0	0	0	0	807
11.1	64944	0	0	0	0	0	0	864
11.1	65088	0	0	0	0	0	0	885
11.1	65232	0	0	0	0	0	0	810
11.1	65376	0	0	0	0	0	0	897
11.1	65520	0	0	0	0	0	0	906
11.1	65664	0	0	0	0	0	0	873
11.1	65808	0	0	0	0	0	0	792
11.1	65952	0	0	0	0	0	0	810
11.1	66096	0	0	0	0	0	0	831
11.1	66240	0	0	0	0	0	0	834
11.1	66384	0	0	0	0	0	0	828
11.1	66528	0	0	0	0	0	0	843
11.1	66672	0	0	0	0	0	0	834
11.1	66816	0	0	0	0	0	0	759
11.1	66960	0	0	0	0	0	0	795
11.1	67104	0	0	0	0	0	0	840
11.1	67248	0	0	0	0	0	0	930
11.1	67392	0	0	0	0	0	0	888
11.1	67536	0	0	0	0	0	0	879
11.1	67680	0	0	0	0	0	0	915
11.1	67824	0	0	0	0	0	0	894
11.1	67968	0	0	0	0	0	0	897
11.1	68112	0	0	0	0	0	0	861
11.1	68256	0	0	0	0	0	0	861
11.1	68400	0	0	0	0	0	0	906
11.1	68544	0	0	0	0	0	0	867
11.1	68688	0	0	0	0	0	0	819
11.1	68832	0	0	0	0	0	0	795
11.1	68976	0	0	0	0	0	0	852
11.1	69120	0	0	0	0	0	0	834
12.3	43344	0	27	0	27	27	22.0606	1563
12.3	43488	0	24	0	24	24	22.0606	1659
12.3	43632	0	24	0	24	24	26.0513	1608
12.3	43776	0	18	0	18	18	22.0606	1542
12.3	43920	0	17	0	17	17	22.0606	1503
12.3	44064	0	13	0	13	13	26.0513	1608
12.3	44208	0	10	0	10	10	22.0606	1590
12.3	44352	0	6	0	6	6	11.0303	1587
12.3	44496	0	6	0	6	6	11.0303	1524
12.3	44640	0	5	0	5	5	11.0303	1617
12.3	44784	0	5	0	5	5	11.0303	1593
12.3	44928	0	4	0	4	4	0	1581
12.3	45072	0	4	0	4	4	0	1509
12.3	45216	0	3	0	3	3	0	1608
12.3	45360	0	3	0	3	3	0	1515
12.3	45504	0	2	0	2	2	0	1467
12.3	45648	0	1	0	1	1	0	1611
12.3	45792	0	0	0	0	0	0	1599
12.3	45936	0	0	0	0	0	0	1485
[truncated: 34,001 more rows]
