# Supplementary material for: GEODE: an in silico tool that translates in vitro to in vivo predictions of tuberculosis antibiotic combination efficacy
Source: Front Pharmacol. 2025 Oct 17;16:1639673. doi: 10.3389/fphar.2025.1639673 (PMC12575316; doi:10.3389/fphar.2025.1639673)
Supplement: Supplementary file 2 [file Supplementaryfile4.zip › simulation_data/HRZE-ANNNNH-mean.csv]

exp	time	Int.Mtb.	Ext.Mtb.	repExtMtb	NonReplExt.Mtb.	TotMtb.	TotMtbInGranScaledRing	TotPethot
2.2	43344	0	18	0	18	18	101.272	1119
2.2	43488	0	16	0	16	16	90.2419	1146
2.2	43632	0	12	0	12	12	85.198	1116
2.2	43776	0	11	0	11	11	59.1443	1041
2.2	43920	0	8	0	8	8	76.1631	1113
2.2	44064	0	6	0	6	6	63.1341	1188
2.2	44208	0	5	0	5	5	40.1347	1098
2.2	44352	0	3	0	3	3	33.093	1065
2.2	44496	0	2	0	2	2	24.0559	1170
2.2	44640	0	1	0	1	1	13.0256	1212
2.2	44784	0	1	0	1	1	13.0256	1170
2.2	44928	0	1	0	1	1	0	1203
2.2	45072	0	0	0	0	0	0	1176
2.2	45216	0	0	0	0	0	0	1179
2.2	45360	0	0	0	0	0	0	1089
2.2	45504	0	0	0	0	0	0	1008
2.2	45648	0	0	0	0	0	0	1140
2.2	45792	0	0	0	0	0	0	1047
2.2	45936	0	0	0	0	0	0	1050
2.2	46080	0	0	0	0	0	0	1041
2.2	46224	0	0	0	0	0	0	978
2.2	46368	0	0	0	0	0	0	1005
2.2	46512	0	0	0	0	0	0	978
2.2	46656	0	0	0	0	0	0	909
2.2	46800	0	0	0	0	0	0	921
2.2	46944	0	0	0	0	0	0	957
2.2	47088	0	0	0	0	0	0	984
2.2	47232	0	0	0	0	0	0	1008
2.2	47376	0	0	0	0	0	0	1050
2.2	47520	0	0	0	0	0	0	1107
2.2	47664	0	0	0	0	0	0	1035
2.2	47808	0	0	0	0	0	0	1113
2.2	47952	0	0	0	0	0	0	1047
2.2	48096	0	0	0	0	0	0	1017
2.2	48240	0	0	0	0	0	0	1068
2.2	48384	0	0	0	0	0	0	1113
2.2	48528	0	0	0	0	0	0	1056
2.2	48672	0	0	0	0	0	0	999
2.2	48816	0	0	0	0	0	0	1005
2.2	48960	0	0	0	0	0	0	933
2.2	49104	0	0	0	0	0	0	981
2.2	49248	0	0	0	0	0	0	1056
2.2	49392	0	0	0	0	0	0	978
2.2	49536	0	0	0	0	0	0	1062
2.2	49680	0	0	0	0	0	0	1047
2.2	49824	0	0	0	0	0	0	1050
2.2	49968	0	0	0	0	0	0	1011
2.2	50112	0	0	0	0	0	0	1008
2.2	50256	0	0	0	0	0	0	1020
2.2	50400	0	0	0	0	0	0	1101
2.2	50544	0	0	0	0	0	0	1032
2.2	50688	0	0	0	0	0	0	1146
2.2	50832	0	0	0	0	0	0	1068
2.2	50976	0	0	0	0	0	0	1023
2.2	51120	0	0	0	0	0	0	978
2.2	51264	0	0	0	0	0	0	1026
2.2	51408	0	0	0	0	0	0	951
2.2	51552	0	0	0	0	0	0	1020
2.2	51696	0	0	0	0	0	0	1014
2.2	51840	0	0	0	0	0	0	1047
2.2	51984	0	0	0	0	0	0	1053
2.2	52128	0	0	0	0	0	0	1068
2.2	52272	0	0	0	0	0	0	1074
2.2	52416	0	0	0	0	0	0	999
2.2	52560	0	0	0	0	0	0	1032
2.2	52704	0	0	0	0	0	0	975
2.2	52848	0	0	0	0	0	0	1026
2.2	52992	0	0	0	0	0	0	1008
2.2	53136	0	0	0	0	0	0	1014
2.2	53280	0	0	0	0	0	0	1008
2.2	53424	0	0	0	0	0	0	1059
2.2	53568	0	0	0	0	0	0	1029
2.2	53712	0	0	0	0	0	0	993
2.2	53856	0	0	0	0	0	0	933
2.2	54000	0	0	0	0	0	0	981
2.2	54144	0	0	0	0	0	0	924
2.2	54288	0	0	0	0	0	0	1008
2.2	54432	0	0	0	0	0	0	987
2.2	54576	0	0	0	0	0	0	1041
2.2	54720	0	0	0	0	0	0	1056
2.2	54864	0	0	0	0	0	0	1044
2.2	55008	0	0	0	0	0	0	1065
2.2	55152	0	0	0	0	0	0	1110
2.2	55296	0	0	0	0	0	0	1026
2.2	55440	0	0	0	0	0	0	993
2.2	55584	0	0	0	0	0	0	1041
2.2	55728	0	0	0	0	0	0	1029
2.2	55872	0	0	0	0	0	0	1059
2.2	56016	0	0	0	0	0	0	1071
2.2	56160	0	0	0	0	0	0	987
2.2	56304	0	0	0	0	0	0	918
2.2	56448	0	0	0	0	0	0	990
2.2	56592	0	0	0	0	0	0	1068
2.2	56736	0	0	0	0	0	0	993
2.2	56880	0	0	0	0	0	0	1101
2.2	57024	0	0	0	0	0	0	1119
2.2	57168	0	0	0	0	0	0	1098
2.2	57312	0	0	0	0	0	0	1098
2.2	57456	0	0	0	0	0	0	1143
2.2	57600	0	0	0	0	0	0	1092
2.2	57744	0	0	0	0	0	0	1017
2.2	57888	0	0	0	0	0	0	1053
2.2	58032	0	0	0	0	0	0	1029
2.2	58176	0	0	0	0	0	0	1005
2.2	58320	0	0	0	0	0	0	1137
2.2	58464	0	0	0	0	0	0	1053
2.2	58608	0	0	0	0	0	0	969
2.2	58752	0	0	0	0	0	0	1020
2.2	58896	0	0	0	0	0	0	1008
2.2	59040	0	0	0	0	0	0	1026
2.2	59184	0	0	0	0	0	0	1089
2.2	59328	0	0	0	0	0	0	1050
2.2	59472	0	0	0	0	0	0	1023
2.2	59616	0	0	0	0	0	0	1008
2.2	59760	0	0	0	0	0	0	1038
2.2	59904	0	0	0	0	0	0	1077
2.2	60048	0	0	0	0	0	0	1074
2.2	60192	0	0	0	0	0	0	1044
2.2	60336	0	0	0	0	0	0	1119
2.2	60480	0	0	0	0	0	0	1101
2.2	60624	0	0	0	0	0	0	1044
2.2	60768	0	0	0	0	0	0	1047
2.2	60912	0	0	0	0	0	0	1080
2.2	61056	0	0	0	0	0	0	975
2.2	61200	0	0	0	0	0	0	1056
2.2	61344	0	0	0	0	0	0	1017
2.2	61488	0	0	0	0	0	0	1071
2.2	61632	0	0	0	0	0	0	1029
2.2	61776	0	0	0	0	0	0	1059
2.2	61920	0	0	0	0	0	0	1038
2.2	62064	0	0	0	0	0	0	1056
2.2	62208	0	0	0	0	0	0	996
2.2	62352	0	0	0	0	0	0	957
2.2	62496	0	0	0	0	0	0	1056
2.2	62640	0	0	0	0	0	0	1032
2.2	62784	0	0	0	0	0	0	1113
2.2	62928	0	0	0	0	0	0	1053
2.2	63072	0	0	0	0	0	0	996
2.2	63216	0	0	0	0	0	0	1050
2.2	63360	0	0	0	0	0	0	1014
2.2	63504	0	0	0	0	0	0	1095
2.2	63648	0	0	0	0	0	0	1116
2.2	63792	0	0	0	0	0	0	1065
2.2	63936	0	0	0	0	0	0	972
2.2	64080	0	0	0	0	0	0	1026
2.2	64224	0	0	0	0	0	0	1071
2.2	64368	0	0	0	0	0	0	1131
2.2	64512	0	0	0	0	0	0	1188
2.2	64656	0	0	0	0	0	0	1188
2.2	64800	0	0	0	0	0	0	1095
2.2	64944	0	0	0	0	0	0	1113
2.2	65088	0	0	0	0	0	0	1167
2.2	65232	0	0	0	0	0	0	1146
2.2	65376	0	0	0	0	0	0	1029
2.2	65520	0	0	0	0	0	0	954
2.2	65664	0	0	0	0	0	0	963
2.2	65808	0	0	0	0	0	0	972
2.2	65952	0	0	0	0	0	0	1005
2.2	66096	0	0	0	0	0	0	1014
2.2	66240	0	0	0	0	0	0	996
2.2	66384	0	0	0	0	0	0	1053
2.2	66528	0	0	0	0	0	0	1050
2.2	66672	0	0	0	0	0	0	1011
2.2	66816	0	0	0	0	0	0	1023
2.2	66960	0	0	0	0	0	0	1089
2.2	67104	0	0	0	0	0	0	1038
2.2	67248	0	0	0	0	0	0	1092
2.2	67392	0	0	0	0	0	0	1041
2.2	67536	0	0	0	0	0	0	1059
2.2	67680	0	0	0	0	0	0	1074
2.2	67824	0	0	0	0	0	0	1011
2.2	67968	0	0	0	0	0	0	966
2.2	68112	0	0	0	0	0	0	1068
2.2	68256	0	0	0	0	0	0	1092
2.2	68400	0	0	0	0	0	0	1125
2.2	68544	0	0	0	0	0	0	1113
2.2	68688	0	0	0	0	0	0	1104
2.2	68832	0	0	0	0	0	0	1008
2.2	68976	0	0	0	0	0	0	1047
2.2	69120	0	0	0	0	0	0	993
3.2	43344	0	366	0	366	366	3024.01	3210
3.2	43488	0	333	0	333	333	2747.43	3288
3.2	43632	0	304	0	304	304	2570.35	3198
3.2	43776	0	286	0	286	286	2447.32	3159
3.2	43920	0	265	0	265	265	2225.63	3270
3.2	44064	0	233	0	233	233	1896.43	3279
3.2	44208	0	210	0	210	210	1707.46	3249
3.2	44352	0	190	0	190	190	1571.64	3276
3.2	44496	0	167	0	167	167	1341.14	3231
3.2	44640	0	143	0	143	143	1190.63	3183
3.2	44784	0	126	0	126	126	1068.4	3102
3.2	44928	0	113	0	113	113	950.551	3318
3.2	45072	0	97	0	97	97	799.531	3243
3.2	45216	0	80	0	80	80	670.635	3258
3.2	45360	0	60	0	60	60	508.063	3276
3.2	45504	0	50	0	50	50	408.471	3213
3.2	45648	0	42	0	42	42	351.577	3147
3.2	45792	0	33	0	33	33	278.092	3267
3.2	45936	0	28	0	28	28	238.723	3378
3.2	46080	0	26	0	26	26	222.579	3183
3.2	46224	0	19	0	19	19	165.071	3255
3.2	46368	0	15	0	15	15	141.911	3399
3.2	46512	0	13	0	13	13	125.814	3357
3.2	46656	0	6	0	6	6	54.2482	3426
3.2	46800	0	3	0	3	3	23.1446	3264
3.2	46944	0	3	0	3	3	23.1446	3237
3.2	47088	0	1	0	1	1	5.06667	3159
3.2	47232	0	1	0	1	1	5.06667	3210
3.2	47376	0	1	0	1	1	5.06667	3453
3.2	47520	0	1	0	1	1	5.06667	3420
3.2	47664	0	0	0	0	0	0	3276
3.2	47808	0	0	0	0	0	0	3228
3.2	47952	0	0	0	0	0	0	3321
3.2	48096	0	0	0	0	0	0	3261
3.2	48240	0	0	0	0	0	0	3312
3.2	48384	0	0	0	0	0	0	3117
3.2	48528	0	0	0	0	0	0	3063
3.2	48672	0	0	0	0	0	0	3102
3.2	48816	0	0	0	0	0	0	3243
3.2	48960	0	0	0	0	0	0	3108
3.2	49104	0	0	0	0	0	0	3162
3.2	49248	0	0	0	0	0	0	3237
3.2	49392	0	0	0	0	0	0	3180
3.2	49536	0	0	0	0	0	0	3252
3.2	49680	0	0	0	0	0	0	3189
3.2	49824	0	0	0	0	0	0	3300
3.2	49968	0	0	0	0	0	0	3183
3.2	50112	0	0	0	0	0	0	3192
3.2	50256	0	0	0	0	0	0	3018
3.2	50400	0	0	0	0	0	0	3198
3.2	50544	0	0	0	0	0	0	3168
3.2	50688	0	0	0	0	0	0	3171
3.2	50832	0	0	0	0	0	0	3357
3.2	50976	0	0	0	0	0	0	2991
3.2	51120	0	0	0	0	0	0	3069
3.2	51264	0	0	0	0	0	0	3210
3.2	51408	0	0	0	0	0	0	3225
3.2	51552	0	0	0	0	0	0	3051
3.2	51696	0	0	0	0	0	0	3153
3.2	51840	0	0	0	0	0	0	3204
3.2	51984	0	0	0	0	0	0	3156
3.2	52128	0	0	0	0	0	0	3081
3.2	52272	0	0	0	0	0	0	3228
3.2	52416	0	0	0	0	0	0	3369
3.2	52560	0	0	0	0	0	0	3111
3.2	52704	0	0	0	0	0	0	3186
3.2	52848	0	0	0	0	0	0	3180
3.2	52992	0	0	0	0	0	0	3144
3.2	53136	0	0	0	0	0	0	3135
3.2	53280	0	0	0	0	0	0	3102
3.2	53424	0	0	0	0	0	0	3021
3.2	53568	0	0	0	0	0	0	3159
3.2	53712	0	0	0	0	0	0	3243
3.2	53856	0	0	0	0	0	0	3084
3.2	54000	0	0	0	0	0	0	3141
3.2	54144	0	0	0	0	0	0	3141
3.2	54288	0	0	0	0	0	0	3012
3.2	54432	0	0	0	0	0	0	2943
3.2	54576	0	0	0	0	0	0	3183
3.2	54720	0	0	0	0	0	0	3177
3.2	54864	0	0	0	0	0	0	3129
3.2	55008	0	0	0	0	0	0	2952
3.2	55152	0	0	0	0	0	0	3048
3.2	55296	0	0	0	0	0	0	3114
3.2	55440	0	0	0	0	0	0	3048
3.2	55584	0	0	0	0	0	0	3129
3.2	55728	0	0	0	0	0	0	3075
3.2	55872	0	0	0	0	0	0	3195
3.2	56016	0	0	0	0	0	0	3162
3.2	56160	0	0	0	0	0	0	3306
3.2	56304	0	0	0	0	0	0	3168
3.2	56448	0	0	0	0	0	0	3072
3.2	56592	0	0	0	0	0	0	3072
3.2	56736	0	0	0	0	0	0	3135
3.2	56880	0	0	0	0	0	0	3126
3.2	57024	0	0	0	0	0	0	3162
3.2	57168	0	0	0	0	0	0	3315
3.2	57312	0	0	0	0	0	0	3279
3.2	57456	0	0	0	0	0	0	3237
3.2	57600	0	0	0	0	0	0	3306
3.2	57744	0	0	0	0	0	0	3213
3.2	57888	0	0	0	0	0	0	3156
3.2	58032	0	0	0	0	0	0	3222
3.2	58176	0	0	0	0	0	0	3216
3.2	58320	0	0	0	0	0	0	3348
3.2	58464	0	0	0	0	0	0	3264
3.2	58608	0	0	0	0	0	0	3114
3.2	58752	0	0	0	0	0	0	3255
3.2	58896	0	0	0	0	0	0	3144
3.2	59040	0	0	0	0	0	0	3204
3.2	59184	0	0	0	0	0	0	3039
3.2	59328	0	0	0	0	0	0	2985
3.2	59472	0	0	0	0	0	0	3096
3.2	59616	0	0	0	0	0	0	3171
3.2	59760	0	0	0	0	0	0	3105
3.2	59904	0	0	0	0	0	0	3117
3.2	60048	0	0	0	0	0	0	3141
3.2	60192	0	0	0	0	0	0	3171
3.2	60336	0	0	0	0	0	0	3066
3.2	60480	0	0	0	0	0	0	3075
3.2	60624	0	0	0	0	0	0	3018
3.2	60768	0	0	0	0	0	0	3129
3.2	60912	0	0	0	0	0	0	3144
3.2	61056	0	0	0	0	0	0	3162
3.2	61200	0	0	0	0	0	0	3264
3.2	61344	0	0	0	0	0	0	3237
3.2	61488	0	0	0	0	0	0	3249
3.2	61632	0	0	0	0	0	0	3144
3.2	61776	0	0	0	0	0	0	3267
3.2	61920	0	0	0	0	0	0	3114
3.2	62064	0	0	0	0	0	0	3258
3.2	62208	0	0	0	0	0	0	3072
3.2	62352	0	0	0	0	0	0	3033
3.2	62496	0	0	0	0	0	0	3039
3.2	62640	0	0	0	0	0	0	3096
3.2	62784	0	0	0	0	0	0	3105
3.2	62928	0	0	0	0	0	0	3102
3.2	63072	0	0	0	0	0	0	3150
3.2	63216	0	0	0	0	0	0	3183
3.2	63360	0	0	0	0	0	0	3141
3.2	63504	0	0	0	0	0	0	3180
3.2	63648	0	0	0	0	0	0	3198
3.2	63792	0	0	0	0	0	0	3060
3.2	63936	0	0	0	0	0	0	3114
3.2	64080	0	0	0	0	0	0	3141
3.2	64224	0	0	0	0	0	0	3096
3.2	64368	0	0	0	0	0	0	3111
3.2	64512	0	0	0	0	0	0	3186
3.2	64656	0	0	0	0	0	0	3243
3.2	64800	0	0	0	0	0	0	3249
3.2	64944	0	0	0	0	0	0	3195
3.2	65088	0	0	0	0	0	0	3144
3.2	65232	0	0	0	0	0	0	3222
3.2	65376	0	0	0	0	0	0	3198
3.2	65520	0	0	0	0	0	0	3045
3.2	65664	0	0	0	0	0	0	3003
3.2	65808	0	0	0	0	0	0	3078
3.2	65952	0	0	0	0	0	0	2985
3.2	66096	0	0	0	0	0	0	2991
3.2	66240	0	0	0	0	0	0	3114
3.2	66384	0	0	0	0	0	0	3252
3.2	66528	0	0	0	0	0	0	3222
3.2	66672	0	0	0	0	0	0	3042
3.2	66816	0	0	0	0	0	0	3234
3.2	66960	0	0	0	0	0	0	3048
3.2	67104	0	0	0	0	0	0	2931
3.2	67248	0	0	0	0	0	0	2979
3.2	67392	0	0	0	0	0	0	3105
3.2	67536	0	0	0	0	0	0	3096
3.2	67680	0	0	0	0	0	0	3096
3.2	67824	0	0	0	0	0	0	3144
3.2	67968	0	0	0	0	0	0	3108
3.2	68112	0	0	0	0	0	0	3054
3.2	68256	0	0	0	0	0	0	3099
3.2	68400	0	0	0	0	0	0	3120
3.2	68544	0	0	0	0	0	0	3066
3.2	68688	0	0	0	0	0	0	2970
3.2	68832	0	0	0	0	0	0	3186
3.2	68976	0	0	0	0	0	0	3162
3.2	69120	0	0	0	0	0	0	3021
4.1	43344	0	51	0	51	51	179.226	2259
4.1	43488	0	46	0	46	46	431.491	2202
4.1	43632	0	42	0	42	42	165.245	2172
4.1	43776	0	35	0	35	35	249.306	2013
4.1	43920	0	30	0	30	30	120.179	2124
4.1	44064	0	28	0	28	28	206.235	2226
4.1	44208	0	26	0	26	26	238.279	2220
4.1	44352	0	23	0	23	23	194.25	2232
4.1	44496	0	22	0	22	22	175.234	2175
4.1	44640	0	16	0	16	16	121.136	2229
4.1	44784	0	15	0	15	15	62.0863	2265
4.1	44928	0	14	0	14	14	64.0837	2256
4.1	45072	0	11	0	11	11	15.0222	2319
4.1	45216	0	9	0	9	9	38.0351	2331
4.1	45360	0	6	0	6	6	40.0334	2310
4.1	45504	0	5	0	5	5	19.0175	2232
4.1	45648	0	4	0	4	4	19.0175	2181
4.1	45792	0	2	0	2	2	19.0175	2121
4.1	45936	0	2	0	2	2	19.0175	2205
4.1	46080	0	2	0	2	2	19.0175	2136
4.1	46224	0	2	0	2	2	0	2130
4.1	46368	0	1	0	1	1	17.0196	2157
4.1	46512	0	1	0	1	1	0	2220
4.1	46656	0	1	0	1	1	19.0175	2130
4.1	46800	0	1	0	1	1	17.0196	2082
4.1	46944	0	1	0	1	1	21.0159	2139
4.1	47088	0	1	0	1	1	19.0175	2199
4.1	47232	0	1	0	1	1	19.0175	2259
4.1	47376	0	1	0	1	1	19.0175	2166
4.1	47520	0	1	0	1	1	0	2106
4.1	47664	0	1	0	1	1	0	2052
4.1	47808	0	0	0	0	0	0	2067
4.1	47952	0	0	0	0	0	0	2130
4.1	48096	0	0	0	0	0	0	2094
4.1	48240	0	0	0	0	0	0	2130
4.1	48384	0	0	0	0	0	0	2127
4.1	48528	0	0	0	0	0	0	2109
4.1	48672	0	0	0	0	0	0	2238
4.1	48816	0	0	0	0	0	0	2277
4.1	48960	0	0	0	0	0	0	2154
4.1	49104	0	0	0	0	0	0	2136
4.1	49248	0	0	0	0	0	0	2121
4.1	49392	0	0	0	0	0	0	2085
4.1	49536	0	0	0	0	0	0	2088
4.1	49680	0	0	0	0	0	0	2166
4.1	49824	0	0	0	0	0	0	2226
4.1	49968	0	0	0	0	0	0	2043
4.1	50112	0	0	0	0	0	0	2049
4.1	50256	0	0	0	0	0	0	2166
4.1	50400	0	0	0	0	0	0	2208
4.1	50544	0	0	0	0	0	0	2037
4.1	50688	0	0	0	0	0	0	2160
4.1	50832	0	0	0	0	0	0	2202
4.1	50976	0	0	0	0	0	0	2163
4.1	51120	0	0	0	0	0	0	2037
4.1	51264	0	0	0	0	0	0	1977
4.1	51408	0	0	0	0	0	0	1938
4.1	51552	0	0	0	0	0	0	2037
4.1	51696	0	0	0	0	0	0	1983
4.1	51840	0	0	0	0	0	0	1905
4.1	51984	0	0	0	0	0	0	1998
4.1	52128	0	0	0	0	0	0	2073
4.1	52272	0	0	0	0	0	0	2181
4.1	52416	0	0	0	0	0	0	2190
4.1	52560	0	0	0	0	0	0	2139
4.1	52704	0	0	0	0	0	0	2106
4.1	52848	0	0	0	0	0	0	2136
4.1	52992	0	0	0	0	0	0	2133
4.1	53136	0	0	0	0	0	0	2178
4.1	53280	0	0	0	0	0	0	2169
4.1	53424	0	0	0	0	0	0	2178
4.1	53568	0	0	0	0	0	0	2076
4.1	53712	0	0	0	0	0	0	2184
4.1	53856	0	0	0	0	0	0	2079
4.1	54000	0	0	0	0	0	0	2139
4.1	54144	0	0	0	0	0	0	2109
4.1	54288	0	0	0	0	0	0	2070
4.1	54432	0	0	0	0	0	0	2199
4.1	54576	0	0	0	0	0	0	2118
4.1	54720	0	0	0	0	0	0	2145
4.1	54864	0	0	0	0	0	0	2253
4.1	55008	0	0	0	0	0	0	2295
4.1	55152	0	0	0	0	0	0	2343
4.1	55296	0	0	0	0	0	0	2232
4.1	55440	0	0	0	0	0	0	2244
4.1	55584	0	0	0	0	0	0	2190
4.1	55728	0	0	0	0	0	0	2073
4.1	55872	0	0	0	0	0	0	2145
4.1	56016	0	0	0	0	0	0	2070
4.1	56160	0	0	0	0	0	0	2151
4.1	56304	0	0	0	0	0	0	2064
4.1	56448	0	0	0	0	0	0	2103
4.1	56592	0	0	0	0	0	0	2226
4.1	56736	0	0	0	0	0	0	2199
4.1	56880	0	0	0	0	0	0	2346
4.1	57024	0	0	0	0	0	0	2175
4.1	57168	0	0	0	0	0	0	2205
4.1	57312	0	0	0	0	0	0	2163
4.1	57456	0	0	0	0	0	0	2295
4.1	57600	0	0	0	0	0	0	2151
4.1	57744	0	0	0	0	0	0	2076
4.1	57888	0	0	0	0	0	0	2103
4.1	58032	0	0	0	0	0	0	2235
4.1	58176	0	0	0	0	0	0	2358
4.1	58320	0	0	0	0	0	0	2211
4.1	58464	0	0	0	0	0	0	2124
4.1	58608	0	0	0	0	0	0	2163
4.1	58752	0	0	0	0	0	0	2145
4.1	58896	0	0	0	0	0	0	2184
4.1	59040	0	0	0	0	0	0	2097
4.1	59184	0	0	0	0	0	0	2103
4.1	59328	0	0	0	0	0	0	2055
4.1	59472	0	0	0	0	0	0	2121
4.1	59616	0	0	0	0	0	0	2118
4.1	59760	0	0	0	0	0	0	2205
4.1	59904	0	0	0	0	0	0	2196
4.1	60048	0	0	0	0	0	0	2097
4.1	60192	0	0	0	0	0	0	2133
4.1	60336	0	0	0	0	0	0	2190
4.1	60480	0	0	0	0	0	0	2262
4.1	60624	0	0	0	0	0	0	2193
4.1	60768	0	0	0	0	0	0	2178
4.1	60912	0	0	0	0	0	0	1992
4.1	61056	0	0	0	0	0	0	2040
4.1	61200	0	0	0	0	0	0	2091
4.1	61344	0	0	0	0	0	0	2163
4.1	61488	0	0	0	0	0	0	2208
4.1	61632	0	0	0	0	0	0	2340
4.1	61776	0	0	0	0	0	0	2145
4.1	61920	0	0	0	0	0	0	2133
4.1	62064	0	0	0	0	0	0	2049
4.1	62208	0	0	0	0	0	0	2025
4.1	62352	0	0	0	0	0	0	2046
4.1	62496	0	0	0	0	0	0	2160
4.1	62640	0	0	0	0	0	0	2277
4.1	62784	0	0	0	0	0	0	2232
4.1	62928	0	0	0	0	0	0	2145
4.1	63072	0	0	0	0	0	0	2193
4.1	63216	0	0	0	0	0	0	2142
4.1	63360	0	0	0	0	0	0	2142
4.1	63504	0	0	0	0	0	0	2190
4.1	63648	0	0	0	0	0	0	2238
4.1	63792	0	0	0	0	0	0	2190
4.1	63936	0	0	0	0	0	0	2166
4.1	64080	0	0	0	0	0	0	2160
4.1	64224	0	0	0	0	0	0	2148
4.1	64368	0	0	0	0	0	0	2178
4.1	64512	0	0	0	0	0	0	2124
4.1	64656	0	0	0	0	0	0	2121
4.1	64800	0	0	0	0	0	0	2130
4.1	64944	0	0	0	0	0	0	2088
4.1	65088	0	0	0	0	0	0	2160
4.1	65232	0	0	0	0	0	0	2190
4.1	65376	0	0	0	0	0	0	2199
4.1	65520	0	0	0	0	0	0	2148
4.1	65664	0	0	0	0	0	0	2148
4.1	65808	0	0	0	0	0	0	2256
4.1	65952	0	0	0	0	0	0	2217
4.1	66096	0	0	0	0	0	0	2232
4.1	66240	0	0	0	0	0	0	2148
4.1	66384	0	0	0	0	0	0	2079
4.1	66528	0	0	0	0	0	0	2127
4.1	66672	0	0	0	0	0	0	2157
4.1	66816	0	0	0	0	0	0	2244
4.1	66960	0	0	0	0	0	0	2178
4.1	67104	0	0	0	0	0	0	2265
4.1	67248	0	0	0	0	0	0	2184
4.1	67392	0	0	0	0	0	0	2187
4.1	67536	0	0	0	0	0	0	2175
4.1	67680	0	0	0	0	0	0	2142
4.1	67824	0	0	0	0	0	0	2205
4.1	67968	0	0	0	0	0	0	2298
4.1	68112	0	0	0	0	0	0	2277
4.1	68256	0	0	0	0	0	0	2178
4.1	68400	0	0	0	0	0	0	2112
4.1	68544	0	0	0	0	0	0	2049
4.1	68688	0	0	0	0	0	0	2100
4.1	68832	0	0	0	0	0	0	2145
4.1	68976	0	0	0	0	0	0	2205
4.1	69120	0	0	0	0	0	0	2121
4.2	43344	0	29	0	29	29	161.258	2109
4.2	43488	0	28	0	28	28	145.282	2049
4.2	43632	0	23	0	23	23	118.183	2049
4.2	43776	0	19	0	19	19	170.284	1878
4.2	43920	0	18	0	18	18	155.262	1902
4.2	44064	0	18	0	18	18	86.1443	1914
4.2	44208	0	15	0	15	15	104.205	1878
4.2	44352	0	11	0	11	11	93.1761	1782
4.2	44496	0	9	0	9	9	45.0695	1815
4.2	44640	0	7	0	7	7	11.0303	1881
4.2	44784	0	7	0	7	7	41.0747	1932
4.2	44928	0	7	0	7	7	52.1026	1977
4.2	45072	0	6	0	6	6	11.0303	1935
4.2	45216	0	4	0	4	4	26.0513	1887
4.2	45360	0	1	0	1	1	0	1926
4.2	45504	0	1	0	1	1	0	1884
4.2	45648	0	0	0	0	0	0	1872
4.2	45792	0	0	0	0	0	0	1902
4.2	45936	0	0	0	0	0	0	1893
4.2	46080	0	0	0	0	0	0	1908
4.2	46224	0	0	0	0	0	0	1929
4.2	46368	0	0	0	0	0	0	1956
4.2	46512	0	0	0	0	0	0	1929
4.2	46656	0	0	0	0	0	0	1854
4.2	46800	0	0	0	0	0	0	1788
4.2	46944	0	0	0	0	0	0	1791
4.2	47088	0	0	0	0	0	0	1815
4.2	47232	0	0	0	0	0	0	1800
4.2	47376	0	0	0	0	0	0	1824
4.2	47520	0	0	0	0	0	0	1869
4.2	47664	0	0	0	0	0	0	1968
4.2	47808	0	0	0	0	0	0	1878
4.2	47952	0	0	0	0	0	0	1803
4.2	48096	0	0	0	0	0	0	1782
4.2	48240	0	0	0	0	0	0	1752
4.2	48384	0	0	0	0	0	0	1800
4.2	48528	0	0	0	0	0	0	1734
4.2	48672	0	0	0	0	0	0	1764
4.2	48816	0	0	0	0	0	0	1626
4.2	48960	0	0	0	0	0	0	1848
4.2	49104	0	0	0	0	0	0	1806
4.2	49248	0	0	0	0	0	0	1779
4.2	49392	0	0	0	0	0	0	1851
4.2	49536	0	0	0	0	0	0	1755
4.2	49680	0	0	0	0	0	0	1788
4.2	49824	0	0	0	0	0	0	1803
4.2	49968	0	0	0	0	0	0	1926
4.2	50112	0	0	0	0	0	0	1881
4.2	50256	0	0	0	0	0	0	1869
4.2	50400	0	0	0	0	0	0	1767
4.2	50544	0	0	0	0	0	0	1773
4.2	50688	0	0	0	0	0	0	1899
4.2	50832	0	0	0	0	0	0	1965
4.2	50976	0	0	0	0	0	0	1884
4.2	51120	0	0	0	0	0	0	1857
4.2	51264	0	0	0	0	0	0	1896
4.2	51408	0	0	0	0	0	0	1959
4.2	51552	0	0	0	0	0	0	1857
4.2	51696	0	0	0	0	0	0	1926
4.2	51840	0	0	0	0	0	0	1929
4.2	51984	0	0	0	0	0	0	1842
4.2	52128	0	0	0	0	0	0	2022
4.2	52272	0	0	0	0	0	0	1884
4.2	52416	0	0	0	0	0	0	1776
4.2	52560	0	0	0	0	0	0	1857
4.2	52704	0	0	0	0	0	0	1782
4.2	52848	0	0	0	0	0	0	1836
4.2	52992	0	0	0	0	0	0	1857
4.2	53136	0	0	0	0	0	0	1776
4.2	53280	0	0	0	0	0	0	1962
4.2	53424	0	0	0	0	0	0	1833
4.2	53568	0	0	0	0	0	0	1800
4.2	53712	0	0	0	0	0	0	1860
4.2	53856	0	0	0	0	0	0	1857
4.2	54000	0	0	0	0	0	0	1917
4.2	54144	0	0	0	0	0	0	1869
4.2	54288	0	0	0	0	0	0	1887
4.2	54432	0	0	0	0	0	0	1878
4.2	54576	0	0	0	0	0	0	1962
4.2	54720	0	0	0	0	0	0	2130
4.2	54864	0	0	0	0	0	0	1947
4.2	55008	0	0	0	0	0	0	1920
4.2	55152	0	0	0	0	0	0	1857
4.2	55296	0	0	0	0	0	0	1794
4.2	55440	0	0	0	0	0	0	1857
4.2	55584	0	0	0	0	0	0	1836
4.2	55728	0	0	0	0	0	0	1944
4.2	55872	0	0	0	0	0	0	1977
4.2	56016	0	0	0	0	0	0	1890
4.2	56160	0	0	0	0	0	0	1839
4.2	56304	0	0	0	0	0	0	1839
4.2	56448	0	0	0	0	0	0	1854
4.2	56592	0	0	0	0	0	0	1821
4.2	56736	0	0	0	0	0	0	1947
4.2	56880	0	0	0	0	0	0	1938
4.2	57024	0	0	0	0	0	0	2049
4.2	57168	0	0	0	0	0	0	1932
4.2	57312	0	0	0	0	0	0	1896
4.2	57456	0	0	0	0	0	0	2076
4.2	57600	0	0	0	0	0	0	1989
4.2	57744	0	0	0	0	0	0	1962
4.2	57888	0	0	0	0	0	0	1953
4.2	58032	0	0	0	0	0	0	1950
4.2	58176	0	0	0	0	0	0	1926
4.2	58320	0	0	0	0	0	0	1914
4.2	58464	0	0	0	0	0	0	1857
4.2	58608	0	0	0	0	0	0	1929
4.2	58752	0	0	0	0	0	0	1944
4.2	58896	0	0	0	0	0	0	1866
4.2	59040	0	0	0	0	0	0	1710
4.2	59184	0	0	0	0	0	0	1809
4.2	59328	0	0	0	0	0	0	1833
4.2	59472	0	0	0	0	0	0	1878
4.2	59616	0	0	0	0	0	0	1920
4.2	59760	0	0	0	0	0	0	2016
4.2	59904	0	0	0	0	0	0	1905
4.2	60048	0	0	0	0	0	0	1845
4.2	60192	0	0	0	0	0	0	1917
4.2	60336	0	0	0	0	0	0	1881
4.2	60480	0	0	0	0	0	0	1872
4.2	60624	0	0	0	0	0	0	1899
4.2	60768	0	0	0	0	0	0	1944
4.2	60912	0	0	0	0	0	0	2025
4.2	61056	0	0	0	0	0	0	1995
4.2	61200	0	0	0	0	0	0	1944
4.2	61344	0	0	0	0	0	0	1905
4.2	61488	0	0	0	0	0	0	1911
4.2	61632	0	0	0	0	0	0	1923
4.2	61776	0	0	0	0	0	0	1863
4.2	61920	0	0	0	0	0	0	1923
4.2	62064	0	0	0	0	0	0	1836
4.2	62208	0	0	0	0	0	0	1929
4.2	62352	0	0	0	0	0	0	1842
4.2	62496	0	0	0	0	0	0	1950
4.2	62640	0	0	0	0	0	0	1947
4.2	62784	0	0	0	0	0	0	1968
4.2	62928	0	0	0	0	0	0	2079
4.2	63072	0	0	0	0	0	0	1917
4.2	63216	0	0	0	0	0	0	1932
4.2	63360	0	0	0	0	0	0	1794
4.2	63504	0	0	0	0	0	0	1899
4.2	63648	0	0	0	0	0	0	1962
4.2	63792	0	0	0	0	0	0	1893
4.2	63936	0	0	0	0	0	0	1908
4.2	64080	0	0	0	0	0	0	1848
4.2	64224	0	0	0	0	0	0	1794
4.2	64368	0	0	0	0	0	0	1797
4.2	64512	0	0	0	0	0	0	1866
4.2	64656	0	0	0	0	0	0	1929
4.2	64800	0	0	0	0	0	0	1842
4.2	64944	0	0	0	0	0	0	2049
4.2	65088	0	0	0	0	0	0	2028
4.2	65232	0	0	0	0	0	0	1872
4.2	65376	0	0	0	0	0	0	1926
4.2	65520	0	0	0	0	0	0	1995
4.2	65664	0	0	0	0	0	0	2058
4.2	65808	0	0	0	0	0	0	2028
4.2	65952	0	0	0	0	0	0	1896
4.2	66096	0	0	0	0	0	0	1896
4.2	66240	0	0	0	0	0	0	1809
4.2	66384	0	0	0	0	0	0	1800
4.2	66528	0	0	0	0	0	0	1872
4.2	66672	0	0	0	0	0	0	1851
4.2	66816	0	0	0	0	0	0	1854
4.2	66960	0	0	0	0	0	0	1989
4.2	67104	0	0	0	0	0	0	1950
4.2	67248	0	0	0	0	0	0	1848
4.2	67392	0	0	0	0	0	0	1791
4.2	67536	0	0	0	0	0	0	1920
4.2	67680	0	0	0	0	0	0	1881
4.2	67824	0	0	0	0	0	0	1872
4.2	67968	0	0	0	0	0	0	1866
4.2	68112	0	0	0	0	0	0	1854
4.2	68256	0	0	0	0	0	0	1857
4.2	68400	0	0	0	0	0	0	1869
4.2	68544	0	0	0	0	0	0	1959
4.2	68688	0	0	0	0	0	0	1965
4.2	68832	0	0	0	0	0	0	1914
4.2	68976	0	0	0	0	0	0	1839
4.2	69120	0	0	0	0	0	0	1851
5.1	43344	0	65	0	65	65	1.33333	4059
5.1	43488	0	59	0	59	59	1.33333	4134
5.1	43632	0	53	0	53	53	1.33333	4149
5.1	43776	0	45	0	45	45	1.33333	4044
5.1	43920	0	35	0	35	35	1.33333	4035
5.1	44064	0	30	0	30	30	1.33333	3894
5.1	44208	0	24	0	24	24	0	3879
5.1	44352	0	21	0	21	21	0	3915
5.1	44496	0	20	0	20	20	0	4002
5.1	44640	0	17	0	17	17	0	4029
5.1	44784	0	14	0	14	14	0	4047
5.1	44928	0	11	0	11	11	0	4032
5.1	45072	0	10	0	10	10	0	4080
5.1	45216	0	10	0	10	10	0	4092
5.1	45360	0	9	0	9	9	0	3987
5.1	45504	0	5	0	5	5	0	3993
5.1	45648	0	5	0	5	5	0	4038
5.1	45792	0	5	0	5	5	0	4092
5.1	45936	0	4	0	4	4	0	4119
5.1	46080	0	3	0	3	3	0	3981
5.1	46224	0	2	0	2	2	0	4047
5.1	46368	0	1	0	1	1	0	4017
5.1	46512	0	1	0	1	1	0	4113
5.1	46656	0	1	0	1	1	0	4170
5.1	46800	0	0	0	0	0	0	4068
5.1	46944	0	0	0	0	0	0	4104
5.1	47088	0	0	0	0	0	0	3912
5.1	47232	0	0	0	0	0	0	4023
5.1	47376	0	0	0	0	0	0	4122
5.1	47520	0	0	0	0	0	0	4086
5.1	47664	0	0	0	0	0	0	4191
5.1	47808	0	0	0	0	0	0	4098
5.1	47952	0	0	0	0	0	0	4083
5.1	48096	0	0	0	0	0	0	3978
5.1	48240	0	0	0	0	0	0	4065
5.1	48384	0	0	0	0	0	0	4221
5.1	48528	0	0	0	0	0	0	4038
5.1	48672	0	0	0	0	0	0	3927
5.1	48816	0	0	0	0	0	0	4053
5.1	48960	0	0	0	0	0	0	4107
5.1	49104	0	0	0	0	0	0	4257
5.1	49248	0	0	0	0	0	0	4254
5.1	49392	0	0	0	0	0	0	4107
5.1	49536	0	0	0	0	0	0	4212
5.1	49680	0	0	0	0	0	0	4182
5.1	49824	0	0	0	0	0	0	4146
5.1	49968	0	0	0	0	0	0	4137
5.1	50112	0	0	0	0	0	0	4023
5.1	50256	0	0	0	0	0	0	3921
5.1	50400	0	0	0	0	0	0	3762
5.1	50544	0	0	0	0	0	0	3843
5.1	50688	0	0	0	0	0	0	3993
5.1	50832	0	0	0	0	0	0	4035
5.1	50976	0	0	0	0	0	0	4020
5.1	51120	0	0	0	0	0	0	4080
5.1	51264	0	0	0	0	0	0	4065
5.1	51408	0	0	0	0	0	0	4104
5.1	51552	0	0	0	0	0	0	3954
5.1	51696	0	0	0	0	0	0	3939
5.1	51840	0	0	0	0	0	0	4026
5.1	51984	0	0	0	0	0	0	4008
5.1	52128	0	0	0	0	0	0	3936
5.1	52272	0	0	0	0	0	0	4035
5.1	52416	0	0	0	0	0	0	3942
5.1	52560	0	0	0	0	0	0	4011
5.1	52704	0	0	0	0	0	0	3939
5.1	52848	0	0	0	0	0	0	4023
5.1	52992	0	0	0	0	0	0	3987
5.1	53136	0	0	0	0	0	0	4080
5.1	53280	0	0	0	0	0	0	4059
5.1	53424	0	0	0	0	0	0	4032
5.1	53568	0	0	0	0	0	0	3957
5.1	53712	0	0	0	0	0	0	4212
5.1	53856	0	0	0	0	0	0	4200
5.1	54000	0	0	0	0	0	0	4122
5.1	54144	0	0	0	0	0	0	3891
5.1	54288	0	0	0	0	0	0	3819
5.1	54432	0	0	0	0	0	0	4143
5.1	54576	0	0	0	0	0	0	4287
5.1	54720	0	0	0	0	0	0	4137
5.1	54864	0	0	0	0	0	0	4116
5.1	55008	0	0	0	0	0	0	4029
5.1	55152	0	0	0	0	0	0	3942
5.1	55296	0	0	0	0	0	0	3972
5.1	55440	0	0	0	0	0	0	4116
5.1	55584	0	0	0	0	0	0	4053
5.1	55728	0	0	0	0	0	0	3960
5.1	55872	0	0	0	0	0	0	3930
5.1	56016	0	0	0	0	0	0	3894
5.1	56160	0	0	0	0	0	0	3981
5.1	56304	0	0	0	0	0	0	3987
5.1	56448	0	0	0	0	0	0	4005
5.1	56592	0	0	0	0	0	0	4026
5.1	56736	0	0	0	0	0	0	4017
5.1	56880	0	0	0	0	0	0	4074
5.1	57024	0	0	0	0	0	0	3972
5.1	57168	0	0	0	0	0	0	4014
5.1	57312	0	0	0	0	0	0	4053
5.1	57456	0	0	0	0	0	0	4248
5.1	57600	0	0	0	0	0	0	4230
5.1	57744	0	0	0	0	0	0	4176
5.1	57888	0	0	0	0	0	0	4029
5.1	58032	0	0	0	0	0	0	4047
5.1	58176	0	0	0	0	0	0	4017
5.1	58320	0	0	0	0	0	0	4182
5.1	58464	0	0	0	0	0	0	4098
5.1	58608	0	0	0	0	0	0	4251
5.1	58752	0	0	0	0	0	0	4242
5.1	58896	0	0	0	0	0	0	4128
5.1	59040	0	0	0	0	0	0	4089
5.1	59184	0	0	0	0	0	0	4071
5.1	59328	0	0	0	0	0	0	4161
5.1	59472	0	0	0	0	0	0	4137
5.1	59616	0	0	0	0	0	0	4170
5.1	59760	0	0	0	0	0	0	4212
5.1	59904	0	0	0	0	0	0	4158
5.1	60048	0	0	0	0	0	0	4077
5.1	60192	0	0	0	0	0	0	4089
5.1	60336	0	0	0	0	0	0	4014
5.1	60480	0	0	0	0	0	0	4005
5.1	60624	0	0	0	0	0	0	4017
5.1	60768	0	0	0	0	0	0	3960
5.1	60912	0	0	0	0	0	0	3957
5.1	61056	0	0	0	0	0	0	3999
5.1	61200	0	0	0	0	0	0	4014
5.1	61344	0	0	0	0	0	0	4068
5.1	61488	0	0	0	0	0	0	4140
5.1	61632	0	0	0	0	0	0	4122
5.1	61776	0	0	0	0	0	0	4071
5.1	61920	0	0	0	0	0	0	4101
5.1	62064	0	0	0	0	0	0	4056
5.1	62208	0	0	0	0	0	0	4110
5.1	62352	0	0	0	0	0	0	4062
5.1	62496	0	0	0	0	0	0	4206
5.1	62640	0	0	0	0	0	0	3930
5.1	62784	0	0	0	0	0	0	4182
5.1	62928	0	0	0	0	0	0	4053
5.1	63072	0	0	0	0	0	0	4155
5.1	63216	0	0	0	0	0	0	4221
5.1	63360	0	0	0	0	0	0	4158
5.1	63504	0	0	0	0	0	0	4107
5.1	63648	0	0	0	0	0	0	4098
5.1	63792	0	0	0	0	0	0	4134
5.1	63936	0	0	0	0	0	0	4080
5.1	64080	0	0	0	0	0	0	4200
5.1	64224	0	0	0	0	0	0	4101
5.1	64368	0	0	0	0	0	0	4188
5.1	64512	0	0	0	0	0	0	4212
5.1	64656	0	0	0	0	0	0	4305
5.1	64800	0	0	0	0	0	0	4134
5.1	64944	0	0	0	0	0	0	4110
5.1	65088	0	0	0	0	0	0	4008
5.1	65232	0	0	0	0	0	0	4020
5.1	65376	0	0	0	0	0	0	4143
5.1	65520	0	0	0	0	0	0	4071
5.1	65664	0	0	0	0	0	0	4185
5.1	65808	0	0	0	0	0	0	4023
5.1	65952	0	0	0	0	0	0	4023
5.1	66096	0	0	0	0	0	0	4134
5.1	66240	0	0	0	0	0	0	4011
5.1	66384	0	0	0	0	0	0	4056
5.1	66528	0	0	0	0	0	0	3936
5.1	66672	0	0	0	0	0	0	4041
5.1	66816	0	0	0	0	0	0	4056
5.1	66960	0	0	0	0	0	0	4068
5.1	67104	0	0	0	0	0	0	4206
5.1	67248	0	0	0	0	0	0	4161
5.1	67392	0	0	0	0	0	0	4020
5.1	67536	0	0	0	0	0	0	3906
5.1	67680	0	0	0	0	0	0	3846
5.1	67824	0	0	0	0	0	0	3873
5.1	67968	0	0	0	0	0	0	3963
5.1	68112	0	0	0	0	0	0	3921
5.1	68256	0	0	0	0	0	0	3891
5.1	68400	0	0	0	0	0	0	3807
5.1	68544	0	0	0	0	0	0	4056
5.1	68688	0	0	0	0	0	0	4095
5.1	68832	0	0	0	0	0	0	4092
5.1	68976	0	0	0	0	0	0	4116
5.1	69120	0	0	0	0	0	0	4059
6.3	43344	457	2649	13	2636	3106	52945.2	12675
6.3	43488	313	2533	7	2526	2846	45325.5	12258
6.3	43632	223	2398	15	2383	2621	41179.1	11671
6.3	43776	200	2238	3	2235	2438	37464.9	11305
6.3	43920	166	2102	3	2099	2268	34511.8	10841
6.3	44064	166	1956	1	1955	2122	32496.2	10512
6.3	44208	174	1846	5	1841	2020	30864.8	10332
6.3	44352	155	1727	0	1727	1882	27793.5	10031
6.3	44496	153	1604	0	1604	1757	26950	10094
6.3	44640	150	1529	4	1525	1679	26065	9897
6.3	44784	114	1433	2	1431	1547	22996.9	10296
6.3	44928	76	1352	0	1352	1428	20729.4	10109
6.3	45072	62	1262	0	1262	1324	19363.9	9860
6.3	45216	49	1177	0	1177	1226	17931.8	9440
6.3	45360	51	1093	0	1093	1144	16849.2	9414
6.3	45504	44	1009	0	1009	1053	15327.5	9391
6.3	45648	45	937	0	937	982	14634.3	9627
6.3	45792	46	858	0	858	904	13750.5	9508
6.3	45936	40	786	0	786	826	12400.3	9492
6.3	46080	35	696	0	696	731	10796.4	9278
6.3	46224	23	627	0	627	650	9457.93	9149
6.3	46368	5	556	0	556	561	7816.41	8991
6.3	46512	1	494	0	494	495	7072.02	9184
6.3	46656	0	431	0	431	431	6050.68	9298
6.3	46800	0	382	0	382	382	5509.45	9369
6.3	46944	0	335	0	335	335	4968.58	9496
6.3	47088	0	278	0	278	278	4005.07	9410
6.3	47232	0	242	0	242	242	3385.77	9614
6.3	47376	0	213	0	213	213	2957.52	9370
6.3	47520	0	186	0	186	186	2482.33	9433
6.3	47664	0	156	0	156	156	2141.16	9343
6.3	47808	0	131	0	131	131	1771.98	9316
6.3	47952	0	107	0	107	107	1508.76	9495
6.3	48096	0	82	0	82	82	1209.49	9456
6.3	48240	0	70	0	70	70	1036.44	9303
6.3	48384	0	55	0	55	55	737.286	9354
6.3	48528	0	39	0	39	39	457.149	9276
6.3	48672	0	29	0	29	29	387.121	9459
6.3	48816	0	22	0	22	22	279.066	9453
6.3	48960	0	17	0	17	17	238.057	9366
6.3	49104	0	10	0	10	10	174.034	9378
6.3	49248	0	7	0	7	7	129.027	9351
6.3	49392	0	6	0	6	6	131.027	9324
6.3	49536	0	6	0	6	6	131.027	9483
6.3	49680	0	6	0	6	6	133.027	9639
6.3	49824	0	4	0	4	4	133.027	9204
6.3	49968	0	4	0	4	4	133.027	9309
6.3	50112	0	4	0	4	4	131.027	9204
6.3	50256	0	3	0	3	3	131.027	9576
6.3	50400	0	1	0	1	1	23.0145	9480
6.3	50544	0	1	0	1	1	23.0145	9456
6.3	50688	0	0	0	0	0	0	9675
6.3	50832	0	0	0	0	0	0	9702
6.3	50976	0	0	0	0	0	0	9837
6.3	51120	0	0	0	0	0	0	9573
6.3	51264	0	0	0	0	0	0	9618
6.3	51408	0	0	0	0	0	0	9735
6.3	51552	0	0	0	0	0	0	9441
6.3	51696	0	0	0	0	0	0	9591
6.3	51840	0	0	0	0	0	0	9636
6.3	51984	0	0	0	0	0	0	9696
6.3	52128	0	0	0	0	0	0	9819
6.3	52272	0	0	0	0	0	0	9891
6.3	52416	0	0	0	0	0	0	9915
6.3	52560	0	0	0	0	0	0	9768
6.3	52704	0	0	0	0	0	0	9618
6.3	52848	0	0	0	0	0	0	9720
6.3	52992	0	0	0	0	0	0	9822
6.3	53136	0	0	0	0	0	0	9804
6.3	53280	0	0	0	0	0	0	9822
6.3	53424	0	0	0	0	0	0	9462
6.3	53568	0	0	0	0	0	0	9660
6.3	53712	0	0	0	0	0	0	9615
6.3	53856	0	0	0	0	0	0	9768
6.3	54000	0	0	0	0	0	0	9894
6.3	54144	0	0	0	0	0	0	9906
6.3	54288	0	0	0	0	0	0	10059
6.3	54432	0	0	0	0	0	0	9864
6.3	54576	0	0	0	0	0	0	10023
6.3	54720	0	0	0	0	0	0	10044
6.3	54864	0	0	0	0	0	0	9978
6.3	55008	0	0	0	0	0	0	9981
6.3	55152	0	0	0	0	0	0	10041
6.3	55296	0	0	0	0	0	0	9858
6.3	55440	0	0	0	0	0	0	9825
6.3	55584	0	0	0	0	0	0	9630
6.3	55728	0	0	0	0	0	0	9738
6.3	55872	0	0	0	0	0	0	9912
6.3	56016	0	0	0	0	0	0	9795
6.3	56160	0	0	0	0	0	0	9789
6.3	56304	0	0	0	0	0	0	9702
6.3	56448	0	0	0	0	0	0	9885
6.3	56592	0	0	0	0	0	0	9915
6.3	56736	0	0	0	0	0	0	9555
6.3	56880	0	0	0	0	0	0	9495
6.3	57024	0	0	0	0	0	0	9705
6.3	57168	0	0	0	0	0	0	9882
6.3	57312	0	0	0	0	0	0	9756
6.3	57456	0	0	0	0	0	0	9654
6.3	57600	0	0	0	0	0	0	9861
6.3	57744	0	0	0	0	0	0	9675
6.3	57888	0	0	0	0	0	0	9960
6.3	58032	0	0	0	0	0	0	9819
6.3	58176	0	0	0	0	0	0	9585
6.3	58320	0	0	0	0	0	0	9603
6.3	58464	0	0	0	0	0	0	9903
6.3	58608	0	0	0	0	0	0	9855
6.3	58752	0	0	0	0	0	0	9888
6.3	58896	0	0	0	0	0	0	9861
6.3	59040	0	0	0	0	0	0	9657
6.3	59184	0	0	0	0	0	0	9591
6.3	59328	0	0	0	0	0	0	9387
6.3	59472	0	0	0	0	0	0	9495
6.3	59616	0	0	0	0	0	0	9459
6.3	59760	0	0	0	0	0	0	9462
6.3	59904	0	0	0	0	0	0	9468
6.3	60048	0	0	0	0	0	0	9744
6.3	60192	0	0	0	0	0	0	9798
6.3	60336	0	0	0	0	0	0	9756
6.3	60480	0	0	0	0	0	0	9702
6.3	60624	0	0	0	0	0	0	9522
6.3	60768	0	0	0	0	0	0	9618
6.3	60912	0	0	0	0	0	0	9690
6.3	61056	0	0	0	0	0	0	9609
6.3	61200	0	0	0	0	0	0	9636
6.3	61344	0	0	0	0	0	0	9732
6.3	61488	0	0	0	0	0	0	9714
6.3	61632	0	0	0	0	0	0	9582
6.3	61776	0	0	0	0	0	0	9543
6.3	61920	0	0	0	0	0	0	9843
6.3	62064	0	0	0	0	0	0	10011
6.3	62208	0	0	0	0	0	0	9903
6.3	62352	0	0	0	0	0	0	10005
6.3	62496	0	0	0	0	0	0	9948
6.3	62640	0	0	0	0	0	0	9780
6.3	62784	0	0	0	0	0	0	9546
6.3	62928	0	0	0	0	0	0	9714
6.3	63072	0	0	0	0	0	0	9858
6.3	63216	0	0	0	0	0	0	9702
6.3	63360	0	0	0	0	0	0	9699
6.3	63504	0	0	0	0	0	0	9861
6.3	63648	0	0	0	0	0	0	9684
6.3	63792	0	0	0	0	0	0	9687
6.3	63936	0	0	0	0	0	0	9633
6.3	64080	0	0	0	0	0	0	9666
6.3	64224	0	0	0	0	0	0	9720
6.3	64368	0	0	0	0	0	0	9687
6.3	64512	0	0	0	0	0	0	9729
6.3	64656	0	0	0	0	0	0	9873
6.3	64800	0	0	0	0	0	0	9942
6.3	64944	0	0	0	0	0	0	9978
6.3	65088	0	0	0	0	0	0	9774
6.3	65232	0	0	0	0	0	0	9912
6.3	65376	0	0	0	0	0	0	9921
6.3	65520	0	0	0	0	0	0	10089
6.3	65664	0	0	0	0	0	0	9915
6.3	65808	0	0	0	0	0	0	9780
6.3	65952	0	0	0	0	0	0	9789
6.3	66096	0	0	0	0	0	0	9720
6.3	66240	0	0	0	0	0	0	9996
6.3	66384	0	0	0	0	0	0	9648
6.3	66528	0	0	0	0	0	0	9696
6.3	66672	0	0	0	0	0	0	9693
6.3	66816	0	0	0	0	0	0	9654
6.3	66960	0	0	0	0	0	0	9858
6.3	67104	0	0	0	0	0	0	9813
6.3	67248	0	0	0	0	0	0	9606
6.3	67392	0	0	0	0	0	0	9573
6.3	67536	0	0	0	0	0	0	9690
6.3	67680	0	0	0	0	0	0	9873
6.3	67824	0	0	0	0	0	0	9714
6.3	67968	0	0	0	0	0	0	9918
6.3	68112	0	0	0	0	0	0	10080
6.3	68256	0	0	0	0	0	0	10248
6.3	68400	0	0	0	0	0	0	9792
6.3	68544	0	0	0	0	0	0	9654
6.3	68688	0	0	0	0	0	0	9678
6.3	68832	0	0	0	0	0	0	9813
6.3	68976	0	0	0	0	0	0	9501
6.3	69120	0	0	0	0	0	0	9438
7.3	43344	0	33	0	33	33	257.576	1122
7.3	43488	0	29	0	29	29	291.613	1140
7.3	43632	0	22	0	22	22	187.537	1089
7.3	43776	0	20	0	20	20	194.45	1029
7.3	43920	0	14	0	14	14	135.308	1020
7.3	44064	0	12	0	12	12	111.248	1026
7.3	44208	0	10	0	10	10	75.2296	1041
7.3	44352	0	7	0	7	7	74.1657	1044
7.3	44496	0	5	0	5	5	42.1333	1074
7.3	44640	0	3	0	3	3	37.0828	1095
7.3	44784	0	3	0	3	3	33.0963	1068
7.3	44928	0	3	0	3	3	37.0828	1038
7.3	45072	0	1	0	1	1	9.03704	1062
7.3	45216	0	0	0	0	0	0	1050
7.3	45360	0	0	0	0	0	0	1110
7.3	45504	0	0	0	0	0	0	1155
7.3	45648	0	0	0	0	0	0	1104
7.3	45792	0	0	0	0	0	0	1092
7.3	45936	0	0	0	0	0	0	1212
7.3	46080	0	0	0	0	0	0	1140
7.3	46224	0	0	0	0	0	0	1065
7.3	46368	0	0	0	0	0	0	1041
7.3	46512	0	0	0	0	0	0	1068
7.3	46656	0	0	0	0	0	0	1089
7.3	46800	0	0	0	0	0	0	1083
7.3	46944	0	0	0	0	0	0	1113
7.3	47088	0	0	0	0	0	0	1134
7.3	47232	0	0	0	0	0	0	1023
7.3	47376	0	0	0	0	0	0	1050
7.3	47520	0	0	0	0	0	0	1104
7.3	47664	0	0	0	0	0	0	1077
7.3	47808	0	0	0	0	0	0	1083
7.3	47952	0	0	0	0	0	0	1149
7.3	48096	0	0	0	0	0	0	1161
7.3	48240	0	0	0	0	0	0	1179
7.3	48384	0	0	0	0	0	0	1233
7.3	48528	0	0	0	0	0	0	1230
7.3	48672	0	0	0	0	0	0	1101
7.3	48816	0	0	0	0	0	0	1158
7.3	48960	0	0	0	0	0	0	1116
7.3	49104	0	0	0	0	0	0	1095
7.3	49248	0	0	0	0	0	0	1185
7.3	49392	0	0	0	0	0	0	1212
7.3	49536	0	0	0	0	0	0	1230
7.3	49680	0	0	0	0	0	0	1164
7.3	49824	0	0	0	0	0	0	1161
7.3	49968	0	0	0	0	0	0	1113
7.3	50112	0	0	0	0	0	0	1155
7.3	50256	0	0	0	0	0	0	1182
7.3	50400	0	0	0	0	0	0	1107
7.3	50544	0	0	0	0	0	0	1098
7.3	50688	0	0	0	0	0	0	1206
7.3	50832	0	0	0	0	0	0	1098
7.3	50976	0	0	0	0	0	0	1173
7.3	51120	0	0	0	0	0	0	1107
7.3	51264	0	0	0	0	0	0	1152
7.3	51408	0	0	0	0	0	0	1119
7.3	51552	0	0	0	0	0	0	1176
7.3	51696	0	0	0	0	0	0	1185
7.3	51840	0	0	0	0	0	0	1167
7.3	51984	0	0	0	0	0	0	1179
7.3	52128	0	0	0	0	0	0	1158
7.3	52272	0	0	0	0	0	0	1038
7.3	52416	0	0	0	0	0	0	1158
7.3	52560	0	0	0	0	0	0	1143
7.3	52704	0	0	0	0	0	0	1107
7.3	52848	0	0	0	0	0	0	1104
7.3	52992	0	0	0	0	0	0	1131
7.3	53136	0	0	0	0	0	0	1209
7.3	53280	0	0	0	0	0	0	1224
7.3	53424	0	0	0	0	0	0	1110
7.3	53568	0	0	0	0	0	0	1092
7.3	53712	0	0	0	0	0	0	1122
7.3	53856	0	0	0	0	0	0	1113
7.3	54000	0	0	0	0	0	0	1149
7.3	54144	0	0	0	0	0	0	1119
7.3	54288	0	0	0	0	0	0	1017
7.3	54432	0	0	0	0	0	0	1098
7.3	54576	0	0	0	0	0	0	1155
7.3	54720	0	0	0	0	0	0	1194
7.3	54864	0	0	0	0	0	0	1203
7.3	55008	0	0	0	0	0	0	1083
7.3	55152	0	0	0	0	0	0	1164
7.3	55296	0	0	0	0	0	0	1203
7.3	55440	0	0	0	0	0	0	1230
7.3	55584	0	0	0	0	0	0	1206
7.3	55728	0	0	0	0	0	0	1245
7.3	55872	0	0	0	0	0	0	1191
7.3	56016	0	0	0	0	0	0	1158
7.3	56160	0	0	0	0	0	0	1164
7.3	56304	0	0	0	0	0	0	1128
7.3	56448	0	0	0	0	0	0	1143
7.3	56592	0	0	0	0	0	0	1152
7.3	56736	0	0	0	0	0	0	1149
7.3	56880	0	0	0	0	0	0	1167
7.3	57024	0	0	0	0	0	0	1110
7.3	57168	0	0	0	0	0	0	1092
7.3	57312	0	0	0	0	0	0	1119
7.3	57456	0	0	0	0	0	0	1110
7.3	57600	0	0	0	0	0	0	1131
7.3	57744	0	0	0	0	0	0	1251
7.3	57888	0	0	0	0	0	0	1248
7.3	58032	0	0	0	0	0	0	1158
7.3	58176	0	0	0	0	0	0	1140
7.3	58320	0	0	0	0	0	0	1143
7.3	58464	0	0	0	0	0	0	1188
7.3	58608	0	0	0	0	0	0	1095
7.3	58752	0	0	0	0	0	0	1029
7.3	58896	0	0	0	0	0	0	1137
7.3	59040	0	0	0	0	0	0	1146
7.3	59184	0	0	0	0	0	0	1104
7.3	59328	0	0	0	0	0	0	1074
7.3	59472	0	0	0	0	0	0	1149
7.3	59616	0	0	0	0	0	0	1077
7.3	59760	0	0	0	0	0	0	1059
7.3	59904	0	0	0	0	0	0	1125
7.3	60048	0	0	0	0	0	0	1179
7.3	60192	0	0	0	0	0	0	1125
7.3	60336	0	0	0	0	0	0	1146
7.3	60480	0	0	0	0	0	0	1146
7.3	60624	0	0	0	0	0	0	1182
7.3	60768	0	0	0	0	0	0	1167
7.3	60912	0	0	0	0	0	0	1125
7.3	61056	0	0	0	0	0	0	1203
7.3	61200	0	0	0	0	0	0	1200
7.3	61344	0	0	0	0	0	0	1164
7.3	61488	0	0	0	0	0	0	1092
7.3	61632	0	0	0	0	0	0	1149
7.3	61776	0	0	0	0	0	0	1128
7.3	61920	0	0	0	0	0	0	1059
7.3	62064	0	0	0	0	0	0	1071
7.3	62208	0	0	0	0	0	0	1134
7.3	62352	0	0	0	0	0	0	1209
7.3	62496	0	0	0	0	0	0	1221
7.3	62640	0	0	0	0	0	0	1185
7.3	62784	0	0	0	0	0	0	1188
7.3	62928	0	0	0	0	0	0	1053
7.3	63072	0	0	0	0	0	0	1101
7.3	63216	0	0	0	0	0	0	1116
7.3	63360	0	0	0	0	0	0	1074
7.3	63504	0	0	0	0	0	0	1080
7.3	63648	0	0	0	0	0	0	1077
7.3	63792	0	0	0	0	0	0	1113
7.3	63936	0	0	0	0	0	0	1143
7.3	64080	0	0	0	0	0	0	1131
7.3	64224	0	0	0	0	0	0	1269
7.3	64368	0	0	0	0	0	0	1170
7.3	64512	0	0	0	0	0	0	1086
7.3	64656	0	0	0	0	0	0	1191
7.3	64800	0	0	0	0	0	0	1188
7.3	64944	0	0	0	0	0	0	1158
7.3	65088	0	0	0	0	0	0	1122
7.3	65232	0	0	0	0	0	0	1134
7.3	65376	0	0	0	0	0	0	1095
7.3	65520	0	0	0	0	0	0	1104
7.3	65664	0	0	0	0	0	0	1068
7.3	65808	0	0	0	0	0	0	1092
7.3	65952	0	0	0	0	0	0	1119
7.3	66096	0	0	0	0	0	0	1161
7.3	66240	0	0	0	0	0	0	1161
7.3	66384	0	0	0	0	0	0	1173
7.3	66528	0	0	0	0	0	0	1128
7.3	66672	0	0	0	0	0	0	1128
7.3	66816	0	0	0	0	0	0	1140
7.3	66960	0	0	0	0	0	0	1083
7.3	67104	0	0	0	0	0	0	1110
7.3	67248	0	0	0	0	0	0	1071
7.3	67392	0	0	0	0	0	0	1056
7.3	67536	0	0	0	0	0	0	1131
7.3	67680	0	0	0	0	0	0	1146
7.3	67824	0	0	0	0	0	0	1206
7.3	67968	0	0	0	0	0	0	1140
7.3	68112	0	0	0	0	0	0	1158
7.3	68256	0	0	0	0	0	0	1134
7.3	68400	0	0	0	0	0	0	1161
7.3	68544	0	0	0	0	0	0	1134
7.3	68688	0	0	0	0	0	0	1074
7.3	68832	0	0	0	0	0	0	1056
7.3	68976	0	0	0	0	0	0	1170
7.3	69120	0	0	0	0	0	0	1146
8.2	43344	0	40	0	40	40	264.513	1647
8.2	43488	0	38	0	38	38	342.579	1560
8.2	43632	0	36	0	36	36	207.368	1530
8.2	43776	0	33	0	33	33	192.346	1605
8.2	43920	0	26	0	26	26	98.2191	1542
8.2	44064	0	21	0	21	21	168.293	1515
8.2	44208	0	21	0	21	21	94.2284	1518
8.2	44352	0	17	0	17	17	89.1854	1518
8.2	44496	0	13	0	13	13	50.1072	1644
8.2	44640	0	10	0	10	10	35.0862	1650
8.2	44784	0	8	0	8	8	13.0256	1704
8.2	44928	0	2	0	2	2	13.0256	1632
8.2	45072	0	1	0	1	1	0	1611
8.2	45216	0	1	0	1	1	0	1611
8.2	45360	0	0	0	0	0	0	1755
8.2	45504	0	0	0	0	0	0	1767
8.2	45648	0	0	0	0	0	0	1659
8.2	45792	0	0	0	0	0	0	1533
8.2	45936	0	0	0	0	0	0	1527
8.2	46080	0	0	0	0	0	0	1503
8.2	46224	0	0	0	0	0	0	1434
8.2	46368	0	0	0	0	0	0	1437
8.2	46512	0	0	0	0	0	0	1458
8.2	46656	0	0	0	0	0	0	1491
8.2	46800	0	0	0	0	0	0	1539
8.2	46944	0	0	0	0	0	0	1470
8.2	47088	0	0	0	0	0	0	1554
8.2	47232	0	0	0	0	0	0	1467
8.2	47376	0	0	0	0	0	0	1416
8.2	47520	0	0	0	0	0	0	1530
8.2	47664	0	0	0	0	0	0	1446
8.2	47808	0	0	0	0	0	0	1374
8.2	47952	0	0	0	0	0	0	1371
8.2	48096	0	0	0	0	0	0	1488
8.2	48240	0	0	0	0	0	0	1554
8.2	48384	0	0	0	0	0	0	1527
8.2	48528	0	0	0	0	0	0	1518
8.2	48672	0	0	0	0	0	0	1563
8.2	48816	0	0	0	0	0	0	1455
8.2	48960	0	0	0	0	0	0	1512
8.2	49104	0	0	0	0	0	0	1464
8.2	49248	0	0	0	0	0	0	1419
8.2	49392	0	0	0	0	0	0	1449
8.2	49536	0	0	0	0	0	0	1512
8.2	49680	0	0	0	0	0	0	1449
8.2	49824	0	0	0	0	0	0	1611
8.2	49968	0	0	0	0	0	0	1518
8.2	50112	0	0	0	0	0	0	1464
8.2	50256	0	0	0	0	0	0	1425
8.2	50400	0	0	0	0	0	0	1482
8.2	50544	0	0	0	0	0	0	1557
8.2	50688	0	0	0	0	0	0	1515
8.2	50832	0	0	0	0	0	0	1482
8.2	50976	0	0	0	0	0	0	1533
8.2	51120	0	0	0	0	0	0	1557
8.2	51264	0	0	0	0	0	0	1554
8.2	51408	0	0	0	0	0	0	1488
8.2	51552	0	0	0	0	0	0	1521
8.2	51696	0	0	0	0	0	0	1491
8.2	51840	0	0	0	0	0	0	1449
8.2	51984	0	0	0	0	0	0	1518
8.2	52128	0	0	0	0	0	0	1485
8.2	52272	0	0	0	0	0	0	1650
8.2	52416	0	0	0	0	0	0	1539
8.2	52560	0	0	0	0	0	0	1554
8.2	52704	0	0	0	0	0	0	1509
8.2	52848	0	0	0	0	0	0	1503
8.2	52992	0	0	0	0	0	0	1482
8.2	53136	0	0	0	0	0	0	1449
8.2	53280	0	0	0	0	0	0	1506
8.2	53424	0	0	0	0	0	0	1419
8.2	53568	0	0	0	0	0	0	1452
8.2	53712	0	0	0	0	0	0	1506
8.2	53856	0	0	0	0	0	0	1395
8.2	54000	0	0	0	0	0	0	1458
8.2	54144	0	0	0	0	0	0	1548
8.2	54288	0	0	0	0	0	0	1533
8.2	54432	0	0	0	0	0	0	1473
8.2	54576	0	0	0	0	0	0	1554
8.2	54720	0	0	0	0	0	0	1596
8.2	54864	0	0	0	0	0	0	1482
8.2	55008	0	0	0	0	0	0	1473
8.2	55152	0	0	0	0	0	0	1440
8.2	55296	0	0	0	0	0	0	1425
8.2	55440	0	0	0	0	0	0	1482
8.2	55584	0	0	0	0	0	0	1494
8.2	55728	0	0	0	0	0	0	1602
8.2	55872	0	0	0	0	0	0	1602
8.2	56016	0	0	0	0	0	0	1542
8.2	56160	0	0	0	0	0	0	1482
8.2	56304	0	0	0	0	0	0	1440
8.2	56448	0	0	0	0	0	0	1470
8.2	56592	0	0	0	0	0	0	1509
8.2	56736	0	0	0	0	0	0	1503
8.2	56880	0	0	0	0	0	0	1554
8.2	57024	0	0	0	0	0	0	1680
8.2	57168	0	0	0	0	0	0	1515
8.2	57312	0	0	0	0	0	0	1512
8.2	57456	0	0	0	0	0	0	1578
8.2	57600	0	0	0	0	0	0	1542
8.2	57744	0	0	0	0	0	0	1575
8.2	57888	0	0	0	0	0	0	1560
8.2	58032	0	0	0	0	0	0	1578
8.2	58176	0	0	0	0	0	0	1545
8.2	58320	0	0	0	0	0	0	1512
8.2	58464	0	0	0	0	0	0	1515
8.2	58608	0	0	0	0	0	0	1569
8.2	58752	0	0	0	0	0	0	1620
8.2	58896	0	0	0	0	0	0	1395
8.2	59040	0	0	0	0	0	0	1479
8.2	59184	0	0	0	0	0	0	1539
8.2	59328	0	0	0	0	0	0	1536
8.2	59472	0	0	0	0	0	0	1569
8.2	59616	0	0	0	0	0	0	1503
8.2	59760	0	0	0	0	0	0	1539
8.2	59904	0	0	0	0	0	0	1524
8.2	60048	0	0	0	0	0	0	1578
8.2	60192	0	0	0	0	0	0	1653
8.2	60336	0	0	0	0	0	0	1578
8.2	60480	0	0	0	0	0	0	1569
8.2	60624	0	0	0	0	0	0	1545
8.2	60768	0	0	0	0	0	0	1536
8.2	60912	0	0	0	0	0	0	1506
8.2	61056	0	0	0	0	0	0	1572
8.2	61200	0	0	0	0	0	0	1518
8.2	61344	0	0	0	0	0	0	1419
8.2	61488	0	0	0	0	0	0	1497
8.2	61632	0	0	0	0	0	0	1572
8.2	61776	0	0	0	0	0	0	1497
8.2	61920	0	0	0	0	0	0	1476
8.2	62064	0	0	0	0	0	0	1500
8.2	62208	0	0	0	0	0	0	1464
8.2	62352	0	0	0	0	0	0	1485
8.2	62496	0	0	0	0	0	0	1509
8.2	62640	0	0	0	0	0	0	1512
8.2	62784	0	0	0	0	0	0	1521
8.2	62928	0	0	0	0	0	0	1539
8.2	63072	0	0	0	0	0	0	1512
8.2	63216	0	0	0	0	0	0	1497
8.2	63360	0	0	0	0	0	0	1476
8.2	63504	0	0	0	0	0	0	1548
8.2	63648	0	0	0	0	0	0	1539
8.2	63792	0	0	0	0	0	0	1602
8.2	63936	0	0	0	0	0	0	1590
8.2	64080	0	0	0	0	0	0	1602
8.2	64224	0	0	0	0	0	0	1530
8.2	64368	0	0	0	0	0	0	1512
8.2	64512	0	0	0	0	0	0	1482
8.2	64656	0	0	0	0	0	0	1467
8.2	64800	0	0	0	0	0	0	1482
8.2	64944	0	0	0	0	0	0	1488
8.2	65088	0	0	0	0	0	0	1512
8.2	65232	0	0	0	0	0	0	1554
8.2	65376	0	0	0	0	0	0	1437
8.2	65520	0	0	0	0	0	0	1482
8.2	65664	0	0	0	0	0	0	1503
8.2	65808	0	0	0	0	0	0	1503
8.2	65952	0	0	0	0	0	0	1551
8.2	66096	0	0	0	0	0	0	1656
8.2	66240	0	0	0	0	0	0	1656
8.2	66384	0	0	0	0	0	0	1581
8.2	66528	0	0	0	0	0	0	1584
8.2	66672	0	0	0	0	0	0	1449
8.2	66816	0	0	0	0	0	0	1518
8.2	66960	0	0	0	0	0	0	1497
8.2	67104	0	0	0	0	0	0	1548
8.2	67248	0	0	0	0	0	0	1500
8.2	67392	0	0	0	0	0	0	1506
8.2	67536	0	0	0	0	0	0	1590
8.2	67680	0	0	0	0	0	0	1599
8.2	67824	0	0	0	0	0	0	1479
8.2	67968	0	0	0	0	0	0	1506
8.2	68112	0	0	0	0	0	0	1542
8.2	68256	0	0	0	0	0	0	1557
8.2	68400	0	0	0	0	0	0	1557
8.2	68544	0	0	0	0	0	0	1599
8.2	68688	0	0	0	0	0	0	1533
8.2	68832	0	0	0	0	0	0	1740
8.2	68976	0	0	0	0	0	0	1635
8.2	69120	0	0	0	0	0	0	1476
9.3	43344	43	229	0	229	272	5378.43	4081
9.3	43488	20	195	0	195	215	3866.98	3790
9.3	43632	12	160	0	160	172	3113.67	3704
9.3	43776	3	135	0	135	138	2325.43	3493
9.3	43920	5	109	0	109	114	2237.05	3299
9.3	44064	2	94	0	94	96	1792.85	3199
9.3	44208	2	78	0	78	80	1481.72	3103
9.3	44352	2	60	0	60	62	1233.57	3133
9.3	44496	1	43	0	43	44	891.422	3064
9.3	44640	0	35	0	35	35	657.326	3090
9.3	44784	0	22	0	22	22	358.189	3048
9.3	44928	0	14	0	14	14	241.115	3114
9.3	45072	0	10	0	10	10	133.066	3153
9.3	45216	0	6	0	6	6	133.066	2967
9.3	45360	0	6	0	6	6	133.066	2964
9.3	45504	0	4	0	4	4	91.0342	3069
9.3	45648	0	3	0	3	3	64.0214	3162
9.3	45792	0	3	0	3	3	66.0209	3189
9.3	45936	0	3	0	3	3	66.0209	3195
9.3	46080	0	1	0	1	1	0	3051
9.3	46224	0	1	0	1	1	0	3081
9.3	46368	0	1	0	1	1	0	3201
9.3	46512	0	1	0	1	1	0	3141
9.3	46656	0	1	0	1	1	0	3075
9.3	46800	0	1	0	1	1	0	3126
9.3	46944	0	1	0	1	1	0	3276
9.3	47088	0	1	0	1	1	0	3180
9.3	47232	0	0	0	0	0	0	3111
9.3	47376	0	0	0	0	0	0	3024
9.3	47520	0	0	0	0	0	0	3216
9.3	47664	0	0	0	0	0	0	3282
9.3	47808	0	0	0	0	0	0	3273
9.3	47952	0	0	0	0	0	0	3348
9.3	48096	0	0	0	0	0	0	3255
9.3	48240	0	0	0	0	0	0	3270
9.3	48384	0	0	0	0	0	0	3246
9.3	48528	0	0	0	0	0	0	3513
9.3	48672	0	0	0	0	0	0	3504
9.3	48816	0	0	0	0	0	0	3414
9.3	48960	0	0	0	0	0	0	3279
9.3	49104	0	0	0	0	0	0	3165
9.3	49248	0	0	0	0	0	0	3054
9.3	49392	0	0	0	0	0	0	3243
9.3	49536	0	0	0	0	0	0	3279
9.3	49680	0	0	0	0	0	0	3303
9.3	49824	0	0	0	0	0	0	3105
9.3	49968	0	0	0	0	0	0	3267
9.3	50112	0	0	0	0	0	0	3225
9.3	50256	0	0	0	0	0	0	3225
9.3	50400	0	0	0	0	0	0	3126
9.3	50544	0	0	0	0	0	0	3129
9.3	50688	0	0	0	0	0	0	3117
9.3	50832	0	0	0	0	0	0	3129
9.3	50976	0	0	0	0	0	0	3159
9.3	51120	0	0	0	0	0	0	3201
9.3	51264	0	0	0	0	0	0	3342
9.3	51408	0	0	0	0	0	0	3279
9.3	51552	0	0	0	0	0	0	3216
9.3	51696	0	0	0	0	0	0	3171
9.3	51840	0	0	0	0	0	0	3282
9.3	51984	0	0	0	0	0	0	3330
9.3	52128	0	0	0	0	0	0	3393
9.3	52272	0	0	0	0	0	0	3267
9.3	52416	0	0	0	0	0	0	3348
9.3	52560	0	0	0	0	0	0	3381
9.3	52704	0	0	0	0	0	0	3351
9.3	52848	0	0	0	0	0	0	3288
9.3	52992	0	0	0	0	0	0	3339
9.3	53136	0	0	0	0	0	0	3384
9.3	53280	0	0	0	0	0	0	3198
9.3	53424	0	0	0	0	0	0	3306
9.3	53568	0	0	0	0	0	0	3357
9.3	53712	0	0	0	0	0	0	3228
9.3	53856	0	0	0	0	0	0	3285
9.3	54000	0	0	0	0	0	0	3303
9.3	54144	0	0	0	0	0	0	3378
9.3	54288	0	0	0	0	0	0	3429
9.3	54432	0	0	0	0	0	0	3441
9.3	54576	0	0	0	0	0	0	3372
9.3	54720	0	0	0	0	0	0	3222
9.3	54864	0	0	0	0	0	0	3336
9.3	55008	0	0	0	0	0	0	3360
9.3	55152	0	0	0	0	0	0	3312
9.3	55296	0	0	0	0	0	0	3153
9.3	55440	0	0	0	0	0	0	3267
9.3	55584	0	0	0	0	0	0	3384
9.3	55728	0	0	0	0	0	0	3366
9.3	55872	0	0	0	0	0	0	3369
9.3	56016	0	0	0	0	0	0	3453
9.3	56160	0	0	0	0	0	0	3267
9.3	56304	0	0	0	0	0	0	3342
9.3	56448	0	0	0	0	0	0	3357
9.3	56592	0	0	0	0	0	0	3291
9.3	56736	0	0	0	0	0	0	3330
9.3	56880	0	0	0	0	0	0	3462
9.3	57024	0	0	0	0	0	0	3324
9.3	57168	0	0	0	0	0	0	3414
9.3	57312	0	0	0	0	0	0	3489
9.3	57456	0	0	0	0	0	0	3564
9.3	57600	0	0	0	0	0	0	3357
9.3	57744	0	0	0	0	0	0	3357
9.3	57888	0	0	0	0	0	0	3306
9.3	58032	0	0	0	0	0	0	3384
9.3	58176	0	0	0	0	0	0	3312
9.3	58320	0	0	0	0	0	0	3204
9.3	58464	0	0	0	0	0	0	3450
9.3	58608	0	0	0	0	0	0	3522
9.3	58752	0	0	0	0	0	0	3474
9.3	58896	0	0	0	0	0	0	3270
9.3	59040	0	0	0	0	0	0	3318
9.3	59184	0	0	0	0	0	0	3231
9.3	59328	0	0	0	0	0	0	3363
9.3	59472	0	0	0	0	0	0	3459
9.3	59616	0	0	0	0	0	0	3363
9.3	59760	0	0	0	0	0	0	3360
9.3	59904	0	0	0	0	0	0	3285
9.3	60048	0	0	0	0	0	0	3108
9.3	60192	0	0	0	0	0	0	3240
9.3	60336	0	0	0	0	0	0	3315
9.3	60480	0	0	0	0	0	0	3417
9.3	60624	0	0	0	0	0	0	3318
9.3	60768	0	0	0	0	0	0	3324
9.3	60912	0	0	0	0	0	0	3318
9.3	61056	0	0	0	0	0	0	3183
9.3	61200	0	0	0	0	0	0	3246
9.3	61344	0	0	0	0	0	0	3285
9.3	61488	0	0	0	0	0	0	3255
9.3	61632	0	0	0	0	0	0	3270
9.3	61776	0	0	0	0	0	0	3270
9.3	61920	0	0	0	0	0	0	3270
9.3	62064	0	0	0	0	0	0	3219
9.3	62208	0	0	0	0	0	0	3357
9.3	62352	0	0	0	0	0	0	3354
9.3	62496	0	0	0	0	0	0	3396
9.3	62640	0	0	0	0	0	0	3330
9.3	62784	0	0	0	0	0	0	3378
9.3	62928	0	0	0	0	0	0	3234
9.3	63072	0	0	0	0	0	0	3225
9.3	63216	0	0	0	0	0	0	3234
9.3	63360	0	0	0	0	0	0	3435
9.3	63504	0	0	0	0	0	0	3402
9.3	63648	0	0	0	0	0	0	3366
9.3	63792	0	0	0	0	0	0	3315
9.3	63936	0	0	0	0	0	0	3321
9.3	64080	0	0	0	0	0	0	3246
9.3	64224	0	0	0	0	0	0	3300
9.3	64368	0	0	0	0	0	0	3246
9.3	64512	0	0	0	0	0	0	3108
9.3	64656	0	0	0	0	0	0	3396
9.3	64800	0	0	0	0	0	0	3336
9.3	64944	0	0	0	0	0	0	3168
9.3	65088	0	0	0	0	0	0	3351
9.3	65232	0	0	0	0	0	0	3183
9.3	65376	0	0	0	0	0	0	3336
9.3	65520	0	0	0	0	0	0	3435
9.3	65664	0	0	0	0	0	0	3309
9.3	65808	0	0	0	0	0	0	3204
9.3	65952	0	0	0	0	0	0	3183
9.3	66096	0	0	0	0	0	0	3339
9.3	66240	0	0	0	0	0	0	3360
9.3	66384	0	0	0	0	0	0	3405
9.3	66528	0	0	0	0	0	0	3369
9.3	66672	0	0	0	0	0	0	3465
9.3	66816	0	0	0	0	0	0	3291
9.3	66960	0	0	0	0	0	0	3318
9.3	67104	0	0	0	0	0	0	3207
9.3	67248	0	0	0	0	0	0	3249
9.3	67392	0	0	0	0	0	0	3315
9.3	67536	0	0	0	0	0	0	3207
9.3	67680	0	0	0	0	0	0	3159
9.3	67824	0	0	0	0	0	0	3222
9.3	67968	0	0	0	0	0	0	3300
9.3	68112	0	0	0	0	0	0	3474
9.3	68256	0	0	0	0	0	0	3309
9.3	68400	0	0	0	0	0	0	3330
9.3	68544	0	0	0	0	0	0	3300
9.3	68688	0	0	0	0	0	0	3330
9.3	68832	0	0	0	0	0	0	3249
9.3	68976	0	0	0	0	0	0	3219
9.3	69120	0	0	0	0	0	0	3342
10.2	43344	0	62	0	62	62	365.668	1218
10.2	43488	0	58	0	58	58	300.755	1137
10.2	43632	0	51	0	51	51	292.662	1095
10.2	43776	0	44	0	44	44	277.534	1200
10.2	43920	0	37	0	37	37	205.473	1311
10.2	44064	0	30	0	30	30	158.417	1275
10.2	44208	0	26	0	26	26	133.305	1239
10.2	44352	0	25	0	25	25	145.28	1257
10.2	44496	0	22	0	22	22	109.249	1233
10.2	44640	0	19	0	19	19	72.1678	1290
10.2	44784	0	12	0	12	12	54.0991	1227
10.2	44928	0	9	0	9	9	35.0862	1167
10.2	45072	0	8	0	8	8	39.0769	1242
10.2	45216	0	8	0	8	8	39.0769	1224
10.2	45360	0	5	0	5	5	13.0256	1200
10.2	45504	0	4	0	4	4	13.0256	1191
10.2	45648	0	2	0	2	2	0	1179
10.2	45792	0	2	0	2	2	0	1122
10.2	45936	0	0	0	0	0	0	1176
10.2	46080	0	0	0	0	0	0	1230
10.2	46224	0	0	0	0	0	0	1233
10.2	46368	0	0	0	0	0	0	1335
10.2	46512	0	0	0	0	0	0	1209
10.2	46656	0	0	0	0	0	0	1125
10.2	46800	0	0	0	0	0	0	1116
10.2	46944	0	0	0	0	0	0	1062
10.2	47088	0	0	0	0	0	0	1059
10.2	47232	0	0	0	0	0	0	1128
10.2	47376	0	0	0	0	0	0	1164
10.2	47520	0	0	0	0	0	0	1239
10.2	47664	0	0	0	0	0	0	1191
10.2	47808	0	0	0	0	0	0	1101
10.2	47952	0	0	0	0	0	0	1113
10.2	48096	0	0	0	0	0	0	1044
10.2	48240	0	0	0	0	0	0	1134
10.2	48384	0	0	0	0	0	0	1107
10.2	48528	0	0	0	0	0	0	1074
10.2	48672	0	0	0	0	0	0	1095
10.2	48816	0	0	0	0	0	0	1089
10.2	48960	0	0	0	0	0	0	1065
10.2	49104	0	0	0	0	0	0	1083
10.2	49248	0	0	0	0	0	0	1128
10.2	49392	0	0	0	0	0	0	1125
10.2	49536	0	0	0	0	0	0	1176
10.2	49680	0	0	0	0	0	0	1164
10.2	49824	0	0	0	0	0	0	1158
10.2	49968	0	0	0	0	0	0	1131
10.2	50112	0	0	0	0	0	0	1146
10.2	50256	0	0	0	0	0	0	1098
10.2	50400	0	0	0	0	0	0	1146
10.2	50544	0	0	0	0	0	0	1128
10.2	50688	0	0	0	0	0	0	1110
10.2	50832	0	0	0	0	0	0	1137
10.2	50976	0	0	0	0	0	0	1098
10.2	51120	0	0	0	0	0	0	1200
10.2	51264	0	0	0	0	0	0	1140
10.2	51408	0	0	0	0	0	0	1140
10.2	51552	0	0	0	0	0	0	1146
10.2	51696	0	0	0	0	0	0	1194
10.2	51840	0	0	0	0	0	0	1128
10.2	51984	0	0	0	0	0	0	1176
10.2	52128	0	0	0	0	0	0	1161
10.2	52272	0	0	0	0	0	0	1059
10.2	52416	0	0	0	0	0	0	1164
10.2	52560	0	0	0	0	0	0	1236
10.2	52704	0	0	0	0	0	0	1344
10.2	52848	0	0	0	0	0	0	1173
10.2	52992	0	0	0	0	0	0	1065
10.2	53136	0	0	0	0	0	0	1140
10.2	53280	0	0	0	0	0	0	1227
10.2	53424	0	0	0	0	0	0	1185
10.2	53568	0	0	0	0	0	0	1146
10.2	53712	0	0	0	0	0	0	1182
10.2	53856	0	0	0	0	0	0	1089
10.2	54000	0	0	0	0	0	0	1179
10.2	54144	0	0	0	0	0	0	1212
10.2	54288	0	0	0	0	0	0	1173
10.2	54432	0	0	0	0	0	0	1134
10.2	54576	0	0	0	0	0	0	1146
10.2	54720	0	0	0	0	0	0	1116
10.2	54864	0	0	0	0	0	0	1119
10.2	55008	0	0	0	0	0	0	1068
10.2	55152	0	0	0	0	0	0	1110
10.2	55296	0	0	0	0	0	0	1095
10.2	55440	0	0	0	0	0	0	1095
10.2	55584	0	0	0	0	0	0	1152
10.2	55728	0	0	0	0	0	0	1203
10.2	55872	0	0	0	0	0	0	1071
10.2	56016	0	0	0	0	0	0	1098
10.2	56160	0	0	0	0	0	0	1041
10.2	56304	0	0	0	0	0	0	1167
10.2	56448	0	0	0	0	0	0	1026
10.2	56592	0	0	0	0	0	0	1083
10.2	56736	0	0	0	0	0	0	1161
10.2	56880	0	0	0	0	0	0	1182
10.2	57024	0	0	0	0	0	0	1185
10.2	57168	0	0	0	0	0	0	1167
10.2	57312	0	0	0	0	0	0	1146
10.2	57456	0	0	0	0	0	0	1140
10.2	57600	0	0	0	0	0	0	1089
10.2	57744	0	0	0	0	0	0	1173
10.2	57888	0	0	0	0	0	0	1134
10.2	58032	0	0	0	0	0	0	1074
10.2	58176	0	0	0	0	0	0	1134
10.2	58320	0	0	0	0	0	0	1197
10.2	58464	0	0	0	0	0	0	1086
10.2	58608	0	0	0	0	0	0	1098
10.2	58752	0	0	0	0	0	0	1080
10.2	58896	0	0	0	0	0	0	1101
10.2	59040	0	0	0	0	0	0	1092
10.2	59184	0	0	0	0	0	0	1104
10.2	59328	0	0	0	0	0	0	1107
10.2	59472	0	0	0	0	0	0	1164
10.2	59616	0	0	0	0	0	0	1131
10.2	59760	0	0	0	0	0	0	1167
10.2	59904	0	0	0	0	0	0	1089
10.2	60048	0	0	0	0	0	0	1137
10.2	60192	0	0	0	0	0	0	1101
10.2	60336	0	0	0	0	0	0	1137
10.2	60480	0	0	0	0	0	0	1128
10.2	60624	0	0	0	0	0	0	1089
10.2	60768	0	0	0	0	0	0	1092
10.2	60912	0	0	0	0	0	0	1044
10.2	61056	0	0	0	0	0	0	1089
10.2	61200	0	0	0	0	0	0	1104
10.2	61344	0	0	0	0	0	0	1191
10.2	61488	0	0	0	0	0	0	1149
10.2	61632	0	0	0	0	0	0	1170
10.2	61776	0	0	0	0	0	0	1122
10.2	61920	0	0	0	0	0	0	1152
10.2	62064	0	0	0	0	0	0	1152
10.2	62208	0	0	0	0	0	0	1104
10.2	62352	0	0	0	0	0	0	1155
10.2	62496	0	0	0	0	0	0	1173
10.2	62640	0	0	0	0	0	0	1062
10.2	62784	0	0	0	0	0	0	1080
10.2	62928	0	0	0	0	0	0	1095
10.2	63072	0	0	0	0	0	0	1032
10.2	63216	0	0	0	0	0	0	1128
10.2	63360	0	0	0	0	0	0	1227
10.2	63504	0	0	0	0	0	0	1221
10.2	63648	0	0	0	0	0	0	1131
10.2	63792	0	0	0	0	0	0	1062
10.2	63936	0	0	0	0	0	0	1140
10.2	64080	0	0	0	0	0	0	1077
10.2	64224	0	0	0	0	0	0	1158
10.2	64368	0	0	0	0	0	0	1155
10.2	64512	0	0	0	0	0	0	1104
10.2	64656	0	0	0	0	0	0	1191
10.2	64800	0	0	0	0	0	0	1092
10.2	64944	0	0	0	0	0	0	1092
10.2	65088	0	0	0	0	0	0	1008
10.2	65232	0	0	0	0	0	0	1113
10.2	65376	0	0	0	0	0	0	1086
10.2	65520	0	0	0	0	0	0	1140
10.2	65664	0	0	0	0	0	0	1149
10.2	65808	0	0	0	0	0	0	1101
10.2	65952	0	0	0	0	0	0	1014
10.2	66096	0	0	0	0	0	0	1074
10.2	66240	0	0	0	0	0	0	1098
10.2	66384	0	0	0	0	0	0	1143
10.2	66528	0	0	0	0	0	0	1020
10.2	66672	0	0	0	0	0	0	1125
10.2	66816	0	0	0	0	0	0	1119
10.2	66960	0	0	0	0	0	0	1164
10.2	67104	0	0	0	0	0	0	1128
10.2	67248	0	0	0	0	0	0	1071
10.2	67392	0	0	0	0	0	0	1200
10.2	67536	0	0	0	0	0	0	1152
10.2	67680	0	0	0	0	0	0	1182
10.2	67824	0	0	0	0	0	0	1098
10.2	67968	0	0	0	0	0	0	1182
10.2	68112	0	0	0	0	0	0	1095
10.2	68256	0	0	0	0	0	0	999
10.2	68400	0	0	0	0	0	0	1119
10.2	68544	0	0	0	0	0	0	1041
10.2	68688	0	0	0	0	0	0	1128
10.2	68832	0	0	0	0	0	0	1143
10.2	68976	0	0	0	0	0	0	1125
10.2	69120	0	0	0	0	0	0	1143
11.1	43344	0	30	0	30	30	51.165	888
11.1	43488	0	29	0	29	29	57.151	828
11.1	43632	0	24	0	24	24	181.55	819
11.1	43776	0	23	0	23	23	33.0909	903
11.1	43920	0	19	0	19	19	22.0606	945
11.1	44064	0	19	0	19	19	18.0741	870
11.1	44208	0	17	0	17	17	18.0741	819
11.1	44352	0	13	0	13	13	97.2877	864
11.1	44496	0	10	0	10	10	9.03704	849
11.1	44640	0	7	0	7	7	9.03704	831
11.1	44784	0	7	0	7	7	11.0303	864
11.1	44928	0	5	0	5	5	31.0997	897
11.1	45072	0	5	0	5	5	11.0303	921
11.1	45216	0	3	0	3	3	9.03704	864
11.1	45360	0	3	0	3	3	9.03704	819
11.1	45504	0	2	0	2	2	0	843
11.1	45648	0	1	0	1	1	0	813
11.1	45792	0	1	0	1	1	0	840
11.1	45936	0	0	0	0	0	0	792
11.1	46080	0	0	0	0	0	0	765
11.1	46224	0	0	0	0	0	0	843
11.1	46368	0	0	0	0	0	0	891
11.1	46512	0	0	0	0	0	0	882
11.1	46656	0	0	0	0	0	0	825
11.1	46800	0	0	0	0	0	0	843
11.1	46944	0	0	0	0	0	0	738
11.1	47088	0	0	0	0	0	0	774
11.1	47232	0	0	0	0	0	0	711
11.1	47376	0	0	0	0	0	0	708
11.1	47520	0	0	0	0	0	0	729
11.1	47664	0	0	0	0	0	0	750
11.1	47808	0	0	0	0	0	0	705
11.1	47952	0	0	0	0	0	0	768
11.1	48096	0	0	0	0	0	0	876
11.1	48240	0	0	0	0	0	0	858
11.1	48384	0	0	0	0	0	0	804
11.1	48528	0	0	0	0	0	0	789
11.1	48672	0	0	0	0	0	0	792
11.1	48816	0	0	0	0	0	0	792
11.1	48960	0	0	0	0	0	0	846
11.1	49104	0	0	0	0	0	0	867
11.1	49248	0	0	0	0	0	0	840
11.1	49392	0	0	0	0	0	0	747
11.1	49536	0	0	0	0	0	0	756
11.1	49680	0	0	0	0	0	0	837
11.1	49824	0	0	0	0	0	0	759
11.1	49968	0	0	0	0	0	0	813
11.1	50112	0	0	0	0	0	0	828
11.1	50256	0	0	0	0	0	0	756
11.1	50400	0	0	0	0	0	0	729
11.1	50544	0	0	0	0	0	0	807
11.1	50688	0	0	0	0	0	0	831
11.1	50832	0	0	0	0	0	0	843
11.1	50976	0	0	0	0	0	0	813
11.1	51120	0	0	0	0	0	0	843
11.1	51264	0	0	0	0	0	0	840
11.1	51408	0	0	0	0	0	0	885
11.1	51552	0	0	0	0	0	0	828
11.1	51696	0	0	0	0	0	0	792
11.1	51840	0	0	0	0	0	0	759
11.1	51984	0	0	0	0	0	0	768
11.1	52128	0	0	0	0	0	0	834
11.1	52272	0	0	0	0	0	0	903
11.1	52416	0	0	0	0	0	0	807
11.1	52560	0	0	0	0	0	0	870
11.1	52704	0	0	0	0	0	0	873
11.1	52848	0	0	0	0	0	0	852
11.1	52992	0	0	0	0	0	0	870
11.1	53136	0	0	0	0	0	0	831
11.1	53280	0	0	0	0	0	0	762
11.1	53424	0	0	0	0	0	0	792
11.1	53568	0	0	0	0	0	0	828
11.1	53712	0	0	0	0	0	0	834
11.1	53856	0	0	0	0	0	0	849
11.1	54000	0	0	0	0	0	0	849
11.1	54144	0	0	0	0	0	0	873
11.1	54288	0	0	0	0	0	0	891
11.1	54432	0	0	0	0	0	0	900
11.1	54576	0	0	0	0	0	0	906
11.1	54720	0	0	0	0	0	0	894
11.1	54864	0	0	0	0	0	0	801
11.1	55008	0	0	0	0	0	0	786
11.1	55152	0	0	0	0	0	0	852
11.1	55296	0	0	0	0	0	0	867
11.1	55440	0	0	0	0	0	0	813
11.1	55584	0	0	0	0	0	0	867
11.1	55728	0	0	0	0	0	0	882
11.1	55872	0	0	0	0	0	0	816
11.1	56016	0	0	0	0	0	0	822
11.1	56160	0	0	0	0	0	0	744
11.1	56304	0	0	0	0	0	0	798
11.1	56448	0	0	0	0	0	0	798
11.1	56592	0	0	0	0	0	0	840
11.1	56736	0	0	0	0	0	0	801
11.1	56880	0	0	0	0	0	0	777
11.1	57024	0	0	0	0	0	0	804
11.1	57168	0	0	0	0	0	0	750
11.1	57312	0	0	0	0	0	0	828
11.1	57456	0	0	0	0	0	0	852
11.1	57600	0	0	0	0	0	0	735
11.1	57744	0	0	0	0	0	0	795
11.1	57888	0	0	0	0	0	0	846
11.1	58032	0	0	0	0	0	0	831
11.1	58176	0	0	0	0	0	0	771
11.1	58320	0	0	0	0	0	0	789
11.1	58464	0	0	0	0	0	0	849
11.1	58608	0	0	0	0	0	0	843
11.1	58752	0	0	0	0	0	0	807
11.1	58896	0	0	0	0	0	0	834
11.1	59040	0	0	0	0	0	0	882
11.1	59184	0	0	0	0	0	0	936
11.1	59328	0	0	0	0	0	0	888
11.1	59472	0	0	0	0	0	0	825
11.1	59616	0	0	0	0	0	0	858
11.1	59760	0	0	0	0	0	0	771
11.1	59904	0	0	0	0	0	0	843
11.1	60048	0	0	0	0	0	0	831
11.1	60192	0	0	0	0	0	0	885
11.1	60336	0	0	0	0	0	0	813
11.1	60480	0	0	0	0	0	0	870
11.1	60624	0	0	0	0	0	0	783
11.1	60768	0	0	0	0	0	0	729
11.1	60912	0	0	0	0	0	0	810
11.1	61056	0	0	0	0	0	0	864
11.1	61200	0	0	0	0	0	0	786
11.1	61344	0	0	0	0	0	0	792
11.1	61488	0	0	0	0	0	0	831
11.1	61632	0	0	0	0	0	0	819
11.1	61776	0	0	0	0	0	0	777
11.1	61920	0	0	0	0	0	0	723
11.1	62064	0	0	0	0	0	0	753
11.1	62208	0	0	0	0	0	0	816
11.1	62352	0	0	0	0	0	0	855
11.1	62496	0	0	0	0	0	0	879
11.1	62640	0	0	0	0	0	0	828
11.1	62784	0	0	0	0	0	0	879
11.1	62928	0	0	0	0	0	0	900
11.1	63072	0	0	0	0	0	0	924
11.1	63216	0	0	0	0	0	0	882
11.1	63360	0	0	0	0	0	0	843
11.1	63504	0	0	0	0	0	0	894
11.1	63648	0	0	0	0	0	0	816
11.1	63792	0	0	0	0	0	0	795
11.1	63936	0	0	0	0	0	0	840
11.1	64080	0	0	0	0	0	0	867
11.1	64224	0	0	0	0	0	0	852
11.1	64368	0	0	0	0	0	0	789
11.1	64512	0	0	0	0	0	0	792
11.1	64656	0	0	0	0	0	0	771
11.1	64800	0	0	0	0	0	0	825
11.1	64944	0	0	0	0	0	0	867
11.1	65088	0	0	0	0	0	0	897
11.1	65232	0	0	0	0	0	0	798
11.1	65376	0	0	0	0	0	0	774
11.1	65520	0	0	0	0	0	0	738
11.1	65664	0	0	0	0	0	0	789
11.1	65808	0	0	0	0	0	0	801
11.1	65952	0	0	0	0	0	0	831
11.1	66096	0	0	0	0	0	0	849
11.1	66240	0	0	0	0	0	0	906
11.1	66384	0	0	0	0	0	0	849
11.1	66528	0	0	0	0	0	0	891
11.1	66672	0	0	0	0	0	0	765
11.1	66816	0	0	0	0	0	0	750
11.1	66960	0	0	0	0	0	0	864
11.1	67104	0	0	0	0	0	0	831
11.1	67248	0	0	0	0	0	0	861
11.1	67392	0	0	0	0	0	0	789
11.1	67536	0	0	0	0	0	0	774
11.1	67680	0	0	0	0	0	0	843
11.1	67824	0	0	0	0	0	0	837
11.1	67968	0	0	0	0	0	0	876
11.1	68112	0	0	0	0	0	0	804
11.1	68256	0	0	0	0	0	0	798
11.1	68400	0	0	0	0	0	0	894
11.1	68544	0	0	0	0	0	0	894
11.1	68688	0	0	0	0	0	0	906
11.1	68832	0	0	0	0	0	0	999
11.1	68976	0	0	0	0	0	0	837
11.1	69120	0	0	0	0	0	0	762
12.3	43344	0	27	0	27	27	26.0513	1674
12.3	43488	0	22	0	22	22	22.0606	1641
12.3	43632	0	18	0	18	18	22.0606	1536
12.3	43776	0	15	0	15	15	11.0303	1596
12.3	43920	0	10	0	10	10	0	1659
12.3	44064	0	8	0	8	8	0	1548
12.3	44208	0	7	0	7	7	0	1554
12.3	44352	0	5	0	5	5	0	1512
12.3	44496	0	5	0	5	5	0	1446
12.3	44640	0	5	0	5	5	0	1518
12.3	44784	0	4	0	4	4	0	1578
12.3	44928	0	4	0	4	4	0	1503
12.3	45072	0	3	0	3	3	0	1470
12.3	45216	0	3	0	3	3	0	1545
12.3	45360	0	2	0	2	2	0	1596
12.3	45504	0	1	0	1	1	0	1548
12.3	45648	0	1	0	1	1	0	1536
12.3	45792	0	0	0	0	0	0	1539
12.3	45936	0	0	0	0	0	0	1521
[truncated: 33,534 more rows]
