# Supplementary material for: GEODE: an in silico tool that translates in vitro to in vivo predictions of tuberculosis antibiotic combination efficacy
Source: Front Pharmacol. 2025 Oct 17;16:1639673. doi: 10.3389/fphar.2025.1639673 (PMC12575316; doi:10.3389/fphar.2025.1639673)
Supplement: Supplementary file 2 [file Supplementaryfile4.zip › simulation_data/BPaL-ANNN-mean.csv]

exp	time	Int.Mtb.	Ext.Mtb.	repExtMtb	NonReplExt.Mtb.	TotMtb.	TotMtbInGranScaledRing	TotPethot
2.2	43344	0	18	0	18	18	101.272	1119
2.2	43488	0	15	0	15	15	111.249	1128
2.2	43632	0	12	0	12	12	87.1934	1089
2.2	43776	0	10	0	10	10	93.1814	1026
2.2	43920	0	8	0	8	8	65.1315	1020
2.2	44064	0	7	0	7	7	48.1152	1059
2.2	44208	0	7	0	7	7	50.1085	1071
2.2	44352	0	6	0	6	6	24.0559	1059
2.2	44496	0	4	0	4	4	28.0479	993
2.2	44640	0	4	0	4	4	28.0479	1089
2.2	44784	0	3	0	3	3	0	1065
2.2	44928	0	3	0	3	3	15.0222	1068
2.2	45072	0	2	0	2	2	15.0222	1077
2.2	45216	0	1	0	1	1	15.0222	1035
2.2	45360	0	0	0	0	0	0	1134
2.2	45504	0	0	0	0	0	0	1227
2.2	45648	0	0	0	0	0	0	1122
2.2	45792	0	0	0	0	0	0	1116
2.2	45936	0	0	0	0	0	0	1089
2.2	46080	0	0	0	0	0	0	1056
2.2	46224	0	0	0	0	0	0	1035
2.2	46368	0	0	0	0	0	0	1026
2.2	46512	0	0	0	0	0	0	1017
2.2	46656	0	0	0	0	0	0	1005
2.2	46800	0	0	0	0	0	0	1035
2.2	46944	0	0	0	0	0	0	1056
2.2	47088	0	0	0	0	0	0	1083
2.2	47232	0	0	0	0	0	0	1146
2.2	47376	0	0	0	0	0	0	1122
2.2	47520	0	0	0	0	0	0	1047
2.2	47664	0	0	0	0	0	0	1059
2.2	47808	0	0	0	0	0	0	1038
2.2	47952	0	0	0	0	0	0	1101
2.2	48096	0	0	0	0	0	0	1104
2.2	48240	0	0	0	0	0	0	1065
2.2	48384	0	0	0	0	0	0	1014
2.2	48528	0	0	0	0	0	0	1068
2.2	48672	0	0	0	0	0	0	1116
2.2	48816	0	0	0	0	0	0	996
2.2	48960	0	0	0	0	0	0	1017
2.2	49104	0	0	0	0	0	0	1158
2.2	49248	0	0	0	0	0	0	1158
2.2	49392	0	0	0	0	0	0	1098
2.2	49536	0	0	0	0	0	0	1020
2.2	49680	0	0	0	0	0	0	975
2.2	49824	0	0	0	0	0	0	1038
2.2	49968	0	0	0	0	0	0	1059
2.2	50112	0	0	0	0	0	0	978
2.2	50256	0	0	0	0	0	0	1008
2.2	50400	0	0	0	0	0	0	1029
2.2	50544	0	0	0	0	0	0	1038
2.2	50688	0	0	0	0	0	0	1071
2.2	50832	0	0	0	0	0	0	1050
2.2	50976	0	0	0	0	0	0	1101
2.2	51120	0	0	0	0	0	0	1044
2.2	51264	0	0	0	0	0	0	1059
2.2	51408	0	0	0	0	0	0	1023
2.2	51552	0	0	0	0	0	0	1065
2.2	51696	0	0	0	0	0	0	1104
2.2	51840	0	0	0	0	0	0	1002
2.2	51984	0	0	0	0	0	0	894
2.2	52128	0	0	0	0	0	0	966
2.2	52272	0	0	0	0	0	0	996
2.2	52416	0	0	0	0	0	0	1005
2.2	52560	0	0	0	0	0	0	999
2.2	52704	0	0	0	0	0	0	999
2.2	52848	0	0	0	0	0	0	1107
2.2	52992	0	0	0	0	0	0	1044
2.2	53136	0	0	0	0	0	0	1128
2.2	53280	0	0	0	0	0	0	1107
2.2	53424	0	0	0	0	0	0	1071
2.2	53568	0	0	0	0	0	0	1014
2.2	53712	0	0	0	0	0	0	1071
2.2	53856	0	0	0	0	0	0	1095
2.2	54000	0	0	0	0	0	0	1077
2.2	54144	0	0	0	0	0	0	1080
2.2	54288	0	0	0	0	0	0	1002
2.2	54432	0	0	0	0	0	0	1065
2.2	54576	0	0	0	0	0	0	1035
2.2	54720	0	0	0	0	0	0	1161
2.2	54864	0	0	0	0	0	0	1086
2.2	55008	0	0	0	0	0	0	1080
2.2	55152	0	0	0	0	0	0	1026
2.2	55296	0	0	0	0	0	0	1137
2.2	55440	0	0	0	0	0	0	1128
2.2	55584	0	0	0	0	0	0	1188
2.2	55728	0	0	0	0	0	0	1041
2.2	55872	0	0	0	0	0	0	1026
2.2	56016	0	0	0	0	0	0	1131
2.2	56160	0	0	0	0	0	0	1101
2.2	56304	0	0	0	0	0	0	1125
2.2	56448	0	0	0	0	0	0	1080
2.2	56592	0	0	0	0	0	0	981
2.2	56736	0	0	0	0	0	0	996
2.2	56880	0	0	0	0	0	0	1008
2.2	57024	0	0	0	0	0	0	1023
2.2	57168	0	0	0	0	0	0	1047
2.2	57312	0	0	0	0	0	0	1098
2.2	57456	0	0	0	0	0	0	1101
2.2	57600	0	0	0	0	0	0	1071
2.2	57744	0	0	0	0	0	0	1011
2.2	57888	0	0	0	0	0	0	1017
2.2	58032	0	0	0	0	0	0	1107
2.2	58176	0	0	0	0	0	0	1149
2.2	58320	0	0	0	0	0	0	1095
2.2	58464	0	0	0	0	0	0	1086
2.2	58608	0	0	0	0	0	0	996
2.2	58752	0	0	0	0	0	0	1011
2.2	58896	0	0	0	0	0	0	1053
2.2	59040	0	0	0	0	0	0	1029
2.2	59184	0	0	0	0	0	0	1008
2.2	59328	0	0	0	0	0	0	996
2.2	59472	0	0	0	0	0	0	1128
2.2	59616	0	0	0	0	0	0	1047
2.2	59760	0	0	0	0	0	0	1077
2.2	59904	0	0	0	0	0	0	1032
2.2	60048	0	0	0	0	0	0	1086
2.2	60192	0	0	0	0	0	0	1053
2.2	60336	0	0	0	0	0	0	1062
2.2	60480	0	0	0	0	0	0	1062
2.2	60624	0	0	0	0	0	0	1062
2.2	60768	0	0	0	0	0	0	1089
2.2	60912	0	0	0	0	0	0	1089
2.2	61056	0	0	0	0	0	0	1086
2.2	61200	0	0	0	0	0	0	1089
2.2	61344	0	0	0	0	0	0	1014
2.2	61488	0	0	0	0	0	0	1089
2.2	61632	0	0	0	0	0	0	1050
2.2	61776	0	0	0	0	0	0	1029
2.2	61920	0	0	0	0	0	0	1095
2.2	62064	0	0	0	0	0	0	1041
2.2	62208	0	0	0	0	0	0	1059
2.2	62352	0	0	0	0	0	0	996
2.2	62496	0	0	0	0	0	0	1044
2.2	62640	0	0	0	0	0	0	1092
2.2	62784	0	0	0	0	0	0	1098
2.2	62928	0	0	0	0	0	0	1062
2.2	63072	0	0	0	0	0	0	1059
2.2	63216	0	0	0	0	0	0	1038
2.2	63360	0	0	0	0	0	0	1119
2.2	63504	0	0	0	0	0	0	1068
2.2	63648	0	0	0	0	0	0	1173
2.2	63792	0	0	0	0	0	0	1095
2.2	63936	0	0	0	0	0	0	1041
2.2	64080	0	0	0	0	0	0	1032
2.2	64224	0	0	0	0	0	0	1005
2.2	64368	0	0	0	0	0	0	1005
2.2	64512	0	0	0	0	0	0	1008
2.2	64656	0	0	0	0	0	0	963
2.2	64800	0	0	0	0	0	0	1053
2.2	64944	0	0	0	0	0	0	1053
2.2	65088	0	0	0	0	0	0	1071
2.2	65232	0	0	0	0	0	0	1140
2.2	65376	0	0	0	0	0	0	1071
2.2	65520	0	0	0	0	0	0	1080
2.2	65664	0	0	0	0	0	0	1068
2.2	65808	0	0	0	0	0	0	1110
2.2	65952	0	0	0	0	0	0	1032
2.2	66096	0	0	0	0	0	0	1026
2.2	66240	0	0	0	0	0	0	1011
2.2	66384	0	0	0	0	0	0	1029
2.2	66528	0	0	0	0	0	0	1029
2.2	66672	0	0	0	0	0	0	1059
2.2	66816	0	0	0	0	0	0	1038
2.2	66960	0	0	0	0	0	0	1152
2.2	67104	0	0	0	0	0	0	1074
2.2	67248	0	0	0	0	0	0	996
2.2	67392	0	0	0	0	0	0	972
2.2	67536	0	0	0	0	0	0	1014
2.2	67680	0	0	0	0	0	0	1017
2.2	67824	0	0	0	0	0	0	1023
2.2	67968	0	0	0	0	0	0	1017
2.2	68112	0	0	0	0	0	0	1014
2.2	68256	0	0	0	0	0	0	993
2.2	68400	0	0	0	0	0	0	1149
2.2	68544	0	0	0	0	0	0	1119
2.2	68688	0	0	0	0	0	0	1083
2.2	68832	0	0	0	0	0	0	1089
2.2	68976	0	0	0	0	0	0	1044
2.2	69120	0	0	0	0	0	0	1104
3.2	43344	0	364	0	364	364	3003.94	3210
3.2	43488	0	292	0	292	292	2399.15	3315
3.2	43632	0	235	0	235	235	1982.63	3414
3.2	43776	0	190	0	190	190	1609.79	3444
3.2	43920	0	154	0	154	154	1344.54	3372
3.2	44064	0	126	0	126	126	1100.72	3312
3.2	44208	0	102	0	102	102	903.664	3192
3.2	44352	0	81	0	81	81	720.661	3249
3.2	44496	0	67	0	67	67	601.036	3234
3.2	44640	0	57	0	57	57	484.828	3201
3.2	44784	0	49	0	49	49	429.455	3270
3.2	44928	0	40	0	40	40	344.02	3264
3.2	45072	0	33	0	33	33	305.434	3288
3.2	45216	0	27	0	27	27	253.129	3171
3.2	45360	0	19	0	19	19	176.736	3201
3.2	45504	0	14	0	14	14	142.563	3201
3.2	45648	0	9	0	9	9	89.386	3237
3.2	45792	0	6	0	6	6	58.2706	3273
3.2	45936	0	5	0	5	5	39.493	3180
3.2	46080	0	2	0	2	2	12.3636	3282
3.2	46224	0	1	0	1	1	11.0303	3285
3.2	46368	0	1	0	1	1	11.0303	3297
3.2	46512	0	1	0	1	1	11.0303	3396
3.2	46656	0	1	0	1	1	11.0303	3348
3.2	46800	0	1	0	1	1	11.0303	3162
3.2	46944	0	1	0	1	1	11.0303	3126
3.2	47088	0	1	0	1	1	11.0303	3282
3.2	47232	0	1	0	1	1	11.0303	3216
3.2	47376	0	0	0	0	0	0	3300
3.2	47520	0	0	0	0	0	0	3465
3.2	47664	0	0	0	0	0	0	3300
3.2	47808	0	0	0	0	0	0	3207
3.2	47952	0	0	0	0	0	0	3240
3.2	48096	0	0	0	0	0	0	3165
3.2	48240	0	0	0	0	0	0	3204
3.2	48384	0	0	0	0	0	0	3174
3.2	48528	0	0	0	0	0	0	3156
3.2	48672	0	0	0	0	0	0	3189
3.2	48816	0	0	0	0	0	0	3228
3.2	48960	0	0	0	0	0	0	3237
3.2	49104	0	0	0	0	0	0	3189
3.2	49248	0	0	0	0	0	0	3147
3.2	49392	0	0	0	0	0	0	3204
3.2	49536	0	0	0	0	0	0	3168
3.2	49680	0	0	0	0	0	0	3222
3.2	49824	0	0	0	0	0	0	3339
3.2	49968	0	0	0	0	0	0	3147
3.2	50112	0	0	0	0	0	0	3126
3.2	50256	0	0	0	0	0	0	3090
3.2	50400	0	0	0	0	0	0	3045
3.2	50544	0	0	0	0	0	0	3234
3.2	50688	0	0	0	0	0	0	3075
3.2	50832	0	0	0	0	0	0	3141
3.2	50976	0	0	0	0	0	0	3063
3.2	51120	0	0	0	0	0	0	3174
3.2	51264	0	0	0	0	0	0	3240
3.2	51408	0	0	0	0	0	0	3330
3.2	51552	0	0	0	0	0	0	3306
3.2	51696	0	0	0	0	0	0	3180
3.2	51840	0	0	0	0	0	0	3156
3.2	51984	0	0	0	0	0	0	3228
3.2	52128	0	0	0	0	0	0	3291
3.2	52272	0	0	0	0	0	0	3345
3.2	52416	0	0	0	0	0	0	3246
3.2	52560	0	0	0	0	0	0	3258
3.2	52704	0	0	0	0	0	0	3204
3.2	52848	0	0	0	0	0	0	3132
3.2	52992	0	0	0	0	0	0	3192
3.2	53136	0	0	0	0	0	0	3132
3.2	53280	0	0	0	0	0	0	3156
3.2	53424	0	0	0	0	0	0	3042
3.2	53568	0	0	0	0	0	0	3081
3.2	53712	0	0	0	0	0	0	3141
3.2	53856	0	0	0	0	0	0	3294
3.2	54000	0	0	0	0	0	0	3132
3.2	54144	0	0	0	0	0	0	3033
3.2	54288	0	0	0	0	0	0	3219
3.2	54432	0	0	0	0	0	0	3267
3.2	54576	0	0	0	0	0	0	3144
3.2	54720	0	0	0	0	0	0	3153
3.2	54864	0	0	0	0	0	0	3162
3.2	55008	0	0	0	0	0	0	3156
3.2	55152	0	0	0	0	0	0	3225
3.2	55296	0	0	0	0	0	0	3135
3.2	55440	0	0	0	0	0	0	3180
3.2	55584	0	0	0	0	0	0	3183
3.2	55728	0	0	0	0	0	0	3126
3.2	55872	0	0	0	0	0	0	3189
3.2	56016	0	0	0	0	0	0	3129
3.2	56160	0	0	0	0	0	0	3111
3.2	56304	0	0	0	0	0	0	3081
3.2	56448	0	0	0	0	0	0	2901
3.2	56592	0	0	0	0	0	0	3033
3.2	56736	0	0	0	0	0	0	3213
3.2	56880	0	0	0	0	0	0	3273
3.2	57024	0	0	0	0	0	0	3105
3.2	57168	0	0	0	0	0	0	3168
3.2	57312	0	0	0	0	0	0	3198
3.2	57456	0	0	0	0	0	0	3165
3.2	57600	0	0	0	0	0	0	3234
3.2	57744	0	0	0	0	0	0	3171
3.2	57888	0	0	0	0	0	0	3231
3.2	58032	0	0	0	0	0	0	3204
3.2	58176	0	0	0	0	0	0	3189
3.2	58320	0	0	0	0	0	0	3354
3.2	58464	0	0	0	0	0	0	3396
3.2	58608	0	0	0	0	0	0	3276
3.2	58752	0	0	0	0	0	0	3225
3.2	58896	0	0	0	0	0	0	3081
3.2	59040	0	0	0	0	0	0	3045
3.2	59184	0	0	0	0	0	0	3129
3.2	59328	0	0	0	0	0	0	3144
3.2	59472	0	0	0	0	0	0	2964
3.2	59616	0	0	0	0	0	0	3081
3.2	59760	0	0	0	0	0	0	3219
3.2	59904	0	0	0	0	0	0	3234
3.2	60048	0	0	0	0	0	0	3159
3.2	60192	0	0	0	0	0	0	3072
3.2	60336	0	0	0	0	0	0	3126
3.2	60480	0	0	0	0	0	0	3132
3.2	60624	0	0	0	0	0	0	3114
3.2	60768	0	0	0	0	0	0	3111
3.2	60912	0	0	0	0	0	0	3162
3.2	61056	0	0	0	0	0	0	3366
3.2	61200	0	0	0	0	0	0	3258
3.2	61344	0	0	0	0	0	0	3186
3.2	61488	0	0	0	0	0	0	3075
3.2	61632	0	0	0	0	0	0	3150
3.2	61776	0	0	0	0	0	0	3252
3.2	61920	0	0	0	0	0	0	3213
3.2	62064	0	0	0	0	0	0	3273
3.2	62208	0	0	0	0	0	0	3300
3.2	62352	0	0	0	0	0	0	3201
3.2	62496	0	0	0	0	0	0	3150
3.2	62640	0	0	0	0	0	0	3180
3.2	62784	0	0	0	0	0	0	3186
3.2	62928	0	0	0	0	0	0	3201
3.2	63072	0	0	0	0	0	0	3207
3.2	63216	0	0	0	0	0	0	3090
3.2	63360	0	0	0	0	0	0	3033
3.2	63504	0	0	0	0	0	0	3105
3.2	63648	0	0	0	0	0	0	3285
3.2	63792	0	0	0	0	0	0	3153
3.2	63936	0	0	0	0	0	0	3189
3.2	64080	0	0	0	0	0	0	3120
3.2	64224	0	0	0	0	0	0	2949
3.2	64368	0	0	0	0	0	0	2994
3.2	64512	0	0	0	0	0	0	3066
3.2	64656	0	0	0	0	0	0	3129
3.2	64800	0	0	0	0	0	0	3069
3.2	64944	0	0	0	0	0	0	3144
3.2	65088	0	0	0	0	0	0	3150
3.2	65232	0	0	0	0	0	0	3174
3.2	65376	0	0	0	0	0	0	3261
3.2	65520	0	0	0	0	0	0	3270
3.2	65664	0	0	0	0	0	0	3264
3.2	65808	0	0	0	0	0	0	3084
3.2	65952	0	0	0	0	0	0	3123
3.2	66096	0	0	0	0	0	0	3084
3.2	66240	0	0	0	0	0	0	3114
3.2	66384	0	0	0	0	0	0	3189
3.2	66528	0	0	0	0	0	0	3177
3.2	66672	0	0	0	0	0	0	3162
3.2	66816	0	0	0	0	0	0	3255
3.2	66960	0	0	0	0	0	0	3252
3.2	67104	0	0	0	0	0	0	3180
3.2	67248	0	0	0	0	0	0	3237
3.2	67392	0	0	0	0	0	0	3081
3.2	67536	0	0	0	0	0	0	3180
3.2	67680	0	0	0	0	0	0	3294
3.2	67824	0	0	0	0	0	0	3147
3.2	67968	0	0	0	0	0	0	3222
3.2	68112	0	0	0	0	0	0	3207
3.2	68256	0	0	0	0	0	0	3198
3.2	68400	0	0	0	0	0	0	3378
3.2	68544	0	0	0	0	0	0	3186
3.2	68688	0	0	0	0	0	0	3195
3.2	68832	0	0	0	0	0	0	3171
3.2	68976	0	0	0	0	0	0	3267
3.2	69120	0	0	0	0	0	0	3171
4.1	43344	0	51	0	51	51	179.226	2259
4.1	43488	0	42	0	42	42	395.453	2259
4.1	43632	0	35	0	35	35	359.416	2184
4.1	43776	0	32	0	32	32	315.387	2223
4.1	43920	0	23	0	23	23	117.14	2235
4.1	44064	0	15	0	15	15	51.0588	2145
4.1	44208	0	12	0	12	12	140.154	2190
4.1	44352	0	11	0	11	11	113.145	2238
4.1	44496	0	10	0	10	10	121.137	2205
4.1	44640	0	9	0	9	9	30.0444	2097
4.1	44784	0	5	0	5	5	57.0526	2289
4.1	44928	0	4	0	4	4	0	2262
4.1	45072	0	3	0	3	3	0	2259
4.1	45216	0	3	0	3	3	38.0351	2142
4.1	45360	0	2	0	2	2	34.0392	2061
4.1	45504	0	2	0	2	2	34.0392	2016
4.1	45648	0	2	0	2	2	34.0392	2067
4.1	45792	0	2	0	2	2	0	2073
4.1	45936	0	1	0	1	1	19.0175	2073
4.1	46080	0	1	0	1	1	0	2148
4.1	46224	0	1	0	1	1	0	2217
4.1	46368	0	1	0	1	1	0	2127
4.1	46512	0	1	0	1	1	0	2091
4.1	46656	0	1	0	1	1	19.0175	2001
4.1	46800	0	1	0	1	1	19.0175	2085
4.1	46944	0	1	0	1	1	0	2142
4.1	47088	0	1	0	1	1	0	2142
4.1	47232	0	0	0	0	0	0	2088
4.1	47376	0	0	0	0	0	0	2190
4.1	47520	0	0	0	0	0	0	2175
4.1	47664	0	0	0	0	0	0	2169
4.1	47808	0	0	0	0	0	0	2163
4.1	47952	0	0	0	0	0	0	2127
4.1	48096	0	0	0	0	0	0	2151
4.1	48240	0	0	0	0	0	0	2142
4.1	48384	0	0	0	0	0	0	2115
4.1	48528	0	0	0	0	0	0	2217
4.1	48672	0	0	0	0	0	0	2211
4.1	48816	0	0	0	0	0	0	2187
4.1	48960	0	0	0	0	0	0	2148
4.1	49104	0	0	0	0	0	0	2124
4.1	49248	0	0	0	0	0	0	2250
4.1	49392	0	0	0	0	0	0	2325
4.1	49536	0	0	0	0	0	0	2241
4.1	49680	0	0	0	0	0	0	2106
4.1	49824	0	0	0	0	0	0	2154
4.1	49968	0	0	0	0	0	0	2139
4.1	50112	0	0	0	0	0	0	2028
4.1	50256	0	0	0	0	0	0	2073
4.1	50400	0	0	0	0	0	0	2148
4.1	50544	0	0	0	0	0	0	2163
4.1	50688	0	0	0	0	0	0	2079
4.1	50832	0	0	0	0	0	0	2109
4.1	50976	0	0	0	0	0	0	2172
4.1	51120	0	0	0	0	0	0	2094
4.1	51264	0	0	0	0	0	0	2172
4.1	51408	0	0	0	0	0	0	2202
4.1	51552	0	0	0	0	0	0	2196
4.1	51696	0	0	0	0	0	0	2124
4.1	51840	0	0	0	0	0	0	2295
4.1	51984	0	0	0	0	0	0	2268
4.1	52128	0	0	0	0	0	0	2217
4.1	52272	0	0	0	0	0	0	2235
4.1	52416	0	0	0	0	0	0	2199
4.1	52560	0	0	0	0	0	0	2091
4.1	52704	0	0	0	0	0	0	2094
4.1	52848	0	0	0	0	0	0	2271
4.1	52992	0	0	0	0	0	0	2211
4.1	53136	0	0	0	0	0	0	2094
4.1	53280	0	0	0	0	0	0	2040
4.1	53424	0	0	0	0	0	0	2067
4.1	53568	0	0	0	0	0	0	2193
4.1	53712	0	0	0	0	0	0	2229
4.1	53856	0	0	0	0	0	0	2205
4.1	54000	0	0	0	0	0	0	2151
4.1	54144	0	0	0	0	0	0	2109
4.1	54288	0	0	0	0	0	0	2307
4.1	54432	0	0	0	0	0	0	2253
4.1	54576	0	0	0	0	0	0	2085
4.1	54720	0	0	0	0	0	0	2073
4.1	54864	0	0	0	0	0	0	2166
4.1	55008	0	0	0	0	0	0	2238
4.1	55152	0	0	0	0	0	0	2253
4.1	55296	0	0	0	0	0	0	2262
4.1	55440	0	0	0	0	0	0	2319
4.1	55584	0	0	0	0	0	0	2187
4.1	55728	0	0	0	0	0	0	2178
4.1	55872	0	0	0	0	0	0	2181
4.1	56016	0	0	0	0	0	0	2169
4.1	56160	0	0	0	0	0	0	2091
4.1	56304	0	0	0	0	0	0	2016
4.1	56448	0	0	0	0	0	0	2082
4.1	56592	0	0	0	0	0	0	2133
4.1	56736	0	0	0	0	0	0	2124
4.1	56880	0	0	0	0	0	0	2100
4.1	57024	0	0	0	0	0	0	2244
4.1	57168	0	0	0	0	0	0	2349
4.1	57312	0	0	0	0	0	0	2280
4.1	57456	0	0	0	0	0	0	2109
4.1	57600	0	0	0	0	0	0	2097
4.1	57744	0	0	0	0	0	0	2034
4.1	57888	0	0	0	0	0	0	2100
4.1	58032	0	0	0	0	0	0	2136
4.1	58176	0	0	0	0	0	0	2088
4.1	58320	0	0	0	0	0	0	2163
4.1	58464	0	0	0	0	0	0	2217
4.1	58608	0	0	0	0	0	0	2244
4.1	58752	0	0	0	0	0	0	2085
4.1	58896	0	0	0	0	0	0	2115
4.1	59040	0	0	0	0	0	0	2208
4.1	59184	0	0	0	0	0	0	2244
4.1	59328	0	0	0	0	0	0	2250
4.1	59472	0	0	0	0	0	0	2307
4.1	59616	0	0	0	0	0	0	2202
4.1	59760	0	0	0	0	0	0	2241
4.1	59904	0	0	0	0	0	0	2274
4.1	60048	0	0	0	0	0	0	2223
4.1	60192	0	0	0	0	0	0	2100
4.1	60336	0	0	0	0	0	0	2139
4.1	60480	0	0	0	0	0	0	1995
4.1	60624	0	0	0	0	0	0	2004
4.1	60768	0	0	0	0	0	0	2016
4.1	60912	0	0	0	0	0	0	2121
4.1	61056	0	0	0	0	0	0	2205
4.1	61200	0	0	0	0	0	0	2187
4.1	61344	0	0	0	0	0	0	2217
4.1	61488	0	0	0	0	0	0	2109
4.1	61632	0	0	0	0	0	0	2166
4.1	61776	0	0	0	0	0	0	2190
4.1	61920	0	0	0	0	0	0	2052
4.1	62064	0	0	0	0	0	0	2157
4.1	62208	0	0	0	0	0	0	2127
4.1	62352	0	0	0	0	0	0	2097
4.1	62496	0	0	0	0	0	0	2076
4.1	62640	0	0	0	0	0	0	2094
4.1	62784	0	0	0	0	0	0	2169
4.1	62928	0	0	0	0	0	0	2223
4.1	63072	0	0	0	0	0	0	2085
4.1	63216	0	0	0	0	0	0	2094
4.1	63360	0	0	0	0	0	0	2175
4.1	63504	0	0	0	0	0	0	2262
4.1	63648	0	0	0	0	0	0	2238
4.1	63792	0	0	0	0	0	0	2184
4.1	63936	0	0	0	0	0	0	2100
4.1	64080	0	0	0	0	0	0	2007
4.1	64224	0	0	0	0	0	0	2046
4.1	64368	0	0	0	0	0	0	2001
4.1	64512	0	0	0	0	0	0	2124
4.1	64656	0	0	0	0	0	0	2070
4.1	64800	0	0	0	0	0	0	2190
4.1	64944	0	0	0	0	0	0	2073
4.1	65088	0	0	0	0	0	0	2169
4.1	65232	0	0	0	0	0	0	2277
4.1	65376	0	0	0	0	0	0	2268
4.1	65520	0	0	0	0	0	0	2142
4.1	65664	0	0	0	0	0	0	2199
4.1	65808	0	0	0	0	0	0	2088
4.1	65952	0	0	0	0	0	0	2061
4.1	66096	0	0	0	0	0	0	2181
4.1	66240	0	0	0	0	0	0	2160
4.1	66384	0	0	0	0	0	0	2226
4.1	66528	0	0	0	0	0	0	2139
4.1	66672	0	0	0	0	0	0	2115
4.1	66816	0	0	0	0	0	0	2064
4.1	66960	0	0	0	0	0	0	2097
4.1	67104	0	0	0	0	0	0	2079
4.1	67248	0	0	0	0	0	0	1986
4.1	67392	0	0	0	0	0	0	2175
4.1	67536	0	0	0	0	0	0	2157
4.1	67680	0	0	0	0	0	0	2082
4.1	67824	0	0	0	0	0	0	1980
4.1	67968	0	0	0	0	0	0	2016
4.1	68112	0	0	0	0	0	0	2124
4.1	68256	0	0	0	0	0	0	2046
4.1	68400	0	0	0	0	0	0	2025
4.1	68544	0	0	0	0	0	0	2028
4.1	68688	0	0	0	0	0	0	1944
4.1	68832	0	0	0	0	0	0	1989
4.1	68976	0	0	0	0	0	0	2076
4.1	69120	0	0	0	0	0	0	2145
4.2	43344	0	29	0	29	29	161.258	2109
4.2	43488	0	22	0	22	22	133.208	2079
4.2	43632	0	21	0	21	21	124.173	2058
4.2	43776	0	18	0	18	18	119.227	1959
4.2	43920	0	13	0	13	13	45.0667	1908
4.2	44064	0	9	0	9	9	15.0222	1821
4.2	44208	0	8	0	8	8	78.1538	1878
4.2	44352	0	8	0	8	8	84.1436	2010
4.2	44496	0	4	0	4	4	15.0222	1947
4.2	44640	0	3	0	3	3	26.0513	1938
4.2	44784	0	3	0	3	3	0	1959
4.2	44928	0	3	0	3	3	0	1908
4.2	45072	0	3	0	3	3	0	1818
4.2	45216	0	3	0	3	3	0	1896
4.2	45360	0	2	0	2	2	0	1953
4.2	45504	0	1	0	1	1	0	1914
4.2	45648	0	1	0	1	1	0	1818
4.2	45792	0	1	0	1	1	0	1845
4.2	45936	0	0	0	0	0	0	1965
4.2	46080	0	0	0	0	0	0	1953
4.2	46224	0	0	0	0	0	0	1827
4.2	46368	0	0	0	0	0	0	1803
4.2	46512	0	0	0	0	0	0	1755
4.2	46656	0	0	0	0	0	0	1686
4.2	46800	0	0	0	0	0	0	1650
4.2	46944	0	0	0	0	0	0	1812
4.2	47088	0	0	0	0	0	0	1746
4.2	47232	0	0	0	0	0	0	1719
4.2	47376	0	0	0	0	0	0	1770
4.2	47520	0	0	0	0	0	0	1704
4.2	47664	0	0	0	0	0	0	1773
4.2	47808	0	0	0	0	0	0	1818
4.2	47952	0	0	0	0	0	0	1887
4.2	48096	0	0	0	0	0	0	1821
4.2	48240	0	0	0	0	0	0	1995
4.2	48384	0	0	0	0	0	0	2004
4.2	48528	0	0	0	0	0	0	1896
4.2	48672	0	0	0	0	0	0	1842
4.2	48816	0	0	0	0	0	0	1842
4.2	48960	0	0	0	0	0	0	1785
4.2	49104	0	0	0	0	0	0	1857
4.2	49248	0	0	0	0	0	0	1782
4.2	49392	0	0	0	0	0	0	1788
4.2	49536	0	0	0	0	0	0	1797
4.2	49680	0	0	0	0	0	0	1851
4.2	49824	0	0	0	0	0	0	1860
4.2	49968	0	0	0	0	0	0	1773
4.2	50112	0	0	0	0	0	0	1881
4.2	50256	0	0	0	0	0	0	1932
4.2	50400	0	0	0	0	0	0	1914
4.2	50544	0	0	0	0	0	0	1899
4.2	50688	0	0	0	0	0	0	1953
4.2	50832	0	0	0	0	0	0	1914
4.2	50976	0	0	0	0	0	0	2007
4.2	51120	0	0	0	0	0	0	2019
4.2	51264	0	0	0	0	0	0	1980
4.2	51408	0	0	0	0	0	0	1965
4.2	51552	0	0	0	0	0	0	1941
4.2	51696	0	0	0	0	0	0	2004
4.2	51840	0	0	0	0	0	0	1869
4.2	51984	0	0	0	0	0	0	1965
4.2	52128	0	0	0	0	0	0	1851
4.2	52272	0	0	0	0	0	0	1836
4.2	52416	0	0	0	0	0	0	1788
4.2	52560	0	0	0	0	0	0	1905
4.2	52704	0	0	0	0	0	0	1869
4.2	52848	0	0	0	0	0	0	1845
4.2	52992	0	0	0	0	0	0	1818
4.2	53136	0	0	0	0	0	0	1740
4.2	53280	0	0	0	0	0	0	1815
4.2	53424	0	0	0	0	0	0	1752
4.2	53568	0	0	0	0	0	0	1905
4.2	53712	0	0	0	0	0	0	1911
4.2	53856	0	0	0	0	0	0	1896
4.2	54000	0	0	0	0	0	0	1845
4.2	54144	0	0	0	0	0	0	1734
4.2	54288	0	0	0	0	0	0	1761
4.2	54432	0	0	0	0	0	0	1851
4.2	54576	0	0	0	0	0	0	1794
4.2	54720	0	0	0	0	0	0	1839
4.2	54864	0	0	0	0	0	0	1818
4.2	55008	0	0	0	0	0	0	1698
4.2	55152	0	0	0	0	0	0	1803
4.2	55296	0	0	0	0	0	0	1938
4.2	55440	0	0	0	0	0	0	1956
4.2	55584	0	0	0	0	0	0	1854
4.2	55728	0	0	0	0	0	0	1878
4.2	55872	0	0	0	0	0	0	1797
4.2	56016	0	0	0	0	0	0	1839
4.2	56160	0	0	0	0	0	0	1845
4.2	56304	0	0	0	0	0	0	1932
4.2	56448	0	0	0	0	0	0	1911
4.2	56592	0	0	0	0	0	0	1944
4.2	56736	0	0	0	0	0	0	1983
4.2	56880	0	0	0	0	0	0	1821
4.2	57024	0	0	0	0	0	0	2016
4.2	57168	0	0	0	0	0	0	2007
4.2	57312	0	0	0	0	0	0	1881
4.2	57456	0	0	0	0	0	0	1926
4.2	57600	0	0	0	0	0	0	1956
4.2	57744	0	0	0	0	0	0	1929
4.2	57888	0	0	0	0	0	0	1746
4.2	58032	0	0	0	0	0	0	1731
4.2	58176	0	0	0	0	0	0	1824
4.2	58320	0	0	0	0	0	0	1857
4.2	58464	0	0	0	0	0	0	1833
4.2	58608	0	0	0	0	0	0	1908
4.2	58752	0	0	0	0	0	0	1977
4.2	58896	0	0	0	0	0	0	1926
4.2	59040	0	0	0	0	0	0	2001
4.2	59184	0	0	0	0	0	0	1908
4.2	59328	0	0	0	0	0	0	2085
4.2	59472	0	0	0	0	0	0	2115
4.2	59616	0	0	0	0	0	0	1848
4.2	59760	0	0	0	0	0	0	1815
4.2	59904	0	0	0	0	0	0	1860
4.2	60048	0	0	0	0	0	0	1896
4.2	60192	0	0	0	0	0	0	1977
4.2	60336	0	0	0	0	0	0	1905
4.2	60480	0	0	0	0	0	0	1896
4.2	60624	0	0	0	0	0	0	1902
4.2	60768	0	0	0	0	0	0	1857
4.2	60912	0	0	0	0	0	0	1869
4.2	61056	0	0	0	0	0	0	1947
4.2	61200	0	0	0	0	0	0	1812
4.2	61344	0	0	0	0	0	0	1869
4.2	61488	0	0	0	0	0	0	1977
4.2	61632	0	0	0	0	0	0	1980
4.2	61776	0	0	0	0	0	0	1968
4.2	61920	0	0	0	0	0	0	1992
4.2	62064	0	0	0	0	0	0	1719
4.2	62208	0	0	0	0	0	0	1923
4.2	62352	0	0	0	0	0	0	1917
4.2	62496	0	0	0	0	0	0	1902
4.2	62640	0	0	0	0	0	0	1944
4.2	62784	0	0	0	0	0	0	1950
4.2	62928	0	0	0	0	0	0	1977
4.2	63072	0	0	0	0	0	0	1968
4.2	63216	0	0	0	0	0	0	1911
4.2	63360	0	0	0	0	0	0	1854
4.2	63504	0	0	0	0	0	0	1842
4.2	63648	0	0	0	0	0	0	1860
4.2	63792	0	0	0	0	0	0	1863
4.2	63936	0	0	0	0	0	0	1890
4.2	64080	0	0	0	0	0	0	1893
4.2	64224	0	0	0	0	0	0	2055
4.2	64368	0	0	0	0	0	0	2031
4.2	64512	0	0	0	0	0	0	1896
4.2	64656	0	0	0	0	0	0	1872
4.2	64800	0	0	0	0	0	0	1914
4.2	64944	0	0	0	0	0	0	1980
4.2	65088	0	0	0	0	0	0	1932
4.2	65232	0	0	0	0	0	0	1953
4.2	65376	0	0	0	0	0	0	1965
4.2	65520	0	0	0	0	0	0	1998
4.2	65664	0	0	0	0	0	0	1968
4.2	65808	0	0	0	0	0	0	1986
4.2	65952	0	0	0	0	0	0	1962
4.2	66096	0	0	0	0	0	0	1905
4.2	66240	0	0	0	0	0	0	1998
4.2	66384	0	0	0	0	0	0	1959
4.2	66528	0	0	0	0	0	0	1944
4.2	66672	0	0	0	0	0	0	1950
4.2	66816	0	0	0	0	0	0	1836
4.2	66960	0	0	0	0	0	0	1788
4.2	67104	0	0	0	0	0	0	1815
4.2	67248	0	0	0	0	0	0	1854
4.2	67392	0	0	0	0	0	0	2016
4.2	67536	0	0	0	0	0	0	1944
4.2	67680	0	0	0	0	0	0	1845
4.2	67824	0	0	0	0	0	0	1959
4.2	67968	0	0	0	0	0	0	2055
4.2	68112	0	0	0	0	0	0	2016
4.2	68256	0	0	0	0	0	0	1923
4.2	68400	0	0	0	0	0	0	1887
4.2	68544	0	0	0	0	0	0	1851
4.2	68688	0	0	0	0	0	0	1770
4.2	68832	0	0	0	0	0	0	1674
4.2	68976	0	0	0	0	0	0	1695
4.2	69120	0	0	0	0	0	0	1764
5.1	43344	0	65	0	65	65	1.33333	4059
5.1	43488	0	55	0	55	55	1.33333	4185
5.1	43632	0	44	0	44	44	1.33333	4104
5.1	43776	0	38	0	38	38	0	4212
5.1	43920	0	29	0	29	29	0	4164
5.1	44064	0	20	0	20	20	0	4347
5.1	44208	0	16	0	16	16	0	4455
5.1	44352	0	14	0	14	14	0	4200
5.1	44496	0	12	0	12	12	0	4053
5.1	44640	0	10	0	10	10	0	4146
5.1	44784	0	10	0	10	10	0	3909
5.1	44928	0	9	0	9	9	0	3945
5.1	45072	0	7	0	7	7	0	4188
5.1	45216	0	6	0	6	6	0	4056
5.1	45360	0	4	0	4	4	0	3993
5.1	45504	0	4	0	4	4	0	3984
5.1	45648	0	3	0	3	3	0	3963
5.1	45792	0	3	0	3	3	0	4059
5.1	45936	0	2	0	2	2	0	4014
5.1	46080	0	2	0	2	2	0	4014
5.1	46224	0	2	0	2	2	0	3897
5.1	46368	0	1	0	1	1	0	3909
5.1	46512	0	1	0	1	1	0	3951
5.1	46656	0	1	0	1	1	0	3978
5.1	46800	0	1	0	1	1	0	4026
5.1	46944	0	1	0	1	1	0	4095
5.1	47088	0	1	0	1	1	0	4080
5.1	47232	0	0	0	0	0	0	4008
5.1	47376	0	0	0	0	0	0	3954
5.1	47520	0	0	0	0	0	0	3882
5.1	47664	0	0	0	0	0	0	4140
5.1	47808	0	0	0	0	0	0	3960
5.1	47952	0	0	0	0	0	0	4152
5.1	48096	0	0	0	0	0	0	3945
5.1	48240	0	0	0	0	0	0	3960
5.1	48384	0	0	0	0	0	0	3933
5.1	48528	0	0	0	0	0	0	4194
5.1	48672	0	0	0	0	0	0	3975
5.1	48816	0	0	0	0	0	0	4005
5.1	48960	0	0	0	0	0	0	3969
5.1	49104	0	0	0	0	0	0	3888
5.1	49248	0	0	0	0	0	0	4005
5.1	49392	0	0	0	0	0	0	4098
5.1	49536	0	0	0	0	0	0	4191
5.1	49680	0	0	0	0	0	0	4035
5.1	49824	0	0	0	0	0	0	3819
5.1	49968	0	0	0	0	0	0	3921
5.1	50112	0	0	0	0	0	0	3831
5.1	50256	0	0	0	0	0	0	3933
5.1	50400	0	0	0	0	0	0	4083
5.1	50544	0	0	0	0	0	0	3969
5.1	50688	0	0	0	0	0	0	4059
5.1	50832	0	0	0	0	0	0	4074
5.1	50976	0	0	0	0	0	0	4005
5.1	51120	0	0	0	0	0	0	3996
5.1	51264	0	0	0	0	0	0	4077
5.1	51408	0	0	0	0	0	0	4110
5.1	51552	0	0	0	0	0	0	4122
5.1	51696	0	0	0	0	0	0	4050
5.1	51840	0	0	0	0	0	0	4143
5.1	51984	0	0	0	0	0	0	4050
5.1	52128	0	0	0	0	0	0	4050
5.1	52272	0	0	0	0	0	0	4050
5.1	52416	0	0	0	0	0	0	4083
5.1	52560	0	0	0	0	0	0	3996
5.1	52704	0	0	0	0	0	0	3882
5.1	52848	0	0	0	0	0	0	4074
5.1	52992	0	0	0	0	0	0	3966
5.1	53136	0	0	0	0	0	0	3972
5.1	53280	0	0	0	0	0	0	4113
5.1	53424	0	0	0	0	0	0	3921
5.1	53568	0	0	0	0	0	0	4029
5.1	53712	0	0	0	0	0	0	4143
5.1	53856	0	0	0	0	0	0	4089
5.1	54000	0	0	0	0	0	0	4116
5.1	54144	0	0	0	0	0	0	3936
5.1	54288	0	0	0	0	0	0	4065
5.1	54432	0	0	0	0	0	0	4065
5.1	54576	0	0	0	0	0	0	4014
5.1	54720	0	0	0	0	0	0	4059
5.1	54864	0	0	0	0	0	0	4233
5.1	55008	0	0	0	0	0	0	4116
5.1	55152	0	0	0	0	0	0	4077
5.1	55296	0	0	0	0	0	0	4170
5.1	55440	0	0	0	0	0	0	4071
5.1	55584	0	0	0	0	0	0	4137
5.1	55728	0	0	0	0	0	0	4179
5.1	55872	0	0	0	0	0	0	3972
5.1	56016	0	0	0	0	0	0	4068
5.1	56160	0	0	0	0	0	0	4098
5.1	56304	0	0	0	0	0	0	4146
5.1	56448	0	0	0	0	0	0	4161
5.1	56592	0	0	0	0	0	0	4221
5.1	56736	0	0	0	0	0	0	3972
5.1	56880	0	0	0	0	0	0	3978
5.1	57024	0	0	0	0	0	0	4143
5.1	57168	0	0	0	0	0	0	4104
5.1	57312	0	0	0	0	0	0	4119
5.1	57456	0	0	0	0	0	0	4173
5.1	57600	0	0	0	0	0	0	4137
5.1	57744	0	0	0	0	0	0	4173
5.1	57888	0	0	0	0	0	0	3990
5.1	58032	0	0	0	0	0	0	4101
5.1	58176	0	0	0	0	0	0	4170
5.1	58320	0	0	0	0	0	0	4269
5.1	58464	0	0	0	0	0	0	4242
5.1	58608	0	0	0	0	0	0	4002
5.1	58752	0	0	0	0	0	0	4146
5.1	58896	0	0	0	0	0	0	4038
5.1	59040	0	0	0	0	0	0	3963
5.1	59184	0	0	0	0	0	0	4035
5.1	59328	0	0	0	0	0	0	4029
5.1	59472	0	0	0	0	0	0	4074
5.1	59616	0	0	0	0	0	0	3972
5.1	59760	0	0	0	0	0	0	4035
5.1	59904	0	0	0	0	0	0	4026
5.1	60048	0	0	0	0	0	0	4068
5.1	60192	0	0	0	0	0	0	3963
5.1	60336	0	0	0	0	0	0	3939
5.1	60480	0	0	0	0	0	0	3939
5.1	60624	0	0	0	0	0	0	4095
5.1	60768	0	0	0	0	0	0	4131
5.1	60912	0	0	0	0	0	0	3999
5.1	61056	0	0	0	0	0	0	4119
5.1	61200	0	0	0	0	0	0	4065
5.1	61344	0	0	0	0	0	0	4077
5.1	61488	0	0	0	0	0	0	4062
5.1	61632	0	0	0	0	0	0	4041
5.1	61776	0	0	0	0	0	0	4137
5.1	61920	0	0	0	0	0	0	4104
5.1	62064	0	0	0	0	0	0	4158
5.1	62208	0	0	0	0	0	0	4230
5.1	62352	0	0	0	0	0	0	4143
5.1	62496	0	0	0	0	0	0	3999
5.1	62640	0	0	0	0	0	0	4077
5.1	62784	0	0	0	0	0	0	4119
5.1	62928	0	0	0	0	0	0	3939
5.1	63072	0	0	0	0	0	0	4083
5.1	63216	0	0	0	0	0	0	4011
5.1	63360	0	0	0	0	0	0	4143
5.1	63504	0	0	0	0	0	0	4191
5.1	63648	0	0	0	0	0	0	4035
5.1	63792	0	0	0	0	0	0	4125
5.1	63936	0	0	0	0	0	0	4155
5.1	64080	0	0	0	0	0	0	4014
5.1	64224	0	0	0	0	0	0	3972
5.1	64368	0	0	0	0	0	0	4218
5.1	64512	0	0	0	0	0	0	4113
5.1	64656	0	0	0	0	0	0	3900
5.1	64800	0	0	0	0	0	0	3924
5.1	64944	0	0	0	0	0	0	3963
5.1	65088	0	0	0	0	0	0	3939
5.1	65232	0	0	0	0	0	0	4083
5.1	65376	0	0	0	0	0	0	4083
5.1	65520	0	0	0	0	0	0	4032
5.1	65664	0	0	0	0	0	0	3960
5.1	65808	0	0	0	0	0	0	3972
5.1	65952	0	0	0	0	0	0	4032
5.1	66096	0	0	0	0	0	0	4059
5.1	66240	0	0	0	0	0	0	3894
5.1	66384	0	0	0	0	0	0	4023
5.1	66528	0	0	0	0	0	0	3936
5.1	66672	0	0	0	0	0	0	3858
5.1	66816	0	0	0	0	0	0	3978
5.1	66960	0	0	0	0	0	0	3894
5.1	67104	0	0	0	0	0	0	4080
5.1	67248	0	0	0	0	0	0	4092
5.1	67392	0	0	0	0	0	0	4065
5.1	67536	0	0	0	0	0	0	3975
5.1	67680	0	0	0	0	0	0	3957
5.1	67824	0	0	0	0	0	0	4098
5.1	67968	0	0	0	0	0	0	4017
5.1	68112	0	0	0	0	0	0	3981
5.1	68256	0	0	0	0	0	0	4101
5.1	68400	0	0	0	0	0	0	4191
5.1	68544	0	0	0	0	0	0	4053
5.1	68688	0	0	0	0	0	0	4071
5.1	68832	0	0	0	0	0	0	4065
5.1	68976	0	0	0	0	0	0	4008
5.1	69120	0	0	0	0	0	0	4074
6.3	43344	424	2665	11	2654	3089	51593.3	12662
6.3	43488	221	2280	12	2268	2501	40296	11971
6.3	43632	146	1897	2	1895	2043	31047.9	11265
6.3	43776	83	1580	2	1578	1663	25050.8	10637
6.3	43920	43	1316	1	1315	1359	19278.7	10145
6.3	44064	29	1086	0	1086	1115	15395	9791
6.3	44208	21	890	0	890	911	12332.6	9520
6.3	44352	9	720	0	720	729	9534.42	9101
6.3	44496	0	604	0	604	604	7792.47	8839
6.3	44640	0	498	0	498	498	6366.85	8693
6.3	44784	0	409	0	409	409	5241.18	9101
6.3	44928	0	340	0	340	340	4244.68	8846
6.3	45072	0	272	0	272	272	3280.07	8696
6.3	45216	0	208	0	208	208	2495.44	8760
6.3	45360	0	168	0	168	168	2061.18	8682
6.3	45504	0	138	0	138	138	1724.01	8712
6.3	45648	0	112	0	112	112	1340.78	8928
6.3	45792	0	89	0	89	89	1017.55	8778
6.3	45936	0	69	0	69	69	815.489	9000
6.3	46080	0	54	0	54	54	621.351	9147
6.3	46224	0	47	0	47	47	495.307	9378
6.3	46368	0	38	0	38	38	405.247	9114
6.3	46512	0	31	0	31	31	354.168	9249
6.3	46656	0	25	0	25	25	325.155	9333
6.3	46800	0	19	0	19	19	254.11	9267
6.3	46944	0	15	0	15	15	169.065	9201
6.3	47088	0	8	0	8	8	74.0236	9168
6.3	47232	0	6	0	6	6	74.0236	9273
6.3	47376	0	4	0	4	4	19.0175	9375
6.3	47520	0	4	0	4	4	19.0175	9306
6.3	47664	0	3	0	3	3	19.0175	9273
6.3	47808	0	3	0	3	3	19.0175	9282
6.3	47952	0	3	0	3	3	19.0175	9360
6.3	48096	0	3	0	3	3	19.0175	9321
6.3	48240	0	3	0	3	3	19.0175	9168
6.3	48384	0	3	0	3	3	19.0175	9435
6.3	48528	0	3	0	3	3	19.0175	9618
6.3	48672	0	2	0	2	2	19.0175	9495
6.3	48816	0	1	0	1	1	0	9384
6.3	48960	0	1	0	1	1	0	9246
6.3	49104	0	0	0	0	0	0	9582
6.3	49248	0	0	0	0	0	0	9624
6.3	49392	0	0	0	0	0	0	9540
6.3	49536	0	0	0	0	0	0	9675
6.3	49680	0	0	0	0	0	0	9735
6.3	49824	0	0	0	0	0	0	9747
6.3	49968	0	0	0	0	0	0	9618
6.3	50112	0	0	0	0	0	0	9708
6.3	50256	0	0	0	0	0	0	9660
6.3	50400	0	0	0	0	0	0	9798
6.3	50544	0	0	0	0	0	0	9747
6.3	50688	0	0	0	0	0	0	9570
6.3	50832	0	0	0	0	0	0	9777
6.3	50976	0	0	0	0	0	0	9423
6.3	51120	0	0	0	0	0	0	9570
6.3	51264	0	0	0	0	0	0	9876
6.3	51408	0	0	0	0	0	0	9963
6.3	51552	0	0	0	0	0	0	9864
6.3	51696	0	0	0	0	0	0	9534
6.3	51840	0	0	0	0	0	0	9606
6.3	51984	0	0	0	0	0	0	9678
6.3	52128	0	0	0	0	0	0	9807
6.3	52272	0	0	0	0	0	0	9720
6.3	52416	0	0	0	0	0	0	9714
6.3	52560	0	0	0	0	0	0	9732
6.3	52704	0	0	0	0	0	0	9891
6.3	52848	0	0	0	0	0	0	9864
6.3	52992	0	0	0	0	0	0	9843
6.3	53136	0	0	0	0	0	0	9705
6.3	53280	0	0	0	0	0	0	10038
6.3	53424	0	0	0	0	0	0	9954
6.3	53568	0	0	0	0	0	0	9900
6.3	53712	0	0	0	0	0	0	9972
6.3	53856	0	0	0	0	0	0	9867
6.3	54000	0	0	0	0	0	0	9705
6.3	54144	0	0	0	0	0	0	9801
6.3	54288	0	0	0	0	0	0	9717
6.3	54432	0	0	0	0	0	0	9948
6.3	54576	0	0	0	0	0	0	9903
6.3	54720	0	0	0	0	0	0	9813
6.3	54864	0	0	0	0	0	0	9711
6.3	55008	0	0	0	0	0	0	9636
6.3	55152	0	0	0	0	0	0	9951
6.3	55296	0	0	0	0	0	0	9984
6.3	55440	0	0	0	0	0	0	9900
6.3	55584	0	0	0	0	0	0	10011
6.3	55728	0	0	0	0	0	0	9948
6.3	55872	0	0	0	0	0	0	9408
6.3	56016	0	0	0	0	0	0	9720
6.3	56160	0	0	0	0	0	0	9609
6.3	56304	0	0	0	0	0	0	9744
6.3	56448	0	0	0	0	0	0	9705
6.3	56592	0	0	0	0	0	0	9540
6.3	56736	0	0	0	0	0	0	9843
6.3	56880	0	0	0	0	0	0	9930
6.3	57024	0	0	0	0	0	0	9894
6.3	57168	0	0	0	0	0	0	9900
6.3	57312	0	0	0	0	0	0	9897
6.3	57456	0	0	0	0	0	0	9675
6.3	57600	0	0	0	0	0	0	9906
6.3	57744	0	0	0	0	0	0	9852
6.3	57888	0	0	0	0	0	0	9606
6.3	58032	0	0	0	0	0	0	9576
6.3	58176	0	0	0	0	0	0	9507
6.3	58320	0	0	0	0	0	0	9606
6.3	58464	0	0	0	0	0	0	9558
6.3	58608	0	0	0	0	0	0	9888
6.3	58752	0	0	0	0	0	0	9675
6.3	58896	0	0	0	0	0	0	9639
6.3	59040	0	0	0	0	0	0	9594
6.3	59184	0	0	0	0	0	0	9639
6.3	59328	0	0	0	0	0	0	9504
6.3	59472	0	0	0	0	0	0	9429
6.3	59616	0	0	0	0	0	0	9705
6.3	59760	0	0	0	0	0	0	9588
6.3	59904	0	0	0	0	0	0	9819
6.3	60048	0	0	0	0	0	0	9570
6.3	60192	0	0	0	0	0	0	9903
6.3	60336	0	0	0	0	0	0	9819
6.3	60480	0	0	0	0	0	0	9624
6.3	60624	0	0	0	0	0	0	9795
6.3	60768	0	0	0	0	0	0	9576
6.3	60912	0	0	0	0	0	0	9519
6.3	61056	0	0	0	0	0	0	9411
6.3	61200	0	0	0	0	0	0	9330
6.3	61344	0	0	0	0	0	0	9624
6.3	61488	0	0	0	0	0	0	9483
6.3	61632	0	0	0	0	0	0	9561
6.3	61776	0	0	0	0	0	0	9522
6.3	61920	0	0	0	0	0	0	9747
6.3	62064	0	0	0	0	0	0	9603
6.3	62208	0	0	0	0	0	0	9603
6.3	62352	0	0	0	0	0	0	9612
6.3	62496	0	0	0	0	0	0	9477
6.3	62640	0	0	0	0	0	0	9666
6.3	62784	0	0	0	0	0	0	9738
6.3	62928	0	0	0	0	0	0	9570
6.3	63072	0	0	0	0	0	0	9594
6.3	63216	0	0	0	0	0	0	9249
6.3	63360	0	0	0	0	0	0	9522
6.3	63504	0	0	0	0	0	0	9534
6.3	63648	0	0	0	0	0	0	9936
6.3	63792	0	0	0	0	0	0	9666
6.3	63936	0	0	0	0	0	0	9600
6.3	64080	0	0	0	0	0	0	9648
6.3	64224	0	0	0	0	0	0	9507
6.3	64368	0	0	0	0	0	0	9204
6.3	64512	0	0	0	0	0	0	9333
6.3	64656	0	0	0	0	0	0	9690
6.3	64800	0	0	0	0	0	0	9603
6.3	64944	0	0	0	0	0	0	9696
6.3	65088	0	0	0	0	0	0	9723
6.3	65232	0	0	0	0	0	0	9762
6.3	65376	0	0	0	0	0	0	9807
6.3	65520	0	0	0	0	0	0	9486
6.3	65664	0	0	0	0	0	0	9645
6.3	65808	0	0	0	0	0	0	9705
6.3	65952	0	0	0	0	0	0	9693
6.3	66096	0	0	0	0	0	0	9669
6.3	66240	0	0	0	0	0	0	9639
6.3	66384	0	0	0	0	0	0	9834
6.3	66528	0	0	0	0	0	0	9927
6.3	66672	0	0	0	0	0	0	9711
6.3	66816	0	0	0	0	0	0	9705
6.3	66960	0	0	0	0	0	0	9750
6.3	67104	0	0	0	0	0	0	9624
6.3	67248	0	0	0	0	0	0	9699
6.3	67392	0	0	0	0	0	0	9594
6.3	67536	0	0	0	0	0	0	9789
6.3	67680	0	0	0	0	0	0	10080
6.3	67824	0	0	0	0	0	0	9834
6.3	67968	0	0	0	0	0	0	9528
6.3	68112	0	0	0	0	0	0	9735
6.3	68256	0	0	0	0	0	0	9645
6.3	68400	0	0	0	0	0	0	9666
6.3	68544	0	0	0	0	0	0	9675
6.3	68688	0	0	0	0	0	0	9909
6.3	68832	0	0	0	0	0	0	9525
6.3	68976	0	0	0	0	0	0	9594
6.3	69120	0	0	0	0	0	0	9858
7.3	43344	0	33	0	33	33	257.576	1122
7.3	43488	0	29	0	29	29	269.667	1110
7.3	43632	0	27	0	27	27	273.552	1128
7.3	43776	0	22	0	22	22	196.442	1068
7.3	43920	0	19	0	19	19	182.363	1101
7.3	44064	0	15	0	15	15	139.295	978
7.3	44208	0	13	0	13	13	130.259	1035
7.3	44352	0	10	0	10	10	85.1947	1056
7.3	44496	0	9	0	9	9	76.1598	1062
7.3	44640	0	7	0	7	7	50.1085	1089
7.3	44784	0	4	0	4	4	26.0525	1041
7.3	44928	0	4	0	4	4	26.0525	1044
7.3	45072	0	4	0	4	4	26.0525	1047
7.3	45216	0	3	0	3	3	15.0222	1002
7.3	45360	0	2	0	2	2	15.0222	1017
7.3	45504	0	2	0	2	2	15.0222	993
7.3	45648	0	2	0	2	2	15.0222	1041
7.3	45792	0	1	0	1	1	15.0222	1065
7.3	45936	0	1	0	1	1	15.0222	1119
7.3	46080	0	1	0	1	1	15.0222	1119
7.3	46224	0	1	0	1	1	15.0222	1050
7.3	46368	0	1	0	1	1	15.0222	1062
7.3	46512	0	1	0	1	1	15.0222	1128
7.3	46656	0	1	0	1	1	15.0222	1209
7.3	46800	0	1	0	1	1	15.0222	1191
7.3	46944	0	1	0	1	1	15.0222	1176
7.3	47088	0	0	0	0	0	0	1122
7.3	47232	0	0	0	0	0	0	1188
7.3	47376	0	0	0	0	0	0	1128
7.3	47520	0	0	0	0	0	0	1104
7.3	47664	0	0	0	0	0	0	1071
7.3	47808	0	0	0	0	0	0	1116
7.3	47952	0	0	0	0	0	0	1038
7.3	48096	0	0	0	0	0	0	1044
7.3	48240	0	0	0	0	0	0	1113
7.3	48384	0	0	0	0	0	0	1047
7.3	48528	0	0	0	0	0	0	1128
7.3	48672	0	0	0	0	0	0	1104
7.3	48816	0	0	0	0	0	0	1128
7.3	48960	0	0	0	0	0	0	1119
7.3	49104	0	0	0	0	0	0	1077
7.3	49248	0	0	0	0	0	0	1101
7.3	49392	0	0	0	0	0	0	1080
7.3	49536	0	0	0	0	0	0	1158
7.3	49680	0	0	0	0	0	0	1161
7.3	49824	0	0	0	0	0	0	1179
7.3	49968	0	0	0	0	0	0	1137
7.3	50112	0	0	0	0	0	0	1119
7.3	50256	0	0	0	0	0	0	1089
7.3	50400	0	0	0	0	0	0	1134
7.3	50544	0	0	0	0	0	0	1032
7.3	50688	0	0	0	0	0	0	1059
7.3	50832	0	0	0	0	0	0	1131
7.3	50976	0	0	0	0	0	0	1080
7.3	51120	0	0	0	0	0	0	1122
7.3	51264	0	0	0	0	0	0	1188
7.3	51408	0	0	0	0	0	0	1149
7.3	51552	0	0	0	0	0	0	1209
7.3	51696	0	0	0	0	0	0	1179
7.3	51840	0	0	0	0	0	0	1179
7.3	51984	0	0	0	0	0	0	1038
7.3	52128	0	0	0	0	0	0	1065
7.3	52272	0	0	0	0	0	0	1110
7.3	52416	0	0	0	0	0	0	1191
7.3	52560	0	0	0	0	0	0	1164
7.3	52704	0	0	0	0	0	0	1098
7.3	52848	0	0	0	0	0	0	1146
7.3	52992	0	0	0	0	0	0	1083
7.3	53136	0	0	0	0	0	0	1119
7.3	53280	0	0	0	0	0	0	1134
7.3	53424	0	0	0	0	0	0	1197
7.3	53568	0	0	0	0	0	0	1197
7.3	53712	0	0	0	0	0	0	1179
7.3	53856	0	0	0	0	0	0	1137
7.3	54000	0	0	0	0	0	0	1101
7.3	54144	0	0	0	0	0	0	1209
7.3	54288	0	0	0	0	0	0	1059
7.3	54432	0	0	0	0	0	0	1119
7.3	54576	0	0	0	0	0	0	1140
7.3	54720	0	0	0	0	0	0	1116
7.3	54864	0	0	0	0	0	0	1122
7.3	55008	0	0	0	0	0	0	1272
7.3	55152	0	0	0	0	0	0	1188
7.3	55296	0	0	0	0	0	0	1122
7.3	55440	0	0	0	0	0	0	1152
7.3	55584	0	0	0	0	0	0	1122
7.3	55728	0	0	0	0	0	0	1230
7.3	55872	0	0	0	0	0	0	1152
7.3	56016	0	0	0	0	0	0	1086
7.3	56160	0	0	0	0	0	0	1074
7.3	56304	0	0	0	0	0	0	1125
7.3	56448	0	0	0	0	0	0	1167
7.3	56592	0	0	0	0	0	0	1179
7.3	56736	0	0	0	0	0	0	1212
7.3	56880	0	0	0	0	0	0	1110
7.3	57024	0	0	0	0	0	0	1071
7.3	57168	0	0	0	0	0	0	1104
7.3	57312	0	0	0	0	0	0	1023
7.3	57456	0	0	0	0	0	0	1035
7.3	57600	0	0	0	0	0	0	1071
7.3	57744	0	0	0	0	0	0	1125
7.3	57888	0	0	0	0	0	0	1107
7.3	58032	0	0	0	0	0	0	1080
7.3	58176	0	0	0	0	0	0	1023
7.3	58320	0	0	0	0	0	0	1095
7.3	58464	0	0	0	0	0	0	1071
7.3	58608	0	0	0	0	0	0	1020
7.3	58752	0	0	0	0	0	0	1107
7.3	58896	0	0	0	0	0	0	1149
7.3	59040	0	0	0	0	0	0	1062
7.3	59184	0	0	0	0	0	0	1026
7.3	59328	0	0	0	0	0	0	1077
7.3	59472	0	0	0	0	0	0	1089
7.3	59616	0	0	0	0	0	0	1086
7.3	59760	0	0	0	0	0	0	1131
7.3	59904	0	0	0	0	0	0	1140
7.3	60048	0	0	0	0	0	0	1152
7.3	60192	0	0	0	0	0	0	1188
7.3	60336	0	0	0	0	0	0	1143
7.3	60480	0	0	0	0	0	0	1140
7.3	60624	0	0	0	0	0	0	1113
7.3	60768	0	0	0	0	0	0	1053
7.3	60912	0	0	0	0	0	0	1128
7.3	61056	0	0	0	0	0	0	1104
7.3	61200	0	0	0	0	0	0	1011
7.3	61344	0	0	0	0	0	0	1020
7.3	61488	0	0	0	0	0	0	1026
7.3	61632	0	0	0	0	0	0	1044
7.3	61776	0	0	0	0	0	0	1083
7.3	61920	0	0	0	0	0	0	1068
7.3	62064	0	0	0	0	0	0	1023
7.3	62208	0	0	0	0	0	0	1059
7.3	62352	0	0	0	0	0	0	1092
7.3	62496	0	0	0	0	0	0	1044
7.3	62640	0	0	0	0	0	0	1125
7.3	62784	0	0	0	0	0	0	1158
7.3	62928	0	0	0	0	0	0	1047
7.3	63072	0	0	0	0	0	0	1020
7.3	63216	0	0	0	0	0	0	1107
7.3	63360	0	0	0	0	0	0	1059
7.3	63504	0	0	0	0	0	0	1095
7.3	63648	0	0	0	0	0	0	1143
7.3	63792	0	0	0	0	0	0	1143
7.3	63936	0	0	0	0	0	0	1068
7.3	64080	0	0	0	0	0	0	1059
7.3	64224	0	0	0	0	0	0	1086
7.3	64368	0	0	0	0	0	0	1116
7.3	64512	0	0	0	0	0	0	1164
7.3	64656	0	0	0	0	0	0	1143
7.3	64800	0	0	0	0	0	0	1092
7.3	64944	0	0	0	0	0	0	1086
7.3	65088	0	0	0	0	0	0	1170
7.3	65232	0	0	0	0	0	0	1125
7.3	65376	0	0	0	0	0	0	1197
7.3	65520	0	0	0	0	0	0	1179
7.3	65664	0	0	0	0	0	0	1113
7.3	65808	0	0	0	0	0	0	1071
7.3	65952	0	0	0	0	0	0	1131
7.3	66096	0	0	0	0	0	0	1155
7.3	66240	0	0	0	0	0	0	1083
7.3	66384	0	0	0	0	0	0	1107
7.3	66528	0	0	0	0	0	0	1194
7.3	66672	0	0	0	0	0	0	1155
7.3	66816	0	0	0	0	0	0	1143
7.3	66960	0	0	0	0	0	0	1155
7.3	67104	0	0	0	0	0	0	1137
7.3	67248	0	0	0	0	0	0	1215
7.3	67392	0	0	0	0	0	0	1077
7.3	67536	0	0	0	0	0	0	1122
7.3	67680	0	0	0	0	0	0	1140
7.3	67824	0	0	0	0	0	0	1098
7.3	67968	0	0	0	0	0	0	1104
7.3	68112	0	0	0	0	0	0	1077
7.3	68256	0	0	0	0	0	0	1149
7.3	68400	0	0	0	0	0	0	1197
7.3	68544	0	0	0	0	0	0	1188
7.3	68688	0	0	0	0	0	0	1203
7.3	68832	0	0	0	0	0	0	1149
7.3	68976	0	0	0	0	0	0	1116
7.3	69120	0	0	0	0	0	0	1134
8.2	43344	0	40	0	40	40	264.513	1647
8.2	43488	0	35	0	35	35	167.34	1569
8.2	43632	0	23	0	23	23	59.1422	1596
8.2	43776	0	19	0	19	19	85.1935	1626
8.2	43920	0	17	0	17	17	99.1679	1647
8.2	44064	0	12	0	12	12	67.126	1620
8.2	44208	0	11	0	11	11	37.0816	1638
8.2	44352	0	10	0	10	10	37.0816	1503
8.2	44496	0	6	0	6	6	28.0479	1533
8.2	44640	0	5	0	5	5	15.0222	1590
8.2	44784	0	4	0	4	4	15.0222	1572
8.2	44928	0	1	0	1	1	0	1530
8.2	45072	0	0	0	0	0	0	1587
8.2	45216	0	0	0	0	0	0	1668
8.2	45360	0	0	0	0	0	0	1623
8.2	45504	0	0	0	0	0	0	1683
8.2	45648	0	0	0	0	0	0	1527
8.2	45792	0	0	0	0	0	0	1530
8.2	45936	0	0	0	0	0	0	1515
8.2	46080	0	0	0	0	0	0	1593
8.2	46224	0	0	0	0	0	0	1491
8.2	46368	0	0	0	0	0	0	1467
8.2	46512	0	0	0	0	0	0	1521
8.2	46656	0	0	0	0	0	0	1461
8.2	46800	0	0	0	0	0	0	1494
8.2	46944	0	0	0	0	0	0	1470
8.2	47088	0	0	0	0	0	0	1452
8.2	47232	0	0	0	0	0	0	1512
8.2	47376	0	0	0	0	0	0	1578
8.2	47520	0	0	0	0	0	0	1521
8.2	47664	0	0	0	0	0	0	1491
8.2	47808	0	0	0	0	0	0	1497
8.2	47952	0	0	0	0	0	0	1509
8.2	48096	0	0	0	0	0	0	1440
8.2	48240	0	0	0	0	0	0	1461
8.2	48384	0	0	0	0	0	0	1617
8.2	48528	0	0	0	0	0	0	1584
8.2	48672	0	0	0	0	0	0	1551
8.2	48816	0	0	0	0	0	0	1542
8.2	48960	0	0	0	0	0	0	1512
8.2	49104	0	0	0	0	0	0	1545
8.2	49248	0	0	0	0	0	0	1509
8.2	49392	0	0	0	0	0	0	1566
8.2	49536	0	0	0	0	0	0	1560
8.2	49680	0	0	0	0	0	0	1518
8.2	49824	0	0	0	0	0	0	1521
8.2	49968	0	0	0	0	0	0	1584
8.2	50112	0	0	0	0	0	0	1626
8.2	50256	0	0	0	0	0	0	1563
8.2	50400	0	0	0	0	0	0	1416
8.2	50544	0	0	0	0	0	0	1551
8.2	50688	0	0	0	0	0	0	1575
8.2	50832	0	0	0	0	0	0	1557
8.2	50976	0	0	0	0	0	0	1494
8.2	51120	0	0	0	0	0	0	1536
8.2	51264	0	0	0	0	0	0	1467
8.2	51408	0	0	0	0	0	0	1479
8.2	51552	0	0	0	0	0	0	1440
8.2	51696	0	0	0	0	0	0	1482
8.2	51840	0	0	0	0	0	0	1425
8.2	51984	0	0	0	0	0	0	1458
8.2	52128	0	0	0	0	0	0	1506
8.2	52272	0	0	0	0	0	0	1467
8.2	52416	0	0	0	0	0	0	1587
8.2	52560	0	0	0	0	0	0	1590
8.2	52704	0	0	0	0	0	0	1626
8.2	52848	0	0	0	0	0	0	1674
8.2	52992	0	0	0	0	0	0	1590
8.2	53136	0	0	0	0	0	0	1581
8.2	53280	0	0	0	0	0	0	1506
8.2	53424	0	0	0	0	0	0	1524
8.2	53568	0	0	0	0	0	0	1485
8.2	53712	0	0	0	0	0	0	1497
8.2	53856	0	0	0	0	0	0	1557
8.2	54000	0	0	0	0	0	0	1533
8.2	54144	0	0	0	0	0	0	1545
8.2	54288	0	0	0	0	0	0	1539
8.2	54432	0	0	0	0	0	0	1551
8.2	54576	0	0	0	0	0	0	1536
8.2	54720	0	0	0	0	0	0	1536
8.2	54864	0	0	0	0	0	0	1545
8.2	55008	0	0	0	0	0	0	1494
8.2	55152	0	0	0	0	0	0	1539
8.2	55296	0	0	0	0	0	0	1506
8.2	55440	0	0	0	0	0	0	1455
8.2	55584	0	0	0	0	0	0	1647
8.2	55728	0	0	0	0	0	0	1452
8.2	55872	0	0	0	0	0	0	1476
8.2	56016	0	0	0	0	0	0	1485
8.2	56160	0	0	0	0	0	0	1515
8.2	56304	0	0	0	0	0	0	1464
8.2	56448	0	0	0	0	0	0	1452
8.2	56592	0	0	0	0	0	0	1524
8.2	56736	0	0	0	0	0	0	1551
8.2	56880	0	0	0	0	0	0	1509
8.2	57024	0	0	0	0	0	0	1653
8.2	57168	0	0	0	0	0	0	1710
8.2	57312	0	0	0	0	0	0	1674
8.2	57456	0	0	0	0	0	0	1611
8.2	57600	0	0	0	0	0	0	1548
8.2	57744	0	0	0	0	0	0	1623
8.2	57888	0	0	0	0	0	0	1566
8.2	58032	0	0	0	0	0	0	1644
8.2	58176	0	0	0	0	0	0	1548
8.2	58320	0	0	0	0	0	0	1509
8.2	58464	0	0	0	0	0	0	1455
8.2	58608	0	0	0	0	0	0	1506
8.2	58752	0	0	0	0	0	0	1443
8.2	58896	0	0	0	0	0	0	1506
8.2	59040	0	0	0	0	0	0	1539
8.2	59184	0	0	0	0	0	0	1473
8.2	59328	0	0	0	0	0	0	1470
8.2	59472	0	0	0	0	0	0	1533
8.2	59616	0	0	0	0	0	0	1557
8.2	59760	0	0	0	0	0	0	1557
8.2	59904	0	0	0	0	0	0	1554
8.2	60048	0	0	0	0	0	0	1539
8.2	60192	0	0	0	0	0	0	1461
8.2	60336	0	0	0	0	0	0	1494
8.2	60480	0	0	0	0	0	0	1446
8.2	60624	0	0	0	0	0	0	1518
8.2	60768	0	0	0	0	0	0	1584
8.2	60912	0	0	0	0	0	0	1467
8.2	61056	0	0	0	0	0	0	1437
8.2	61200	0	0	0	0	0	0	1476
8.2	61344	0	0	0	0	0	0	1458
8.2	61488	0	0	0	0	0	0	1497
8.2	61632	0	0	0	0	0	0	1572
8.2	61776	0	0	0	0	0	0	1530
8.2	61920	0	0	0	0	0	0	1587
8.2	62064	0	0	0	0	0	0	1566
8.2	62208	0	0	0	0	0	0	1569
8.2	62352	0	0	0	0	0	0	1611
8.2	62496	0	0	0	0	0	0	1548
8.2	62640	0	0	0	0	0	0	1569
8.2	62784	0	0	0	0	0	0	1389
8.2	62928	0	0	0	0	0	0	1458
8.2	63072	0	0	0	0	0	0	1578
8.2	63216	0	0	0	0	0	0	1593
8.2	63360	0	0	0	0	0	0	1656
8.2	63504	0	0	0	0	0	0	1596
8.2	63648	0	0	0	0	0	0	1623
8.2	63792	0	0	0	0	0	0	1482
8.2	63936	0	0	0	0	0	0	1545
8.2	64080	0	0	0	0	0	0	1539
8.2	64224	0	0	0	0	0	0	1518
8.2	64368	0	0	0	0	0	0	1497
8.2	64512	0	0	0	0	0	0	1506
8.2	64656	0	0	0	0	0	0	1422
8.2	64800	0	0	0	0	0	0	1428
8.2	64944	0	0	0	0	0	0	1437
8.2	65088	0	0	0	0	0	0	1488
8.2	65232	0	0	0	0	0	0	1548
8.2	65376	0	0	0	0	0	0	1470
8.2	65520	0	0	0	0	0	0	1548
8.2	65664	0	0	0	0	0	0	1515
8.2	65808	0	0	0	0	0	0	1503
8.2	65952	0	0	0	0	0	0	1497
8.2	66096	0	0	0	0	0	0	1521
8.2	66240	0	0	0	0	0	0	1515
8.2	66384	0	0	0	0	0	0	1575
8.2	66528	0	0	0	0	0	0	1560
8.2	66672	0	0	0	0	0	0	1569
8.2	66816	0	0	0	0	0	0	1545
8.2	66960	0	0	0	0	0	0	1581
8.2	67104	0	0	0	0	0	0	1437
8.2	67248	0	0	0	0	0	0	1521
8.2	67392	0	0	0	0	0	0	1458
8.2	67536	0	0	0	0	0	0	1581
8.2	67680	0	0	0	0	0	0	1611
8.2	67824	0	0	0	0	0	0	1548
8.2	67968	0	0	0	0	0	0	1551
8.2	68112	0	0	0	0	0	0	1491
8.2	68256	0	0	0	0	0	0	1521
8.2	68400	0	0	0	0	0	0	1374
8.2	68544	0	0	0	0	0	0	1443
8.2	68688	0	0	0	0	0	0	1524
8.2	68832	0	0	0	0	0	0	1437
8.2	68976	0	0	0	0	0	0	1479
8.2	69120	0	0	0	0	0	0	1539
9.3	43344	58	227	0	227	285	5839.54	4298
9.3	43488	28	184	0	184	212	3939.9	3831
9.3	43632	16	146	0	146	162	2913.47	3514
9.3	43776	3	115	0	115	118	1883.12	3384
9.3	43920	0	99	0	99	99	1459.04	3216
9.3	44064	0	77	0	77	77	1045.15	2920
9.3	44208	0	58	0	58	58	757.897	2929
9.3	44352	0	48	0	48	48	684.849	2830
9.3	44496	0	39	0	39	39	573.476	2851
9.3	44640	0	33	0	33	33	482.441	2986
9.3	44784	0	27	0	27	27	398.289	2814
9.3	44928	0	23	0	23	23	335.241	2850
9.3	45072	0	18	0	18	18	297.206	2895
9.3	45216	0	14	0	14	14	247.18	2937
9.3	45360	0	13	0	13	13	239.185	3015
9.3	45504	0	11	0	11	11	199.146	2988
9.3	45648	0	9	0	9	9	159.105	3054
9.3	45792	0	6	0	6	6	92.0594	3165
9.3	45936	0	6	0	6	6	92.0594	3090
9.3	46080	0	5	0	5	5	90.0608	2997
9.3	46224	0	5	0	5	5	90.0608	3141
9.3	46368	0	5	0	5	5	92.0594	2958
9.3	46512	0	5	0	5	5	90.0608	3075
9.3	46656	0	4	0	4	4	63.0479	3264
9.3	46800	0	3	0	3	3	61.0493	3147
9.3	46944	0	2	0	2	2	40.0334	3144
9.3	47088	0	1	0	1	1	21.0159	3117
9.3	47232	0	0	0	0	0	0	3222
9.3	47376	0	0	0	0	0	0	3225
9.3	47520	0	0	0	0	0	0	3234
9.3	47664	0	0	0	0	0	0	3099
9.3	47808	0	0	0	0	0	0	3165
9.3	47952	0	0	0	0	0	0	3300
9.3	48096	0	0	0	0	0	0	3144
9.3	48240	0	0	0	0	0	0	3207
9.3	48384	0	0	0	0	0	0	3114
9.3	48528	0	0	0	0	0	0	3378
9.3	48672	0	0	0	0	0	0	3408
9.3	48816	0	0	0	0	0	0	3240
9.3	48960	0	0	0	0	0	0	3297
9.3	49104	0	0	0	0	0	0	3243
9.3	49248	0	0	0	0	0	0	3228
9.3	49392	0	0	0	0	0	0	3315
9.3	49536	0	0	0	0	0	0	3246
9.3	49680	0	0	0	0	0	0	3177
9.3	49824	0	0	0	0	0	0	3138
9.3	49968	0	0	0	0	0	0	3351
9.3	50112	0	0	0	0	0	0	3243
9.3	50256	0	0	0	0	0	0	3270
9.3	50400	0	0	0	0	0	0	3063
9.3	50544	0	0	0	0	0	0	3192
9.3	50688	0	0	0	0	0	0	3099
9.3	50832	0	0	0	0	0	0	3360
9.3	50976	0	0	0	0	0	0	3375
9.3	51120	0	0	0	0	0	0	3309
9.3	51264	0	0	0	0	0	0	3309
9.3	51408	0	0	0	0	0	0	3477
9.3	51552	0	0	0	0	0	0	3372
9.3	51696	0	0	0	0	0	0	3342
9.3	51840	0	0	0	0	0	0	3219
9.3	51984	0	0	0	0	0	0	3375
9.3	52128	0	0	0	0	0	0	3309
9.3	52272	0	0	0	0	0	0	3327
9.3	52416	0	0	0	0	0	0	3216
9.3	52560	0	0	0	0	0	0	3210
9.3	52704	0	0	0	0	0	0	3285
9.3	52848	0	0	0	0	0	0	3297
9.3	52992	0	0	0	0	0	0	3384
9.3	53136	0	0	0	0	0	0	3330
9.3	53280	0	0	0	0	0	0	3375
9.3	53424	0	0	0	0	0	0	3426
9.3	53568	0	0	0	0	0	0	3414
9.3	53712	0	0	0	0	0	0	3450
9.3	53856	0	0	0	0	0	0	3246
9.3	54000	0	0	0	0	0	0	3150
9.3	54144	0	0	0	0	0	0	3228
9.3	54288	0	0	0	0	0	0	3255
9.3	54432	0	0	0	0	0	0	3282
9.3	54576	0	0	0	0	0	0	3408
9.3	54720	0	0	0	0	0	0	3321
9.3	54864	0	0	0	0	0	0	3429
9.3	55008	0	0	0	0	0	0	3321
9.3	55152	0	0	0	0	0	0	3390
9.3	55296	0	0	0	0	0	0	3321
9.3	55440	0	0	0	0	0	0	3276
9.3	55584	0	0	0	0	0	0	3147
9.3	55728	0	0	0	0	0	0	3450
9.3	55872	0	0	0	0	0	0	3216
9.3	56016	0	0	0	0	0	0	3246
9.3	56160	0	0	0	0	0	0	3177
9.3	56304	0	0	0	0	0	0	3234
9.3	56448	0	0	0	0	0	0	3210
9.3	56592	0	0	0	0	0	0	3186
9.3	56736	0	0	0	0	0	0	3279
9.3	56880	0	0	0	0	0	0	3369
9.3	57024	0	0	0	0	0	0	3345
9.3	57168	0	0	0	0	0	0	3420
9.3	57312	0	0	0	0	0	0	3324
9.3	57456	0	0	0	0	0	0	3309
9.3	57600	0	0	0	0	0	0	3378
9.3	57744	0	0	0	0	0	0	3330
9.3	57888	0	0	0	0	0	0	3372
9.3	58032	0	0	0	0	0	0	3387
9.3	58176	0	0	0	0	0	0	3297
9.3	58320	0	0	0	0	0	0	3180
9.3	58464	0	0	0	0	0	0	3348
9.3	58608	0	0	0	0	0	0	3354
9.3	58752	0	0	0	0	0	0	3216
9.3	58896	0	0	0	0	0	0	3111
9.3	59040	0	0	0	0	0	0	3186
9.3	59184	0	0	0	0	0	0	3168
9.3	59328	0	0	0	0	0	0	3432
9.3	59472	0	0	0	0	0	0	3204
9.3	59616	0	0	0	0	0	0	3048
9.3	59760	0	0	0	0	0	0	3216
9.3	59904	0	0	0	0	0	0	3354
9.3	60048	0	0	0	0	0	0	3249
9.3	60192	0	0	0	0	0	0	3327
9.3	60336	0	0	0	0	0	0	3363
9.3	60480	0	0	0	0	0	0	3378
9.3	60624	0	0	0	0	0	0	3360
9.3	60768	0	0	0	0	0	0	3327
9.3	60912	0	0	0	0	0	0	3258
9.3	61056	0	0	0	0	0	0	3249
9.3	61200	0	0	0	0	0	0	3240
9.3	61344	0	0	0	0	0	0	3312
9.3	61488	0	0	0	0	0	0	3300
9.3	61632	0	0	0	0	0	0	3363
9.3	61776	0	0	0	0	0	0	3396
9.3	61920	0	0	0	0	0	0	3411
9.3	62064	0	0	0	0	0	0	3519
9.3	62208	0	0	0	0	0	0	3279
9.3	62352	0	0	0	0	0	0	3294
9.3	62496	0	0	0	0	0	0	3285
9.3	62640	0	0	0	0	0	0	3318
9.3	62784	0	0	0	0	0	0	3204
9.3	62928	0	0	0	0	0	0	3324
9.3	63072	0	0	0	0	0	0	3321
9.3	63216	0	0	0	0	0	0	3288
9.3	63360	0	0	0	0	0	0	3285
9.3	63504	0	0	0	0	0	0	3294
9.3	63648	0	0	0	0	0	0	3198
9.3	63792	0	0	0	0	0	0	3147
9.3	63936	0	0	0	0	0	0	3255
9.3	64080	0	0	0	0	0	0	3399
9.3	64224	0	0	0	0	0	0	3348
9.3	64368	0	0	0	0	0	0	3372
9.3	64512	0	0	0	0	0	0	3312
9.3	64656	0	0	0	0	0	0	3306
9.3	64800	0	0	0	0	0	0	3306
9.3	64944	0	0	0	0	0	0	3378
9.3	65088	0	0	0	0	0	0	3414
9.3	65232	0	0	0	0	0	0	3318
9.3	65376	0	0	0	0	0	0	3177
9.3	65520	0	0	0	0	0	0	3345
9.3	65664	0	0	0	0	0	0	3279
9.3	65808	0	0	0	0	0	0	3270
9.3	65952	0	0	0	0	0	0	3294
9.3	66096	0	0	0	0	0	0	3258
9.3	66240	0	0	0	0	0	0	3339
9.3	66384	0	0	0	0	0	0	3378
9.3	66528	0	0	0	0	0	0	3300
9.3	66672	0	0	0	0	0	0	3300
9.3	66816	0	0	0	0	0	0	3378
9.3	66960	0	0	0	0	0	0	3339
9.3	67104	0	0	0	0	0	0	3396
9.3	67248	0	0	0	0	0	0	3324
9.3	67392	0	0	0	0	0	0	3297
9.3	67536	0	0	0	0	0	0	3231
9.3	67680	0	0	0	0	0	0	3339
9.3	67824	0	0	0	0	0	0	3288
9.3	67968	0	0	0	0	0	0	3267
9.3	68112	0	0	0	0	0	0	3246
9.3	68256	0	0	0	0	0	0	3234
9.3	68400	0	0	0	0	0	0	3207
9.3	68544	0	0	0	0	0	0	3246
9.3	68688	0	0	0	0	0	0	3330
9.3	68832	0	0	0	0	0	0	3207
9.3	68976	0	0	0	0	0	0	3252
9.3	69120	0	0	0	0	0	0	3354
10.2	43344	0	62	0	62	62	365.668	1218
10.2	43488	0	46	0	46	46	246.545	1209
10.2	43632	0	43	0	43	43	253.478	1122
10.2	43776	0	38	0	38	38	222.49	1122
10.2	43920	0	32	0	32	32	196.438	1152
10.2	44064	0	25	0	25	25	185.408	1218
10.2	44208	0	23	0	23	23	160.412	1083
10.2	44352	0	19	0	19	19	137.296	1197
10.2	44496	0	15	0	15	15	89.1841	1278
10.2	44640	0	14	0	14	14	83.1981	1281
10.2	44784	0	10	0	10	10	74.1632	1224
10.2	44928	0	8	0	8	8	61.1375	1275
10.2	45072	0	5	0	5	5	35.0862	1137
10.2	45216	0	3	0	3	3	24.0559	1122
10.2	45360	0	3	0	3	3	24.0559	1155
10.2	45504	0	2	0	2	2	13.0256	1089
10.2	45648	0	1	0	1	1	0	1068
10.2	45792	0	1	0	1	1	0	1044
10.2	45936	0	1	0	1	1	0	1110
10.2	46080	0	0	0	0	0	0	1032
10.2	46224	0	0	0	0	0	0	1188
10.2	46368	0	0	0	0	0	0	1233
10.2	46512	0	0	0	0	0	0	1218
10.2	46656	0	0	0	0	0	0	1191
10.2	46800	0	0	0	0	0	0	1071
10.2	46944	0	0	0	0	0	0	1062
10.2	47088	0	0	0	0	0	0	1134
10.2	47232	0	0	0	0	0	0	1068
10.2	47376	0	0	0	0	0	0	1017
10.2	47520	0	0	0	0	0	0	1098
10.2	47664	0	0	0	0	0	0	1092
10.2	47808	0	0	0	0	0	0	1032
10.2	47952	0	0	0	0	0	0	1068
10.2	48096	0	0	0	0	0	0	1113
10.2	48240	0	0	0	0	0	0	1161
10.2	48384	0	0	0	0	0	0	1143
10.2	48528	0	0	0	0	0	0	1083
10.2	48672	0	0	0	0	0	0	1098
10.2	48816	0	0	0	0	0	0	1068
10.2	48960	0	0	0	0	0	0	1107
10.2	49104	0	0	0	0	0	0	1107
10.2	49248	0	0	0	0	0	0	1164
10.2	49392	0	0	0	0	0	0	1089
10.2	49536	0	0	0	0	0	0	1110
10.2	49680	0	0	0	0	0	0	1155
10.2	49824	0	0	0	0	0	0	1143
10.2	49968	0	0	0	0	0	0	1152
10.2	50112	0	0	0	0	0	0	1077
10.2	50256	0	0	0	0	0	0	1194
10.2	50400	0	0	0	0	0	0	1134
10.2	50544	0	0	0	0	0	0	1101
10.2	50688	0	0	0	0	0	0	1149
10.2	50832	0	0	0	0	0	0	1125
10.2	50976	0	0	0	0	0	0	1149
10.2	51120	0	0	0	0	0	0	1035
10.2	51264	0	0	0	0	0	0	1050
10.2	51408	0	0	0	0	0	0	1041
10.2	51552	0	0	0	0	0	0	1014
10.2	51696	0	0	0	0	0	0	1098
10.2	51840	0	0	0	0	0	0	1146
10.2	51984	0	0	0	0	0	0	1107
10.2	52128	0	0	0	0	0	0	1068
10.2	52272	0	0	0	0	0	0	1116
10.2	52416	0	0	0	0	0	0	1038
10.2	52560	0	0	0	0	0	0	1101
10.2	52704	0	0	0	0	0	0	1140
10.2	52848	0	0	0	0	0	0	1200
10.2	52992	0	0	0	0	0	0	1194
10.2	53136	0	0	0	0	0	0	1167
10.2	53280	0	0	0	0	0	0	1176
10.2	53424	0	0	0	0	0	0	1137
10.2	53568	0	0	0	0	0	0	1128
10.2	53712	0	0	0	0	0	0	1119
10.2	53856	0	0	0	0	0	0	1146
10.2	54000	0	0	0	0	0	0	1113
10.2	54144	0	0	0	0	0	0	1086
10.2	54288	0	0	0	0	0	0	1068
10.2	54432	0	0	0	0	0	0	1080
10.2	54576	0	0	0	0	0	0	1128
10.2	54720	0	0	0	0	0	0	1068
10.2	54864	0	0	0	0	0	0	1065
10.2	55008	0	0	0	0	0	0	1095
10.2	55152	0	0	0	0	0	0	1200
10.2	55296	0	0	0	0	0	0	1116
10.2	55440	0	0	0	0	0	0	1041
10.2	55584	0	0	0	0	0	0	1152
10.2	55728	0	0	0	0	0	0	1197
10.2	55872	0	0	0	0	0	0	1149
10.2	56016	0	0	0	0	0	0	1131
10.2	56160	0	0	0	0	0	0	1143
10.2	56304	0	0	0	0	0	0	1110
10.2	56448	0	0	0	0	0	0	1182
10.2	56592	0	0	0	0	0	0	1173
10.2	56736	0	0	0	0	0	0	1101
10.2	56880	0	0	0	0	0	0	1122
10.2	57024	0	0	0	0	0	0	1104
10.2	57168	0	0	0	0	0	0	1062
10.2	57312	0	0	0	0	0	0	1278
10.2	57456	0	0	0	0	0	0	1275
10.2	57600	0	0	0	0	0	0	1263
10.2	57744	0	0	0	0	0	0	1173
10.2	57888	0	0	0	0	0	0	1200
10.2	58032	0	0	0	0	0	0	1197
10.2	58176	0	0	0	0	0	0	1170
10.2	58320	0	0	0	0	0	0	1104
10.2	58464	0	0	0	0	0	0	1080
10.2	58608	0	0	0	0	0	0	1155
10.2	58752	0	0	0	0	0	0	1161
10.2	58896	0	0	0	0	0	0	1194
10.2	59040	0	0	0	0	0	0	1044
10.2	59184	0	0	0	0	0	0	1080
10.2	59328	0	0	0	0	0	0	1161
10.2	59472	0	0	0	0	0	0	1224
10.2	59616	0	0	0	0	0	0	1167
10.2	59760	0	0	0	0	0	0	1140
10.2	59904	0	0	0	0	0	0	1182
10.2	60048	0	0	0	0	0	0	1086
10.2	60192	0	0	0	0	0	0	1089
10.2	60336	0	0	0	0	0	0	1161
10.2	60480	0	0	0	0	0	0	1173
10.2	60624	0	0	0	0	0	0	1080
10.2	60768	0	0	0	0	0	0	1110
10.2	60912	0	0	0	0	0	0	1110
10.2	61056	0	0	0	0	0	0	1140
10.2	61200	0	0	0	0	0	0	1164
10.2	61344	0	0	0	0	0	0	1191
10.2	61488	0	0	0	0	0	0	1203
10.2	61632	0	0	0	0	0	0	1200
10.2	61776	0	0	0	0	0	0	1104
10.2	61920	0	0	0	0	0	0	1149
10.2	62064	0	0	0	0	0	0	1062
10.2	62208	0	0	0	0	0	0	1080
10.2	62352	0	0	0	0	0	0	1113
10.2	62496	0	0	0	0	0	0	1125
10.2	62640	0	0	0	0	0	0	1083
10.2	62784	0	0	0	0	0	0	1101
10.2	62928	0	0	0	0	0	0	1176
10.2	63072	0	0	0	0	0	0	1227
10.2	63216	0	0	0	0	0	0	1158
10.2	63360	0	0	0	0	0	0	1020
10.2	63504	0	0	0	0	0	0	1110
10.2	63648	0	0	0	0	0	0	1140
10.2	63792	0	0	0	0	0	0	1122
10.2	63936	0	0	0	0	0	0	1071
10.2	64080	0	0	0	0	0	0	1092
10.2	64224	0	0	0	0	0	0	999
10.2	64368	0	0	0	0	0	0	1134
10.2	64512	0	0	0	0	0	0	1161
10.2	64656	0	0	0	0	0	0	1089
10.2	64800	0	0	0	0	0	0	1083
10.2	64944	0	0	0	0	0	0	1065
10.2	65088	0	0	0	0	0	0	1131
10.2	65232	0	0	0	0	0	0	1200
10.2	65376	0	0	0	0	0	0	1086
10.2	65520	0	0	0	0	0	0	1065
10.2	65664	0	0	0	0	0	0	1089
10.2	65808	0	0	0	0	0	0	1146
10.2	65952	0	0	0	0	0	0	1122
10.2	66096	0	0	0	0	0	0	1077
10.2	66240	0	0	0	0	0	0	1056
10.2	66384	0	0	0	0	0	0	1191
10.2	66528	0	0	0	0	0	0	1167
10.2	66672	0	0	0	0	0	0	1143
10.2	66816	0	0	0	0	0	0	1158
10.2	66960	0	0	0	0	0	0	1125
10.2	67104	0	0	0	0	0	0	1140
10.2	67248	0	0	0	0	0	0	1038
10.2	67392	0	0	0	0	0	0	1026
10.2	67536	0	0	0	0	0	0	1083
10.2	67680	0	0	0	0	0	0	1146
10.2	67824	0	0	0	0	0	0	1224
10.2	67968	0	0	0	0	0	0	1065
10.2	68112	0	0	0	0	0	0	996
10.2	68256	0	0	0	0	0	0	975
10.2	68400	0	0	0	0	0	0	990
10.2	68544	0	0	0	0	0	0	1044
10.2	68688	0	0	0	0	0	0	1071
10.2	68832	0	0	0	0	0	0	1026
10.2	68976	0	0	0	0	0	0	1047
10.2	69120	0	0	0	0	0	0	1029
11.1	43344	0	30	0	30	30	51.165	888
11.1	43488	0	25	0	25	25	40.1347	813
11.1	43632	0	20	0	20	20	40.1347	780
11.1	43776	0	15	0	15	15	44.1212	768
11.1	43920	0	14	0	14	14	36.1481	819
11.1	44064	0	14	0	14	14	40.1347	795
11.1	44208	0	12	0	12	12	27.1111	819
11.1	44352	0	11	0	11	11	29.1044	855
11.1	44496	0	9	0	9	9	29.1044	816
11.1	44640	0	8	0	8	8	29.1044	864
11.1	44784	0	7	0	7	7	33.0909	864
11.1	44928	0	6	0	6	6	20.0673	912
11.1	45072	0	6	0	6	6	20.0673	900
11.1	45216	0	6	0	6	6	11.0303	810
11.1	45360	0	5	0	5	5	20.0673	870
11.1	45504	0	5	0	5	5	22.0627	867
11.1	45648	0	5	0	5	5	20.0673	819
11.1	45792	0	5	0	5	5	20.0673	894
11.1	45936	0	4	0	4	4	9.03704	888
11.1	46080	0	2	0	2	2	9.03704	852
11.1	46224	0	2	0	2	2	9.03704	837
11.1	46368	0	2	0	2	2	11.0303	840
11.1	46512	0	2	0	2	2	9.03704	879
11.1	46656	0	1	0	1	1	0	912
11.1	46800	0	1	0	1	1	0	1005
11.1	46944	0	0	0	0	0	0	924
11.1	47088	0	0	0	0	0	0	795
11.1	47232	0	0	0	0	0	0	819
11.1	47376	0	0	0	0	0	0	783
11.1	47520	0	0	0	0	0	0	762
11.1	47664	0	0	0	0	0	0	747
11.1	47808	0	0	0	0	0	0	813
11.1	47952	0	0	0	0	0	0	771
11.1	48096	0	0	0	0	0	0	837
11.1	48240	0	0	0	0	0	0	855
11.1	48384	0	0	0	0	0	0	759
11.1	48528	0	0	0	0	0	0	789
11.1	48672	0	0	0	0	0	0	834
11.1	48816	0	0	0	0	0	0	735
11.1	48960	0	0	0	0	0	0	765
11.1	49104	0	0	0	0	0	0	804
11.1	49248	0	0	0	0	0	0	822
11.1	49392	0	0	0	0	0	0	786
11.1	49536	0	0	0	0	0	0	954
11.1	49680	0	0	0	0	0	0	969
11.1	49824	0	0	0	0	0	0	912
11.1	49968	0	0	0	0	0	0	840
11.1	50112	0	0	0	0	0	0	873
11.1	50256	0	0	0	0	0	0	816
11.1	50400	0	0	0	0	0	0	786
11.1	50544	0	0	0	0	0	0	735
11.1	50688	0	0	0	0	0	0	783
11.1	50832	0	0	0	0	0	0	876
11.1	50976	0	0	0	0	0	0	831
11.1	51120	0	0	0	0	0	0	810
11.1	51264	0	0	0	0	0	0	834
11.1	51408	0	0	0	0	0	0	843
11.1	51552	0	0	0	0	0	0	777
11.1	51696	0	0	0	0	0	0	789
11.1	51840	0	0	0	0	0	0	810
11.1	51984	0	0	0	0	0	0	837
11.1	52128	0	0	0	0	0	0	798
11.1	52272	0	0	0	0	0	0	750
11.1	52416	0	0	0	0	0	0	792
11.1	52560	0	0	0	0	0	0	798
11.1	52704	0	0	0	0	0	0	843
11.1	52848	0	0	0	0	0	0	831
11.1	52992	0	0	0	0	0	0	816
11.1	53136	0	0	0	0	0	0	708
11.1	53280	0	0	0	0	0	0	741
11.1	53424	0	0	0	0	0	0	750
11.1	53568	0	0	0	0	0	0	780
11.1	53712	0	0	0	0	0	0	792
11.1	53856	0	0	0	0	0	0	861
11.1	54000	0	0	0	0	0	0	795
11.1	54144	0	0	0	0	0	0	813
11.1	54288	0	0	0	0	0	0	843
11.1	54432	0	0	0	0	0	0	813
11.1	54576	0	0	0	0	0	0	837
11.1	54720	0	0	0	0	0	0	798
11.1	54864	0	0	0	0	0	0	771
11.1	55008	0	0	0	0	0	0	714
11.1	55152	0	0	0	0	0	0	795
11.1	55296	0	0	0	0	0	0	855
11.1	55440	0	0	0	0	0	0	846
11.1	55584	0	0	0	0	0	0	945
11.1	55728	0	0	0	0	0	0	957
11.1	55872	0	0	0	0	0	0	891
11.1	56016	0	0	0	0	0	0	804
11.1	56160	0	0	0	0	0	0	816
11.1	56304	0	0	0	0	0	0	759
11.1	56448	0	0	0	0	0	0	750
11.1	56592	0	0	0	0	0	0	816
11.1	56736	0	0	0	0	0	0	786
11.1	56880	0	0	0	0	0	0	858
11.1	57024	0	0	0	0	0	0	909
11.1	57168	0	0	0	0	0	0	879
11.1	57312	0	0	0	0	0	0	783
11.1	57456	0	0	0	0	0	0	765
11.1	57600	0	0	0	0	0	0	777
11.1	57744	0	0	0	0	0	0	822
11.1	57888	0	0	0	0	0	0	801
11.1	58032	0	0	0	0	0	0	831
11.1	58176	0	0	0	0	0	0	774
11.1	58320	0	0	0	0	0	0	753
11.1	58464	0	0	0	0	0	0	840
11.1	58608	0	0	0	0	0	0	867
11.1	58752	0	0	0	0	0	0	828
11.1	58896	0	0	0	0	0	0	819
11.1	59040	0	0	0	0	0	0	846
11.1	59184	0	0	0	0	0	0	771
11.1	59328	0	0	0	0	0	0	750
11.1	59472	0	0	0	0	0	0	804
11.1	59616	0	0	0	0	0	0	810
11.1	59760	0	0	0	0	0	0	843
11.1	59904	0	0	0	0	0	0	798
11.1	60048	0	0	0	0	0	0	843
11.1	60192	0	0	0	0	0	0	891
11.1	60336	0	0	0	0	0	0	846
11.1	60480	0	0	0	0	0	0	804
11.1	60624	0	0	0	0	0	0	912
11.1	60768	0	0	0	0	0	0	840
11.1	60912	0	0	0	0	0	0	822
11.1	61056	0	0	0	0	0	0	744
11.1	61200	0	0	0	0	0	0	825
11.1	61344	0	0	0	0	0	0	858
11.1	61488	0	0	0	0	0	0	783
11.1	61632	0	0	0	0	0	0	852
11.1	61776	0	0	0	0	0	0	831
11.1	61920	0	0	0	0	0	0	786
11.1	62064	0	0	0	0	0	0	774
11.1	62208	0	0	0	0	0	0	795
11.1	62352	0	0	0	0	0	0	840
11.1	62496	0	0	0	0	0	0	870
11.1	62640	0	0	0	0	0	0	825
11.1	62784	0	0	0	0	0	0	750
11.1	62928	0	0	0	0	0	0	792
11.1	63072	0	0	0	0	0	0	762
11.1	63216	0	0	0	0	0	0	783
11.1	63360	0	0	0	0	0	0	825
11.1	63504	0	0	0	0	0	0	783
11.1	63648	0	0	0	0	0	0	789
11.1	63792	0	0	0	0	0	0	798
11.1	63936	0	0	0	0	0	0	750
11.1	64080	0	0	0	0	0	0	759
11.1	64224	0	0	0	0	0	0	786
11.1	64368	0	0	0	0	0	0	822
11.1	64512	0	0	0	0	0	0	846
11.1	64656	0	0	0	0	0	0	750
11.1	64800	0	0	0	0	0	0	759
11.1	64944	0	0	0	0	0	0	795
11.1	65088	0	0	0	0	0	0	723
11.1	65232	0	0	0	0	0	0	729
11.1	65376	0	0	0	0	0	0	741
11.1	65520	0	0	0	0	0	0	768
11.1	65664	0	0	0	0	0	0	756
11.1	65808	0	0	0	0	0	0	837
11.1	65952	0	0	0	0	0	0	831
11.1	66096	0	0	0	0	0	0	780
11.1	66240	0	0	0	0	0	0	735
11.1	66384	0	0	0	0	0	0	795
11.1	66528	0	0	0	0	0	0	720
11.1	66672	0	0	0	0	0	0	783
11.1	66816	0	0	0	0	0	0	813
11.1	66960	0	0	0	0	0	0	861
11.1	67104	0	0	0	0	0	0	840
11.1	67248	0	0	0	0	0	0	819
11.1	67392	0	0	0	0	0	0	813
11.1	67536	0	0	0	0	0	0	813
11.1	67680	0	0	0	0	0	0	816
11.1	67824	0	0	0	0	0	0	801
11.1	67968	0	0	0	0	0	0	810
11.1	68112	0	0	0	0	0	0	795
11.1	68256	0	0	0	0	0	0	822
11.1	68400	0	0	0	0	0	0	849
11.1	68544	0	0	0	0	0	0	789
11.1	68688	0	0	0	0	0	0	804
11.1	68832	0	0	0	0	0	0	786
11.1	68976	0	0	0	0	0	0	723
11.1	69120	0	0	0	0	0	0	789
12.3	43344	0	27	0	27	27	26.0513	1674
12.3	43488	0	22	0	22	22	22.0606	1641
12.3	43632	0	18	0	18	18	22.0606	1536
12.3	43776	0	14	0	14	14	26.0513	1542
12.3	43920	0	13	0	13	13	22.0606	1497
12.3	44064	0	11	0	11	11	22.0606	1551
12.3	44208	0	9	0	9	9	22.0606	1524
12.3	44352	0	6	0	6	6	0	1590
12.3	44496	0	4	0	4	4	0	1575
12.3	44640	0	3	0	3	3	0	1593
12.3	44784	0	1	0	1	1	0	1638
12.3	44928	0	1	0	1	1	0	1575
12.3	45072	0	1	0	1	1	0	1509
12.3	45216	0	1	0	1	1	0	1437
12.3	45360	0	0	0	0	0	0	1557
12.3	45504	0	0	0	0	0	0	1476
12.3	45648	0	0	0	0	0	0	1575
12.3	45792	0	0	0	0	0	0	1485
12.3	45936	0	0	0	0	0	0	1506
[truncated: 34,001 more rows]
