# Supplementary material for: GEODE: an in silico tool that translates in vitro to in vivo predictions of tuberculosis antibiotic combination efficacy
Source: Front Pharmacol. 2025 Oct 17;16:1639673. doi: 10.3389/fphar.2025.1639673 (PMC12575316; doi:10.3389/fphar.2025.1639673)
Supplement: Supplementary file 2 [file Supplementaryfile4.zip › simulation_data/BPaL-NNNH-max.csv]

exp	time	Int.Mtb.	Ext.Mtb.	repExtMtb	NonReplExt.Mtb.	TotMtb.	TotMtbInGranScaledRing	TotPethot
2.2	43344	0	18	0	18	18	101.272	1119
2.2	43488	0	15	0	15	15	111.249	1128
2.2	43632	0	12	0	12	12	50.1072	1116
2.2	43776	0	11	0	11	11	65.1328	981
2.2	43920	0	8	0	8	8	41.0735	1143
2.2	44064	0	8	0	8	8	41.0735	1086
2.2	44208	0	6	0	6	6	24.0559	1164
2.2	44352	0	4	0	4	4	26.0513	1149
2.2	44496	0	4	0	4	4	26.0513	1143
2.2	44640	0	4	0	4	4	26.0513	1026
2.2	44784	0	3	0	3	3	13.0256	1047
2.2	44928	0	0	0	0	0	0	1038
2.2	45072	0	0	0	0	0	0	993
2.2	45216	0	0	0	0	0	0	993
2.2	45360	0	0	0	0	0	0	1062
2.2	45504	0	0	0	0	0	0	1032
2.2	45648	0	0	0	0	0	0	1077
2.2	45792	0	0	0	0	0	0	1023
2.2	45936	0	0	0	0	0	0	966
2.2	46080	0	0	0	0	0	0	1008
2.2	46224	0	0	0	0	0	0	1065
2.2	46368	0	0	0	0	0	0	1077
2.2	46512	0	0	0	0	0	0	1053
2.2	46656	0	0	0	0	0	0	1068
2.2	46800	0	0	0	0	0	0	1041
2.2	46944	0	0	0	0	0	0	1056
2.2	47088	0	0	0	0	0	0	1047
2.2	47232	0	0	0	0	0	0	1089
2.2	47376	0	0	0	0	0	0	1143
2.2	47520	0	0	0	0	0	0	1065
2.2	47664	0	0	0	0	0	0	1116
2.2	47808	0	0	0	0	0	0	1038
2.2	47952	0	0	0	0	0	0	1032
2.2	48096	0	0	0	0	0	0	1020
2.2	48240	0	0	0	0	0	0	966
2.2	48384	0	0	0	0	0	0	936
2.2	48528	0	0	0	0	0	0	1005
2.2	48672	0	0	0	0	0	0	1080
2.2	48816	0	0	0	0	0	0	1029
2.2	48960	0	0	0	0	0	0	1053
2.2	49104	0	0	0	0	0	0	1062
2.2	49248	0	0	0	0	0	0	963
2.2	49392	0	0	0	0	0	0	1059
2.2	49536	0	0	0	0	0	0	1023
2.2	49680	0	0	0	0	0	0	1050
2.2	49824	0	0	0	0	0	0	1032
2.2	49968	0	0	0	0	0	0	990
2.2	50112	0	0	0	0	0	0	1005
2.2	50256	0	0	0	0	0	0	1056
2.2	50400	0	0	0	0	0	0	1044
2.2	50544	0	0	0	0	0	0	987
2.2	50688	0	0	0	0	0	0	1035
2.2	50832	0	0	0	0	0	0	1095
2.2	50976	0	0	0	0	0	0	1035
2.2	51120	0	0	0	0	0	0	1077
2.2	51264	0	0	0	0	0	0	1131
2.2	51408	0	0	0	0	0	0	1059
2.2	51552	0	0	0	0	0	0	1119
2.2	51696	0	0	0	0	0	0	1101
2.2	51840	0	0	0	0	0	0	1080
2.2	51984	0	0	0	0	0	0	1200
2.2	52128	0	0	0	0	0	0	1092
2.2	52272	0	0	0	0	0	0	1137
2.2	52416	0	0	0	0	0	0	1122
2.2	52560	0	0	0	0	0	0	1170
2.2	52704	0	0	0	0	0	0	1134
2.2	52848	0	0	0	0	0	0	1056
2.2	52992	0	0	0	0	0	0	1071
2.2	53136	0	0	0	0	0	0	1041
2.2	53280	0	0	0	0	0	0	1041
2.2	53424	0	0	0	0	0	0	1062
2.2	53568	0	0	0	0	0	0	1014
2.2	53712	0	0	0	0	0	0	1086
2.2	53856	0	0	0	0	0	0	1035
2.2	54000	0	0	0	0	0	0	1059
2.2	54144	0	0	0	0	0	0	1137
2.2	54288	0	0	0	0	0	0	1119
2.2	54432	0	0	0	0	0	0	1038
2.2	54576	0	0	0	0	0	0	990
2.2	54720	0	0	0	0	0	0	1050
2.2	54864	0	0	0	0	0	0	1020
2.2	55008	0	0	0	0	0	0	1017
2.2	55152	0	0	0	0	0	0	1038
2.2	55296	0	0	0	0	0	0	1035
2.2	55440	0	0	0	0	0	0	1095
2.2	55584	0	0	0	0	0	0	1086
2.2	55728	0	0	0	0	0	0	1143
2.2	55872	0	0	0	0	0	0	1095
2.2	56016	0	0	0	0	0	0	1065
2.2	56160	0	0	0	0	0	0	1071
2.2	56304	0	0	0	0	0	0	1005
2.2	56448	0	0	0	0	0	0	996
2.2	56592	0	0	0	0	0	0	1065
2.2	56736	0	0	0	0	0	0	1128
2.2	56880	0	0	0	0	0	0	1068
2.2	57024	0	0	0	0	0	0	1008
2.2	57168	0	0	0	0	0	0	1110
2.2	57312	0	0	0	0	0	0	1080
2.2	57456	0	0	0	0	0	0	1104
2.2	57600	0	0	0	0	0	0	1047
2.2	57744	0	0	0	0	0	0	1107
2.2	57888	0	0	0	0	0	0	1062
2.2	58032	0	0	0	0	0	0	1101
2.2	58176	0	0	0	0	0	0	1059
2.2	58320	0	0	0	0	0	0	1101
2.2	58464	0	0	0	0	0	0	1095
2.2	58608	0	0	0	0	0	0	1029
2.2	58752	0	0	0	0	0	0	1107
2.2	58896	0	0	0	0	0	0	1113
2.2	59040	0	0	0	0	0	0	1092
2.2	59184	0	0	0	0	0	0	1101
2.2	59328	0	0	0	0	0	0	1068
2.2	59472	0	0	0	0	0	0	1038
2.2	59616	0	0	0	0	0	0	1128
2.2	59760	0	0	0	0	0	0	1104
2.2	59904	0	0	0	0	0	0	1023
2.2	60048	0	0	0	0	0	0	1053
2.2	60192	0	0	0	0	0	0	1059
2.2	60336	0	0	0	0	0	0	1080
2.2	60480	0	0	0	0	0	0	1032
2.2	60624	0	0	0	0	0	0	1035
2.2	60768	0	0	0	0	0	0	1017
2.2	60912	0	0	0	0	0	0	1077
2.2	61056	0	0	0	0	0	0	1134
2.2	61200	0	0	0	0	0	0	1059
2.2	61344	0	0	0	0	0	0	1044
2.2	61488	0	0	0	0	0	0	1017
2.2	61632	0	0	0	0	0	0	1050
2.2	61776	0	0	0	0	0	0	1107
2.2	61920	0	0	0	0	0	0	1155
2.2	62064	0	0	0	0	0	0	1104
2.2	62208	0	0	0	0	0	0	1143
2.2	62352	0	0	0	0	0	0	1089
2.2	62496	0	0	0	0	0	0	1074
2.2	62640	0	0	0	0	0	0	1065
2.2	62784	0	0	0	0	0	0	1080
2.2	62928	0	0	0	0	0	0	1014
2.2	63072	0	0	0	0	0	0	990
2.2	63216	0	0	0	0	0	0	1017
2.2	63360	0	0	0	0	0	0	1032
2.2	63504	0	0	0	0	0	0	1020
2.2	63648	0	0	0	0	0	0	885
2.2	63792	0	0	0	0	0	0	1011
2.2	63936	0	0	0	0	0	0	1083
2.2	64080	0	0	0	0	0	0	1047
2.2	64224	0	0	0	0	0	0	960
2.2	64368	0	0	0	0	0	0	1056
2.2	64512	0	0	0	0	0	0	1047
2.2	64656	0	0	0	0	0	0	1026
2.2	64800	0	0	0	0	0	0	1044
2.2	64944	0	0	0	0	0	0	1077
2.2	65088	0	0	0	0	0	0	1074
2.2	65232	0	0	0	0	0	0	1071
2.2	65376	0	0	0	0	0	0	996
2.2	65520	0	0	0	0	0	0	1023
2.2	65664	0	0	0	0	0	0	981
2.2	65808	0	0	0	0	0	0	1014
2.2	65952	0	0	0	0	0	0	1032
2.2	66096	0	0	0	0	0	0	1035
2.2	66240	0	0	0	0	0	0	1083
2.2	66384	0	0	0	0	0	0	1077
2.2	66528	0	0	0	0	0	0	954
2.2	66672	0	0	0	0	0	0	939
2.2	66816	0	0	0	0	0	0	945
2.2	66960	0	0	0	0	0	0	933
2.2	67104	0	0	0	0	0	0	963
2.2	67248	0	0	0	0	0	0	1029
2.2	67392	0	0	0	0	0	0	1053
2.2	67536	0	0	0	0	0	0	1074
2.2	67680	0	0	0	0	0	0	1101
2.2	67824	0	0	0	0	0	0	987
2.2	67968	0	0	0	0	0	0	1029
2.2	68112	0	0	0	0	0	0	999
2.2	68256	0	0	0	0	0	0	1089
2.2	68400	0	0	0	0	0	0	1029
2.2	68544	0	0	0	0	0	0	1095
2.2	68688	0	0	0	0	0	0	1095
2.2	68832	0	0	0	0	0	0	1020
2.2	68976	0	0	0	0	0	0	1035
2.2	69120	0	0	0	0	0	0	990
3.2	43344	0	364	0	364	364	3003.94	3210
3.2	43488	0	283	0	283	283	2313.14	3285
3.2	43632	0	219	0	219	219	1784.87	3363
3.2	43776	0	168	0	168	168	1360.44	3321
3.2	43920	0	124	0	124	124	1020.99	3219
3.2	44064	0	93	0	93	93	789.041	3156
3.2	44208	0	73	0	73	73	632.719	3294
3.2	44352	0	51	0	51	51	439.52	3312
3.2	44496	0	34	0	34	34	309.728	3306
3.2	44640	0	24	0	24	24	215.031	3192
3.2	44784	0	19	0	19	19	180.817	3189
3.2	44928	0	14	0	14	14	125.632	3171
3.2	45072	0	13	0	13	13	116.609	3285
3.2	45216	0	9	0	9	9	78.4426	3318
3.2	45360	0	5	0	5	5	39.297	3204
3.2	45504	0	5	0	5	5	39.5001	3123
3.2	45648	0	4	0	4	4	26.2701	3237
3.2	45792	0	3	0	3	3	13.2444	3198
3.2	45936	0	3	0	3	3	13.2444	3261
3.2	46080	0	3	0	3	3	13.4476	3252
3.2	46224	0	1	0	1	1	5.06667	3222
3.2	46368	0	1	0	1	1	5.06667	3234
3.2	46512	0	1	0	1	1	3.11111	3057
3.2	46656	0	1	0	1	1	5.06667	3051
3.2	46800	0	1	0	1	1	5.06667	3042
3.2	46944	0	1	0	1	1	3.11111	3165
3.2	47088	0	0	0	0	0	0	3108
3.2	47232	0	0	0	0	0	0	3036
3.2	47376	0	0	0	0	0	0	3120
3.2	47520	0	0	0	0	0	0	3216
3.2	47664	0	0	0	0	0	0	3198
3.2	47808	0	0	0	0	0	0	3207
3.2	47952	0	0	0	0	0	0	3207
3.2	48096	0	0	0	0	0	0	3129
3.2	48240	0	0	0	0	0	0	3198
3.2	48384	0	0	0	0	0	0	3156
3.2	48528	0	0	0	0	0	0	3075
3.2	48672	0	0	0	0	0	0	3216
3.2	48816	0	0	0	0	0	0	3240
3.2	48960	0	0	0	0	0	0	3162
3.2	49104	0	0	0	0	0	0	3216
3.2	49248	0	0	0	0	0	0	3273
3.2	49392	0	0	0	0	0	0	3180
3.2	49536	0	0	0	0	0	0	3168
3.2	49680	0	0	0	0	0	0	3072
3.2	49824	0	0	0	0	0	0	3180
3.2	49968	0	0	0	0	0	0	3174
3.2	50112	0	0	0	0	0	0	3168
3.2	50256	0	0	0	0	0	0	3210
3.2	50400	0	0	0	0	0	0	3195
3.2	50544	0	0	0	0	0	0	3138
3.2	50688	0	0	0	0	0	0	3183
3.2	50832	0	0	0	0	0	0	3144
3.2	50976	0	0	0	0	0	0	3207
3.2	51120	0	0	0	0	0	0	3249
3.2	51264	0	0	0	0	0	0	3240
3.2	51408	0	0	0	0	0	0	3174
3.2	51552	0	0	0	0	0	0	3096
3.2	51696	0	0	0	0	0	0	3213
3.2	51840	0	0	0	0	0	0	3183
3.2	51984	0	0	0	0	0	0	3270
3.2	52128	0	0	0	0	0	0	3198
3.2	52272	0	0	0	0	0	0	3201
3.2	52416	0	0	0	0	0	0	3117
3.2	52560	0	0	0	0	0	0	3129
3.2	52704	0	0	0	0	0	0	3087
3.2	52848	0	0	0	0	0	0	3162
3.2	52992	0	0	0	0	0	0	3150
3.2	53136	0	0	0	0	0	0	3120
3.2	53280	0	0	0	0	0	0	3063
3.2	53424	0	0	0	0	0	0	3054
3.2	53568	0	0	0	0	0	0	3105
3.2	53712	0	0	0	0	0	0	3159
3.2	53856	0	0	0	0	0	0	3171
3.2	54000	0	0	0	0	0	0	3318
3.2	54144	0	0	0	0	0	0	3117
3.2	54288	0	0	0	0	0	0	3072
3.2	54432	0	0	0	0	0	0	3027
3.2	54576	0	0	0	0	0	0	3186
3.2	54720	0	0	0	0	0	0	3252
3.2	54864	0	0	0	0	0	0	3273
3.2	55008	0	0	0	0	0	0	3375
3.2	55152	0	0	0	0	0	0	3294
3.2	55296	0	0	0	0	0	0	3135
3.2	55440	0	0	0	0	0	0	3213
3.2	55584	0	0	0	0	0	0	3051
3.2	55728	0	0	0	0	0	0	3036
3.2	55872	0	0	0	0	0	0	3225
3.2	56016	0	0	0	0	0	0	3234
3.2	56160	0	0	0	0	0	0	3132
3.2	56304	0	0	0	0	0	0	3102
3.2	56448	0	0	0	0	0	0	3267
3.2	56592	0	0	0	0	0	0	3144
3.2	56736	0	0	0	0	0	0	2967
3.2	56880	0	0	0	0	0	0	3240
3.2	57024	0	0	0	0	0	0	3204
3.2	57168	0	0	0	0	0	0	3168
3.2	57312	0	0	0	0	0	0	3225
3.2	57456	0	0	0	0	0	0	3234
3.2	57600	0	0	0	0	0	0	3201
3.2	57744	0	0	0	0	0	0	3273
3.2	57888	0	0	0	0	0	0	3363
3.2	58032	0	0	0	0	0	0	3357
3.2	58176	0	0	0	0	0	0	3198
3.2	58320	0	0	0	0	0	0	3120
3.2	58464	0	0	0	0	0	0	3114
3.2	58608	0	0	0	0	0	0	3078
3.2	58752	0	0	0	0	0	0	3123
3.2	58896	0	0	0	0	0	0	3087
3.2	59040	0	0	0	0	0	0	3186
3.2	59184	0	0	0	0	0	0	3273
3.2	59328	0	0	0	0	0	0	3135
3.2	59472	0	0	0	0	0	0	3066
3.2	59616	0	0	0	0	0	0	3192
3.2	59760	0	0	0	0	0	0	3105
3.2	59904	0	0	0	0	0	0	3183
3.2	60048	0	0	0	0	0	0	3204
3.2	60192	0	0	0	0	0	0	3180
3.2	60336	0	0	0	0	0	0	3228
3.2	60480	0	0	0	0	0	0	3216
3.2	60624	0	0	0	0	0	0	3147
3.2	60768	0	0	0	0	0	0	3186
3.2	60912	0	0	0	0	0	0	3267
3.2	61056	0	0	0	0	0	0	3060
3.2	61200	0	0	0	0	0	0	2994
3.2	61344	0	0	0	0	0	0	3102
3.2	61488	0	0	0	0	0	0	3087
3.2	61632	0	0	0	0	0	0	3132
3.2	61776	0	0	0	0	0	0	3054
3.2	61920	0	0	0	0	0	0	3141
3.2	62064	0	0	0	0	0	0	2961
3.2	62208	0	0	0	0	0	0	3081
3.2	62352	0	0	0	0	0	0	3105
3.2	62496	0	0	0	0	0	0	3039
3.2	62640	0	0	0	0	0	0	3186
3.2	62784	0	0	0	0	0	0	3198
3.2	62928	0	0	0	0	0	0	3129
3.2	63072	0	0	0	0	0	0	3141
3.2	63216	0	0	0	0	0	0	3354
3.2	63360	0	0	0	0	0	0	3153
3.2	63504	0	0	0	0	0	0	3099
3.2	63648	0	0	0	0	0	0	3114
3.2	63792	0	0	0	0	0	0	3321
3.2	63936	0	0	0	0	0	0	3306
3.2	64080	0	0	0	0	0	0	3387
3.2	64224	0	0	0	0	0	0	3267
3.2	64368	0	0	0	0	0	0	3093
3.2	64512	0	0	0	0	0	0	3192
3.2	64656	0	0	0	0	0	0	3399
3.2	64800	0	0	0	0	0	0	3375
3.2	64944	0	0	0	0	0	0	3363
3.2	65088	0	0	0	0	0	0	3270
3.2	65232	0	0	0	0	0	0	3261
3.2	65376	0	0	0	0	0	0	3249
3.2	65520	0	0	0	0	0	0	3204
3.2	65664	0	0	0	0	0	0	3153
3.2	65808	0	0	0	0	0	0	3078
3.2	65952	0	0	0	0	0	0	3237
3.2	66096	0	0	0	0	0	0	3087
3.2	66240	0	0	0	0	0	0	3093
3.2	66384	0	0	0	0	0	0	3135
3.2	66528	0	0	0	0	0	0	3201
3.2	66672	0	0	0	0	0	0	3135
3.2	66816	0	0	0	0	0	0	3144
3.2	66960	0	0	0	0	0	0	3108
3.2	67104	0	0	0	0	0	0	3153
3.2	67248	0	0	0	0	0	0	3018
3.2	67392	0	0	0	0	0	0	3192
3.2	67536	0	0	0	0	0	0	2976
3.2	67680	0	0	0	0	0	0	3147
3.2	67824	0	0	0	0	0	0	3138
3.2	67968	0	0	0	0	0	0	3198
3.2	68112	0	0	0	0	0	0	3135
3.2	68256	0	0	0	0	0	0	3144
3.2	68400	0	0	0	0	0	0	3018
3.2	68544	0	0	0	0	0	0	3105
3.2	68688	0	0	0	0	0	0	3198
3.2	68832	0	0	0	0	0	0	3231
3.2	68976	0	0	0	0	0	0	3249
3.2	69120	0	0	0	0	0	0	3168
4.1	43344	0	51	0	51	51	179.226	2259
4.1	43488	0	43	0	43	43	440.443	2238
4.1	43632	0	33	0	33	33	105.156	2193
4.1	43776	0	27	0	27	27	143.19	2340
4.1	43920	0	22	0	22	22	125.131	2178
4.1	44064	0	17	0	17	17	89.0945	2106
4.1	44208	0	12	0	12	12	79.1067	2070
4.1	44352	0	6	0	6	6	72.0749	2157
4.1	44496	0	5	0	5	5	72.0749	1983
4.1	44640	0	3	0	3	3	17.0196	2121
4.1	44784	0	3	0	3	3	15.0222	2208
4.1	44928	0	2	0	2	2	38.0351	2301
4.1	45072	0	1	0	1	1	21.0159	2346
4.1	45216	0	1	0	1	1	21.0159	2274
4.1	45360	0	0	0	0	0	0	2322
4.1	45504	0	0	0	0	0	0	2355
4.1	45648	0	0	0	0	0	0	2163
4.1	45792	0	0	0	0	0	0	2055
4.1	45936	0	0	0	0	0	0	2049
4.1	46080	0	0	0	0	0	0	2070
4.1	46224	0	0	0	0	0	0	2043
4.1	46368	0	0	0	0	0	0	2046
4.1	46512	0	0	0	0	0	0	2091
4.1	46656	0	0	0	0	0	0	2133
4.1	46800	0	0	0	0	0	0	2049
4.1	46944	0	0	0	0	0	0	2148
4.1	47088	0	0	0	0	0	0	2136
4.1	47232	0	0	0	0	0	0	2127
4.1	47376	0	0	0	0	0	0	2160
4.1	47520	0	0	0	0	0	0	2220
4.1	47664	0	0	0	0	0	0	2058
4.1	47808	0	0	0	0	0	0	2124
4.1	47952	0	0	0	0	0	0	2235
4.1	48096	0	0	0	0	0	0	2208
4.1	48240	0	0	0	0	0	0	2133
4.1	48384	0	0	0	0	0	0	2082
4.1	48528	0	0	0	0	0	0	1923
4.1	48672	0	0	0	0	0	0	2061
4.1	48816	0	0	0	0	0	0	2049
4.1	48960	0	0	0	0	0	0	2166
4.1	49104	0	0	0	0	0	0	2124
4.1	49248	0	0	0	0	0	0	2109
4.1	49392	0	0	0	0	0	0	2169
4.1	49536	0	0	0	0	0	0	2100
4.1	49680	0	0	0	0	0	0	2166
4.1	49824	0	0	0	0	0	0	2115
4.1	49968	0	0	0	0	0	0	2205
4.1	50112	0	0	0	0	0	0	2178
4.1	50256	0	0	0	0	0	0	2202
4.1	50400	0	0	0	0	0	0	2058
4.1	50544	0	0	0	0	0	0	2061
4.1	50688	0	0	0	0	0	0	2235
4.1	50832	0	0	0	0	0	0	2229
4.1	50976	0	0	0	0	0	0	2196
4.1	51120	0	0	0	0	0	0	2187
4.1	51264	0	0	0	0	0	0	2244
4.1	51408	0	0	0	0	0	0	2382
4.1	51552	0	0	0	0	0	0	2208
4.1	51696	0	0	0	0	0	0	2181
4.1	51840	0	0	0	0	0	0	2181
4.1	51984	0	0	0	0	0	0	2100
4.1	52128	0	0	0	0	0	0	2085
4.1	52272	0	0	0	0	0	0	2115
4.1	52416	0	0	0	0	0	0	2130
4.1	52560	0	0	0	0	0	0	2061
4.1	52704	0	0	0	0	0	0	2010
4.1	52848	0	0	0	0	0	0	2106
4.1	52992	0	0	0	0	0	0	2223
4.1	53136	0	0	0	0	0	0	2100
4.1	53280	0	0	0	0	0	0	2094
4.1	53424	0	0	0	0	0	0	2184
4.1	53568	0	0	0	0	0	0	2187
4.1	53712	0	0	0	0	0	0	2238
4.1	53856	0	0	0	0	0	0	2295
4.1	54000	0	0	0	0	0	0	2211
4.1	54144	0	0	0	0	0	0	2199
4.1	54288	0	0	0	0	0	0	2097
4.1	54432	0	0	0	0	0	0	2160
4.1	54576	0	0	0	0	0	0	2109
4.1	54720	0	0	0	0	0	0	2190
4.1	54864	0	0	0	0	0	0	2157
4.1	55008	0	0	0	0	0	0	2286
4.1	55152	0	0	0	0	0	0	2235
4.1	55296	0	0	0	0	0	0	2094
4.1	55440	0	0	0	0	0	0	1956
4.1	55584	0	0	0	0	0	0	1953
4.1	55728	0	0	0	0	0	0	2004
4.1	55872	0	0	0	0	0	0	2049
4.1	56016	0	0	0	0	0	0	2157
4.1	56160	0	0	0	0	0	0	2154
4.1	56304	0	0	0	0	0	0	2076
4.1	56448	0	0	0	0	0	0	2091
4.1	56592	0	0	0	0	0	0	2076
4.1	56736	0	0	0	0	0	0	2091
4.1	56880	0	0	0	0	0	0	2130
4.1	57024	0	0	0	0	0	0	2055
4.1	57168	0	0	0	0	0	0	1920
4.1	57312	0	0	0	0	0	0	1971
4.1	57456	0	0	0	0	0	0	2088
4.1	57600	0	0	0	0	0	0	2097
4.1	57744	0	0	0	0	0	0	2037
4.1	57888	0	0	0	0	0	0	2115
4.1	58032	0	0	0	0	0	0	2118
4.1	58176	0	0	0	0	0	0	2244
4.1	58320	0	0	0	0	0	0	2325
4.1	58464	0	0	0	0	0	0	2139
4.1	58608	0	0	0	0	0	0	2178
4.1	58752	0	0	0	0	0	0	2148
4.1	58896	0	0	0	0	0	0	2121
4.1	59040	0	0	0	0	0	0	2208
4.1	59184	0	0	0	0	0	0	2217
4.1	59328	0	0	0	0	0	0	2142
4.1	59472	0	0	0	0	0	0	2172
4.1	59616	0	0	0	0	0	0	2004
4.1	59760	0	0	0	0	0	0	1974
4.1	59904	0	0	0	0	0	0	2124
4.1	60048	0	0	0	0	0	0	2046
4.1	60192	0	0	0	0	0	0	2055
4.1	60336	0	0	0	0	0	0	2196
4.1	60480	0	0	0	0	0	0	2190
4.1	60624	0	0	0	0	0	0	2118
4.1	60768	0	0	0	0	0	0	2136
4.1	60912	0	0	0	0	0	0	2097
4.1	61056	0	0	0	0	0	0	2103
4.1	61200	0	0	0	0	0	0	2283
4.1	61344	0	0	0	0	0	0	2214
4.1	61488	0	0	0	0	0	0	2175
4.1	61632	0	0	0	0	0	0	2178
4.1	61776	0	0	0	0	0	0	2184
4.1	61920	0	0	0	0	0	0	2310
4.1	62064	0	0	0	0	0	0	2232
4.1	62208	0	0	0	0	0	0	2166
4.1	62352	0	0	0	0	0	0	2103
4.1	62496	0	0	0	0	0	0	2016
4.1	62640	0	0	0	0	0	0	2094
4.1	62784	0	0	0	0	0	0	2133
4.1	62928	0	0	0	0	0	0	2025
4.1	63072	0	0	0	0	0	0	2031
4.1	63216	0	0	0	0	0	0	2109
4.1	63360	0	0	0	0	0	0	2142
4.1	63504	0	0	0	0	0	0	2073
4.1	63648	0	0	0	0	0	0	1998
4.1	63792	0	0	0	0	0	0	1956
4.1	63936	0	0	0	0	0	0	2136
4.1	64080	0	0	0	0	0	0	2142
4.1	64224	0	0	0	0	0	0	2199
4.1	64368	0	0	0	0	0	0	2190
4.1	64512	0	0	0	0	0	0	2169
4.1	64656	0	0	0	0	0	0	2190
4.1	64800	0	0	0	0	0	0	2127
4.1	64944	0	0	0	0	0	0	2112
4.1	65088	0	0	0	0	0	0	2022
4.1	65232	0	0	0	0	0	0	2109
4.1	65376	0	0	0	0	0	0	2100
4.1	65520	0	0	0	0	0	0	2079
4.1	65664	0	0	0	0	0	0	2046
4.1	65808	0	0	0	0	0	0	2157
4.1	65952	0	0	0	0	0	0	2157
4.1	66096	0	0	0	0	0	0	2097
4.1	66240	0	0	0	0	0	0	2133
4.1	66384	0	0	0	0	0	0	2133
4.1	66528	0	0	0	0	0	0	2085
4.1	66672	0	0	0	0	0	0	2034
4.1	66816	0	0	0	0	0	0	2082
4.1	66960	0	0	0	0	0	0	1989
4.1	67104	0	0	0	0	0	0	2046
4.1	67248	0	0	0	0	0	0	2112
4.1	67392	0	0	0	0	0	0	1974
4.1	67536	0	0	0	0	0	0	1944
4.1	67680	0	0	0	0	0	0	1989
4.1	67824	0	0	0	0	0	0	2067
4.1	67968	0	0	0	0	0	0	2049
4.1	68112	0	0	0	0	0	0	2088
4.1	68256	0	0	0	0	0	0	2097
4.1	68400	0	0	0	0	0	0	2010
4.1	68544	0	0	0	0	0	0	2064
4.1	68688	0	0	0	0	0	0	2097
4.1	68832	0	0	0	0	0	0	2142
4.1	68976	0	0	0	0	0	0	2181
4.1	69120	0	0	0	0	0	0	2205
4.2	43344	0	29	0	29	29	161.258	2109
4.2	43488	0	22	0	22	22	133.208	2079
4.2	43632	0	19	0	19	19	86.1402	2025
4.2	43776	0	14	0	14	14	122.177	2001
4.2	43920	0	11	0	11	11	82.1495	1953
4.2	44064	0	7	0	7	7	30.0444	1986
4.2	44208	0	5	0	5	5	43.0701	1854
4.2	44352	0	1	0	1	1	0	1869
4.2	44496	0	0	0	0	0	0	1896
4.2	44640	0	0	0	0	0	0	2019
4.2	44784	0	0	0	0	0	0	1974
4.2	44928	0	0	0	0	0	0	1818
4.2	45072	0	0	0	0	0	0	1878
4.2	45216	0	0	0	0	0	0	1980
4.2	45360	0	0	0	0	0	0	1914
4.2	45504	0	0	0	0	0	0	1776
4.2	45648	0	0	0	0	0	0	1770
4.2	45792	0	0	0	0	0	0	1905
4.2	45936	0	0	0	0	0	0	1830
4.2	46080	0	0	0	0	0	0	1842
4.2	46224	0	0	0	0	0	0	1914
4.2	46368	0	0	0	0	0	0	1887
4.2	46512	0	0	0	0	0	0	1890
4.2	46656	0	0	0	0	0	0	1824
4.2	46800	0	0	0	0	0	0	1791
4.2	46944	0	0	0	0	0	0	1734
4.2	47088	0	0	0	0	0	0	1740
4.2	47232	0	0	0	0	0	0	1806
4.2	47376	0	0	0	0	0	0	1824
4.2	47520	0	0	0	0	0	0	1869
4.2	47664	0	0	0	0	0	0	1971
4.2	47808	0	0	0	0	0	0	1779
4.2	47952	0	0	0	0	0	0	1812
4.2	48096	0	0	0	0	0	0	1908
4.2	48240	0	0	0	0	0	0	1962
4.2	48384	0	0	0	0	0	0	1827
4.2	48528	0	0	0	0	0	0	1821
4.2	48672	0	0	0	0	0	0	1746
4.2	48816	0	0	0	0	0	0	1812
4.2	48960	0	0	0	0	0	0	1860
4.2	49104	0	0	0	0	0	0	1764
4.2	49248	0	0	0	0	0	0	1872
4.2	49392	0	0	0	0	0	0	1734
4.2	49536	0	0	0	0	0	0	1734
4.2	49680	0	0	0	0	0	0	1833
4.2	49824	0	0	0	0	0	0	1869
4.2	49968	0	0	0	0	0	0	1989
4.2	50112	0	0	0	0	0	0	1953
4.2	50256	0	0	0	0	0	0	1944
4.2	50400	0	0	0	0	0	0	1929
4.2	50544	0	0	0	0	0	0	1881
4.2	50688	0	0	0	0	0	0	1947
4.2	50832	0	0	0	0	0	0	1899
4.2	50976	0	0	0	0	0	0	1911
4.2	51120	0	0	0	0	0	0	1848
4.2	51264	0	0	0	0	0	0	1848
4.2	51408	0	0	0	0	0	0	1788
4.2	51552	0	0	0	0	0	0	1947
4.2	51696	0	0	0	0	0	0	1836
4.2	51840	0	0	0	0	0	0	1899
4.2	51984	0	0	0	0	0	0	1944
4.2	52128	0	0	0	0	0	0	1914
4.2	52272	0	0	0	0	0	0	1914
4.2	52416	0	0	0	0	0	0	1980
4.2	52560	0	0	0	0	0	0	1920
4.2	52704	0	0	0	0	0	0	1944
4.2	52848	0	0	0	0	0	0	2064
4.2	52992	0	0	0	0	0	0	1974
4.2	53136	0	0	0	0	0	0	1977
4.2	53280	0	0	0	0	0	0	1863
4.2	53424	0	0	0	0	0	0	1902
4.2	53568	0	0	0	0	0	0	1887
4.2	53712	0	0	0	0	0	0	1806
4.2	53856	0	0	0	0	0	0	1950
4.2	54000	0	0	0	0	0	0	1956
4.2	54144	0	0	0	0	0	0	1881
4.2	54288	0	0	0	0	0	0	1980
4.2	54432	0	0	0	0	0	0	1932
4.2	54576	0	0	0	0	0	0	1995
4.2	54720	0	0	0	0	0	0	2034
4.2	54864	0	0	0	0	0	0	1959
4.2	55008	0	0	0	0	0	0	1893
4.2	55152	0	0	0	0	0	0	1899
4.2	55296	0	0	0	0	0	0	1767
4.2	55440	0	0	0	0	0	0	1743
4.2	55584	0	0	0	0	0	0	1839
4.2	55728	0	0	0	0	0	0	1953
4.2	55872	0	0	0	0	0	0	1890
4.2	56016	0	0	0	0	0	0	1842
4.2	56160	0	0	0	0	0	0	1848
4.2	56304	0	0	0	0	0	0	1983
4.2	56448	0	0	0	0	0	0	1968
4.2	56592	0	0	0	0	0	0	1872
4.2	56736	0	0	0	0	0	0	1860
4.2	56880	0	0	0	0	0	0	1875
4.2	57024	0	0	0	0	0	0	1890
4.2	57168	0	0	0	0	0	0	1842
4.2	57312	0	0	0	0	0	0	1875
4.2	57456	0	0	0	0	0	0	1908
4.2	57600	0	0	0	0	0	0	1860
4.2	57744	0	0	0	0	0	0	1869
4.2	57888	0	0	0	0	0	0	1944
4.2	58032	0	0	0	0	0	0	1923
4.2	58176	0	0	0	0	0	0	1857
4.2	58320	0	0	0	0	0	0	1851
4.2	58464	0	0	0	0	0	0	1839
4.2	58608	0	0	0	0	0	0	1923
4.2	58752	0	0	0	0	0	0	2022
4.2	58896	0	0	0	0	0	0	1977
4.2	59040	0	0	0	0	0	0	1989
4.2	59184	0	0	0	0	0	0	1983
4.2	59328	0	0	0	0	0	0	1917
4.2	59472	0	0	0	0	0	0	1962
4.2	59616	0	0	0	0	0	0	2031
4.2	59760	0	0	0	0	0	0	2061
4.2	59904	0	0	0	0	0	0	2094
4.2	60048	0	0	0	0	0	0	2079
4.2	60192	0	0	0	0	0	0	1899
4.2	60336	0	0	0	0	0	0	1932
4.2	60480	0	0	0	0	0	0	1980
4.2	60624	0	0	0	0	0	0	1938
4.2	60768	0	0	0	0	0	0	1830
4.2	60912	0	0	0	0	0	0	1893
4.2	61056	0	0	0	0	0	0	1821
4.2	61200	0	0	0	0	0	0	1896
4.2	61344	0	0	0	0	0	0	1956
4.2	61488	0	0	0	0	0	0	1914
4.2	61632	0	0	0	0	0	0	1866
4.2	61776	0	0	0	0	0	0	1842
4.2	61920	0	0	0	0	0	0	1815
4.2	62064	0	0	0	0	0	0	1800
4.2	62208	0	0	0	0	0	0	1788
4.2	62352	0	0	0	0	0	0	1842
4.2	62496	0	0	0	0	0	0	1956
4.2	62640	0	0	0	0	0	0	1878
4.2	62784	0	0	0	0	0	0	1851
4.2	62928	0	0	0	0	0	0	1794
4.2	63072	0	0	0	0	0	0	1893
4.2	63216	0	0	0	0	0	0	1791
4.2	63360	0	0	0	0	0	0	1905
4.2	63504	0	0	0	0	0	0	1953
4.2	63648	0	0	0	0	0	0	1818
4.2	63792	0	0	0	0	0	0	1821
4.2	63936	0	0	0	0	0	0	1806
4.2	64080	0	0	0	0	0	0	1800
4.2	64224	0	0	0	0	0	0	1821
4.2	64368	0	0	0	0	0	0	1761
4.2	64512	0	0	0	0	0	0	1698
4.2	64656	0	0	0	0	0	0	1800
4.2	64800	0	0	0	0	0	0	1827
4.2	64944	0	0	0	0	0	0	1971
4.2	65088	0	0	0	0	0	0	1923
4.2	65232	0	0	0	0	0	0	1818
4.2	65376	0	0	0	0	0	0	1815
4.2	65520	0	0	0	0	0	0	1842
4.2	65664	0	0	0	0	0	0	1866
4.2	65808	0	0	0	0	0	0	1914
4.2	65952	0	0	0	0	0	0	1923
4.2	66096	0	0	0	0	0	0	1797
4.2	66240	0	0	0	0	0	0	1779
4.2	66384	0	0	0	0	0	0	1755
4.2	66528	0	0	0	0	0	0	1806
4.2	66672	0	0	0	0	0	0	1896
4.2	66816	0	0	0	0	0	0	1845
4.2	66960	0	0	0	0	0	0	1938
4.2	67104	0	0	0	0	0	0	1881
4.2	67248	0	0	0	0	0	0	1794
4.2	67392	0	0	0	0	0	0	1839
4.2	67536	0	0	0	0	0	0	1824
4.2	67680	0	0	0	0	0	0	1794
4.2	67824	0	0	0	0	0	0	2016
4.2	67968	0	0	0	0	0	0	2058
4.2	68112	0	0	0	0	0	0	1869
4.2	68256	0	0	0	0	0	0	1902
4.2	68400	0	0	0	0	0	0	1848
4.2	68544	0	0	0	0	0	0	1872
4.2	68688	0	0	0	0	0	0	1998
4.2	68832	0	0	0	0	0	0	2055
4.2	68976	0	0	0	0	0	0	1893
4.2	69120	0	0	0	0	0	0	1851
5.1	43344	0	65	0	65	65	1.33333	4059
5.1	43488	0	54	0	54	54	1.33333	4035
5.1	43632	0	37	0	37	37	0	4095
5.1	43776	0	28	0	28	28	0	4161
5.1	43920	0	22	0	22	22	0	4173
5.1	44064	0	18	0	18	18	0	3981
5.1	44208	0	15	0	15	15	0	3978
5.1	44352	0	8	0	8	8	0	3954
5.1	44496	0	8	0	8	8	0	4077
5.1	44640	0	2	0	2	2	0	4074
5.1	44784	0	1	0	1	1	0	4089
5.1	44928	0	0	0	0	0	0	3978
5.1	45072	0	0	0	0	0	0	4011
5.1	45216	0	0	0	0	0	0	4125
5.1	45360	0	0	0	0	0	0	4131
5.1	45504	0	0	0	0	0	0	4152
5.1	45648	0	0	0	0	0	0	3996
5.1	45792	0	0	0	0	0	0	4038
5.1	45936	0	0	0	0	0	0	3945
5.1	46080	0	0	0	0	0	0	3915
5.1	46224	0	0	0	0	0	0	3987
5.1	46368	0	0	0	0	0	0	3987
5.1	46512	0	0	0	0	0	0	3924
5.1	46656	0	0	0	0	0	0	4155
5.1	46800	0	0	0	0	0	0	4188
5.1	46944	0	0	0	0	0	0	4206
5.1	47088	0	0	0	0	0	0	3999
5.1	47232	0	0	0	0	0	0	4023
5.1	47376	0	0	0	0	0	0	4080
5.1	47520	0	0	0	0	0	0	3954
5.1	47664	0	0	0	0	0	0	4056
5.1	47808	0	0	0	0	0	0	4113
5.1	47952	0	0	0	0	0	0	4044
5.1	48096	0	0	0	0	0	0	4083
5.1	48240	0	0	0	0	0	0	4029
5.1	48384	0	0	0	0	0	0	4080
5.1	48528	0	0	0	0	0	0	4035
5.1	48672	0	0	0	0	0	0	3999
5.1	48816	0	0	0	0	0	0	4263
5.1	48960	0	0	0	0	0	0	4035
5.1	49104	0	0	0	0	0	0	3993
5.1	49248	0	0	0	0	0	0	3990
5.1	49392	0	0	0	0	0	0	4014
5.1	49536	0	0	0	0	0	0	4155
5.1	49680	0	0	0	0	0	0	4143
5.1	49824	0	0	0	0	0	0	4323
5.1	49968	0	0	0	0	0	0	4140
5.1	50112	0	0	0	0	0	0	4170
5.1	50256	0	0	0	0	0	0	4173
5.1	50400	0	0	0	0	0	0	4167
5.1	50544	0	0	0	0	0	0	3963
5.1	50688	0	0	0	0	0	0	3903
5.1	50832	0	0	0	0	0	0	4062
5.1	50976	0	0	0	0	0	0	4254
5.1	51120	0	0	0	0	0	0	4167
5.1	51264	0	0	0	0	0	0	3972
5.1	51408	0	0	0	0	0	0	4128
5.1	51552	0	0	0	0	0	0	3981
5.1	51696	0	0	0	0	0	0	3924
5.1	51840	0	0	0	0	0	0	3909
5.1	51984	0	0	0	0	0	0	3900
5.1	52128	0	0	0	0	0	0	3984
5.1	52272	0	0	0	0	0	0	3999
5.1	52416	0	0	0	0	0	0	4050
5.1	52560	0	0	0	0	0	0	4128
5.1	52704	0	0	0	0	0	0	4095
5.1	52848	0	0	0	0	0	0	4089
5.1	52992	0	0	0	0	0	0	4002
5.1	53136	0	0	0	0	0	0	3930
5.1	53280	0	0	0	0	0	0	3900
5.1	53424	0	0	0	0	0	0	4167
5.1	53568	0	0	0	0	0	0	4047
5.1	53712	0	0	0	0	0	0	4095
5.1	53856	0	0	0	0	0	0	4122
5.1	54000	0	0	0	0	0	0	4140
5.1	54144	0	0	0	0	0	0	3966
5.1	54288	0	0	0	0	0	0	4041
5.1	54432	0	0	0	0	0	0	4065
5.1	54576	0	0	0	0	0	0	4053
5.1	54720	0	0	0	0	0	0	4035
5.1	54864	0	0	0	0	0	0	3909
5.1	55008	0	0	0	0	0	0	4161
5.1	55152	0	0	0	0	0	0	4410
5.1	55296	0	0	0	0	0	0	4308
5.1	55440	0	0	0	0	0	0	4110
5.1	55584	0	0	0	0	0	0	4077
5.1	55728	0	0	0	0	0	0	4014
5.1	55872	0	0	0	0	0	0	4002
5.1	56016	0	0	0	0	0	0	4167
5.1	56160	0	0	0	0	0	0	4242
5.1	56304	0	0	0	0	0	0	4197
5.1	56448	0	0	0	0	0	0	4206
5.1	56592	0	0	0	0	0	0	4101
5.1	56736	0	0	0	0	0	0	3969
5.1	56880	0	0	0	0	0	0	4113
5.1	57024	0	0	0	0	0	0	4281
5.1	57168	0	0	0	0	0	0	4293
5.1	57312	0	0	0	0	0	0	4224
5.1	57456	0	0	0	0	0	0	3996
5.1	57600	0	0	0	0	0	0	4116
5.1	57744	0	0	0	0	0	0	4125
5.1	57888	0	0	0	0	0	0	4203
5.1	58032	0	0	0	0	0	0	4092
5.1	58176	0	0	0	0	0	0	4131
5.1	58320	0	0	0	0	0	0	4245
5.1	58464	0	0	0	0	0	0	4068
5.1	58608	0	0	0	0	0	0	4299
5.1	58752	0	0	0	0	0	0	4041
5.1	58896	0	0	0	0	0	0	3948
5.1	59040	0	0	0	0	0	0	4068
5.1	59184	0	0	0	0	0	0	4086
5.1	59328	0	0	0	0	0	0	4134
5.1	59472	0	0	0	0	0	0	4011
5.1	59616	0	0	0	0	0	0	3927
5.1	59760	0	0	0	0	0	0	3903
5.1	59904	0	0	0	0	0	0	3984
5.1	60048	0	0	0	0	0	0	3960
5.1	60192	0	0	0	0	0	0	3966
5.1	60336	0	0	0	0	0	0	4128
5.1	60480	0	0	0	0	0	0	4134
5.1	60624	0	0	0	0	0	0	4188
5.1	60768	0	0	0	0	0	0	4095
5.1	60912	0	0	0	0	0	0	4128
5.1	61056	0	0	0	0	0	0	3996
5.1	61200	0	0	0	0	0	0	3993
5.1	61344	0	0	0	0	0	0	3873
5.1	61488	0	0	0	0	0	0	3963
5.1	61632	0	0	0	0	0	0	4092
5.1	61776	0	0	0	0	0	0	4035
5.1	61920	0	0	0	0	0	0	4011
5.1	62064	0	0	0	0	0	0	3963
5.1	62208	0	0	0	0	0	0	4062
5.1	62352	0	0	0	0	0	0	4218
5.1	62496	0	0	0	0	0	0	4104
5.1	62640	0	0	0	0	0	0	3987
5.1	62784	0	0	0	0	0	0	4332
5.1	62928	0	0	0	0	0	0	4134
5.1	63072	0	0	0	0	0	0	4008
5.1	63216	0	0	0	0	0	0	4095
5.1	63360	0	0	0	0	0	0	4086
5.1	63504	0	0	0	0	0	0	4020
5.1	63648	0	0	0	0	0	0	3882
5.1	63792	0	0	0	0	0	0	4083
5.1	63936	0	0	0	0	0	0	4098
5.1	64080	0	0	0	0	0	0	4035
5.1	64224	0	0	0	0	0	0	4017
5.1	64368	0	0	0	0	0	0	4086
5.1	64512	0	0	0	0	0	0	3996
5.1	64656	0	0	0	0	0	0	3972
5.1	64800	0	0	0	0	0	0	3891
5.1	64944	0	0	0	0	0	0	4053
5.1	65088	0	0	0	0	0	0	4038
5.1	65232	0	0	0	0	0	0	3924
5.1	65376	0	0	0	0	0	0	4044
5.1	65520	0	0	0	0	0	0	4149
5.1	65664	0	0	0	0	0	0	3978
5.1	65808	0	0	0	0	0	0	4233
5.1	65952	0	0	0	0	0	0	4215
5.1	66096	0	0	0	0	0	0	4125
5.1	66240	0	0	0	0	0	0	4167
5.1	66384	0	0	0	0	0	0	4080
5.1	66528	0	0	0	0	0	0	3918
5.1	66672	0	0	0	0	0	0	4119
5.1	66816	0	0	0	0	0	0	4170
5.1	66960	0	0	0	0	0	0	4080
5.1	67104	0	0	0	0	0	0	4098
5.1	67248	0	0	0	0	0	0	4041
5.1	67392	0	0	0	0	0	0	4044
5.1	67536	0	0	0	0	0	0	3999
5.1	67680	0	0	0	0	0	0	4065
5.1	67824	0	0	0	0	0	0	4029
5.1	67968	0	0	0	0	0	0	4059
5.1	68112	0	0	0	0	0	0	4014
5.1	68256	0	0	0	0	0	0	4041
5.1	68400	0	0	0	0	0	0	4137
5.1	68544	0	0	0	0	0	0	4101
5.1	68688	0	0	0	0	0	0	4203
5.1	68832	0	0	0	0	0	0	4179
5.1	68976	0	0	0	0	0	0	4149
5.1	69120	0	0	0	0	0	0	4179
6.3	43344	424	2665	11	2654	3089	51593.3	12662
6.3	43488	190	2133	6	2127	2323	36042.2	12074
6.3	43632	125	1673	5	1668	1798	26725.5	11214
6.3	43776	71	1331	1	1330	1402	19951.1	10267
6.3	43920	49	1015	0	1015	1064	15530.2	9592
6.3	44064	23	801	0	801	824	12277.9	9581
6.3	44208	7	625	1	624	632	9186.59	9488
6.3	44352	7	478	0	478	485	6842.42	9216
6.3	44496	2	349	0	349	351	4974.33	8938
6.3	44640	2	255	0	255	257	3655.64	8832
6.3	44784	4	182	0	182	186	2722.26	8649
6.3	44928	0	140	0	140	140	1878.95	8770
6.3	45072	0	107	0	107	107	1383.72	8929
6.3	45216	0	75	0	75	75	879.433	8734
6.3	45360	0	52	0	52	52	654.343	8842
6.3	45504	0	46	0	46	46	633.327	8926
6.3	45648	0	37	0	37	37	462.275	9094
6.3	45792	0	30	0	30	30	291.171	8811
6.3	45936	0	24	0	24	24	243.144	8778
6.3	46080	0	17	0	17	17	174.089	9030
6.3	46224	0	10	0	10	10	89.0477	8961
6.3	46368	0	9	0	9	9	93.0449	8970
6.3	46512	0	7	0	7	7	34.0392	9159
6.3	46656	0	5	0	5	5	34.0392	9291
6.3	46800	0	3	0	3	3	17.0196	9336
6.3	46944	0	2	0	2	2	0	9297
6.3	47088	0	2	0	2	2	0	8745
6.3	47232	0	1	0	1	1	0	9135
6.3	47376	0	1	0	1	1	0	9261
6.3	47520	0	1	0	1	1	0	9081
6.3	47664	0	1	0	1	1	0	9048
6.3	47808	0	1	0	1	1	0	9288
6.3	47952	0	1	0	1	1	0	9312
6.3	48096	0	1	0	1	1	0	9363
6.3	48240	0	1	0	1	1	0	9489
6.3	48384	0	1	0	1	1	0	9309
6.3	48528	0	0	0	0	0	0	9381
6.3	48672	0	0	0	0	0	0	9372
6.3	48816	0	0	0	0	0	0	9414
6.3	48960	0	0	0	0	0	0	9441
6.3	49104	0	0	0	0	0	0	9450
6.3	49248	0	0	0	0	0	0	9528
6.3	49392	0	0	0	0	0	0	9453
6.3	49536	0	0	0	0	0	0	9477
6.3	49680	0	0	0	0	0	0	9633
6.3	49824	0	0	0	0	0	0	9630
6.3	49968	0	0	0	0	0	0	9585
6.3	50112	0	0	0	0	0	0	9501
6.3	50256	0	0	0	0	0	0	9501
6.3	50400	0	0	0	0	0	0	9609
6.3	50544	0	0	0	0	0	0	9609
6.3	50688	0	0	0	0	0	0	9693
6.3	50832	0	0	0	0	0	0	9675
6.3	50976	0	0	0	0	0	0	9891
6.3	51120	0	0	0	0	0	0	9837
6.3	51264	0	0	0	0	0	0	9765
6.3	51408	0	0	0	0	0	0	9606
6.3	51552	0	0	0	0	0	0	9825
6.3	51696	0	0	0	0	0	0	9627
6.3	51840	0	0	0	0	0	0	9888
6.3	51984	0	0	0	0	0	0	10017
6.3	52128	0	0	0	0	0	0	9882
6.3	52272	0	0	0	0	0	0	9528
6.3	52416	0	0	0	0	0	0	9699
6.3	52560	0	0	0	0	0	0	9708
6.3	52704	0	0	0	0	0	0	9930
6.3	52848	0	0	0	0	0	0	9987
6.3	52992	0	0	0	0	0	0	9798
6.3	53136	0	0	0	0	0	0	9747
6.3	53280	0	0	0	0	0	0	9561
6.3	53424	0	0	0	0	0	0	9666
6.3	53568	0	0	0	0	0	0	9849
6.3	53712	0	0	0	0	0	0	9858
6.3	53856	0	0	0	0	0	0	9999
6.3	54000	0	0	0	0	0	0	9894
6.3	54144	0	0	0	0	0	0	9990
6.3	54288	0	0	0	0	0	0	10059
6.3	54432	0	0	0	0	0	0	10011
6.3	54576	0	0	0	0	0	0	9741
6.3	54720	0	0	0	0	0	0	9780
6.3	54864	0	0	0	0	0	0	9897
6.3	55008	0	0	0	0	0	0	9945
6.3	55152	0	0	0	0	0	0	9819
6.3	55296	0	0	0	0	0	0	9699
6.3	55440	0	0	0	0	0	0	9885
6.3	55584	0	0	0	0	0	0	10029
6.3	55728	0	0	0	0	0	0	9654
6.3	55872	0	0	0	0	0	0	9807
6.3	56016	0	0	0	0	0	0	9888
6.3	56160	0	0	0	0	0	0	10005
6.3	56304	0	0	0	0	0	0	9669
6.3	56448	0	0	0	0	0	0	9366
6.3	56592	0	0	0	0	0	0	9699
6.3	56736	0	0	0	0	0	0	9801
6.3	56880	0	0	0	0	0	0	9567
6.3	57024	0	0	0	0	0	0	9744
6.3	57168	0	0	0	0	0	0	9639
6.3	57312	0	0	0	0	0	0	9552
6.3	57456	0	0	0	0	0	0	9606
6.3	57600	0	0	0	0	0	0	9711
6.3	57744	0	0	0	0	0	0	9489
6.3	57888	0	0	0	0	0	0	9516
6.3	58032	0	0	0	0	0	0	9375
6.3	58176	0	0	0	0	0	0	9300
6.3	58320	0	0	0	0	0	0	9375
6.3	58464	0	0	0	0	0	0	9645
6.3	58608	0	0	0	0	0	0	9672
6.3	58752	0	0	0	0	0	0	9447
6.3	58896	0	0	0	0	0	0	9330
6.3	59040	0	0	0	0	0	0	9609
6.3	59184	0	0	0	0	0	0	9435
6.3	59328	0	0	0	0	0	0	9522
6.3	59472	0	0	0	0	0	0	9603
6.3	59616	0	0	0	0	0	0	9681
6.3	59760	0	0	0	0	0	0	9726
6.3	59904	0	0	0	0	0	0	9615
6.3	60048	0	0	0	0	0	0	9747
6.3	60192	0	0	0	0	0	0	9342
6.3	60336	0	0	0	0	0	0	9576
6.3	60480	0	0	0	0	0	0	9837
6.3	60624	0	0	0	0	0	0	9690
6.3	60768	0	0	0	0	0	0	9732
6.3	60912	0	0	0	0	0	0	9495
6.3	61056	0	0	0	0	0	0	9582
6.3	61200	0	0	0	0	0	0	9333
6.3	61344	0	0	0	0	0	0	9615
6.3	61488	0	0	0	0	0	0	9492
6.3	61632	0	0	0	0	0	0	9459
6.3	61776	0	0	0	0	0	0	9384
6.3	61920	0	0	0	0	0	0	9381
6.3	62064	0	0	0	0	0	0	9447
6.3	62208	0	0	0	0	0	0	9387
6.3	62352	0	0	0	0	0	0	9525
6.3	62496	0	0	0	0	0	0	9528
6.3	62640	0	0	0	0	0	0	9582
6.3	62784	0	0	0	0	0	0	9471
6.3	62928	0	0	0	0	0	0	9825
6.3	63072	0	0	0	0	0	0	10053
6.3	63216	0	0	0	0	0	0	9795
6.3	63360	0	0	0	0	0	0	9735
6.3	63504	0	0	0	0	0	0	9498
6.3	63648	0	0	0	0	0	0	9753
6.3	63792	0	0	0	0	0	0	9777
6.3	63936	0	0	0	0	0	0	9876
6.3	64080	0	0	0	0	0	0	9813
6.3	64224	0	0	0	0	0	0	9900
6.3	64368	0	0	0	0	0	0	9990
6.3	64512	0	0	0	0	0	0	9879
6.3	64656	0	0	0	0	0	0	9777
6.3	64800	0	0	0	0	0	0	9816
6.3	64944	0	0	0	0	0	0	9960
6.3	65088	0	0	0	0	0	0	9951
6.3	65232	0	0	0	0	0	0	9843
6.3	65376	0	0	0	0	0	0	9849
6.3	65520	0	0	0	0	0	0	9552
6.3	65664	0	0	0	0	0	0	9654
6.3	65808	0	0	0	0	0	0	9630
6.3	65952	0	0	0	0	0	0	9639
6.3	66096	0	0	0	0	0	0	9774
6.3	66240	0	0	0	0	0	0	9804
6.3	66384	0	0	0	0	0	0	9729
6.3	66528	0	0	0	0	0	0	9735
6.3	66672	0	0	0	0	0	0	9666
6.3	66816	0	0	0	0	0	0	9630
6.3	66960	0	0	0	0	0	0	9759
6.3	67104	0	0	0	0	0	0	9966
6.3	67248	0	0	0	0	0	0	9666
6.3	67392	0	0	0	0	0	0	9666
6.3	67536	0	0	0	0	0	0	9927
6.3	67680	0	0	0	0	0	0	9822
6.3	67824	0	0	0	0	0	0	9732
6.3	67968	0	0	0	0	0	0	9735
6.3	68112	0	0	0	0	0	0	9627
6.3	68256	0	0	0	0	0	0	9588
6.3	68400	0	0	0	0	0	0	10050
6.3	68544	0	0	0	0	0	0	9771
6.3	68688	0	0	0	0	0	0	9846
6.3	68832	0	0	0	0	0	0	9909
6.3	68976	0	0	0	0	0	0	9699
6.3	69120	0	0	0	0	0	0	9951
7.3	43344	0	33	0	33	33	257.576	1122
7.3	43488	0	23	0	23	23	203.484	1098
7.3	43632	0	18	0	18	18	148.332	1035
7.3	43776	0	16	0	16	16	128.262	1014
7.3	43920	0	15	0	15	15	112.302	1107
7.3	44064	0	11	0	11	11	87.1888	1116
7.3	44208	0	11	0	11	11	81.2028	1104
7.3	44352	0	10	0	10	10	79.2095	1110
7.3	44496	0	8	0	8	8	62.1953	1161
7.3	44640	0	6	0	6	6	44.1233	1119
7.3	44784	0	3	0	3	3	22.0606	1128
7.3	44928	0	3	0	3	3	26.0513	1179
7.3	45072	0	1	0	1	1	13.0256	1065
7.3	45216	0	1	0	1	1	13.0256	1038
7.3	45360	0	1	0	1	1	13.0256	1065
7.3	45504	0	1	0	1	1	11.0303	1128
7.3	45648	0	0	0	0	0	0	1161
7.3	45792	0	0	0	0	0	0	1095
7.3	45936	0	0	0	0	0	0	1143
7.3	46080	0	0	0	0	0	0	1143
7.3	46224	0	0	0	0	0	0	1065
7.3	46368	0	0	0	0	0	0	1122
7.3	46512	0	0	0	0	0	0	1263
7.3	46656	0	0	0	0	0	0	1203
7.3	46800	0	0	0	0	0	0	1179
7.3	46944	0	0	0	0	0	0	1113
7.3	47088	0	0	0	0	0	0	1077
7.3	47232	0	0	0	0	0	0	1116
7.3	47376	0	0	0	0	0	0	1110
7.3	47520	0	0	0	0	0	0	1140
7.3	47664	0	0	0	0	0	0	1068
7.3	47808	0	0	0	0	0	0	1059
7.3	47952	0	0	0	0	0	0	1050
7.3	48096	0	0	0	0	0	0	1143
7.3	48240	0	0	0	0	0	0	1239
7.3	48384	0	0	0	0	0	0	1158
7.3	48528	0	0	0	0	0	0	1098
7.3	48672	0	0	0	0	0	0	1122
7.3	48816	0	0	0	0	0	0	1230
7.3	48960	0	0	0	0	0	0	1128
7.3	49104	0	0	0	0	0	0	1050
7.3	49248	0	0	0	0	0	0	1053
7.3	49392	0	0	0	0	0	0	1077
7.3	49536	0	0	0	0	0	0	1119
7.3	49680	0	0	0	0	0	0	1065
7.3	49824	0	0	0	0	0	0	1098
7.3	49968	0	0	0	0	0	0	1122
7.3	50112	0	0	0	0	0	0	1110
7.3	50256	0	0	0	0	0	0	1176
7.3	50400	0	0	0	0	0	0	1173
7.3	50544	0	0	0	0	0	0	1194
7.3	50688	0	0	0	0	0	0	1143
7.3	50832	0	0	0	0	0	0	1116
7.3	50976	0	0	0	0	0	0	1134
7.3	51120	0	0	0	0	0	0	1092
7.3	51264	0	0	0	0	0	0	1218
7.3	51408	0	0	0	0	0	0	1140
7.3	51552	0	0	0	0	0	0	1101
7.3	51696	0	0	0	0	0	0	1101
7.3	51840	0	0	0	0	0	0	1104
7.3	51984	0	0	0	0	0	0	1125
7.3	52128	0	0	0	0	0	0	1134
7.3	52272	0	0	0	0	0	0	1077
7.3	52416	0	0	0	0	0	0	1041
7.3	52560	0	0	0	0	0	0	1056
7.3	52704	0	0	0	0	0	0	1002
7.3	52848	0	0	0	0	0	0	1065
7.3	52992	0	0	0	0	0	0	1059
7.3	53136	0	0	0	0	0	0	1074
7.3	53280	0	0	0	0	0	0	1110
7.3	53424	0	0	0	0	0	0	1116
7.3	53568	0	0	0	0	0	0	1107
7.3	53712	0	0	0	0	0	0	1167
7.3	53856	0	0	0	0	0	0	1119
7.3	54000	0	0	0	0	0	0	1089
7.3	54144	0	0	0	0	0	0	1113
7.3	54288	0	0	0	0	0	0	1098
7.3	54432	0	0	0	0	0	0	1080
7.3	54576	0	0	0	0	0	0	1146
7.3	54720	0	0	0	0	0	0	1245
7.3	54864	0	0	0	0	0	0	1173
7.3	55008	0	0	0	0	0	0	1134
7.3	55152	0	0	0	0	0	0	1257
7.3	55296	0	0	0	0	0	0	1215
7.3	55440	0	0	0	0	0	0	1161
7.3	55584	0	0	0	0	0	0	1179
7.3	55728	0	0	0	0	0	0	1137
7.3	55872	0	0	0	0	0	0	1044
7.3	56016	0	0	0	0	0	0	1137
7.3	56160	0	0	0	0	0	0	1119
7.3	56304	0	0	0	0	0	0	1071
7.3	56448	0	0	0	0	0	0	1143
7.3	56592	0	0	0	0	0	0	1077
7.3	56736	0	0	0	0	0	0	1155
7.3	56880	0	0	0	0	0	0	1134
7.3	57024	0	0	0	0	0	0	1218
7.3	57168	0	0	0	0	0	0	1149
7.3	57312	0	0	0	0	0	0	1098
7.3	57456	0	0	0	0	0	0	1173
7.3	57600	0	0	0	0	0	0	1083
7.3	57744	0	0	0	0	0	0	1101
7.3	57888	0	0	0	0	0	0	1086
7.3	58032	0	0	0	0	0	0	1101
7.3	58176	0	0	0	0	0	0	1125
7.3	58320	0	0	0	0	0	0	1134
7.3	58464	0	0	0	0	0	0	1140
7.3	58608	0	0	0	0	0	0	1158
7.3	58752	0	0	0	0	0	0	1101
7.3	58896	0	0	0	0	0	0	1101
7.3	59040	0	0	0	0	0	0	1116
7.3	59184	0	0	0	0	0	0	1077
7.3	59328	0	0	0	0	0	0	1047
7.3	59472	0	0	0	0	0	0	1116
7.3	59616	0	0	0	0	0	0	1053
7.3	59760	0	0	0	0	0	0	1044
7.3	59904	0	0	0	0	0	0	1086
7.3	60048	0	0	0	0	0	0	1191
7.3	60192	0	0	0	0	0	0	1083
7.3	60336	0	0	0	0	0	0	1119
7.3	60480	0	0	0	0	0	0	1068
7.3	60624	0	0	0	0	0	0	1185
7.3	60768	0	0	0	0	0	0	1131
7.3	60912	0	0	0	0	0	0	1167
7.3	61056	0	0	0	0	0	0	1158
7.3	61200	0	0	0	0	0	0	1086
7.3	61344	0	0	0	0	0	0	1176
7.3	61488	0	0	0	0	0	0	1122
7.3	61632	0	0	0	0	0	0	1140
7.3	61776	0	0	0	0	0	0	1128
7.3	61920	0	0	0	0	0	0	1020
7.3	62064	0	0	0	0	0	0	1005
7.3	62208	0	0	0	0	0	0	1074
7.3	62352	0	0	0	0	0	0	1074
7.3	62496	0	0	0	0	0	0	1107
7.3	62640	0	0	0	0	0	0	1158
7.3	62784	0	0	0	0	0	0	1122
7.3	62928	0	0	0	0	0	0	1056
7.3	63072	0	0	0	0	0	0	1092
7.3	63216	0	0	0	0	0	0	1101
7.3	63360	0	0	0	0	0	0	1098
7.3	63504	0	0	0	0	0	0	1014
7.3	63648	0	0	0	0	0	0	1113
7.3	63792	0	0	0	0	0	0	1071
7.3	63936	0	0	0	0	0	0	1089
7.3	64080	0	0	0	0	0	0	1119
7.3	64224	0	0	0	0	0	0	1164
7.3	64368	0	0	0	0	0	0	1143
7.3	64512	0	0	0	0	0	0	1209
7.3	64656	0	0	0	0	0	0	1173
7.3	64800	0	0	0	0	0	0	1104
7.3	64944	0	0	0	0	0	0	1113
7.3	65088	0	0	0	0	0	0	1035
7.3	65232	0	0	0	0	0	0	1068
7.3	65376	0	0	0	0	0	0	1083
7.3	65520	0	0	0	0	0	0	1161
7.3	65664	0	0	0	0	0	0	1173
7.3	65808	0	0	0	0	0	0	1098
7.3	65952	0	0	0	0	0	0	1074
7.3	66096	0	0	0	0	0	0	1116
7.3	66240	0	0	0	0	0	0	1092
7.3	66384	0	0	0	0	0	0	1176
7.3	66528	0	0	0	0	0	0	1212
7.3	66672	0	0	0	0	0	0	1098
7.3	66816	0	0	0	0	0	0	1089
7.3	66960	0	0	0	0	0	0	1146
7.3	67104	0	0	0	0	0	0	1131
7.3	67248	0	0	0	0	0	0	1170
7.3	67392	0	0	0	0	0	0	1131
7.3	67536	0	0	0	0	0	0	1185
7.3	67680	0	0	0	0	0	0	1143
7.3	67824	0	0	0	0	0	0	1188
7.3	67968	0	0	0	0	0	0	1197
7.3	68112	0	0	0	0	0	0	1164
7.3	68256	0	0	0	0	0	0	1200
7.3	68400	0	0	0	0	0	0	1209
7.3	68544	0	0	0	0	0	0	1173
7.3	68688	0	0	0	0	0	0	1176
7.3	68832	0	0	0	0	0	0	1140
7.3	68976	0	0	0	0	0	0	1038
7.3	69120	0	0	0	0	0	0	1116
8.2	43344	0	40	0	40	40	264.513	1647
8.2	43488	0	33	0	33	33	61.1375	1632
8.2	43632	0	31	0	31	31	156.31	1539
8.2	43776	0	24	0	24	24	141.288	1530
8.2	43920	0	21	0	21	21	50.1072	1560
8.2	44064	0	14	0	14	14	85.1935	1503
8.2	44208	0	10	0	10	10	67.126	1623
8.2	44352	0	7	0	7	7	60.0905	1635
8.2	44496	0	6	0	6	6	26.0513	1641
8.2	44640	0	4	0	4	4	30.0452	1518
8.2	44784	0	3	0	3	3	17.0196	1479
8.2	44928	0	3	0	3	3	0	1497
8.2	45072	0	2	0	2	2	0	1506
8.2	45216	0	2	0	2	2	0	1527
8.2	45360	0	2	0	2	2	0	1512
8.2	45504	0	2	0	2	2	0	1512
8.2	45648	0	2	0	2	2	0	1536
8.2	45792	0	2	0	2	2	0	1491
8.2	45936	0	2	0	2	2	0	1476
8.2	46080	0	0	0	0	0	0	1458
8.2	46224	0	0	0	0	0	0	1491
8.2	46368	0	0	0	0	0	0	1515
8.2	46512	0	0	0	0	0	0	1503
8.2	46656	0	0	0	0	0	0	1467
8.2	46800	0	0	0	0	0	0	1506
8.2	46944	0	0	0	0	0	0	1509
8.2	47088	0	0	0	0	0	0	1497
8.2	47232	0	0	0	0	0	0	1458
8.2	47376	0	0	0	0	0	0	1467
8.2	47520	0	0	0	0	0	0	1557
8.2	47664	0	0	0	0	0	0	1518
8.2	47808	0	0	0	0	0	0	1539
8.2	47952	0	0	0	0	0	0	1515
8.2	48096	0	0	0	0	0	0	1446
8.2	48240	0	0	0	0	0	0	1506
8.2	48384	0	0	0	0	0	0	1533
8.2	48528	0	0	0	0	0	0	1605
8.2	48672	0	0	0	0	0	0	1656
8.2	48816	0	0	0	0	0	0	1494
8.2	48960	0	0	0	0	0	0	1461
8.2	49104	0	0	0	0	0	0	1467
8.2	49248	0	0	0	0	0	0	1494
8.2	49392	0	0	0	0	0	0	1440
8.2	49536	0	0	0	0	0	0	1485
8.2	49680	0	0	0	0	0	0	1452
8.2	49824	0	0	0	0	0	0	1533
8.2	49968	0	0	0	0	0	0	1581
8.2	50112	0	0	0	0	0	0	1614
8.2	50256	0	0	0	0	0	0	1548
8.2	50400	0	0	0	0	0	0	1485
8.2	50544	0	0	0	0	0	0	1476
8.2	50688	0	0	0	0	0	0	1536
8.2	50832	0	0	0	0	0	0	1497
8.2	50976	0	0	0	0	0	0	1518
8.2	51120	0	0	0	0	0	0	1566
8.2	51264	0	0	0	0	0	0	1611
8.2	51408	0	0	0	0	0	0	1533
8.2	51552	0	0	0	0	0	0	1464
8.2	51696	0	0	0	0	0	0	1467
8.2	51840	0	0	0	0	0	0	1521
8.2	51984	0	0	0	0	0	0	1524
8.2	52128	0	0	0	0	0	0	1515
8.2	52272	0	0	0	0	0	0	1521
8.2	52416	0	0	0	0	0	0	1545
8.2	52560	0	0	0	0	0	0	1494
8.2	52704	0	0	0	0	0	0	1515
8.2	52848	0	0	0	0	0	0	1428
8.2	52992	0	0	0	0	0	0	1503
8.2	53136	0	0	0	0	0	0	1437
8.2	53280	0	0	0	0	0	0	1623
8.2	53424	0	0	0	0	0	0	1461
8.2	53568	0	0	0	0	0	0	1614
8.2	53712	0	0	0	0	0	0	1575
8.2	53856	0	0	0	0	0	0	1536
8.2	54000	0	0	0	0	0	0	1683
8.2	54144	0	0	0	0	0	0	1671
8.2	54288	0	0	0	0	0	0	1581
8.2	54432	0	0	0	0	0	0	1617
8.2	54576	0	0	0	0	0	0	1530
8.2	54720	0	0	0	0	0	0	1536
8.2	54864	0	0	0	0	0	0	1443
8.2	55008	0	0	0	0	0	0	1413
8.2	55152	0	0	0	0	0	0	1515
8.2	55296	0	0	0	0	0	0	1554
8.2	55440	0	0	0	0	0	0	1500
8.2	55584	0	0	0	0	0	0	1509
8.2	55728	0	0	0	0	0	0	1620
8.2	55872	0	0	0	0	0	0	1509
8.2	56016	0	0	0	0	0	0	1500
8.2	56160	0	0	0	0	0	0	1485
8.2	56304	0	0	0	0	0	0	1521
8.2	56448	0	0	0	0	0	0	1545
8.2	56592	0	0	0	0	0	0	1449
8.2	56736	0	0	0	0	0	0	1410
8.2	56880	0	0	0	0	0	0	1458
8.2	57024	0	0	0	0	0	0	1476
8.2	57168	0	0	0	0	0	0	1497
8.2	57312	0	0	0	0	0	0	1455
8.2	57456	0	0	0	0	0	0	1512
8.2	57600	0	0	0	0	0	0	1464
8.2	57744	0	0	0	0	0	0	1515
8.2	57888	0	0	0	0	0	0	1593
8.2	58032	0	0	0	0	0	0	1560
8.2	58176	0	0	0	0	0	0	1548
8.2	58320	0	0	0	0	0	0	1578
8.2	58464	0	0	0	0	0	0	1506
8.2	58608	0	0	0	0	0	0	1602
8.2	58752	0	0	0	0	0	0	1572
8.2	58896	0	0	0	0	0	0	1521
8.2	59040	0	0	0	0	0	0	1560
8.2	59184	0	0	0	0	0	0	1530
8.2	59328	0	0	0	0	0	0	1530
8.2	59472	0	0	0	0	0	0	1593
8.2	59616	0	0	0	0	0	0	1647
8.2	59760	0	0	0	0	0	0	1650
8.2	59904	0	0	0	0	0	0	1470
8.2	60048	0	0	0	0	0	0	1569
8.2	60192	0	0	0	0	0	0	1635
8.2	60336	0	0	0	0	0	0	1641
8.2	60480	0	0	0	0	0	0	1518
8.2	60624	0	0	0	0	0	0	1485
8.2	60768	0	0	0	0	0	0	1581
8.2	60912	0	0	0	0	0	0	1590
8.2	61056	0	0	0	0	0	0	1578
8.2	61200	0	0	0	0	0	0	1482
8.2	61344	0	0	0	0	0	0	1467
8.2	61488	0	0	0	0	0	0	1554
8.2	61632	0	0	0	0	0	0	1548
8.2	61776	0	0	0	0	0	0	1581
8.2	61920	0	0	0	0	0	0	1554
8.2	62064	0	0	0	0	0	0	1578
8.2	62208	0	0	0	0	0	0	1533
8.2	62352	0	0	0	0	0	0	1578
8.2	62496	0	0	0	0	0	0	1506
8.2	62640	0	0	0	0	0	0	1515
8.2	62784	0	0	0	0	0	0	1464
8.2	62928	0	0	0	0	0	0	1500
8.2	63072	0	0	0	0	0	0	1512
8.2	63216	0	0	0	0	0	0	1494
8.2	63360	0	0	0	0	0	0	1509
8.2	63504	0	0	0	0	0	0	1434
8.2	63648	0	0	0	0	0	0	1467
8.2	63792	0	0	0	0	0	0	1413
8.2	63936	0	0	0	0	0	0	1464
8.2	64080	0	0	0	0	0	0	1560
8.2	64224	0	0	0	0	0	0	1596
8.2	64368	0	0	0	0	0	0	1584
8.2	64512	0	0	0	0	0	0	1623
8.2	64656	0	0	0	0	0	0	1491
8.2	64800	0	0	0	0	0	0	1572
8.2	64944	0	0	0	0	0	0	1410
8.2	65088	0	0	0	0	0	0	1545
8.2	65232	0	0	0	0	0	0	1506
8.2	65376	0	0	0	0	0	0	1539
8.2	65520	0	0	0	0	0	0	1608
8.2	65664	0	0	0	0	0	0	1539
8.2	65808	0	0	0	0	0	0	1509
8.2	65952	0	0	0	0	0	0	1512
8.2	66096	0	0	0	0	0	0	1482
8.2	66240	0	0	0	0	0	0	1614
8.2	66384	0	0	0	0	0	0	1641
8.2	66528	0	0	0	0	0	0	1575
8.2	66672	0	0	0	0	0	0	1536
8.2	66816	0	0	0	0	0	0	1533
8.2	66960	0	0	0	0	0	0	1446
8.2	67104	0	0	0	0	0	0	1440
8.2	67248	0	0	0	0	0	0	1488
8.2	67392	0	0	0	0	0	0	1449
8.2	67536	0	0	0	0	0	0	1524
8.2	67680	0	0	0	0	0	0	1506
8.2	67824	0	0	0	0	0	0	1548
8.2	67968	0	0	0	0	0	0	1521
8.2	68112	0	0	0	0	0	0	1479
8.2	68256	0	0	0	0	0	0	1494
8.2	68400	0	0	0	0	0	0	1641
8.2	68544	0	0	0	0	0	0	1587
8.2	68688	0	0	0	0	0	0	1434
8.2	68832	0	0	0	0	0	0	1446
8.2	68976	0	0	0	0	0	0	1569
8.2	69120	0	0	0	0	0	0	1575
9.3	43344	58	227	0	227	285	5839.54	4298
9.3	43488	19	176	0	176	195	3388.82	3941
9.3	43632	0	132	0	132	132	1857.17	3528
9.3	43776	0	92	0	92	92	1319.89	3100
9.3	43920	0	72	0	72	72	1057.76	2941
9.3	44064	0	58	0	58	58	877.596	2854
9.3	44208	0	38	0	38	38	499.482	2736
9.3	44352	0	26	0	26	26	274.359	2835
9.3	44496	0	18	0	18	18	188.297	2811
9.3	44640	0	11	0	11	11	105.485	2862
9.3	44784	0	7	0	7	7	80.0668	2949
9.3	44928	0	6	0	6	6	63.0476	3039
9.3	45072	0	4	0	4	4	63.0476	3024
9.3	45216	0	3	0	3	3	38.0351	3006
9.3	45360	0	2	0	2	2	19.0175	2973
9.3	45504	0	1	0	1	1	19.0175	2910
9.3	45648	0	1	0	1	1	19.0175	3024
9.3	45792	0	1	0	1	1	19.0175	3249
9.3	45936	0	1	0	1	1	19.0175	3198
9.3	46080	0	0	0	0	0	0	3084
9.3	46224	0	0	0	0	0	0	2937
9.3	46368	0	0	0	0	0	0	2907
9.3	46512	0	0	0	0	0	0	2997
9.3	46656	0	0	0	0	0	0	3078
9.3	46800	0	0	0	0	0	0	3114
9.3	46944	0	0	0	0	0	0	2997
9.3	47088	0	0	0	0	0	0	3012
9.3	47232	0	0	0	0	0	0	2955
9.3	47376	0	0	0	0	0	0	3192
9.3	47520	0	0	0	0	0	0	3042
9.3	47664	0	0	0	0	0	0	3234
9.3	47808	0	0	0	0	0	0	3324
9.3	47952	0	0	0	0	0	0	3462
9.3	48096	0	0	0	0	0	0	3183
9.3	48240	0	0	0	0	0	0	3288
9.3	48384	0	0	0	0	0	0	3186
9.3	48528	0	0	0	0	0	0	3303
9.3	48672	0	0	0	0	0	0	3108
9.3	48816	0	0	0	0	0	0	3159
9.3	48960	0	0	0	0	0	0	3183
9.3	49104	0	0	0	0	0	0	3210
9.3	49248	0	0	0	0	0	0	3189
9.3	49392	0	0	0	0	0	0	3258
9.3	49536	0	0	0	0	0	0	3174
9.3	49680	0	0	0	0	0	0	3210
9.3	49824	0	0	0	0	0	0	3270
9.3	49968	0	0	0	0	0	0	3222
9.3	50112	0	0	0	0	0	0	3174
9.3	50256	0	0	0	0	0	0	3153
9.3	50400	0	0	0	0	0	0	3291
9.3	50544	0	0	0	0	0	0	3498
9.3	50688	0	0	0	0	0	0	3327
9.3	50832	0	0	0	0	0	0	3198
9.3	50976	0	0	0	0	0	0	3243
9.3	51120	0	0	0	0	0	0	3369
9.3	51264	0	0	0	0	0	0	3267
9.3	51408	0	0	0	0	0	0	3318
9.3	51552	0	0	0	0	0	0	3435
9.3	51696	0	0	0	0	0	0	3393
9.3	51840	0	0	0	0	0	0	3339
9.3	51984	0	0	0	0	0	0	3453
9.3	52128	0	0	0	0	0	0	3435
9.3	52272	0	0	0	0	0	0	3315
9.3	52416	0	0	0	0	0	0	3306
9.3	52560	0	0	0	0	0	0	3180
9.3	52704	0	0	0	0	0	0	3339
9.3	52848	0	0	0	0	0	0	3195
9.3	52992	0	0	0	0	0	0	3288
9.3	53136	0	0	0	0	0	0	3261
9.3	53280	0	0	0	0	0	0	3333
9.3	53424	0	0	0	0	0	0	3408
9.3	53568	0	0	0	0	0	0	3300
9.3	53712	0	0	0	0	0	0	3222
9.3	53856	0	0	0	0	0	0	3294
9.3	54000	0	0	0	0	0	0	3258
9.3	54144	0	0	0	0	0	0	3327
9.3	54288	0	0	0	0	0	0	3357
9.3	54432	0	0	0	0	0	0	3342
9.3	54576	0	0	0	0	0	0	3399
9.3	54720	0	0	0	0	0	0	3279
9.3	54864	0	0	0	0	0	0	3279
9.3	55008	0	0	0	0	0	0	3207
9.3	55152	0	0	0	0	0	0	3192
9.3	55296	0	0	0	0	0	0	3153
9.3	55440	0	0	0	0	0	0	3195
9.3	55584	0	0	0	0	0	0	3270
9.3	55728	0	0	0	0	0	0	3054
9.3	55872	0	0	0	0	0	0	2988
9.3	56016	0	0	0	0	0	0	3249
9.3	56160	0	0	0	0	0	0	3192
9.3	56304	0	0	0	0	0	0	3336
9.3	56448	0	0	0	0	0	0	3312
9.3	56592	0	0	0	0	0	0	3327
9.3	56736	0	0	0	0	0	0	3099
9.3	56880	0	0	0	0	0	0	3132
9.3	57024	0	0	0	0	0	0	3171
9.3	57168	0	0	0	0	0	0	3165
9.3	57312	0	0	0	0	0	0	3174
9.3	57456	0	0	0	0	0	0	3078
9.3	57600	0	0	0	0	0	0	3303
9.3	57744	0	0	0	0	0	0	3237
9.3	57888	0	0	0	0	0	0	3198
9.3	58032	0	0	0	0	0	0	3123
9.3	58176	0	0	0	0	0	0	3237
9.3	58320	0	0	0	0	0	0	3357
9.3	58464	0	0	0	0	0	0	3186
9.3	58608	0	0	0	0	0	0	3132
9.3	58752	0	0	0	0	0	0	2997
9.3	58896	0	0	0	0	0	0	3216
9.3	59040	0	0	0	0	0	0	3153
9.3	59184	0	0	0	0	0	0	3252
9.3	59328	0	0	0	0	0	0	3186
9.3	59472	0	0	0	0	0	0	3150
9.3	59616	0	0	0	0	0	0	3084
9.3	59760	0	0	0	0	0	0	3090
9.3	59904	0	0	0	0	0	0	3162
9.3	60048	0	0	0	0	0	0	3195
9.3	60192	0	0	0	0	0	0	3402
9.3	60336	0	0	0	0	0	0	3360
9.3	60480	0	0	0	0	0	0	3225
9.3	60624	0	0	0	0	0	0	3294
9.3	60768	0	0	0	0	0	0	3297
9.3	60912	0	0	0	0	0	0	3351
9.3	61056	0	0	0	0	0	0	3339
9.3	61200	0	0	0	0	0	0	3240
9.3	61344	0	0	0	0	0	0	3276
9.3	61488	0	0	0	0	0	0	3237
9.3	61632	0	0	0	0	0	0	3312
9.3	61776	0	0	0	0	0	0	3273
9.3	61920	0	0	0	0	0	0	3222
9.3	62064	0	0	0	0	0	0	3243
9.3	62208	0	0	0	0	0	0	3324
9.3	62352	0	0	0	0	0	0	3414
9.3	62496	0	0	0	0	0	0	3393
9.3	62640	0	0	0	0	0	0	3345
9.3	62784	0	0	0	0	0	0	3198
9.3	62928	0	0	0	0	0	0	3198
9.3	63072	0	0	0	0	0	0	3246
9.3	63216	0	0	0	0	0	0	3228
9.3	63360	0	0	0	0	0	0	3291
9.3	63504	0	0	0	0	0	0	3420
9.3	63648	0	0	0	0	0	0	3369
9.3	63792	0	0	0	0	0	0	3396
9.3	63936	0	0	0	0	0	0	3432
9.3	64080	0	0	0	0	0	0	3300
9.3	64224	0	0	0	0	0	0	3453
9.3	64368	0	0	0	0	0	0	3192
9.3	64512	0	0	0	0	0	0	3153
9.3	64656	0	0	0	0	0	0	3390
9.3	64800	0	0	0	0	0	0	3339
9.3	64944	0	0	0	0	0	0	3180
9.3	65088	0	0	0	0	0	0	3180
9.3	65232	0	0	0	0	0	0	3288
9.3	65376	0	0	0	0	0	0	3276
9.3	65520	0	0	0	0	0	0	3201
9.3	65664	0	0	0	0	0	0	3252
9.3	65808	0	0	0	0	0	0	3339
9.3	65952	0	0	0	0	0	0	3261
9.3	66096	0	0	0	0	0	0	3276
9.3	66240	0	0	0	0	0	0	3255
9.3	66384	0	0	0	0	0	0	3285
9.3	66528	0	0	0	0	0	0	3390
9.3	66672	0	0	0	0	0	0	3279
9.3	66816	0	0	0	0	0	0	3264
9.3	66960	0	0	0	0	0	0	3195
9.3	67104	0	0	0	0	0	0	3195
9.3	67248	0	0	0	0	0	0	3357
9.3	67392	0	0	0	0	0	0	3408
9.3	67536	0	0	0	0	0	0	3315
9.3	67680	0	0	0	0	0	0	3357
9.3	67824	0	0	0	0	0	0	3306
9.3	67968	0	0	0	0	0	0	3228
9.3	68112	0	0	0	0	0	0	3363
9.3	68256	0	0	0	0	0	0	3096
9.3	68400	0	0	0	0	0	0	3138
9.3	68544	0	0	0	0	0	0	3207
9.3	68688	0	0	0	0	0	0	3114
9.3	68832	0	0	0	0	0	0	3156
9.3	68976	0	0	0	0	0	0	3177
9.3	69120	0	0	0	0	0	0	3240
10.2	43344	0	62	0	62	62	365.668	1218
10.2	43488	0	52	0	52	52	257.576	1161
10.2	43632	0	32	0	32	32	141.287	1155
10.2	43776	0	26	0	26	26	124.27	1161
10.2	43920	0	23	0	23	23	130.258	1080
10.2	44064	0	17	0	17	17	89.1841	1137
10.2	44208	0	14	0	14	14	76.1585	1080
10.2	44352	0	10	0	10	10	63.1329	1143
10.2	44496	0	8	0	8	8	63.1329	1158
10.2	44640	0	4	0	4	4	37.0816	1170
10.2	44784	0	2	0	2	2	24.0559	1071
10.2	44928	0	1	0	1	1	11.0303	1167
10.2	45072	0	1	0	1	1	11.0303	1191
10.2	45216	0	1	0	1	1	11.0303	1191
10.2	45360	0	1	0	1	1	11.0303	1161
10.2	45504	0	0	0	0	0	0	1185
10.2	45648	0	0	0	0	0	0	1203
10.2	45792	0	0	0	0	0	0	1035
10.2	45936	0	0	0	0	0	0	1089
10.2	46080	0	0	0	0	0	0	1161
10.2	46224	0	0	0	0	0	0	1104
10.2	46368	0	0	0	0	0	0	1143
10.2	46512	0	0	0	0	0	0	1110
10.2	46656	0	0	0	0	0	0	1059
10.2	46800	0	0	0	0	0	0	1146
10.2	46944	0	0	0	0	0	0	1107
10.2	47088	0	0	0	0	0	0	1092
10.2	47232	0	0	0	0	0	0	1074
10.2	47376	0	0	0	0	0	0	1233
10.2	47520	0	0	0	0	0	0	1212
10.2	47664	0	0	0	0	0	0	1185
10.2	47808	0	0	0	0	0	0	1116
10.2	47952	0	0	0	0	0	0	1062
10.2	48096	0	0	0	0	0	0	1044
10.2	48240	0	0	0	0	0	0	1017
10.2	48384	0	0	0	0	0	0	1077
10.2	48528	0	0	0	0	0	0	1125
10.2	48672	0	0	0	0	0	0	1122
10.2	48816	0	0	0	0	0	0	1134
10.2	48960	0	0	0	0	0	0	1200
10.2	49104	0	0	0	0	0	0	1155
10.2	49248	0	0	0	0	0	0	1158
10.2	49392	0	0	0	0	0	0	1104
10.2	49536	0	0	0	0	0	0	1092
10.2	49680	0	0	0	0	0	0	1194
10.2	49824	0	0	0	0	0	0	1050
10.2	49968	0	0	0	0	0	0	1044
10.2	50112	0	0	0	0	0	0	1119
10.2	50256	0	0	0	0	0	0	1074
10.2	50400	0	0	0	0	0	0	1152
10.2	50544	0	0	0	0	0	0	1167
10.2	50688	0	0	0	0	0	0	1167
10.2	50832	0	0	0	0	0	0	1134
10.2	50976	0	0	0	0	0	0	1179
10.2	51120	0	0	0	0	0	0	1215
10.2	51264	0	0	0	0	0	0	1113
10.2	51408	0	0	0	0	0	0	1113
10.2	51552	0	0	0	0	0	0	1182
10.2	51696	0	0	0	0	0	0	1143
10.2	51840	0	0	0	0	0	0	1131
10.2	51984	0	0	0	0	0	0	1092
10.2	52128	0	0	0	0	0	0	1191
10.2	52272	0	0	0	0	0	0	1086
10.2	52416	0	0	0	0	0	0	1152
10.2	52560	0	0	0	0	0	0	1119
10.2	52704	0	0	0	0	0	0	1167
10.2	52848	0	0	0	0	0	0	1071
10.2	52992	0	0	0	0	0	0	1080
10.2	53136	0	0	0	0	0	0	1086
10.2	53280	0	0	0	0	0	0	1134
10.2	53424	0	0	0	0	0	0	1134
10.2	53568	0	0	0	0	0	0	1095
10.2	53712	0	0	0	0	0	0	1146
10.2	53856	0	0	0	0	0	0	1083
10.2	54000	0	0	0	0	0	0	1110
10.2	54144	0	0	0	0	0	0	1059
10.2	54288	0	0	0	0	0	0	1134
10.2	54432	0	0	0	0	0	0	1026
10.2	54576	0	0	0	0	0	0	1038
10.2	54720	0	0	0	0	0	0	1059
10.2	54864	0	0	0	0	0	0	1035
10.2	55008	0	0	0	0	0	0	1095
10.2	55152	0	0	0	0	0	0	1236
10.2	55296	0	0	0	0	0	0	1203
10.2	55440	0	0	0	0	0	0	1071
10.2	55584	0	0	0	0	0	0	1110
10.2	55728	0	0	0	0	0	0	1098
10.2	55872	0	0	0	0	0	0	1176
10.2	56016	0	0	0	0	0	0	1194
10.2	56160	0	0	0	0	0	0	1152
10.2	56304	0	0	0	0	0	0	1083
10.2	56448	0	0	0	0	0	0	1050
10.2	56592	0	0	0	0	0	0	1017
10.2	56736	0	0	0	0	0	0	1065
10.2	56880	0	0	0	0	0	0	1056
10.2	57024	0	0	0	0	0	0	1083
10.2	57168	0	0	0	0	0	0	1035
10.2	57312	0	0	0	0	0	0	1011
10.2	57456	0	0	0	0	0	0	1074
10.2	57600	0	0	0	0	0	0	1068
10.2	57744	0	0	0	0	0	0	1044
10.2	57888	0	0	0	0	0	0	1086
10.2	58032	0	0	0	0	0	0	1101
10.2	58176	0	0	0	0	0	0	1086
10.2	58320	0	0	0	0	0	0	1068
10.2	58464	0	0	0	0	0	0	1077
10.2	58608	0	0	0	0	0	0	1155
10.2	58752	0	0	0	0	0	0	1173
10.2	58896	0	0	0	0	0	0	1083
10.2	59040	0	0	0	0	0	0	1137
10.2	59184	0	0	0	0	0	0	1242
10.2	59328	0	0	0	0	0	0	1200
10.2	59472	0	0	0	0	0	0	1125
10.2	59616	0	0	0	0	0	0	1194
10.2	59760	0	0	0	0	0	0	1113
10.2	59904	0	0	0	0	0	0	1080
10.2	60048	0	0	0	0	0	0	1206
10.2	60192	0	0	0	0	0	0	1095
10.2	60336	0	0	0	0	0	0	1086
10.2	60480	0	0	0	0	0	0	1158
10.2	60624	0	0	0	0	0	0	1161
10.2	60768	0	0	0	0	0	0	1098
10.2	60912	0	0	0	0	0	0	1182
10.2	61056	0	0	0	0	0	0	1194
10.2	61200	0	0	0	0	0	0	1227
10.2	61344	0	0	0	0	0	0	1203
10.2	61488	0	0	0	0	0	0	1095
10.2	61632	0	0	0	0	0	0	1194
10.2	61776	0	0	0	0	0	0	1143
10.2	61920	0	0	0	0	0	0	1128
10.2	62064	0	0	0	0	0	0	1155
10.2	62208	0	0	0	0	0	0	1164
10.2	62352	0	0	0	0	0	0	1149
10.2	62496	0	0	0	0	0	0	1077
10.2	62640	0	0	0	0	0	0	1140
10.2	62784	0	0	0	0	0	0	1164
10.2	62928	0	0	0	0	0	0	1143
10.2	63072	0	0	0	0	0	0	1113
10.2	63216	0	0	0	0	0	0	1155
10.2	63360	0	0	0	0	0	0	1128
10.2	63504	0	0	0	0	0	0	1185
10.2	63648	0	0	0	0	0	0	1182
10.2	63792	0	0	0	0	0	0	1077
10.2	63936	0	0	0	0	0	0	1113
10.2	64080	0	0	0	0	0	0	1098
10.2	64224	0	0	0	0	0	0	1146
10.2	64368	0	0	0	0	0	0	1098
10.2	64512	0	0	0	0	0	0	1170
10.2	64656	0	0	0	0	0	0	1095
10.2	64800	0	0	0	0	0	0	1098
10.2	64944	0	0	0	0	0	0	1086
10.2	65088	0	0	0	0	0	0	1134
10.2	65232	0	0	0	0	0	0	1215
10.2	65376	0	0	0	0	0	0	1146
10.2	65520	0	0	0	0	0	0	1170
10.2	65664	0	0	0	0	0	0	1125
10.2	65808	0	0	0	0	0	0	1152
10.2	65952	0	0	0	0	0	0	1212
10.2	66096	0	0	0	0	0	0	1086
10.2	66240	0	0	0	0	0	0	1119
10.2	66384	0	0	0	0	0	0	1131
10.2	66528	0	0	0	0	0	0	1113
10.2	66672	0	0	0	0	0	0	1122
10.2	66816	0	0	0	0	0	0	1215
10.2	66960	0	0	0	0	0	0	1065
10.2	67104	0	0	0	0	0	0	1086
10.2	67248	0	0	0	0	0	0	1101
10.2	67392	0	0	0	0	0	0	1107
10.2	67536	0	0	0	0	0	0	1122
10.2	67680	0	0	0	0	0	0	1143
10.2	67824	0	0	0	0	0	0	1149
10.2	67968	0	0	0	0	0	0	1131
10.2	68112	0	0	0	0	0	0	1116
10.2	68256	0	0	0	0	0	0	1125
10.2	68400	0	0	0	0	0	0	1215
10.2	68544	0	0	0	0	0	0	1155
10.2	68688	0	0	0	0	0	0	1047
10.2	68832	0	0	0	0	0	0	1113
10.2	68976	0	0	0	0	0	0	1152
10.2	69120	0	0	0	0	0	0	1086
11.1	43344	0	30	0	30	30	51.165	888
11.1	43488	0	19	0	19	19	20.0673	798
11.1	43632	0	13	0	13	13	45.1852	807
11.1	43776	0	10	0	10	10	9.03704	831
11.1	43920	0	8	0	8	8	86.1414	852
11.1	44064	0	5	0	5	5	9.03704	870
11.1	44208	0	4	0	4	4	11.0303	984
11.1	44352	0	3	0	3	3	9.03704	957
11.1	44496	0	3	0	3	3	9.03704	969
11.1	44640	0	3	0	3	3	11.0303	915
11.1	44784	0	3	0	3	3	11.0303	873
11.1	44928	0	2	0	2	2	0	825
11.1	45072	0	2	0	2	2	0	846
11.1	45216	0	1	0	1	1	0	774
11.1	45360	0	0	0	0	0	0	804
11.1	45504	0	0	0	0	0	0	837
11.1	45648	0	0	0	0	0	0	732
11.1	45792	0	0	0	0	0	0	726
11.1	45936	0	0	0	0	0	0	762
11.1	46080	0	0	0	0	0	0	762
11.1	46224	0	0	0	0	0	0	771
11.1	46368	0	0	0	0	0	0	747
11.1	46512	0	0	0	0	0	0	693
11.1	46656	0	0	0	0	0	0	726
11.1	46800	0	0	0	0	0	0	747
11.1	46944	0	0	0	0	0	0	831
11.1	47088	0	0	0	0	0	0	735
11.1	47232	0	0	0	0	0	0	717
11.1	47376	0	0	0	0	0	0	723
11.1	47520	0	0	0	0	0	0	732
11.1	47664	0	0	0	0	0	0	669
11.1	47808	0	0	0	0	0	0	708
11.1	47952	0	0	0	0	0	0	726
11.1	48096	0	0	0	0	0	0	732
11.1	48240	0	0	0	0	0	0	750
11.1	48384	0	0	0	0	0	0	756
11.1	48528	0	0	0	0	0	0	780
11.1	48672	0	0	0	0	0	0	780
11.1	48816	0	0	0	0	0	0	822
11.1	48960	0	0	0	0	0	0	774
11.1	49104	0	0	0	0	0	0	735
11.1	49248	0	0	0	0	0	0	732
11.1	49392	0	0	0	0	0	0	741
11.1	49536	0	0	0	0	0	0	729
11.1	49680	0	0	0	0	0	0	747
11.1	49824	0	0	0	0	0	0	777
11.1	49968	0	0	0	0	0	0	771
11.1	50112	0	0	0	0	0	0	741
11.1	50256	0	0	0	0	0	0	747
11.1	50400	0	0	0	0	0	0	729
11.1	50544	0	0	0	0	0	0	783
11.1	50688	0	0	0	0	0	0	702
11.1	50832	0	0	0	0	0	0	723
11.1	50976	0	0	0	0	0	0	771
11.1	51120	0	0	0	0	0	0	789
11.1	51264	0	0	0	0	0	0	768
11.1	51408	0	0	0	0	0	0	747
11.1	51552	0	0	0	0	0	0	804
11.1	51696	0	0	0	0	0	0	831
11.1	51840	0	0	0	0	0	0	819
11.1	51984	0	0	0	0	0	0	843
11.1	52128	0	0	0	0	0	0	765
11.1	52272	0	0	0	0	0	0	795
11.1	52416	0	0	0	0	0	0	858
11.1	52560	0	0	0	0	0	0	777
11.1	52704	0	0	0	0	0	0	855
11.1	52848	0	0	0	0	0	0	933
11.1	52992	0	0	0	0	0	0	858
11.1	53136	0	0	0	0	0	0	771
11.1	53280	0	0	0	0	0	0	747
11.1	53424	0	0	0	0	0	0	789
11.1	53568	0	0	0	0	0	0	837
11.1	53712	0	0	0	0	0	0	831
11.1	53856	0	0	0	0	0	0	828
11.1	54000	0	0	0	0	0	0	723
11.1	54144	0	0	0	0	0	0	792
11.1	54288	0	0	0	0	0	0	816
11.1	54432	0	0	0	0	0	0	885
11.1	54576	0	0	0	0	0	0	858
11.1	54720	0	0	0	0	0	0	837
11.1	54864	0	0	0	0	0	0	777
11.1	55008	0	0	0	0	0	0	756
11.1	55152	0	0	0	0	0	0	789
11.1	55296	0	0	0	0	0	0	774
11.1	55440	0	0	0	0	0	0	876
11.1	55584	0	0	0	0	0	0	882
11.1	55728	0	0	0	0	0	0	894
11.1	55872	0	0	0	0	0	0	810
11.1	56016	0	0	0	0	0	0	828
11.1	56160	0	0	0	0	0	0	753
11.1	56304	0	0	0	0	0	0	774
11.1	56448	0	0	0	0	0	0	786
11.1	56592	0	0	0	0	0	0	783
11.1	56736	0	0	0	0	0	0	813
11.1	56880	0	0	0	0	0	0	786
11.1	57024	0	0	0	0	0	0	804
11.1	57168	0	0	0	0	0	0	780
11.1	57312	0	0	0	0	0	0	825
11.1	57456	0	0	0	0	0	0	804
11.1	57600	0	0	0	0	0	0	858
11.1	57744	0	0	0	0	0	0	786
11.1	57888	0	0	0	0	0	0	810
11.1	58032	0	0	0	0	0	0	765
11.1	58176	0	0	0	0	0	0	765
11.1	58320	0	0	0	0	0	0	777
11.1	58464	0	0	0	0	0	0	813
11.1	58608	0	0	0	0	0	0	831
11.1	58752	0	0	0	0	0	0	807
11.1	58896	0	0	0	0	0	0	867
11.1	59040	0	0	0	0	0	0	891
11.1	59184	0	0	0	0	0	0	834
11.1	59328	0	0	0	0	0	0	831
11.1	59472	0	0	0	0	0	0	795
11.1	59616	0	0	0	0	0	0	846
11.1	59760	0	0	0	0	0	0	882
11.1	59904	0	0	0	0	0	0	873
11.1	60048	0	0	0	0	0	0	834
11.1	60192	0	0	0	0	0	0	813
11.1	60336	0	0	0	0	0	0	840
11.1	60480	0	0	0	0	0	0	828
11.1	60624	0	0	0	0	0	0	849
11.1	60768	0	0	0	0	0	0	882
11.1	60912	0	0	0	0	0	0	876
11.1	61056	0	0	0	0	0	0	849
11.1	61200	0	0	0	0	0	0	774
11.1	61344	0	0	0	0	0	0	852
11.1	61488	0	0	0	0	0	0	810
11.1	61632	0	0	0	0	0	0	804
11.1	61776	0	0	0	0	0	0	843
11.1	61920	0	0	0	0	0	0	798
11.1	62064	0	0	0	0	0	0	801
11.1	62208	0	0	0	0	0	0	795
11.1	62352	0	0	0	0	0	0	819
11.1	62496	0	0	0	0	0	0	879
11.1	62640	0	0	0	0	0	0	837
11.1	62784	0	0	0	0	0	0	786
11.1	62928	0	0	0	0	0	0	699
11.1	63072	0	0	0	0	0	0	810
11.1	63216	0	0	0	0	0	0	876
11.1	63360	0	0	0	0	0	0	873
11.1	63504	0	0	0	0	0	0	810
11.1	63648	0	0	0	0	0	0	873
11.1	63792	0	0	0	0	0	0	855
11.1	63936	0	0	0	0	0	0	801
11.1	64080	0	0	0	0	0	0	756
11.1	64224	0	0	0	0	0	0	840
11.1	64368	0	0	0	0	0	0	843
11.1	64512	0	0	0	0	0	0	912
11.1	64656	0	0	0	0	0	0	894
11.1	64800	0	0	0	0	0	0	909
11.1	64944	0	0	0	0	0	0	828
11.1	65088	0	0	0	0	0	0	786
11.1	65232	0	0	0	0	0	0	771
11.1	65376	0	0	0	0	0	0	795
11.1	65520	0	0	0	0	0	0	759
11.1	65664	0	0	0	0	0	0	792
11.1	65808	0	0	0	0	0	0	756
11.1	65952	0	0	0	0	0	0	810
11.1	66096	0	0	0	0	0	0	867
11.1	66240	0	0	0	0	0	0	792
11.1	66384	0	0	0	0	0	0	714
11.1	66528	0	0	0	0	0	0	726
11.1	66672	0	0	0	0	0	0	729
11.1	66816	0	0	0	0	0	0	738
11.1	66960	0	0	0	0	0	0	801
11.1	67104	0	0	0	0	0	0	780
11.1	67248	0	0	0	0	0	0	783
11.1	67392	0	0	0	0	0	0	738
11.1	67536	0	0	0	0	0	0	837
11.1	67680	0	0	0	0	0	0	816
11.1	67824	0	0	0	0	0	0	813
11.1	67968	0	0	0	0	0	0	861
11.1	68112	0	0	0	0	0	0	813
11.1	68256	0	0	0	0	0	0	831
11.1	68400	0	0	0	0	0	0	822
11.1	68544	0	0	0	0	0	0	768
11.1	68688	0	0	0	0	0	0	789
11.1	68832	0	0	0	0	0	0	774
11.1	68976	0	0	0	0	0	0	789
11.1	69120	0	0	0	0	0	0	795
12.3	43344	0	27	0	27	27	26.0513	1674
12.3	43488	0	22	0	22	22	22.0606	1626
12.3	43632	0	13	0	13	13	0	1521
12.3	43776	0	10	0	10	10	0	1587
12.3	43920	0	7	0	7	7	0	1530
12.3	44064	0	5	0	5	5	0	1506
12.3	44208	0	2	0	2	2	0	1497
12.3	44352	0	2	0	2	2	0	1548
12.3	44496	0	1	0	1	1	0	1521
12.3	44640	0	0	0	0	0	0	1452
12.3	44784	0	0	0	0	0	0	1506
12.3	44928	0	0	0	0	0	0	1551
12.3	45072	0	0	0	0	0	0	1551
12.3	45216	0	0	0	0	0	0	1533
12.3	45360	0	0	0	0	0	0	1515
12.3	45504	0	0	0	0	0	0	1536
12.3	45648	0	0	0	0	0	0	1479
12.3	45792	0	0	0	0	0	0	1602
12.3	45936	0	0	0	0	0	0	1536
[truncated: 34,001 more rows]
