# Supplementary material for: GEODE: an in silico tool that translates in vitro to in vivo predictions of tuberculosis antibiotic combination efficacy
Source: Front Pharmacol. 2025 Oct 17;16:1639673. doi: 10.3389/fphar.2025.1639673 (PMC12575316; doi:10.3389/fphar.2025.1639673)
Supplement: Supplementary file 2 [file Supplementaryfile4.zip › simulation_data/BPaMZ-ANNH-min.csv]

exp	time	Int.Mtb.	Ext.Mtb.	repExtMtb	NonReplExt.Mtb.	TotMtb.	TotMtbInGranScaledRing	TotPethot
2.2	43344	0	18	0	18	18	105.259	984
2.2	43488	0	14	0	14	14	109.254	981
2.2	43632	0	11	0	11	11	96.2283	1014
2.2	43776	0	8	0	8	8	46.1166	1110
2.2	43920	0	6	0	6	6	65.1307	1098
2.2	44064	0	4	0	4	4	35.0896	1080
2.2	44208	0	3	0	3	3	24.0593	1107
2.2	44352	0	2	0	2	2	24.0593	1032
2.2	44496	0	2	0	2	2	24.0593	1026
2.2	44640	0	1	0	1	1	15.0222	1032
2.2	44784	0	1	0	1	1	0	1119
2.2	44928	0	1	0	1	1	15.0222	1047
2.2	45072	0	1	0	1	1	15.0222	984
2.2	45216	0	1	0	1	1	15.0222	1026
2.2	45360	0	1	0	1	1	0	1044
2.2	45504	0	1	0	1	1	15.0222	1008
2.2	45648	0	1	0	1	1	15.0222	1002
2.2	45792	0	0	0	0	0	0	1044
2.2	45936	0	0	0	0	0	0	1011
2.2	46080	0	0	0	0	0	0	939
2.2	46224	0	0	0	0	0	0	1011
2.2	46368	0	0	0	0	0	0	1083
2.2	46512	0	0	0	0	0	0	1125
2.2	46656	0	0	0	0	0	0	1083
2.2	46800	0	0	0	0	0	0	1101
2.2	46944	0	0	0	0	0	0	984
2.2	47088	0	0	0	0	0	0	1002
2.2	47232	0	0	0	0	0	0	1044
2.2	47376	0	0	0	0	0	0	1029
2.2	47520	0	0	0	0	0	0	990
2.2	47664	0	0	0	0	0	0	936
2.2	47808	0	0	0	0	0	0	957
2.2	47952	0	0	0	0	0	0	990
2.2	48096	0	0	0	0	0	0	1053
2.2	48240	0	0	0	0	0	0	1026
2.2	48384	0	0	0	0	0	0	1080
2.2	48528	0	0	0	0	0	0	999
2.2	48672	0	0	0	0	0	0	1053
2.2	48816	0	0	0	0	0	0	1080
2.2	48960	0	0	0	0	0	0	1008
2.2	49104	0	0	0	0	0	0	1044
2.2	49248	0	0	0	0	0	0	1053
2.2	49392	0	0	0	0	0	0	1014
2.2	49536	0	0	0	0	0	0	999
2.2	49680	0	0	0	0	0	0	969
2.2	49824	0	0	0	0	0	0	999
2.2	49968	0	0	0	0	0	0	1080
2.2	50112	0	0	0	0	0	0	1011
2.2	50256	0	0	0	0	0	0	1035
2.2	50400	0	0	0	0	0	0	1113
2.2	50544	0	0	0	0	0	0	1065
2.2	50688	0	0	0	0	0	0	1011
2.2	50832	0	0	0	0	0	0	1008
2.2	50976	0	0	0	0	0	0	1053
2.2	51120	0	0	0	0	0	0	1014
2.2	51264	0	0	0	0	0	0	1065
2.2	51408	0	0	0	0	0	0	978
2.2	51552	0	0	0	0	0	0	993
2.2	51696	0	0	0	0	0	0	1092
2.2	51840	0	0	0	0	0	0	1083
2.2	51984	0	0	0	0	0	0	1137
2.2	52128	0	0	0	0	0	0	1086
2.2	52272	0	0	0	0	0	0	1035
2.2	52416	0	0	0	0	0	0	1095
2.2	52560	0	0	0	0	0	0	1095
2.2	52704	0	0	0	0	0	0	1011
2.2	52848	0	0	0	0	0	0	1080
2.2	52992	0	0	0	0	0	0	1065
2.2	53136	0	0	0	0	0	0	1050
2.2	53280	0	0	0	0	0	0	1086
2.2	53424	0	0	0	0	0	0	1041
2.2	53568	0	0	0	0	0	0	927
2.2	53712	0	0	0	0	0	0	1035
2.2	53856	0	0	0	0	0	0	1029
2.2	54000	0	0	0	0	0	0	1026
2.2	54144	0	0	0	0	0	0	1020
2.2	54288	0	0	0	0	0	0	1020
2.2	54432	0	0	0	0	0	0	984
2.2	54576	0	0	0	0	0	0	1014
2.2	54720	0	0	0	0	0	0	1041
2.2	54864	0	0	0	0	0	0	1029
2.2	55008	0	0	0	0	0	0	1020
2.2	55152	0	0	0	0	0	0	951
2.2	55296	0	0	0	0	0	0	1023
2.2	55440	0	0	0	0	0	0	1041
2.2	55584	0	0	0	0	0	0	1092
2.2	55728	0	0	0	0	0	0	1011
2.2	55872	0	0	0	0	0	0	1077
2.2	56016	0	0	0	0	0	0	1044
2.2	56160	0	0	0	0	0	0	996
2.2	56304	0	0	0	0	0	0	993
2.2	56448	0	0	0	0	0	0	1071
2.2	56592	0	0	0	0	0	0	1158
2.2	56736	0	0	0	0	0	0	1101
2.2	56880	0	0	0	0	0	0	1203
2.2	57024	0	0	0	0	0	0	1194
2.2	57168	0	0	0	0	0	0	1131
2.2	57312	0	0	0	0	0	0	1071
2.2	57456	0	0	0	0	0	0	1071
2.2	57600	0	0	0	0	0	0	1056
2.2	57744	0	0	0	0	0	0	1089
2.2	57888	0	0	0	0	0	0	1056
2.2	58032	0	0	0	0	0	0	1050
2.2	58176	0	0	0	0	0	0	1083
2.2	58320	0	0	0	0	0	0	1014
2.2	58464	0	0	0	0	0	0	1050
2.2	58608	0	0	0	0	0	0	1071
2.2	58752	0	0	0	0	0	0	1068
2.2	58896	0	0	0	0	0	0	1065
2.2	59040	0	0	0	0	0	0	981
2.2	59184	0	0	0	0	0	0	1074
2.2	59328	0	0	0	0	0	0	1065
2.2	59472	0	0	0	0	0	0	1056
2.2	59616	0	0	0	0	0	0	1050
2.2	59760	0	0	0	0	0	0	1008
2.2	59904	0	0	0	0	0	0	1011
2.2	60048	0	0	0	0	0	0	1020
2.2	60192	0	0	0	0	0	0	1038
2.2	60336	0	0	0	0	0	0	1083
2.2	60480	0	0	0	0	0	0	1032
2.2	60624	0	0	0	0	0	0	1092
2.2	60768	0	0	0	0	0	0	1080
2.2	60912	0	0	0	0	0	0	1110
2.2	61056	0	0	0	0	0	0	1083
2.2	61200	0	0	0	0	0	0	993
2.2	61344	0	0	0	0	0	0	990
2.2	61488	0	0	0	0	0	0	1062
2.2	61632	0	0	0	0	0	0	1149
2.2	61776	0	0	0	0	0	0	1092
2.2	61920	0	0	0	0	0	0	942
2.2	62064	0	0	0	0	0	0	900
2.2	62208	0	0	0	0	0	0	1062
2.2	62352	0	0	0	0	0	0	1062
2.2	62496	0	0	0	0	0	0	975
2.2	62640	0	0	0	0	0	0	1020
2.2	62784	0	0	0	0	0	0	1008
2.2	62928	0	0	0	0	0	0	1095
2.2	63072	0	0	0	0	0	0	1086
2.2	63216	0	0	0	0	0	0	981
2.2	63360	0	0	0	0	0	0	1011
2.2	63504	0	0	0	0	0	0	1020
2.2	63648	0	0	0	0	0	0	1035
2.2	63792	0	0	0	0	0	0	1017
2.2	63936	0	0	0	0	0	0	1074
2.2	64080	0	0	0	0	0	0	1023
2.2	64224	0	0	0	0	0	0	1032
2.2	64368	0	0	0	0	0	0	1050
2.2	64512	0	0	0	0	0	0	969
2.2	64656	0	0	0	0	0	0	1023
2.2	64800	0	0	0	0	0	0	1005
2.2	64944	0	0	0	0	0	0	1017
2.2	65088	0	0	0	0	0	0	972
2.2	65232	0	0	0	0	0	0	1038
2.2	65376	0	0	0	0	0	0	1026
2.2	65520	0	0	0	0	0	0	990
2.2	65664	0	0	0	0	0	0	993
2.2	65808	0	0	0	0	0	0	951
2.2	65952	0	0	0	0	0	0	918
2.2	66096	0	0	0	0	0	0	921
2.2	66240	0	0	0	0	0	0	978
2.2	66384	0	0	0	0	0	0	921
2.2	66528	0	0	0	0	0	0	975
2.2	66672	0	0	0	0	0	0	1086
2.2	66816	0	0	0	0	0	0	1047
2.2	66960	0	0	0	0	0	0	1068
2.2	67104	0	0	0	0	0	0	975
2.2	67248	0	0	0	0	0	0	969
2.2	67392	0	0	0	0	0	0	999
2.2	67536	0	0	0	0	0	0	1056
2.2	67680	0	0	0	0	0	0	1014
2.2	67824	0	0	0	0	0	0	1059
2.2	67968	0	0	0	0	0	0	1101
2.2	68112	0	0	0	0	0	0	972
2.2	68256	0	0	0	0	0	0	1059
2.2	68400	0	0	0	0	0	0	1050
2.2	68544	0	0	0	0	0	0	1053
2.2	68688	0	0	0	0	0	0	1014
2.2	68832	0	0	0	0	0	0	933
2.2	68976	0	0	0	0	0	0	846
2.2	69120	0	0	0	0	0	0	966
3.2	43344	0	366	0	366	366	3135.41	3183
3.2	43488	0	330	0	330	330	2781.43	3273
3.2	43632	0	280	0	280	280	2320.26	3192
3.2	43776	0	230	0	230	230	1805.38	3165
3.2	43920	0	202	0	202	202	1600.68	3261
3.2	44064	0	170	0	170	170	1301.53	3192
3.2	44208	0	142	0	142	142	1132.05	3279
3.2	44352	0	125	0	125	125	969.176	3231
3.2	44496	0	108	0	108	108	839.675	3213
3.2	44640	0	83	0	83	83	660.518	3351
3.2	44784	0	66	0	66	66	531.425	3255
3.2	44928	0	57	0	57	57	483.95	3306
3.2	45072	0	46	0	46	46	391.499	3246
3.2	45216	0	39	0	39	39	333.87	3180
3.2	45360	0	34	0	34	34	286.343	3111
3.2	45504	0	27	0	27	27	224.15	3111
3.2	45648	0	19	0	19	19	169.848	3354
3.2	45792	0	16	0	16	16	144.699	3426
3.2	45936	0	14	0	14	14	120.632	3258
3.2	46080	0	14	0	14	14	120.632	3189
3.2	46224	0	11	0	11	11	95.5294	3096
3.2	46368	0	10	0	10	10	98.3696	3198
3.2	46512	0	7	0	7	7	65.2818	3246
3.2	46656	0	3	0	3	3	27.1209	3246
3.2	46800	0	2	0	2	2	16.0847	3297
3.2	46944	0	2	0	2	2	14.0952	3243
3.2	47088	0	0	0	0	0	0	3177
3.2	47232	0	0	0	0	0	0	3303
3.2	47376	0	0	0	0	0	0	3276
3.2	47520	0	0	0	0	0	0	3255
3.2	47664	0	0	0	0	0	0	3159
3.2	47808	0	0	0	0	0	0	3036
3.2	47952	0	0	0	0	0	0	3057
3.2	48096	0	0	0	0	0	0	3174
3.2	48240	0	0	0	0	0	0	3090
3.2	48384	0	0	0	0	0	0	3141
3.2	48528	0	0	0	0	0	0	3066
3.2	48672	0	0	0	0	0	0	3102
3.2	48816	0	0	0	0	0	0	3111
3.2	48960	0	0	0	0	0	0	3132
3.2	49104	0	0	0	0	0	0	3336
3.2	49248	0	0	0	0	0	0	3318
3.2	49392	0	0	0	0	0	0	3234
3.2	49536	0	0	0	0	0	0	3210
3.2	49680	0	0	0	0	0	0	3141
3.2	49824	0	0	0	0	0	0	3087
3.2	49968	0	0	0	0	0	0	3147
3.2	50112	0	0	0	0	0	0	3174
3.2	50256	0	0	0	0	0	0	3237
3.2	50400	0	0	0	0	0	0	3303
3.2	50544	0	0	0	0	0	0	3162
3.2	50688	0	0	0	0	0	0	3144
3.2	50832	0	0	0	0	0	0	3105
3.2	50976	0	0	0	0	0	0	3183
3.2	51120	0	0	0	0	0	0	3195
3.2	51264	0	0	0	0	0	0	3246
3.2	51408	0	0	0	0	0	0	3141
3.2	51552	0	0	0	0	0	0	3141
3.2	51696	0	0	0	0	0	0	3222
3.2	51840	0	0	0	0	0	0	3381
3.2	51984	0	0	0	0	0	0	3339
3.2	52128	0	0	0	0	0	0	3216
3.2	52272	0	0	0	0	0	0	3138
3.2	52416	0	0	0	0	0	0	3180
3.2	52560	0	0	0	0	0	0	3264
3.2	52704	0	0	0	0	0	0	3279
3.2	52848	0	0	0	0	0	0	3219
3.2	52992	0	0	0	0	0	0	3138
3.2	53136	0	0	0	0	0	0	3234
3.2	53280	0	0	0	0	0	0	3174
3.2	53424	0	0	0	0	0	0	3129
3.2	53568	0	0	0	0	0	0	3132
3.2	53712	0	0	0	0	0	0	3105
3.2	53856	0	0	0	0	0	0	3195
3.2	54000	0	0	0	0	0	0	3174
3.2	54144	0	0	0	0	0	0	3189
3.2	54288	0	0	0	0	0	0	3258
3.2	54432	0	0	0	0	0	0	3102
3.2	54576	0	0	0	0	0	0	3210
3.2	54720	0	0	0	0	0	0	3036
3.2	54864	0	0	0	0	0	0	3099
3.2	55008	0	0	0	0	0	0	3102
3.2	55152	0	0	0	0	0	0	3156
3.2	55296	0	0	0	0	0	0	3069
3.2	55440	0	0	0	0	0	0	3045
3.2	55584	0	0	0	0	0	0	3174
3.2	55728	0	0	0	0	0	0	3168
3.2	55872	0	0	0	0	0	0	3075
3.2	56016	0	0	0	0	0	0	3141
3.2	56160	0	0	0	0	0	0	3204
3.2	56304	0	0	0	0	0	0	3174
3.2	56448	0	0	0	0	0	0	3111
3.2	56592	0	0	0	0	0	0	3228
3.2	56736	0	0	0	0	0	0	3237
3.2	56880	0	0	0	0	0	0	3063
3.2	57024	0	0	0	0	0	0	3075
3.2	57168	0	0	0	0	0	0	3105
3.2	57312	0	0	0	0	0	0	3057
3.2	57456	0	0	0	0	0	0	3120
3.2	57600	0	0	0	0	0	0	3210
3.2	57744	0	0	0	0	0	0	3063
3.2	57888	0	0	0	0	0	0	3108
3.2	58032	0	0	0	0	0	0	3189
3.2	58176	0	0	0	0	0	0	3144
3.2	58320	0	0	0	0	0	0	3153
3.2	58464	0	0	0	0	0	0	3264
3.2	58608	0	0	0	0	0	0	3114
3.2	58752	0	0	0	0	0	0	3114
3.2	58896	0	0	0	0	0	0	3162
3.2	59040	0	0	0	0	0	0	3213
3.2	59184	0	0	0	0	0	0	3153
3.2	59328	0	0	0	0	0	0	3171
3.2	59472	0	0	0	0	0	0	3093
3.2	59616	0	0	0	0	0	0	3105
3.2	59760	0	0	0	0	0	0	3141
3.2	59904	0	0	0	0	0	0	3336
3.2	60048	0	0	0	0	0	0	3267
3.2	60192	0	0	0	0	0	0	3183
3.2	60336	0	0	0	0	0	0	3096
3.2	60480	0	0	0	0	0	0	3138
3.2	60624	0	0	0	0	0	0	3132
3.2	60768	0	0	0	0	0	0	3075
3.2	60912	0	0	0	0	0	0	3159
3.2	61056	0	0	0	0	0	0	3063
3.2	61200	0	0	0	0	0	0	3060
3.2	61344	0	0	0	0	0	0	3096
3.2	61488	0	0	0	0	0	0	3084
3.2	61632	0	0	0	0	0	0	3051
3.2	61776	0	0	0	0	0	0	2982
3.2	61920	0	0	0	0	0	0	3045
3.2	62064	0	0	0	0	0	0	3120
3.2	62208	0	0	0	0	0	0	3144
3.2	62352	0	0	0	0	0	0	3186
3.2	62496	0	0	0	0	0	0	3195
3.2	62640	0	0	0	0	0	0	3123
3.2	62784	0	0	0	0	0	0	3279
3.2	62928	0	0	0	0	0	0	3162
3.2	63072	0	0	0	0	0	0	3189
3.2	63216	0	0	0	0	0	0	3192
3.2	63360	0	0	0	0	0	0	3060
3.2	63504	0	0	0	0	0	0	3129
3.2	63648	0	0	0	0	0	0	3051
3.2	63792	0	0	0	0	0	0	3213
3.2	63936	0	0	0	0	0	0	3087
3.2	64080	0	0	0	0	0	0	3144
3.2	64224	0	0	0	0	0	0	3084
3.2	64368	0	0	0	0	0	0	3039
3.2	64512	0	0	0	0	0	0	3168
3.2	64656	0	0	0	0	0	0	3069
3.2	64800	0	0	0	0	0	0	3117
3.2	64944	0	0	0	0	0	0	3078
3.2	65088	0	0	0	0	0	0	3240
3.2	65232	0	0	0	0	0	0	3108
3.2	65376	0	0	0	0	0	0	3201
3.2	65520	0	0	0	0	0	0	3105
3.2	65664	0	0	0	0	0	0	3147
3.2	65808	0	0	0	0	0	0	3069
3.2	65952	0	0	0	0	0	0	2979
3.2	66096	0	0	0	0	0	0	3024
3.2	66240	0	0	0	0	0	0	3246
3.2	66384	0	0	0	0	0	0	3123
3.2	66528	0	0	0	0	0	0	3264
3.2	66672	0	0	0	0	0	0	3117
3.2	66816	0	0	0	0	0	0	3117
3.2	66960	0	0	0	0	0	0	3066
3.2	67104	0	0	0	0	0	0	3093
3.2	67248	0	0	0	0	0	0	3033
3.2	67392	0	0	0	0	0	0	3144
3.2	67536	0	0	0	0	0	0	3231
3.2	67680	0	0	0	0	0	0	3195
3.2	67824	0	0	0	0	0	0	3138
3.2	67968	0	0	0	0	0	0	3090
3.2	68112	0	0	0	0	0	0	3102
3.2	68256	0	0	0	0	0	0	3207
3.2	68400	0	0	0	0	0	0	3174
3.2	68544	0	0	0	0	0	0	3102
3.2	68688	0	0	0	0	0	0	3234
3.2	68832	0	0	0	0	0	0	3204
3.2	68976	0	0	0	0	0	0	3252
3.2	69120	0	0	0	0	0	0	3357
4.1	43344	0	51	0	51	51	477.521	2337
4.1	43488	0	42	0	42	42	182.265	2337
4.1	43632	0	38	0	38	38	349.426	2289
4.1	43776	0	35	0	35	35	114.188	2292
4.1	43920	0	27	0	27	27	245.31	2379
4.1	44064	0	25	0	25	25	179.229	2271
4.1	44208	0	20	0	20	20	105.156	2112
4.1	44352	0	16	0	16	16	137.2	2034
4.1	44496	0	13	0	13	13	94.1281	1995
4.1	44640	0	11	0	11	11	111.148	2112
4.1	44784	0	9	0	9	9	94.1295	2142
4.1	44928	0	8	0	8	8	79.1059	2145
4.1	45072	0	8	0	8	8	94.1295	2211
4.1	45216	0	6	0	6	6	64.0837	2163
4.1	45360	0	6	0	6	6	64.0837	2130
4.1	45504	0	5	0	5	5	43.0701	2058
4.1	45648	0	4	0	4	4	47.0641	2202
4.1	45792	0	4	0	4	4	47.0641	2220
4.1	45936	0	3	0	3	3	28.0479	2205
4.1	46080	0	2	0	2	2	15.0222	2181
4.1	46224	0	2	0	2	2	15.0222	2214
4.1	46368	0	2	0	2	2	15.0222	2220
4.1	46512	0	2	0	2	2	15.0222	2139
4.1	46656	0	2	0	2	2	15.0222	2109
4.1	46800	0	2	0	2	2	15.0222	1950
4.1	46944	0	2	0	2	2	15.0222	2034
4.1	47088	0	1	0	1	1	15.0222	2214
4.1	47232	0	1	0	1	1	15.0222	2202
4.1	47376	0	1	0	1	1	13.0256	2088
4.1	47520	0	1	0	1	1	15.0222	2043
4.1	47664	0	0	0	0	0	0	2061
4.1	47808	0	0	0	0	0	0	2130
4.1	47952	0	0	0	0	0	0	2076
4.1	48096	0	0	0	0	0	0	2100
4.1	48240	0	0	0	0	0	0	2124
4.1	48384	0	0	0	0	0	0	2085
4.1	48528	0	0	0	0	0	0	1989
4.1	48672	0	0	0	0	0	0	2049
4.1	48816	0	0	0	0	0	0	2091
4.1	48960	0	0	0	0	0	0	2013
4.1	49104	0	0	0	0	0	0	2031
4.1	49248	0	0	0	0	0	0	2043
4.1	49392	0	0	0	0	0	0	1995
4.1	49536	0	0	0	0	0	0	1986
4.1	49680	0	0	0	0	0	0	2070
4.1	49824	0	0	0	0	0	0	2031
4.1	49968	0	0	0	0	0	0	2121
4.1	50112	0	0	0	0	0	0	2220
4.1	50256	0	0	0	0	0	0	2214
4.1	50400	0	0	0	0	0	0	2238
4.1	50544	0	0	0	0	0	0	2190
4.1	50688	0	0	0	0	0	0	2073
4.1	50832	0	0	0	0	0	0	2133
4.1	50976	0	0	0	0	0	0	2115
4.1	51120	0	0	0	0	0	0	2181
4.1	51264	0	0	0	0	0	0	2115
4.1	51408	0	0	0	0	0	0	2109
4.1	51552	0	0	0	0	0	0	2073
4.1	51696	0	0	0	0	0	0	2178
4.1	51840	0	0	0	0	0	0	2001
4.1	51984	0	0	0	0	0	0	2076
4.1	52128	0	0	0	0	0	0	2208
4.1	52272	0	0	0	0	0	0	2181
4.1	52416	0	0	0	0	0	0	2100
4.1	52560	0	0	0	0	0	0	2151
4.1	52704	0	0	0	0	0	0	2145
4.1	52848	0	0	0	0	0	0	2184
4.1	52992	0	0	0	0	0	0	2205
4.1	53136	0	0	0	0	0	0	2109
4.1	53280	0	0	0	0	0	0	2166
4.1	53424	0	0	0	0	0	0	2271
4.1	53568	0	0	0	0	0	0	2271
4.1	53712	0	0	0	0	0	0	2181
4.1	53856	0	0	0	0	0	0	2196
4.1	54000	0	0	0	0	0	0	1992
4.1	54144	0	0	0	0	0	0	2097
4.1	54288	0	0	0	0	0	0	2034
4.1	54432	0	0	0	0	0	0	2178
4.1	54576	0	0	0	0	0	0	2109
4.1	54720	0	0	0	0	0	0	2151
4.1	54864	0	0	0	0	0	0	2091
4.1	55008	0	0	0	0	0	0	2106
4.1	55152	0	0	0	0	0	0	2115
4.1	55296	0	0	0	0	0	0	2211
4.1	55440	0	0	0	0	0	0	2229
4.1	55584	0	0	0	0	0	0	2160
4.1	55728	0	0	0	0	0	0	2145
4.1	55872	0	0	0	0	0	0	2127
4.1	56016	0	0	0	0	0	0	2145
4.1	56160	0	0	0	0	0	0	2199
4.1	56304	0	0	0	0	0	0	2127
4.1	56448	0	0	0	0	0	0	2151
4.1	56592	0	0	0	0	0	0	2214
4.1	56736	0	0	0	0	0	0	2169
4.1	56880	0	0	0	0	0	0	2229
4.1	57024	0	0	0	0	0	0	2160
4.1	57168	0	0	0	0	0	0	2178
4.1	57312	0	0	0	0	0	0	2235
4.1	57456	0	0	0	0	0	0	2184
4.1	57600	0	0	0	0	0	0	2166
4.1	57744	0	0	0	0	0	0	2226
4.1	57888	0	0	0	0	0	0	2154
4.1	58032	0	0	0	0	0	0	2136
4.1	58176	0	0	0	0	0	0	2247
4.1	58320	0	0	0	0	0	0	2271
4.1	58464	0	0	0	0	0	0	2193
4.1	58608	0	0	0	0	0	0	2121
4.1	58752	0	0	0	0	0	0	2139
4.1	58896	0	0	0	0	0	0	2103
4.1	59040	0	0	0	0	0	0	2112
4.1	59184	0	0	0	0	0	0	2109
4.1	59328	0	0	0	0	0	0	2226
4.1	59472	0	0	0	0	0	0	2157
4.1	59616	0	0	0	0	0	0	2184
4.1	59760	0	0	0	0	0	0	2241
4.1	59904	0	0	0	0	0	0	2190
4.1	60048	0	0	0	0	0	0	2172
4.1	60192	0	0	0	0	0	0	2154
4.1	60336	0	0	0	0	0	0	2175
4.1	60480	0	0	0	0	0	0	2127
4.1	60624	0	0	0	0	0	0	2025
4.1	60768	0	0	0	0	0	0	2139
4.1	60912	0	0	0	0	0	0	2163
4.1	61056	0	0	0	0	0	0	2232
4.1	61200	0	0	0	0	0	0	2346
4.1	61344	0	0	0	0	0	0	2307
4.1	61488	0	0	0	0	0	0	2178
4.1	61632	0	0	0	0	0	0	2169
4.1	61776	0	0	0	0	0	0	2217
4.1	61920	0	0	0	0	0	0	2202
4.1	62064	0	0	0	0	0	0	2154
4.1	62208	0	0	0	0	0	0	2193
4.1	62352	0	0	0	0	0	0	2244
4.1	62496	0	0	0	0	0	0	2220
4.1	62640	0	0	0	0	0	0	2073
4.1	62784	0	0	0	0	0	0	2124
4.1	62928	0	0	0	0	0	0	2115
4.1	63072	0	0	0	0	0	0	2184
4.1	63216	0	0	0	0	0	0	2175
4.1	63360	0	0	0	0	0	0	2190
4.1	63504	0	0	0	0	0	0	2088
4.1	63648	0	0	0	0	0	0	2088
4.1	63792	0	0	0	0	0	0	2214
4.1	63936	0	0	0	0	0	0	2106
4.1	64080	0	0	0	0	0	0	2226
4.1	64224	0	0	0	0	0	0	2196
4.1	64368	0	0	0	0	0	0	2253
4.1	64512	0	0	0	0	0	0	2211
4.1	64656	0	0	0	0	0	0	2085
4.1	64800	0	0	0	0	0	0	2082
4.1	64944	0	0	0	0	0	0	2127
4.1	65088	0	0	0	0	0	0	2091
4.1	65232	0	0	0	0	0	0	2166
4.1	65376	0	0	0	0	0	0	2211
4.1	65520	0	0	0	0	0	0	2154
4.1	65664	0	0	0	0	0	0	2052
4.1	65808	0	0	0	0	0	0	2181
4.1	65952	0	0	0	0	0	0	2259
4.1	66096	0	0	0	0	0	0	2205
4.1	66240	0	0	0	0	0	0	2334
4.1	66384	0	0	0	0	0	0	2298
4.1	66528	0	0	0	0	0	0	2115
4.1	66672	0	0	0	0	0	0	2028
4.1	66816	0	0	0	0	0	0	2124
4.1	66960	0	0	0	0	0	0	2085
4.1	67104	0	0	0	0	0	0	2094
4.1	67248	0	0	0	0	0	0	2106
4.1	67392	0	0	0	0	0	0	2070
4.1	67536	0	0	0	0	0	0	2157
4.1	67680	0	0	0	0	0	0	2244
4.1	67824	0	0	0	0	0	0	2166
4.1	67968	0	0	0	0	0	0	2163
4.1	68112	0	0	0	0	0	0	2091
4.1	68256	0	0	0	0	0	0	2160
4.1	68400	0	0	0	0	0	0	2127
4.1	68544	0	0	0	0	0	0	2121
4.1	68688	0	0	0	0	0	0	2169
4.1	68832	0	0	0	0	0	0	2082
4.1	68976	0	0	0	0	0	0	2040
4.1	69120	0	0	0	0	0	0	2061
4.2	43344	0	29	0	29	29	153.272	1992
4.2	43488	0	26	0	26	26	180.267	2004
4.2	43632	0	24	0	24	24	121.226	1920
4.2	43776	0	19	0	19	19	107.155	1992
4.2	43920	0	17	0	17	17	35.0862	2001
4.2	44064	0	13	0	13	13	86.1402	1941
4.2	44208	0	12	0	12	12	11.0303	1881
4.2	44352	0	12	0	12	12	80.1504	1977
4.2	44496	0	11	0	11	11	0	1980
4.2	44640	0	9	0	9	9	54.0991	1896
4.2	44784	0	7	0	7	7	0	1935
4.2	44928	0	4	0	4	4	13.0256	1995
4.2	45072	0	3	0	3	3	0	1974
4.2	45216	0	3	0	3	3	0	1974
4.2	45360	0	2	0	2	2	17.0196	1980
4.2	45504	0	2	0	2	2	13.0256	2040
4.2	45648	0	2	0	2	2	0	1869
4.2	45792	0	2	0	2	2	13.0256	1986
4.2	45936	0	2	0	2	2	17.0196	1956
4.2	46080	0	2	0	2	2	15.0222	1815
4.2	46224	0	2	0	2	2	0	1827
4.2	46368	0	2	0	2	2	15.0222	1851
4.2	46512	0	1	0	1	1	17.0196	1926
4.2	46656	0	1	0	1	1	17.0196	1899
4.2	46800	0	1	0	1	1	0	1896
4.2	46944	0	1	0	1	1	0	1770
4.2	47088	0	1	0	1	1	15.0222	1749
4.2	47232	0	1	0	1	1	0	1791
4.2	47376	0	1	0	1	1	15.0222	1863
4.2	47520	0	1	0	1	1	0	1872
4.2	47664	0	0	0	0	0	0	1881
4.2	47808	0	0	0	0	0	0	1911
4.2	47952	0	0	0	0	0	0	1950
4.2	48096	0	0	0	0	0	0	1806
4.2	48240	0	0	0	0	0	0	1809
4.2	48384	0	0	0	0	0	0	1809
4.2	48528	0	0	0	0	0	0	1896
4.2	48672	0	0	0	0	0	0	1917
4.2	48816	0	0	0	0	0	0	1890
4.2	48960	0	0	0	0	0	0	1890
4.2	49104	0	0	0	0	0	0	1800
4.2	49248	0	0	0	0	0	0	1854
4.2	49392	0	0	0	0	0	0	1743
4.2	49536	0	0	0	0	0	0	1788
4.2	49680	0	0	0	0	0	0	1887
4.2	49824	0	0	0	0	0	0	2070
4.2	49968	0	0	0	0	0	0	1986
4.2	50112	0	0	0	0	0	0	1902
4.2	50256	0	0	0	0	0	0	1911
4.2	50400	0	0	0	0	0	0	1899
4.2	50544	0	0	0	0	0	0	1890
4.2	50688	0	0	0	0	0	0	1866
4.2	50832	0	0	0	0	0	0	1848
4.2	50976	0	0	0	0	0	0	1899
4.2	51120	0	0	0	0	0	0	1875
4.2	51264	0	0	0	0	0	0	1842
4.2	51408	0	0	0	0	0	0	1875
4.2	51552	0	0	0	0	0	0	1803
4.2	51696	0	0	0	0	0	0	1749
4.2	51840	0	0	0	0	0	0	1893
4.2	51984	0	0	0	0	0	0	1863
4.2	52128	0	0	0	0	0	0	1977
4.2	52272	0	0	0	0	0	0	2016
4.2	52416	0	0	0	0	0	0	1815
4.2	52560	0	0	0	0	0	0	1854
4.2	52704	0	0	0	0	0	0	1851
4.2	52848	0	0	0	0	0	0	1866
4.2	52992	0	0	0	0	0	0	1857
4.2	53136	0	0	0	0	0	0	1950
4.2	53280	0	0	0	0	0	0	2052
4.2	53424	0	0	0	0	0	0	2040
4.2	53568	0	0	0	0	0	0	1941
4.2	53712	0	0	0	0	0	0	1896
4.2	53856	0	0	0	0	0	0	1914
4.2	54000	0	0	0	0	0	0	1920
4.2	54144	0	0	0	0	0	0	2064
4.2	54288	0	0	0	0	0	0	2016
4.2	54432	0	0	0	0	0	0	1881
4.2	54576	0	0	0	0	0	0	1833
4.2	54720	0	0	0	0	0	0	1836
4.2	54864	0	0	0	0	0	0	1941
4.2	55008	0	0	0	0	0	0	1881
4.2	55152	0	0	0	0	0	0	1758
4.2	55296	0	0	0	0	0	0	1869
4.2	55440	0	0	0	0	0	0	1893
4.2	55584	0	0	0	0	0	0	1857
4.2	55728	0	0	0	0	0	0	1902
4.2	55872	0	0	0	0	0	0	1884
4.2	56016	0	0	0	0	0	0	1845
4.2	56160	0	0	0	0	0	0	1920
4.2	56304	0	0	0	0	0	0	1839
4.2	56448	0	0	0	0	0	0	1851
4.2	56592	0	0	0	0	0	0	1971
4.2	56736	0	0	0	0	0	0	2004
4.2	56880	0	0	0	0	0	0	1929
4.2	57024	0	0	0	0	0	0	1860
4.2	57168	0	0	0	0	0	0	1800
4.2	57312	0	0	0	0	0	0	1872
4.2	57456	0	0	0	0	0	0	1881
4.2	57600	0	0	0	0	0	0	1752
4.2	57744	0	0	0	0	0	0	1800
4.2	57888	0	0	0	0	0	0	1737
4.2	58032	0	0	0	0	0	0	1737
4.2	58176	0	0	0	0	0	0	1734
4.2	58320	0	0	0	0	0	0	1794
4.2	58464	0	0	0	0	0	0	1773
4.2	58608	0	0	0	0	0	0	1797
4.2	58752	0	0	0	0	0	0	1860
4.2	58896	0	0	0	0	0	0	1881
4.2	59040	0	0	0	0	0	0	1752
4.2	59184	0	0	0	0	0	0	1767
4.2	59328	0	0	0	0	0	0	1869
4.2	59472	0	0	0	0	0	0	1851
4.2	59616	0	0	0	0	0	0	1800
4.2	59760	0	0	0	0	0	0	1821
4.2	59904	0	0	0	0	0	0	1902
4.2	60048	0	0	0	0	0	0	1842
4.2	60192	0	0	0	0	0	0	1848
4.2	60336	0	0	0	0	0	0	1995
4.2	60480	0	0	0	0	0	0	1851
4.2	60624	0	0	0	0	0	0	1893
4.2	60768	0	0	0	0	0	0	1863
4.2	60912	0	0	0	0	0	0	1845
4.2	61056	0	0	0	0	0	0	1872
4.2	61200	0	0	0	0	0	0	1938
4.2	61344	0	0	0	0	0	0	1971
4.2	61488	0	0	0	0	0	0	1860
4.2	61632	0	0	0	0	0	0	1917
4.2	61776	0	0	0	0	0	0	1842
4.2	61920	0	0	0	0	0	0	1833
4.2	62064	0	0	0	0	0	0	1791
4.2	62208	0	0	0	0	0	0	1845
4.2	62352	0	0	0	0	0	0	1887
4.2	62496	0	0	0	0	0	0	1959
4.2	62640	0	0	0	0	0	0	1935
4.2	62784	0	0	0	0	0	0	1923
4.2	62928	0	0	0	0	0	0	1962
4.2	63072	0	0	0	0	0	0	1965
4.2	63216	0	0	0	0	0	0	1890
4.2	63360	0	0	0	0	0	0	1857
4.2	63504	0	0	0	0	0	0	1812
4.2	63648	0	0	0	0	0	0	1938
4.2	63792	0	0	0	0	0	0	1977
4.2	63936	0	0	0	0	0	0	1911
4.2	64080	0	0	0	0	0	0	1899
4.2	64224	0	0	0	0	0	0	1863
4.2	64368	0	0	0	0	0	0	1818
4.2	64512	0	0	0	0	0	0	1983
4.2	64656	0	0	0	0	0	0	1893
4.2	64800	0	0	0	0	0	0	1869
4.2	64944	0	0	0	0	0	0	1755
4.2	65088	0	0	0	0	0	0	1899
4.2	65232	0	0	0	0	0	0	1854
4.2	65376	0	0	0	0	0	0	1908
4.2	65520	0	0	0	0	0	0	1953
4.2	65664	0	0	0	0	0	0	1950
4.2	65808	0	0	0	0	0	0	1839
4.2	65952	0	0	0	0	0	0	1836
4.2	66096	0	0	0	0	0	0	1899
4.2	66240	0	0	0	0	0	0	1893
4.2	66384	0	0	0	0	0	0	1836
4.2	66528	0	0	0	0	0	0	1863
4.2	66672	0	0	0	0	0	0	1887
4.2	66816	0	0	0	0	0	0	1938
4.2	66960	0	0	0	0	0	0	1953
4.2	67104	0	0	0	0	0	0	1980
4.2	67248	0	0	0	0	0	0	1887
4.2	67392	0	0	0	0	0	0	1809
4.2	67536	0	0	0	0	0	0	1866
4.2	67680	0	0	0	0	0	0	1785
4.2	67824	0	0	0	0	0	0	1863
4.2	67968	0	0	0	0	0	0	1848
4.2	68112	0	0	0	0	0	0	1842
4.2	68256	0	0	0	0	0	0	1866
4.2	68400	0	0	0	0	0	0	1758
4.2	68544	0	0	0	0	0	0	1776
4.2	68688	0	0	0	0	0	0	1773
4.2	68832	0	0	0	0	0	0	1815
4.2	68976	0	0	0	0	0	0	1881
4.2	69120	0	0	0	0	0	0	1815
5.1	43344	0	66	0	66	66	1.33333	4134
5.1	43488	0	60	0	60	60	1.33333	4164
5.1	43632	0	50	0	50	50	1.33333	4227
5.1	43776	0	43	0	43	43	1.33333	4239
5.1	43920	0	37	0	37	37	1.33333	4122
5.1	44064	0	27	0	27	27	1.33333	4080
5.1	44208	0	24	0	24	24	1.33333	4209
5.1	44352	0	19	0	19	19	1.33333	4137
5.1	44496	0	14	0	14	14	1.33333	4131
5.1	44640	0	7	0	7	7	0	3813
5.1	44784	0	4	0	4	4	0	3930
5.1	44928	0	4	0	4	4	0	4041
5.1	45072	0	3	0	3	3	0	4269
5.1	45216	0	1	0	1	1	0	4014
5.1	45360	0	1	0	1	1	0	3975
5.1	45504	0	1	0	1	1	0	3900
5.1	45648	0	1	0	1	1	0	4122
5.1	45792	0	0	0	0	0	0	4086
5.1	45936	0	0	0	0	0	0	3987
5.1	46080	0	0	0	0	0	0	4020
5.1	46224	0	0	0	0	0	0	3888
5.1	46368	0	0	0	0	0	0	3981
5.1	46512	0	0	0	0	0	0	3993
5.1	46656	0	0	0	0	0	0	3927
5.1	46800	0	0	0	0	0	0	4026
5.1	46944	0	0	0	0	0	0	4020
5.1	47088	0	0	0	0	0	0	3972
5.1	47232	0	0	0	0	0	0	4047
5.1	47376	0	0	0	0	0	0	3966
5.1	47520	0	0	0	0	0	0	3996
5.1	47664	0	0	0	0	0	0	3855
5.1	47808	0	0	0	0	0	0	4023
5.1	47952	0	0	0	0	0	0	4071
5.1	48096	0	0	0	0	0	0	4005
5.1	48240	0	0	0	0	0	0	4020
5.1	48384	0	0	0	0	0	0	4113
5.1	48528	0	0	0	0	0	0	4209
5.1	48672	0	0	0	0	0	0	4110
5.1	48816	0	0	0	0	0	0	4065
5.1	48960	0	0	0	0	0	0	3960
5.1	49104	0	0	0	0	0	0	3999
5.1	49248	0	0	0	0	0	0	3912
5.1	49392	0	0	0	0	0	0	4098
5.1	49536	0	0	0	0	0	0	4188
5.1	49680	0	0	0	0	0	0	4047
5.1	49824	0	0	0	0	0	0	4173
5.1	49968	0	0	0	0	0	0	4152
5.1	50112	0	0	0	0	0	0	4077
5.1	50256	0	0	0	0	0	0	4074
5.1	50400	0	0	0	0	0	0	3990
5.1	50544	0	0	0	0	0	0	4227
5.1	50688	0	0	0	0	0	0	4224
5.1	50832	0	0	0	0	0	0	4176
5.1	50976	0	0	0	0	0	0	4119
5.1	51120	0	0	0	0	0	0	3903
5.1	51264	0	0	0	0	0	0	4143
5.1	51408	0	0	0	0	0	0	4245
5.1	51552	0	0	0	0	0	0	4317
5.1	51696	0	0	0	0	0	0	4071
5.1	51840	0	0	0	0	0	0	4125
5.1	51984	0	0	0	0	0	0	4128
5.1	52128	0	0	0	0	0	0	4071
5.1	52272	0	0	0	0	0	0	4143
5.1	52416	0	0	0	0	0	0	3888
5.1	52560	0	0	0	0	0	0	4074
5.1	52704	0	0	0	0	0	0	4050
5.1	52848	0	0	0	0	0	0	4032
5.1	52992	0	0	0	0	0	0	3978
5.1	53136	0	0	0	0	0	0	3831
5.1	53280	0	0	0	0	0	0	4005
5.1	53424	0	0	0	0	0	0	4020
5.1	53568	0	0	0	0	0	0	4041
5.1	53712	0	0	0	0	0	0	4023
5.1	53856	0	0	0	0	0	0	3927
5.1	54000	0	0	0	0	0	0	3960
5.1	54144	0	0	0	0	0	0	4074
5.1	54288	0	0	0	0	0	0	4134
5.1	54432	0	0	0	0	0	0	3987
5.1	54576	0	0	0	0	0	0	4056
5.1	54720	0	0	0	0	0	0	4083
5.1	54864	0	0	0	0	0	0	4131
5.1	55008	0	0	0	0	0	0	4002
5.1	55152	0	0	0	0	0	0	4134
5.1	55296	0	0	0	0	0	0	4230
5.1	55440	0	0	0	0	0	0	4149
5.1	55584	0	0	0	0	0	0	4047
5.1	55728	0	0	0	0	0	0	4113
5.1	55872	0	0	0	0	0	0	4155
5.1	56016	0	0	0	0	0	0	4077
5.1	56160	0	0	0	0	0	0	3999
5.1	56304	0	0	0	0	0	0	3900
5.1	56448	0	0	0	0	0	0	4044
5.1	56592	0	0	0	0	0	0	4014
5.1	56736	0	0	0	0	0	0	4143
5.1	56880	0	0	0	0	0	0	4056
5.1	57024	0	0	0	0	0	0	4170
5.1	57168	0	0	0	0	0	0	4182
5.1	57312	0	0	0	0	0	0	4179
5.1	57456	0	0	0	0	0	0	4233
5.1	57600	0	0	0	0	0	0	4320
5.1	57744	0	0	0	0	0	0	4137
5.1	57888	0	0	0	0	0	0	4152
5.1	58032	0	0	0	0	0	0	4110
5.1	58176	0	0	0	0	0	0	4143
5.1	58320	0	0	0	0	0	0	4062
5.1	58464	0	0	0	0	0	0	4071
5.1	58608	0	0	0	0	0	0	3978
5.1	58752	0	0	0	0	0	0	3999
5.1	58896	0	0	0	0	0	0	4047
5.1	59040	0	0	0	0	0	0	4161
5.1	59184	0	0	0	0	0	0	4038
5.1	59328	0	0	0	0	0	0	4113
5.1	59472	0	0	0	0	0	0	4131
5.1	59616	0	0	0	0	0	0	4194
5.1	59760	0	0	0	0	0	0	4152
5.1	59904	0	0	0	0	0	0	4254
5.1	60048	0	0	0	0	0	0	4257
5.1	60192	0	0	0	0	0	0	4305
5.1	60336	0	0	0	0	0	0	4137
5.1	60480	0	0	0	0	0	0	4083
5.1	60624	0	0	0	0	0	0	3984
5.1	60768	0	0	0	0	0	0	4107
5.1	60912	0	0	0	0	0	0	4098
5.1	61056	0	0	0	0	0	0	4203
5.1	61200	0	0	0	0	0	0	4224
5.1	61344	0	0	0	0	0	0	4251
5.1	61488	0	0	0	0	0	0	4131
5.1	61632	0	0	0	0	0	0	4122
5.1	61776	0	0	0	0	0	0	4029
5.1	61920	0	0	0	0	0	0	4122
5.1	62064	0	0	0	0	0	0	4017
5.1	62208	0	0	0	0	0	0	4074
5.1	62352	0	0	0	0	0	0	3975
5.1	62496	0	0	0	0	0	0	4149
5.1	62640	0	0	0	0	0	0	4098
5.1	62784	0	0	0	0	0	0	3834
5.1	62928	0	0	0	0	0	0	3903
5.1	63072	0	0	0	0	0	0	3960
5.1	63216	0	0	0	0	0	0	3969
5.1	63360	0	0	0	0	0	0	3975
5.1	63504	0	0	0	0	0	0	4068
5.1	63648	0	0	0	0	0	0	4062
5.1	63792	0	0	0	0	0	0	3960
5.1	63936	0	0	0	0	0	0	4071
5.1	64080	0	0	0	0	0	0	3918
5.1	64224	0	0	0	0	0	0	3825
5.1	64368	0	0	0	0	0	0	4047
5.1	64512	0	0	0	0	0	0	4278
5.1	64656	0	0	0	0	0	0	4194
5.1	64800	0	0	0	0	0	0	4155
5.1	64944	0	0	0	0	0	0	3957
5.1	65088	0	0	0	0	0	0	4038
5.1	65232	0	0	0	0	0	0	3990
5.1	65376	0	0	0	0	0	0	3936
5.1	65520	0	0	0	0	0	0	4137
5.1	65664	0	0	0	0	0	0	4101
5.1	65808	0	0	0	0	0	0	4065
5.1	65952	0	0	0	0	0	0	4047
5.1	66096	0	0	0	0	0	0	4017
5.1	66240	0	0	0	0	0	0	4059
5.1	66384	0	0	0	0	0	0	4092
5.1	66528	0	0	0	0	0	0	3963
5.1	66672	0	0	0	0	0	0	4026
5.1	66816	0	0	0	0	0	0	4002
5.1	66960	0	0	0	0	0	0	4080
5.1	67104	0	0	0	0	0	0	4089
5.1	67248	0	0	0	0	0	0	3978
5.1	67392	0	0	0	0	0	0	4059
5.1	67536	0	0	0	0	0	0	4002
5.1	67680	0	0	0	0	0	0	3960
5.1	67824	0	0	0	0	0	0	4032
5.1	67968	0	0	0	0	0	0	4191
5.1	68112	0	0	0	0	0	0	4065
5.1	68256	0	0	0	0	0	0	4188
5.1	68400	0	0	0	0	0	0	4170
5.1	68544	0	0	0	0	0	0	3921
5.1	68688	0	0	0	0	0	0	3900
5.1	68832	0	0	0	0	0	0	4104
5.1	68976	0	0	0	0	0	0	4089
5.1	69120	0	0	0	0	0	0	3996
6.3	43344	524	2680	31	2649	3204	57652.8	12664
6.3	43488	495	2478	18	2460	2973	53862.5	13030
6.3	43632	508	2288	40	2248	2796	52382.6	13066
6.3	43776	536	2045	14	2031	2581	50115.6	12895
6.3	43920	473	1885	17	1868	2358	42927.3	12692
6.3	44064	458	1707	5	1702	2165	39520	12825
6.3	44208	536	1550	27	1523	2086	40190.2	12592
6.3	44352	590	1446	27	1419	2036	41420.1	12657
6.3	44496	613	1294	10	1284	1907	41580.4	13012
6.3	44640	579	1188	11	1177	1767	40749.1	12922
6.3	44784	546	1140	42	1098	1686	38310.7	13204
6.3	44928	578	1001	33	968	1579	37199.2	13214
6.3	45072	546	884	16	868	1430	32988.5	13268
6.3	45216	561	870	38	832	1431	34916.1	13303
6.3	45360	593	792	35	757	1385	36708	13243
6.3	45504	619	695	15	680	1314	36155.5	13702
6.3	45648	691	658	21	637	1349	40273.4	13269
6.3	45792	659	657	23	634	1316	37990.5	13221
6.3	45936	697	695	58	637	1392	42755.2	13487
6.3	46080	727	636	52	584	1363	43694.3	13613
6.3	46224	692	574	41	533	1266	41440.4	14128
6.3	46368	591	515	17	498	1106	34438.5	14334
6.3	46512	594	464	17	447	1058	34885.2	14300
6.3	46656	589	459	40	419	1048	33906.4	14301
6.3	46800	527	442	29	413	969	31625.8	14698
6.3	46944	560	387	9	378	947	34996.1	14487
6.3	47088	618	375	32	343	993	39113.6	14213
6.3	47232	669	322	14	308	991	40274.3	14345
6.3	47376	624	309	26	283	933	35943.1	14480
6.3	47520	569	315	16	299	884	34509.9	14527
6.3	47664	488	318	16	302	806	31066.1	14014
6.3	47808	513	275	10	265	788	32239.2	13859
6.3	47952	609	254	11	243	863	36627.7	13956
6.3	48096	573	250	22	228	823	36250.3	14247
6.3	48240	612	236	24	212	848	35615.3	14668
6.3	48384	591	229	18	211	820	35092.4	14738
6.3	48528	610	226	32	194	836	35031.2	14791
6.3	48672	647	203	9	194	850	37416.5	15240
6.3	48816	658	203	16	187	861	39031.6	15185
6.3	48960	641	235	44	191	876	39408.4	15178
6.3	49104	639	193	15	178	832	41649.8	14917
6.3	49248	565	192	17	175	757	38338.4	15292
6.3	49392	625	177	17	160	802	41320.6	14999
6.3	49536	651	164	5	159	815	40907.9	15269
6.3	49680	674	160	10	150	834	43320.6	15242
6.3	49824	762	169	31	138	931	46799.5	15930
6.3	49968	699	160	30	130	859	40326.4	16341
6.3	50112	705	153	31	122	858	38966.1	16492
6.3	50256	720	147	43	104	867	38853.5	15891
6.3	50400	773	146	38	108	919	40968.7	15928
6.3	50544	711	162	41	121	873	36701.2	16149
6.3	50688	879	129	12	117	1008	42473.8	16502
6.3	50832	873	163	32	131	1036	45910	16671
6.3	50976	872	150	21	129	1022	42325.9	16510
6.3	51120	836	204	52	152	1040	43344.9	16675
6.3	51264	772	155	13	142	927	44518.5	16983
6.3	51408	833	183	30	153	1016	48696.2	16557
6.3	51552	801	178	17	161	979	46275.9	16638
6.3	51696	841	197	40	157	1038	47458	17128
6.3	51840	841	196	40	156	1037	49620	17793
6.3	51984	814	191	28	163	1005	51820.3	17603
6.3	52128	772	180	30	150	952	48313.2	17567
6.3	52272	610	150	12	138	760	38069.3	17378
6.3	52416	570	128	4	124	698	33206.9	16872
6.3	52560	607	151	17	134	758	36600.8	16212
6.3	52704	662	198	49	149	860	41725	16003
6.3	52848	710	151	13	138	861	41578.9	16536
6.3	52992	769	133	13	120	902	42908	16648
6.3	53136	861	147	10	137	1008	49659.6	17084
6.3	53280	911	160	21	139	1071	53128.8	17266
6.3	53424	940	149	19	130	1089	55873.8	17822
6.3	53568	937	196	52	144	1133	59136.8	18767
6.3	53712	940	193	31	162	1133	62305.9	19523
6.3	53856	905	216	35	181	1121	60435	19032
6.3	54000	841	193	31	162	1034	54829.3	18842
6.3	54144	796	179	24	155	975	54352.1	18803
6.3	54288	860	156	18	138	1016	56754.2	18957
6.3	54432	845	171	24	147	1016	57614.1	18151
6.3	54576	853	201	38	163	1054	57557.2	17656
6.3	54720	792	173	19	154	965	51217.1	17319
6.3	54864	878	179	25	154	1057	55329.6	16737
6.3	55008	826	167	17	150	993	50898.7	16740
6.3	55152	848	173	23	150	1021	51223.6	16750
6.3	55296	858	239	40	199	1097	55571.2	16536
6.3	55440	806	270	37	233	1076	57924.1	16781
6.3	55584	832	261	22	239	1093	61879.1	17417
6.3	55728	789	237	18	219	1026	57222.8	17008
6.3	55872	859	239	20	219	1098	59347.2	16943
6.3	56016	931	282	40	242	1213	71601.5	16728
6.3	56160	853	308	38	270	1161	67610.2	17257
6.3	56304	793	321	31	290	1114	63858	16405
6.3	56448	869	285	24	261	1154	65229.4	16436
6.3	56592	882	271	22	249	1153	62505.4	16379
6.3	56736	844	306	21	285	1150	66455.5	16154
6.3	56880	880	283	17	266	1163	69434.6	17043
6.3	57024	878	306	21	285	1184	73843.7	16764
6.3	57168	828	267	11	256	1095	70279.1	16954
6.3	57312	794	264	24	240	1058	64431.9	17624
6.3	57456	892	256	15	241	1148	65297.2	17395
6.3	57600	877	297	36	261	1174	67620.3	17667
6.3	57744	898	278	20	258	1176	68405.2	17510
6.3	57888	872	279	31	248	1151	65817.2	17860
6.3	58032	869	272	43	229	1141	65941.3	17732
6.3	58176	874	258	29	229	1132	68446.2	17784
6.3	58320	952	261	42	219	1213	74959.8	17644
6.3	58464	979	285	46	239	1264	81436.8	18526
6.3	58608	1055	285	61	224	1340	83367	19086
6.3	58752	991	261	46	215	1252	79535.7	20029
6.3	58896	1027	254	24	230	1281	77002.8	19731
6.3	59040	947	283	43	240	1230	75054.6	19100
6.3	59184	981	266	18	248	1247	79478.7	18988
6.3	59328	928	293	21	272	1221	77727.9	18565
6.3	59472	975	328	55	273	1303	84214.2	18264
6.3	59616	943	259	27	232	1202	74014.6	18634
6.3	59760	960	249	23	226	1209	75830.4	18356
6.3	59904	936	246	24	222	1182	73023.5	19042
6.3	60048	857	290	46	244	1147	70691.2	19246
6.3	60192	974	263	29	234	1237	75960.6	19002
6.3	60336	939	294	34	260	1233	76938.7	18477
6.3	60480	1051	321	42	279	1372	87935.2	18178
6.3	60624	1033	346	46	300	1379	85350.2	18648
6.3	60768	1039	359	35	324	1398	85959.5	18731
6.3	60912	1010	378	29	349	1388	86186.4	18548
6.3	61056	958	386	40	346	1344	81957.9	18746
6.3	61200	970	371	36	335	1341	78233.8	19379
6.3	61344	942	317	23	294	1259	70316.4	18945
6.3	61488	925	280	11	269	1205	65324	18837
6.3	61632	906	304	17	287	1210	60663	18912
6.3	61776	892	298	24	274	1190	60701.1	19065
6.3	61920	919	317	51	266	1236	63817.2	18875
6.3	62064	1014	301	29	272	1315	69464.3	18711
6.3	62208	975	319	12	307	1294	66871.3	19352
6.3	62352	889	349	40	309	1238	64165.8	19614
6.3	62496	986	319	25	294	1305	69728.9	19387
6.3	62640	981	305	22	283	1286	72042.9	18746
6.3	62784	1037	324	32	292	1361	76218	18324
6.3	62928	939	351	34	317	1290	69596.6	18921
6.3	63072	926	346	19	327	1272	71488.5	19342
6.3	63216	996	356	43	313	1352	78716.9	19576
6.3	63360	945	332	21	311	1277	75899.8	19499
6.3	63504	931	351	50	301	1282	80671.9	19862
6.3	63648	1037	310	36	274	1347	84185	20261
6.3	63792	1004	297	48	249	1301	83542.8	19963
6.3	63936	1071	304	42	262	1375	89621.2	19979
6.3	64080	1193	289	36	253	1482	97721.7	20109
6.3	64224	1272	298	62	236	1570	101280	20350
6.3	64368	1238	303	52	251	1541	102028	21208
6.3	64512	1224	299	58	241	1523	102513	21643
6.3	64656	1058	303	47	256	1361	91037.1	21173
6.3	64800	1052	263	21	242	1315	88785	21242
6.3	64944	818	291	16	275	1109	74424.3	20789
6.3	65088	863	253	12	241	1116	73469.2	19842
6.3	65232	767	252	12	240	1019	64296.7	19636
6.3	65376	783	253	25	228	1036	62726.8	18971
6.3	65520	870	238	19	219	1108	67814.2	18536
6.3	65664	801	225	12	213	1026	67378	18550
6.3	65808	863	210	27	183	1073	71200.2	19053
6.3	65952	785	232	36	196	1017	67929.1	19243
6.3	66096	810	207	18	189	1017	68925.9	18830
6.3	66240	920	188	23	165	1108	78057.2	18397
6.3	66384	961	186	25	161	1147	78608.1	19071
6.3	66528	921	209	31	178	1130	78212	19265
6.3	66672	1039	200	17	183	1239	82922.1	19587
6.3	66816	1123	190	32	158	1313	88655.3	19838
6.3	66960	1135	197	51	146	1332	90705.4	20072
6.3	67104	1131	166	33	133	1297	85803.3	20634
6.3	67248	1230	163	32	131	1393	92479.9	20905
6.3	67392	1268	185	36	149	1453	94279.1	20907
6.3	67536	1249	205	54	151	1454	94502.1	21411
6.3	67680	1131	186	36	150	1317	87042.5	21929
6.3	67824	1092	190	40	150	1282	87048.6	22222
6.3	67968	1081	156	15	141	1237	86041.5	21998
6.3	68112	1091	210	34	176	1301	87201.7	21096
6.3	68256	1209	213	22	191	1422	97986.4	20933
6.3	68400	1179	259	38	221	1438	96644.4	21133
6.3	68544	1131	258	31	227	1389	94070.4	20979
6.3	68688	1059	302	68	234	1361	90660.2	20755
6.3	68832	1213	232	25	207	1445	97222.7	21133
6.3	68976	1163	250	33	217	1413	95890.5	21357
6.3	69120	1087	290	42	248	1377	92740.5	21365
7.3	43344	0	33	0	33	33	299.709	1041
7.3	43488	0	28	0	28	28	269.553	1086
7.3	43632	0	20	0	20	20	206.419	1119
7.3	43776	0	16	0	16	16	158.31	1062
7.3	43920	0	14	0	14	14	102.21	1026
7.3	44064	0	11	0	11	11	104.206	1026
7.3	44208	0	11	0	11	11	104.206	1074
7.3	44352	0	6	0	6	6	63.1329	1116
7.3	44496	0	3	0	3	3	35.0862	1167
7.3	44640	0	2	0	2	2	24.0559	1131
7.3	44784	0	2	0	2	2	22.0606	1128
7.3	44928	0	1	0	1	1	13.0256	1065
7.3	45072	0	0	0	0	0	0	1032
7.3	45216	0	0	0	0	0	0	1047
7.3	45360	0	0	0	0	0	0	1125
7.3	45504	0	0	0	0	0	0	1179
7.3	45648	0	0	0	0	0	0	1179
7.3	45792	0	0	0	0	0	0	1122
7.3	45936	0	0	0	0	0	0	1149
7.3	46080	0	0	0	0	0	0	1155
7.3	46224	0	0	0	0	0	0	1197
7.3	46368	0	0	0	0	0	0	1101
7.3	46512	0	0	0	0	0	0	1110
7.3	46656	0	0	0	0	0	0	1185
7.3	46800	0	0	0	0	0	0	1185
7.3	46944	0	0	0	0	0	0	1158
7.3	47088	0	0	0	0	0	0	1194
7.3	47232	0	0	0	0	0	0	1056
7.3	47376	0	0	0	0	0	0	1041
7.3	47520	0	0	0	0	0	0	1128
7.3	47664	0	0	0	0	0	0	1134
7.3	47808	0	0	0	0	0	0	1092
7.3	47952	0	0	0	0	0	0	1107
7.3	48096	0	0	0	0	0	0	1110
7.3	48240	0	0	0	0	0	0	1125
7.3	48384	0	0	0	0	0	0	1068
7.3	48528	0	0	0	0	0	0	1089
7.3	48672	0	0	0	0	0	0	1071
7.3	48816	0	0	0	0	0	0	1023
7.3	48960	0	0	0	0	0	0	1143
7.3	49104	0	0	0	0	0	0	1116
7.3	49248	0	0	0	0	0	0	1062
7.3	49392	0	0	0	0	0	0	1134
7.3	49536	0	0	0	0	0	0	1038
7.3	49680	0	0	0	0	0	0	1068
7.3	49824	0	0	0	0	0	0	1101
7.3	49968	0	0	0	0	0	0	1176
7.3	50112	0	0	0	0	0	0	1113
7.3	50256	0	0	0	0	0	0	1149
7.3	50400	0	0	0	0	0	0	1221
7.3	50544	0	0	0	0	0	0	1155
7.3	50688	0	0	0	0	0	0	1038
7.3	50832	0	0	0	0	0	0	1047
7.3	50976	0	0	0	0	0	0	1077
7.3	51120	0	0	0	0	0	0	1143
7.3	51264	0	0	0	0	0	0	1089
7.3	51408	0	0	0	0	0	0	1029
7.3	51552	0	0	0	0	0	0	1086
7.3	51696	0	0	0	0	0	0	1113
7.3	51840	0	0	0	0	0	0	1149
7.3	51984	0	0	0	0	0	0	1236
7.3	52128	0	0	0	0	0	0	1176
7.3	52272	0	0	0	0	0	0	1128
7.3	52416	0	0	0	0	0	0	1059
7.3	52560	0	0	0	0	0	0	1158
7.3	52704	0	0	0	0	0	0	1107
7.3	52848	0	0	0	0	0	0	1098
7.3	52992	0	0	0	0	0	0	1014
7.3	53136	0	0	0	0	0	0	1101
7.3	53280	0	0	0	0	0	0	1230
7.3	53424	0	0	0	0	0	0	1251
7.3	53568	0	0	0	0	0	0	1185
7.3	53712	0	0	0	0	0	0	1122
7.3	53856	0	0	0	0	0	0	1152
7.3	54000	0	0	0	0	0	0	1137
7.3	54144	0	0	0	0	0	0	1116
7.3	54288	0	0	0	0	0	0	1074
7.3	54432	0	0	0	0	0	0	1116
7.3	54576	0	0	0	0	0	0	1167
7.3	54720	0	0	0	0	0	0	1113
7.3	54864	0	0	0	0	0	0	1113
7.3	55008	0	0	0	0	0	0	1113
7.3	55152	0	0	0	0	0	0	1131
7.3	55296	0	0	0	0	0	0	1107
7.3	55440	0	0	0	0	0	0	1101
7.3	55584	0	0	0	0	0	0	1056
7.3	55728	0	0	0	0	0	0	1143
7.3	55872	0	0	0	0	0	0	1194
7.3	56016	0	0	0	0	0	0	1143
7.3	56160	0	0	0	0	0	0	1059
7.3	56304	0	0	0	0	0	0	1155
7.3	56448	0	0	0	0	0	0	1137
7.3	56592	0	0	0	0	0	0	1068
7.3	56736	0	0	0	0	0	0	1083
7.3	56880	0	0	0	0	0	0	1140
7.3	57024	0	0	0	0	0	0	1161
7.3	57168	0	0	0	0	0	0	1143
7.3	57312	0	0	0	0	0	0	1104
7.3	57456	0	0	0	0	0	0	1107
7.3	57600	0	0	0	0	0	0	1125
7.3	57744	0	0	0	0	0	0	1194
7.3	57888	0	0	0	0	0	0	1170
7.3	58032	0	0	0	0	0	0	1191
7.3	58176	0	0	0	0	0	0	1236
7.3	58320	0	0	0	0	0	0	1203
7.3	58464	0	0	0	0	0	0	1068
7.3	58608	0	0	0	0	0	0	1140
7.3	58752	0	0	0	0	0	0	1158
7.3	58896	0	0	0	0	0	0	1101
7.3	59040	0	0	0	0	0	0	1059
7.3	59184	0	0	0	0	0	0	1050
7.3	59328	0	0	0	0	0	0	1002
7.3	59472	0	0	0	0	0	0	1056
7.3	59616	0	0	0	0	0	0	1089
7.3	59760	0	0	0	0	0	0	1101
7.3	59904	0	0	0	0	0	0	1104
7.3	60048	0	0	0	0	0	0	1143
7.3	60192	0	0	0	0	0	0	1107
7.3	60336	0	0	0	0	0	0	1083
7.3	60480	0	0	0	0	0	0	1104
7.3	60624	0	0	0	0	0	0	1179
7.3	60768	0	0	0	0	0	0	1020
7.3	60912	0	0	0	0	0	0	1038
7.3	61056	0	0	0	0	0	0	1032
7.3	61200	0	0	0	0	0	0	1161
7.3	61344	0	0	0	0	0	0	1113
7.3	61488	0	0	0	0	0	0	1068
7.3	61632	0	0	0	0	0	0	1068
7.3	61776	0	0	0	0	0	0	1065
7.3	61920	0	0	0	0	0	0	1101
7.3	62064	0	0	0	0	0	0	1131
7.3	62208	0	0	0	0	0	0	1134
7.3	62352	0	0	0	0	0	0	1101
7.3	62496	0	0	0	0	0	0	1122
7.3	62640	0	0	0	0	0	0	1227
7.3	62784	0	0	0	0	0	0	1179
7.3	62928	0	0	0	0	0	0	1152
7.3	63072	0	0	0	0	0	0	1080
7.3	63216	0	0	0	0	0	0	1095
7.3	63360	0	0	0	0	0	0	1101
7.3	63504	0	0	0	0	0	0	1128
7.3	63648	0	0	0	0	0	0	1140
7.3	63792	0	0	0	0	0	0	1068
7.3	63936	0	0	0	0	0	0	1125
7.3	64080	0	0	0	0	0	0	1101
7.3	64224	0	0	0	0	0	0	1083
7.3	64368	0	0	0	0	0	0	1143
7.3	64512	0	0	0	0	0	0	1143
7.3	64656	0	0	0	0	0	0	1230
7.3	64800	0	0	0	0	0	0	1161
7.3	64944	0	0	0	0	0	0	1131
7.3	65088	0	0	0	0	0	0	1083
7.3	65232	0	0	0	0	0	0	1071
7.3	65376	0	0	0	0	0	0	1050
7.3	65520	0	0	0	0	0	0	1113
7.3	65664	0	0	0	0	0	0	1035
7.3	65808	0	0	0	0	0	0	1035
7.3	65952	0	0	0	0	0	0	1014
7.3	66096	0	0	0	0	0	0	1113
7.3	66240	0	0	0	0	0	0	1182
7.3	66384	0	0	0	0	0	0	1110
7.3	66528	0	0	0	0	0	0	1050
7.3	66672	0	0	0	0	0	0	1071
7.3	66816	0	0	0	0	0	0	1077
7.3	66960	0	0	0	0	0	0	1086
7.3	67104	0	0	0	0	0	0	1173
7.3	67248	0	0	0	0	0	0	1089
7.3	67392	0	0	0	0	0	0	1101
7.3	67536	0	0	0	0	0	0	1176
7.3	67680	0	0	0	0	0	0	1140
7.3	67824	0	0	0	0	0	0	1227
7.3	67968	0	0	0	0	0	0	1146
7.3	68112	0	0	0	0	0	0	1149
7.3	68256	0	0	0	0	0	0	1197
7.3	68400	0	0	0	0	0	0	1149
7.3	68544	0	0	0	0	0	0	1116
7.3	68688	0	0	0	0	0	0	1125
7.3	68832	0	0	0	0	0	0	1086
7.3	68976	0	0	0	0	0	0	1062
7.3	69120	0	0	0	0	0	0	1098
8.2	43344	0	40	0	40	40	207.368	1539
8.2	43488	0	33	0	33	33	196.338	1491
8.2	43632	0	27	0	27	27	183.312	1599
8.2	43776	0	25	0	25	25	183.312	1503
8.2	43920	0	23	0	23	23	155.264	1536
8.2	44064	0	20	0	20	20	132.255	1578
8.2	44208	0	17	0	17	17	106.204	1500
8.2	44352	0	15	0	15	15	106.204	1632
8.2	44496	0	15	0	15	15	112.194	1572
8.2	44640	0	11	0	11	11	91.182	1578
8.2	44784	0	8	0	8	8	67.1273	1569
8.2	44928	0	7	0	7	7	65.1307	1527
8.2	45072	0	6	0	6	6	65.1307	1629
8.2	45216	0	5	0	5	5	52.1051	1611
8.2	45360	0	4	0	4	4	0	1572
8.2	45504	0	3	0	3	3	24.0559	1542
8.2	45648	0	1	0	1	1	0	1584
8.2	45792	0	1	0	1	1	0	1536
8.2	45936	0	1	0	1	1	0	1473
8.2	46080	0	1	0	1	1	0	1521
8.2	46224	0	1	0	1	1	0	1470
8.2	46368	0	1	0	1	1	0	1563
8.2	46512	0	0	0	0	0	0	1623
8.2	46656	0	0	0	0	0	0	1698
8.2	46800	0	0	0	0	0	0	1677
8.2	46944	0	0	0	0	0	0	1632
8.2	47088	0	0	0	0	0	0	1578
8.2	47232	0	0	0	0	0	0	1557
8.2	47376	0	0	0	0	0	0	1572
8.2	47520	0	0	0	0	0	0	1593
8.2	47664	0	0	0	0	0	0	1512
8.2	47808	0	0	0	0	0	0	1572
8.2	47952	0	0	0	0	0	0	1494
8.2	48096	0	0	0	0	0	0	1470
8.2	48240	0	0	0	0	0	0	1497
8.2	48384	0	0	0	0	0	0	1440
8.2	48528	0	0	0	0	0	0	1437
8.2	48672	0	0	0	0	0	0	1542
8.2	48816	0	0	0	0	0	0	1626
8.2	48960	0	0	0	0	0	0	1575
8.2	49104	0	0	0	0	0	0	1524
8.2	49248	0	0	0	0	0	0	1605
8.2	49392	0	0	0	0	0	0	1566
8.2	49536	0	0	0	0	0	0	1494
8.2	49680	0	0	0	0	0	0	1479
8.2	49824	0	0	0	0	0	0	1557
8.2	49968	0	0	0	0	0	0	1536
8.2	50112	0	0	0	0	0	0	1566
8.2	50256	0	0	0	0	0	0	1575
8.2	50400	0	0	0	0	0	0	1557
8.2	50544	0	0	0	0	0	0	1464
8.2	50688	0	0	0	0	0	0	1524
8.2	50832	0	0	0	0	0	0	1566
8.2	50976	0	0	0	0	0	0	1533
8.2	51120	0	0	0	0	0	0	1575
8.2	51264	0	0	0	0	0	0	1590
8.2	51408	0	0	0	0	0	0	1530
8.2	51552	0	0	0	0	0	0	1554
8.2	51696	0	0	0	0	0	0	1557
8.2	51840	0	0	0	0	0	0	1527
8.2	51984	0	0	0	0	0	0	1575
8.2	52128	0	0	0	0	0	0	1638
8.2	52272	0	0	0	0	0	0	1560
8.2	52416	0	0	0	0	0	0	1578
8.2	52560	0	0	0	0	0	0	1503
8.2	52704	0	0	0	0	0	0	1518
8.2	52848	0	0	0	0	0	0	1479
8.2	52992	0	0	0	0	0	0	1542
8.2	53136	0	0	0	0	0	0	1566
8.2	53280	0	0	0	0	0	0	1509
8.2	53424	0	0	0	0	0	0	1503
8.2	53568	0	0	0	0	0	0	1548
8.2	53712	0	0	0	0	0	0	1566
8.2	53856	0	0	0	0	0	0	1476
8.2	54000	0	0	0	0	0	0	1488
8.2	54144	0	0	0	0	0	0	1455
8.2	54288	0	0	0	0	0	0	1512
8.2	54432	0	0	0	0	0	0	1464
8.2	54576	0	0	0	0	0	0	1476
8.2	54720	0	0	0	0	0	0	1512
8.2	54864	0	0	0	0	0	0	1542
8.2	55008	0	0	0	0	0	0	1527
8.2	55152	0	0	0	0	0	0	1524
8.2	55296	0	0	0	0	0	0	1431
8.2	55440	0	0	0	0	0	0	1554
8.2	55584	0	0	0	0	0	0	1560
8.2	55728	0	0	0	0	0	0	1524
8.2	55872	0	0	0	0	0	0	1668
8.2	56016	0	0	0	0	0	0	1656
8.2	56160	0	0	0	0	0	0	1524
8.2	56304	0	0	0	0	0	0	1488
8.2	56448	0	0	0	0	0	0	1593
8.2	56592	0	0	0	0	0	0	1650
8.2	56736	0	0	0	0	0	0	1611
8.2	56880	0	0	0	0	0	0	1566
8.2	57024	0	0	0	0	0	0	1512
8.2	57168	0	0	0	0	0	0	1590
8.2	57312	0	0	0	0	0	0	1545
8.2	57456	0	0	0	0	0	0	1425
8.2	57600	0	0	0	0	0	0	1572
8.2	57744	0	0	0	0	0	0	1512
8.2	57888	0	0	0	0	0	0	1599
8.2	58032	0	0	0	0	0	0	1617
8.2	58176	0	0	0	0	0	0	1542
8.2	58320	0	0	0	0	0	0	1533
8.2	58464	0	0	0	0	0	0	1641
8.2	58608	0	0	0	0	0	0	1596
8.2	58752	0	0	0	0	0	0	1473
8.2	58896	0	0	0	0	0	0	1536
8.2	59040	0	0	0	0	0	0	1569
8.2	59184	0	0	0	0	0	0	1617
8.2	59328	0	0	0	0	0	0	1464
8.2	59472	0	0	0	0	0	0	1482
8.2	59616	0	0	0	0	0	0	1506
8.2	59760	0	0	0	0	0	0	1479
8.2	59904	0	0	0	0	0	0	1578
8.2	60048	0	0	0	0	0	0	1485
8.2	60192	0	0	0	0	0	0	1545
8.2	60336	0	0	0	0	0	0	1527
8.2	60480	0	0	0	0	0	0	1629
8.2	60624	0	0	0	0	0	0	1578
8.2	60768	0	0	0	0	0	0	1632
8.2	60912	0	0	0	0	0	0	1509
8.2	61056	0	0	0	0	0	0	1389
8.2	61200	0	0	0	0	0	0	1611
8.2	61344	0	0	0	0	0	0	1596
8.2	61488	0	0	0	0	0	0	1503
8.2	61632	0	0	0	0	0	0	1500
8.2	61776	0	0	0	0	0	0	1512
8.2	61920	0	0	0	0	0	0	1575
8.2	62064	0	0	0	0	0	0	1527
8.2	62208	0	0	0	0	0	0	1404
8.2	62352	0	0	0	0	0	0	1515
8.2	62496	0	0	0	0	0	0	1551
8.2	62640	0	0	0	0	0	0	1407
8.2	62784	0	0	0	0	0	0	1428
8.2	62928	0	0	0	0	0	0	1521
8.2	63072	0	0	0	0	0	0	1494
8.2	63216	0	0	0	0	0	0	1482
8.2	63360	0	0	0	0	0	0	1482
8.2	63504	0	0	0	0	0	0	1449
8.2	63648	0	0	0	0	0	0	1485
8.2	63792	0	0	0	0	0	0	1500
8.2	63936	0	0	0	0	0	0	1560
8.2	64080	0	0	0	0	0	0	1494
8.2	64224	0	0	0	0	0	0	1392
8.2	64368	0	0	0	0	0	0	1476
8.2	64512	0	0	0	0	0	0	1500
8.2	64656	0	0	0	0	0	0	1527
8.2	64800	0	0	0	0	0	0	1536
8.2	64944	0	0	0	0	0	0	1530
8.2	65088	0	0	0	0	0	0	1500
8.2	65232	0	0	0	0	0	0	1545
8.2	65376	0	0	0	0	0	0	1587
8.2	65520	0	0	0	0	0	0	1515
8.2	65664	0	0	0	0	0	0	1503
8.2	65808	0	0	0	0	0	0	1467
8.2	65952	0	0	0	0	0	0	1569
8.2	66096	0	0	0	0	0	0	1515
8.2	66240	0	0	0	0	0	0	1506
8.2	66384	0	0	0	0	0	0	1614
8.2	66528	0	0	0	0	0	0	1530
8.2	66672	0	0	0	0	0	0	1521
8.2	66816	0	0	0	0	0	0	1572
8.2	66960	0	0	0	0	0	0	1590
8.2	67104	0	0	0	0	0	0	1611
8.2	67248	0	0	0	0	0	0	1623
8.2	67392	0	0	0	0	0	0	1551
8.2	67536	0	0	0	0	0	0	1545
8.2	67680	0	0	0	0	0	0	1527
8.2	67824	0	0	0	0	0	0	1551
8.2	67968	0	0	0	0	0	0	1515
8.2	68112	0	0	0	0	0	0	1518
8.2	68256	0	0	0	0	0	0	1596
8.2	68400	0	0	0	0	0	0	1548
8.2	68544	0	0	0	0	0	0	1569
8.2	68688	0	0	0	0	0	0	1485
8.2	68832	0	0	0	0	0	0	1470
8.2	68976	0	0	0	0	0	0	1506
8.2	69120	0	0	0	0	0	0	1512
9.3	43344	56	226	0	226	282	5812.42	4287
9.3	43488	43	177	0	177	220	4482.98	4255
9.3	43632	42	145	1	144	187	3997.72	4085
9.3	43776	56	110	0	110	166	4036.61	3942
9.3	43920	98	92	0	92	190	5368.72	3813
9.3	44064	113	73	0	73	186	5833.61	4229
9.3	44208	104	60	1	59	164	5229.41	4553
9.3	44352	98	53	3	50	151	4835.29	4654
9.3	44496	95	38	0	38	133	4293.13	4561
9.3	44640	39	38	4	34	77	2335.65	4521
9.3	44784	54	29	0	29	83	2666.68	4442
9.3	44928	49	20	0	20	69	2119.61	4054
9.3	45072	48	18	1	17	66	2204.58	3778
9.3	45216	55	18	1	17	73	2641.6	3934
9.3	45360	57	15	0	15	72	2819.57	4053
9.3	45504	69	11	1	10	80	3359.62	4251
9.3	45648	75	8	1	7	83	3465.66	4396
9.3	45792	81	7	0	7	88	3580.71	4282
9.3	45936	73	5	0	5	78	3388.59	4210
9.3	46080	88	6	1	5	94	4118.72	4001
9.3	46224	84	29	23	6	113	4845.9	4251
9.3	46368	112	7	1	6	119	5261.89	4476
9.3	46512	78	10	4	6	88	3735.7	4572
9.3	46656	119	5	0	5	124	5381.97	4455
9.3	46800	92	7	2	5	99	4134.8	4407
9.3	46944	117	4	1	3	121	4823.06	4312
9.3	47088	85	4	1	3	89	3490.8	4332
9.3	47232	110	4	1	3	114	4614.01	4147
9.3	47376	111	4	1	3	115	4593.04	4194
9.3	47520	124	8	6	2	132	5353.19	4422
9.3	47664	145	0	0	0	145	6144.24	4904
9.3	47808	104	10	10	0	114	4892.97	4923
9.3	47952	102	7	6	1	109	4775.93	4773
9.3	48096	108	1	1	0	109	4763.93	4697
9.3	48240	109	4	3	1	113	4881.99	4418
9.3	48384	124	2	0	2	126	5333.11	4402
9.3	48528	150	4	2	2	154	6393.39	4370
9.3	48672	125	24	11	13	149	5928.47	4443
9.3	48816	133	14	3	11	147	5486.53	4422
9.3	48960	176	13	2	11	189	6978.97	4152
9.3	49104	148	20	5	15	168	6779.59	4600
9.3	49248	129	13	0	13	142	5661.36	4410
9.3	49392	114	16	3	13	130	4807.42	4281
9.3	49536	85	16	4	12	101	3474.19	4033
9.3	49680	59	11	1	10	70	2498.76	3786
9.3	49824	59	8	0	8	67	2291.76	3514
9.3	49968	128	7	0	7	135	4728.45	3472
9.3	50112	99	16	7	9	115	3846.31	3755
9.3	50256	113	8	1	7	121	4080.36	4008
9.3	50400	84	6	0	6	90	3128.95	3885
9.3	50544	87	8	2	6	95	3459.93	3683
9.3	50688	84	4	0	4	88	3010.92	3655
9.3	50832	93	5	1	4	98	3283.06	3657
9.3	50976	80	11	7	4	91	3187.92	3803
9.3	51120	79	3	0	3	82	3088.76	3655
9.3	51264	77	4	1	3	81	3205.71	3630
9.3	51408	87	3	1	2	90	3502.79	3688
9.3	51552	64	6	1	5	70	2590.66	3889
9.3	51696	54	4	0	4	58	2278.52	3814
9.3	51840	87	4	0	4	91	3569.8	3595
9.3	51984	76	20	12	8	96	3662.89	4108
9.3	52128	79	7	0	7	86	3188.81	4281
9.3	52272	78	9	1	8	87	3177.85	4293
9.3	52416	93	8	1	7	101	3568.01	4079
9.3	52560	78	6	1	5	84	2776.94	4115
9.3	52704	61	5	0	5	66	1908.85	3980
9.3	52848	67	5	0	5	72	2384.79	3582
9.3	52992	73	2	0	2	75	2413.83	3484
9.3	53136	64	6	2	4	70	2154.82	3543
9.3	53280	50	5	0	5	55	1739.63	3767
9.3	53424	57	5	0	5	62	1982.7	3686
9.3	53568	48	4	0	4	52	1646.61	3697
9.3	53712	67	4	0	4	71	2271.8	3783
9.3	53856	107	5	1	4	112	3609.27	3600
9.3	54000	94	13	4	9	107	3222.35	3707
9.3	54144	56	19	4	15	75	2016.08	3649
9.3	54288	47	11	0	11	58	1706.74	3586
9.3	54432	56	15	2	13	71	2165.88	3478
9.3	54576	89	12	0	12	101	3212.21	3628
9.3	54720	88	34	23	11	122	4423.32	3803
9.3	54864	104	13	2	11	117	3750.42	4173
9.3	55008	78	10	0	10	88	2465.25	4150
9.3	55152	57	16	5	11	73	2079.98	4045
9.3	55296	74	11	1	10	85	2244.19	3870
9.3	55440	51	12	0	12	63	1741.87	3879
9.3	55584	76	9	0	9	85	2444.1	3941
9.3	55728	56	13	1	12	69	2055.9	3962
9.3	55872	43	13	0	13	56	1762.73	3968
9.3	56016	45	13	0	13	58	1538.87	3921
9.3	56160	47	9	0	9	56	1634.74	3868
9.3	56304	40	11	0	11	51	1649.6	3635
9.3	56448	37	12	0	12	49	1529.61	3632
9.3	56592	36	10	0	10	46	1410.58	3757
9.3	56736	39	10	0	10	49	1475.64	3837
9.3	56880	55	8	0	8	63	2003.76	3671
9.3	57024	24	13	1	12	37	1175.46	3679
9.3	57168	12	11	0	11	23	693.295	3764
9.3	57312	18	9	0	9	27	889.31	3684
9.3	57456	11	6	0	6	17	695.161	3570
9.3	57600	23	6	0	6	29	1259.25	3634
9.3	57744	30	9	7	2	39	1855.28	3797
9.3	57888	16	1	0	1	17	823.12	3761
9.3	58032	4	1	0	1	5	221.041	3790
9.3	58176	8	0	0	0	8	408.052	3706
9.3	58320	14	0	0	0	14	714.092	3637
9.3	58464	5	0	0	0	5	251.033	3599
9.3	58608	11	0	0	0	11	551.073	3719
9.3	58752	1	0	0	0	1	53.0063	3553
9.3	58896	0	0	0	0	0	0	3318
9.3	59040	0	0	0	0	0	0	3255
9.3	59184	0	0	0	0	0	0	3201
9.3	59328	0	0	0	0	0	0	3399
9.3	59472	0	0	0	0	0	0	3531
9.3	59616	0	0	0	0	0	0	3498
9.3	59760	0	0	0	0	0	0	3486
9.3	59904	0	0	0	0	0	0	3516
9.3	60048	0	0	0	0	0	0	3498
9.3	60192	0	0	0	0	0	0	3468
9.3	60336	0	0	0	0	0	0	3516
9.3	60480	0	0	0	0	0	0	3546
9.3	60624	0	0	0	0	0	0	3675
9.3	60768	0	0	0	0	0	0	3642
9.3	60912	0	0	0	0	0	0	3660
9.3	61056	0	0	0	0	0	0	3489
9.3	61200	0	0	0	0	0	0	3651
9.3	61344	0	0	0	0	0	0	3606
9.3	61488	0	0	0	0	0	0	3633
9.3	61632	0	0	0	0	0	0	3609
9.3	61776	0	0	0	0	0	0	3591
9.3	61920	0	0	0	0	0	0	3741
9.3	62064	0	0	0	0	0	0	3768
9.3	62208	0	0	0	0	0	0	3531
9.3	62352	0	0	0	0	0	0	3402
9.3	62496	0	0	0	0	0	0	3528
9.3	62640	0	0	0	0	0	0	3567
9.3	62784	0	0	0	0	0	0	3657
9.3	62928	0	0	0	0	0	0	3666
9.3	63072	0	0	0	0	0	0	3696
9.3	63216	0	0	0	0	0	0	3441
9.3	63360	0	0	0	0	0	0	3597
9.3	63504	0	0	0	0	0	0	3636
9.3	63648	0	0	0	0	0	0	3471
9.3	63792	0	0	0	0	0	0	3489
9.3	63936	0	0	0	0	0	0	3555
9.3	64080	0	0	0	0	0	0	3594
9.3	64224	0	0	0	0	0	0	3747
9.3	64368	0	0	0	0	0	0	3633
9.3	64512	0	0	0	0	0	0	3585
9.3	64656	0	0	0	0	0	0	3492
9.3	64800	0	0	0	0	0	0	3492
9.3	64944	0	0	0	0	0	0	3525
9.3	65088	0	0	0	0	0	0	3669
9.3	65232	0	0	0	0	0	0	3606
9.3	65376	0	0	0	0	0	0	3501
9.3	65520	0	0	0	0	0	0	3402
9.3	65664	0	0	0	0	0	0	3537
9.3	65808	0	0	0	0	0	0	3519
9.3	65952	0	0	0	0	0	0	3546
9.3	66096	0	0	0	0	0	0	3840
9.3	66240	0	0	0	0	0	0	3690
9.3	66384	0	0	0	0	0	0	3660
9.3	66528	0	0	0	0	0	0	3615
9.3	66672	0	0	0	0	0	0	3798
9.3	66816	0	0	0	0	0	0	3597
9.3	66960	0	0	0	0	0	0	3426
9.3	67104	0	0	0	0	0	0	3489
9.3	67248	0	0	0	0	0	0	3609
9.3	67392	0	0	0	0	0	0	3432
9.3	67536	0	0	0	0	0	0	3501
9.3	67680	0	0	0	0	0	0	3651
9.3	67824	0	0	0	0	0	0	3675
9.3	67968	0	0	0	0	0	0	3435
9.3	68112	0	0	0	0	0	0	3486
9.3	68256	0	0	0	0	0	0	3609
9.3	68400	0	0	0	0	0	0	3570
9.3	68544	0	0	0	0	0	0	3600
9.3	68688	0	0	0	0	0	0	3636
9.3	68832	0	0	0	0	0	0	3513
9.3	68976	0	0	0	0	0	0	3543
9.3	69120	0	0	0	0	0	0	3534
10.2	43344	0	62	0	62	62	307.801	1194
10.2	43488	0	55	0	55	55	296.547	1194
10.2	43632	0	52	0	52	52	277.534	1155
10.2	43776	0	46	0	46	46	226.592	1098
10.2	43920	0	40	0	40	40	204.531	1110
10.2	44064	0	34	0	34	34	192.448	1176
10.2	44208	0	26	0	26	26	156.309	1233
10.2	44352	0	23	0	23	23	118.284	1263
10.2	44496	0	21	0	21	21	118.284	1278
10.2	44640	0	19	0	19	19	105.259	1200
10.2	44784	0	13	0	13	13	83.1981	1170
10.2	44928	0	10	0	10	10	52.1026	1137
10.2	45072	0	8	0	8	8	44.1212	1131
10.2	45216	0	6	0	6	6	48.1119	1161
10.2	45360	0	4	0	4	4	22.0606	1179
10.2	45504	0	4	0	4	4	22.0606	1197
10.2	45648	0	3	0	3	3	11.0303	1215
10.2	45792	0	3	0	3	3	13.0256	1116
10.2	45936	0	2	0	2	2	0	1158
10.2	46080	0	2	0	2	2	0	1206
10.2	46224	0	1	0	1	1	0	1173
10.2	46368	0	1	0	1	1	0	1152
10.2	46512	0	0	0	0	0	0	1191
10.2	46656	0	0	0	0	0	0	1212
10.2	46800	0	0	0	0	0	0	1140
10.2	46944	0	0	0	0	0	0	1086
10.2	47088	0	0	0	0	0	0	1131
10.2	47232	0	0	0	0	0	0	1074
10.2	47376	0	0	0	0	0	0	1083
10.2	47520	0	0	0	0	0	0	1095
10.2	47664	0	0	0	0	0	0	1095
10.2	47808	0	0	0	0	0	0	1092
10.2	47952	0	0	0	0	0	0	1080
10.2	48096	0	0	0	0	0	0	1068
10.2	48240	0	0	0	0	0	0	1065
10.2	48384	0	0	0	0	0	0	1125
10.2	48528	0	0	0	0	0	0	1050
10.2	48672	0	0	0	0	0	0	1032
10.2	48816	0	0	0	0	0	0	1155
10.2	48960	0	0	0	0	0	0	1185
10.2	49104	0	0	0	0	0	0	1128
10.2	49248	0	0	0	0	0	0	1149
10.2	49392	0	0	0	0	0	0	1083
10.2	49536	0	0	0	0	0	0	1110
10.2	49680	0	0	0	0	0	0	1122
10.2	49824	0	0	0	0	0	0	1128
10.2	49968	0	0	0	0	0	0	1125
10.2	50112	0	0	0	0	0	0	1158
10.2	50256	0	0	0	0	0	0	1149
10.2	50400	0	0	0	0	0	0	1077
10.2	50544	0	0	0	0	0	0	1146
10.2	50688	0	0	0	0	0	0	1146
10.2	50832	0	0	0	0	0	0	1080
10.2	50976	0	0	0	0	0	0	1161
10.2	51120	0	0	0	0	0	0	1218
10.2	51264	0	0	0	0	0	0	1185
10.2	51408	0	0	0	0	0	0	1113
10.2	51552	0	0	0	0	0	0	1122
10.2	51696	0	0	0	0	0	0	1113
10.2	51840	0	0	0	0	0	0	1215
10.2	51984	0	0	0	0	0	0	1167
10.2	52128	0	0	0	0	0	0	1086
10.2	52272	0	0	0	0	0	0	1161
10.2	52416	0	0	0	0	0	0	1146
10.2	52560	0	0	0	0	0	0	1083
10.2	52704	0	0	0	0	0	0	1128
10.2	52848	0	0	0	0	0	0	1140
10.2	52992	0	0	0	0	0	0	1125
10.2	53136	0	0	0	0	0	0	1083
10.2	53280	0	0	0	0	0	0	1110
10.2	53424	0	0	0	0	0	0	1146
10.2	53568	0	0	0	0	0	0	1161
10.2	53712	0	0	0	0	0	0	1137
10.2	53856	0	0	0	0	0	0	1170
10.2	54000	0	0	0	0	0	0	1167
10.2	54144	0	0	0	0	0	0	1116
10.2	54288	0	0	0	0	0	0	1104
10.2	54432	0	0	0	0	0	0	1137
10.2	54576	0	0	0	0	0	0	1128
10.2	54720	0	0	0	0	0	0	1158
10.2	54864	0	0	0	0	0	0	1197
10.2	55008	0	0	0	0	0	0	1182
10.2	55152	0	0	0	0	0	0	1158
10.2	55296	0	0	0	0	0	0	1128
10.2	55440	0	0	0	0	0	0	1095
10.2	55584	0	0	0	0	0	0	1113
10.2	55728	0	0	0	0	0	0	1125
10.2	55872	0	0	0	0	0	0	1095
10.2	56016	0	0	0	0	0	0	1197
10.2	56160	0	0	0	0	0	0	1218
10.2	56304	0	0	0	0	0	0	1113
10.2	56448	0	0	0	0	0	0	1107
10.2	56592	0	0	0	0	0	0	1149
10.2	56736	0	0	0	0	0	0	1197
10.2	56880	0	0	0	0	0	0	1101
10.2	57024	0	0	0	0	0	0	1176
10.2	57168	0	0	0	0	0	0	1128
10.2	57312	0	0	0	0	0	0	1083
10.2	57456	0	0	0	0	0	0	1140
10.2	57600	0	0	0	0	0	0	1137
10.2	57744	0	0	0	0	0	0	1170
10.2	57888	0	0	0	0	0	0	1293
10.2	58032	0	0	0	0	0	0	1185
10.2	58176	0	0	0	0	0	0	1125
10.2	58320	0	0	0	0	0	0	1143
10.2	58464	0	0	0	0	0	0	1179
10.2	58608	0	0	0	0	0	0	1119
10.2	58752	0	0	0	0	0	0	996
10.2	58896	0	0	0	0	0	0	1194
10.2	59040	0	0	0	0	0	0	1233
10.2	59184	0	0	0	0	0	0	1179
10.2	59328	0	0	0	0	0	0	1176
10.2	59472	0	0	0	0	0	0	1173
10.2	59616	0	0	0	0	0	0	1077
10.2	59760	0	0	0	0	0	0	1122
10.2	59904	0	0	0	0	0	0	1224
10.2	60048	0	0	0	0	0	0	1188
10.2	60192	0	0	0	0	0	0	1200
10.2	60336	0	0	0	0	0	0	1194
10.2	60480	0	0	0	0	0	0	1152
10.2	60624	0	0	0	0	0	0	1140
10.2	60768	0	0	0	0	0	0	1146
10.2	60912	0	0	0	0	0	0	1176
10.2	61056	0	0	0	0	0	0	1056
10.2	61200	0	0	0	0	0	0	1023
10.2	61344	0	0	0	0	0	0	1233
10.2	61488	0	0	0	0	0	0	1260
10.2	61632	0	0	0	0	0	0	1227
10.2	61776	0	0	0	0	0	0	1092
10.2	61920	0	0	0	0	0	0	1086
10.2	62064	0	0	0	0	0	0	1056
10.2	62208	0	0	0	0	0	0	1029
10.2	62352	0	0	0	0	0	0	1071
10.2	62496	0	0	0	0	0	0	1083
10.2	62640	0	0	0	0	0	0	1140
10.2	62784	0	0	0	0	0	0	1149
10.2	62928	0	0	0	0	0	0	1113
10.2	63072	0	0	0	0	0	0	1026
10.2	63216	0	0	0	0	0	0	1011
10.2	63360	0	0	0	0	0	0	1077
10.2	63504	0	0	0	0	0	0	1020
10.2	63648	0	0	0	0	0	0	1017
10.2	63792	0	0	0	0	0	0	1074
10.2	63936	0	0	0	0	0	0	948
10.2	64080	0	0	0	0	0	0	1113
10.2	64224	0	0	0	0	0	0	1074
10.2	64368	0	0	0	0	0	0	1101
10.2	64512	0	0	0	0	0	0	1122
10.2	64656	0	0	0	0	0	0	1092
10.2	64800	0	0	0	0	0	0	1086
10.2	64944	0	0	0	0	0	0	1161
10.2	65088	0	0	0	0	0	0	1149
10.2	65232	0	0	0	0	0	0	1065
10.2	65376	0	0	0	0	0	0	1143
10.2	65520	0	0	0	0	0	0	1086
10.2	65664	0	0	0	0	0	0	1116
10.2	65808	0	0	0	0	0	0	1008
10.2	65952	0	0	0	0	0	0	1041
10.2	66096	0	0	0	0	0	0	1113
10.2	66240	0	0	0	0	0	0	1137
10.2	66384	0	0	0	0	0	0	1089
10.2	66528	0	0	0	0	0	0	1071
10.2	66672	0	0	0	0	0	0	1146
10.2	66816	0	0	0	0	0	0	1149
10.2	66960	0	0	0	0	0	0	1062
10.2	67104	0	0	0	0	0	0	1086
10.2	67248	0	0	0	0	0	0	1176
10.2	67392	0	0	0	0	0	0	1197
10.2	67536	0	0	0	0	0	0	1197
10.2	67680	0	0	0	0	0	0	1179
10.2	67824	0	0	0	0	0	0	1071
10.2	67968	0	0	0	0	0	0	1167
10.2	68112	0	0	0	0	0	0	1050
10.2	68256	0	0	0	0	0	0	1074
10.2	68400	0	0	0	0	0	0	1098
10.2	68544	0	0	0	0	0	0	1161
10.2	68688	0	0	0	0	0	0	1170
10.2	68832	0	0	0	0	0	0	1185
10.2	68976	0	0	0	0	0	0	1194
10.2	69120	0	0	0	0	0	0	1182
11.1	43344	0	30	0	30	30	55.1515	879
11.1	43488	0	27	0	27	27	51.165	771
11.1	43632	0	23	0	23	23	40.1347	813
11.1	43776	0	18	0	18	18	54.2222	846
11.1	43920	0	16	0	16	16	36.1481	942
11.1	44064	0	15	0	15	15	40.1347	975
11.1	44208	0	14	0	14	14	44.1254	945
11.1	44352	0	13	0	13	13	40.1347	990
11.1	44496	0	10	0	10	10	33.0909	945
11.1	44640	0	7	0	7	7	31.0976	1026
11.1	44784	0	3	0	3	3	22.0606	1020
11.1	44928	0	3	0	3	3	15.0222	924
11.1	45072	0	2	0	2	2	11.0303	846
11.1	45216	0	2	0	2	2	11.0303	912
11.1	45360	0	1	0	1	1	11.0303	879
11.1	45504	0	1	0	1	1	11.0303	846
11.1	45648	0	0	0	0	0	0	825
11.1	45792	0	0	0	0	0	0	855
11.1	45936	0	0	0	0	0	0	867
11.1	46080	0	0	0	0	0	0	765
11.1	46224	0	0	0	0	0	0	741
11.1	46368	0	0	0	0	0	0	762
11.1	46512	0	0	0	0	0	0	774
11.1	46656	0	0	0	0	0	0	789
11.1	46800	0	0	0	0	0	0	777
11.1	46944	0	0	0	0	0	0	729
11.1	47088	0	0	0	0	0	0	720
11.1	47232	0	0	0	0	0	0	762
11.1	47376	0	0	0	0	0	0	759
11.1	47520	0	0	0	0	0	0	807
11.1	47664	0	0	0	0	0	0	825
11.1	47808	0	0	0	0	0	0	762
11.1	47952	0	0	0	0	0	0	777
11.1	48096	0	0	0	0	0	0	795
11.1	48240	0	0	0	0	0	0	771
11.1	48384	0	0	0	0	0	0	765
11.1	48528	0	0	0	0	0	0	765
11.1	48672	0	0	0	0	0	0	816
11.1	48816	0	0	0	0	0	0	795
11.1	48960	0	0	0	0	0	0	774
11.1	49104	0	0	0	0	0	0	831
11.1	49248	0	0	0	0	0	0	837
11.1	49392	0	0	0	0	0	0	789
11.1	49536	0	0	0	0	0	0	750
11.1	49680	0	0	0	0	0	0	762
11.1	49824	0	0	0	0	0	0	771
11.1	49968	0	0	0	0	0	0	786
11.1	50112	0	0	0	0	0	0	780
11.1	50256	0	0	0	0	0	0	729
11.1	50400	0	0	0	0	0	0	828
11.1	50544	0	0	0	0	0	0	858
11.1	50688	0	0	0	0	0	0	834
11.1	50832	0	0	0	0	0	0	810
11.1	50976	0	0	0	0	0	0	831
11.1	51120	0	0	0	0	0	0	732
11.1	51264	0	0	0	0	0	0	831
11.1	51408	0	0	0	0	0	0	840
11.1	51552	0	0	0	0	0	0	867
11.1	51696	0	0	0	0	0	0	822
11.1	51840	0	0	0	0	0	0	795
11.1	51984	0	0	0	0	0	0	780
11.1	52128	0	0	0	0	0	0	837
11.1	52272	0	0	0	0	0	0	822
11.1	52416	0	0	0	0	0	0	846
11.1	52560	0	0	0	0	0	0	873
11.1	52704	0	0	0	0	0	0	864
11.1	52848	0	0	0	0	0	0	855
11.1	52992	0	0	0	0	0	0	831
11.1	53136	0	0	0	0	0	0	828
11.1	53280	0	0	0	0	0	0	855
11.1	53424	0	0	0	0	0	0	867
11.1	53568	0	0	0	0	0	0	873
11.1	53712	0	0	0	0	0	0	897
11.1	53856	0	0	0	0	0	0	891
11.1	54000	0	0	0	0	0	0	885
11.1	54144	0	0	0	0	0	0	936
11.1	54288	0	0	0	0	0	0	870
11.1	54432	0	0	0	0	0	0	807
11.1	54576	0	0	0	0	0	0	759
11.1	54720	0	0	0	0	0	0	837
11.1	54864	0	0	0	0	0	0	852
11.1	55008	0	0	0	0	0	0	828
11.1	55152	0	0	0	0	0	0	822
11.1	55296	0	0	0	0	0	0	873
11.1	55440	0	0	0	0	0	0	831
11.1	55584	0	0	0	0	0	0	828
11.1	55728	0	0	0	0	0	0	837
11.1	55872	0	0	0	0	0	0	846
11.1	56016	0	0	0	0	0	0	852
11.1	56160	0	0	0	0	0	0	813
11.1	56304	0	0	0	0	0	0	822
11.1	56448	0	0	0	0	0	0	786
11.1	56592	0	0	0	0	0	0	837
11.1	56736	0	0	0	0	0	0	807
11.1	56880	0	0	0	0	0	0	795
11.1	57024	0	0	0	0	0	0	765
11.1	57168	0	0	0	0	0	0	759
11.1	57312	0	0	0	0	0	0	804
11.1	57456	0	0	0	0	0	0	861
11.1	57600	0	0	0	0	0	0	762
11.1	57744	0	0	0	0	0	0	813
11.1	57888	0	0	0	0	0	0	768
11.1	58032	0	0	0	0	0	0	774
11.1	58176	0	0	0	0	0	0	840
11.1	58320	0	0	0	0	0	0	798
11.1	58464	0	0	0	0	0	0	801
11.1	58608	0	0	0	0	0	0	798
11.1	58752	0	0	0	0	0	0	864
11.1	58896	0	0	0	0	0	0	891
11.1	59040	0	0	0	0	0	0	810
11.1	59184	0	0	0	0	0	0	801
11.1	59328	0	0	0	0	0	0	816
11.1	59472	0	0	0	0	0	0	897
11.1	59616	0	0	0	0	0	0	855
11.1	59760	0	0	0	0	0	0	849
11.1	59904	0	0	0	0	0	0	852
11.1	60048	0	0	0	0	0	0	855
11.1	60192	0	0	0	0	0	0	777
11.1	60336	0	0	0	0	0	0	762
11.1	60480	0	0	0	0	0	0	771
11.1	60624	0	0	0	0	0	0	783
11.1	60768	0	0	0	0	0	0	804
11.1	60912	0	0	0	0	0	0	837
11.1	61056	0	0	0	0	0	0	825
11.1	61200	0	0	0	0	0	0	885
11.1	61344	0	0	0	0	0	0	885
11.1	61488	0	0	0	0	0	0	828
11.1	61632	0	0	0	0	0	0	810
11.1	61776	0	0	0	0	0	0	819
11.1	61920	0	0	0	0	0	0	873
11.1	62064	0	0	0	0	0	0	849
11.1	62208	0	0	0	0	0	0	804
11.1	62352	0	0	0	0	0	0	873
11.1	62496	0	0	0	0	0	0	873
11.1	62640	0	0	0	0	0	0	771
11.1	62784	0	0	0	0	0	0	843
11.1	62928	0	0	0	0	0	0	840
11.1	63072	0	0	0	0	0	0	879
11.1	63216	0	0	0	0	0	0	807
11.1	63360	0	0	0	0	0	0	786
11.1	63504	0	0	0	0	0	0	873
11.1	63648	0	0	0	0	0	0	870
11.1	63792	0	0	0	0	0	0	840
11.1	63936	0	0	0	0	0	0	891
11.1	64080	0	0	0	0	0	0	846
11.1	64224	0	0	0	0	0	0	816
11.1	64368	0	0	0	0	0	0	882
11.1	64512	0	0	0	0	0	0	927
11.1	64656	0	0	0	0	0	0	891
11.1	64800	0	0	0	0	0	0	888
11.1	64944	0	0	0	0	0	0	810
11.1	65088	0	0	0	0	0	0	816
11.1	65232	0	0	0	0	0	0	786
11.1	65376	0	0	0	0	0	0	861
11.1	65520	0	0	0	0	0	0	846
11.1	65664	0	0	0	0	0	0	858
11.1	65808	0	0	0	0	0	0	801
11.1	65952	0	0	0	0	0	0	810
11.1	66096	0	0	0	0	0	0	834
11.1	66240	0	0	0	0	0	0	816
11.1	66384	0	0	0	0	0	0	777
11.1	66528	0	0	0	0	0	0	825
11.1	66672	0	0	0	0	0	0	819
11.1	66816	0	0	0	0	0	0	783
11.1	66960	0	0	0	0	0	0	804
11.1	67104	0	0	0	0	0	0	744
11.1	67248	0	0	0	0	0	0	765
11.1	67392	0	0	0	0	0	0	876
11.1	67536	0	0	0	0	0	0	813
11.1	67680	0	0	0	0	0	0	831
11.1	67824	0	0	0	0	0	0	822
11.1	67968	0	0	0	0	0	0	846
11.1	68112	0	0	0	0	0	0	894
11.1	68256	0	0	0	0	0	0	852
11.1	68400	0	0	0	0	0	0	807
11.1	68544	0	0	0	0	0	0	879
11.1	68688	0	0	0	0	0	0	843
11.1	68832	0	0	0	0	0	0	864
11.1	68976	0	0	0	0	0	0	861
11.1	69120	0	0	0	0	0	0	819
12.3	43344	0	27	0	27	27	22.0606	1563
12.3	43488	0	24	0	24	24	26.0513	1617
12.3	43632	0	21	0	21	21	13.0256	1656
12.3	43776	0	19	0	19	19	11.0303	1716
12.3	43920	0	17	0	17	17	13.0256	1650
12.3	44064	0	14	0	14	14	13.0256	1644
12.3	44208	0	10	0	10	10	13.0256	1635
12.3	44352	0	8	0	8	8	13.0256	1536
12.3	44496	0	8	0	8	8	11.0303	1590
12.3	44640	0	6	0	6	6	11.0303	1596
12.3	44784	0	5	0	5	5	11.0303	1437
12.3	44928	0	2	0	2	2	0	1470
12.3	45072	0	2	0	2	2	0	1560
12.3	45216	0	2	0	2	2	0	1536
12.3	45360	0	2	0	2	2	0	1557
12.3	45504	0	1	0	1	1	0	1491
12.3	45648	0	1	0	1	1	0	1515
12.3	45792	0	1	0	1	1	0	1530
12.3	45936	0	1	0	1	1	0	1488
[truncated: 34,001 more rows]
