# Supplementary material for: GEODE: an in silico tool that translates in vitro to in vivo predictions of tuberculosis antibiotic combination efficacy
Source: Front Pharmacol. 2025 Oct 17;16:1639673. doi: 10.3389/fphar.2025.1639673 (PMC12575316; doi:10.3389/fphar.2025.1639673)
Supplement: Supplementary file 2 [file Supplementaryfile4.zip › simulation_data/RMZE-ANNH-min.csv]

exp	time	Int.Mtb.	Ext.Mtb.	repExtMtb	NonReplExt.Mtb.	TotMtb.	TotMtbInGranScaledRing	TotPethot
2.2	43344	0	18	0	18	18	105.259	984
2.2	43488	0	16	0	16	16	88.2466	993
2.2	43632	0	14	0	14	14	0	1095
2.2	43776	0	10	0	10	10	0	1074
2.2	43920	0	9	0	9	9	80.1558	1041
2.2	44064	0	7	0	7	7	69.1255	1002
2.2	44208	0	3	0	3	3	11.0303	1071
2.2	44352	0	2	0	2	2	11.0303	1023
2.2	44496	0	1	0	1	1	11.0303	1185
2.2	44640	0	0	0	0	0	0	1200
2.2	44784	0	0	0	0	0	0	1167
2.2	44928	0	0	0	0	0	0	1146
2.2	45072	0	0	0	0	0	0	1143
2.2	45216	0	0	0	0	0	0	1125
2.2	45360	0	0	0	0	0	0	1050
2.2	45504	0	0	0	0	0	0	1047
2.2	45648	0	0	0	0	0	0	960
2.2	45792	0	0	0	0	0	0	1104
2.2	45936	0	0	0	0	0	0	1029
2.2	46080	0	0	0	0	0	0	1026
2.2	46224	0	0	0	0	0	0	966
2.2	46368	0	0	0	0	0	0	969
2.2	46512	0	0	0	0	0	0	1065
2.2	46656	0	0	0	0	0	0	1104
2.2	46800	0	0	0	0	0	0	1110
2.2	46944	0	0	0	0	0	0	1005
2.2	47088	0	0	0	0	0	0	1050
2.2	47232	0	0	0	0	0	0	996
2.2	47376	0	0	0	0	0	0	1041
2.2	47520	0	0	0	0	0	0	1077
2.2	47664	0	0	0	0	0	0	1065
2.2	47808	0	0	0	0	0	0	1116
2.2	47952	0	0	0	0	0	0	1035
2.2	48096	0	0	0	0	0	0	1047
2.2	48240	0	0	0	0	0	0	1041
2.2	48384	0	0	0	0	0	0	1053
2.2	48528	0	0	0	0	0	0	1143
2.2	48672	0	0	0	0	0	0	1023
2.2	48816	0	0	0	0	0	0	1062
2.2	48960	0	0	0	0	0	0	1119
2.2	49104	0	0	0	0	0	0	1023
2.2	49248	0	0	0	0	0	0	1032
2.2	49392	0	0	0	0	0	0	1035
2.2	49536	0	0	0	0	0	0	1056
2.2	49680	0	0	0	0	0	0	1035
2.2	49824	0	0	0	0	0	0	1032
2.2	49968	0	0	0	0	0	0	1035
2.2	50112	0	0	0	0	0	0	1038
2.2	50256	0	0	0	0	0	0	1056
2.2	50400	0	0	0	0	0	0	1065
2.2	50544	0	0	0	0	0	0	1056
2.2	50688	0	0	0	0	0	0	1035
2.2	50832	0	0	0	0	0	0	993
2.2	50976	0	0	0	0	0	0	1026
2.2	51120	0	0	0	0	0	0	1041
2.2	51264	0	0	0	0	0	0	996
2.2	51408	0	0	0	0	0	0	1083
2.2	51552	0	0	0	0	0	0	1107
2.2	51696	0	0	0	0	0	0	1101
2.2	51840	0	0	0	0	0	0	1101
2.2	51984	0	0	0	0	0	0	1020
2.2	52128	0	0	0	0	0	0	1023
2.2	52272	0	0	0	0	0	0	1041
2.2	52416	0	0	0	0	0	0	1035
2.2	52560	0	0	0	0	0	0	1095
2.2	52704	0	0	0	0	0	0	1089
2.2	52848	0	0	0	0	0	0	1065
2.2	52992	0	0	0	0	0	0	1161
2.2	53136	0	0	0	0	0	0	1095
2.2	53280	0	0	0	0	0	0	1065
2.2	53424	0	0	0	0	0	0	1041
2.2	53568	0	0	0	0	0	0	1074
2.2	53712	0	0	0	0	0	0	1119
2.2	53856	0	0	0	0	0	0	1056
2.2	54000	0	0	0	0	0	0	1089
2.2	54144	0	0	0	0	0	0	1161
2.2	54288	0	0	0	0	0	0	1119
2.2	54432	0	0	0	0	0	0	1074
2.2	54576	0	0	0	0	0	0	1164
2.2	54720	0	0	0	0	0	0	1074
2.2	54864	0	0	0	0	0	0	1083
2.2	55008	0	0	0	0	0	0	1107
2.2	55152	0	0	0	0	0	0	1128
2.2	55296	0	0	0	0	0	0	1020
2.2	55440	0	0	0	0	0	0	1068
2.2	55584	0	0	0	0	0	0	1092
2.2	55728	0	0	0	0	0	0	1086
2.2	55872	0	0	0	0	0	0	1056
2.2	56016	0	0	0	0	0	0	1065
2.2	56160	0	0	0	0	0	0	1200
2.2	56304	0	0	0	0	0	0	1107
2.2	56448	0	0	0	0	0	0	1005
2.2	56592	0	0	0	0	0	0	1023
2.2	56736	0	0	0	0	0	0	1023
2.2	56880	0	0	0	0	0	0	1017
2.2	57024	0	0	0	0	0	0	1053
2.2	57168	0	0	0	0	0	0	1044
2.2	57312	0	0	0	0	0	0	1062
2.2	57456	0	0	0	0	0	0	993
2.2	57600	0	0	0	0	0	0	948
2.2	57744	0	0	0	0	0	0	1011
2.2	57888	0	0	0	0	0	0	1041
2.2	58032	0	0	0	0	0	0	1101
2.2	58176	0	0	0	0	0	0	1101
2.2	58320	0	0	0	0	0	0	1068
2.2	58464	0	0	0	0	0	0	1134
2.2	58608	0	0	0	0	0	0	1122
2.2	58752	0	0	0	0	0	0	1086
2.2	58896	0	0	0	0	0	0	1086
2.2	59040	0	0	0	0	0	0	1134
2.2	59184	0	0	0	0	0	0	1113
2.2	59328	0	0	0	0	0	0	1059
2.2	59472	0	0	0	0	0	0	1092
2.2	59616	0	0	0	0	0	0	1113
2.2	59760	0	0	0	0	0	0	1005
2.2	59904	0	0	0	0	0	0	960
2.2	60048	0	0	0	0	0	0	954
2.2	60192	0	0	0	0	0	0	1008
2.2	60336	0	0	0	0	0	0	1035
2.2	60480	0	0	0	0	0	0	1095
2.2	60624	0	0	0	0	0	0	1095
2.2	60768	0	0	0	0	0	0	1065
2.2	60912	0	0	0	0	0	0	1089
2.2	61056	0	0	0	0	0	0	1083
2.2	61200	0	0	0	0	0	0	1050
2.2	61344	0	0	0	0	0	0	948
2.2	61488	0	0	0	0	0	0	981
2.2	61632	0	0	0	0	0	0	1077
2.2	61776	0	0	0	0	0	0	1098
2.2	61920	0	0	0	0	0	0	1113
2.2	62064	0	0	0	0	0	0	1074
2.2	62208	0	0	0	0	0	0	987
2.2	62352	0	0	0	0	0	0	969
2.2	62496	0	0	0	0	0	0	1029
2.2	62640	0	0	0	0	0	0	1068
2.2	62784	0	0	0	0	0	0	999
2.2	62928	0	0	0	0	0	0	1065
2.2	63072	0	0	0	0	0	0	1161
2.2	63216	0	0	0	0	0	0	1137
2.2	63360	0	0	0	0	0	0	1146
2.2	63504	0	0	0	0	0	0	1119
2.2	63648	0	0	0	0	0	0	1038
2.2	63792	0	0	0	0	0	0	1062
2.2	63936	0	0	0	0	0	0	1065
2.2	64080	0	0	0	0	0	0	1059
2.2	64224	0	0	0	0	0	0	1014
2.2	64368	0	0	0	0	0	0	1014
2.2	64512	0	0	0	0	0	0	1044
2.2	64656	0	0	0	0	0	0	1023
2.2	64800	0	0	0	0	0	0	1050
2.2	64944	0	0	0	0	0	0	1095
2.2	65088	0	0	0	0	0	0	1032
2.2	65232	0	0	0	0	0	0	1032
2.2	65376	0	0	0	0	0	0	981
2.2	65520	0	0	0	0	0	0	1119
2.2	65664	0	0	0	0	0	0	1044
2.2	65808	0	0	0	0	0	0	987
2.2	65952	0	0	0	0	0	0	966
2.2	66096	0	0	0	0	0	0	1017
2.2	66240	0	0	0	0	0	0	939
2.2	66384	0	0	0	0	0	0	975
2.2	66528	0	0	0	0	0	0	945
2.2	66672	0	0	0	0	0	0	1014
2.2	66816	0	0	0	0	0	0	1065
2.2	66960	0	0	0	0	0	0	1098
2.2	67104	0	0	0	0	0	0	1140
2.2	67248	0	0	0	0	0	0	1131
2.2	67392	0	0	0	0	0	0	1089
2.2	67536	0	0	0	0	0	0	1086
2.2	67680	0	0	0	0	0	0	1080
2.2	67824	0	0	0	0	0	0	1080
2.2	67968	0	0	0	0	0	0	1041
2.2	68112	0	0	0	0	0	0	933
2.2	68256	0	0	0	0	0	0	1014
2.2	68400	0	0	0	0	0	0	1071
2.2	68544	0	0	0	0	0	0	1035
2.2	68688	0	0	0	0	0	0	1020
2.2	68832	0	0	0	0	0	0	1020
2.2	68976	0	0	0	0	0	0	1047
2.2	69120	0	0	0	0	0	0	1035
3.2	43344	0	366	0	366	366	3135.41	3183
3.2	43488	0	358	0	358	358	3005.61	3207
3.2	43632	0	347	0	347	347	2893.78	3399
3.2	43776	0	339	0	339	339	2843.6	3282
3.2	43920	0	328	0	328	328	2713.05	3252
3.2	44064	0	316	0	316	316	2618.26	3234
3.2	44208	0	307	0	307	307	2473.17	3171
3.2	44352	0	298	0	298	298	2423.18	3171
3.2	44496	0	289	0	289	289	2341.9	3240
3.2	44640	0	280	0	280	280	2284.42	3144
3.2	44784	0	268	0	268	268	2152.24	3198
3.2	44928	0	254	0	254	254	2073.33	3192
3.2	45072	0	243	0	243	243	1901.61	3177
3.2	45216	0	231	0	231	231	1854.83	3192
3.2	45360	0	215	0	215	215	1701.76	3114
3.2	45504	0	207	0	207	207	1631.96	3108
3.2	45648	0	193	0	193	193	1497.38	3267
3.2	45792	0	178	0	178	178	1357.96	3210
3.2	45936	0	171	0	171	171	1338.38	3138
3.2	46080	0	166	0	166	166	1276.81	3270
3.2	46224	0	156	0	156	156	1172.2	3201
3.2	46368	0	146	0	146	146	1112.76	3222
3.2	46512	0	135	0	135	135	1022.32	3297
3.2	46656	0	118	0	118	118	912.349	3273
3.2	46800	0	106	0	106	106	805.786	3273
3.2	46944	0	93	0	93	93	665.11	3171
3.2	47088	0	83	0	83	83	557.764	3165
3.2	47232	0	74	0	74	74	506.994	3219
3.2	47376	0	60	0	60	60	393.757	3264
3.2	47520	0	47	0	47	47	324.212	3240
3.2	47664	0	38	0	38	38	223.981	3132
3.2	47808	0	26	0	26	26	169.991	3108
3.2	47952	0	19	0	19	19	118.352	3312
3.2	48096	0	13	0	13	13	85.8486	3339
3.2	48240	0	8	0	8	8	58.4627	3234
3.2	48384	0	7	0	7	7	53.3583	3399
3.2	48528	0	5	0	5	5	39.267	3357
3.2	48672	0	3	0	3	3	21.189	3261
3.2	48816	0	1	0	1	1	3.11111	3108
3.2	48960	0	0	0	0	0	0	3156
3.2	49104	0	0	0	0	0	0	3393
3.2	49248	0	0	0	0	0	0	3339
3.2	49392	0	0	0	0	0	0	3168
3.2	49536	0	0	0	0	0	0	3258
3.2	49680	0	0	0	0	0	0	3282
3.2	49824	0	0	0	0	0	0	3345
3.2	49968	0	0	0	0	0	0	3198
3.2	50112	0	0	0	0	0	0	3213
3.2	50256	0	0	0	0	0	0	3213
3.2	50400	0	0	0	0	0	0	3384
3.2	50544	0	0	0	0	0	0	3231
3.2	50688	0	0	0	0	0	0	3126
3.2	50832	0	0	0	0	0	0	3246
3.2	50976	0	0	0	0	0	0	3132
3.2	51120	0	0	0	0	0	0	3060
3.2	51264	0	0	0	0	0	0	3270
3.2	51408	0	0	0	0	0	0	3315
3.2	51552	0	0	0	0	0	0	3138
3.2	51696	0	0	0	0	0	0	3282
3.2	51840	0	0	0	0	0	0	3270
3.2	51984	0	0	0	0	0	0	3204
3.2	52128	0	0	0	0	0	0	3171
3.2	52272	0	0	0	0	0	0	3144
3.2	52416	0	0	0	0	0	0	3240
3.2	52560	0	0	0	0	0	0	3189
3.2	52704	0	0	0	0	0	0	3228
3.2	52848	0	0	0	0	0	0	3180
3.2	52992	0	0	0	0	0	0	3324
3.2	53136	0	0	0	0	0	0	3279
3.2	53280	0	0	0	0	0	0	3363
3.2	53424	0	0	0	0	0	0	3258
3.2	53568	0	0	0	0	0	0	3159
3.2	53712	0	0	0	0	0	0	3078
3.2	53856	0	0	0	0	0	0	3294
3.2	54000	0	0	0	0	0	0	3171
3.2	54144	0	0	0	0	0	0	3255
3.2	54288	0	0	0	0	0	0	3216
3.2	54432	0	0	0	0	0	0	3132
3.2	54576	0	0	0	0	0	0	3222
3.2	54720	0	0	0	0	0	0	3168
3.2	54864	0	0	0	0	0	0	3186
3.2	55008	0	0	0	0	0	0	3216
3.2	55152	0	0	0	0	0	0	3141
3.2	55296	0	0	0	0	0	0	3324
3.2	55440	0	0	0	0	0	0	3225
3.2	55584	0	0	0	0	0	0	3213
3.2	55728	0	0	0	0	0	0	3243
3.2	55872	0	0	0	0	0	0	3273
3.2	56016	0	0	0	0	0	0	3309
3.2	56160	0	0	0	0	0	0	3114
3.2	56304	0	0	0	0	0	0	3051
3.2	56448	0	0	0	0	0	0	3033
3.2	56592	0	0	0	0	0	0	3129
3.2	56736	0	0	0	0	0	0	3261
3.2	56880	0	0	0	0	0	0	3120
3.2	57024	0	0	0	0	0	0	3162
3.2	57168	0	0	0	0	0	0	3279
3.2	57312	0	0	0	0	0	0	3234
3.2	57456	0	0	0	0	0	0	3099
3.2	57600	0	0	0	0	0	0	3231
3.2	57744	0	0	0	0	0	0	3237
3.2	57888	0	0	0	0	0	0	3243
3.2	58032	0	0	0	0	0	0	3186
3.2	58176	0	0	0	0	0	0	3027
3.2	58320	0	0	0	0	0	0	3042
3.2	58464	0	0	0	0	0	0	3075
3.2	58608	0	0	0	0	0	0	3063
3.2	58752	0	0	0	0	0	0	3099
3.2	58896	0	0	0	0	0	0	2988
3.2	59040	0	0	0	0	0	0	2985
3.2	59184	0	0	0	0	0	0	3090
3.2	59328	0	0	0	0	0	0	3102
3.2	59472	0	0	0	0	0	0	3168
3.2	59616	0	0	0	0	0	0	3042
3.2	59760	0	0	0	0	0	0	3021
3.2	59904	0	0	0	0	0	0	3054
3.2	60048	0	0	0	0	0	0	3177
3.2	60192	0	0	0	0	0	0	3099
3.2	60336	0	0	0	0	0	0	3120
3.2	60480	0	0	0	0	0	0	3108
3.2	60624	0	0	0	0	0	0	3279
3.2	60768	0	0	0	0	0	0	3255
3.2	60912	0	0	0	0	0	0	3186
3.2	61056	0	0	0	0	0	0	3111
3.2	61200	0	0	0	0	0	0	3207
3.2	61344	0	0	0	0	0	0	3021
3.2	61488	0	0	0	0	0	0	2865
3.2	61632	0	0	0	0	0	0	2991
3.2	61776	0	0	0	0	0	0	3195
3.2	61920	0	0	0	0	0	0	2955
3.2	62064	0	0	0	0	0	0	2955
3.2	62208	0	0	0	0	0	0	3087
3.2	62352	0	0	0	0	0	0	3156
3.2	62496	0	0	0	0	0	0	3234
3.2	62640	0	0	0	0	0	0	3318
3.2	62784	0	0	0	0	0	0	3246
3.2	62928	0	0	0	0	0	0	3225
3.2	63072	0	0	0	0	0	0	3108
3.2	63216	0	0	0	0	0	0	3168
3.2	63360	0	0	0	0	0	0	3111
3.2	63504	0	0	0	0	0	0	3138
3.2	63648	0	0	0	0	0	0	3276
3.2	63792	0	0	0	0	0	0	3150
3.2	63936	0	0	0	0	0	0	3090
3.2	64080	0	0	0	0	0	0	3051
3.2	64224	0	0	0	0	0	0	3072
3.2	64368	0	0	0	0	0	0	3264
3.2	64512	0	0	0	0	0	0	3264
3.2	64656	0	0	0	0	0	0	3186
3.2	64800	0	0	0	0	0	0	3189
3.2	64944	0	0	0	0	0	0	3231
3.2	65088	0	0	0	0	0	0	3264
3.2	65232	0	0	0	0	0	0	3147
3.2	65376	0	0	0	0	0	0	3150
3.2	65520	0	0	0	0	0	0	3117
3.2	65664	0	0	0	0	0	0	3087
3.2	65808	0	0	0	0	0	0	3132
3.2	65952	0	0	0	0	0	0	3342
3.2	66096	0	0	0	0	0	0	3261
3.2	66240	0	0	0	0	0	0	3183
3.2	66384	0	0	0	0	0	0	3033
3.2	66528	0	0	0	0	0	0	3228
3.2	66672	0	0	0	0	0	0	3054
3.2	66816	0	0	0	0	0	0	3189
3.2	66960	0	0	0	0	0	0	3252
3.2	67104	0	0	0	0	0	0	3267
3.2	67248	0	0	0	0	0	0	3342
3.2	67392	0	0	0	0	0	0	3186
3.2	67536	0	0	0	0	0	0	3249
3.2	67680	0	0	0	0	0	0	3153
3.2	67824	0	0	0	0	0	0	3183
3.2	67968	0	0	0	0	0	0	3123
3.2	68112	0	0	0	0	0	0	3066
3.2	68256	0	0	0	0	0	0	3036
3.2	68400	0	0	0	0	0	0	2994
3.2	68544	0	0	0	0	0	0	2979
3.2	68688	0	0	0	0	0	0	3036
3.2	68832	0	0	0	0	0	0	3141
3.2	68976	0	0	0	0	0	0	3093
3.2	69120	0	0	0	0	0	0	3066
4.1	43344	0	51	0	51	51	477.521	2337
4.1	43488	0	48	0	48	48	181.224	2583
4.1	43632	0	45	0	45	45	181.224	2451
4.1	43776	0	41	0	41	41	265.366	2337
4.1	43920	0	40	0	40	40	150.223	2373
4.1	44064	0	40	0	40	40	150.223	2205
4.1	44208	0	38	0	38	38	382.429	2211
4.1	44352	0	37	0	37	37	120.179	2019
4.1	44496	0	34	0	34	34	120.179	2106
4.1	44640	0	31	0	31	31	323.377	2097
4.1	44784	0	29	0	29	29	202.242	1986
4.1	44928	0	26	0	26	26	88.1368	2232
4.1	45072	0	21	0	21	21	259.295	2214
4.1	45216	0	19	0	19	19	100.12	2208
4.1	45360	0	18	0	18	18	195.208	2220
4.1	45504	0	13	0	13	13	153.18	2175
4.1	45648	0	9	0	9	9	79.1067	2106
4.1	45792	0	5	0	5	5	15.0222	2133
4.1	45936	0	3	0	3	3	0	2070
4.1	46080	0	2	0	2	2	0	2025
4.1	46224	0	0	0	0	0	0	2040
4.1	46368	0	0	0	0	0	0	2097
4.1	46512	0	0	0	0	0	0	2085
4.1	46656	0	0	0	0	0	0	2142
4.1	46800	0	0	0	0	0	0	2205
4.1	46944	0	0	0	0	0	0	2187
4.1	47088	0	0	0	0	0	0	2202
4.1	47232	0	0	0	0	0	0	2127
4.1	47376	0	0	0	0	0	0	2208
4.1	47520	0	0	0	0	0	0	2199
4.1	47664	0	0	0	0	0	0	2169
4.1	47808	0	0	0	0	0	0	2055
4.1	47952	0	0	0	0	0	0	2049
4.1	48096	0	0	0	0	0	0	2097
4.1	48240	0	0	0	0	0	0	1968
4.1	48384	0	0	0	0	0	0	2040
4.1	48528	0	0	0	0	0	0	2097
4.1	48672	0	0	0	0	0	0	2118
4.1	48816	0	0	0	0	0	0	1947
4.1	48960	0	0	0	0	0	0	2070
4.1	49104	0	0	0	0	0	0	2025
4.1	49248	0	0	0	0	0	0	2124
4.1	49392	0	0	0	0	0	0	2127
4.1	49536	0	0	0	0	0	0	2100
4.1	49680	0	0	0	0	0	0	2184
4.1	49824	0	0	0	0	0	0	2028
4.1	49968	0	0	0	0	0	0	1950
4.1	50112	0	0	0	0	0	0	2070
4.1	50256	0	0	0	0	0	0	2073
4.1	50400	0	0	0	0	0	0	2010
4.1	50544	0	0	0	0	0	0	2076
4.1	50688	0	0	0	0	0	0	1959
4.1	50832	0	0	0	0	0	0	2052
4.1	50976	0	0	0	0	0	0	2088
4.1	51120	0	0	0	0	0	0	2220
4.1	51264	0	0	0	0	0	0	2250
4.1	51408	0	0	0	0	0	0	2211
4.1	51552	0	0	0	0	0	0	2115
4.1	51696	0	0	0	0	0	0	2127
4.1	51840	0	0	0	0	0	0	2088
4.1	51984	0	0	0	0	0	0	2094
4.1	52128	0	0	0	0	0	0	2145
4.1	52272	0	0	0	0	0	0	1968
4.1	52416	0	0	0	0	0	0	2130
4.1	52560	0	0	0	0	0	0	2265
4.1	52704	0	0	0	0	0	0	2166
4.1	52848	0	0	0	0	0	0	2070
4.1	52992	0	0	0	0	0	0	2178
4.1	53136	0	0	0	0	0	0	2124
4.1	53280	0	0	0	0	0	0	2073
4.1	53424	0	0	0	0	0	0	2055
4.1	53568	0	0	0	0	0	0	2187
4.1	53712	0	0	0	0	0	0	2124
4.1	53856	0	0	0	0	0	0	2112
4.1	54000	0	0	0	0	0	0	2043
4.1	54144	0	0	0	0	0	0	2088
4.1	54288	0	0	0	0	0	0	2085
4.1	54432	0	0	0	0	0	0	2142
4.1	54576	0	0	0	0	0	0	2145
4.1	54720	0	0	0	0	0	0	2157
4.1	54864	0	0	0	0	0	0	2166
4.1	55008	0	0	0	0	0	0	2163
4.1	55152	0	0	0	0	0	0	2001
4.1	55296	0	0	0	0	0	0	2145
4.1	55440	0	0	0	0	0	0	2055
4.1	55584	0	0	0	0	0	0	2256
4.1	55728	0	0	0	0	0	0	2292
4.1	55872	0	0	0	0	0	0	2205
4.1	56016	0	0	0	0	0	0	2121
4.1	56160	0	0	0	0	0	0	2046
4.1	56304	0	0	0	0	0	0	2082
4.1	56448	0	0	0	0	0	0	2184
4.1	56592	0	0	0	0	0	0	2181
4.1	56736	0	0	0	0	0	0	2184
4.1	56880	0	0	0	0	0	0	2163
4.1	57024	0	0	0	0	0	0	2088
4.1	57168	0	0	0	0	0	0	2013
4.1	57312	0	0	0	0	0	0	2130
4.1	57456	0	0	0	0	0	0	2112
4.1	57600	0	0	0	0	0	0	2142
4.1	57744	0	0	0	0	0	0	2001
4.1	57888	0	0	0	0	0	0	1977
4.1	58032	0	0	0	0	0	0	2109
4.1	58176	0	0	0	0	0	0	2133
4.1	58320	0	0	0	0	0	0	2157
4.1	58464	0	0	0	0	0	0	2133
4.1	58608	0	0	0	0	0	0	2154
4.1	58752	0	0	0	0	0	0	2199
4.1	58896	0	0	0	0	0	0	2145
4.1	59040	0	0	0	0	0	0	2178
4.1	59184	0	0	0	0	0	0	2046
4.1	59328	0	0	0	0	0	0	2214
4.1	59472	0	0	0	0	0	0	2160
4.1	59616	0	0	0	0	0	0	2091
4.1	59760	0	0	0	0	0	0	2178
4.1	59904	0	0	0	0	0	0	2127
4.1	60048	0	0	0	0	0	0	2259
4.1	60192	0	0	0	0	0	0	2250
4.1	60336	0	0	0	0	0	0	2292
4.1	60480	0	0	0	0	0	0	2175
4.1	60624	0	0	0	0	0	0	2178
4.1	60768	0	0	0	0	0	0	2172
4.1	60912	0	0	0	0	0	0	2220
4.1	61056	0	0	0	0	0	0	2160
4.1	61200	0	0	0	0	0	0	2025
4.1	61344	0	0	0	0	0	0	2100
4.1	61488	0	0	0	0	0	0	2139
4.1	61632	0	0	0	0	0	0	1998
4.1	61776	0	0	0	0	0	0	2112
4.1	61920	0	0	0	0	0	0	2118
4.1	62064	0	0	0	0	0	0	2052
4.1	62208	0	0	0	0	0	0	2067
4.1	62352	0	0	0	0	0	0	2085
4.1	62496	0	0	0	0	0	0	2085
4.1	62640	0	0	0	0	0	0	2112
4.1	62784	0	0	0	0	0	0	2118
4.1	62928	0	0	0	0	0	0	2166
4.1	63072	0	0	0	0	0	0	2133
4.1	63216	0	0	0	0	0	0	2199
4.1	63360	0	0	0	0	0	0	2181
4.1	63504	0	0	0	0	0	0	2148
4.1	63648	0	0	0	0	0	0	2112
4.1	63792	0	0	0	0	0	0	2133
4.1	63936	0	0	0	0	0	0	2265
4.1	64080	0	0	0	0	0	0	2067
4.1	64224	0	0	0	0	0	0	2118
4.1	64368	0	0	0	0	0	0	2232
4.1	64512	0	0	0	0	0	0	2274
4.1	64656	0	0	0	0	0	0	2259
4.1	64800	0	0	0	0	0	0	2091
4.1	64944	0	0	0	0	0	0	2130
4.1	65088	0	0	0	0	0	0	2136
4.1	65232	0	0	0	0	0	0	2079
4.1	65376	0	0	0	0	0	0	2130
4.1	65520	0	0	0	0	0	0	2091
4.1	65664	0	0	0	0	0	0	2109
4.1	65808	0	0	0	0	0	0	2124
4.1	65952	0	0	0	0	0	0	2208
4.1	66096	0	0	0	0	0	0	2289
4.1	66240	0	0	0	0	0	0	2253
4.1	66384	0	0	0	0	0	0	2172
4.1	66528	0	0	0	0	0	0	2106
4.1	66672	0	0	0	0	0	0	2007
4.1	66816	0	0	0	0	0	0	2037
4.1	66960	0	0	0	0	0	0	1998
4.1	67104	0	0	0	0	0	0	1950
4.1	67248	0	0	0	0	0	0	1989
4.1	67392	0	0	0	0	0	0	2133
4.1	67536	0	0	0	0	0	0	2130
4.1	67680	0	0	0	0	0	0	2043
4.1	67824	0	0	0	0	0	0	2169
4.1	67968	0	0	0	0	0	0	2127
4.1	68112	0	0	0	0	0	0	2142
4.1	68256	0	0	0	0	0	0	2136
4.1	68400	0	0	0	0	0	0	2154
4.1	68544	0	0	0	0	0	0	2184
4.1	68688	0	0	0	0	0	0	2181
4.1	68832	0	0	0	0	0	0	2139
4.1	68976	0	0	0	0	0	0	2241
4.1	69120	0	0	0	0	0	0	2259
4.2	43344	0	29	0	29	29	153.272	1992
4.2	43488	0	28	0	28	28	82.1495	1968
4.2	43632	0	26	0	26	26	186.352	1932
4.2	43776	0	24	0	24	24	195.289	1956
4.2	43920	0	18	0	18	18	79.1059	1986
4.2	44064	0	15	0	15	15	121.224	2022
4.2	44208	0	14	0	14	14	41.0735	1929
4.2	44352	0	9	0	9	9	30.0444	1893
4.2	44496	0	6	0	6	6	13.0256	1947
4.2	44640	0	3	0	3	3	26.0513	2064
4.2	44784	0	3	0	3	3	0	1917
4.2	44928	0	1	0	1	1	0	2022
4.2	45072	0	1	0	1	1	0	2061
4.2	45216	0	0	0	0	0	0	2034
4.2	45360	0	0	0	0	0	0	2064
4.2	45504	0	0	0	0	0	0	1947
4.2	45648	0	0	0	0	0	0	1863
4.2	45792	0	0	0	0	0	0	1887
4.2	45936	0	0	0	0	0	0	1866
4.2	46080	0	0	0	0	0	0	1794
4.2	46224	0	0	0	0	0	0	1809
4.2	46368	0	0	0	0	0	0	1857
4.2	46512	0	0	0	0	0	0	1869
4.2	46656	0	0	0	0	0	0	1800
4.2	46800	0	0	0	0	0	0	1806
4.2	46944	0	0	0	0	0	0	1896
4.2	47088	0	0	0	0	0	0	1749
4.2	47232	0	0	0	0	0	0	1689
4.2	47376	0	0	0	0	0	0	1731
4.2	47520	0	0	0	0	0	0	1782
4.2	47664	0	0	0	0	0	0	1692
4.2	47808	0	0	0	0	0	0	1848
4.2	47952	0	0	0	0	0	0	1824
4.2	48096	0	0	0	0	0	0	1929
4.2	48240	0	0	0	0	0	0	1857
4.2	48384	0	0	0	0	0	0	1812
4.2	48528	0	0	0	0	0	0	1833
4.2	48672	0	0	0	0	0	0	1800
4.2	48816	0	0	0	0	0	0	1809
4.2	48960	0	0	0	0	0	0	1887
4.2	49104	0	0	0	0	0	0	1854
4.2	49248	0	0	0	0	0	0	1827
4.2	49392	0	0	0	0	0	0	1728
4.2	49536	0	0	0	0	0	0	1851
4.2	49680	0	0	0	0	0	0	1857
4.2	49824	0	0	0	0	0	0	1908
4.2	49968	0	0	0	0	0	0	1827
4.2	50112	0	0	0	0	0	0	1809
4.2	50256	0	0	0	0	0	0	1896
4.2	50400	0	0	0	0	0	0	1866
4.2	50544	0	0	0	0	0	0	1821
4.2	50688	0	0	0	0	0	0	1848
4.2	50832	0	0	0	0	0	0	1902
4.2	50976	0	0	0	0	0	0	1947
4.2	51120	0	0	0	0	0	0	1827
4.2	51264	0	0	0	0	0	0	1893
4.2	51408	0	0	0	0	0	0	1869
4.2	51552	0	0	0	0	0	0	1830
4.2	51696	0	0	0	0	0	0	1884
4.2	51840	0	0	0	0	0	0	1839
4.2	51984	0	0	0	0	0	0	1911
4.2	52128	0	0	0	0	0	0	1950
4.2	52272	0	0	0	0	0	0	1938
4.2	52416	0	0	0	0	0	0	1902
4.2	52560	0	0	0	0	0	0	1887
4.2	52704	0	0	0	0	0	0	1905
4.2	52848	0	0	0	0	0	0	1875
4.2	52992	0	0	0	0	0	0	1866
4.2	53136	0	0	0	0	0	0	1944
4.2	53280	0	0	0	0	0	0	1875
4.2	53424	0	0	0	0	0	0	1860
4.2	53568	0	0	0	0	0	0	1908
4.2	53712	0	0	0	0	0	0	2019
4.2	53856	0	0	0	0	0	0	1977
4.2	54000	0	0	0	0	0	0	1935
4.2	54144	0	0	0	0	0	0	1896
4.2	54288	0	0	0	0	0	0	1842
4.2	54432	0	0	0	0	0	0	1893
4.2	54576	0	0	0	0	0	0	1995
4.2	54720	0	0	0	0	0	0	1929
4.2	54864	0	0	0	0	0	0	2025
4.2	55008	0	0	0	0	0	0	1860
4.2	55152	0	0	0	0	0	0	1905
4.2	55296	0	0	0	0	0	0	1836
4.2	55440	0	0	0	0	0	0	1809
4.2	55584	0	0	0	0	0	0	1857
4.2	55728	0	0	0	0	0	0	1911
4.2	55872	0	0	0	0	0	0	2004
4.2	56016	0	0	0	0	0	0	1854
4.2	56160	0	0	0	0	0	0	1923
4.2	56304	0	0	0	0	0	0	1926
4.2	56448	0	0	0	0	0	0	1974
4.2	56592	0	0	0	0	0	0	2004
4.2	56736	0	0	0	0	0	0	1857
4.2	56880	0	0	0	0	0	0	1878
4.2	57024	0	0	0	0	0	0	1926
4.2	57168	0	0	0	0	0	0	1821
4.2	57312	0	0	0	0	0	0	1875
4.2	57456	0	0	0	0	0	0	1923
4.2	57600	0	0	0	0	0	0	1929
4.2	57744	0	0	0	0	0	0	1899
4.2	57888	0	0	0	0	0	0	1860
4.2	58032	0	0	0	0	0	0	1911
4.2	58176	0	0	0	0	0	0	1848
4.2	58320	0	0	0	0	0	0	1881
4.2	58464	0	0	0	0	0	0	1896
4.2	58608	0	0	0	0	0	0	1875
4.2	58752	0	0	0	0	0	0	1893
4.2	58896	0	0	0	0	0	0	2007
4.2	59040	0	0	0	0	0	0	2058
4.2	59184	0	0	0	0	0	0	1977
4.2	59328	0	0	0	0	0	0	1959
4.2	59472	0	0	0	0	0	0	1893
4.2	59616	0	0	0	0	0	0	1848
4.2	59760	0	0	0	0	0	0	1995
4.2	59904	0	0	0	0	0	0	1896
4.2	60048	0	0	0	0	0	0	1953
4.2	60192	0	0	0	0	0	0	1902
4.2	60336	0	0	0	0	0	0	1923
4.2	60480	0	0	0	0	0	0	1893
4.2	60624	0	0	0	0	0	0	1923
4.2	60768	0	0	0	0	0	0	1881
4.2	60912	0	0	0	0	0	0	1941
4.2	61056	0	0	0	0	0	0	1995
4.2	61200	0	0	0	0	0	0	1953
4.2	61344	0	0	0	0	0	0	1917
4.2	61488	0	0	0	0	0	0	1959
4.2	61632	0	0	0	0	0	0	1905
4.2	61776	0	0	0	0	0	0	2025
4.2	61920	0	0	0	0	0	0	2004
4.2	62064	0	0	0	0	0	0	1980
4.2	62208	0	0	0	0	0	0	1929
4.2	62352	0	0	0	0	0	0	1929
4.2	62496	0	0	0	0	0	0	2010
4.2	62640	0	0	0	0	0	0	1944
4.2	62784	0	0	0	0	0	0	2028
4.2	62928	0	0	0	0	0	0	1926
4.2	63072	0	0	0	0	0	0	1917
4.2	63216	0	0	0	0	0	0	2016
4.2	63360	0	0	0	0	0	0	1959
4.2	63504	0	0	0	0	0	0	1917
4.2	63648	0	0	0	0	0	0	1893
4.2	63792	0	0	0	0	0	0	1827
4.2	63936	0	0	0	0	0	0	1977
4.2	64080	0	0	0	0	0	0	2169
4.2	64224	0	0	0	0	0	0	1968
4.2	64368	0	0	0	0	0	0	1875
4.2	64512	0	0	0	0	0	0	1797
4.2	64656	0	0	0	0	0	0	1692
4.2	64800	0	0	0	0	0	0	1800
4.2	64944	0	0	0	0	0	0	1911
4.2	65088	0	0	0	0	0	0	1875
4.2	65232	0	0	0	0	0	0	1875
4.2	65376	0	0	0	0	0	0	1785
4.2	65520	0	0	0	0	0	0	1827
4.2	65664	0	0	0	0	0	0	1845
4.2	65808	0	0	0	0	0	0	1935
4.2	65952	0	0	0	0	0	0	1878
4.2	66096	0	0	0	0	0	0	1884
4.2	66240	0	0	0	0	0	0	2022
4.2	66384	0	0	0	0	0	0	1959
4.2	66528	0	0	0	0	0	0	1944
4.2	66672	0	0	0	0	0	0	1854
4.2	66816	0	0	0	0	0	0	1848
4.2	66960	0	0	0	0	0	0	1938
4.2	67104	0	0	0	0	0	0	2007
4.2	67248	0	0	0	0	0	0	2025
4.2	67392	0	0	0	0	0	0	1881
4.2	67536	0	0	0	0	0	0	1815
4.2	67680	0	0	0	0	0	0	1944
4.2	67824	0	0	0	0	0	0	1959
4.2	67968	0	0	0	0	0	0	1959
4.2	68112	0	0	0	0	0	0	1947
4.2	68256	0	0	0	0	0	0	1848
4.2	68400	0	0	0	0	0	0	1899
4.2	68544	0	0	0	0	0	0	1878
4.2	68688	0	0	0	0	0	0	1881
4.2	68832	0	0	0	0	0	0	1848
4.2	68976	0	0	0	0	0	0	1812
4.2	69120	0	0	0	0	0	0	1890
5.1	43344	0	66	0	66	66	1.33333	4134
5.1	43488	0	61	0	61	61	3.11111	4170
5.1	43632	0	56	0	56	56	1.33333	4173
5.1	43776	0	49	0	49	49	3.11111	4206
5.1	43920	0	46	0	46	46	1.33333	4206
5.1	44064	0	43	0	43	43	3.11111	4125
5.1	44208	0	39	0	39	39	1.33333	4182
5.1	44352	0	37	0	37	37	1.33333	4113
5.1	44496	0	30	0	30	30	1.33333	4179
5.1	44640	0	26	0	26	26	0	4098
5.1	44784	0	22	0	22	22	0	4065
5.1	44928	0	12	0	12	12	0	3885
5.1	45072	0	10	0	10	10	0	3921
5.1	45216	0	9	0	9	9	0	3981
5.1	45360	0	6	0	6	6	0	4041
5.1	45504	0	5	0	5	5	0	3918
5.1	45648	0	4	0	4	4	0	3906
5.1	45792	0	4	0	4	4	0	3834
5.1	45936	0	3	0	3	3	0	3927
5.1	46080	0	2	0	2	2	0	3975
5.1	46224	0	1	0	1	1	0	3948
5.1	46368	0	0	0	0	0	0	4044
5.1	46512	0	0	0	0	0	0	4083
5.1	46656	0	0	0	0	0	0	4107
5.1	46800	0	0	0	0	0	0	4173
5.1	46944	0	0	0	0	0	0	3942
5.1	47088	0	0	0	0	0	0	4077
5.1	47232	0	0	0	0	0	0	4113
5.1	47376	0	0	0	0	0	0	4152
5.1	47520	0	0	0	0	0	0	4233
5.1	47664	0	0	0	0	0	0	4266
5.1	47808	0	0	0	0	0	0	4185
5.1	47952	0	0	0	0	0	0	4056
5.1	48096	0	0	0	0	0	0	4002
5.1	48240	0	0	0	0	0	0	3909
5.1	48384	0	0	0	0	0	0	3888
5.1	48528	0	0	0	0	0	0	3867
5.1	48672	0	0	0	0	0	0	3930
5.1	48816	0	0	0	0	0	0	4119
5.1	48960	0	0	0	0	0	0	3957
5.1	49104	0	0	0	0	0	0	3891
5.1	49248	0	0	0	0	0	0	4023
5.1	49392	0	0	0	0	0	0	4008
5.1	49536	0	0	0	0	0	0	3903
5.1	49680	0	0	0	0	0	0	3924
5.1	49824	0	0	0	0	0	0	3852
5.1	49968	0	0	0	0	0	0	3933
5.1	50112	0	0	0	0	0	0	3801
5.1	50256	0	0	0	0	0	0	3921
5.1	50400	0	0	0	0	0	0	4056
5.1	50544	0	0	0	0	0	0	4029
5.1	50688	0	0	0	0	0	0	3807
5.1	50832	0	0	0	0	0	0	3867
5.1	50976	0	0	0	0	0	0	4005
5.1	51120	0	0	0	0	0	0	3903
5.1	51264	0	0	0	0	0	0	3849
5.1	51408	0	0	0	0	0	0	3900
5.1	51552	0	0	0	0	0	0	4062
5.1	51696	0	0	0	0	0	0	4050
5.1	51840	0	0	0	0	0	0	3969
5.1	51984	0	0	0	0	0	0	3993
5.1	52128	0	0	0	0	0	0	3837
5.1	52272	0	0	0	0	0	0	3939
5.1	52416	0	0	0	0	0	0	3942
5.1	52560	0	0	0	0	0	0	3969
5.1	52704	0	0	0	0	0	0	4023
5.1	52848	0	0	0	0	0	0	4008
5.1	52992	0	0	0	0	0	0	3951
5.1	53136	0	0	0	0	0	0	3882
5.1	53280	0	0	0	0	0	0	3933
5.1	53424	0	0	0	0	0	0	3990
5.1	53568	0	0	0	0	0	0	4029
5.1	53712	0	0	0	0	0	0	4143
5.1	53856	0	0	0	0	0	0	4056
5.1	54000	0	0	0	0	0	0	3996
5.1	54144	0	0	0	0	0	0	4098
5.1	54288	0	0	0	0	0	0	4023
5.1	54432	0	0	0	0	0	0	4080
5.1	54576	0	0	0	0	0	0	4125
5.1	54720	0	0	0	0	0	0	4197
5.1	54864	0	0	0	0	0	0	4131
5.1	55008	0	0	0	0	0	0	4248
5.1	55152	0	0	0	0	0	0	4035
5.1	55296	0	0	0	0	0	0	4188
5.1	55440	0	0	0	0	0	0	4332
5.1	55584	0	0	0	0	0	0	4221
5.1	55728	0	0	0	0	0	0	4431
5.1	55872	0	0	0	0	0	0	4161
5.1	56016	0	0	0	0	0	0	3987
5.1	56160	0	0	0	0	0	0	3972
5.1	56304	0	0	0	0	0	0	4062
5.1	56448	0	0	0	0	0	0	4113
5.1	56592	0	0	0	0	0	0	3990
5.1	56736	0	0	0	0	0	0	3999
5.1	56880	0	0	0	0	0	0	4128
5.1	57024	0	0	0	0	0	0	4221
5.1	57168	0	0	0	0	0	0	4098
5.1	57312	0	0	0	0	0	0	4140
5.1	57456	0	0	0	0	0	0	4302
5.1	57600	0	0	0	0	0	0	4230
5.1	57744	0	0	0	0	0	0	4194
5.1	57888	0	0	0	0	0	0	4041
5.1	58032	0	0	0	0	0	0	4230
5.1	58176	0	0	0	0	0	0	4212
5.1	58320	0	0	0	0	0	0	4194
5.1	58464	0	0	0	0	0	0	4134
5.1	58608	0	0	0	0	0	0	4197
5.1	58752	0	0	0	0	0	0	4134
5.1	58896	0	0	0	0	0	0	4017
5.1	59040	0	0	0	0	0	0	4065
5.1	59184	0	0	0	0	0	0	4260
5.1	59328	0	0	0	0	0	0	4218
5.1	59472	0	0	0	0	0	0	4167
5.1	59616	0	0	0	0	0	0	4059
5.1	59760	0	0	0	0	0	0	4134
5.1	59904	0	0	0	0	0	0	4086
5.1	60048	0	0	0	0	0	0	4086
5.1	60192	0	0	0	0	0	0	4044
5.1	60336	0	0	0	0	0	0	3960
5.1	60480	0	0	0	0	0	0	4020
5.1	60624	0	0	0	0	0	0	4125
5.1	60768	0	0	0	0	0	0	4050
5.1	60912	0	0	0	0	0	0	3999
5.1	61056	0	0	0	0	0	0	3930
5.1	61200	0	0	0	0	0	0	3963
5.1	61344	0	0	0	0	0	0	3972
5.1	61488	0	0	0	0	0	0	3825
5.1	61632	0	0	0	0	0	0	3948
5.1	61776	0	0	0	0	0	0	3744
5.1	61920	0	0	0	0	0	0	3855
5.1	62064	0	0	0	0	0	0	3915
5.1	62208	0	0	0	0	0	0	3939
5.1	62352	0	0	0	0	0	0	4047
5.1	62496	0	0	0	0	0	0	4068
5.1	62640	0	0	0	0	0	0	4212
5.1	62784	0	0	0	0	0	0	4047
5.1	62928	0	0	0	0	0	0	4020
5.1	63072	0	0	0	0	0	0	4218
5.1	63216	0	0	0	0	0	0	4152
5.1	63360	0	0	0	0	0	0	4173
5.1	63504	0	0	0	0	0	0	4077
5.1	63648	0	0	0	0	0	0	4029
5.1	63792	0	0	0	0	0	0	4140
5.1	63936	0	0	0	0	0	0	4017
5.1	64080	0	0	0	0	0	0	3939
5.1	64224	0	0	0	0	0	0	3912
5.1	64368	0	0	0	0	0	0	4005
5.1	64512	0	0	0	0	0	0	4002
5.1	64656	0	0	0	0	0	0	3915
5.1	64800	0	0	0	0	0	0	3996
5.1	64944	0	0	0	0	0	0	3873
5.1	65088	0	0	0	0	0	0	3972
5.1	65232	0	0	0	0	0	0	3837
5.1	65376	0	0	0	0	0	0	4002
5.1	65520	0	0	0	0	0	0	4059
5.1	65664	0	0	0	0	0	0	3978
5.1	65808	0	0	0	0	0	0	4038
5.1	65952	0	0	0	0	0	0	3729
5.1	66096	0	0	0	0	0	0	4005
5.1	66240	0	0	0	0	0	0	4023
5.1	66384	0	0	0	0	0	0	3912
5.1	66528	0	0	0	0	0	0	4026
5.1	66672	0	0	0	0	0	0	3984
5.1	66816	0	0	0	0	0	0	3972
5.1	66960	0	0	0	0	0	0	4029
5.1	67104	0	0	0	0	0	0	4128
5.1	67248	0	0	0	0	0	0	4056
5.1	67392	0	0	0	0	0	0	4041
5.1	67536	0	0	0	0	0	0	4119
5.1	67680	0	0	0	0	0	0	3999
5.1	67824	0	0	0	0	0	0	4083
5.1	67968	0	0	0	0	0	0	3933
5.1	68112	0	0	0	0	0	0	3939
5.1	68256	0	0	0	0	0	0	3918
5.1	68400	0	0	0	0	0	0	3927
5.1	68544	0	0	0	0	0	0	3978
5.1	68688	0	0	0	0	0	0	4011
5.1	68832	0	0	0	0	0	0	4029
5.1	68976	0	0	0	0	0	0	3918
5.1	69120	0	0	0	0	0	0	4008
6.3	43344	524	2680	31	2649	3204	57652.8	12664
6.3	43488	428	2673	21	2652	3101	52080.6	12451
6.3	43632	343	2665	29	2636	3008	49268.1	12216
6.3	43776	299	2618	5	2613	2917	47221.5	11947
6.3	43920	252	2623	13	2610	2875	46492	11478
6.3	44064	211	2609	7	2602	2820	45042.5	11371
6.3	44208	177	2569	6	2563	2746	42617.5	11214
6.3	44352	170	2541	2	2539	2711	41466.2	10993
6.3	44496	189	2507	2	2505	2696	40759.3	10738
6.3	44640	149	2492	9	2483	2641	40007.5	10639
6.3	44784	163	2455	2	2453	2618	38473.7	10243
6.3	44928	139	2412	2	2410	2551	36144.4	10271
6.3	45072	112	2397	12	2385	2509	35593.1	10139
6.3	45216	115	2372	15	2357	2487	35479.9	10062
6.3	45360	104	2344	3	2341	2448	35358.4	9979
6.3	45504	80	2299	3	2296	2379	33747.9	10126
6.3	45648	72	2257	2	2255	2329	32854.6	10304
6.3	45792	93	2230	6	2224	2323	33032.8	9952
6.3	45936	108	2206	9	2197	2314	33443.6	9900
6.3	46080	107	2186	13	2173	2293	33240.4	10244
6.3	46224	79	2204	33	2171	2283	34212.9	10425
6.3	46368	86	2171	26	2145	2257	33576	10230
6.3	46512	90	2144	26	2118	2234	33326.7	10010
6.3	46656	66	2125	1	2124	2191	32324.5	9949
6.3	46800	78	2094	1	2093	2172	32467.1	9983
6.3	46944	75	2075	1	2074	2150	32350	10154
6.3	47088	74	2047	1	2046	2121	32116.9	10363
6.3	47232	90	2026	0	2026	2116	32314	10239
6.3	47376	89	2002	0	2002	2091	32009.7	10451
6.3	47520	111	1974	0	1974	2085	32497.6	10450
6.3	47664	92	1956	0	1956	2048	31217.5	10028
6.3	47808	97	1936	0	1936	2033	31568.4	10570
6.3	47952	109	1914	0	1914	2023	31317.4	10689
6.3	48096	82	1907	0	1907	1989	30828.1	10511
6.3	48240	110	1869	0	1869	1979	31318	10444
6.3	48384	86	1850	2	1848	1936	30380.7	10478
6.3	48528	54	1815	1	1814	1869	28949.4	10716
6.3	48672	46	1797	0	1797	1843	28440.3	10305
6.3	48816	39	1755	0	1755	1794	27319.1	10450
6.3	48960	43	1726	0	1726	1769	26825.8	10040
6.3	49104	41	1698	0	1698	1739	26528.7	9947
6.3	49248	34	1669	0	1669	1703	25560.3	10528
6.3	49392	27	1637	0	1637	1664	24455	10301
6.3	49536	29	1620	1	1619	1649	24242.9	10212
6.3	49680	35	1596	0	1596	1631	23886.8	10125
6.3	49824	35	1572	1	1571	1607	23710.7	10042
6.3	49968	47	1542	0	1542	1589	24016.6	10189
6.3	50112	45	1522	3	1519	1567	24007.5	10532
6.3	50256	55	1497	1	1496	1552	23759.5	10538
6.3	50400	67	1474	4	1470	1541	23514.5	10707
6.3	50544	47	1440	0	1440	1487	22204.3	10356
6.3	50688	29	1411	0	1411	1440	20958.7	10196
6.3	50832	41	1378	0	1378	1419	20751.6	9989
6.3	50976	39	1354	0	1354	1393	20410.4	9990
6.3	51120	53	1326	0	1326	1379	20337.2	10249
6.3	51264	35	1301	0	1301	1336	18843	10704
6.3	51408	29	1278	0	1278	1307	18560.9	10446
6.3	51552	29	1254	0	1254	1283	18453.7	10179
6.3	51696	32	1231	0	1231	1263	18380.5	10329
6.3	51840	30	1209	0	1209	1239	17804.3	10221
6.3	51984	16	1179	0	1179	1195	16915.2	10271
6.3	52128	12	1165	0	1165	1177	16640.1	10386
6.3	52272	9	1134	0	1134	1143	16037.8	10320
6.3	52416	10	1109	0	1109	1119	15692.7	9929
6.3	52560	10	1088	0	1088	1098	15409.5	9953
6.3	52704	17	1067	0	1067	1084	15168.4	9953
6.3	52848	27	1048	0	1048	1075	15186.4	10319
6.3	52992	21	1026	0	1026	1047	14408.1	10202
6.3	53136	15	999	0	999	1014	13743.8	10290
6.3	53280	12	977	0	977	989	13532.7	10688
6.3	53424	10	953	0	953	963	13068.6	10562
6.3	53568	8	928	0	928	936	12678.4	10363
6.3	53712	7	899	0	899	906	12207.2	10201
6.3	53856	3	879	0	879	882	11566.9	10242
6.3	54000	4	852	1	851	856	11077.6	10419
6.3	54144	8	827	0	827	835	10891.5	10017
6.3	54288	1	802	0	802	803	10259.2	10004
6.3	54432	2	783	0	783	785	9935.12	9962
6.3	54576	1	765	0	765	766	9812.15	10017
6.3	54720	0	750	0	750	750	9569.98	10131
6.3	54864	0	723	0	723	723	9262.72	9912
6.3	55008	0	699	0	699	699	8883.64	10101
6.3	55152	0	678	0	678	678	8762.44	9909
6.3	55296	0	659	0	659	659	8301.31	9804
6.3	55440	0	635	0	635	635	7904.1	9861
6.3	55584	0	603	0	603	603	7434.87	10113
6.3	55728	0	581	0	581	581	6938.69	9972
6.3	55872	0	563	0	563	563	6734.57	9768
6.3	56016	0	549	0	549	549	6426.51	10056
6.3	56160	0	529	0	529	529	6122.24	9999
6.3	56304	0	511	0	511	511	5866.19	10122
6.3	56448	0	489	0	489	489	5533.96	10113
6.3	56592	0	464	0	464	464	5171.78	10020
6.3	56736	0	440	0	440	440	4948.55	10146
6.3	56880	0	422	0	422	422	4811.36	10104
6.3	57024	0	397	0	397	397	4426.09	9870
6.3	57168	0	376	0	376	376	4103.74	9945
6.3	57312	0	350	0	350	350	3677.56	10005
6.3	57456	0	326	0	326	326	3440.38	9801
6.3	57600	0	308	0	308	308	3284.17	10170
6.3	57744	0	282	0	282	282	2920.92	9990
6.3	57888	0	262	0	262	262	2620.71	9882
6.3	58032	0	247	0	247	247	2573.64	9960
6.3	58176	0	226	0	226	226	2255.52	9987
6.3	58320	0	204	0	204	204	1938.36	10047
6.3	58464	0	189	0	189	189	1751.2	9876
6.3	58608	0	170	0	170	170	1623.07	10044
6.3	58752	0	151	0	151	151	1222.85	9963
6.3	58896	0	136	0	136	136	1101.82	9822
6.3	59040	0	125	0	125	125	956.718	9729
6.3	59184	0	113	0	113	113	713.531	9939
6.3	59328	0	109	0	109	109	681.493	9951
6.3	59472	0	97	0	97	97	501.342	9993
6.3	59616	0	89	0	89	89	411.281	10059
6.3	59760	0	81	0	81	81	327.216	10053
6.3	59904	0	73	0	73	73	224.175	10248
6.3	60048	0	65	0	65	65	154.098	9834
6.3	60192	0	56	0	56	56	109.091	9825
6.3	60336	0	52	0	52	52	109.091	10098
6.3	60480	0	41	0	41	41	75.0496	9954
6.3	60624	0	36	0	36	36	60.0274	10026
6.3	60768	0	34	0	34	34	62.027	10038
6.3	60912	0	31	0	31	31	0	9879
6.3	61056	0	24	0	24	24	0	10248
6.3	61200	0	22	0	22	22	0	10107
6.3	61344	0	19	0	19	19	0	10041
6.3	61488	0	18	0	18	18	0	10086
6.3	61632	0	18	0	18	18	0	10257
6.3	61776	0	18	0	18	18	0	10233
6.3	61920	0	15	0	15	15	0	10146
6.3	62064	0	13	0	13	13	0	10146
6.3	62208	0	10	0	10	10	0	9978
6.3	62352	0	9	0	9	9	0	9957
6.3	62496	0	9	0	9	9	0	10149
6.3	62640	0	7	0	7	7	0	10101
6.3	62784	0	6	0	6	6	0	10011
6.3	62928	0	6	0	6	6	0	9927
6.3	63072	0	5	0	5	5	0	9741
6.3	63216	0	5	0	5	5	0	9981
6.3	63360	0	2	0	2	2	0	10179
6.3	63504	0	0	0	0	0	0	10320
6.3	63648	0	0	0	0	0	0	10032
6.3	63792	0	0	0	0	0	0	9927
6.3	63936	0	0	0	0	0	0	10068
6.3	64080	0	0	0	0	0	0	9879
6.3	64224	0	0	0	0	0	0	9951
6.3	64368	0	0	0	0	0	0	9999
6.3	64512	0	0	0	0	0	0	10212
6.3	64656	0	0	0	0	0	0	9954
6.3	64800	0	0	0	0	0	0	9870
6.3	64944	0	0	0	0	0	0	9873
6.3	65088	0	0	0	0	0	0	10212
6.3	65232	0	0	0	0	0	0	9996
6.3	65376	0	0	0	0	0	0	9900
6.3	65520	0	0	0	0	0	0	9846
6.3	65664	0	0	0	0	0	0	10191
6.3	65808	0	0	0	0	0	0	10032
6.3	65952	0	0	0	0	0	0	9864
6.3	66096	0	0	0	0	0	0	9960
6.3	66240	0	0	0	0	0	0	10104
6.3	66384	0	0	0	0	0	0	9882
6.3	66528	0	0	0	0	0	0	9912
6.3	66672	0	0	0	0	0	0	9984
6.3	66816	0	0	0	0	0	0	9936
6.3	66960	0	0	0	0	0	0	9801
6.3	67104	0	0	0	0	0	0	9852
6.3	67248	0	0	0	0	0	0	10092
6.3	67392	0	0	0	0	0	0	10119
6.3	67536	0	0	0	0	0	0	10242
6.3	67680	0	0	0	0	0	0	10116
6.3	67824	0	0	0	0	0	0	10221
6.3	67968	0	0	0	0	0	0	10203
6.3	68112	0	0	0	0	0	0	9855
6.3	68256	0	0	0	0	0	0	10011
6.3	68400	0	0	0	0	0	0	10026
6.3	68544	0	0	0	0	0	0	9819
6.3	68688	0	0	0	0	0	0	10047
6.3	68832	0	0	0	0	0	0	9927
6.3	68976	0	0	0	0	0	0	10155
6.3	69120	0	0	0	0	0	0	9939
7.3	43344	0	33	0	33	33	299.709	1041
7.3	43488	0	32	0	32	32	302.642	1107
7.3	43632	0	31	0	31	31	291.615	1161
7.3	43776	0	28	0	28	28	216.632	1122
7.3	43920	0	27	0	27	27	221.552	1167
7.3	44064	0	22	0	22	22	170.51	1191
7.3	44208	0	16	0	16	16	123.332	1152
7.3	44352	0	15	0	15	15	130.258	1191
7.3	44496	0	13	0	13	13	103.263	1155
7.3	44640	0	13	0	13	13	103.263	1143
7.3	44784	0	10	0	10	10	68.1772	1122
7.3	44928	0	8	0	8	8	63.1329	1056
7.3	45072	0	3	0	3	3	11.0303	1104
7.3	45216	0	2	0	2	2	0	960
7.3	45360	0	2	0	2	2	0	1002
7.3	45504	0	1	0	1	1	0	1104
7.3	45648	0	0	0	0	0	0	1062
7.3	45792	0	0	0	0	0	0	1086
7.3	45936	0	0	0	0	0	0	1146
7.3	46080	0	0	0	0	0	0	1173
7.3	46224	0	0	0	0	0	0	1035
7.3	46368	0	0	0	0	0	0	1017
7.3	46512	0	0	0	0	0	0	1077
7.3	46656	0	0	0	0	0	0	1119
7.3	46800	0	0	0	0	0	0	1161
7.3	46944	0	0	0	0	0	0	1158
7.3	47088	0	0	0	0	0	0	1158
7.3	47232	0	0	0	0	0	0	1155
7.3	47376	0	0	0	0	0	0	1131
7.3	47520	0	0	0	0	0	0	1137
7.3	47664	0	0	0	0	0	0	1116
7.3	47808	0	0	0	0	0	0	1140
7.3	47952	0	0	0	0	0	0	1110
7.3	48096	0	0	0	0	0	0	1161
7.3	48240	0	0	0	0	0	0	1134
7.3	48384	0	0	0	0	0	0	1155
7.3	48528	0	0	0	0	0	0	1143
7.3	48672	0	0	0	0	0	0	1080
7.3	48816	0	0	0	0	0	0	1056
7.3	48960	0	0	0	0	0	0	1116
7.3	49104	0	0	0	0	0	0	1143
7.3	49248	0	0	0	0	0	0	1140
7.3	49392	0	0	0	0	0	0	1077
7.3	49536	0	0	0	0	0	0	1071
7.3	49680	0	0	0	0	0	0	1053
7.3	49824	0	0	0	0	0	0	1122
7.3	49968	0	0	0	0	0	0	1170
7.3	50112	0	0	0	0	0	0	1068
7.3	50256	0	0	0	0	0	0	1044
7.3	50400	0	0	0	0	0	0	1104
7.3	50544	0	0	0	0	0	0	1176
7.3	50688	0	0	0	0	0	0	1122
7.3	50832	0	0	0	0	0	0	1074
7.3	50976	0	0	0	0	0	0	1185
7.3	51120	0	0	0	0	0	0	1086
7.3	51264	0	0	0	0	0	0	1137
7.3	51408	0	0	0	0	0	0	1170
7.3	51552	0	0	0	0	0	0	1086
7.3	51696	0	0	0	0	0	0	1038
7.3	51840	0	0	0	0	0	0	1059
7.3	51984	0	0	0	0	0	0	1065
7.3	52128	0	0	0	0	0	0	1083
7.3	52272	0	0	0	0	0	0	1119
7.3	52416	0	0	0	0	0	0	1134
7.3	52560	0	0	0	0	0	0	1179
7.3	52704	0	0	0	0	0	0	1134
7.3	52848	0	0	0	0	0	0	1119
7.3	52992	0	0	0	0	0	0	1062
7.3	53136	0	0	0	0	0	0	1137
7.3	53280	0	0	0	0	0	0	1131
7.3	53424	0	0	0	0	0	0	1074
7.3	53568	0	0	0	0	0	0	1140
7.3	53712	0	0	0	0	0	0	1146
7.3	53856	0	0	0	0	0	0	1197
7.3	54000	0	0	0	0	0	0	1080
7.3	54144	0	0	0	0	0	0	1101
7.3	54288	0	0	0	0	0	0	1095
7.3	54432	0	0	0	0	0	0	1089
7.3	54576	0	0	0	0	0	0	1245
7.3	54720	0	0	0	0	0	0	1185
7.3	54864	0	0	0	0	0	0	1092
7.3	55008	0	0	0	0	0	0	1086
7.3	55152	0	0	0	0	0	0	1083
7.3	55296	0	0	0	0	0	0	1104
7.3	55440	0	0	0	0	0	0	1089
7.3	55584	0	0	0	0	0	0	1116
7.3	55728	0	0	0	0	0	0	1194
7.3	55872	0	0	0	0	0	0	1122
7.3	56016	0	0	0	0	0	0	1059
7.3	56160	0	0	0	0	0	0	1098
7.3	56304	0	0	0	0	0	0	1050
7.3	56448	0	0	0	0	0	0	1041
7.3	56592	0	0	0	0	0	0	1140
7.3	56736	0	0	0	0	0	0	1143
7.3	56880	0	0	0	0	0	0	1113
7.3	57024	0	0	0	0	0	0	1200
7.3	57168	0	0	0	0	0	0	1098
7.3	57312	0	0	0	0	0	0	1092
7.3	57456	0	0	0	0	0	0	1068
7.3	57600	0	0	0	0	0	0	1149
7.3	57744	0	0	0	0	0	0	1110
7.3	57888	0	0	0	0	0	0	1020
7.3	58032	0	0	0	0	0	0	1065
7.3	58176	0	0	0	0	0	0	1122
7.3	58320	0	0	0	0	0	0	1059
7.3	58464	0	0	0	0	0	0	1044
7.3	58608	0	0	0	0	0	0	1167
7.3	58752	0	0	0	0	0	0	1101
7.3	58896	0	0	0	0	0	0	1047
7.3	59040	0	0	0	0	0	0	1050
7.3	59184	0	0	0	0	0	0	1029
7.3	59328	0	0	0	0	0	0	1119
7.3	59472	0	0	0	0	0	0	1170
7.3	59616	0	0	0	0	0	0	1110
7.3	59760	0	0	0	0	0	0	1056
7.3	59904	0	0	0	0	0	0	993
7.3	60048	0	0	0	0	0	0	1074
7.3	60192	0	0	0	0	0	0	1170
7.3	60336	0	0	0	0	0	0	1065
7.3	60480	0	0	0	0	0	0	1107
7.3	60624	0	0	0	0	0	0	1098
7.3	60768	0	0	0	0	0	0	1098
7.3	60912	0	0	0	0	0	0	1098
7.3	61056	0	0	0	0	0	0	1125
7.3	61200	0	0	0	0	0	0	1086
7.3	61344	0	0	0	0	0	0	1083
7.3	61488	0	0	0	0	0	0	1131
7.3	61632	0	0	0	0	0	0	1146
7.3	61776	0	0	0	0	0	0	1107
7.3	61920	0	0	0	0	0	0	1158
7.3	62064	0	0	0	0	0	0	1014
7.3	62208	0	0	0	0	0	0	945
7.3	62352	0	0	0	0	0	0	1002
7.3	62496	0	0	0	0	0	0	1062
7.3	62640	0	0	0	0	0	0	1161
7.3	62784	0	0	0	0	0	0	1023
7.3	62928	0	0	0	0	0	0	981
7.3	63072	0	0	0	0	0	0	1023
7.3	63216	0	0	0	0	0	0	1002
7.3	63360	0	0	0	0	0	0	969
7.3	63504	0	0	0	0	0	0	1050
7.3	63648	0	0	0	0	0	0	996
7.3	63792	0	0	0	0	0	0	1044
7.3	63936	0	0	0	0	0	0	1146
7.3	64080	0	0	0	0	0	0	978
7.3	64224	0	0	0	0	0	0	1065
7.3	64368	0	0	0	0	0	0	1056
7.3	64512	0	0	0	0	0	0	1053
7.3	64656	0	0	0	0	0	0	1008
7.3	64800	0	0	0	0	0	0	1092
7.3	64944	0	0	0	0	0	0	1110
7.3	65088	0	0	0	0	0	0	1035
7.3	65232	0	0	0	0	0	0	1050
7.3	65376	0	0	0	0	0	0	1122
7.3	65520	0	0	0	0	0	0	1128
7.3	65664	0	0	0	0	0	0	1092
7.3	65808	0	0	0	0	0	0	1062
7.3	65952	0	0	0	0	0	0	1044
7.3	66096	0	0	0	0	0	0	1071
7.3	66240	0	0	0	0	0	0	1092
7.3	66384	0	0	0	0	0	0	1128
7.3	66528	0	0	0	0	0	0	1179
7.3	66672	0	0	0	0	0	0	1005
7.3	66816	0	0	0	0	0	0	1053
7.3	66960	0	0	0	0	0	0	1077
7.3	67104	0	0	0	0	0	0	1026
7.3	67248	0	0	0	0	0	0	1119
7.3	67392	0	0	0	0	0	0	1146
7.3	67536	0	0	0	0	0	0	1191
7.3	67680	0	0	0	0	0	0	1110
7.3	67824	0	0	0	0	0	0	1158
7.3	67968	0	0	0	0	0	0	1014
7.3	68112	0	0	0	0	0	0	1179
7.3	68256	0	0	0	0	0	0	1224
7.3	68400	0	0	0	0	0	0	1137
7.3	68544	0	0	0	0	0	0	1116
7.3	68688	0	0	0	0	0	0	1110
7.3	68832	0	0	0	0	0	0	1119
7.3	68976	0	0	0	0	0	0	1074
7.3	69120	0	0	0	0	0	0	1083
8.2	43344	0	40	0	40	40	207.368	1539
8.2	43488	0	36	0	36	36	59.1422	1557
8.2	43632	0	35	0	35	35	140.239	1656
8.2	43776	0	32	0	32	32	247.398	1629
8.2	43920	0	31	0	31	31	179.32	1596
8.2	44064	0	28	0	28	28	281.44	1671
8.2	44208	0	26	0	26	26	195.293	1542
8.2	44352	0	23	0	23	23	72.1678	1572
8.2	44496	0	22	0	22	22	76.1585	1527
8.2	44640	0	16	0	16	16	71.1179	1572
8.2	44784	0	12	0	12	12	43.0701	1623
8.2	44928	0	10	0	10	10	0	1593
8.2	45072	0	8	0	8	8	15.0222	1725
8.2	45216	0	7	0	7	7	0	1656
8.2	45360	0	7	0	7	7	0	1542
8.2	45504	0	5	0	5	5	0	1641
8.2	45648	0	2	0	2	2	0	1527
8.2	45792	0	2	0	2	2	17.0196	1656
8.2	45936	0	0	0	0	0	0	1548
8.2	46080	0	0	0	0	0	0	1683
8.2	46224	0	0	0	0	0	0	1554
8.2	46368	0	0	0	0	0	0	1593
8.2	46512	0	0	0	0	0	0	1644
8.2	46656	0	0	0	0	0	0	1704
8.2	46800	0	0	0	0	0	0	1644
8.2	46944	0	0	0	0	0	0	1620
8.2	47088	0	0	0	0	0	0	1587
8.2	47232	0	0	0	0	0	0	1560
8.2	47376	0	0	0	0	0	0	1614
8.2	47520	0	0	0	0	0	0	1527
8.2	47664	0	0	0	0	0	0	1563
8.2	47808	0	0	0	0	0	0	1506
8.2	47952	0	0	0	0	0	0	1584
8.2	48096	0	0	0	0	0	0	1560
8.2	48240	0	0	0	0	0	0	1485
8.2	48384	0	0	0	0	0	0	1464
8.2	48528	0	0	0	0	0	0	1422
8.2	48672	0	0	0	0	0	0	1485
8.2	48816	0	0	0	0	0	0	1542
8.2	48960	0	0	0	0	0	0	1506
8.2	49104	0	0	0	0	0	0	1506
8.2	49248	0	0	0	0	0	0	1503
8.2	49392	0	0	0	0	0	0	1521
8.2	49536	0	0	0	0	0	0	1398
8.2	49680	0	0	0	0	0	0	1365
8.2	49824	0	0	0	0	0	0	1401
8.2	49968	0	0	0	0	0	0	1479
8.2	50112	0	0	0	0	0	0	1563
8.2	50256	0	0	0	0	0	0	1482
8.2	50400	0	0	0	0	0	0	1455
8.2	50544	0	0	0	0	0	0	1446
8.2	50688	0	0	0	0	0	0	1509
8.2	50832	0	0	0	0	0	0	1443
8.2	50976	0	0	0	0	0	0	1482
8.2	51120	0	0	0	0	0	0	1479
8.2	51264	0	0	0	0	0	0	1416
8.2	51408	0	0	0	0	0	0	1467
8.2	51552	0	0	0	0	0	0	1452
8.2	51696	0	0	0	0	0	0	1485
8.2	51840	0	0	0	0	0	0	1542
8.2	51984	0	0	0	0	0	0	1500
8.2	52128	0	0	0	0	0	0	1512
8.2	52272	0	0	0	0	0	0	1545
8.2	52416	0	0	0	0	0	0	1560
8.2	52560	0	0	0	0	0	0	1503
8.2	52704	0	0	0	0	0	0	1485
8.2	52848	0	0	0	0	0	0	1479
8.2	52992	0	0	0	0	0	0	1497
8.2	53136	0	0	0	0	0	0	1542
8.2	53280	0	0	0	0	0	0	1593
8.2	53424	0	0	0	0	0	0	1443
8.2	53568	0	0	0	0	0	0	1587
8.2	53712	0	0	0	0	0	0	1701
8.2	53856	0	0	0	0	0	0	1554
8.2	54000	0	0	0	0	0	0	1461
8.2	54144	0	0	0	0	0	0	1467
8.2	54288	0	0	0	0	0	0	1467
8.2	54432	0	0	0	0	0	0	1515
8.2	54576	0	0	0	0	0	0	1536
8.2	54720	0	0	0	0	0	0	1446
8.2	54864	0	0	0	0	0	0	1470
8.2	55008	0	0	0	0	0	0	1548
8.2	55152	0	0	0	0	0	0	1533
8.2	55296	0	0	0	0	0	0	1629
8.2	55440	0	0	0	0	0	0	1710
8.2	55584	0	0	0	0	0	0	1734
8.2	55728	0	0	0	0	0	0	1620
8.2	55872	0	0	0	0	0	0	1590
8.2	56016	0	0	0	0	0	0	1548
8.2	56160	0	0	0	0	0	0	1596
8.2	56304	0	0	0	0	0	0	1539
8.2	56448	0	0	0	0	0	0	1548
8.2	56592	0	0	0	0	0	0	1521
8.2	56736	0	0	0	0	0	0	1617
8.2	56880	0	0	0	0	0	0	1575
8.2	57024	0	0	0	0	0	0	1644
8.2	57168	0	0	0	0	0	0	1602
8.2	57312	0	0	0	0	0	0	1467
8.2	57456	0	0	0	0	0	0	1536
8.2	57600	0	0	0	0	0	0	1554
8.2	57744	0	0	0	0	0	0	1545
8.2	57888	0	0	0	0	0	0	1482
8.2	58032	0	0	0	0	0	0	1587
8.2	58176	0	0	0	0	0	0	1521
8.2	58320	0	0	0	0	0	0	1563
8.2	58464	0	0	0	0	0	0	1542
8.2	58608	0	0	0	0	0	0	1608
8.2	58752	0	0	0	0	0	0	1593
8.2	58896	0	0	0	0	0	0	1623
8.2	59040	0	0	0	0	0	0	1632
8.2	59184	0	0	0	0	0	0	1593
8.2	59328	0	0	0	0	0	0	1578
8.2	59472	0	0	0	0	0	0	1719
8.2	59616	0	0	0	0	0	0	1560
8.2	59760	0	0	0	0	0	0	1500
8.2	59904	0	0	0	0	0	0	1524
8.2	60048	0	0	0	0	0	0	1497
8.2	60192	0	0	0	0	0	0	1509
8.2	60336	0	0	0	0	0	0	1488
8.2	60480	0	0	0	0	0	0	1491
8.2	60624	0	0	0	0	0	0	1452
8.2	60768	0	0	0	0	0	0	1575
8.2	60912	0	0	0	0	0	0	1551
8.2	61056	0	0	0	0	0	0	1542
8.2	61200	0	0	0	0	0	0	1554
8.2	61344	0	0	0	0	0	0	1479
8.2	61488	0	0	0	0	0	0	1527
8.2	61632	0	0	0	0	0	0	1587
8.2	61776	0	0	0	0	0	0	1557
8.2	61920	0	0	0	0	0	0	1596
8.2	62064	0	0	0	0	0	0	1596
8.2	62208	0	0	0	0	0	0	1596
8.2	62352	0	0	0	0	0	0	1602
8.2	62496	0	0	0	0	0	0	1563
8.2	62640	0	0	0	0	0	0	1530
8.2	62784	0	0	0	0	0	0	1545
8.2	62928	0	0	0	0	0	0	1578
8.2	63072	0	0	0	0	0	0	1596
8.2	63216	0	0	0	0	0	0	1614
8.2	63360	0	0	0	0	0	0	1656
8.2	63504	0	0	0	0	0	0	1578
8.2	63648	0	0	0	0	0	0	1617
8.2	63792	0	0	0	0	0	0	1536
8.2	63936	0	0	0	0	0	0	1365
8.2	64080	0	0	0	0	0	0	1434
8.2	64224	0	0	0	0	0	0	1437
8.2	64368	0	0	0	0	0	0	1437
8.2	64512	0	0	0	0	0	0	1512
8.2	64656	0	0	0	0	0	0	1332
8.2	64800	0	0	0	0	0	0	1500
8.2	64944	0	0	0	0	0	0	1383
8.2	65088	0	0	0	0	0	0	1395
8.2	65232	0	0	0	0	0	0	1491
8.2	65376	0	0	0	0	0	0	1593
8.2	65520	0	0	0	0	0	0	1563
8.2	65664	0	0	0	0	0	0	1449
8.2	65808	0	0	0	0	0	0	1506
8.2	65952	0	0	0	0	0	0	1536
8.2	66096	0	0	0	0	0	0	1509
8.2	66240	0	0	0	0	0	0	1428
8.2	66384	0	0	0	0	0	0	1377
8.2	66528	0	0	0	0	0	0	1479
8.2	66672	0	0	0	0	0	0	1608
8.2	66816	0	0	0	0	0	0	1638
8.2	66960	0	0	0	0	0	0	1545
8.2	67104	0	0	0	0	0	0	1419
8.2	67248	0	0	0	0	0	0	1569
8.2	67392	0	0	0	0	0	0	1614
8.2	67536	0	0	0	0	0	0	1491
8.2	67680	0	0	0	0	0	0	1494
8.2	67824	0	0	0	0	0	0	1530
8.2	67968	0	0	0	0	0	0	1530
8.2	68112	0	0	0	0	0	0	1488
8.2	68256	0	0	0	0	0	0	1494
8.2	68400	0	0	0	0	0	0	1476
8.2	68544	0	0	0	0	0	0	1440
8.2	68688	0	0	0	0	0	0	1638
8.2	68832	0	0	0	0	0	0	1674
8.2	68976	0	0	0	0	0	0	1617
8.2	69120	0	0	0	0	0	0	1533
9.3	43344	56	226	0	226	282	5812.42	4287
9.3	43488	37	216	0	216	253	5034.11	4102
9.3	43632	30	206	0	206	236	4548.99	3808
9.3	43776	22	187	2	185	209	3786.85	3603
9.3	43920	18	177	0	177	195	3434.75	3466
9.3	44064	16	162	0	162	178	3079.77	3431
9.3	44208	16	150	0	150	166	2945.68	3102
9.3	44352	25	128	0	128	153	2852.65	3138
9.3	44496	22	112	0	112	134	2478.32	3141
9.3	44640	5	105	0	105	110	1682.07	3388
9.3	44784	1	92	0	92	93	1390.91	3341
9.3	44928	2	79	0	79	81	1241.8	3367
9.3	45072	0	70	0	70	70	945.761	3347
9.3	45216	0	52	0	52	52	771.555	3511
9.3	45360	0	39	0	39	39	590.462	3298
9.3	45504	0	27	0	27	27	492.336	2949
9.3	45648	0	20	0	20	20	361.268	2841
9.3	45792	0	13	0	13	13	258.187	2991
9.3	45936	0	9	0	9	9	172.125	3021
9.3	46080	0	6	0	6	6	128.094	3171
9.3	46224	0	4	0	4	4	86.0626	3000
9.3	46368	0	3	0	3	3	65.0462	3108
9.3	46512	0	2	0	2	2	46.0292	3105
9.3	46656	0	0	0	0	0	0	3174
9.3	46800	0	0	0	0	0	0	3180
9.3	46944	0	0	0	0	0	0	3156
9.3	47088	0	0	0	0	0	0	3093
9.3	47232	0	0	0	0	0	0	3159
9.3	47376	0	0	0	0	0	0	3156
9.3	47520	0	0	0	0	0	0	3228
9.3	47664	0	0	0	0	0	0	3186
9.3	47808	0	0	0	0	0	0	3066
9.3	47952	0	0	0	0	0	0	3120
9.3	48096	0	0	0	0	0	0	3063
9.3	48240	0	0	0	0	0	0	3066
9.3	48384	0	0	0	0	0	0	3189
9.3	48528	0	0	0	0	0	0	3177
9.3	48672	0	0	0	0	0	0	3357
9.3	48816	0	0	0	0	0	0	3306
9.3	48960	0	0	0	0	0	0	3345
9.3	49104	0	0	0	0	0	0	3108
9.3	49248	0	0	0	0	0	0	3111
9.3	49392	0	0	0	0	0	0	3294
9.3	49536	0	0	0	0	0	0	3315
9.3	49680	0	0	0	0	0	0	3282
9.3	49824	0	0	0	0	0	0	3243
9.3	49968	0	0	0	0	0	0	3147
9.3	50112	0	0	0	0	0	0	3243
9.3	50256	0	0	0	0	0	0	3150
9.3	50400	0	0	0	0	0	0	3330
9.3	50544	0	0	0	0	0	0	3141
9.3	50688	0	0	0	0	0	0	3192
9.3	50832	0	0	0	0	0	0	3264
9.3	50976	0	0	0	0	0	0	3261
9.3	51120	0	0	0	0	0	0	3213
9.3	51264	0	0	0	0	0	0	3141
9.3	51408	0	0	0	0	0	0	3252
9.3	51552	0	0	0	0	0	0	3333
9.3	51696	0	0	0	0	0	0	3393
9.3	51840	0	0	0	0	0	0	3369
9.3	51984	0	0	0	0	0	0	3357
9.3	52128	0	0	0	0	0	0	3246
9.3	52272	0	0	0	0	0	0	3396
9.3	52416	0	0	0	0	0	0	3207
9.3	52560	0	0	0	0	0	0	3231
9.3	52704	0	0	0	0	0	0	3384
9.3	52848	0	0	0	0	0	0	3381
9.3	52992	0	0	0	0	0	0	3336
9.3	53136	0	0	0	0	0	0	3372
9.3	53280	0	0	0	0	0	0	3246
9.3	53424	0	0	0	0	0	0	3180
9.3	53568	0	0	0	0	0	0	3219
9.3	53712	0	0	0	0	0	0	3270
9.3	53856	0	0	0	0	0	0	3231
9.3	54000	0	0	0	0	0	0	3270
9.3	54144	0	0	0	0	0	0	3204
9.3	54288	0	0	0	0	0	0	3204
9.3	54432	0	0	0	0	0	0	3141
9.3	54576	0	0	0	0	0	0	3369
9.3	54720	0	0	0	0	0	0	3429
9.3	54864	0	0	0	0	0	0	3315
9.3	55008	0	0	0	0	0	0	3237
9.3	55152	0	0	0	0	0	0	3261
9.3	55296	0	0	0	0	0	0	3285
9.3	55440	0	0	0	0	0	0	3306
9.3	55584	0	0	0	0	0	0	3384
9.3	55728	0	0	0	0	0	0	3252
9.3	55872	0	0	0	0	0	0	3225
9.3	56016	0	0	0	0	0	0	3285
9.3	56160	0	0	0	0	0	0	3126
9.3	56304	0	0	0	0	0	0	3336
9.3	56448	0	0	0	0	0	0	3138
9.3	56592	0	0	0	0	0	0	3246
9.3	56736	0	0	0	0	0	0	3222
9.3	56880	0	0	0	0	0	0	3234
9.3	57024	0	0	0	0	0	0	3225
9.3	57168	0	0	0	0	0	0	3465
9.3	57312	0	0	0	0	0	0	3468
9.3	57456	0	0	0	0	0	0	3378
9.3	57600	0	0	0	0	0	0	3369
9.3	57744	0	0	0	0	0	0	3255
9.3	57888	0	0	0	0	0	0	3099
9.3	58032	0	0	0	0	0	0	3306
9.3	58176	0	0	0	0	0	0	3249
9.3	58320	0	0	0	0	0	0	3234
9.3	58464	0	0	0	0	0	0	3351
9.3	58608	0	0	0	0	0	0	3315
9.3	58752	0	0	0	0	0	0	3366
9.3	58896	0	0	0	0	0	0	3141
9.3	59040	0	0	0	0	0	0	3159
9.3	59184	0	0	0	0	0	0	3354
9.3	59328	0	0	0	0	0	0	3231
9.3	59472	0	0	0	0	0	0	3207
9.3	59616	0	0	0	0	0	0	3276
9.3	59760	0	0	0	0	0	0	3207
9.3	59904	0	0	0	0	0	0	3234
9.3	60048	0	0	0	0	0	0	3363
9.3	60192	0	0	0	0	0	0	3261
9.3	60336	0	0	0	0	0	0	3279
9.3	60480	0	0	0	0	0	0	3375
9.3	60624	0	0	0	0	0	0	3324
9.3	60768	0	0	0	0	0	0	3390
9.3	60912	0	0	0	0	0	0	3243
9.3	61056	0	0	0	0	0	0	3213
9.3	61200	0	0	0	0	0	0	3345
9.3	61344	0	0	0	0	0	0	3387
9.3	61488	0	0	0	0	0	0	3339
9.3	61632	0	0	0	0	0	0	3180
9.3	61776	0	0	0	0	0	0	3288
9.3	61920	0	0	0	0	0	0	3354
9.3	62064	0	0	0	0	0	0	3342
9.3	62208	0	0	0	0	0	0	3171
9.3	62352	0	0	0	0	0	0	3315
9.3	62496	0	0	0	0	0	0	3171
9.3	62640	0	0	0	0	0	0	3288
9.3	62784	0	0	0	0	0	0	3327
9.3	62928	0	0	0	0	0	0	3249
9.3	63072	0	0	0	0	0	0	3318
9.3	63216	0	0	0	0	0	0	3450
9.3	63360	0	0	0	0	0	0	3183
9.3	63504	0	0	0	0	0	0	3186
9.3	63648	0	0	0	0	0	0	3291
9.3	63792	0	0	0	0	0	0	3300
9.3	63936	0	0	0	0	0	0	3249
9.3	64080	0	0	0	0	0	0	3396
9.3	64224	0	0	0	0	0	0	3471
9.3	64368	0	0	0	0	0	0	3405
9.3	64512	0	0	0	0	0	0	3348
9.3	64656	0	0	0	0	0	0	3243
9.3	64800	0	0	0	0	0	0	3135
9.3	64944	0	0	0	0	0	0	3255
9.3	65088	0	0	0	0	0	0	3303
9.3	65232	0	0	0	0	0	0	3198
9.3	65376	0	0	0	0	0	0	3348
9.3	65520	0	0	0	0	0	0	3447
9.3	65664	0	0	0	0	0	0	3486
9.3	65808	0	0	0	0	0	0	3453
9.3	65952	0	0	0	0	0	0	3342
9.3	66096	0	0	0	0	0	0	3393
9.3	66240	0	0	0	0	0	0	3273
9.3	66384	0	0	0	0	0	0	3231
9.3	66528	0	0	0	0	0	0	3114
9.3	66672	0	0	0	0	0	0	3213
9.3	66816	0	0	0	0	0	0	3159
9.3	66960	0	0	0	0	0	0	3222
9.3	67104	0	0	0	0	0	0	3279
9.3	67248	0	0	0	0	0	0	3171
9.3	67392	0	0	0	0	0	0	3135
9.3	67536	0	0	0	0	0	0	3267
9.3	67680	0	0	0	0	0	0	3288
9.3	67824	0	0	0	0	0	0	3270
9.3	67968	0	0	0	0	0	0	3279
9.3	68112	0	0	0	0	0	0	3465
9.3	68256	0	0	0	0	0	0	3351
9.3	68400	0	0	0	0	0	0	3231
9.3	68544	0	0	0	0	0	0	3243
9.3	68688	0	0	0	0	0	0	3270
9.3	68832	0	0	0	0	0	0	3156
9.3	68976	0	0	0	0	0	0	3255
9.3	69120	0	0	0	0	0	0	3363
10.2	43344	0	62	0	62	62	307.801	1194
10.2	43488	0	60	0	60	60	329.744	1206
10.2	43632	0	57	0	57	57	359.682	1260
10.2	43776	0	55	0	55	55	345.706	1248
10.2	43920	0	50	0	50	50	311.786	1200
10.2	44064	0	46	0	46	46	300.755	1125
10.2	44208	0	43	0	43	43	344.66	1236
10.2	44352	0	41	0	41	41	290.667	1272
10.2	44496	0	39	0	39	39	290.667	1254
10.2	44640	0	35	0	35	35	277.641	1245
10.2	44784	0	32	0	32	32	264.615	1248
10.2	44928	0	28	0	28	28	226.598	1233
10.2	45072	0	26	0	26	26	221.548	1284
10.2	45216	0	23	0	23	23	208.522	1143
10.2	45360	0	18	0	18	18	164.401	1170
10.2	45504	0	16	0	16	16	164.401	1173
10.2	45648	0	12	0	12	12	134.251	1221
10.2	45792	0	10	0	10	10	118.284	1275
10.2	45936	0	7	0	7	7	97.1692	1260
10.2	46080	0	6	0	6	6	78.1551	1185
10.2	46224	0	4	0	4	4	54.0991	1200
10.2	46368	0	4	0	4	4	48.1119	1164
10.2	46512	0	3	0	3	3	35.0862	1113
10.2	46656	0	1	0	1	1	13.0256	1059
10.2	46800	0	0	0	0	0	0	1023
10.2	46944	0	0	0	0	0	0	1110
10.2	47088	0	0	0	0	0	0	1107
10.2	47232	0	0	0	0	0	0	1020
10.2	47376	0	0	0	0	0	0	1041
10.2	47520	0	0	0	0	0	0	1161
10.2	47664	0	0	0	0	0	0	1152
10.2	47808	0	0	0	0	0	0	1143
10.2	47952	0	0	0	0	0	0	1029
10.2	48096	0	0	0	0	0	0	1098
10.2	48240	0	0	0	0	0	0	1134
10.2	48384	0	0	0	0	0	0	1128
10.2	48528	0	0	0	0	0	0	1152
10.2	48672	0	0	0	0	0	0	1140
10.2	48816	0	0	0	0	0	0	1134
10.2	48960	0	0	0	0	0	0	1206
10.2	49104	0	0	0	0	0	0	1065
10.2	49248	0	0	0	0	0	0	1170
10.2	49392	0	0	0	0	0	0	1092
10.2	49536	0	0	0	0	0	0	1125
10.2	49680	0	0	0	0	0	0	1158
10.2	49824	0	0	0	0	0	0	1179
10.2	49968	0	0	0	0	0	0	1113
10.2	50112	0	0	0	0	0	0	1083
10.2	50256	0	0	0	0	0	0	1059
10.2	50400	0	0	0	0	0	0	1098
10.2	50544	0	0	0	0	0	0	1059
10.2	50688	0	0	0	0	0	0	1080
10.2	50832	0	0	0	0	0	0	1086
10.2	50976	0	0	0	0	0	0	1170
10.2	51120	0	0	0	0	0	0	1173
10.2	51264	0	0	0	0	0	0	1134
10.2	51408	0	0	0	0	0	0	1113
10.2	51552	0	0	0	0	0	0	1086
10.2	51696	0	0	0	0	0	0	1089
10.2	51840	0	0	0	0	0	0	1155
10.2	51984	0	0	0	0	0	0	1185
10.2	52128	0	0	0	0	0	0	1167
10.2	52272	0	0	0	0	0	0	1062
10.2	52416	0	0	0	0	0	0	1080
10.2	52560	0	0	0	0	0	0	1140
10.2	52704	0	0	0	0	0	0	1176
10.2	52848	0	0	0	0	0	0	1107
10.2	52992	0	0	0	0	0	0	1173
10.2	53136	0	0	0	0	0	0	1068
10.2	53280	0	0	0	0	0	0	1062
10.2	53424	0	0	0	0	0	0	1014
10.2	53568	0	0	0	0	0	0	1017
10.2	53712	0	0	0	0	0	0	1041
10.2	53856	0	0	0	0	0	0	1056
10.2	54000	0	0	0	0	0	0	1020
10.2	54144	0	0	0	0	0	0	1065
10.2	54288	0	0	0	0	0	0	1023
10.2	54432	0	0	0	0	0	0	1032
10.2	54576	0	0	0	0	0	0	1101
10.2	54720	0	0	0	0	0	0	1119
10.2	54864	0	0	0	0	0	0	1092
10.2	55008	0	0	0	0	0	0	1098
10.2	55152	0	0	0	0	0	0	1155
10.2	55296	0	0	0	0	0	0	1116
10.2	55440	0	0	0	0	0	0	1080
10.2	55584	0	0	0	0	0	0	1029
10.2	55728	0	0	0	0	0	0	999
10.2	55872	0	0	0	0	0	0	1131
10.2	56016	0	0	0	0	0	0	1095
10.2	56160	0	0	0	0	0	0	1161
10.2	56304	0	0	0	0	0	0	1113
10.2	56448	0	0	0	0	0	0	1122
10.2	56592	0	0	0	0	0	0	1122
10.2	56736	0	0	0	0	0	0	1089
10.2	56880	0	0	0	0	0	0	1086
10.2	57024	0	0	0	0	0	0	1071
10.2	57168	0	0	0	0	0	0	1092
10.2	57312	0	0	0	0	0	0	1098
10.2	57456	0	0	0	0	0	0	1116
10.2	57600	0	0	0	0	0	0	1146
10.2	57744	0	0	0	0	0	0	1206
10.2	57888	0	0	0	0	0	0	1149
10.2	58032	0	0	0	0	0	0	1038
10.2	58176	0	0	0	0	0	0	1137
10.2	58320	0	0	0	0	0	0	1167
10.2	58464	0	0	0	0	0	0	1179
10.2	58608	0	0	0	0	0	0	1128
10.2	58752	0	0	0	0	0	0	1137
10.2	58896	0	0	0	0	0	0	1182
10.2	59040	0	0	0	0	0	0	1104
10.2	59184	0	0	0	0	0	0	1155
10.2	59328	0	0	0	0	0	0	1149
10.2	59472	0	0	0	0	0	0	1143
10.2	59616	0	0	0	0	0	0	1116
10.2	59760	0	0	0	0	0	0	1104
10.2	59904	0	0	0	0	0	0	1173
10.2	60048	0	0	0	0	0	0	1077
10.2	60192	0	0	0	0	0	0	1062
10.2	60336	0	0	0	0	0	0	1158
10.2	60480	0	0	0	0	0	0	1215
10.2	60624	0	0	0	0	0	0	1185
10.2	60768	0	0	0	0	0	0	1191
10.2	60912	0	0	0	0	0	0	1221
10.2	61056	0	0	0	0	0	0	1176
10.2	61200	0	0	0	0	0	0	1104
10.2	61344	0	0	0	0	0	0	1107
10.2	61488	0	0	0	0	0	0	1173
10.2	61632	0	0	0	0	0	0	1167
10.2	61776	0	0	0	0	0	0	1194
10.2	61920	0	0	0	0	0	0	1167
10.2	62064	0	0	0	0	0	0	1149
10.2	62208	0	0	0	0	0	0	1152
10.2	62352	0	0	0	0	0	0	1086
10.2	62496	0	0	0	0	0	0	1086
10.2	62640	0	0	0	0	0	0	1149
10.2	62784	0	0	0	0	0	0	1167
10.2	62928	0	0	0	0	0	0	1095
10.2	63072	0	0	0	0	0	0	1182
10.2	63216	0	0	0	0	0	0	1125
10.2	63360	0	0	0	0	0	0	1077
10.2	63504	0	0	0	0	0	0	1107
10.2	63648	0	0	0	0	0	0	1152
10.2	63792	0	0	0	0	0	0	1200
10.2	63936	0	0	0	0	0	0	1158
10.2	64080	0	0	0	0	0	0	1182
10.2	64224	0	0	0	0	0	0	1155
10.2	64368	0	0	0	0	0	0	1071
10.2	64512	0	0	0	0	0	0	1200
10.2	64656	0	0	0	0	0	0	1257
10.2	64800	0	0	0	0	0	0	1143
10.2	64944	0	0	0	0	0	0	1143
10.2	65088	0	0	0	0	0	0	1191
10.2	65232	0	0	0	0	0	0	1158
10.2	65376	0	0	0	0	0	0	1065
10.2	65520	0	0	0	0	0	0	1062
10.2	65664	0	0	0	0	0	0	1167
10.2	65808	0	0	0	0	0	0	1191
10.2	65952	0	0	0	0	0	0	1062
10.2	66096	0	0	0	0	0	0	1083
10.2	66240	0	0	0	0	0	0	1116
10.2	66384	0	0	0	0	0	0	1152
10.2	66528	0	0	0	0	0	0	1131
10.2	66672	0	0	0	0	0	0	1089
10.2	66816	0	0	0	0	0	0	1008
10.2	66960	0	0	0	0	0	0	1059
10.2	67104	0	0	0	0	0	0	1143
10.2	67248	0	0	0	0	0	0	1212
10.2	67392	0	0	0	0	0	0	1179
10.2	67536	0	0	0	0	0	0	1125
10.2	67680	0	0	0	0	0	0	1164
10.2	67824	0	0	0	0	0	0	1176
10.2	67968	0	0	0	0	0	0	1179
10.2	68112	0	0	0	0	0	0	1137
10.2	68256	0	0	0	0	0	0	1107
10.2	68400	0	0	0	0	0	0	1146
10.2	68544	0	0	0	0	0	0	1143
10.2	68688	0	0	0	0	0	0	1116
10.2	68832	0	0	0	0	0	0	1101
10.2	68976	0	0	0	0	0	0	1122
10.2	69120	0	0	0	0	0	0	1200
11.1	43344	0	30	0	30	30	55.1515	879
11.1	43488	0	29	0	29	29	51.165	759
11.1	43632	0	28	0	28	28	194.575	822
11.1	43776	0	28	0	28	28	51.165	834
11.1	43920	0	26	0	26	26	44.1212	780
11.1	44064	0	25	0	25	25	44.1254	849
11.1	44208	0	22	0	22	22	33.0909	810
11.1	44352	0	19	0	19	19	11.0303	810
11.1	44496	0	18	0	18	18	11.0303	843
11.1	44640	0	17	0	17	17	13.0256	870
11.1	44784	0	16	0	16	16	11.0303	843
11.1	44928	0	14	0	14	14	11.0303	888
11.1	45072	0	12	0	12	12	11.0303	810
11.1	45216	0	8	0	8	8	11.0303	777
11.1	45360	0	6	0	6	6	11.0303	858
11.1	45504	0	5	0	5	5	11.0303	876
11.1	45648	0	4	0	4	4	9.03704	885
11.1	45792	0	4	0	4	4	0	795
11.1	45936	0	2	0	2	2	0	846
11.1	46080	0	1	0	1	1	0	831
11.1	46224	0	1	0	1	1	0	756
11.1	46368	0	0	0	0	0	0	783
11.1	46512	0	0	0	0	0	0	780
11.1	46656	0	0	0	0	0	0	798
11.1	46800	0	0	0	0	0	0	837
11.1	46944	0	0	0	0	0	0	867
11.1	47088	0	0	0	0	0	0	828
11.1	47232	0	0	0	0	0	0	822
11.1	47376	0	0	0	0	0	0	780
11.1	47520	0	0	0	0	0	0	777
11.1	47664	0	0	0	0	0	0	831
11.1	47808	0	0	0	0	0	0	810
11.1	47952	0	0	0	0	0	0	738
11.1	48096	0	0	0	0	0	0	759
11.1	48240	0	0	0	0	0	0	762
11.1	48384	0	0	0	0	0	0	750
11.1	48528	0	0	0	0	0	0	810
11.1	48672	0	0	0	0	0	0	831
11.1	48816	0	0	0	0	0	0	849
11.1	48960	0	0	0	0	0	0	843
11.1	49104	0	0	0	0	0	0	762
11.1	49248	0	0	0	0	0	0	816
11.1	49392	0	0	0	0	0	0	846
11.1	49536	0	0	0	0	0	0	852
11.1	49680	0	0	0	0	0	0	879
11.1	49824	0	0	0	0	0	0	846
11.1	49968	0	0	0	0	0	0	807
11.1	50112	0	0	0	0	0	0	795
11.1	50256	0	0	0	0	0	0	732
11.1	50400	0	0	0	0	0	0	759
11.1	50544	0	0	0	0	0	0	747
11.1	50688	0	0	0	0	0	0	795
11.1	50832	0	0	0	0	0	0	804
11.1	50976	0	0	0	0	0	0	822
11.1	51120	0	0	0	0	0	0	759
11.1	51264	0	0	0	0	0	0	765
11.1	51408	0	0	0	0	0	0	774
11.1	51552	0	0	0	0	0	0	765
11.1	51696	0	0	0	0	0	0	792
11.1	51840	0	0	0	0	0	0	867
11.1	51984	0	0	0	0	0	0	882
11.1	52128	0	0	0	0	0	0	873
11.1	52272	0	0	0	0	0	0	813
11.1	52416	0	0	0	0	0	0	792
11.1	52560	0	0	0	0	0	0	822
11.1	52704	0	0	0	0	0	0	819
11.1	52848	0	0	0	0	0	0	852
11.1	52992	0	0	0	0	0	0	792
11.1	53136	0	0	0	0	0	0	816
11.1	53280	0	0	0	0	0	0	867
11.1	53424	0	0	0	0	0	0	846
11.1	53568	0	0	0	0	0	0	819
11.1	53712	0	0	0	0	0	0	879
11.1	53856	0	0	0	0	0	0	855
11.1	54000	0	0	0	0	0	0	843
11.1	54144	0	0	0	0	0	0	774
11.1	54288	0	0	0	0	0	0	801
11.1	54432	0	0	0	0	0	0	795
11.1	54576	0	0	0	0	0	0	777
11.1	54720	0	0	0	0	0	0	825
11.1	54864	0	0	0	0	0	0	837
11.1	55008	0	0	0	0	0	0	807
11.1	55152	0	0	0	0	0	0	762
11.1	55296	0	0	0	0	0	0	795
11.1	55440	0	0	0	0	0	0	933
11.1	55584	0	0	0	0	0	0	855
11.1	55728	0	0	0	0	0	0	885
11.1	55872	0	0	0	0	0	0	903
11.1	56016	0	0	0	0	0	0	888
11.1	56160	0	0	0	0	0	0	837
11.1	56304	0	0	0	0	0	0	801
11.1	56448	0	0	0	0	0	0	813
11.1	56592	0	0	0	0	0	0	762
11.1	56736	0	0	0	0	0	0	804
11.1	56880	0	0	0	0	0	0	888
11.1	57024	0	0	0	0	0	0	822
11.1	57168	0	0	0	0	0	0	804
11.1	57312	0	0	0	0	0	0	837
11.1	57456	0	0	0	0	0	0	813
11.1	57600	0	0	0	0	0	0	867
11.1	57744	0	0	0	0	0	0	918
11.1	57888	0	0	0	0	0	0	867
11.1	58032	0	0	0	0	0	0	858
11.1	58176	0	0	0	0	0	0	819
11.1	58320	0	0	0	0	0	0	798
11.1	58464	0	0	0	0	0	0	777
11.1	58608	0	0	0	0	0	0	804
11.1	58752	0	0	0	0	0	0	729
11.1	58896	0	0	0	0	0	0	717
11.1	59040	0	0	0	0	0	0	810
11.1	59184	0	0	0	0	0	0	825
11.1	59328	0	0	0	0	0	0	822
11.1	59472	0	0	0	0	0	0	834
11.1	59616	0	0	0	0	0	0	834
11.1	59760	0	0	0	0	0	0	843
11.1	59904	0	0	0	0	0	0	813
11.1	60048	0	0	0	0	0	0	801
11.1	60192	0	0	0	0	0	0	804
11.1	60336	0	0	0	0	0	0	855
11.1	60480	0	0	0	0	0	0	876
11.1	60624	0	0	0	0	0	0	837
11.1	60768	0	0	0	0	0	0	870
11.1	60912	0	0	0	0	0	0	804
11.1	61056	0	0	0	0	0	0	879
11.1	61200	0	0	0	0	0	0	849
11.1	61344	0	0	0	0	0	0	852
11.1	61488	0	0	0	0	0	0	825
11.1	61632	0	0	0	0	0	0	849
11.1	61776	0	0	0	0	0	0	891
11.1	61920	0	0	0	0	0	0	888
11.1	62064	0	0	0	0	0	0	834
11.1	62208	0	0	0	0	0	0	870
11.1	62352	0	0	0	0	0	0	858
11.1	62496	0	0	0	0	0	0	852
11.1	62640	0	0	0	0	0	0	792
11.1	62784	0	0	0	0	0	0	822
11.1	62928	0	0	0	0	0	0	840
11.1	63072	0	0	0	0	0	0	801
11.1	63216	0	0	0	0	0	0	876
11.1	63360	0	0	0	0	0	0	873
11.1	63504	0	0	0	0	0	0	840
11.1	63648	0	0	0	0	0	0	852
11.1	63792	0	0	0	0	0	0	789
11.1	63936	0	0	0	0	0	0	828
11.1	64080	0	0	0	0	0	0	843
11.1	64224	0	0	0	0	0	0	837
11.1	64368	0	0	0	0	0	0	858
11.1	64512	0	0	0	0	0	0	861
11.1	64656	0	0	0	0	0	0	777
11.1	64800	0	0	0	0	0	0	744
11.1	64944	0	0	0	0	0	0	732
11.1	65088	0	0	0	0	0	0	801
11.1	65232	0	0	0	0	0	0	864
11.1	65376	0	0	0	0	0	0	801
11.1	65520	0	0	0	0	0	0	834
11.1	65664	0	0	0	0	0	0	849
11.1	65808	0	0	0	0	0	0	729
11.1	65952	0	0	0	0	0	0	777
11.1	66096	0	0	0	0	0	0	813
11.1	66240	0	0	0	0	0	0	882
11.1	66384	0	0	0	0	0	0	780
11.1	66528	0	0	0	0	0	0	828
11.1	66672	0	0	0	0	0	0	852
11.1	66816	0	0	0	0	0	0	843
11.1	66960	0	0	0	0	0	0	843
11.1	67104	0	0	0	0	0	0	900
11.1	67248	0	0	0	0	0	0	936
11.1	67392	0	0	0	0	0	0	897
11.1	67536	0	0	0	0	0	0	831
11.1	67680	0	0	0	0	0	0	819
11.1	67824	0	0	0	0	0	0	843
11.1	67968	0	0	0	0	0	0	858
11.1	68112	0	0	0	0	0	0	744
11.1	68256	0	0	0	0	0	0	765
11.1	68400	0	0	0	0	0	0	816
11.1	68544	0	0	0	0	0	0	768
11.1	68688	0	0	0	0	0	0	825
11.1	68832	0	0	0	0	0	0	825
11.1	68976	0	0	0	0	0	0	735
11.1	69120	0	0	0	0	0	0	765
12.3	43344	0	27	0	27	27	22.0606	1563
12.3	43488	0	26	0	26	26	22.0606	1626
12.3	43632	0	26	0	26	26	22.0606	1668
12.3	43776	0	24	0	24	24	11.0303	1656
12.3	43920	0	20	0	20	20	11.0303	1530
12.3	44064	0	16	0	16	16	11.0303	1599
12.3	44208	0	14	0	14	14	11.0303	1557
12.3	44352	0	12	0	12	12	13.0256	1635
12.3	44496	0	9	0	9	9	0	1620
12.3	44640	0	8	0	8	8	0	1605
12.3	44784	0	7	0	7	7	0	1482
12.3	44928	0	7	0	7	7	0	1566
12.3	45072	0	5	0	5	5	0	1563
12.3	45216	0	3	0	3	3	0	1542
12.3	45360	0	2	0	2	2	0	1509
12.3	45504	0	2	0	2	2	0	1503
12.3	45648	0	2	0	2	2	0	1527
12.3	45792	0	2	0	2	2	0	1488
12.3	45936	0	2	0	2	2	0	1467
[truncated: 34,001 more rows]
