# Supplementary material for: GEODE: an in silico tool that translates in vitro to in vivo predictions of tuberculosis antibiotic combination efficacy
Source: Front Pharmacol. 2025 Oct 17;16:1639673. doi: 10.3389/fphar.2025.1639673 (PMC12575316; doi:10.3389/fphar.2025.1639673)
Supplement: Supplementary file 2 [file Supplementaryfile4.zip › simulation_data/RMZE-ANNNNH-mean.csv]

exp	time	Int.Mtb.	Ext.Mtb.	repExtMtb	NonReplExt.Mtb.	TotMtb.	TotMtbInGranScaledRing	TotPethot
2.2	43344	0	18	0	18	18	105.259	984
2.2	43488	0	14	0	14	14	109.254	981
2.2	43632	0	10	0	10	10	79.2162	1038
2.2	43776	0	6	0	6	6	50.1118	1170
2.2	43920	0	6	0	6	6	24.0559	1140
2.2	44064	0	5	0	5	5	41.0747	1065
2.2	44208	0	2	0	2	2	0	1059
2.2	44352	0	2	0	2	2	0	1122
2.2	44496	0	2	0	2	2	0	1077
2.2	44640	0	2	0	2	2	0	1071
2.2	44784	0	2	0	2	2	0	1011
2.2	44928	0	2	0	2	2	0	1065
2.2	45072	0	2	0	2	2	0	1041
2.2	45216	0	1	0	1	1	0	1032
2.2	45360	0	1	0	1	1	0	1041
2.2	45504	0	0	0	0	0	0	1047
2.2	45648	0	0	0	0	0	0	1074
2.2	45792	0	0	0	0	0	0	1116
2.2	45936	0	0	0	0	0	0	1212
2.2	46080	0	0	0	0	0	0	1143
2.2	46224	0	0	0	0	0	0	1149
2.2	46368	0	0	0	0	0	0	1053
2.2	46512	0	0	0	0	0	0	1122
2.2	46656	0	0	0	0	0	0	1125
2.2	46800	0	0	0	0	0	0	1116
2.2	46944	0	0	0	0	0	0	999
2.2	47088	0	0	0	0	0	0	951
2.2	47232	0	0	0	0	0	0	996
2.2	47376	0	0	0	0	0	0	1071
2.2	47520	0	0	0	0	0	0	1101
2.2	47664	0	0	0	0	0	0	981
2.2	47808	0	0	0	0	0	0	1014
2.2	47952	0	0	0	0	0	0	1080
2.2	48096	0	0	0	0	0	0	1071
2.2	48240	0	0	0	0	0	0	1101
2.2	48384	0	0	0	0	0	0	1017
2.2	48528	0	0	0	0	0	0	1014
2.2	48672	0	0	0	0	0	0	1095
2.2	48816	0	0	0	0	0	0	1083
2.2	48960	0	0	0	0	0	0	1095
2.2	49104	0	0	0	0	0	0	1008
2.2	49248	0	0	0	0	0	0	1029
2.2	49392	0	0	0	0	0	0	1011
2.2	49536	0	0	0	0	0	0	1065
2.2	49680	0	0	0	0	0	0	1023
2.2	49824	0	0	0	0	0	0	942
2.2	49968	0	0	0	0	0	0	972
2.2	50112	0	0	0	0	0	0	1008
2.2	50256	0	0	0	0	0	0	1122
2.2	50400	0	0	0	0	0	0	978
2.2	50544	0	0	0	0	0	0	1059
2.2	50688	0	0	0	0	0	0	1080
2.2	50832	0	0	0	0	0	0	1065
2.2	50976	0	0	0	0	0	0	1083
2.2	51120	0	0	0	0	0	0	1032
2.2	51264	0	0	0	0	0	0	1035
2.2	51408	0	0	0	0	0	0	1146
2.2	51552	0	0	0	0	0	0	1065
2.2	51696	0	0	0	0	0	0	1065
2.2	51840	0	0	0	0	0	0	1065
2.2	51984	0	0	0	0	0	0	1038
2.2	52128	0	0	0	0	0	0	921
2.2	52272	0	0	0	0	0	0	1011
2.2	52416	0	0	0	0	0	0	1005
2.2	52560	0	0	0	0	0	0	1083
2.2	52704	0	0	0	0	0	0	1020
2.2	52848	0	0	0	0	0	0	921
2.2	52992	0	0	0	0	0	0	1011
2.2	53136	0	0	0	0	0	0	987
2.2	53280	0	0	0	0	0	0	1008
2.2	53424	0	0	0	0	0	0	1053
2.2	53568	0	0	0	0	0	0	960
2.2	53712	0	0	0	0	0	0	966
2.2	53856	0	0	0	0	0	0	1014
2.2	54000	0	0	0	0	0	0	1041
2.2	54144	0	0	0	0	0	0	1083
2.2	54288	0	0	0	0	0	0	1050
2.2	54432	0	0	0	0	0	0	1068
2.2	54576	0	0	0	0	0	0	1041
2.2	54720	0	0	0	0	0	0	1029
2.2	54864	0	0	0	0	0	0	1038
2.2	55008	0	0	0	0	0	0	1104
2.2	55152	0	0	0	0	0	0	1059
2.2	55296	0	0	0	0	0	0	1053
2.2	55440	0	0	0	0	0	0	1005
2.2	55584	0	0	0	0	0	0	1029
2.2	55728	0	0	0	0	0	0	1035
2.2	55872	0	0	0	0	0	0	1068
2.2	56016	0	0	0	0	0	0	996
2.2	56160	0	0	0	0	0	0	1092
2.2	56304	0	0	0	0	0	0	1044
2.2	56448	0	0	0	0	0	0	1029
2.2	56592	0	0	0	0	0	0	1071
2.2	56736	0	0	0	0	0	0	993
2.2	56880	0	0	0	0	0	0	933
2.2	57024	0	0	0	0	0	0	927
2.2	57168	0	0	0	0	0	0	1020
2.2	57312	0	0	0	0	0	0	987
2.2	57456	0	0	0	0	0	0	999
2.2	57600	0	0	0	0	0	0	993
2.2	57744	0	0	0	0	0	0	999
2.2	57888	0	0	0	0	0	0	1011
2.2	58032	0	0	0	0	0	0	1047
2.2	58176	0	0	0	0	0	0	1029
2.2	58320	0	0	0	0	0	0	1059
2.2	58464	0	0	0	0	0	0	1173
2.2	58608	0	0	0	0	0	0	1098
2.2	58752	0	0	0	0	0	0	1140
2.2	58896	0	0	0	0	0	0	963
2.2	59040	0	0	0	0	0	0	987
2.2	59184	0	0	0	0	0	0	900
2.2	59328	0	0	0	0	0	0	927
2.2	59472	0	0	0	0	0	0	993
2.2	59616	0	0	0	0	0	0	981
2.2	59760	0	0	0	0	0	0	978
2.2	59904	0	0	0	0	0	0	1017
2.2	60048	0	0	0	0	0	0	957
2.2	60192	0	0	0	0	0	0	999
2.2	60336	0	0	0	0	0	0	1020
2.2	60480	0	0	0	0	0	0	1038
2.2	60624	0	0	0	0	0	0	1038
2.2	60768	0	0	0	0	0	0	975
2.2	60912	0	0	0	0	0	0	1014
2.2	61056	0	0	0	0	0	0	1023
2.2	61200	0	0	0	0	0	0	1071
2.2	61344	0	0	0	0	0	0	1005
2.2	61488	0	0	0	0	0	0	1065
2.2	61632	0	0	0	0	0	0	1050
2.2	61776	0	0	0	0	0	0	987
2.2	61920	0	0	0	0	0	0	1080
2.2	62064	0	0	0	0	0	0	1056
2.2	62208	0	0	0	0	0	0	1077
2.2	62352	0	0	0	0	0	0	1065
2.2	62496	0	0	0	0	0	0	1047
2.2	62640	0	0	0	0	0	0	1047
2.2	62784	0	0	0	0	0	0	1074
2.2	62928	0	0	0	0	0	0	984
2.2	63072	0	0	0	0	0	0	1041
2.2	63216	0	0	0	0	0	0	1038
2.2	63360	0	0	0	0	0	0	999
2.2	63504	0	0	0	0	0	0	987
2.2	63648	0	0	0	0	0	0	1068
2.2	63792	0	0	0	0	0	0	1017
2.2	63936	0	0	0	0	0	0	999
2.2	64080	0	0	0	0	0	0	1023
2.2	64224	0	0	0	0	0	0	1107
2.2	64368	0	0	0	0	0	0	960
2.2	64512	0	0	0	0	0	0	1020
2.2	64656	0	0	0	0	0	0	1029
2.2	64800	0	0	0	0	0	0	999
2.2	64944	0	0	0	0	0	0	1083
2.2	65088	0	0	0	0	0	0	1014
2.2	65232	0	0	0	0	0	0	1023
2.2	65376	0	0	0	0	0	0	963
2.2	65520	0	0	0	0	0	0	1008
2.2	65664	0	0	0	0	0	0	1083
2.2	65808	0	0	0	0	0	0	1140
2.2	65952	0	0	0	0	0	0	1101
2.2	66096	0	0	0	0	0	0	1137
2.2	66240	0	0	0	0	0	0	1104
2.2	66384	0	0	0	0	0	0	1044
2.2	66528	0	0	0	0	0	0	1134
2.2	66672	0	0	0	0	0	0	1110
2.2	66816	0	0	0	0	0	0	1056
2.2	66960	0	0	0	0	0	0	1041
2.2	67104	0	0	0	0	0	0	1020
2.2	67248	0	0	0	0	0	0	1056
2.2	67392	0	0	0	0	0	0	969
2.2	67536	0	0	0	0	0	0	969
2.2	67680	0	0	0	0	0	0	993
2.2	67824	0	0	0	0	0	0	1050
2.2	67968	0	0	0	0	0	0	1044
2.2	68112	0	0	0	0	0	0	1011
2.2	68256	0	0	0	0	0	0	1020
2.2	68400	0	0	0	0	0	0	1002
2.2	68544	0	0	0	0	0	0	1146
2.2	68688	0	0	0	0	0	0	1080
2.2	68832	0	0	0	0	0	0	1017
2.2	68976	0	0	0	0	0	0	1053
2.2	69120	0	0	0	0	0	0	1005
3.2	43344	0	366	0	366	366	3135.41	3183
3.2	43488	0	355	0	355	355	2959.83	3303
3.2	43632	0	342	0	342	342	2843.03	3399
3.2	43776	0	327	0	327	327	2660.38	3309
3.2	43920	0	311	0	311	311	2558.72	3159
3.2	44064	0	290	0	290	290	2406.74	3159
3.2	44208	0	276	0	276	276	2169.81	3207
3.2	44352	0	265	0	265	265	2098.62	3144
3.2	44496	0	246	0	246	246	1888.87	3201
3.2	44640	0	233	0	233	233	1797.4	3171
3.2	44784	0	213	0	213	213	1644.6	3141
3.2	44928	0	202	0	202	202	1541.24	3174
3.2	45072	0	194	0	194	194	1528.72	3285
3.2	45216	0	184	0	184	184	1373.61	3153
3.2	45360	0	172	0	172	172	1248.73	3204
3.2	45504	0	160	0	160	160	1146.75	3216
3.2	45648	0	140	0	140	140	1009.61	3093
3.2	45792	0	124	0	124	124	845.026	3153
3.2	45936	0	114	0	114	114	773.288	3276
3.2	46080	0	93	0	93	93	621.351	3315
3.2	46224	0	79	0	79	79	486.321	3270
3.2	46368	0	65	0	65	65	397.704	3315
3.2	46512	0	51	0	51	51	327.113	3357
3.2	46656	0	40	0	40	40	253.211	3429
3.2	46800	0	35	0	35	35	221.955	3348
3.2	46944	0	24	0	24	24	161.66	3279
3.2	47088	0	13	0	13	13	85.7452	3207
3.2	47232	0	8	0	8	8	60.3865	3255
3.2	47376	0	7	0	7	7	49.3685	3339
3.2	47520	0	4	0	4	4	32.1875	3255
3.2	47664	0	1	0	1	1	7.04762	3327
3.2	47808	0	1	0	1	1	7.04762	3111
3.2	47952	0	1	0	1	1	7.04762	3213
3.2	48096	0	0	0	0	0	0	3273
3.2	48240	0	0	0	0	0	0	3177
3.2	48384	0	0	0	0	0	0	3261
3.2	48528	0	0	0	0	0	0	3348
3.2	48672	0	0	0	0	0	0	3198
3.2	48816	0	0	0	0	0	0	3297
3.2	48960	0	0	0	0	0	0	3327
3.2	49104	0	0	0	0	0	0	3330
3.2	49248	0	0	0	0	0	0	3420
3.2	49392	0	0	0	0	0	0	3291
3.2	49536	0	0	0	0	0	0	3183
3.2	49680	0	0	0	0	0	0	3165
3.2	49824	0	0	0	0	0	0	3108
3.2	49968	0	0	0	0	0	0	3207
3.2	50112	0	0	0	0	0	0	3189
3.2	50256	0	0	0	0	0	0	3285
3.2	50400	0	0	0	0	0	0	3072
3.2	50544	0	0	0	0	0	0	3105
3.2	50688	0	0	0	0	0	0	2985
3.2	50832	0	0	0	0	0	0	3117
3.2	50976	0	0	0	0	0	0	3180
3.2	51120	0	0	0	0	0	0	3171
3.2	51264	0	0	0	0	0	0	3048
3.2	51408	0	0	0	0	0	0	3186
3.2	51552	0	0	0	0	0	0	3180
3.2	51696	0	0	0	0	0	0	3234
3.2	51840	0	0	0	0	0	0	3090
3.2	51984	0	0	0	0	0	0	3099
3.2	52128	0	0	0	0	0	0	3123
3.2	52272	0	0	0	0	0	0	3210
3.2	52416	0	0	0	0	0	0	3177
3.2	52560	0	0	0	0	0	0	3204
3.2	52704	0	0	0	0	0	0	3330
3.2	52848	0	0	0	0	0	0	3339
3.2	52992	0	0	0	0	0	0	3108
3.2	53136	0	0	0	0	0	0	3192
3.2	53280	0	0	0	0	0	0	3438
3.2	53424	0	0	0	0	0	0	3192
3.2	53568	0	0	0	0	0	0	3057
3.2	53712	0	0	0	0	0	0	3174
3.2	53856	0	0	0	0	0	0	3051
3.2	54000	0	0	0	0	0	0	3141
3.2	54144	0	0	0	0	0	0	3111
3.2	54288	0	0	0	0	0	0	3219
3.2	54432	0	0	0	0	0	0	3003
3.2	54576	0	0	0	0	0	0	3174
3.2	54720	0	0	0	0	0	0	3228
3.2	54864	0	0	0	0	0	0	3168
3.2	55008	0	0	0	0	0	0	2979
3.2	55152	0	0	0	0	0	0	3030
3.2	55296	0	0	0	0	0	0	3114
3.2	55440	0	0	0	0	0	0	3015
3.2	55584	0	0	0	0	0	0	3207
3.2	55728	0	0	0	0	0	0	3225
3.2	55872	0	0	0	0	0	0	3144
3.2	56016	0	0	0	0	0	0	3096
3.2	56160	0	0	0	0	0	0	3090
3.2	56304	0	0	0	0	0	0	3192
3.2	56448	0	0	0	0	0	0	3207
3.2	56592	0	0	0	0	0	0	3111
3.2	56736	0	0	0	0	0	0	3033
3.2	56880	0	0	0	0	0	0	3078
3.2	57024	0	0	0	0	0	0	3048
3.2	57168	0	0	0	0	0	0	3186
3.2	57312	0	0	0	0	0	0	3180
3.2	57456	0	0	0	0	0	0	3213
3.2	57600	0	0	0	0	0	0	3288
3.2	57744	0	0	0	0	0	0	3105
3.2	57888	0	0	0	0	0	0	3198
3.2	58032	0	0	0	0	0	0	3240
3.2	58176	0	0	0	0	0	0	3330
3.2	58320	0	0	0	0	0	0	3192
3.2	58464	0	0	0	0	0	0	3198
3.2	58608	0	0	0	0	0	0	3261
3.2	58752	0	0	0	0	0	0	3264
3.2	58896	0	0	0	0	0	0	3234
3.2	59040	0	0	0	0	0	0	3237
3.2	59184	0	0	0	0	0	0	3264
3.2	59328	0	0	0	0	0	0	3315
3.2	59472	0	0	0	0	0	0	3288
3.2	59616	0	0	0	0	0	0	3102
3.2	59760	0	0	0	0	0	0	3156
3.2	59904	0	0	0	0	0	0	3114
3.2	60048	0	0	0	0	0	0	3132
3.2	60192	0	0	0	0	0	0	3183
3.2	60336	0	0	0	0	0	0	3078
3.2	60480	0	0	0	0	0	0	3144
3.2	60624	0	0	0	0	0	0	3213
3.2	60768	0	0	0	0	0	0	3183
3.2	60912	0	0	0	0	0	0	3243
3.2	61056	0	0	0	0	0	0	3192
3.2	61200	0	0	0	0	0	0	3252
3.2	61344	0	0	0	0	0	0	3162
3.2	61488	0	0	0	0	0	0	3081
3.2	61632	0	0	0	0	0	0	3057
3.2	61776	0	0	0	0	0	0	3000
3.2	61920	0	0	0	0	0	0	3204
3.2	62064	0	0	0	0	0	0	3114
3.2	62208	0	0	0	0	0	0	3030
3.2	62352	0	0	0	0	0	0	3081
3.2	62496	0	0	0	0	0	0	2994
3.2	62640	0	0	0	0	0	0	3150
3.2	62784	0	0	0	0	0	0	3186
3.2	62928	0	0	0	0	0	0	3054
3.2	63072	0	0	0	0	0	0	3087
3.2	63216	0	0	0	0	0	0	3078
3.2	63360	0	0	0	0	0	0	3159
3.2	63504	0	0	0	0	0	0	3105
3.2	63648	0	0	0	0	0	0	3228
3.2	63792	0	0	0	0	0	0	3246
3.2	63936	0	0	0	0	0	0	3096
3.2	64080	0	0	0	0	0	0	3072
3.2	64224	0	0	0	0	0	0	3126
3.2	64368	0	0	0	0	0	0	3165
3.2	64512	0	0	0	0	0	0	3108
3.2	64656	0	0	0	0	0	0	3153
3.2	64800	0	0	0	0	0	0	3252
3.2	64944	0	0	0	0	0	0	3189
3.2	65088	0	0	0	0	0	0	3093
3.2	65232	0	0	0	0	0	0	3042
3.2	65376	0	0	0	0	0	0	2979
3.2	65520	0	0	0	0	0	0	3030
3.2	65664	0	0	0	0	0	0	3084
3.2	65808	0	0	0	0	0	0	3138
3.2	65952	0	0	0	0	0	0	3144
3.2	66096	0	0	0	0	0	0	3012
3.2	66240	0	0	0	0	0	0	3180
3.2	66384	0	0	0	0	0	0	3201
3.2	66528	0	0	0	0	0	0	3198
3.2	66672	0	0	0	0	0	0	3327
3.2	66816	0	0	0	0	0	0	3384
3.2	66960	0	0	0	0	0	0	3351
3.2	67104	0	0	0	0	0	0	3186
3.2	67248	0	0	0	0	0	0	3237
3.2	67392	0	0	0	0	0	0	3153
3.2	67536	0	0	0	0	0	0	3063
3.2	67680	0	0	0	0	0	0	3114
3.2	67824	0	0	0	0	0	0	3081
3.2	67968	0	0	0	0	0	0	3120
3.2	68112	0	0	0	0	0	0	3114
3.2	68256	0	0	0	0	0	0	3204
3.2	68400	0	0	0	0	0	0	3120
3.2	68544	0	0	0	0	0	0	3114
3.2	68688	0	0	0	0	0	0	3000
3.2	68832	0	0	0	0	0	0	3186
3.2	68976	0	0	0	0	0	0	3195
3.2	69120	0	0	0	0	0	0	3081
4.1	43344	0	51	0	51	51	477.521	2337
4.1	43488	0	48	0	48	48	181.224	2583
4.1	43632	0	44	0	44	44	181.224	2532
4.1	43776	0	39	0	39	39	165.245	2511
4.1	43920	0	37	0	37	37	295.329	2568
4.1	44064	0	35	0	35	35	295.329	2532
4.1	44208	0	31	0	31	31	358.376	2427
4.1	44352	0	29	0	29	29	336.403	2160
4.1	44496	0	28	0	28	28	150.223	2118
4.1	44640	0	26	0	26	26	341.357	2094
4.1	44784	0	22	0	22	22	259.292	2172
4.1	44928	0	21	0	21	21	257.295	2226
4.1	45072	0	20	0	20	20	216.306	2127
4.1	45216	0	18	0	18	18	135.201	2169
4.1	45360	0	15	0	15	15	215.266	2061
4.1	45504	0	12	0	12	12	139.196	2214
4.1	45648	0	8	0	8	8	75.1111	2190
4.1	45792	0	5	0	5	5	45.0667	2034
4.1	45936	0	5	0	5	5	45.0667	2154
4.1	46080	0	3	0	3	3	32.0418	2016
4.1	46224	0	3	0	3	3	34.0398	2139
4.1	46368	0	2	0	2	2	19.0175	2283
4.1	46512	0	2	0	2	2	19.0175	2139
4.1	46656	0	1	0	1	1	0	2151
4.1	46800	0	0	0	0	0	0	2079
4.1	46944	0	0	0	0	0	0	2178
4.1	47088	0	0	0	0	0	0	2136
4.1	47232	0	0	0	0	0	0	2136
4.1	47376	0	0	0	0	0	0	2163
4.1	47520	0	0	0	0	0	0	2127
4.1	47664	0	0	0	0	0	0	2109
4.1	47808	0	0	0	0	0	0	2121
4.1	47952	0	0	0	0	0	0	2079
4.1	48096	0	0	0	0	0	0	1980
4.1	48240	0	0	0	0	0	0	1974
4.1	48384	0	0	0	0	0	0	2034
4.1	48528	0	0	0	0	0	0	2139
4.1	48672	0	0	0	0	0	0	2121
4.1	48816	0	0	0	0	0	0	2229
4.1	48960	0	0	0	0	0	0	2109
4.1	49104	0	0	0	0	0	0	2103
4.1	49248	0	0	0	0	0	0	2130
4.1	49392	0	0	0	0	0	0	2064
4.1	49536	0	0	0	0	0	0	2100
4.1	49680	0	0	0	0	0	0	2115
4.1	49824	0	0	0	0	0	0	2193
4.1	49968	0	0	0	0	0	0	2055
4.1	50112	0	0	0	0	0	0	1941
4.1	50256	0	0	0	0	0	0	2010
4.1	50400	0	0	0	0	0	0	2082
4.1	50544	0	0	0	0	0	0	1980
4.1	50688	0	0	0	0	0	0	1983
4.1	50832	0	0	0	0	0	0	2130
4.1	50976	0	0	0	0	0	0	2046
4.1	51120	0	0	0	0	0	0	2034
4.1	51264	0	0	0	0	0	0	2037
4.1	51408	0	0	0	0	0	0	2046
4.1	51552	0	0	0	0	0	0	2142
4.1	51696	0	0	0	0	0	0	2043
4.1	51840	0	0	0	0	0	0	2139
4.1	51984	0	0	0	0	0	0	2058
4.1	52128	0	0	0	0	0	0	2088
4.1	52272	0	0	0	0	0	0	2028
4.1	52416	0	0	0	0	0	0	1992
4.1	52560	0	0	0	0	0	0	2073
4.1	52704	0	0	0	0	0	0	2082
4.1	52848	0	0	0	0	0	0	2106
4.1	52992	0	0	0	0	0	0	2142
4.1	53136	0	0	0	0	0	0	2073
4.1	53280	0	0	0	0	0	0	1938
4.1	53424	0	0	0	0	0	0	2121
4.1	53568	0	0	0	0	0	0	2160
4.1	53712	0	0	0	0	0	0	2076
4.1	53856	0	0	0	0	0	0	2058
4.1	54000	0	0	0	0	0	0	2103
4.1	54144	0	0	0	0	0	0	2136
4.1	54288	0	0	0	0	0	0	2247
4.1	54432	0	0	0	0	0	0	2196
4.1	54576	0	0	0	0	0	0	2103
4.1	54720	0	0	0	0	0	0	2166
4.1	54864	0	0	0	0	0	0	2088
4.1	55008	0	0	0	0	0	0	1992
4.1	55152	0	0	0	0	0	0	2037
4.1	55296	0	0	0	0	0	0	2109
4.1	55440	0	0	0	0	0	0	2178
4.1	55584	0	0	0	0	0	0	2292
4.1	55728	0	0	0	0	0	0	2205
4.1	55872	0	0	0	0	0	0	2124
4.1	56016	0	0	0	0	0	0	2097
4.1	56160	0	0	0	0	0	0	2073
4.1	56304	0	0	0	0	0	0	2097
4.1	56448	0	0	0	0	0	0	2112
4.1	56592	0	0	0	0	0	0	2229
4.1	56736	0	0	0	0	0	0	2253
4.1	56880	0	0	0	0	0	0	2133
4.1	57024	0	0	0	0	0	0	2151
4.1	57168	0	0	0	0	0	0	2073
4.1	57312	0	0	0	0	0	0	2148
4.1	57456	0	0	0	0	0	0	2088
4.1	57600	0	0	0	0	0	0	2046
4.1	57744	0	0	0	0	0	0	1971
4.1	57888	0	0	0	0	0	0	2145
4.1	58032	0	0	0	0	0	0	2163
4.1	58176	0	0	0	0	0	0	2172
4.1	58320	0	0	0	0	0	0	2142
4.1	58464	0	0	0	0	0	0	2094
4.1	58608	0	0	0	0	0	0	2067
4.1	58752	0	0	0	0	0	0	2097
4.1	58896	0	0	0	0	0	0	2115
4.1	59040	0	0	0	0	0	0	2295
4.1	59184	0	0	0	0	0	0	2199
4.1	59328	0	0	0	0	0	0	2169
4.1	59472	0	0	0	0	0	0	2175
4.1	59616	0	0	0	0	0	0	2139
4.1	59760	0	0	0	0	0	0	2139
4.1	59904	0	0	0	0	0	0	2118
4.1	60048	0	0	0	0	0	0	2109
4.1	60192	0	0	0	0	0	0	2115
4.1	60336	0	0	0	0	0	0	2100
4.1	60480	0	0	0	0	0	0	2061
4.1	60624	0	0	0	0	0	0	2241
4.1	60768	0	0	0	0	0	0	2340
4.1	60912	0	0	0	0	0	0	2235
4.1	61056	0	0	0	0	0	0	2208
4.1	61200	0	0	0	0	0	0	2190
4.1	61344	0	0	0	0	0	0	2133
4.1	61488	0	0	0	0	0	0	2031
4.1	61632	0	0	0	0	0	0	2289
4.1	61776	0	0	0	0	0	0	2142
4.1	61920	0	0	0	0	0	0	2061
4.1	62064	0	0	0	0	0	0	2079
4.1	62208	0	0	0	0	0	0	2061
4.1	62352	0	0	0	0	0	0	2166
4.1	62496	0	0	0	0	0	0	2175
4.1	62640	0	0	0	0	0	0	2073
4.1	62784	0	0	0	0	0	0	2151
4.1	62928	0	0	0	0	0	0	2226
4.1	63072	0	0	0	0	0	0	2109
4.1	63216	0	0	0	0	0	0	2109
4.1	63360	0	0	0	0	0	0	2163
4.1	63504	0	0	0	0	0	0	2028
4.1	63648	0	0	0	0	0	0	2160
4.1	63792	0	0	0	0	0	0	2145
4.1	63936	0	0	0	0	0	0	2274
4.1	64080	0	0	0	0	0	0	2214
4.1	64224	0	0	0	0	0	0	2085
4.1	64368	0	0	0	0	0	0	2184
4.1	64512	0	0	0	0	0	0	2025
4.1	64656	0	0	0	0	0	0	2142
4.1	64800	0	0	0	0	0	0	2085
4.1	64944	0	0	0	0	0	0	2055
4.1	65088	0	0	0	0	0	0	2088
4.1	65232	0	0	0	0	0	0	2052
4.1	65376	0	0	0	0	0	0	2004
4.1	65520	0	0	0	0	0	0	2184
4.1	65664	0	0	0	0	0	0	2133
4.1	65808	0	0	0	0	0	0	2121
4.1	65952	0	0	0	0	0	0	2217
4.1	66096	0	0	0	0	0	0	2205
4.1	66240	0	0	0	0	0	0	2139
4.1	66384	0	0	0	0	0	0	2112
4.1	66528	0	0	0	0	0	0	2238
4.1	66672	0	0	0	0	0	0	2127
4.1	66816	0	0	0	0	0	0	2286
4.1	66960	0	0	0	0	0	0	2331
4.1	67104	0	0	0	0	0	0	2025
4.1	67248	0	0	0	0	0	0	2064
4.1	67392	0	0	0	0	0	0	1941
4.1	67536	0	0	0	0	0	0	2022
4.1	67680	0	0	0	0	0	0	1959
4.1	67824	0	0	0	0	0	0	2139
4.1	67968	0	0	0	0	0	0	2178
4.1	68112	0	0	0	0	0	0	2076
4.1	68256	0	0	0	0	0	0	2079
4.1	68400	0	0	0	0	0	0	1998
4.1	68544	0	0	0	0	0	0	1956
4.1	68688	0	0	0	0	0	0	2181
4.1	68832	0	0	0	0	0	0	2106
4.1	68976	0	0	0	0	0	0	2154
4.1	69120	0	0	0	0	0	0	2151
4.2	43344	0	29	0	29	29	153.272	1992
4.2	43488	0	28	0	28	28	82.1495	1968
4.2	43632	0	26	0	26	26	186.352	1932
4.2	43776	0	21	0	21	21	159.255	1923
4.2	43920	0	15	0	15	15	94.1289	1965
4.2	44064	0	14	0	14	14	94.1289	1938
4.2	44208	0	10	0	10	10	79.1067	1992
4.2	44352	0	10	0	10	10	69.1226	2043
4.2	44496	0	5	0	5	5	0	2112
4.2	44640	0	5	0	5	5	15.0222	2136
4.2	44784	0	2	0	2	2	17.0196	1920
4.2	44928	0	1	0	1	1	17.0196	1902
4.2	45072	0	1	0	1	1	0	1992
4.2	45216	0	1	0	1	1	0	1983
4.2	45360	0	0	0	0	0	0	2019
4.2	45504	0	0	0	0	0	0	2007
4.2	45648	0	0	0	0	0	0	2118
4.2	45792	0	0	0	0	0	0	1953
4.2	45936	0	0	0	0	0	0	1863
4.2	46080	0	0	0	0	0	0	2025
4.2	46224	0	0	0	0	0	0	1896
4.2	46368	0	0	0	0	0	0	1929
4.2	46512	0	0	0	0	0	0	1926
4.2	46656	0	0	0	0	0	0	1893
4.2	46800	0	0	0	0	0	0	1800
4.2	46944	0	0	0	0	0	0	1848
4.2	47088	0	0	0	0	0	0	1839
4.2	47232	0	0	0	0	0	0	1911
4.2	47376	0	0	0	0	0	0	1791
4.2	47520	0	0	0	0	0	0	1860
4.2	47664	0	0	0	0	0	0	1812
4.2	47808	0	0	0	0	0	0	1866
4.2	47952	0	0	0	0	0	0	1839
4.2	48096	0	0	0	0	0	0	1995
4.2	48240	0	0	0	0	0	0	1914
4.2	48384	0	0	0	0	0	0	2058
4.2	48528	0	0	0	0	0	0	2031
4.2	48672	0	0	0	0	0	0	1896
4.2	48816	0	0	0	0	0	0	1815
4.2	48960	0	0	0	0	0	0	1881
4.2	49104	0	0	0	0	0	0	1833
4.2	49248	0	0	0	0	0	0	1827
4.2	49392	0	0	0	0	0	0	1824
4.2	49536	0	0	0	0	0	0	1839
4.2	49680	0	0	0	0	0	0	1875
4.2	49824	0	0	0	0	0	0	1815
4.2	49968	0	0	0	0	0	0	1911
4.2	50112	0	0	0	0	0	0	1902
4.2	50256	0	0	0	0	0	0	1905
4.2	50400	0	0	0	0	0	0	1905
4.2	50544	0	0	0	0	0	0	1839
4.2	50688	0	0	0	0	0	0	1941
4.2	50832	0	0	0	0	0	0	2100
4.2	50976	0	0	0	0	0	0	2016
4.2	51120	0	0	0	0	0	0	1800
4.2	51264	0	0	0	0	0	0	1785
4.2	51408	0	0	0	0	0	0	1836
4.2	51552	0	0	0	0	0	0	1860
4.2	51696	0	0	0	0	0	0	1890
4.2	51840	0	0	0	0	0	0	1833
4.2	51984	0	0	0	0	0	0	1851
4.2	52128	0	0	0	0	0	0	1863
4.2	52272	0	0	0	0	0	0	1788
4.2	52416	0	0	0	0	0	0	1839
4.2	52560	0	0	0	0	0	0	1950
4.2	52704	0	0	0	0	0	0	2001
4.2	52848	0	0	0	0	0	0	1908
4.2	52992	0	0	0	0	0	0	1887
4.2	53136	0	0	0	0	0	0	1893
4.2	53280	0	0	0	0	0	0	1890
4.2	53424	0	0	0	0	0	0	1896
4.2	53568	0	0	0	0	0	0	1782
4.2	53712	0	0	0	0	0	0	1854
4.2	53856	0	0	0	0	0	0	2013
4.2	54000	0	0	0	0	0	0	1995
4.2	54144	0	0	0	0	0	0	1929
4.2	54288	0	0	0	0	0	0	1944
4.2	54432	0	0	0	0	0	0	1893
4.2	54576	0	0	0	0	0	0	1884
4.2	54720	0	0	0	0	0	0	1869
4.2	54864	0	0	0	0	0	0	1935
4.2	55008	0	0	0	0	0	0	1836
4.2	55152	0	0	0	0	0	0	1890
4.2	55296	0	0	0	0	0	0	1845
4.2	55440	0	0	0	0	0	0	1824
4.2	55584	0	0	0	0	0	0	1755
4.2	55728	0	0	0	0	0	0	1725
4.2	55872	0	0	0	0	0	0	1749
4.2	56016	0	0	0	0	0	0	1854
4.2	56160	0	0	0	0	0	0	1866
4.2	56304	0	0	0	0	0	0	1845
4.2	56448	0	0	0	0	0	0	1821
4.2	56592	0	0	0	0	0	0	1869
4.2	56736	0	0	0	0	0	0	1788
4.2	56880	0	0	0	0	0	0	1920
4.2	57024	0	0	0	0	0	0	1878
4.2	57168	0	0	0	0	0	0	1845
4.2	57312	0	0	0	0	0	0	1956
4.2	57456	0	0	0	0	0	0	1932
4.2	57600	0	0	0	0	0	0	1908
4.2	57744	0	0	0	0	0	0	1923
4.2	57888	0	0	0	0	0	0	1938
4.2	58032	0	0	0	0	0	0	1938
4.2	58176	0	0	0	0	0	0	1923
4.2	58320	0	0	0	0	0	0	1968
4.2	58464	0	0	0	0	0	0	1929
4.2	58608	0	0	0	0	0	0	1917
4.2	58752	0	0	0	0	0	0	1914
4.2	58896	0	0	0	0	0	0	1869
4.2	59040	0	0	0	0	0	0	1992
4.2	59184	0	0	0	0	0	0	1920
4.2	59328	0	0	0	0	0	0	1830
4.2	59472	0	0	0	0	0	0	1875
4.2	59616	0	0	0	0	0	0	1896
4.2	59760	0	0	0	0	0	0	1818
4.2	59904	0	0	0	0	0	0	1818
4.2	60048	0	0	0	0	0	0	1968
4.2	60192	0	0	0	0	0	0	1848
4.2	60336	0	0	0	0	0	0	1950
4.2	60480	0	0	0	0	0	0	1863
4.2	60624	0	0	0	0	0	0	1779
4.2	60768	0	0	0	0	0	0	1788
4.2	60912	0	0	0	0	0	0	1947
4.2	61056	0	0	0	0	0	0	1896
4.2	61200	0	0	0	0	0	0	1893
4.2	61344	0	0	0	0	0	0	1962
4.2	61488	0	0	0	0	0	0	1959
4.2	61632	0	0	0	0	0	0	1977
4.2	61776	0	0	0	0	0	0	1914
4.2	61920	0	0	0	0	0	0	2016
4.2	62064	0	0	0	0	0	0	2073
4.2	62208	0	0	0	0	0	0	1899
4.2	62352	0	0	0	0	0	0	1929
4.2	62496	0	0	0	0	0	0	1884
4.2	62640	0	0	0	0	0	0	1953
4.2	62784	0	0	0	0	0	0	1968
4.2	62928	0	0	0	0	0	0	2010
4.2	63072	0	0	0	0	0	0	1971
4.2	63216	0	0	0	0	0	0	1941
4.2	63360	0	0	0	0	0	0	1923
4.2	63504	0	0	0	0	0	0	1923
4.2	63648	0	0	0	0	0	0	1989
4.2	63792	0	0	0	0	0	0	1890
4.2	63936	0	0	0	0	0	0	1836
4.2	64080	0	0	0	0	0	0	1848
4.2	64224	0	0	0	0	0	0	1896
4.2	64368	0	0	0	0	0	0	1944
4.2	64512	0	0	0	0	0	0	1923
4.2	64656	0	0	0	0	0	0	2016
4.2	64800	0	0	0	0	0	0	1962
4.2	64944	0	0	0	0	0	0	1911
4.2	65088	0	0	0	0	0	0	1839
4.2	65232	0	0	0	0	0	0	1902
4.2	65376	0	0	0	0	0	0	1983
4.2	65520	0	0	0	0	0	0	2001
4.2	65664	0	0	0	0	0	0	2013
4.2	65808	0	0	0	0	0	0	1983
4.2	65952	0	0	0	0	0	0	2004
4.2	66096	0	0	0	0	0	0	1800
4.2	66240	0	0	0	0	0	0	1788
4.2	66384	0	0	0	0	0	0	1878
4.2	66528	0	0	0	0	0	0	1998
4.2	66672	0	0	0	0	0	0	1866
4.2	66816	0	0	0	0	0	0	1920
4.2	66960	0	0	0	0	0	0	2019
4.2	67104	0	0	0	0	0	0	1971
4.2	67248	0	0	0	0	0	0	1968
4.2	67392	0	0	0	0	0	0	1800
4.2	67536	0	0	0	0	0	0	1812
4.2	67680	0	0	0	0	0	0	1869
4.2	67824	0	0	0	0	0	0	1770
4.2	67968	0	0	0	0	0	0	1806
4.2	68112	0	0	0	0	0	0	1863
4.2	68256	0	0	0	0	0	0	1923
4.2	68400	0	0	0	0	0	0	1827
4.2	68544	0	0	0	0	0	0	1908
4.2	68688	0	0	0	0	0	0	1899
4.2	68832	0	0	0	0	0	0	1896
4.2	68976	0	0	0	0	0	0	1815
4.2	69120	0	0	0	0	0	0	1851
5.1	43344	0	66	0	66	66	1.33333	4134
5.1	43488	0	61	0	61	61	3.11111	4170
5.1	43632	0	56	0	56	56	1.33333	4173
5.1	43776	0	51	0	51	51	3.11111	4242
5.1	43920	0	46	0	46	46	3.11111	4293
5.1	44064	0	40	0	40	40	1.33333	4023
5.1	44208	0	35	0	35	35	1.33333	4062
5.1	44352	0	31	0	31	31	0	3951
5.1	44496	0	28	0	28	28	0	4083
5.1	44640	0	20	0	20	20	0	4053
5.1	44784	0	19	0	19	19	0	4227
5.1	44928	0	16	0	16	16	0	4128
5.1	45072	0	12	0	12	12	0	4212
5.1	45216	0	9	0	9	9	0	4212
5.1	45360	0	6	0	6	6	0	4134
5.1	45504	0	4	0	4	4	0	4062
5.1	45648	0	2	0	2	2	0	4050
5.1	45792	0	1	0	1	1	0	4053
5.1	45936	0	1	0	1	1	0	3993
5.1	46080	0	1	0	1	1	0	3930
5.1	46224	0	0	0	0	0	0	4047
5.1	46368	0	0	0	0	0	0	4074
5.1	46512	0	0	0	0	0	0	4044
5.1	46656	0	0	0	0	0	0	3963
5.1	46800	0	0	0	0	0	0	4032
5.1	46944	0	0	0	0	0	0	4170
5.1	47088	0	0	0	0	0	0	4056
5.1	47232	0	0	0	0	0	0	3921
5.1	47376	0	0	0	0	0	0	4104
5.1	47520	0	0	0	0	0	0	4017
5.1	47664	0	0	0	0	0	0	4059
5.1	47808	0	0	0	0	0	0	4050
5.1	47952	0	0	0	0	0	0	3894
5.1	48096	0	0	0	0	0	0	3888
5.1	48240	0	0	0	0	0	0	3894
5.1	48384	0	0	0	0	0	0	3855
5.1	48528	0	0	0	0	0	0	4035
5.1	48672	0	0	0	0	0	0	4083
5.1	48816	0	0	0	0	0	0	3954
5.1	48960	0	0	0	0	0	0	4005
5.1	49104	0	0	0	0	0	0	4164
5.1	49248	0	0	0	0	0	0	4188
5.1	49392	0	0	0	0	0	0	4080
5.1	49536	0	0	0	0	0	0	3942
5.1	49680	0	0	0	0	0	0	3936
5.1	49824	0	0	0	0	0	0	3864
5.1	49968	0	0	0	0	0	0	3987
5.1	50112	0	0	0	0	0	0	4062
5.1	50256	0	0	0	0	0	0	4248
5.1	50400	0	0	0	0	0	0	4194
5.1	50544	0	0	0	0	0	0	4161
5.1	50688	0	0	0	0	0	0	4011
5.1	50832	0	0	0	0	0	0	4113
5.1	50976	0	0	0	0	0	0	4194
5.1	51120	0	0	0	0	0	0	3966
5.1	51264	0	0	0	0	0	0	3957
5.1	51408	0	0	0	0	0	0	3960
5.1	51552	0	0	0	0	0	0	4140
5.1	51696	0	0	0	0	0	0	3924
5.1	51840	0	0	0	0	0	0	3789
5.1	51984	0	0	0	0	0	0	4182
5.1	52128	0	0	0	0	0	0	4107
5.1	52272	0	0	0	0	0	0	4041
5.1	52416	0	0	0	0	0	0	4047
5.1	52560	0	0	0	0	0	0	4140
5.1	52704	0	0	0	0	0	0	4083
5.1	52848	0	0	0	0	0	0	4050
5.1	52992	0	0	0	0	0	0	4209
5.1	53136	0	0	0	0	0	0	4134
5.1	53280	0	0	0	0	0	0	3912
5.1	53424	0	0	0	0	0	0	4014
5.1	53568	0	0	0	0	0	0	3975
5.1	53712	0	0	0	0	0	0	4071
5.1	53856	0	0	0	0	0	0	3969
5.1	54000	0	0	0	0	0	0	4053
5.1	54144	0	0	0	0	0	0	4158
5.1	54288	0	0	0	0	0	0	4209
5.1	54432	0	0	0	0	0	0	4113
5.1	54576	0	0	0	0	0	0	4026
5.1	54720	0	0	0	0	0	0	3897
5.1	54864	0	0	0	0	0	0	3903
5.1	55008	0	0	0	0	0	0	4098
5.1	55152	0	0	0	0	0	0	4158
5.1	55296	0	0	0	0	0	0	4215
5.1	55440	0	0	0	0	0	0	4176
5.1	55584	0	0	0	0	0	0	4071
5.1	55728	0	0	0	0	0	0	4158
5.1	55872	0	0	0	0	0	0	4176
5.1	56016	0	0	0	0	0	0	4080
5.1	56160	0	0	0	0	0	0	4035
5.1	56304	0	0	0	0	0	0	4146
5.1	56448	0	0	0	0	0	0	4230
5.1	56592	0	0	0	0	0	0	4077
5.1	56736	0	0	0	0	0	0	3969
5.1	56880	0	0	0	0	0	0	4053
5.1	57024	0	0	0	0	0	0	4083
5.1	57168	0	0	0	0	0	0	4035
5.1	57312	0	0	0	0	0	0	4185
5.1	57456	0	0	0	0	0	0	4002
5.1	57600	0	0	0	0	0	0	3969
5.1	57744	0	0	0	0	0	0	4098
5.1	57888	0	0	0	0	0	0	4008
5.1	58032	0	0	0	0	0	0	4119
5.1	58176	0	0	0	0	0	0	4020
5.1	58320	0	0	0	0	0	0	4041
5.1	58464	0	0	0	0	0	0	4074
5.1	58608	0	0	0	0	0	0	4152
5.1	58752	0	0	0	0	0	0	4185
5.1	58896	0	0	0	0	0	0	4209
5.1	59040	0	0	0	0	0	0	4185
5.1	59184	0	0	0	0	0	0	4035
5.1	59328	0	0	0	0	0	0	4170
5.1	59472	0	0	0	0	0	0	4110
5.1	59616	0	0	0	0	0	0	4053
5.1	59760	0	0	0	0	0	0	4041
5.1	59904	0	0	0	0	0	0	4143
5.1	60048	0	0	0	0	0	0	4035
5.1	60192	0	0	0	0	0	0	4146
5.1	60336	0	0	0	0	0	0	4188
5.1	60480	0	0	0	0	0	0	3879
5.1	60624	0	0	0	0	0	0	4008
5.1	60768	0	0	0	0	0	0	3960
5.1	60912	0	0	0	0	0	0	3990
5.1	61056	0	0	0	0	0	0	4161
5.1	61200	0	0	0	0	0	0	3993
5.1	61344	0	0	0	0	0	0	4080
5.1	61488	0	0	0	0	0	0	4050
5.1	61632	0	0	0	0	0	0	4179
5.1	61776	0	0	0	0	0	0	4155
5.1	61920	0	0	0	0	0	0	4026
5.1	62064	0	0	0	0	0	0	3900
5.1	62208	0	0	0	0	0	0	4065
5.1	62352	0	0	0	0	0	0	4113
5.1	62496	0	0	0	0	0	0	4113
5.1	62640	0	0	0	0	0	0	4161
5.1	62784	0	0	0	0	0	0	3957
5.1	62928	0	0	0	0	0	0	4260
5.1	63072	0	0	0	0	0	0	4128
5.1	63216	0	0	0	0	0	0	4083
5.1	63360	0	0	0	0	0	0	4044
5.1	63504	0	0	0	0	0	0	4164
5.1	63648	0	0	0	0	0	0	4146
5.1	63792	0	0	0	0	0	0	4185
5.1	63936	0	0	0	0	0	0	4155
5.1	64080	0	0	0	0	0	0	4137
5.1	64224	0	0	0	0	0	0	4176
5.1	64368	0	0	0	0	0	0	4152
5.1	64512	0	0	0	0	0	0	3945
5.1	64656	0	0	0	0	0	0	4038
5.1	64800	0	0	0	0	0	0	4071
5.1	64944	0	0	0	0	0	0	4086
5.1	65088	0	0	0	0	0	0	4047
5.1	65232	0	0	0	0	0	0	4236
5.1	65376	0	0	0	0	0	0	4200
5.1	65520	0	0	0	0	0	0	4119
5.1	65664	0	0	0	0	0	0	4185
5.1	65808	0	0	0	0	0	0	4197
5.1	65952	0	0	0	0	0	0	4251
5.1	66096	0	0	0	0	0	0	4212
5.1	66240	0	0	0	0	0	0	4122
5.1	66384	0	0	0	0	0	0	4191
5.1	66528	0	0	0	0	0	0	3999
5.1	66672	0	0	0	0	0	0	4056
5.1	66816	0	0	0	0	0	0	4230
5.1	66960	0	0	0	0	0	0	4182
5.1	67104	0	0	0	0	0	0	4224
5.1	67248	0	0	0	0	0	0	4104
5.1	67392	0	0	0	0	0	0	4020
5.1	67536	0	0	0	0	0	0	3996
5.1	67680	0	0	0	0	0	0	3978
5.1	67824	0	0	0	0	0	0	3981
5.1	67968	0	0	0	0	0	0	4029
5.1	68112	0	0	0	0	0	0	4212
5.1	68256	0	0	0	0	0	0	4182
5.1	68400	0	0	0	0	0	0	4152
5.1	68544	0	0	0	0	0	0	4236
5.1	68688	0	0	0	0	0	0	4164
5.1	68832	0	0	0	0	0	0	4221
5.1	68976	0	0	0	0	0	0	4215
5.1	69120	0	0	0	0	0	0	4182
6.3	43344	523	2680	31	2649	3203	57652.8	12664
6.3	43488	391	2694	34	2660	3085	53664.8	12317
6.3	43632	300	2656	10	2646	2956	47788.2	11812
6.3	43776	270	2614	5	2609	2884	45021.7	11421
6.3	43920	260	2579	2	2577	2839	44632.3	11182
6.3	44064	230	2531	6	2525	2761	43446.6	10986
6.3	44208	178	2499	5	2494	2677	41243.6	10511
6.3	44352	160	2452	2	2450	2612	39429.3	10196
6.3	44496	157	2403	2	2401	2560	37953.7	9977
6.3	44640	148	2363	2	2361	2511	36612.1	10006
6.3	44784	144	2325	4	2321	2469	35309.2	9821
6.3	44928	129	2288	4	2284	2417	34757.5	9550
6.3	45072	85	2273	0	2273	2358	33892.9	9730
6.3	45216	66	2246	0	2246	2312	32232	9518
6.3	45360	83	2226	0	2226	2309	32301.2	9549
6.3	45504	56	2194	1	2193	2250	30974.4	9622
6.3	45648	61	2165	0	2165	2226	29830.3	9625
6.3	45792	68	2126	5	2121	2194	28645.2	9615
6.3	45936	62	2100	0	2100	2162	27984	9310
6.3	46080	64	2062	0	2062	2126	27437.7	9387
6.3	46224	31	2029	0	2029	2060	27004.3	9532
6.3	46368	37	1994	0	1994	2031	26523	9360
6.3	46512	27	1961	0	1961	1988	26059.9	9453
6.3	46656	33	1920	0	1920	1953	25793.6	9459
6.3	46800	33	1870	0	1870	1903	25218.2	9730
6.3	46944	16	1844	1	1843	1860	24358.7	9686
6.3	47088	4	1810	0	1810	1814	23404.5	9333
6.3	47232	8	1782	0	1782	1790	23289.4	9530
6.3	47376	9	1747	0	1747	1756	22730.1	9666
6.3	47520	9	1714	3	1711	1723	22270	9468
6.3	47664	5	1675	0	1675	1680	21528.7	9313
6.3	47808	0	1635	0	1635	1635	20723.6	9275
6.3	47952	0	1597	0	1597	1597	20228.3	9137
6.3	48096	0	1557	0	1557	1557	19632.1	9269
6.3	48240	0	1520	0	1520	1520	19213.8	9430
6.3	48384	0	1479	0	1479	1479	18465.8	9238
6.3	48528	0	1449	0	1449	1449	17808.5	9385
6.3	48672	0	1417	0	1417	1417	17269.2	9928
6.3	48816	0	1377	0	1377	1377	16730.9	9856
6.3	48960	0	1348	0	1348	1348	16172.7	9832
6.3	49104	0	1320	0	1320	1320	15705.6	9711
6.3	49248	0	1292	0	1292	1292	15465.4	9678
6.3	49392	0	1258	0	1258	1258	14880.1	9570
6.3	49536	0	1227	0	1227	1227	14445.9	9801
6.3	49680	0	1204	0	1204	1204	14121.8	9786
6.3	49824	0	1168	0	1168	1168	13734.6	9771
6.3	49968	0	1140	0	1140	1140	13230.5	9777
6.3	50112	0	1114	0	1114	1114	13105.2	9648
6.3	50256	0	1079	0	1079	1079	12297.1	9900
6.3	50400	0	1052	0	1052	1052	11902.8	10083
6.3	50544	0	1030	0	1030	1030	11753.7	9912
6.3	50688	0	986	0	986	986	11208.2	10014
6.3	50832	0	951	0	951	951	10413	9927
6.3	50976	0	922	0	922	922	9957.86	9978
6.3	51120	0	890	0	890	890	9439.65	9963
6.3	51264	0	854	0	854	854	8982.35	10146
6.3	51408	0	819	0	819	819	8446.15	9828
6.3	51552	0	784	0	784	784	8073.95	9975
6.3	51696	0	752	0	752	752	7560.79	10158
6.3	51840	0	716	0	716	716	7084.47	10005
6.3	51984	0	687	0	687	687	6609.14	9969
6.3	52128	0	653	0	653	653	6249.96	10125
6.3	52272	0	625	0	625	625	6006.69	10008
6.3	52416	0	596	0	596	596	5715.58	10092
6.3	52560	0	571	0	571	571	5642.36	9780
6.3	52704	0	534	0	534	534	5101.22	9843
6.3	52848	0	510	0	510	510	4806.97	9945
6.3	52992	0	472	0	472	472	4431.69	9885
6.3	53136	0	431	0	431	431	4057.33	9738
6.3	53280	0	402	0	402	402	3778.25	9681
6.3	53424	0	374	0	374	374	3569.04	9915
6.3	53568	0	344	0	344	344	3254.72	9810
6.3	53712	0	316	0	316	316	3122.51	9759
6.3	53856	0	283	0	283	283	2704.27	9750
6.3	54000	0	258	0	258	258	2251.01	9984
6.3	54144	0	229	0	229	229	1955.67	9693
6.3	54288	0	201	0	201	201	1698.45	10125
6.3	54432	0	171	0	171	171	1276.21	9852
6.3	54576	0	152	0	152	152	1130.04	9837
6.3	54720	0	129	0	129	129	917.829	9843
6.3	54864	0	111	0	111	111	724.662	9837
6.3	55008	0	93	0	93	93	558.512	9786
6.3	55152	0	79	0	79	79	438.399	9702
6.3	55296	0	71	0	71	71	373.351	9972
6.3	55440	0	62	0	62	62	370.303	9936
6.3	55584	0	54	0	54	54	248.2	9909
6.3	55728	0	40	0	40	40	189.149	9594
6.3	55872	0	27	0	27	27	82.0676	9792
6.3	56016	0	17	0	17	17	23.0145	9870
6.3	56160	0	16	0	16	16	23.0145	10110
6.3	56304	0	8	0	8	8	0	10161
6.3	56448	0	5	0	5	5	0	9885
6.3	56592	0	3	0	3	3	0	9783
6.3	56736	0	2	0	2	2	0	9666
6.3	56880	0	2	0	2	2	0	9561
6.3	57024	0	2	0	2	2	0	9735
6.3	57168	0	0	0	0	0	0	9735
6.3	57312	0	0	0	0	0	0	9870
6.3	57456	0	0	0	0	0	0	9747
6.3	57600	0	0	0	0	0	0	9546
6.3	57744	0	0	0	0	0	0	9768
6.3	57888	0	0	0	0	0	0	9783
6.3	58032	0	0	0	0	0	0	9777
6.3	58176	0	0	0	0	0	0	9705
6.3	58320	0	0	0	0	0	0	9846
6.3	58464	0	0	0	0	0	0	9612
6.3	58608	0	0	0	0	0	0	9531
6.3	58752	0	0	0	0	0	0	9762
6.3	58896	0	0	0	0	0	0	9804
6.3	59040	0	0	0	0	0	0	9729
6.3	59184	0	0	0	0	0	0	9843
6.3	59328	0	0	0	0	0	0	9924
6.3	59472	0	0	0	0	0	0	9882
6.3	59616	0	0	0	0	0	0	9873
6.3	59760	0	0	0	0	0	0	9993
6.3	59904	0	0	0	0	0	0	9867
6.3	60048	0	0	0	0	0	0	9720
6.3	60192	0	0	0	0	0	0	9639
6.3	60336	0	0	0	0	0	0	9516
6.3	60480	0	0	0	0	0	0	9687
6.3	60624	0	0	0	0	0	0	9819
6.3	60768	0	0	0	0	0	0	9630
6.3	60912	0	0	0	0	0	0	9633
6.3	61056	0	0	0	0	0	0	9774
6.3	61200	0	0	0	0	0	0	9771
6.3	61344	0	0	0	0	0	0	9843
6.3	61488	0	0	0	0	0	0	9771
6.3	61632	0	0	0	0	0	0	9636
6.3	61776	0	0	0	0	0	0	9978
6.3	61920	0	0	0	0	0	0	9783
6.3	62064	0	0	0	0	0	0	9717
6.3	62208	0	0	0	0	0	0	10005
6.3	62352	0	0	0	0	0	0	10074
6.3	62496	0	0	0	0	0	0	9603
6.3	62640	0	0	0	0	0	0	9612
6.3	62784	0	0	0	0	0	0	9690
6.3	62928	0	0	0	0	0	0	9891
6.3	63072	0	0	0	0	0	0	9777
6.3	63216	0	0	0	0	0	0	9885
6.3	63360	0	0	0	0	0	0	9750
6.3	63504	0	0	0	0	0	0	9801
6.3	63648	0	0	0	0	0	0	9795
6.3	63792	0	0	0	0	0	0	9873
6.3	63936	0	0	0	0	0	0	9771
6.3	64080	0	0	0	0	0	0	9573
6.3	64224	0	0	0	0	0	0	9579
6.3	64368	0	0	0	0	0	0	9825
6.3	64512	0	0	0	0	0	0	9861
6.3	64656	0	0	0	0	0	0	9768
6.3	64800	0	0	0	0	0	0	9816
6.3	64944	0	0	0	0	0	0	9576
6.3	65088	0	0	0	0	0	0	9708
6.3	65232	0	0	0	0	0	0	9804
6.3	65376	0	0	0	0	0	0	9783
6.3	65520	0	0	0	0	0	0	9585
6.3	65664	0	0	0	0	0	0	9786
6.3	65808	0	0	0	0	0	0	9873
6.3	65952	0	0	0	0	0	0	9714
6.3	66096	0	0	0	0	0	0	9951
6.3	66240	0	0	0	0	0	0	9825
6.3	66384	0	0	0	0	0	0	9789
6.3	66528	0	0	0	0	0	0	9921
6.3	66672	0	0	0	0	0	0	9810
6.3	66816	0	0	0	0	0	0	9885
6.3	66960	0	0	0	0	0	0	9930
6.3	67104	0	0	0	0	0	0	10074
6.3	67248	0	0	0	0	0	0	9759
6.3	67392	0	0	0	0	0	0	9924
6.3	67536	0	0	0	0	0	0	9969
6.3	67680	0	0	0	0	0	0	9954
6.3	67824	0	0	0	0	0	0	9918
6.3	67968	0	0	0	0	0	0	9711
6.3	68112	0	0	0	0	0	0	9543
6.3	68256	0	0	0	0	0	0	9864
6.3	68400	0	0	0	0	0	0	9765
6.3	68544	0	0	0	0	0	0	9957
6.3	68688	0	0	0	0	0	0	9957
6.3	68832	0	0	0	0	0	0	9966
6.3	68976	0	0	0	0	0	0	10062
6.3	69120	0	0	0	0	0	0	10059
7.3	43344	0	33	0	33	33	299.709	1041
7.3	43488	0	30	0	30	30	262.627	1140
7.3	43632	0	29	0	29	29	258.636	1152
7.3	43776	0	24	0	24	24	245.497	1149
7.3	43920	0	22	0	22	22	221.441	1131
7.3	44064	0	20	0	20	20	208.415	1140
7.3	44208	0	18	0	18	18	164.414	1101
7.3	44352	0	15	0	15	15	167.342	1059
7.3	44496	0	13	0	13	13	143.286	1119
7.3	44640	0	10	0	10	10	123.225	1092
7.3	44784	0	4	0	4	4	39.0782	1050
7.3	44928	0	4	0	4	4	43.0721	1050
7.3	45072	0	4	0	4	4	39.0782	1143
7.3	45216	0	3	0	3	3	39.0782	1209
7.3	45360	0	1	0	1	1	11.0303	1167
7.3	45504	0	0	0	0	0	0	1137
7.3	45648	0	0	0	0	0	0	1104
7.3	45792	0	0	0	0	0	0	1056
7.3	45936	0	0	0	0	0	0	1197
7.3	46080	0	0	0	0	0	0	1155
7.3	46224	0	0	0	0	0	0	1143
7.3	46368	0	0	0	0	0	0	1131
7.3	46512	0	0	0	0	0	0	1131
7.3	46656	0	0	0	0	0	0	1125
7.3	46800	0	0	0	0	0	0	1170
7.3	46944	0	0	0	0	0	0	1176
7.3	47088	0	0	0	0	0	0	1125
7.3	47232	0	0	0	0	0	0	1089
7.3	47376	0	0	0	0	0	0	1089
7.3	47520	0	0	0	0	0	0	1119
7.3	47664	0	0	0	0	0	0	1053
7.3	47808	0	0	0	0	0	0	1101
7.3	47952	0	0	0	0	0	0	1161
7.3	48096	0	0	0	0	0	0	1173
7.3	48240	0	0	0	0	0	0	1113
7.3	48384	0	0	0	0	0	0	1104
7.3	48528	0	0	0	0	0	0	1167
7.3	48672	0	0	0	0	0	0	1146
7.3	48816	0	0	0	0	0	0	1107
7.3	48960	0	0	0	0	0	0	1137
7.3	49104	0	0	0	0	0	0	1104
7.3	49248	0	0	0	0	0	0	1092
7.3	49392	0	0	0	0	0	0	1086
7.3	49536	0	0	0	0	0	0	1128
7.3	49680	0	0	0	0	0	0	1116
7.3	49824	0	0	0	0	0	0	1131
7.3	49968	0	0	0	0	0	0	1155
7.3	50112	0	0	0	0	0	0	1281
7.3	50256	0	0	0	0	0	0	1059
7.3	50400	0	0	0	0	0	0	1062
7.3	50544	0	0	0	0	0	0	1110
7.3	50688	0	0	0	0	0	0	1092
7.3	50832	0	0	0	0	0	0	1143
7.3	50976	0	0	0	0	0	0	1161
7.3	51120	0	0	0	0	0	0	1014
7.3	51264	0	0	0	0	0	0	1080
7.3	51408	0	0	0	0	0	0	1119
7.3	51552	0	0	0	0	0	0	1182
7.3	51696	0	0	0	0	0	0	1191
7.3	51840	0	0	0	0	0	0	1119
7.3	51984	0	0	0	0	0	0	1092
7.3	52128	0	0	0	0	0	0	1062
7.3	52272	0	0	0	0	0	0	1065
7.3	52416	0	0	0	0	0	0	1089
7.3	52560	0	0	0	0	0	0	1167
7.3	52704	0	0	0	0	0	0	1143
7.3	52848	0	0	0	0	0	0	1152
7.3	52992	0	0	0	0	0	0	1119
7.3	53136	0	0	0	0	0	0	1143
7.3	53280	0	0	0	0	0	0	1110
7.3	53424	0	0	0	0	0	0	1116
7.3	53568	0	0	0	0	0	0	1101
7.3	53712	0	0	0	0	0	0	1134
7.3	53856	0	0	0	0	0	0	1113
7.3	54000	0	0	0	0	0	0	1134
7.3	54144	0	0	0	0	0	0	1134
7.3	54288	0	0	0	0	0	0	1107
7.3	54432	0	0	0	0	0	0	1131
7.3	54576	0	0	0	0	0	0	1113
7.3	54720	0	0	0	0	0	0	1125
7.3	54864	0	0	0	0	0	0	1131
7.3	55008	0	0	0	0	0	0	1119
7.3	55152	0	0	0	0	0	0	1185
7.3	55296	0	0	0	0	0	0	1215
7.3	55440	0	0	0	0	0	0	1182
7.3	55584	0	0	0	0	0	0	1035
7.3	55728	0	0	0	0	0	0	1002
7.3	55872	0	0	0	0	0	0	1095
7.3	56016	0	0	0	0	0	0	1164
7.3	56160	0	0	0	0	0	0	1005
7.3	56304	0	0	0	0	0	0	1014
7.3	56448	0	0	0	0	0	0	1053
7.3	56592	0	0	0	0	0	0	1065
7.3	56736	0	0	0	0	0	0	1110
7.3	56880	0	0	0	0	0	0	1095
7.3	57024	0	0	0	0	0	0	1113
7.3	57168	0	0	0	0	0	0	1131
7.3	57312	0	0	0	0	0	0	1155
7.3	57456	0	0	0	0	0	0	1107
7.3	57600	0	0	0	0	0	0	1152
7.3	57744	0	0	0	0	0	0	1128
7.3	57888	0	0	0	0	0	0	1068
7.3	58032	0	0	0	0	0	0	1053
7.3	58176	0	0	0	0	0	0	1131
7.3	58320	0	0	0	0	0	0	1146
7.3	58464	0	0	0	0	0	0	1116
7.3	58608	0	0	0	0	0	0	1155
7.3	58752	0	0	0	0	0	0	1209
7.3	58896	0	0	0	0	0	0	1158
7.3	59040	0	0	0	0	0	0	1149
7.3	59184	0	0	0	0	0	0	1074
7.3	59328	0	0	0	0	0	0	1110
7.3	59472	0	0	0	0	0	0	1158
7.3	59616	0	0	0	0	0	0	1179
7.3	59760	0	0	0	0	0	0	1197
7.3	59904	0	0	0	0	0	0	1173
7.3	60048	0	0	0	0	0	0	1224
7.3	60192	0	0	0	0	0	0	1146
7.3	60336	0	0	0	0	0	0	1173
7.3	60480	0	0	0	0	0	0	1122
7.3	60624	0	0	0	0	0	0	1113
7.3	60768	0	0	0	0	0	0	1077
7.3	60912	0	0	0	0	0	0	1131
7.3	61056	0	0	0	0	0	0	1065
7.3	61200	0	0	0	0	0	0	1071
7.3	61344	0	0	0	0	0	0	1068
7.3	61488	0	0	0	0	0	0	1134
7.3	61632	0	0	0	0	0	0	1137
7.3	61776	0	0	0	0	0	0	1164
7.3	61920	0	0	0	0	0	0	1137
7.3	62064	0	0	0	0	0	0	1131
7.3	62208	0	0	0	0	0	0	1176
7.3	62352	0	0	0	0	0	0	1176
7.3	62496	0	0	0	0	0	0	1155
7.3	62640	0	0	0	0	0	0	1197
7.3	62784	0	0	0	0	0	0	1110
7.3	62928	0	0	0	0	0	0	1113
7.3	63072	0	0	0	0	0	0	1143
7.3	63216	0	0	0	0	0	0	1074
7.3	63360	0	0	0	0	0	0	1101
7.3	63504	0	0	0	0	0	0	1089
7.3	63648	0	0	0	0	0	0	1083
7.3	63792	0	0	0	0	0	0	1212
7.3	63936	0	0	0	0	0	0	1116
7.3	64080	0	0	0	0	0	0	1074
7.3	64224	0	0	0	0	0	0	1080
7.3	64368	0	0	0	0	0	0	1029
7.3	64512	0	0	0	0	0	0	1056
7.3	64656	0	0	0	0	0	0	1095
7.3	64800	0	0	0	0	0	0	1083
7.3	64944	0	0	0	0	0	0	1215
7.3	65088	0	0	0	0	0	0	1197
7.3	65232	0	0	0	0	0	0	1068
7.3	65376	0	0	0	0	0	0	1176
7.3	65520	0	0	0	0	0	0	1032
7.3	65664	0	0	0	0	0	0	1014
7.3	65808	0	0	0	0	0	0	1020
7.3	65952	0	0	0	0	0	0	1071
7.3	66096	0	0	0	0	0	0	1098
7.3	66240	0	0	0	0	0	0	1149
7.3	66384	0	0	0	0	0	0	1101
7.3	66528	0	0	0	0	0	0	1119
7.3	66672	0	0	0	0	0	0	1167
7.3	66816	0	0	0	0	0	0	1176
7.3	66960	0	0	0	0	0	0	1083
7.3	67104	0	0	0	0	0	0	1050
7.3	67248	0	0	0	0	0	0	1161
7.3	67392	0	0	0	0	0	0	1170
7.3	67536	0	0	0	0	0	0	1089
7.3	67680	0	0	0	0	0	0	1095
7.3	67824	0	0	0	0	0	0	1074
7.3	67968	0	0	0	0	0	0	1185
7.3	68112	0	0	0	0	0	0	1176
7.3	68256	0	0	0	0	0	0	1146
7.3	68400	0	0	0	0	0	0	1110
7.3	68544	0	0	0	0	0	0	1149
7.3	68688	0	0	0	0	0	0	1119
7.3	68832	0	0	0	0	0	0	1146
7.3	68976	0	0	0	0	0	0	1077
7.3	69120	0	0	0	0	0	0	1089
8.2	43344	0	40	0	40	40	207.368	1539
8.2	43488	0	37	0	37	37	165.346	1605
8.2	43632	0	32	0	32	32	124.27	1665
8.2	43776	0	27	0	27	27	127.214	1629
8.2	43920	0	23	0	23	23	115.237	1500
8.2	44064	0	19	0	19	19	102.211	1530
8.2	44208	0	15	0	15	15	118.184	1620
8.2	44352	0	14	0	14	14	63.1329	1503
8.2	44496	0	9	0	9	9	26.0513	1644
8.2	44640	0	7	0	7	7	47.0649	1611
8.2	44784	0	4	0	4	4	13.0256	1650
8.2	44928	0	3	0	3	3	11.0303	1719
8.2	45072	0	3	0	3	3	30.0452	1734
8.2	45216	0	1	0	1	1	0	1620
8.2	45360	0	1	0	1	1	0	1566
8.2	45504	0	1	0	1	1	0	1587
8.2	45648	0	0	0	0	0	0	1620
8.2	45792	0	0	0	0	0	0	1560
8.2	45936	0	0	0	0	0	0	1638
8.2	46080	0	0	0	0	0	0	1578
8.2	46224	0	0	0	0	0	0	1596
8.2	46368	0	0	0	0	0	0	1491
8.2	46512	0	0	0	0	0	0	1575
8.2	46656	0	0	0	0	0	0	1533
8.2	46800	0	0	0	0	0	0	1497
8.2	46944	0	0	0	0	0	0	1473
8.2	47088	0	0	0	0	0	0	1443
8.2	47232	0	0	0	0	0	0	1443
8.2	47376	0	0	0	0	0	0	1500
8.2	47520	0	0	0	0	0	0	1464
8.2	47664	0	0	0	0	0	0	1503
8.2	47808	0	0	0	0	0	0	1428
8.2	47952	0	0	0	0	0	0	1449
8.2	48096	0	0	0	0	0	0	1593
8.2	48240	0	0	0	0	0	0	1539
8.2	48384	0	0	0	0	0	0	1545
8.2	48528	0	0	0	0	0	0	1467
8.2	48672	0	0	0	0	0	0	1521
8.2	48816	0	0	0	0	0	0	1500
8.2	48960	0	0	0	0	0	0	1449
8.2	49104	0	0	0	0	0	0	1500
8.2	49248	0	0	0	0	0	0	1617
8.2	49392	0	0	0	0	0	0	1548
8.2	49536	0	0	0	0	0	0	1437
8.2	49680	0	0	0	0	0	0	1536
8.2	49824	0	0	0	0	0	0	1464
8.2	49968	0	0	0	0	0	0	1458
8.2	50112	0	0	0	0	0	0	1482
8.2	50256	0	0	0	0	0	0	1494
8.2	50400	0	0	0	0	0	0	1563
8.2	50544	0	0	0	0	0	0	1671
8.2	50688	0	0	0	0	0	0	1623
8.2	50832	0	0	0	0	0	0	1551
8.2	50976	0	0	0	0	0	0	1578
8.2	51120	0	0	0	0	0	0	1578
8.2	51264	0	0	0	0	0	0	1578
8.2	51408	0	0	0	0	0	0	1593
8.2	51552	0	0	0	0	0	0	1611
8.2	51696	0	0	0	0	0	0	1626
8.2	51840	0	0	0	0	0	0	1581
8.2	51984	0	0	0	0	0	0	1659
8.2	52128	0	0	0	0	0	0	1587
8.2	52272	0	0	0	0	0	0	1503
8.2	52416	0	0	0	0	0	0	1563
8.2	52560	0	0	0	0	0	0	1590
8.2	52704	0	0	0	0	0	0	1518
8.2	52848	0	0	0	0	0	0	1479
8.2	52992	0	0	0	0	0	0	1449
8.2	53136	0	0	0	0	0	0	1545
8.2	53280	0	0	0	0	0	0	1557
8.2	53424	0	0	0	0	0	0	1656
8.2	53568	0	0	0	0	0	0	1572
8.2	53712	0	0	0	0	0	0	1515
8.2	53856	0	0	0	0	0	0	1497
8.2	54000	0	0	0	0	0	0	1521
8.2	54144	0	0	0	0	0	0	1506
8.2	54288	0	0	0	0	0	0	1470
8.2	54432	0	0	0	0	0	0	1512
8.2	54576	0	0	0	0	0	0	1452
8.2	54720	0	0	0	0	0	0	1506
8.2	54864	0	0	0	0	0	0	1503
8.2	55008	0	0	0	0	0	0	1473
8.2	55152	0	0	0	0	0	0	1560
8.2	55296	0	0	0	0	0	0	1548
8.2	55440	0	0	0	0	0	0	1566
8.2	55584	0	0	0	0	0	0	1536
8.2	55728	0	0	0	0	0	0	1449
8.2	55872	0	0	0	0	0	0	1467
8.2	56016	0	0	0	0	0	0	1521
8.2	56160	0	0	0	0	0	0	1533
8.2	56304	0	0	0	0	0	0	1497
8.2	56448	0	0	0	0	0	0	1572
8.2	56592	0	0	0	0	0	0	1437
8.2	56736	0	0	0	0	0	0	1470
8.2	56880	0	0	0	0	0	0	1467
8.2	57024	0	0	0	0	0	0	1419
8.2	57168	0	0	0	0	0	0	1467
8.2	57312	0	0	0	0	0	0	1476
8.2	57456	0	0	0	0	0	0	1524
8.2	57600	0	0	0	0	0	0	1497
8.2	57744	0	0	0	0	0	0	1527
8.2	57888	0	0	0	0	0	0	1551
8.2	58032	0	0	0	0	0	0	1578
8.2	58176	0	0	0	0	0	0	1512
8.2	58320	0	0	0	0	0	0	1551
8.2	58464	0	0	0	0	0	0	1608
8.2	58608	0	0	0	0	0	0	1530
8.2	58752	0	0	0	0	0	0	1509
8.2	58896	0	0	0	0	0	0	1638
8.2	59040	0	0	0	0	0	0	1584
8.2	59184	0	0	0	0	0	0	1506
8.2	59328	0	0	0	0	0	0	1494
8.2	59472	0	0	0	0	0	0	1347
8.2	59616	0	0	0	0	0	0	1497
8.2	59760	0	0	0	0	0	0	1641
8.2	59904	0	0	0	0	0	0	1518
8.2	60048	0	0	0	0	0	0	1578
8.2	60192	0	0	0	0	0	0	1521
8.2	60336	0	0	0	0	0	0	1500
8.2	60480	0	0	0	0	0	0	1536
8.2	60624	0	0	0	0	0	0	1560
8.2	60768	0	0	0	0	0	0	1611
8.2	60912	0	0	0	0	0	0	1515
8.2	61056	0	0	0	0	0	0	1488
8.2	61200	0	0	0	0	0	0	1551
8.2	61344	0	0	0	0	0	0	1581
8.2	61488	0	0	0	0	0	0	1617
8.2	61632	0	0	0	0	0	0	1524
8.2	61776	0	0	0	0	0	0	1440
8.2	61920	0	0	0	0	0	0	1584
8.2	62064	0	0	0	0	0	0	1578
8.2	62208	0	0	0	0	0	0	1509
8.2	62352	0	0	0	0	0	0	1503
8.2	62496	0	0	0	0	0	0	1590
8.2	62640	0	0	0	0	0	0	1509
8.2	62784	0	0	0	0	0	0	1554
8.2	62928	0	0	0	0	0	0	1560
8.2	63072	0	0	0	0	0	0	1545
8.2	63216	0	0	0	0	0	0	1632
8.2	63360	0	0	0	0	0	0	1518
8.2	63504	0	0	0	0	0	0	1527
8.2	63648	0	0	0	0	0	0	1569
8.2	63792	0	0	0	0	0	0	1572
8.2	63936	0	0	0	0	0	0	1527
8.2	64080	0	0	0	0	0	0	1470
8.2	64224	0	0	0	0	0	0	1569
8.2	64368	0	0	0	0	0	0	1497
8.2	64512	0	0	0	0	0	0	1431
8.2	64656	0	0	0	0	0	0	1452
8.2	64800	0	0	0	0	0	0	1488
8.2	64944	0	0	0	0	0	0	1602
8.2	65088	0	0	0	0	0	0	1521
8.2	65232	0	0	0	0	0	0	1623
8.2	65376	0	0	0	0	0	0	1602
8.2	65520	0	0	0	0	0	0	1626
8.2	65664	0	0	0	0	0	0	1617
8.2	65808	0	0	0	0	0	0	1563
8.2	65952	0	0	0	0	0	0	1521
8.2	66096	0	0	0	0	0	0	1509
8.2	66240	0	0	0	0	0	0	1500
8.2	66384	0	0	0	0	0	0	1515
8.2	66528	0	0	0	0	0	0	1587
8.2	66672	0	0	0	0	0	0	1524
8.2	66816	0	0	0	0	0	0	1608
8.2	66960	0	0	0	0	0	0	1623
8.2	67104	0	0	0	0	0	0	1467
8.2	67248	0	0	0	0	0	0	1542
8.2	67392	0	0	0	0	0	0	1524
8.2	67536	0	0	0	0	0	0	1518
8.2	67680	0	0	0	0	0	0	1572
8.2	67824	0	0	0	0	0	0	1536
8.2	67968	0	0	0	0	0	0	1521
8.2	68112	0	0	0	0	0	0	1539
8.2	68256	0	0	0	0	0	0	1590
8.2	68400	0	0	0	0	0	0	1551
8.2	68544	0	0	0	0	0	0	1536
8.2	68688	0	0	0	0	0	0	1605
8.2	68832	0	0	0	0	0	0	1602
8.2	68976	0	0	0	0	0	0	1599
8.2	69120	0	0	0	0	0	0	1473
9.3	43344	56	226	0	226	282	5812.42	4287
9.3	43488	31	213	0	213	244	4579.21	3965
9.3	43632	23	196	0	196	219	3896.93	3582
9.3	43776	12	167	0	167	179	3025.77	3457
9.3	43920	3	138	0	138	141	2303.43	3371
9.3	44064	1	116	0	116	117	1788.62	3237
9.3	44208	1	95	0	95	96	1494.54	3138
9.3	44352	2	76	0	76	78	1359.35	3144
9.3	44496	0	63	0	63	63	1156.84	3144
9.3	44640	0	51	0	51	51	833.743	3006
9.3	44784	0	36	0	36	36	654.564	3009
9.3	44928	0	27	0	27	27	524.386	2988
9.3	45072	0	18	0	18	18	340.259	3012
9.3	45216	0	13	0	13	13	262.19	3063
9.3	45360	0	8	0	8	8	159.104	2997
9.3	45504	0	5	0	5	5	119.071	3036
9.3	45648	0	4	0	4	4	96.0566	3021
9.3	45792	0	3	0	3	3	67.0451	3009
9.3	45936	0	2	0	2	2	42.0317	2931
9.3	46080	0	2	0	2	2	38.0351	3003
9.3	46224	0	0	0	0	0	0	2961
9.3	46368	0	0	0	0	0	0	3276
9.3	46512	0	0	0	0	0	0	3123
9.3	46656	0	0	0	0	0	0	3042
9.3	46800	0	0	0	0	0	0	3297
9.3	46944	0	0	0	0	0	0	3276
9.3	47088	0	0	0	0	0	0	3324
9.3	47232	0	0	0	0	0	0	3324
9.3	47376	0	0	0	0	0	0	3303
9.3	47520	0	0	0	0	0	0	3288
9.3	47664	0	0	0	0	0	0	3249
9.3	47808	0	0	0	0	0	0	3219
9.3	47952	0	0	0	0	0	0	3183
9.3	48096	0	0	0	0	0	0	3051
9.3	48240	0	0	0	0	0	0	3264
9.3	48384	0	0	0	0	0	0	3243
9.3	48528	0	0	0	0	0	0	3360
9.3	48672	0	0	0	0	0	0	3348
9.3	48816	0	0	0	0	0	0	3183
9.3	48960	0	0	0	0	0	0	3273
9.3	49104	0	0	0	0	0	0	3186
9.3	49248	0	0	0	0	0	0	3267
9.3	49392	0	0	0	0	0	0	3234
9.3	49536	0	0	0	0	0	0	3288
9.3	49680	0	0	0	0	0	0	3153
9.3	49824	0	0	0	0	0	0	3282
9.3	49968	0	0	0	0	0	0	3255
9.3	50112	0	0	0	0	0	0	3207
9.3	50256	0	0	0	0	0	0	3234
9.3	50400	0	0	0	0	0	0	3360
9.3	50544	0	0	0	0	0	0	3237
9.3	50688	0	0	0	0	0	0	3201
9.3	50832	0	0	0	0	0	0	3288
9.3	50976	0	0	0	0	0	0	3315
9.3	51120	0	0	0	0	0	0	3297
9.3	51264	0	0	0	0	0	0	3333
9.3	51408	0	0	0	0	0	0	3273
9.3	51552	0	0	0	0	0	0	3132
9.3	51696	0	0	0	0	0	0	3300
9.3	51840	0	0	0	0	0	0	3408
9.3	51984	0	0	0	0	0	0	3453
9.3	52128	0	0	0	0	0	0	3204
9.3	52272	0	0	0	0	0	0	3204
9.3	52416	0	0	0	0	0	0	3279
9.3	52560	0	0	0	0	0	0	3276
9.3	52704	0	0	0	0	0	0	3303
9.3	52848	0	0	0	0	0	0	3231
9.3	52992	0	0	0	0	0	0	3177
9.3	53136	0	0	0	0	0	0	3312
9.3	53280	0	0	0	0	0	0	3324
9.3	53424	0	0	0	0	0	0	3426
9.3	53568	0	0	0	0	0	0	3300
9.3	53712	0	0	0	0	0	0	3357
9.3	53856	0	0	0	0	0	0	3345
9.3	54000	0	0	0	0	0	0	3372
9.3	54144	0	0	0	0	0	0	3378
9.3	54288	0	0	0	0	0	0	3342
9.3	54432	0	0	0	0	0	0	3384
9.3	54576	0	0	0	0	0	0	3384
9.3	54720	0	0	0	0	0	0	3270
9.3	54864	0	0	0	0	0	0	3405
9.3	55008	0	0	0	0	0	0	3399
9.3	55152	0	0	0	0	0	0	3450
9.3	55296	0	0	0	0	0	0	3555
9.3	55440	0	0	0	0	0	0	3435
9.3	55584	0	0	0	0	0	0	3414
9.3	55728	0	0	0	0	0	0	3336
9.3	55872	0	0	0	0	0	0	3303
9.3	56016	0	0	0	0	0	0	3351
9.3	56160	0	0	0	0	0	0	3414
9.3	56304	0	0	0	0	0	0	3498
9.3	56448	0	0	0	0	0	0	3342
9.3	56592	0	0	0	0	0	0	3420
9.3	56736	0	0	0	0	0	0	3195
9.3	56880	0	0	0	0	0	0	3258
9.3	57024	0	0	0	0	0	0	3288
9.3	57168	0	0	0	0	0	0	3336
9.3	57312	0	0	0	0	0	0	3252
9.3	57456	0	0	0	0	0	0	3429
9.3	57600	0	0	0	0	0	0	3510
9.3	57744	0	0	0	0	0	0	3429
9.3	57888	0	0	0	0	0	0	3360
9.3	58032	0	0	0	0	0	0	3402
9.3	58176	0	0	0	0	0	0	3396
9.3	58320	0	0	0	0	0	0	3306
9.3	58464	0	0	0	0	0	0	3342
9.3	58608	0	0	0	0	0	0	3300
9.3	58752	0	0	0	0	0	0	3264
9.3	58896	0	0	0	0	0	0	3321
9.3	59040	0	0	0	0	0	0	3348
9.3	59184	0	0	0	0	0	0	3204
9.3	59328	0	0	0	0	0	0	3351
9.3	59472	0	0	0	0	0	0	3243
9.3	59616	0	0	0	0	0	0	3342
9.3	59760	0	0	0	0	0	0	3336
9.3	59904	0	0	0	0	0	0	3156
9.3	60048	0	0	0	0	0	0	3279
9.3	60192	0	0	0	0	0	0	3345
9.3	60336	0	0	0	0	0	0	3261
9.3	60480	0	0	0	0	0	0	3318
9.3	60624	0	0	0	0	0	0	3297
9.3	60768	0	0	0	0	0	0	3252
9.3	60912	0	0	0	0	0	0	3210
9.3	61056	0	0	0	0	0	0	3444
9.3	61200	0	0	0	0	0	0	3402
9.3	61344	0	0	0	0	0	0	3489
9.3	61488	0	0	0	0	0	0	3438
9.3	61632	0	0	0	0	0	0	3405
9.3	61776	0	0	0	0	0	0	3261
9.3	61920	0	0	0	0	0	0	3219
9.3	62064	0	0	0	0	0	0	3216
9.3	62208	0	0	0	0	0	0	3288
9.3	62352	0	0	0	0	0	0	3285
9.3	62496	0	0	0	0	0	0	3384
9.3	62640	0	0	0	0	0	0	3294
9.3	62784	0	0	0	0	0	0	3270
9.3	62928	0	0	0	0	0	0	3303
9.3	63072	0	0	0	0	0	0	3270
9.3	63216	0	0	0	0	0	0	3264
9.3	63360	0	0	0	0	0	0	3312
9.3	63504	0	0	0	0	0	0	3363
9.3	63648	0	0	0	0	0	0	3438
9.3	63792	0	0	0	0	0	0	3420
9.3	63936	0	0	0	0	0	0	3294
9.3	64080	0	0	0	0	0	0	3336
9.3	64224	0	0	0	0	0	0	3252
9.3	64368	0	0	0	0	0	0	3240
9.3	64512	0	0	0	0	0	0	3162
9.3	64656	0	0	0	0	0	0	3150
9.3	64800	0	0	0	0	0	0	3066
9.3	64944	0	0	0	0	0	0	3162
9.3	65088	0	0	0	0	0	0	3246
9.3	65232	0	0	0	0	0	0	3189
9.3	65376	0	0	0	0	0	0	3249
9.3	65520	0	0	0	0	0	0	3246
9.3	65664	0	0	0	0	0	0	3378
9.3	65808	0	0	0	0	0	0	3219
9.3	65952	0	0	0	0	0	0	3240
9.3	66096	0	0	0	0	0	0	3363
9.3	66240	0	0	0	0	0	0	3381
9.3	66384	0	0	0	0	0	0	3240
9.3	66528	0	0	0	0	0	0	3336
9.3	66672	0	0	0	0	0	0	3423
9.3	66816	0	0	0	0	0	0	3420
9.3	66960	0	0	0	0	0	0	3324
9.3	67104	0	0	0	0	0	0	3399
9.3	67248	0	0	0	0	0	0	3384
9.3	67392	0	0	0	0	0	0	3372
9.3	67536	0	0	0	0	0	0	3306
9.3	67680	0	0	0	0	0	0	3366
9.3	67824	0	0	0	0	0	0	3378
9.3	67968	0	0	0	0	0	0	3375
9.3	68112	0	0	0	0	0	0	3450
9.3	68256	0	0	0	0	0	0	3261
9.3	68400	0	0	0	0	0	0	3204
9.3	68544	0	0	0	0	0	0	3267
9.3	68688	0	0	0	0	0	0	3387
9.3	68832	0	0	0	0	0	0	3273
9.3	68976	0	0	0	0	0	0	3369
9.3	69120	0	0	0	0	0	0	3381
10.2	43344	0	62	0	62	62	307.801	1194
10.2	43488	0	60	0	60	60	329.744	1206
10.2	43632	0	54	0	54	54	302.751	1248
10.2	43776	0	51	0	51	51	346.657	1224
10.2	43920	0	45	0	45	45	331.634	1200
10.2	44064	0	41	0	41	41	303.692	1167
10.2	44208	0	38	0	38	38	305.583	1149
10.2	44352	0	33	0	33	33	253.585	1110
10.2	44496	0	30	0	30	30	253.585	1071
10.2	44640	0	28	0	28	28	264.51	1167
10.2	44784	0	25	0	25	25	201.483	1194
10.2	44928	0	22	0	22	22	175.431	1182
10.2	45072	0	15	0	15	15	139.293	1248
10.2	45216	0	11	0	11	11	107.254	1188
10.2	45360	0	9	0	9	9	102.211	1179
10.2	45504	0	8	0	8	8	85.1935	1098
10.2	45648	0	8	0	8	8	85.1935	1092
10.2	45792	0	8	0	8	8	85.1935	1104
10.2	45936	0	7	0	7	7	72.1678	1227
10.2	46080	0	7	0	7	7	76.1598	1230
10.2	46224	0	5	0	5	5	50.1072	1170
10.2	46368	0	3	0	3	3	24.0559	1269
10.2	46512	0	2	0	2	2	11.0303	1179
10.2	46656	0	2	0	2	2	11.0303	1188
10.2	46800	0	1	0	1	1	11.0303	1119
10.2	46944	0	1	0	1	1	11.0303	1158
10.2	47088	0	1	0	1	1	11.0303	1200
10.2	47232	0	1	0	1	1	11.0303	1125
10.2	47376	0	1	0	1	1	11.0303	1068
10.2	47520	0	0	0	0	0	0	1104
10.2	47664	0	0	0	0	0	0	1227
10.2	47808	0	0	0	0	0	0	1248
10.2	47952	0	0	0	0	0	0	1158
10.2	48096	0	0	0	0	0	0	1098
10.2	48240	0	0	0	0	0	0	1110
10.2	48384	0	0	0	0	0	0	1092
10.2	48528	0	0	0	0	0	0	1041
10.2	48672	0	0	0	0	0	0	1041
10.2	48816	0	0	0	0	0	0	1038
10.2	48960	0	0	0	0	0	0	1038
10.2	49104	0	0	0	0	0	0	1089
10.2	49248	0	0	0	0	0	0	1053
10.2	49392	0	0	0	0	0	0	1092
10.2	49536	0	0	0	0	0	0	1026
10.2	49680	0	0	0	0	0	0	1074
10.2	49824	0	0	0	0	0	0	1059
10.2	49968	0	0	0	0	0	0	1107
10.2	50112	0	0	0	0	0	0	1068
10.2	50256	0	0	0	0	0	0	1056
10.2	50400	0	0	0	0	0	0	1053
10.2	50544	0	0	0	0	0	0	1062
10.2	50688	0	0	0	0	0	0	1050
10.2	50832	0	0	0	0	0	0	1044
10.2	50976	0	0	0	0	0	0	1131
10.2	51120	0	0	0	0	0	0	1218
10.2	51264	0	0	0	0	0	0	1215
10.2	51408	0	0	0	0	0	0	1158
10.2	51552	0	0	0	0	0	0	1170
10.2	51696	0	0	0	0	0	0	1119
10.2	51840	0	0	0	0	0	0	1116
10.2	51984	0	0	0	0	0	0	981
10.2	52128	0	0	0	0	0	0	1098
10.2	52272	0	0	0	0	0	0	1095
10.2	52416	0	0	0	0	0	0	1038
10.2	52560	0	0	0	0	0	0	1074
10.2	52704	0	0	0	0	0	0	1110
10.2	52848	0	0	0	0	0	0	1203
10.2	52992	0	0	0	0	0	0	1224
10.2	53136	0	0	0	0	0	0	1095
10.2	53280	0	0	0	0	0	0	1044
10.2	53424	0	0	0	0	0	0	1095
10.2	53568	0	0	0	0	0	0	1095
10.2	53712	0	0	0	0	0	0	1119
10.2	53856	0	0	0	0	0	0	1131
10.2	54000	0	0	0	0	0	0	1158
10.2	54144	0	0	0	0	0	0	1140
10.2	54288	0	0	0	0	0	0	1236
10.2	54432	0	0	0	0	0	0	1248
10.2	54576	0	0	0	0	0	0	1179
10.2	54720	0	0	0	0	0	0	1212
10.2	54864	0	0	0	0	0	0	1206
10.2	55008	0	0	0	0	0	0	1308
10.2	55152	0	0	0	0	0	0	1251
10.2	55296	0	0	0	0	0	0	1182
10.2	55440	0	0	0	0	0	0	1089
10.2	55584	0	0	0	0	0	0	1128
10.2	55728	0	0	0	0	0	0	1086
10.2	55872	0	0	0	0	0	0	1107
10.2	56016	0	0	0	0	0	0	1119
10.2	56160	0	0	0	0	0	0	1107
10.2	56304	0	0	0	0	0	0	1092
10.2	56448	0	0	0	0	0	0	1119
10.2	56592	0	0	0	0	0	0	1185
10.2	56736	0	0	0	0	0	0	1185
10.2	56880	0	0	0	0	0	0	1182
10.2	57024	0	0	0	0	0	0	1161
10.2	57168	0	0	0	0	0	0	1092
10.2	57312	0	0	0	0	0	0	1089
10.2	57456	0	0	0	0	0	0	1191
10.2	57600	0	0	0	0	0	0	1179
10.2	57744	0	0	0	0	0	0	1158
10.2	57888	0	0	0	0	0	0	1026
10.2	58032	0	0	0	0	0	0	1128
10.2	58176	0	0	0	0	0	0	1152
10.2	58320	0	0	0	0	0	0	1209
10.2	58464	0	0	0	0	0	0	1179
10.2	58608	0	0	0	0	0	0	1122
10.2	58752	0	0	0	0	0	0	1128
10.2	58896	0	0	0	0	0	0	1080
10.2	59040	0	0	0	0	0	0	1107
10.2	59184	0	0	0	0	0	0	1164
10.2	59328	0	0	0	0	0	0	1188
10.2	59472	0	0	0	0	0	0	1107
10.2	59616	0	0	0	0	0	0	1113
10.2	59760	0	0	0	0	0	0	1215
10.2	59904	0	0	0	0	0	0	1197
10.2	60048	0	0	0	0	0	0	1164
10.2	60192	0	0	0	0	0	0	1101
10.2	60336	0	0	0	0	0	0	1152
10.2	60480	0	0	0	0	0	0	1146
10.2	60624	0	0	0	0	0	0	1161
10.2	60768	0	0	0	0	0	0	1113
10.2	60912	0	0	0	0	0	0	1092
10.2	61056	0	0	0	0	0	0	1134
10.2	61200	0	0	0	0	0	0	1068
10.2	61344	0	0	0	0	0	0	1092
10.2	61488	0	0	0	0	0	0	1116
10.2	61632	0	0	0	0	0	0	1071
10.2	61776	0	0	0	0	0	0	1179
10.2	61920	0	0	0	0	0	0	1182
10.2	62064	0	0	0	0	0	0	1047
10.2	62208	0	0	0	0	0	0	1140
10.2	62352	0	0	0	0	0	0	1095
10.2	62496	0	0	0	0	0	0	1104
10.2	62640	0	0	0	0	0	0	1086
10.2	62784	0	0	0	0	0	0	1140
10.2	62928	0	0	0	0	0	0	1122
10.2	63072	0	0	0	0	0	0	1140
10.2	63216	0	0	0	0	0	0	1086
10.2	63360	0	0	0	0	0	0	1167
10.2	63504	0	0	0	0	0	0	1203
10.2	63648	0	0	0	0	0	0	1128
10.2	63792	0	0	0	0	0	0	1134
10.2	63936	0	0	0	0	0	0	1152
10.2	64080	0	0	0	0	0	0	1236
10.2	64224	0	0	0	0	0	0	1113
10.2	64368	0	0	0	0	0	0	1188
10.2	64512	0	0	0	0	0	0	1152
10.2	64656	0	0	0	0	0	0	1170
10.2	64800	0	0	0	0	0	0	1050
10.2	64944	0	0	0	0	0	0	1083
10.2	65088	0	0	0	0	0	0	1155
10.2	65232	0	0	0	0	0	0	1149
10.2	65376	0	0	0	0	0	0	1134
10.2	65520	0	0	0	0	0	0	1089
10.2	65664	0	0	0	0	0	0	1146
10.2	65808	0	0	0	0	0	0	1062
10.2	65952	0	0	0	0	0	0	1173
10.2	66096	0	0	0	0	0	0	1164
10.2	66240	0	0	0	0	0	0	1110
10.2	66384	0	0	0	0	0	0	1134
10.2	66528	0	0	0	0	0	0	1152
10.2	66672	0	0	0	0	0	0	1194
10.2	66816	0	0	0	0	0	0	1194
10.2	66960	0	0	0	0	0	0	1143
10.2	67104	0	0	0	0	0	0	1173
10.2	67248	0	0	0	0	0	0	1206
10.2	67392	0	0	0	0	0	0	1098
10.2	67536	0	0	0	0	0	0	1170
10.2	67680	0	0	0	0	0	0	1146
10.2	67824	0	0	0	0	0	0	1146
10.2	67968	0	0	0	0	0	0	1263
10.2	68112	0	0	0	0	0	0	1134
10.2	68256	0	0	0	0	0	0	1050
10.2	68400	0	0	0	0	0	0	1089
10.2	68544	0	0	0	0	0	0	1134
10.2	68688	0	0	0	0	0	0	1155
10.2	68832	0	0	0	0	0	0	1161
10.2	68976	0	0	0	0	0	0	1161
10.2	69120	0	0	0	0	0	0	1092
11.1	43344	0	30	0	30	30	55.1515	879
11.1	43488	0	29	0	29	29	51.165	759
11.1	43632	0	28	0	28	28	194.575	822
11.1	43776	0	28	0	28	28	51.165	834
11.1	43920	0	26	0	26	26	44.1212	780
11.1	44064	0	25	0	25	25	44.1254	849
11.1	44208	0	22	0	22	22	33.0909	810
11.1	44352	0	17	0	17	17	11.0303	789
11.1	44496	0	13	0	13	13	0	789
11.1	44640	0	12	0	12	12	0	873
11.1	44784	0	11	0	11	11	0	861
11.1	44928	0	7	0	7	7	0	789
11.1	45072	0	6	0	6	6	0	702
11.1	45216	0	6	0	6	6	0	783
11.1	45360	0	4	0	4	4	0	768
11.1	45504	0	4	0	4	4	0	792
11.1	45648	0	3	0	3	3	9.03704	744
11.1	45792	0	3	0	3	3	9.03704	804
11.1	45936	0	2	0	2	2	0	786
11.1	46080	0	2	0	2	2	0	813
11.1	46224	0	2	0	2	2	0	759
11.1	46368	0	2	0	2	2	0	816
11.1	46512	0	2	0	2	2	0	798
11.1	46656	0	2	0	2	2	0	786
11.1	46800	0	0	0	0	0	0	792
11.1	46944	0	0	0	0	0	0	852
11.1	47088	0	0	0	0	0	0	849
11.1	47232	0	0	0	0	0	0	846
11.1	47376	0	0	0	0	0	0	843
11.1	47520	0	0	0	0	0	0	876
11.1	47664	0	0	0	0	0	0	879
11.1	47808	0	0	0	0	0	0	801
11.1	47952	0	0	0	0	0	0	750
11.1	48096	0	0	0	0	0	0	762
11.1	48240	0	0	0	0	0	0	771
11.1	48384	0	0	0	0	0	0	837
11.1	48528	0	0	0	0	0	0	804
11.1	48672	0	0	0	0	0	0	819
11.1	48816	0	0	0	0	0	0	834
11.1	48960	0	0	0	0	0	0	807
11.1	49104	0	0	0	0	0	0	822
11.1	49248	0	0	0	0	0	0	813
11.1	49392	0	0	0	0	0	0	801
11.1	49536	0	0	0	0	0	0	897
11.1	49680	0	0	0	0	0	0	855
11.1	49824	0	0	0	0	0	0	771
11.1	49968	0	0	0	0	0	0	828
11.1	50112	0	0	0	0	0	0	864
11.1	50256	0	0	0	0	0	0	942
11.1	50400	0	0	0	0	0	0	864
11.1	50544	0	0	0	0	0	0	789
11.1	50688	0	0	0	0	0	0	867
11.1	50832	0	0	0	0	0	0	867
11.1	50976	0	0	0	0	0	0	906
11.1	51120	0	0	0	0	0	0	777
11.1	51264	0	0	0	0	0	0	807
11.1	51408	0	0	0	0	0	0	948
11.1	51552	0	0	0	0	0	0	852
11.1	51696	0	0	0	0	0	0	852
11.1	51840	0	0	0	0	0	0	837
11.1	51984	0	0	0	0	0	0	855
11.1	52128	0	0	0	0	0	0	891
11.1	52272	0	0	0	0	0	0	951
11.1	52416	0	0	0	0	0	0	891
11.1	52560	0	0	0	0	0	0	885
11.1	52704	0	0	0	0	0	0	885
11.1	52848	0	0	0	0	0	0	891
11.1	52992	0	0	0	0	0	0	894
11.1	53136	0	0	0	0	0	0	813
11.1	53280	0	0	0	0	0	0	774
11.1	53424	0	0	0	0	0	0	792
11.1	53568	0	0	0	0	0	0	807
11.1	53712	0	0	0	0	0	0	804
11.1	53856	0	0	0	0	0	0	819
11.1	54000	0	0	0	0	0	0	840
11.1	54144	0	0	0	0	0	0	843
11.1	54288	0	0	0	0	0	0	801
11.1	54432	0	0	0	0	0	0	792
11.1	54576	0	0	0	0	0	0	813
11.1	54720	0	0	0	0	0	0	804
11.1	54864	0	0	0	0	0	0	810
11.1	55008	0	0	0	0	0	0	867
11.1	55152	0	0	0	0	0	0	900
11.1	55296	0	0	0	0	0	0	846
11.1	55440	0	0	0	0	0	0	837
11.1	55584	0	0	0	0	0	0	828
11.1	55728	0	0	0	0	0	0	822
11.1	55872	0	0	0	0	0	0	879
11.1	56016	0	0	0	0	0	0	897
11.1	56160	0	0	0	0	0	0	810
11.1	56304	0	0	0	0	0	0	834
11.1	56448	0	0	0	0	0	0	798
11.1	56592	0	0	0	0	0	0	813
11.1	56736	0	0	0	0	0	0	804
11.1	56880	0	0	0	0	0	0	825
11.1	57024	0	0	0	0	0	0	894
11.1	57168	0	0	0	0	0	0	873
11.1	57312	0	0	0	0	0	0	795
11.1	57456	0	0	0	0	0	0	876
11.1	57600	0	0	0	0	0	0	810
11.1	57744	0	0	0	0	0	0	873
11.1	57888	0	0	0	0	0	0	822
11.1	58032	0	0	0	0	0	0	852
11.1	58176	0	0	0	0	0	0	906
11.1	58320	0	0	0	0	0	0	894
11.1	58464	0	0	0	0	0	0	900
11.1	58608	0	0	0	0	0	0	888
11.1	58752	0	0	0	0	0	0	903
11.1	58896	0	0	0	0	0	0	903
11.1	59040	0	0	0	0	0	0	846
11.1	59184	0	0	0	0	0	0	891
11.1	59328	0	0	0	0	0	0	879
11.1	59472	0	0	0	0	0	0	876
11.1	59616	0	0	0	0	0	0	735
11.1	59760	0	0	0	0	0	0	774
11.1	59904	0	0	0	0	0	0	777
11.1	60048	0	0	0	0	0	0	816
11.1	60192	0	0	0	0	0	0	864
11.1	60336	0	0	0	0	0	0	909
11.1	60480	0	0	0	0	0	0	822
11.1	60624	0	0	0	0	0	0	828
11.1	60768	0	0	0	0	0	0	840
11.1	60912	0	0	0	0	0	0	804
11.1	61056	0	0	0	0	0	0	789
11.1	61200	0	0	0	0	0	0	912
11.1	61344	0	0	0	0	0	0	852
11.1	61488	0	0	0	0	0	0	828
11.1	61632	0	0	0	0	0	0	813
11.1	61776	0	0	0	0	0	0	816
11.1	61920	0	0	0	0	0	0	834
11.1	62064	0	0	0	0	0	0	852
11.1	62208	0	0	0	0	0	0	879
11.1	62352	0	0	0	0	0	0	828
11.1	62496	0	0	0	0	0	0	864
11.1	62640	0	0	0	0	0	0	879
11.1	62784	0	0	0	0	0	0	846
11.1	62928	0	0	0	0	0	0	861
11.1	63072	0	0	0	0	0	0	843
11.1	63216	0	0	0	0	0	0	807
11.1	63360	0	0	0	0	0	0	810
11.1	63504	0	0	0	0	0	0	867
11.1	63648	0	0	0	0	0	0	768
11.1	63792	0	0	0	0	0	0	855
11.1	63936	0	0	0	0	0	0	879
11.1	64080	0	0	0	0	0	0	819
11.1	64224	0	0	0	0	0	0	819
11.1	64368	0	0	0	0	0	0	855
11.1	64512	0	0	0	0	0	0	966
11.1	64656	0	0	0	0	0	0	858
11.1	64800	0	0	0	0	0	0	807
11.1	64944	0	0	0	0	0	0	864
11.1	65088	0	0	0	0	0	0	885
11.1	65232	0	0	0	0	0	0	810
11.1	65376	0	0	0	0	0	0	897
11.1	65520	0	0	0	0	0	0	906
11.1	65664	0	0	0	0	0	0	873
11.1	65808	0	0	0	0	0	0	792
11.1	65952	0	0	0	0	0	0	810
11.1	66096	0	0	0	0	0	0	831
11.1	66240	0	0	0	0	0	0	834
11.1	66384	0	0	0	0	0	0	828
11.1	66528	0	0	0	0	0	0	843
11.1	66672	0	0	0	0	0	0	834
11.1	66816	0	0	0	0	0	0	759
11.1	66960	0	0	0	0	0	0	795
11.1	67104	0	0	0	0	0	0	840
11.1	67248	0	0	0	0	0	0	930
11.1	67392	0	0	0	0	0	0	888
11.1	67536	0	0	0	0	0	0	879
11.1	67680	0	0	0	0	0	0	915
11.1	67824	0	0	0	0	0	0	894
11.1	67968	0	0	0	0	0	0	897
11.1	68112	0	0	0	0	0	0	861
11.1	68256	0	0	0	0	0	0	861
11.1	68400	0	0	0	0	0	0	906
11.1	68544	0	0	0	0	0	0	867
11.1	68688	0	0	0	0	0	0	819
11.1	68832	0	0	0	0	0	0	795
11.1	68976	0	0	0	0	0	0	852
11.1	69120	0	0	0	0	0	0	834
12.3	43344	0	27	0	27	27	22.0606	1563
12.3	43488	0	24	0	24	24	22.0606	1659
12.3	43632	0	24	0	24	24	26.0513	1608
12.3	43776	0	20	0	20	20	26.0513	1554
12.3	43920	0	15	0	15	15	22.0606	1590
12.3	44064	0	10	0	10	10	22.0606	1563
12.3	44208	0	7	0	7	7	0	1719
12.3	44352	0	5	0	5	5	0	1548
12.3	44496	0	4	0	4	4	0	1497
12.3	44640	0	2	0	2	2	0	1494
12.3	44784	0	1	0	1	1	0	1545
12.3	44928	0	0	0	0	0	0	1524
12.3	45072	0	0	0	0	0	0	1422
12.3	45216	0	0	0	0	0	0	1512
12.3	45360	0	0	0	0	0	0	1554
12.3	45504	0	0	0	0	0	0	1557
12.3	45648	0	0	0	0	0	0	1575
12.3	45792	0	0	0	0	0	0	1569
12.3	45936	0	0	0	0	0	0	1464
[truncated: 34,001 more rows]
