# Supplementary material for: GEODE: an in silico tool that translates in vitro to in vivo predictions of tuberculosis antibiotic combination efficacy
Source: Front Pharmacol. 2025 Oct 17;16:1639673. doi: 10.3389/fphar.2025.1639673 (PMC12575316; doi:10.3389/fphar.2025.1639673)
Supplement: Supplementary file 2 [file Supplementaryfile4.zip › simulation_data/HRZM-ANNNNH-mean.csv]

exp	time	Int.Mtb.	Ext.Mtb.	repExtMtb	NonReplExt.Mtb.	TotMtb.	TotMtbInGranScaledRing	TotPethot
2.2	43344	0	18	0	18	18	105.259	984
2.2	43488	0	14	0	14	14	109.254	981
2.2	43632	0	10	0	10	10	79.2162	1038
2.2	43776	0	6	0	6	6	50.1118	1170
2.2	43920	0	6	0	6	6	24.0559	1140
2.2	44064	0	5	0	5	5	41.0747	1065
2.2	44208	0	2	0	2	2	0	1059
2.2	44352	0	2	0	2	2	0	1122
2.2	44496	0	2	0	2	2	0	1077
2.2	44640	0	2	0	2	2	0	1071
2.2	44784	0	2	0	2	2	0	1011
2.2	44928	0	2	0	2	2	0	1065
2.2	45072	0	2	0	2	2	0	1041
2.2	45216	0	1	0	1	1	0	1032
2.2	45360	0	1	0	1	1	0	1041
2.2	45504	0	0	0	0	0	0	1047
2.2	45648	0	0	0	0	0	0	1074
2.2	45792	0	0	0	0	0	0	1116
2.2	45936	0	0	0	0	0	0	1212
2.2	46080	0	0	0	0	0	0	1143
2.2	46224	0	0	0	0	0	0	1149
2.2	46368	0	0	0	0	0	0	1053
2.2	46512	0	0	0	0	0	0	1122
2.2	46656	0	0	0	0	0	0	1125
2.2	46800	0	0	0	0	0	0	1116
2.2	46944	0	0	0	0	0	0	999
2.2	47088	0	0	0	0	0	0	951
2.2	47232	0	0	0	0	0	0	996
2.2	47376	0	0	0	0	0	0	1071
2.2	47520	0	0	0	0	0	0	1101
2.2	47664	0	0	0	0	0	0	981
2.2	47808	0	0	0	0	0	0	1014
2.2	47952	0	0	0	0	0	0	1080
2.2	48096	0	0	0	0	0	0	1071
2.2	48240	0	0	0	0	0	0	1101
2.2	48384	0	0	0	0	0	0	1017
2.2	48528	0	0	0	0	0	0	1014
2.2	48672	0	0	0	0	0	0	1095
2.2	48816	0	0	0	0	0	0	1083
2.2	48960	0	0	0	0	0	0	1095
2.2	49104	0	0	0	0	0	0	1008
2.2	49248	0	0	0	0	0	0	1029
2.2	49392	0	0	0	0	0	0	1011
2.2	49536	0	0	0	0	0	0	1065
2.2	49680	0	0	0	0	0	0	1023
2.2	49824	0	0	0	0	0	0	942
2.2	49968	0	0	0	0	0	0	972
2.2	50112	0	0	0	0	0	0	1008
2.2	50256	0	0	0	0	0	0	1122
2.2	50400	0	0	0	0	0	0	978
2.2	50544	0	0	0	0	0	0	1059
2.2	50688	0	0	0	0	0	0	1080
2.2	50832	0	0	0	0	0	0	1065
2.2	50976	0	0	0	0	0	0	1083
2.2	51120	0	0	0	0	0	0	1032
2.2	51264	0	0	0	0	0	0	1035
2.2	51408	0	0	0	0	0	0	1146
2.2	51552	0	0	0	0	0	0	1065
2.2	51696	0	0	0	0	0	0	1065
2.2	51840	0	0	0	0	0	0	1065
2.2	51984	0	0	0	0	0	0	1038
2.2	52128	0	0	0	0	0	0	921
2.2	52272	0	0	0	0	0	0	1011
2.2	52416	0	0	0	0	0	0	1005
2.2	52560	0	0	0	0	0	0	1083
2.2	52704	0	0	0	0	0	0	1020
2.2	52848	0	0	0	0	0	0	921
2.2	52992	0	0	0	0	0	0	1011
2.2	53136	0	0	0	0	0	0	987
2.2	53280	0	0	0	0	0	0	1008
2.2	53424	0	0	0	0	0	0	1053
2.2	53568	0	0	0	0	0	0	960
2.2	53712	0	0	0	0	0	0	966
2.2	53856	0	0	0	0	0	0	1014
2.2	54000	0	0	0	0	0	0	1041
2.2	54144	0	0	0	0	0	0	1083
2.2	54288	0	0	0	0	0	0	1050
2.2	54432	0	0	0	0	0	0	1068
2.2	54576	0	0	0	0	0	0	1041
2.2	54720	0	0	0	0	0	0	1029
2.2	54864	0	0	0	0	0	0	1038
2.2	55008	0	0	0	0	0	0	1104
2.2	55152	0	0	0	0	0	0	1059
2.2	55296	0	0	0	0	0	0	1053
2.2	55440	0	0	0	0	0	0	1005
2.2	55584	0	0	0	0	0	0	1029
2.2	55728	0	0	0	0	0	0	1035
2.2	55872	0	0	0	0	0	0	1068
2.2	56016	0	0	0	0	0	0	996
2.2	56160	0	0	0	0	0	0	1092
2.2	56304	0	0	0	0	0	0	1044
2.2	56448	0	0	0	0	0	0	1029
2.2	56592	0	0	0	0	0	0	1071
2.2	56736	0	0	0	0	0	0	993
2.2	56880	0	0	0	0	0	0	933
2.2	57024	0	0	0	0	0	0	927
2.2	57168	0	0	0	0	0	0	1020
2.2	57312	0	0	0	0	0	0	987
2.2	57456	0	0	0	0	0	0	999
2.2	57600	0	0	0	0	0	0	993
2.2	57744	0	0	0	0	0	0	999
2.2	57888	0	0	0	0	0	0	1011
2.2	58032	0	0	0	0	0	0	1047
2.2	58176	0	0	0	0	0	0	1029
2.2	58320	0	0	0	0	0	0	1059
2.2	58464	0	0	0	0	0	0	1173
2.2	58608	0	0	0	0	0	0	1098
2.2	58752	0	0	0	0	0	0	1140
2.2	58896	0	0	0	0	0	0	963
2.2	59040	0	0	0	0	0	0	987
2.2	59184	0	0	0	0	0	0	900
2.2	59328	0	0	0	0	0	0	927
2.2	59472	0	0	0	0	0	0	993
2.2	59616	0	0	0	0	0	0	981
2.2	59760	0	0	0	0	0	0	978
2.2	59904	0	0	0	0	0	0	1017
2.2	60048	0	0	0	0	0	0	957
2.2	60192	0	0	0	0	0	0	999
2.2	60336	0	0	0	0	0	0	1020
2.2	60480	0	0	0	0	0	0	1038
2.2	60624	0	0	0	0	0	0	1038
2.2	60768	0	0	0	0	0	0	975
2.2	60912	0	0	0	0	0	0	1014
2.2	61056	0	0	0	0	0	0	1023
2.2	61200	0	0	0	0	0	0	1071
2.2	61344	0	0	0	0	0	0	1005
2.2	61488	0	0	0	0	0	0	1065
2.2	61632	0	0	0	0	0	0	1050
2.2	61776	0	0	0	0	0	0	987
2.2	61920	0	0	0	0	0	0	1080
2.2	62064	0	0	0	0	0	0	1056
2.2	62208	0	0	0	0	0	0	1077
2.2	62352	0	0	0	0	0	0	1065
2.2	62496	0	0	0	0	0	0	1047
2.2	62640	0	0	0	0	0	0	1047
2.2	62784	0	0	0	0	0	0	1074
2.2	62928	0	0	0	0	0	0	984
2.2	63072	0	0	0	0	0	0	1041
2.2	63216	0	0	0	0	0	0	1038
2.2	63360	0	0	0	0	0	0	999
2.2	63504	0	0	0	0	0	0	987
2.2	63648	0	0	0	0	0	0	1068
2.2	63792	0	0	0	0	0	0	1017
2.2	63936	0	0	0	0	0	0	999
2.2	64080	0	0	0	0	0	0	1023
2.2	64224	0	0	0	0	0	0	1107
2.2	64368	0	0	0	0	0	0	960
2.2	64512	0	0	0	0	0	0	1020
2.2	64656	0	0	0	0	0	0	1029
2.2	64800	0	0	0	0	0	0	999
2.2	64944	0	0	0	0	0	0	1083
2.2	65088	0	0	0	0	0	0	1014
2.2	65232	0	0	0	0	0	0	1023
2.2	65376	0	0	0	0	0	0	963
2.2	65520	0	0	0	0	0	0	1008
2.2	65664	0	0	0	0	0	0	1083
2.2	65808	0	0	0	0	0	0	1140
2.2	65952	0	0	0	0	0	0	1101
2.2	66096	0	0	0	0	0	0	1137
2.2	66240	0	0	0	0	0	0	1104
2.2	66384	0	0	0	0	0	0	1044
2.2	66528	0	0	0	0	0	0	1134
2.2	66672	0	0	0	0	0	0	1110
2.2	66816	0	0	0	0	0	0	1056
2.2	66960	0	0	0	0	0	0	1041
2.2	67104	0	0	0	0	0	0	1020
2.2	67248	0	0	0	0	0	0	1056
2.2	67392	0	0	0	0	0	0	969
2.2	67536	0	0	0	0	0	0	969
2.2	67680	0	0	0	0	0	0	993
2.2	67824	0	0	0	0	0	0	1050
2.2	67968	0	0	0	0	0	0	1044
2.2	68112	0	0	0	0	0	0	1011
2.2	68256	0	0	0	0	0	0	1020
2.2	68400	0	0	0	0	0	0	1002
2.2	68544	0	0	0	0	0	0	1146
2.2	68688	0	0	0	0	0	0	1080
2.2	68832	0	0	0	0	0	0	1017
2.2	68976	0	0	0	0	0	0	1053
2.2	69120	0	0	0	0	0	0	1005
3.2	43344	0	366	0	366	366	3135.41	3183
3.2	43488	0	352	0	352	352	2960.64	3231
3.2	43632	0	333	0	333	333	2851.83	3075
3.2	43776	0	306	0	306	306	2600.24	3195
3.2	43920	0	269	0	269	269	2275.17	3249
3.2	44064	0	253	0	253	253	2092.35	3303
3.2	44208	0	242	0	242	242	2079.44	3177
3.2	44352	0	220	0	220	220	1871.97	3234
3.2	44496	0	191	0	191	191	1602.27	3198
3.2	44640	0	171	0	171	171	1389.65	3318
3.2	44784	0	155	0	155	155	1266.02	3333
3.2	44928	0	138	0	138	138	1163.19	3165
3.2	45072	0	119	0	119	119	980.963	3363
3.2	45216	0	98	0	98	98	764.733	3393
3.2	45360	0	86	0	86	86	664.771	3144
3.2	45504	0	71	0	71	71	497.483	3270
3.2	45648	0	59	0	59	59	422.734	3267
3.2	45792	0	48	0	48	48	366.538	3204
3.2	45936	0	38	0	38	38	269.617	3186
3.2	46080	0	29	0	29	29	198.196	3255
3.2	46224	0	22	0	22	22	133.075	3348
3.2	46368	0	11	0	11	11	64.2243	3162
3.2	46512	0	6	0	6	6	34.6243	3162
3.2	46656	0	4	0	4	4	16.7704	3375
3.2	46800	0	3	0	3	3	17.418	3363
3.2	46944	0	3	0	3	3	17.418	3402
3.2	47088	0	1	0	1	1	9.03704	3369
3.2	47232	0	1	0	1	1	9.03704	3258
3.2	47376	0	0	0	0	0	0	3291
3.2	47520	0	0	0	0	0	0	3099
3.2	47664	0	0	0	0	0	0	3096
3.2	47808	0	0	0	0	0	0	3114
3.2	47952	0	0	0	0	0	0	3129
3.2	48096	0	0	0	0	0	0	3132
3.2	48240	0	0	0	0	0	0	3057
3.2	48384	0	0	0	0	0	0	2985
3.2	48528	0	0	0	0	0	0	3087
3.2	48672	0	0	0	0	0	0	3210
3.2	48816	0	0	0	0	0	0	3207
3.2	48960	0	0	0	0	0	0	3153
3.2	49104	0	0	0	0	0	0	3213
3.2	49248	0	0	0	0	0	0	3222
3.2	49392	0	0	0	0	0	0	3210
3.2	49536	0	0	0	0	0	0	3072
3.2	49680	0	0	0	0	0	0	3183
3.2	49824	0	0	0	0	0	0	3309
3.2	49968	0	0	0	0	0	0	3222
3.2	50112	0	0	0	0	0	0	3219
3.2	50256	0	0	0	0	0	0	3225
3.2	50400	0	0	0	0	0	0	3294
3.2	50544	0	0	0	0	0	0	3219
3.2	50688	0	0	0	0	0	0	3225
3.2	50832	0	0	0	0	0	0	3264
3.2	50976	0	0	0	0	0	0	3273
3.2	51120	0	0	0	0	0	0	3312
3.2	51264	0	0	0	0	0	0	3246
3.2	51408	0	0	0	0	0	0	3132
3.2	51552	0	0	0	0	0	0	3252
3.2	51696	0	0	0	0	0	0	3087
3.2	51840	0	0	0	0	0	0	3024
3.2	51984	0	0	0	0	0	0	3072
3.2	52128	0	0	0	0	0	0	3111
3.2	52272	0	0	0	0	0	0	3141
3.2	52416	0	0	0	0	0	0	3225
3.2	52560	0	0	0	0	0	0	3183
3.2	52704	0	0	0	0	0	0	3135
3.2	52848	0	0	0	0	0	0	3198
3.2	52992	0	0	0	0	0	0	3219
3.2	53136	0	0	0	0	0	0	3081
3.2	53280	0	0	0	0	0	0	3072
3.2	53424	0	0	0	0	0	0	3090
3.2	53568	0	0	0	0	0	0	3117
3.2	53712	0	0	0	0	0	0	3123
3.2	53856	0	0	0	0	0	0	2988
3.2	54000	0	0	0	0	0	0	3165
3.2	54144	0	0	0	0	0	0	3309
3.2	54288	0	0	0	0	0	0	3189
3.2	54432	0	0	0	0	0	0	3171
3.2	54576	0	0	0	0	0	0	3168
3.2	54720	0	0	0	0	0	0	3270
3.2	54864	0	0	0	0	0	0	3273
3.2	55008	0	0	0	0	0	0	3054
3.2	55152	0	0	0	0	0	0	3006
3.2	55296	0	0	0	0	0	0	3096
3.2	55440	0	0	0	0	0	0	3228
3.2	55584	0	0	0	0	0	0	3273
3.2	55728	0	0	0	0	0	0	3261
3.2	55872	0	0	0	0	0	0	3219
3.2	56016	0	0	0	0	0	0	3345
3.2	56160	0	0	0	0	0	0	3252
3.2	56304	0	0	0	0	0	0	3300
3.2	56448	0	0	0	0	0	0	3231
3.2	56592	0	0	0	0	0	0	3303
3.2	56736	0	0	0	0	0	0	3237
3.2	56880	0	0	0	0	0	0	3195
3.2	57024	0	0	0	0	0	0	3150
3.2	57168	0	0	0	0	0	0	3423
3.2	57312	0	0	0	0	0	0	3381
3.2	57456	0	0	0	0	0	0	3348
3.2	57600	0	0	0	0	0	0	3015
3.2	57744	0	0	0	0	0	0	3144
3.2	57888	0	0	0	0	0	0	3189
3.2	58032	0	0	0	0	0	0	3198
3.2	58176	0	0	0	0	0	0	3216
3.2	58320	0	0	0	0	0	0	3132
3.2	58464	0	0	0	0	0	0	3165
3.2	58608	0	0	0	0	0	0	3042
3.2	58752	0	0	0	0	0	0	3150
3.2	58896	0	0	0	0	0	0	3183
3.2	59040	0	0	0	0	0	0	3144
3.2	59184	0	0	0	0	0	0	3159
3.2	59328	0	0	0	0	0	0	3189
3.2	59472	0	0	0	0	0	0	3144
3.2	59616	0	0	0	0	0	0	3153
3.2	59760	0	0	0	0	0	0	3147
3.2	59904	0	0	0	0	0	0	3057
3.2	60048	0	0	0	0	0	0	3042
3.2	60192	0	0	0	0	0	0	3192
3.2	60336	0	0	0	0	0	0	3333
3.2	60480	0	0	0	0	0	0	3186
3.2	60624	0	0	0	0	0	0	3189
3.2	60768	0	0	0	0	0	0	3237
3.2	60912	0	0	0	0	0	0	3375
3.2	61056	0	0	0	0	0	0	3309
3.2	61200	0	0	0	0	0	0	3099
3.2	61344	0	0	0	0	0	0	3159
3.2	61488	0	0	0	0	0	0	3096
3.2	61632	0	0	0	0	0	0	3102
3.2	61776	0	0	0	0	0	0	3186
3.2	61920	0	0	0	0	0	0	3189
3.2	62064	0	0	0	0	0	0	3120
3.2	62208	0	0	0	0	0	0	3111
3.2	62352	0	0	0	0	0	0	3120
3.2	62496	0	0	0	0	0	0	3186
3.2	62640	0	0	0	0	0	0	3210
3.2	62784	0	0	0	0	0	0	3186
3.2	62928	0	0	0	0	0	0	3018
3.2	63072	0	0	0	0	0	0	3060
3.2	63216	0	0	0	0	0	0	3192
3.2	63360	0	0	0	0	0	0	3102
3.2	63504	0	0	0	0	0	0	3240
3.2	63648	0	0	0	0	0	0	3249
3.2	63792	0	0	0	0	0	0	3228
3.2	63936	0	0	0	0	0	0	3216
3.2	64080	0	0	0	0	0	0	3333
3.2	64224	0	0	0	0	0	0	3234
3.2	64368	0	0	0	0	0	0	3285
3.2	64512	0	0	0	0	0	0	3213
3.2	64656	0	0	0	0	0	0	3225
3.2	64800	0	0	0	0	0	0	3288
3.2	64944	0	0	0	0	0	0	3120
3.2	65088	0	0	0	0	0	0	3099
3.2	65232	0	0	0	0	0	0	3015
3.2	65376	0	0	0	0	0	0	3063
3.2	65520	0	0	0	0	0	0	2985
3.2	65664	0	0	0	0	0	0	3195
3.2	65808	0	0	0	0	0	0	3096
3.2	65952	0	0	0	0	0	0	3165
3.2	66096	0	0	0	0	0	0	3225
3.2	66240	0	0	0	0	0	0	3210
3.2	66384	0	0	0	0	0	0	3243
3.2	66528	0	0	0	0	0	0	3309
3.2	66672	0	0	0	0	0	0	3333
3.2	66816	0	0	0	0	0	0	3222
3.2	66960	0	0	0	0	0	0	3090
3.2	67104	0	0	0	0	0	0	2964
3.2	67248	0	0	0	0	0	0	3087
3.2	67392	0	0	0	0	0	0	3153
3.2	67536	0	0	0	0	0	0	3297
3.2	67680	0	0	0	0	0	0	3168
3.2	67824	0	0	0	0	0	0	3201
3.2	67968	0	0	0	0	0	0	3198
3.2	68112	0	0	0	0	0	0	3162
3.2	68256	0	0	0	0	0	0	3180
3.2	68400	0	0	0	0	0	0	3201
3.2	68544	0	0	0	0	0	0	3108
3.2	68688	0	0	0	0	0	0	3075
3.2	68832	0	0	0	0	0	0	3150
3.2	68976	0	0	0	0	0	0	3195
3.2	69120	0	0	0	0	0	0	3171
4.1	43344	0	51	0	51	51	477.521	2337
4.1	43488	0	47	0	47	47	481.438	2637
4.1	43632	0	46	0	46	46	447.476	2538
4.1	43776	0	39	0	39	39	382.429	2460
4.1	43920	0	36	0	36	36	261.29	2439
4.1	44064	0	31	0	31	31	135.201	2394
4.1	44208	0	28	0	28	28	368.367	2292
4.1	44352	0	21	0	21	21	163.249	2178
4.1	44496	0	18	0	18	18	245.312	2067
4.1	44640	0	13	0	13	13	162.209	1953
4.1	44784	0	11	0	11	11	88.1368	1980
4.1	44928	0	8	0	8	8	96.126	1968
4.1	45072	0	7	0	7	7	79.1064	2085
4.1	45216	0	4	0	4	4	30.0444	2136
4.1	45360	0	3	0	3	3	30.0444	2058
4.1	45504	0	3	0	3	3	47.0641	2097
4.1	45648	0	3	0	3	3	30.0444	2115
4.1	45792	0	2	0	2	2	34.0398	2166
4.1	45936	0	1	0	1	1	15.0222	2043
4.1	46080	0	0	0	0	0	0	2181
4.1	46224	0	0	0	0	0	0	2109
4.1	46368	0	0	0	0	0	0	2040
4.1	46512	0	0	0	0	0	0	2064
4.1	46656	0	0	0	0	0	0	2181
4.1	46800	0	0	0	0	0	0	2094
4.1	46944	0	0	0	0	0	0	2034
4.1	47088	0	0	0	0	0	0	2199
4.1	47232	0	0	0	0	0	0	2193
4.1	47376	0	0	0	0	0	0	2142
4.1	47520	0	0	0	0	0	0	2079
4.1	47664	0	0	0	0	0	0	2079
4.1	47808	0	0	0	0	0	0	2067
4.1	47952	0	0	0	0	0	0	2085
4.1	48096	0	0	0	0	0	0	2166
4.1	48240	0	0	0	0	0	0	2175
4.1	48384	0	0	0	0	0	0	1977
4.1	48528	0	0	0	0	0	0	2076
4.1	48672	0	0	0	0	0	0	2181
4.1	48816	0	0	0	0	0	0	2037
4.1	48960	0	0	0	0	0	0	2124
4.1	49104	0	0	0	0	0	0	2151
4.1	49248	0	0	0	0	0	0	2148
4.1	49392	0	0	0	0	0	0	2103
4.1	49536	0	0	0	0	0	0	2064
4.1	49680	0	0	0	0	0	0	2007
4.1	49824	0	0	0	0	0	0	1935
4.1	49968	0	0	0	0	0	0	1977
4.1	50112	0	0	0	0	0	0	2061
4.1	50256	0	0	0	0	0	0	2055
4.1	50400	0	0	0	0	0	0	2022
4.1	50544	0	0	0	0	0	0	2055
4.1	50688	0	0	0	0	0	0	2187
4.1	50832	0	0	0	0	0	0	2172
4.1	50976	0	0	0	0	0	0	2061
4.1	51120	0	0	0	0	0	0	1962
4.1	51264	0	0	0	0	0	0	2073
4.1	51408	0	0	0	0	0	0	2124
4.1	51552	0	0	0	0	0	0	2118
4.1	51696	0	0	0	0	0	0	2136
4.1	51840	0	0	0	0	0	0	2001
4.1	51984	0	0	0	0	0	0	2073
4.1	52128	0	0	0	0	0	0	2076
4.1	52272	0	0	0	0	0	0	2112
4.1	52416	0	0	0	0	0	0	2103
4.1	52560	0	0	0	0	0	0	1965
4.1	52704	0	0	0	0	0	0	2010
4.1	52848	0	0	0	0	0	0	1968
4.1	52992	0	0	0	0	0	0	1932
4.1	53136	0	0	0	0	0	0	2079
4.1	53280	0	0	0	0	0	0	1977
4.1	53424	0	0	0	0	0	0	2067
4.1	53568	0	0	0	0	0	0	2043
4.1	53712	0	0	0	0	0	0	2079
4.1	53856	0	0	0	0	0	0	2124
4.1	54000	0	0	0	0	0	0	2043
4.1	54144	0	0	0	0	0	0	2031
4.1	54288	0	0	0	0	0	0	2160
4.1	54432	0	0	0	0	0	0	2124
4.1	54576	0	0	0	0	0	0	2100
4.1	54720	0	0	0	0	0	0	2040
4.1	54864	0	0	0	0	0	0	1992
4.1	55008	0	0	0	0	0	0	2118
4.1	55152	0	0	0	0	0	0	2076
4.1	55296	0	0	0	0	0	0	2121
4.1	55440	0	0	0	0	0	0	2184
4.1	55584	0	0	0	0	0	0	2148
4.1	55728	0	0	0	0	0	0	2247
4.1	55872	0	0	0	0	0	0	2163
4.1	56016	0	0	0	0	0	0	2100
4.1	56160	0	0	0	0	0	0	2229
4.1	56304	0	0	0	0	0	0	2142
4.1	56448	0	0	0	0	0	0	2145
4.1	56592	0	0	0	0	0	0	2187
4.1	56736	0	0	0	0	0	0	2238
4.1	56880	0	0	0	0	0	0	2154
4.1	57024	0	0	0	0	0	0	2091
4.1	57168	0	0	0	0	0	0	2166
4.1	57312	0	0	0	0	0	0	2079
4.1	57456	0	0	0	0	0	0	2160
4.1	57600	0	0	0	0	0	0	2115
4.1	57744	0	0	0	0	0	0	2106
4.1	57888	0	0	0	0	0	0	2007
4.1	58032	0	0	0	0	0	0	2079
4.1	58176	0	0	0	0	0	0	2211
4.1	58320	0	0	0	0	0	0	1980
4.1	58464	0	0	0	0	0	0	2013
4.1	58608	0	0	0	0	0	0	2091
4.1	58752	0	0	0	0	0	0	2079
4.1	58896	0	0	0	0	0	0	2085
4.1	59040	0	0	0	0	0	0	2115
4.1	59184	0	0	0	0	0	0	2025
4.1	59328	0	0	0	0	0	0	2007
4.1	59472	0	0	0	0	0	0	2076
4.1	59616	0	0	0	0	0	0	2085
4.1	59760	0	0	0	0	0	0	2139
4.1	59904	0	0	0	0	0	0	2088
4.1	60048	0	0	0	0	0	0	2139
4.1	60192	0	0	0	0	0	0	2082
4.1	60336	0	0	0	0	0	0	2160
4.1	60480	0	0	0	0	0	0	2235
4.1	60624	0	0	0	0	0	0	2118
4.1	60768	0	0	0	0	0	0	2046
4.1	60912	0	0	0	0	0	0	2049
4.1	61056	0	0	0	0	0	0	2022
4.1	61200	0	0	0	0	0	0	2097
4.1	61344	0	0	0	0	0	0	2091
4.1	61488	0	0	0	0	0	0	2160
4.1	61632	0	0	0	0	0	0	2280
4.1	61776	0	0	0	0	0	0	2238
4.1	61920	0	0	0	0	0	0	2163
4.1	62064	0	0	0	0	0	0	2232
4.1	62208	0	0	0	0	0	0	2253
4.1	62352	0	0	0	0	0	0	2241
4.1	62496	0	0	0	0	0	0	2283
4.1	62640	0	0	0	0	0	0	2166
4.1	62784	0	0	0	0	0	0	2139
4.1	62928	0	0	0	0	0	0	2085
4.1	63072	0	0	0	0	0	0	2127
4.1	63216	0	0	0	0	0	0	2220
4.1	63360	0	0	0	0	0	0	2118
4.1	63504	0	0	0	0	0	0	2046
4.1	63648	0	0	0	0	0	0	2079
4.1	63792	0	0	0	0	0	0	2013
4.1	63936	0	0	0	0	0	0	2064
4.1	64080	0	0	0	0	0	0	2121
4.1	64224	0	0	0	0	0	0	2202
4.1	64368	0	0	0	0	0	0	2232
4.1	64512	0	0	0	0	0	0	2259
4.1	64656	0	0	0	0	0	0	2301
4.1	64800	0	0	0	0	0	0	2142
4.1	64944	0	0	0	0	0	0	2076
4.1	65088	0	0	0	0	0	0	2136
4.1	65232	0	0	0	0	0	0	2295
4.1	65376	0	0	0	0	0	0	2193
4.1	65520	0	0	0	0	0	0	2235
4.1	65664	0	0	0	0	0	0	2148
4.1	65808	0	0	0	0	0	0	2208
4.1	65952	0	0	0	0	0	0	2109
4.1	66096	0	0	0	0	0	0	2091
4.1	66240	0	0	0	0	0	0	2199
4.1	66384	0	0	0	0	0	0	2145
4.1	66528	0	0	0	0	0	0	2124
4.1	66672	0	0	0	0	0	0	2100
4.1	66816	0	0	0	0	0	0	2040
4.1	66960	0	0	0	0	0	0	2076
4.1	67104	0	0	0	0	0	0	2196
4.1	67248	0	0	0	0	0	0	2166
4.1	67392	0	0	0	0	0	0	2145
4.1	67536	0	0	0	0	0	0	2106
4.1	67680	0	0	0	0	0	0	2103
4.1	67824	0	0	0	0	0	0	2103
4.1	67968	0	0	0	0	0	0	2232
4.1	68112	0	0	0	0	0	0	2115
4.1	68256	0	0	0	0	0	0	2049
4.1	68400	0	0	0	0	0	0	2136
4.1	68544	0	0	0	0	0	0	2073
4.1	68688	0	0	0	0	0	0	2127
4.1	68832	0	0	0	0	0	0	2079
4.1	68976	0	0	0	0	0	0	2097
4.1	69120	0	0	0	0	0	0	2202
4.2	43344	0	29	0	29	29	153.272	1992
4.2	43488	0	28	0	28	28	82.1495	1968
4.2	43632	0	25	0	25	25	56.097	1929
4.2	43776	0	21	0	21	21	109.151	1971
4.2	43920	0	20	0	20	20	147.275	2025
4.2	44064	0	15	0	15	15	45.0667	2049
4.2	44208	0	11	0	11	11	62.0863	2061
4.2	44352	0	9	0	9	9	54.0991	2004
4.2	44496	0	7	0	7	7	30.0444	1923
4.2	44640	0	7	0	7	7	30.0444	1905
4.2	44784	0	5	0	5	5	15.0222	1995
4.2	44928	0	1	0	1	1	0	1950
4.2	45072	0	1	0	1	1	0	1950
4.2	45216	0	0	0	0	0	0	1932
4.2	45360	0	0	0	0	0	0	1908
4.2	45504	0	0	0	0	0	0	1929
4.2	45648	0	0	0	0	0	0	1860
4.2	45792	0	0	0	0	0	0	1992
4.2	45936	0	0	0	0	0	0	1899
4.2	46080	0	0	0	0	0	0	1902
4.2	46224	0	0	0	0	0	0	2028
4.2	46368	0	0	0	0	0	0	1911
4.2	46512	0	0	0	0	0	0	1884
4.2	46656	0	0	0	0	0	0	1806
4.2	46800	0	0	0	0	0	0	1743
4.2	46944	0	0	0	0	0	0	1800
4.2	47088	0	0	0	0	0	0	1770
4.2	47232	0	0	0	0	0	0	1761
4.2	47376	0	0	0	0	0	0	1854
4.2	47520	0	0	0	0	0	0	1857
4.2	47664	0	0	0	0	0	0	1794
4.2	47808	0	0	0	0	0	0	1851
4.2	47952	0	0	0	0	0	0	1887
4.2	48096	0	0	0	0	0	0	1902
4.2	48240	0	0	0	0	0	0	1821
4.2	48384	0	0	0	0	0	0	1803
4.2	48528	0	0	0	0	0	0	1854
4.2	48672	0	0	0	0	0	0	1842
4.2	48816	0	0	0	0	0	0	1848
4.2	48960	0	0	0	0	0	0	1845
4.2	49104	0	0	0	0	0	0	1863
4.2	49248	0	0	0	0	0	0	1923
4.2	49392	0	0	0	0	0	0	1875
4.2	49536	0	0	0	0	0	0	1884
4.2	49680	0	0	0	0	0	0	1917
4.2	49824	0	0	0	0	0	0	1908
4.2	49968	0	0	0	0	0	0	1866
4.2	50112	0	0	0	0	0	0	1893
4.2	50256	0	0	0	0	0	0	1959
4.2	50400	0	0	0	0	0	0	1944
4.2	50544	0	0	0	0	0	0	2073
4.2	50688	0	0	0	0	0	0	1914
4.2	50832	0	0	0	0	0	0	1860
4.2	50976	0	0	0	0	0	0	1911
4.2	51120	0	0	0	0	0	0	2019
4.2	51264	0	0	0	0	0	0	1863
4.2	51408	0	0	0	0	0	0	1848
4.2	51552	0	0	0	0	0	0	1845
4.2	51696	0	0	0	0	0	0	1914
4.2	51840	0	0	0	0	0	0	1950
4.2	51984	0	0	0	0	0	0	1926
4.2	52128	0	0	0	0	0	0	1887
4.2	52272	0	0	0	0	0	0	1914
4.2	52416	0	0	0	0	0	0	1824
4.2	52560	0	0	0	0	0	0	1713
4.2	52704	0	0	0	0	0	0	1773
4.2	52848	0	0	0	0	0	0	1875
4.2	52992	0	0	0	0	0	0	1935
4.2	53136	0	0	0	0	0	0	1836
4.2	53280	0	0	0	0	0	0	1785
4.2	53424	0	0	0	0	0	0	1926
4.2	53568	0	0	0	0	0	0	2007
4.2	53712	0	0	0	0	0	0	1908
4.2	53856	0	0	0	0	0	0	1968
4.2	54000	0	0	0	0	0	0	1944
4.2	54144	0	0	0	0	0	0	1878
4.2	54288	0	0	0	0	0	0	1794
4.2	54432	0	0	0	0	0	0	1851
4.2	54576	0	0	0	0	0	0	1830
4.2	54720	0	0	0	0	0	0	1839
4.2	54864	0	0	0	0	0	0	1872
4.2	55008	0	0	0	0	0	0	1851
4.2	55152	0	0	0	0	0	0	1878
4.2	55296	0	0	0	0	0	0	1938
4.2	55440	0	0	0	0	0	0	1863
4.2	55584	0	0	0	0	0	0	1893
4.2	55728	0	0	0	0	0	0	1890
4.2	55872	0	0	0	0	0	0	1860
4.2	56016	0	0	0	0	0	0	1845
4.2	56160	0	0	0	0	0	0	1839
4.2	56304	0	0	0	0	0	0	1854
4.2	56448	0	0	0	0	0	0	1809
4.2	56592	0	0	0	0	0	0	1731
4.2	56736	0	0	0	0	0	0	1863
4.2	56880	0	0	0	0	0	0	1956
4.2	57024	0	0	0	0	0	0	1872
4.2	57168	0	0	0	0	0	0	1839
4.2	57312	0	0	0	0	0	0	1848
4.2	57456	0	0	0	0	0	0	1851
4.2	57600	0	0	0	0	0	0	2058
4.2	57744	0	0	0	0	0	0	2046
4.2	57888	0	0	0	0	0	0	2007
4.2	58032	0	0	0	0	0	0	1971
4.2	58176	0	0	0	0	0	0	1935
4.2	58320	0	0	0	0	0	0	1950
4.2	58464	0	0	0	0	0	0	1953
4.2	58608	0	0	0	0	0	0	1947
4.2	58752	0	0	0	0	0	0	1998
4.2	58896	0	0	0	0	0	0	2019
4.2	59040	0	0	0	0	0	0	2037
4.2	59184	0	0	0	0	0	0	1965
4.2	59328	0	0	0	0	0	0	1866
4.2	59472	0	0	0	0	0	0	1950
4.2	59616	0	0	0	0	0	0	1839
4.2	59760	0	0	0	0	0	0	1965
4.2	59904	0	0	0	0	0	0	1962
4.2	60048	0	0	0	0	0	0	1908
4.2	60192	0	0	0	0	0	0	1830
4.2	60336	0	0	0	0	0	0	1815
4.2	60480	0	0	0	0	0	0	1830
4.2	60624	0	0	0	0	0	0	1740
4.2	60768	0	0	0	0	0	0	1899
4.2	60912	0	0	0	0	0	0	1821
4.2	61056	0	0	0	0	0	0	1887
4.2	61200	0	0	0	0	0	0	1935
4.2	61344	0	0	0	0	0	0	1896
4.2	61488	0	0	0	0	0	0	1881
4.2	61632	0	0	0	0	0	0	1875
4.2	61776	0	0	0	0	0	0	1767
4.2	61920	0	0	0	0	0	0	1890
4.2	62064	0	0	0	0	0	0	1959
4.2	62208	0	0	0	0	0	0	1770
4.2	62352	0	0	0	0	0	0	1923
4.2	62496	0	0	0	0	0	0	1932
4.2	62640	0	0	0	0	0	0	1890
4.2	62784	0	0	0	0	0	0	1932
4.2	62928	0	0	0	0	0	0	1830
4.2	63072	0	0	0	0	0	0	1869
4.2	63216	0	0	0	0	0	0	1806
4.2	63360	0	0	0	0	0	0	1800
4.2	63504	0	0	0	0	0	0	1902
4.2	63648	0	0	0	0	0	0	1896
4.2	63792	0	0	0	0	0	0	1869
4.2	63936	0	0	0	0	0	0	1869
4.2	64080	0	0	0	0	0	0	1773
4.2	64224	0	0	0	0	0	0	1875
4.2	64368	0	0	0	0	0	0	1812
4.2	64512	0	0	0	0	0	0	1959
4.2	64656	0	0	0	0	0	0	1920
4.2	64800	0	0	0	0	0	0	1788
4.2	64944	0	0	0	0	0	0	1809
4.2	65088	0	0	0	0	0	0	1758
4.2	65232	0	0	0	0	0	0	1908
4.2	65376	0	0	0	0	0	0	1881
4.2	65520	0	0	0	0	0	0	1851
4.2	65664	0	0	0	0	0	0	1878
4.2	65808	0	0	0	0	0	0	1935
4.2	65952	0	0	0	0	0	0	1941
4.2	66096	0	0	0	0	0	0	1872
4.2	66240	0	0	0	0	0	0	1956
4.2	66384	0	0	0	0	0	0	1956
4.2	66528	0	0	0	0	0	0	1899
4.2	66672	0	0	0	0	0	0	1944
4.2	66816	0	0	0	0	0	0	1842
4.2	66960	0	0	0	0	0	0	1872
4.2	67104	0	0	0	0	0	0	2034
4.2	67248	0	0	0	0	0	0	2154
4.2	67392	0	0	0	0	0	0	1998
4.2	67536	0	0	0	0	0	0	1986
4.2	67680	0	0	0	0	0	0	2022
4.2	67824	0	0	0	0	0	0	1929
4.2	67968	0	0	0	0	0	0	1824
4.2	68112	0	0	0	0	0	0	1941
4.2	68256	0	0	0	0	0	0	1851
4.2	68400	0	0	0	0	0	0	1887
4.2	68544	0	0	0	0	0	0	1950
4.2	68688	0	0	0	0	0	0	1983
4.2	68832	0	0	0	0	0	0	1914
4.2	68976	0	0	0	0	0	0	1851
4.2	69120	0	0	0	0	0	0	1842
5.1	43344	0	66	0	66	66	1.33333	4134
5.1	43488	0	59	0	59	59	1.33333	4179
5.1	43632	0	52	0	52	52	1.33333	4131
5.1	43776	0	46	0	46	46	0	4134
5.1	43920	0	41	0	41	41	0	4026
5.1	44064	0	38	0	38	38	0	3993
5.1	44208	0	29	0	29	29	0	3978
5.1	44352	0	23	0	23	23	0	4119
5.1	44496	0	16	0	16	16	0	4065
5.1	44640	0	11	0	11	11	0	4068
5.1	44784	0	9	0	9	9	0	4095
5.1	44928	0	7	0	7	7	0	4227
5.1	45072	0	6	0	6	6	0	4191
5.1	45216	0	5	0	5	5	0	4194
5.1	45360	0	4	0	4	4	0	4047
5.1	45504	0	2	0	2	2	0	4104
5.1	45648	0	2	0	2	2	0	4161
5.1	45792	0	1	0	1	1	0	4071
5.1	45936	0	0	0	0	0	0	4050
5.1	46080	0	0	0	0	0	0	4095
5.1	46224	0	0	0	0	0	0	4014
5.1	46368	0	0	0	0	0	0	4059
5.1	46512	0	0	0	0	0	0	4014
5.1	46656	0	0	0	0	0	0	4065
5.1	46800	0	0	0	0	0	0	4029
5.1	46944	0	0	0	0	0	0	4143
5.1	47088	0	0	0	0	0	0	4128
5.1	47232	0	0	0	0	0	0	4050
5.1	47376	0	0	0	0	0	0	4080
5.1	47520	0	0	0	0	0	0	4122
5.1	47664	0	0	0	0	0	0	4209
5.1	47808	0	0	0	0	0	0	4212
5.1	47952	0	0	0	0	0	0	4257
5.1	48096	0	0	0	0	0	0	4032
5.1	48240	0	0	0	0	0	0	4092
5.1	48384	0	0	0	0	0	0	4098
5.1	48528	0	0	0	0	0	0	4170
5.1	48672	0	0	0	0	0	0	4242
5.1	48816	0	0	0	0	0	0	4230
5.1	48960	0	0	0	0	0	0	4059
5.1	49104	0	0	0	0	0	0	4158
5.1	49248	0	0	0	0	0	0	4122
5.1	49392	0	0	0	0	0	0	4290
5.1	49536	0	0	0	0	0	0	4227
5.1	49680	0	0	0	0	0	0	4188
5.1	49824	0	0	0	0	0	0	4158
5.1	49968	0	0	0	0	0	0	4005
5.1	50112	0	0	0	0	0	0	4035
5.1	50256	0	0	0	0	0	0	3885
5.1	50400	0	0	0	0	0	0	4044
5.1	50544	0	0	0	0	0	0	4122
5.1	50688	0	0	0	0	0	0	4056
5.1	50832	0	0	0	0	0	0	4065
5.1	50976	0	0	0	0	0	0	4080
5.1	51120	0	0	0	0	0	0	4104
5.1	51264	0	0	0	0	0	0	4053
5.1	51408	0	0	0	0	0	0	4035
5.1	51552	0	0	0	0	0	0	3948
5.1	51696	0	0	0	0	0	0	4029
5.1	51840	0	0	0	0	0	0	3891
5.1	51984	0	0	0	0	0	0	4011
5.1	52128	0	0	0	0	0	0	3975
5.1	52272	0	0	0	0	0	0	3993
5.1	52416	0	0	0	0	0	0	4185
5.1	52560	0	0	0	0	0	0	4284
5.1	52704	0	0	0	0	0	0	4209
5.1	52848	0	0	0	0	0	0	4050
5.1	52992	0	0	0	0	0	0	3999
5.1	53136	0	0	0	0	0	0	4029
5.1	53280	0	0	0	0	0	0	4116
5.1	53424	0	0	0	0	0	0	4044
5.1	53568	0	0	0	0	0	0	4047
5.1	53712	0	0	0	0	0	0	3957
5.1	53856	0	0	0	0	0	0	3993
5.1	54000	0	0	0	0	0	0	4107
5.1	54144	0	0	0	0	0	0	4137
5.1	54288	0	0	0	0	0	0	4257
5.1	54432	0	0	0	0	0	0	4122
5.1	54576	0	0	0	0	0	0	4026
5.1	54720	0	0	0	0	0	0	4149
5.1	54864	0	0	0	0	0	0	4095
5.1	55008	0	0	0	0	0	0	4077
5.1	55152	0	0	0	0	0	0	4059
5.1	55296	0	0	0	0	0	0	3987
5.1	55440	0	0	0	0	0	0	4044
5.1	55584	0	0	0	0	0	0	4089
5.1	55728	0	0	0	0	0	0	4293
5.1	55872	0	0	0	0	0	0	4194
5.1	56016	0	0	0	0	0	0	4023
5.1	56160	0	0	0	0	0	0	4191
5.1	56304	0	0	0	0	0	0	4203
5.1	56448	0	0	0	0	0	0	3924
5.1	56592	0	0	0	0	0	0	3960
5.1	56736	0	0	0	0	0	0	4041
5.1	56880	0	0	0	0	0	0	4152
5.1	57024	0	0	0	0	0	0	4107
5.1	57168	0	0	0	0	0	0	3975
5.1	57312	0	0	0	0	0	0	4167
5.1	57456	0	0	0	0	0	0	4245
5.1	57600	0	0	0	0	0	0	4113
5.1	57744	0	0	0	0	0	0	4038
5.1	57888	0	0	0	0	0	0	3921
5.1	58032	0	0	0	0	0	0	4038
5.1	58176	0	0	0	0	0	0	4095
5.1	58320	0	0	0	0	0	0	4131
5.1	58464	0	0	0	0	0	0	3822
5.1	58608	0	0	0	0	0	0	3915
5.1	58752	0	0	0	0	0	0	3885
5.1	58896	0	0	0	0	0	0	3900
5.1	59040	0	0	0	0	0	0	3906
5.1	59184	0	0	0	0	0	0	4017
5.1	59328	0	0	0	0	0	0	4065
5.1	59472	0	0	0	0	0	0	4005
5.1	59616	0	0	0	0	0	0	3870
5.1	59760	0	0	0	0	0	0	3960
5.1	59904	0	0	0	0	0	0	4056
5.1	60048	0	0	0	0	0	0	4026
5.1	60192	0	0	0	0	0	0	3912
5.1	60336	0	0	0	0	0	0	4047
5.1	60480	0	0	0	0	0	0	4107
5.1	60624	0	0	0	0	0	0	4092
5.1	60768	0	0	0	0	0	0	3912
5.1	60912	0	0	0	0	0	0	3810
5.1	61056	0	0	0	0	0	0	4014
5.1	61200	0	0	0	0	0	0	4074
5.1	61344	0	0	0	0	0	0	4128
5.1	61488	0	0	0	0	0	0	4116
5.1	61632	0	0	0	0	0	0	4071
5.1	61776	0	0	0	0	0	0	4116
5.1	61920	0	0	0	0	0	0	4128
5.1	62064	0	0	0	0	0	0	4101
5.1	62208	0	0	0	0	0	0	3966
5.1	62352	0	0	0	0	0	0	3978
5.1	62496	0	0	0	0	0	0	4044
5.1	62640	0	0	0	0	0	0	4128
5.1	62784	0	0	0	0	0	0	4110
5.1	62928	0	0	0	0	0	0	4050
5.1	63072	0	0	0	0	0	0	4038
5.1	63216	0	0	0	0	0	0	4020
5.1	63360	0	0	0	0	0	0	4026
5.1	63504	0	0	0	0	0	0	4059
5.1	63648	0	0	0	0	0	0	4137
5.1	63792	0	0	0	0	0	0	4179
5.1	63936	0	0	0	0	0	0	4113
5.1	64080	0	0	0	0	0	0	4071
5.1	64224	0	0	0	0	0	0	3975
5.1	64368	0	0	0	0	0	0	3981
5.1	64512	0	0	0	0	0	0	3948
5.1	64656	0	0	0	0	0	0	4050
5.1	64800	0	0	0	0	0	0	3978
5.1	64944	0	0	0	0	0	0	3948
5.1	65088	0	0	0	0	0	0	4113
5.1	65232	0	0	0	0	0	0	4140
5.1	65376	0	0	0	0	0	0	4173
5.1	65520	0	0	0	0	0	0	4122
5.1	65664	0	0	0	0	0	0	4020
5.1	65808	0	0	0	0	0	0	4017
5.1	65952	0	0	0	0	0	0	4071
5.1	66096	0	0	0	0	0	0	4065
5.1	66240	0	0	0	0	0	0	4221
5.1	66384	0	0	0	0	0	0	4170
5.1	66528	0	0	0	0	0	0	4242
5.1	66672	0	0	0	0	0	0	4242
5.1	66816	0	0	0	0	0	0	4167
5.1	66960	0	0	0	0	0	0	4128
5.1	67104	0	0	0	0	0	0	4044
5.1	67248	0	0	0	0	0	0	4050
5.1	67392	0	0	0	0	0	0	4101
5.1	67536	0	0	0	0	0	0	4068
5.1	67680	0	0	0	0	0	0	4191
5.1	67824	0	0	0	0	0	0	4221
5.1	67968	0	0	0	0	0	0	4275
5.1	68112	0	0	0	0	0	0	4164
5.1	68256	0	0	0	0	0	0	4098
5.1	68400	0	0	0	0	0	0	4086
5.1	68544	0	0	0	0	0	0	3951
5.1	68688	0	0	0	0	0	0	3999
5.1	68832	0	0	0	0	0	0	4128
5.1	68976	0	0	0	0	0	0	4098
5.1	69120	0	0	0	0	0	0	4128
6.3	43344	521	2680	31	2649	3201	57627.8	12664
6.3	43488	358	2587	13	2574	2945	47964.7	12531
6.3	43632	253	2517	15	2502	2770	42930.2	12187
6.3	43776	196	2415	5	2410	2611	39218.5	11781
6.3	43920	141	2320	0	2320	2461	35976.2	11106
6.3	44064	101	2239	0	2239	2340	34030.3	10014
6.3	44208	80	2116	5	2111	2196	31644.8	9832
6.3	44352	78	2042	0	2042	2120	30704.7	9602
6.3	44496	52	1949	0	1949	2001	28173.9	9693
6.3	44640	41	1883	15	1868	1924	26955.1	9245
6.3	44784	38	1777	0	1777	1815	25159.8	9652
6.3	44928	41	1706	0	1706	1747	24014.4	9388
6.3	45072	23	1621	0	1621	1644	22016.6	9015
6.3	45216	22	1538	0	1538	1560	20455.1	9137
6.3	45360	18	1471	0	1471	1489	19320.4	9120
6.3	45504	11	1407	0	1407	1418	18483.1	8979
6.3	45648	5	1329	0	1329	1334	17259.5	9063
6.3	45792	7	1262	0	1262	1269	16540.9	9047
6.3	45936	9	1180	0	1180	1189	15414.3	8936
6.3	46080	6	1112	0	1112	1118	14323.8	9186
6.3	46224	8	1051	0	1051	1059	13462.4	9183
6.3	46368	2	981	0	981	983	12618	9011
6.3	46512	3	926	0	926	929	11875.8	8986
6.3	46656	1	858	0	858	859	10435.3	8992
6.3	46800	0	786	0	786	786	9443.69	8890
6.3	46944	0	720	0	720	720	8557.37	9024
6.3	47088	0	675	0	675	675	8010.02	8823
6.3	47232	0	613	0	613	613	7370.43	9117
6.3	47376	0	566	0	566	566	6791.15	9216
6.3	47520	0	524	0	524	524	6166.58	9273
6.3	47664	0	475	0	475	475	5521.23	9414
6.3	47808	0	414	0	414	414	4793.66	9318
6.3	47952	0	372	0	372	372	4202.39	9306
6.3	48096	0	328	0	328	328	3685.88	9288
6.3	48240	0	285	0	285	285	3096.42	9336
6.3	48384	0	243	0	243	243	2541.19	9216
6.3	48528	0	209	0	209	209	2005.91	9297
6.3	48672	0	178	0	178	178	1680.69	9399
6.3	48816	0	156	0	156	156	1367.49	9513
6.3	48960	0	129	0	129	129	1041.12	9444
6.3	49104	0	104	0	104	104	713.846	9417
6.3	49248	0	85	0	85	85	464.64	9579
6.3	49392	0	60	0	60	60	315.458	9555
6.3	49536	0	48	0	48	48	194.203	9477
6.3	49680	0	41	0	41	41	127.156	9441
6.3	49824	0	31	0	31	31	81.1258	9516
6.3	49968	0	23	0	23	23	62.1088	9588
6.3	50112	0	14	0	14	14	28.0635	9540
6.3	50256	0	11	0	11	11	7.04762	9699
6.3	50400	0	11	0	11	11	7.04762	9651
6.3	50544	0	10	0	10	10	0	9678
6.3	50688	0	9	0	9	9	0	9825
6.3	50832	0	7	0	7	7	0	9459
6.3	50976	0	7	0	7	7	0	9582
6.3	51120	0	3	0	3	3	0	9696
6.3	51264	0	1	0	1	1	0	9486
6.3	51408	0	0	0	0	0	0	9549
6.3	51552	0	0	0	0	0	0	9579
6.3	51696	0	0	0	0	0	0	9546
6.3	51840	0	0	0	0	0	0	9432
6.3	51984	0	0	0	0	0	0	9792
6.3	52128	0	0	0	0	0	0	9825
6.3	52272	0	0	0	0	0	0	9609
6.3	52416	0	0	0	0	0	0	9450
6.3	52560	0	0	0	0	0	0	9513
6.3	52704	0	0	0	0	0	0	9636
6.3	52848	0	0	0	0	0	0	9411
6.3	52992	0	0	0	0	0	0	9687
6.3	53136	0	0	0	0	0	0	9729
6.3	53280	0	0	0	0	0	0	9510
6.3	53424	0	0	0	0	0	0	9414
6.3	53568	0	0	0	0	0	0	9624
6.3	53712	0	0	0	0	0	0	9780
6.3	53856	0	0	0	0	0	0	9726
6.3	54000	0	0	0	0	0	0	9882
6.3	54144	0	0	0	0	0	0	9516
6.3	54288	0	0	0	0	0	0	9693
6.3	54432	0	0	0	0	0	0	9498
6.3	54576	0	0	0	0	0	0	9546
6.3	54720	0	0	0	0	0	0	9885
6.3	54864	0	0	0	0	0	0	10026
6.3	55008	0	0	0	0	0	0	9672
6.3	55152	0	0	0	0	0	0	9750
6.3	55296	0	0	0	0	0	0	9732
6.3	55440	0	0	0	0	0	0	9576
6.3	55584	0	0	0	0	0	0	9543
6.3	55728	0	0	0	0	0	0	9741
6.3	55872	0	0	0	0	0	0	9615
6.3	56016	0	0	0	0	0	0	9387
6.3	56160	0	0	0	0	0	0	9705
6.3	56304	0	0	0	0	0	0	9798
6.3	56448	0	0	0	0	0	0	9684
6.3	56592	0	0	0	0	0	0	9771
6.3	56736	0	0	0	0	0	0	9621
6.3	56880	0	0	0	0	0	0	9546
6.3	57024	0	0	0	0	0	0	9426
6.3	57168	0	0	0	0	0	0	9582
6.3	57312	0	0	0	0	0	0	9420
6.3	57456	0	0	0	0	0	0	9480
6.3	57600	0	0	0	0	0	0	9402
6.3	57744	0	0	0	0	0	0	9759
6.3	57888	0	0	0	0	0	0	9795
6.3	58032	0	0	0	0	0	0	9501
6.3	58176	0	0	0	0	0	0	9471
6.3	58320	0	0	0	0	0	0	9627
6.3	58464	0	0	0	0	0	0	9729
6.3	58608	0	0	0	0	0	0	9930
6.3	58752	0	0	0	0	0	0	9855
6.3	58896	0	0	0	0	0	0	9537
6.3	59040	0	0	0	0	0	0	9603
6.3	59184	0	0	0	0	0	0	9561
6.3	59328	0	0	0	0	0	0	9837
6.3	59472	0	0	0	0	0	0	9648
6.3	59616	0	0	0	0	0	0	9717
6.3	59760	0	0	0	0	0	0	9534
6.3	59904	0	0	0	0	0	0	9543
6.3	60048	0	0	0	0	0	0	9834
6.3	60192	0	0	0	0	0	0	9651
6.3	60336	0	0	0	0	0	0	9732
6.3	60480	0	0	0	0	0	0	9645
6.3	60624	0	0	0	0	0	0	9444
6.3	60768	0	0	0	0	0	0	9483
6.3	60912	0	0	0	0	0	0	9600
6.3	61056	0	0	0	0	0	0	9552
6.3	61200	0	0	0	0	0	0	9534
6.3	61344	0	0	0	0	0	0	9642
6.3	61488	0	0	0	0	0	0	9582
6.3	61632	0	0	0	0	0	0	9717
6.3	61776	0	0	0	0	0	0	10041
6.3	61920	0	0	0	0	0	0	9960
6.3	62064	0	0	0	0	0	0	9588
6.3	62208	0	0	0	0	0	0	9720
6.3	62352	0	0	0	0	0	0	9627
6.3	62496	0	0	0	0	0	0	9702
6.3	62640	0	0	0	0	0	0	9663
6.3	62784	0	0	0	0	0	0	9645
6.3	62928	0	0	0	0	0	0	9783
6.3	63072	0	0	0	0	0	0	9783
6.3	63216	0	0	0	0	0	0	9492
6.3	63360	0	0	0	0	0	0	9486
6.3	63504	0	0	0	0	0	0	9531
6.3	63648	0	0	0	0	0	0	9471
6.3	63792	0	0	0	0	0	0	9408
6.3	63936	0	0	0	0	0	0	9519
6.3	64080	0	0	0	0	0	0	9615
6.3	64224	0	0	0	0	0	0	9711
6.3	64368	0	0	0	0	0	0	9777
6.3	64512	0	0	0	0	0	0	9663
6.3	64656	0	0	0	0	0	0	9627
6.3	64800	0	0	0	0	0	0	9528
6.3	64944	0	0	0	0	0	0	9573
6.3	65088	0	0	0	0	0	0	9768
6.3	65232	0	0	0	0	0	0	9657
6.3	65376	0	0	0	0	0	0	9690
6.3	65520	0	0	0	0	0	0	9840
6.3	65664	0	0	0	0	0	0	9663
6.3	65808	0	0	0	0	0	0	9771
6.3	65952	0	0	0	0	0	0	9804
6.3	66096	0	0	0	0	0	0	9729
6.3	66240	0	0	0	0	0	0	9579
6.3	66384	0	0	0	0	0	0	9513
6.3	66528	0	0	0	0	0	0	9444
6.3	66672	0	0	0	0	0	0	9567
6.3	66816	0	0	0	0	0	0	9654
6.3	66960	0	0	0	0	0	0	9636
6.3	67104	0	0	0	0	0	0	9588
6.3	67248	0	0	0	0	0	0	9591
6.3	67392	0	0	0	0	0	0	9576
6.3	67536	0	0	0	0	0	0	9657
6.3	67680	0	0	0	0	0	0	9567
6.3	67824	0	0	0	0	0	0	9534
6.3	67968	0	0	0	0	0	0	9768
6.3	68112	0	0	0	0	0	0	9417
6.3	68256	0	0	0	0	0	0	9447
6.3	68400	0	0	0	0	0	0	9693
6.3	68544	0	0	0	0	0	0	9696
6.3	68688	0	0	0	0	0	0	9792
6.3	68832	0	0	0	0	0	0	9828
6.3	68976	0	0	0	0	0	0	9465
6.3	69120	0	0	0	0	0	0	9471
7.3	43344	0	33	0	33	33	299.709	1041
7.3	43488	0	30	0	30	30	262.627	1140
7.3	43632	0	26	0	26	26	247.606	1080
7.3	43776	0	23	0	23	23	245.497	1164
7.3	43920	0	18	0	18	18	186.466	1056
7.3	44064	0	16	0	16	16	166.399	1095
7.3	44208	0	13	0	13	13	133.308	1062
7.3	44352	0	9	0	9	9	101.164	1122
7.3	44496	0	8	0	8	8	74.1644	1092
7.3	44640	0	5	0	5	5	52.1026	1098
7.3	44784	0	3	0	3	3	37.0816	1206
7.3	44928	0	3	0	3	3	39.0769	1134
7.3	45072	0	3	0	3	3	37.0816	1128
7.3	45216	0	3	0	3	3	37.0816	1107
7.3	45360	0	3	0	3	3	39.0769	1143
7.3	45504	0	2	0	2	2	26.0513	1185
7.3	45648	0	2	0	2	2	26.0513	1200
7.3	45792	0	1	0	1	1	11.0303	1197
7.3	45936	0	1	0	1	1	11.0303	1026
7.3	46080	0	1	0	1	1	11.0303	1197
7.3	46224	0	1	0	1	1	11.0303	1194
7.3	46368	0	1	0	1	1	11.0303	1209
7.3	46512	0	1	0	1	1	13.0256	1179
7.3	46656	0	0	0	0	0	0	1062
7.3	46800	0	0	0	0	0	0	1071
7.3	46944	0	0	0	0	0	0	1179
7.3	47088	0	0	0	0	0	0	1110
7.3	47232	0	0	0	0	0	0	1122
7.3	47376	0	0	0	0	0	0	1083
7.3	47520	0	0	0	0	0	0	1068
7.3	47664	0	0	0	0	0	0	1161
7.3	47808	0	0	0	0	0	0	1185
7.3	47952	0	0	0	0	0	0	1149
7.3	48096	0	0	0	0	0	0	1128
7.3	48240	0	0	0	0	0	0	1125
7.3	48384	0	0	0	0	0	0	1098
7.3	48528	0	0	0	0	0	0	1158
7.3	48672	0	0	0	0	0	0	1041
7.3	48816	0	0	0	0	0	0	927
7.3	48960	0	0	0	0	0	0	1041
7.3	49104	0	0	0	0	0	0	1005
7.3	49248	0	0	0	0	0	0	1086
7.3	49392	0	0	0	0	0	0	1041
7.3	49536	0	0	0	0	0	0	1065
7.3	49680	0	0	0	0	0	0	1086
7.3	49824	0	0	0	0	0	0	1167
7.3	49968	0	0	0	0	0	0	1137
7.3	50112	0	0	0	0	0	0	1098
7.3	50256	0	0	0	0	0	0	1047
7.3	50400	0	0	0	0	0	0	1005
7.3	50544	0	0	0	0	0	0	1026
7.3	50688	0	0	0	0	0	0	1083
7.3	50832	0	0	0	0	0	0	1008
7.3	50976	0	0	0	0	0	0	1065
7.3	51120	0	0	0	0	0	0	1098
7.3	51264	0	0	0	0	0	0	1149
7.3	51408	0	0	0	0	0	0	1074
7.3	51552	0	0	0	0	0	0	1011
7.3	51696	0	0	0	0	0	0	1107
7.3	51840	0	0	0	0	0	0	1137
7.3	51984	0	0	0	0	0	0	1155
7.3	52128	0	0	0	0	0	0	1065
7.3	52272	0	0	0	0	0	0	1074
7.3	52416	0	0	0	0	0	0	1068
7.3	52560	0	0	0	0	0	0	1059
7.3	52704	0	0	0	0	0	0	1011
7.3	52848	0	0	0	0	0	0	1032
7.3	52992	0	0	0	0	0	0	1092
7.3	53136	0	0	0	0	0	0	1149
7.3	53280	0	0	0	0	0	0	1188
7.3	53424	0	0	0	0	0	0	1095
7.3	53568	0	0	0	0	0	0	1095
7.3	53712	0	0	0	0	0	0	1059
7.3	53856	0	0	0	0	0	0	1098
7.3	54000	0	0	0	0	0	0	1101
7.3	54144	0	0	0	0	0	0	1107
7.3	54288	0	0	0	0	0	0	1029
7.3	54432	0	0	0	0	0	0	978
7.3	54576	0	0	0	0	0	0	1020
7.3	54720	0	0	0	0	0	0	1002
7.3	54864	0	0	0	0	0	0	1110
7.3	55008	0	0	0	0	0	0	1110
7.3	55152	0	0	0	0	0	0	1074
7.3	55296	0	0	0	0	0	0	1131
7.3	55440	0	0	0	0	0	0	978
7.3	55584	0	0	0	0	0	0	1062
7.3	55728	0	0	0	0	0	0	1017
7.3	55872	0	0	0	0	0	0	1083
7.3	56016	0	0	0	0	0	0	1101
7.3	56160	0	0	0	0	0	0	1077
7.3	56304	0	0	0	0	0	0	1041
7.3	56448	0	0	0	0	0	0	1038
7.3	56592	0	0	0	0	0	0	1143
7.3	56736	0	0	0	0	0	0	1107
7.3	56880	0	0	0	0	0	0	1101
7.3	57024	0	0	0	0	0	0	1155
7.3	57168	0	0	0	0	0	0	1032
7.3	57312	0	0	0	0	0	0	984
7.3	57456	0	0	0	0	0	0	996
7.3	57600	0	0	0	0	0	0	1095
7.3	57744	0	0	0	0	0	0	1152
7.3	57888	0	0	0	0	0	0	1080
7.3	58032	0	0	0	0	0	0	1020
7.3	58176	0	0	0	0	0	0	1125
7.3	58320	0	0	0	0	0	0	1080
7.3	58464	0	0	0	0	0	0	1128
7.3	58608	0	0	0	0	0	0	1113
7.3	58752	0	0	0	0	0	0	1050
7.3	58896	0	0	0	0	0	0	1065
7.3	59040	0	0	0	0	0	0	1095
7.3	59184	0	0	0	0	0	0	1155
7.3	59328	0	0	0	0	0	0	1206
7.3	59472	0	0	0	0	0	0	1110
7.3	59616	0	0	0	0	0	0	1047
7.3	59760	0	0	0	0	0	0	1164
7.3	59904	0	0	0	0	0	0	1179
7.3	60048	0	0	0	0	0	0	1188
7.3	60192	0	0	0	0	0	0	1164
7.3	60336	0	0	0	0	0	0	1122
7.3	60480	0	0	0	0	0	0	1116
7.3	60624	0	0	0	0	0	0	1176
7.3	60768	0	0	0	0	0	0	1257
7.3	60912	0	0	0	0	0	0	1110
7.3	61056	0	0	0	0	0	0	1020
7.3	61200	0	0	0	0	0	0	1188
7.3	61344	0	0	0	0	0	0	1173
7.3	61488	0	0	0	0	0	0	1119
7.3	61632	0	0	0	0	0	0	1098
7.3	61776	0	0	0	0	0	0	1065
7.3	61920	0	0	0	0	0	0	1068
7.3	62064	0	0	0	0	0	0	1038
7.3	62208	0	0	0	0	0	0	1041
7.3	62352	0	0	0	0	0	0	1104
7.3	62496	0	0	0	0	0	0	1053
7.3	62640	0	0	0	0	0	0	1119
7.3	62784	0	0	0	0	0	0	1119
7.3	62928	0	0	0	0	0	0	1104
7.3	63072	0	0	0	0	0	0	1146
7.3	63216	0	0	0	0	0	0	1176
7.3	63360	0	0	0	0	0	0	1122
7.3	63504	0	0	0	0	0	0	1167
7.3	63648	0	0	0	0	0	0	1065
7.3	63792	0	0	0	0	0	0	1170
7.3	63936	0	0	0	0	0	0	1218
7.3	64080	0	0	0	0	0	0	1152
7.3	64224	0	0	0	0	0	0	1137
7.3	64368	0	0	0	0	0	0	1077
7.3	64512	0	0	0	0	0	0	1107
7.3	64656	0	0	0	0	0	0	1131
7.3	64800	0	0	0	0	0	0	1101
7.3	64944	0	0	0	0	0	0	1068
7.3	65088	0	0	0	0	0	0	1089
7.3	65232	0	0	0	0	0	0	1110
7.3	65376	0	0	0	0	0	0	1152
7.3	65520	0	0	0	0	0	0	1188
7.3	65664	0	0	0	0	0	0	1044
7.3	65808	0	0	0	0	0	0	1119
7.3	65952	0	0	0	0	0	0	1134
7.3	66096	0	0	0	0	0	0	1251
7.3	66240	0	0	0	0	0	0	1176
7.3	66384	0	0	0	0	0	0	1137
7.3	66528	0	0	0	0	0	0	1161
7.3	66672	0	0	0	0	0	0	1131
7.3	66816	0	0	0	0	0	0	1068
7.3	66960	0	0	0	0	0	0	1107
7.3	67104	0	0	0	0	0	0	1200
7.3	67248	0	0	0	0	0	0	1116
7.3	67392	0	0	0	0	0	0	1071
7.3	67536	0	0	0	0	0	0	1251
7.3	67680	0	0	0	0	0	0	1260
7.3	67824	0	0	0	0	0	0	1143
7.3	67968	0	0	0	0	0	0	1056
7.3	68112	0	0	0	0	0	0	1092
7.3	68256	0	0	0	0	0	0	1056
7.3	68400	0	0	0	0	0	0	1053
7.3	68544	0	0	0	0	0	0	1113
7.3	68688	0	0	0	0	0	0	1122
7.3	68832	0	0	0	0	0	0	1089
7.3	68976	0	0	0	0	0	0	1158
7.3	69120	0	0	0	0	0	0	1116
8.2	43344	0	40	0	40	40	207.368	1539
8.2	43488	0	35	0	35	35	328.503	1470
8.2	43632	0	31	0	31	31	168.29	1518
8.2	43776	0	23	0	23	23	157.259	1530
8.2	43920	0	20	0	20	20	99.1671	1491
8.2	44064	0	15	0	15	15	114.189	1461
8.2	44208	0	12	0	12	12	63.1329	1452
8.2	44352	0	9	0	9	9	71.1192	1482
8.2	44496	0	6	0	6	6	45.0667	1560
8.2	44640	0	3	0	3	3	28.0479	1605
8.2	44784	0	2	0	2	2	13.0256	1494
8.2	44928	0	2	0	2	2	15.0222	1569
8.2	45072	0	2	0	2	2	13.0256	1668
8.2	45216	0	2	0	2	2	15.0222	1677
8.2	45360	0	1	0	1	1	0	1620
8.2	45504	0	1	0	1	1	0	1482
8.2	45648	0	1	0	1	1	0	1497
8.2	45792	0	1	0	1	1	0	1497
8.2	45936	0	1	0	1	1	0	1524
8.2	46080	0	1	0	1	1	0	1563
8.2	46224	0	1	0	1	1	0	1500
8.2	46368	0	0	0	0	0	0	1593
8.2	46512	0	0	0	0	0	0	1581
8.2	46656	0	0	0	0	0	0	1470
8.2	46800	0	0	0	0	0	0	1449
8.2	46944	0	0	0	0	0	0	1407
8.2	47088	0	0	0	0	0	0	1551
8.2	47232	0	0	0	0	0	0	1575
8.2	47376	0	0	0	0	0	0	1575
8.2	47520	0	0	0	0	0	0	1572
8.2	47664	0	0	0	0	0	0	1527
8.2	47808	0	0	0	0	0	0	1515
8.2	47952	0	0	0	0	0	0	1428
8.2	48096	0	0	0	0	0	0	1440
8.2	48240	0	0	0	0	0	0	1467
8.2	48384	0	0	0	0	0	0	1530
8.2	48528	0	0	0	0	0	0	1521
8.2	48672	0	0	0	0	0	0	1461
8.2	48816	0	0	0	0	0	0	1485
8.2	48960	0	0	0	0	0	0	1422
8.2	49104	0	0	0	0	0	0	1530
8.2	49248	0	0	0	0	0	0	1578
8.2	49392	0	0	0	0	0	0	1476
8.2	49536	0	0	0	0	0	0	1524
8.2	49680	0	0	0	0	0	0	1473
8.2	49824	0	0	0	0	0	0	1527
8.2	49968	0	0	0	0	0	0	1539
8.2	50112	0	0	0	0	0	0	1578
8.2	50256	0	0	0	0	0	0	1479
8.2	50400	0	0	0	0	0	0	1572
8.2	50544	0	0	0	0	0	0	1503
8.2	50688	0	0	0	0	0	0	1473
8.2	50832	0	0	0	0	0	0	1515
8.2	50976	0	0	0	0	0	0	1542
8.2	51120	0	0	0	0	0	0	1497
8.2	51264	0	0	0	0	0	0	1485
8.2	51408	0	0	0	0	0	0	1425
8.2	51552	0	0	0	0	0	0	1596
8.2	51696	0	0	0	0	0	0	1587
8.2	51840	0	0	0	0	0	0	1596
8.2	51984	0	0	0	0	0	0	1524
8.2	52128	0	0	0	0	0	0	1539
8.2	52272	0	0	0	0	0	0	1599
8.2	52416	0	0	0	0	0	0	1584
8.2	52560	0	0	0	0	0	0	1557
8.2	52704	0	0	0	0	0	0	1524
8.2	52848	0	0	0	0	0	0	1521
8.2	52992	0	0	0	0	0	0	1503
8.2	53136	0	0	0	0	0	0	1578
8.2	53280	0	0	0	0	0	0	1626
8.2	53424	0	0	0	0	0	0	1584
8.2	53568	0	0	0	0	0	0	1515
8.2	53712	0	0	0	0	0	0	1488
8.2	53856	0	0	0	0	0	0	1494
8.2	54000	0	0	0	0	0	0	1473
8.2	54144	0	0	0	0	0	0	1533
8.2	54288	0	0	0	0	0	0	1521
8.2	54432	0	0	0	0	0	0	1551
8.2	54576	0	0	0	0	0	0	1527
8.2	54720	0	0	0	0	0	0	1509
8.2	54864	0	0	0	0	0	0	1500
8.2	55008	0	0	0	0	0	0	1485
8.2	55152	0	0	0	0	0	0	1509
8.2	55296	0	0	0	0	0	0	1470
8.2	55440	0	0	0	0	0	0	1545
8.2	55584	0	0	0	0	0	0	1539
8.2	55728	0	0	0	0	0	0	1422
8.2	55872	0	0	0	0	0	0	1530
8.2	56016	0	0	0	0	0	0	1533
8.2	56160	0	0	0	0	0	0	1500
8.2	56304	0	0	0	0	0	0	1533
8.2	56448	0	0	0	0	0	0	1539
8.2	56592	0	0	0	0	0	0	1554
8.2	56736	0	0	0	0	0	0	1569
8.2	56880	0	0	0	0	0	0	1437
8.2	57024	0	0	0	0	0	0	1497
8.2	57168	0	0	0	0	0	0	1545
8.2	57312	0	0	0	0	0	0	1527
8.2	57456	0	0	0	0	0	0	1500
8.2	57600	0	0	0	0	0	0	1452
8.2	57744	0	0	0	0	0	0	1509
8.2	57888	0	0	0	0	0	0	1530
8.2	58032	0	0	0	0	0	0	1596
8.2	58176	0	0	0	0	0	0	1575
8.2	58320	0	0	0	0	0	0	1590
8.2	58464	0	0	0	0	0	0	1548
8.2	58608	0	0	0	0	0	0	1611
8.2	58752	0	0	0	0	0	0	1575
8.2	58896	0	0	0	0	0	0	1521
8.2	59040	0	0	0	0	0	0	1494
8.2	59184	0	0	0	0	0	0	1608
8.2	59328	0	0	0	0	0	0	1533
8.2	59472	0	0	0	0	0	0	1458
8.2	59616	0	0	0	0	0	0	1497
8.2	59760	0	0	0	0	0	0	1506
8.2	59904	0	0	0	0	0	0	1512
8.2	60048	0	0	0	0	0	0	1464
8.2	60192	0	0	0	0	0	0	1518
8.2	60336	0	0	0	0	0	0	1461
8.2	60480	0	0	0	0	0	0	1545
8.2	60624	0	0	0	0	0	0	1416
8.2	60768	0	0	0	0	0	0	1431
8.2	60912	0	0	0	0	0	0	1527
8.2	61056	0	0	0	0	0	0	1593
8.2	61200	0	0	0	0	0	0	1539
8.2	61344	0	0	0	0	0	0	1533
8.2	61488	0	0	0	0	0	0	1539
8.2	61632	0	0	0	0	0	0	1467
8.2	61776	0	0	0	0	0	0	1518
8.2	61920	0	0	0	0	0	0	1584
8.2	62064	0	0	0	0	0	0	1530
8.2	62208	0	0	0	0	0	0	1512
8.2	62352	0	0	0	0	0	0	1521
8.2	62496	0	0	0	0	0	0	1620
8.2	62640	0	0	0	0	0	0	1569
8.2	62784	0	0	0	0	0	0	1533
8.2	62928	0	0	0	0	0	0	1545
8.2	63072	0	0	0	0	0	0	1620
8.2	63216	0	0	0	0	0	0	1539
8.2	63360	0	0	0	0	0	0	1488
8.2	63504	0	0	0	0	0	0	1602
8.2	63648	0	0	0	0	0	0	1656
8.2	63792	0	0	0	0	0	0	1632
8.2	63936	0	0	0	0	0	0	1500
8.2	64080	0	0	0	0	0	0	1536
8.2	64224	0	0	0	0	0	0	1545
8.2	64368	0	0	0	0	0	0	1512
8.2	64512	0	0	0	0	0	0	1476
8.2	64656	0	0	0	0	0	0	1461
8.2	64800	0	0	0	0	0	0	1509
8.2	64944	0	0	0	0	0	0	1464
8.2	65088	0	0	0	0	0	0	1491
8.2	65232	0	0	0	0	0	0	1461
8.2	65376	0	0	0	0	0	0	1500
8.2	65520	0	0	0	0	0	0	1521
8.2	65664	0	0	0	0	0	0	1515
8.2	65808	0	0	0	0	0	0	1521
8.2	65952	0	0	0	0	0	0	1509
8.2	66096	0	0	0	0	0	0	1527
8.2	66240	0	0	0	0	0	0	1596
8.2	66384	0	0	0	0	0	0	1509
8.2	66528	0	0	0	0	0	0	1476
8.2	66672	0	0	0	0	0	0	1524
8.2	66816	0	0	0	0	0	0	1515
8.2	66960	0	0	0	0	0	0	1482
8.2	67104	0	0	0	0	0	0	1566
8.2	67248	0	0	0	0	0	0	1623
8.2	67392	0	0	0	0	0	0	1521
8.2	67536	0	0	0	0	0	0	1539
8.2	67680	0	0	0	0	0	0	1551
8.2	67824	0	0	0	0	0	0	1665
8.2	67968	0	0	0	0	0	0	1644
8.2	68112	0	0	0	0	0	0	1701
8.2	68256	0	0	0	0	0	0	1647
8.2	68400	0	0	0	0	0	0	1593
8.2	68544	0	0	0	0	0	0	1644
8.2	68688	0	0	0	0	0	0	1575
8.2	68832	0	0	0	0	0	0	1587
8.2	68976	0	0	0	0	0	0	1629
8.2	69120	0	0	0	0	0	0	1506
9.3	43344	56	226	0	226	282	5812.42	4287
9.3	43488	30	201	0	201	231	4343.06	4049
9.3	43632	16	177	0	177	193	3605.61	3834
9.3	43776	7	151	0	151	158	2825.49	3491
9.3	43920	5	120	0	120	125	2316.23	3388
9.3	44064	2	99	0	99	101	1808.01	3236
9.3	44208	0	79	0	79	79	1305.89	3234
9.3	44352	0	55	0	55	55	858.515	3132
9.3	44496	0	44	0	44	44	699.41	2979
9.3	44640	0	33	0	33	33	582.338	2910
9.3	44784	0	25	0	25	25	409.242	2757
9.3	44928	0	20	0	20	20	315.185	2907
9.3	45072	0	15	0	15	15	209.132	3108
9.3	45216	0	9	0	9	9	109.077	2859
9.3	45360	0	4	0	4	4	44.0304	2895
9.3	45504	0	4	0	4	4	44.0304	3063
9.3	45648	0	3	0	3	3	44.0304	3039
9.3	45792	0	3	0	3	3	44.0304	2961
9.3	45936	0	3	0	3	3	44.0304	3012
9.3	46080	0	2	0	2	2	23.0145	3096
9.3	46224	0	1	0	1	1	0	3060
9.3	46368	0	0	0	0	0	0	3042
9.3	46512	0	0	0	0	0	0	3027
9.3	46656	0	0	0	0	0	0	3186
9.3	46800	0	0	0	0	0	0	3138
9.3	46944	0	0	0	0	0	0	3174
9.3	47088	0	0	0	0	0	0	3084
9.3	47232	0	0	0	0	0	0	3033
9.3	47376	0	0	0	0	0	0	3009
9.3	47520	0	0	0	0	0	0	3165
9.3	47664	0	0	0	0	0	0	3183
9.3	47808	0	0	0	0	0	0	3189
9.3	47952	0	0	0	0	0	0	3135
9.3	48096	0	0	0	0	0	0	3219
9.3	48240	0	0	0	0	0	0	3246
9.3	48384	0	0	0	0	0	0	3336
9.3	48528	0	0	0	0	0	0	3162
9.3	48672	0	0	0	0	0	0	3246
9.3	48816	0	0	0	0	0	0	3420
9.3	48960	0	0	0	0	0	0	3375
9.3	49104	0	0	0	0	0	0	3309
9.3	49248	0	0	0	0	0	0	3219
9.3	49392	0	0	0	0	0	0	3153
9.3	49536	0	0	0	0	0	0	3228
9.3	49680	0	0	0	0	0	0	3207
9.3	49824	0	0	0	0	0	0	3369
9.3	49968	0	0	0	0	0	0	3333
9.3	50112	0	0	0	0	0	0	3285
9.3	50256	0	0	0	0	0	0	3291
9.3	50400	0	0	0	0	0	0	3180
9.3	50544	0	0	0	0	0	0	3273
9.3	50688	0	0	0	0	0	0	3288
9.3	50832	0	0	0	0	0	0	3249
9.3	50976	0	0	0	0	0	0	3303
9.3	51120	0	0	0	0	0	0	3225
9.3	51264	0	0	0	0	0	0	3180
9.3	51408	0	0	0	0	0	0	3237
9.3	51552	0	0	0	0	0	0	3336
9.3	51696	0	0	0	0	0	0	3441
9.3	51840	0	0	0	0	0	0	3345
9.3	51984	0	0	0	0	0	0	3423
9.3	52128	0	0	0	0	0	0	3366
9.3	52272	0	0	0	0	0	0	3372
9.3	52416	0	0	0	0	0	0	3294
9.3	52560	0	0	0	0	0	0	3303
9.3	52704	0	0	0	0	0	0	3240
9.3	52848	0	0	0	0	0	0	3267
9.3	52992	0	0	0	0	0	0	3186
9.3	53136	0	0	0	0	0	0	3249
9.3	53280	0	0	0	0	0	0	3441
9.3	53424	0	0	0	0	0	0	3441
9.3	53568	0	0	0	0	0	0	3327
9.3	53712	0	0	0	0	0	0	3327
9.3	53856	0	0	0	0	0	0	3411
9.3	54000	0	0	0	0	0	0	3354
9.3	54144	0	0	0	0	0	0	3348
9.3	54288	0	0	0	0	0	0	3279
9.3	54432	0	0	0	0	0	0	3288
9.3	54576	0	0	0	0	0	0	3375
9.3	54720	0	0	0	0	0	0	3381
9.3	54864	0	0	0	0	0	0	3264
9.3	55008	0	0	0	0	0	0	3288
9.3	55152	0	0	0	0	0	0	3405
9.3	55296	0	0	0	0	0	0	3339
9.3	55440	0	0	0	0	0	0	3363
9.3	55584	0	0	0	0	0	0	3291
9.3	55728	0	0	0	0	0	0	3339
9.3	55872	0	0	0	0	0	0	3333
9.3	56016	0	0	0	0	0	0	3258
9.3	56160	0	0	0	0	0	0	3132
9.3	56304	0	0	0	0	0	0	3327
9.3	56448	0	0	0	0	0	0	3402
9.3	56592	0	0	0	0	0	0	3174
9.3	56736	0	0	0	0	0	0	3306
9.3	56880	0	0	0	0	0	0	3231
9.3	57024	0	0	0	0	0	0	3306
9.3	57168	0	0	0	0	0	0	3270
9.3	57312	0	0	0	0	0	0	3285
9.3	57456	0	0	0	0	0	0	3135
9.3	57600	0	0	0	0	0	0	3255
9.3	57744	0	0	0	0	0	0	3120
9.3	57888	0	0	0	0	0	0	3201
9.3	58032	0	0	0	0	0	0	3177
9.3	58176	0	0	0	0	0	0	3252
9.3	58320	0	0	0	0	0	0	3324
9.3	58464	0	0	0	0	0	0	3294
9.3	58608	0	0	0	0	0	0	3288
9.3	58752	0	0	0	0	0	0	3348
9.3	58896	0	0	0	0	0	0	3354
9.3	59040	0	0	0	0	0	0	3252
9.3	59184	0	0	0	0	0	0	3306
9.3	59328	0	0	0	0	0	0	3216
9.3	59472	0	0	0	0	0	0	3381
9.3	59616	0	0	0	0	0	0	3375
9.3	59760	0	0	0	0	0	0	3441
9.3	59904	0	0	0	0	0	0	3357
9.3	60048	0	0	0	0	0	0	3327
9.3	60192	0	0	0	0	0	0	3312
9.3	60336	0	0	0	0	0	0	3390
9.3	60480	0	0	0	0	0	0	3204
9.3	60624	0	0	0	0	0	0	3360
9.3	60768	0	0	0	0	0	0	3264
9.3	60912	0	0	0	0	0	0	3162
9.3	61056	0	0	0	0	0	0	3276
9.3	61200	0	0	0	0	0	0	3237
9.3	61344	0	0	0	0	0	0	3219
9.3	61488	0	0	0	0	0	0	3336
9.3	61632	0	0	0	0	0	0	3411
9.3	61776	0	0	0	0	0	0	3423
9.3	61920	0	0	0	0	0	0	3291
9.3	62064	0	0	0	0	0	0	3249
9.3	62208	0	0	0	0	0	0	3084
9.3	62352	0	0	0	0	0	0	3198
9.3	62496	0	0	0	0	0	0	3198
9.3	62640	0	0	0	0	0	0	3378
9.3	62784	0	0	0	0	0	0	3237
9.3	62928	0	0	0	0	0	0	3333
9.3	63072	0	0	0	0	0	0	3243
9.3	63216	0	0	0	0	0	0	3306
9.3	63360	0	0	0	0	0	0	3252
9.3	63504	0	0	0	0	0	0	3465
9.3	63648	0	0	0	0	0	0	3429
9.3	63792	0	0	0	0	0	0	3372
9.3	63936	0	0	0	0	0	0	3219
9.3	64080	0	0	0	0	0	0	3282
9.3	64224	0	0	0	0	0	0	3276
9.3	64368	0	0	0	0	0	0	3249
9.3	64512	0	0	0	0	0	0	3351
9.3	64656	0	0	0	0	0	0	3315
9.3	64800	0	0	0	0	0	0	3240
9.3	64944	0	0	0	0	0	0	3312
9.3	65088	0	0	0	0	0	0	3312
9.3	65232	0	0	0	0	0	0	3192
9.3	65376	0	0	0	0	0	0	3159
9.3	65520	0	0	0	0	0	0	3261
9.3	65664	0	0	0	0	0	0	3264
9.3	65808	0	0	0	0	0	0	3378
9.3	65952	0	0	0	0	0	0	3354
9.3	66096	0	0	0	0	0	0	3363
9.3	66240	0	0	0	0	0	0	3345
9.3	66384	0	0	0	0	0	0	3318
9.3	66528	0	0	0	0	0	0	3162
9.3	66672	0	0	0	0	0	0	3186
9.3	66816	0	0	0	0	0	0	3129
9.3	66960	0	0	0	0	0	0	3240
9.3	67104	0	0	0	0	0	0	3249
9.3	67248	0	0	0	0	0	0	3234
9.3	67392	0	0	0	0	0	0	3306
9.3	67536	0	0	0	0	0	0	3507
9.3	67680	0	0	0	0	0	0	3528
9.3	67824	0	0	0	0	0	0	3393
9.3	67968	0	0	0	0	0	0	3324
9.3	68112	0	0	0	0	0	0	3348
9.3	68256	0	0	0	0	0	0	3351
9.3	68400	0	0	0	0	0	0	3204
9.3	68544	0	0	0	0	0	0	3237
9.3	68688	0	0	0	0	0	0	3378
9.3	68832	0	0	0	0	0	0	3408
9.3	68976	0	0	0	0	0	0	3447
9.3	69120	0	0	0	0	0	0	3402
10.2	43344	0	62	0	62	62	307.801	1194
10.2	43488	0	56	0	56	56	293.604	1227
10.2	43632	0	47	0	47	47	266.611	1197
10.2	43776	0	43	0	43	43	242.555	1227
10.2	43920	0	34	0	34	34	207.469	1164
10.2	44064	0	30	0	30	30	196.438	1167
10.2	44208	0	29	0	29	29	185.408	1257
10.2	44352	0	27	0	27	27	194.338	1206
10.2	44496	0	23	0	23	23	148.326	1260
10.2	44640	0	19	0	19	19	118.284	1242
10.2	44784	0	18	0	18	18	124.27	1314
10.2	44928	0	16	0	16	16	104.205	1278
10.2	45072	0	13	0	13	13	83.1981	1203
10.2	45216	0	8	0	8	8	63.1329	1188
10.2	45360	0	8	0	8	8	65.1282	1248
10.2	45504	0	6	0	6	6	50.1072	1179
10.2	45648	0	4	0	4	4	37.0816	1230
10.2	45792	0	3	0	3	3	26.0513	1221
10.2	45936	0	3	0	3	3	26.0513	1275
10.2	46080	0	1	0	1	1	0	1146
10.2	46224	0	1	0	1	1	0	1128
10.2	46368	0	1	0	1	1	0	1113
10.2	46512	0	0	0	0	0	0	1104
10.2	46656	0	0	0	0	0	0	1113
10.2	46800	0	0	0	0	0	0	1143
10.2	46944	0	0	0	0	0	0	1104
10.2	47088	0	0	0	0	0	0	1137
10.2	47232	0	0	0	0	0	0	1158
10.2	47376	0	0	0	0	0	0	1056
10.2	47520	0	0	0	0	0	0	1131
10.2	47664	0	0	0	0	0	0	1149
10.2	47808	0	0	0	0	0	0	1125
10.2	47952	0	0	0	0	0	0	1059
10.2	48096	0	0	0	0	0	0	1119
10.2	48240	0	0	0	0	0	0	1119
10.2	48384	0	0	0	0	0	0	1044
10.2	48528	0	0	0	0	0	0	1101
10.2	48672	0	0	0	0	0	0	1068
10.2	48816	0	0	0	0	0	0	1182
10.2	48960	0	0	0	0	0	0	1137
10.2	49104	0	0	0	0	0	0	1236
10.2	49248	0	0	0	0	0	0	1215
10.2	49392	0	0	0	0	0	0	1287
10.2	49536	0	0	0	0	0	0	1233
10.2	49680	0	0	0	0	0	0	1119
10.2	49824	0	0	0	0	0	0	1077
10.2	49968	0	0	0	0	0	0	1167
10.2	50112	0	0	0	0	0	0	1113
10.2	50256	0	0	0	0	0	0	1128
10.2	50400	0	0	0	0	0	0	1152
10.2	50544	0	0	0	0	0	0	1113
10.2	50688	0	0	0	0	0	0	1095
10.2	50832	0	0	0	0	0	0	1080
10.2	50976	0	0	0	0	0	0	1119
10.2	51120	0	0	0	0	0	0	1143
10.2	51264	0	0	0	0	0	0	1107
10.2	51408	0	0	0	0	0	0	1098
10.2	51552	0	0	0	0	0	0	1119
10.2	51696	0	0	0	0	0	0	1242
10.2	51840	0	0	0	0	0	0	1146
10.2	51984	0	0	0	0	0	0	1119
10.2	52128	0	0	0	0	0	0	1164
10.2	52272	0	0	0	0	0	0	1155
10.2	52416	0	0	0	0	0	0	1194
10.2	52560	0	0	0	0	0	0	1092
10.2	52704	0	0	0	0	0	0	1113
10.2	52848	0	0	0	0	0	0	1134
10.2	52992	0	0	0	0	0	0	1155
10.2	53136	0	0	0	0	0	0	1188
10.2	53280	0	0	0	0	0	0	1143
10.2	53424	0	0	0	0	0	0	1146
10.2	53568	0	0	0	0	0	0	1080
10.2	53712	0	0	0	0	0	0	1038
10.2	53856	0	0	0	0	0	0	1128
10.2	54000	0	0	0	0	0	0	1194
10.2	54144	0	0	0	0	0	0	1149
10.2	54288	0	0	0	0	0	0	1104
10.2	54432	0	0	0	0	0	0	1059
10.2	54576	0	0	0	0	0	0	1098
10.2	54720	0	0	0	0	0	0	1161
10.2	54864	0	0	0	0	0	0	1122
10.2	55008	0	0	0	0	0	0	1164
10.2	55152	0	0	0	0	0	0	1068
10.2	55296	0	0	0	0	0	0	1179
10.2	55440	0	0	0	0	0	0	1230
10.2	55584	0	0	0	0	0	0	1188
10.2	55728	0	0	0	0	0	0	1197
10.2	55872	0	0	0	0	0	0	1158
10.2	56016	0	0	0	0	0	0	1179
10.2	56160	0	0	0	0	0	0	1158
10.2	56304	0	0	0	0	0	0	1170
10.2	56448	0	0	0	0	0	0	1200
10.2	56592	0	0	0	0	0	0	1218
10.2	56736	0	0	0	0	0	0	1131
10.2	56880	0	0	0	0	0	0	1167
10.2	57024	0	0	0	0	0	0	1131
10.2	57168	0	0	0	0	0	0	1137
10.2	57312	0	0	0	0	0	0	1167
10.2	57456	0	0	0	0	0	0	1059
10.2	57600	0	0	0	0	0	0	1071
10.2	57744	0	0	0	0	0	0	1092
10.2	57888	0	0	0	0	0	0	1122
10.2	58032	0	0	0	0	0	0	1137
10.2	58176	0	0	0	0	0	0	1152
10.2	58320	0	0	0	0	0	0	1209
10.2	58464	0	0	0	0	0	0	1122
10.2	58608	0	0	0	0	0	0	1164
10.2	58752	0	0	0	0	0	0	1146
10.2	58896	0	0	0	0	0	0	1134
10.2	59040	0	0	0	0	0	0	1170
10.2	59184	0	0	0	0	0	0	1191
10.2	59328	0	0	0	0	0	0	1137
10.2	59472	0	0	0	0	0	0	1137
10.2	59616	0	0	0	0	0	0	1089
10.2	59760	0	0	0	0	0	0	1164
10.2	59904	0	0	0	0	0	0	1164
10.2	60048	0	0	0	0	0	0	1191
10.2	60192	0	0	0	0	0	0	1104
10.2	60336	0	0	0	0	0	0	1179
10.2	60480	0	0	0	0	0	0	1176
10.2	60624	0	0	0	0	0	0	1101
10.2	60768	0	0	0	0	0	0	1074
10.2	60912	0	0	0	0	0	0	1194
10.2	61056	0	0	0	0	0	0	1194
10.2	61200	0	0	0	0	0	0	1146
10.2	61344	0	0	0	0	0	0	1170
10.2	61488	0	0	0	0	0	0	1158
10.2	61632	0	0	0	0	0	0	1134
10.2	61776	0	0	0	0	0	0	1197
10.2	61920	0	0	0	0	0	0	1131
10.2	62064	0	0	0	0	0	0	1134
10.2	62208	0	0	0	0	0	0	1230
10.2	62352	0	0	0	0	0	0	1242
10.2	62496	0	0	0	0	0	0	1164
10.2	62640	0	0	0	0	0	0	1158
10.2	62784	0	0	0	0	0	0	1161
10.2	62928	0	0	0	0	0	0	1158
10.2	63072	0	0	0	0	0	0	1119
10.2	63216	0	0	0	0	0	0	1197
10.2	63360	0	0	0	0	0	0	1200
10.2	63504	0	0	0	0	0	0	1167
10.2	63648	0	0	0	0	0	0	1173
10.2	63792	0	0	0	0	0	0	1107
10.2	63936	0	0	0	0	0	0	1092
10.2	64080	0	0	0	0	0	0	1119
10.2	64224	0	0	0	0	0	0	1158
10.2	64368	0	0	0	0	0	0	1134
10.2	64512	0	0	0	0	0	0	1137
10.2	64656	0	0	0	0	0	0	1074
10.2	64800	0	0	0	0	0	0	1059
10.2	64944	0	0	0	0	0	0	1086
10.2	65088	0	0	0	0	0	0	1158
10.2	65232	0	0	0	0	0	0	1152
10.2	65376	0	0	0	0	0	0	1167
10.2	65520	0	0	0	0	0	0	1161
10.2	65664	0	0	0	0	0	0	1152
10.2	65808	0	0	0	0	0	0	1080
10.2	65952	0	0	0	0	0	0	1110
10.2	66096	0	0	0	0	0	0	1065
10.2	66240	0	0	0	0	0	0	1104
10.2	66384	0	0	0	0	0	0	1173
10.2	66528	0	0	0	0	0	0	1161
10.2	66672	0	0	0	0	0	0	1137
10.2	66816	0	0	0	0	0	0	1209
10.2	66960	0	0	0	0	0	0	1203
10.2	67104	0	0	0	0	0	0	1161
10.2	67248	0	0	0	0	0	0	1116
10.2	67392	0	0	0	0	0	0	1086
10.2	67536	0	0	0	0	0	0	1077
10.2	67680	0	0	0	0	0	0	1101
10.2	67824	0	0	0	0	0	0	1170
10.2	67968	0	0	0	0	0	0	1104
10.2	68112	0	0	0	0	0	0	1119
10.2	68256	0	0	0	0	0	0	1068
10.2	68400	0	0	0	0	0	0	1080
10.2	68544	0	0	0	0	0	0	1077
10.2	68688	0	0	0	0	0	0	1176
10.2	68832	0	0	0	0	0	0	1182
10.2	68976	0	0	0	0	0	0	1098
10.2	69120	0	0	0	0	0	0	1128
11.1	43344	0	30	0	30	30	55.1515	879
11.1	43488	0	29	0	29	29	51.165	759
11.1	43632	0	28	0	28	28	194.575	822
11.1	43776	0	25	0	25	25	42.1279	828
11.1	43920	0	23	0	23	23	9.03704	864
11.1	44064	0	15	0	15	15	120.296	789
11.1	44208	0	14	0	14	14	22.0606	759
11.1	44352	0	9	0	9	9	22.0606	798
11.1	44496	0	8	0	8	8	11.0303	822
11.1	44640	0	4	0	4	4	0	846
11.1	44784	0	2	0	2	2	0	885
11.1	44928	0	2	0	2	2	0	921
11.1	45072	0	2	0	2	2	0	840
11.1	45216	0	1	0	1	1	0	936
11.1	45360	0	1	0	1	1	0	873
11.1	45504	0	1	0	1	1	0	957
11.1	45648	0	1	0	1	1	0	882
11.1	45792	0	1	0	1	1	0	936
11.1	45936	0	0	0	0	0	0	858
11.1	46080	0	0	0	0	0	0	783
11.1	46224	0	0	0	0	0	0	882
11.1	46368	0	0	0	0	0	0	798
11.1	46512	0	0	0	0	0	0	798
11.1	46656	0	0	0	0	0	0	753
11.1	46800	0	0	0	0	0	0	840
11.1	46944	0	0	0	0	0	0	792
11.1	47088	0	0	0	0	0	0	822
11.1	47232	0	0	0	0	0	0	750
11.1	47376	0	0	0	0	0	0	804
11.1	47520	0	0	0	0	0	0	849
11.1	47664	0	0	0	0	0	0	837
11.1	47808	0	0	0	0	0	0	831
11.1	47952	0	0	0	0	0	0	852
11.1	48096	0	0	0	0	0	0	855
11.1	48240	0	0	0	0	0	0	867
11.1	48384	0	0	0	0	0	0	780
11.1	48528	0	0	0	0	0	0	732
11.1	48672	0	0	0	0	0	0	762
11.1	48816	0	0	0	0	0	0	822
11.1	48960	0	0	0	0	0	0	792
11.1	49104	0	0	0	0	0	0	822
11.1	49248	0	0	0	0	0	0	831
11.1	49392	0	0	0	0	0	0	831
11.1	49536	0	0	0	0	0	0	879
11.1	49680	0	0	0	0	0	0	891
11.1	49824	0	0	0	0	0	0	837
11.1	49968	0	0	0	0	0	0	843
11.1	50112	0	0	0	0	0	0	867
11.1	50256	0	0	0	0	0	0	855
11.1	50400	0	0	0	0	0	0	882
11.1	50544	0	0	0	0	0	0	777
11.1	50688	0	0	0	0	0	0	855
11.1	50832	0	0	0	0	0	0	867
11.1	50976	0	0	0	0	0	0	858
11.1	51120	0	0	0	0	0	0	867
11.1	51264	0	0	0	0	0	0	825
11.1	51408	0	0	0	0	0	0	867
11.1	51552	0	0	0	0	0	0	912
11.1	51696	0	0	0	0	0	0	765
11.1	51840	0	0	0	0	0	0	882
11.1	51984	0	0	0	0	0	0	882
11.1	52128	0	0	0	0	0	0	798
11.1	52272	0	0	0	0	0	0	843
11.1	52416	0	0	0	0	0	0	831
11.1	52560	0	0	0	0	0	0	795
11.1	52704	0	0	0	0	0	0	807
11.1	52848	0	0	0	0	0	0	870
11.1	52992	0	0	0	0	0	0	810
11.1	53136	0	0	0	0	0	0	753
11.1	53280	0	0	0	0	0	0	744
11.1	53424	0	0	0	0	0	0	831
11.1	53568	0	0	0	0	0	0	801
11.1	53712	0	0	0	0	0	0	726
11.1	53856	0	0	0	0	0	0	813
11.1	54000	0	0	0	0	0	0	783
11.1	54144	0	0	0	0	0	0	834
11.1	54288	0	0	0	0	0	0	798
11.1	54432	0	0	0	0	0	0	819
11.1	54576	0	0	0	0	0	0	822
11.1	54720	0	0	0	0	0	0	813
11.1	54864	0	0	0	0	0	0	795
11.1	55008	0	0	0	0	0	0	840
11.1	55152	0	0	0	0	0	0	816
11.1	55296	0	0	0	0	0	0	765
11.1	55440	0	0	0	0	0	0	798
11.1	55584	0	0	0	0	0	0	726
11.1	55728	0	0	0	0	0	0	792
11.1	55872	0	0	0	0	0	0	846
11.1	56016	0	0	0	0	0	0	873
11.1	56160	0	0	0	0	0	0	846
11.1	56304	0	0	0	0	0	0	822
11.1	56448	0	0	0	0	0	0	816
11.1	56592	0	0	0	0	0	0	792
11.1	56736	0	0	0	0	0	0	816
11.1	56880	0	0	0	0	0	0	789
11.1	57024	0	0	0	0	0	0	813
11.1	57168	0	0	0	0	0	0	777
11.1	57312	0	0	0	0	0	0	816
11.1	57456	0	0	0	0	0	0	885
11.1	57600	0	0	0	0	0	0	840
11.1	57744	0	0	0	0	0	0	774
11.1	57888	0	0	0	0	0	0	861
11.1	58032	0	0	0	0	0	0	858
11.1	58176	0	0	0	0	0	0	861
11.1	58320	0	0	0	0	0	0	804
11.1	58464	0	0	0	0	0	0	792
11.1	58608	0	0	0	0	0	0	801
11.1	58752	0	0	0	0	0	0	819
11.1	58896	0	0	0	0	0	0	783
11.1	59040	0	0	0	0	0	0	837
11.1	59184	0	0	0	0	0	0	849
11.1	59328	0	0	0	0	0	0	795
11.1	59472	0	0	0	0	0	0	849
11.1	59616	0	0	0	0	0	0	861
11.1	59760	0	0	0	0	0	0	837
11.1	59904	0	0	0	0	0	0	822
11.1	60048	0	0	0	0	0	0	828
11.1	60192	0	0	0	0	0	0	753
11.1	60336	0	0	0	0	0	0	822
11.1	60480	0	0	0	0	0	0	768
11.1	60624	0	0	0	0	0	0	762
11.1	60768	0	0	0	0	0	0	840
11.1	60912	0	0	0	0	0	0	849
11.1	61056	0	0	0	0	0	0	831
11.1	61200	0	0	0	0	0	0	837
11.1	61344	0	0	0	0	0	0	807
11.1	61488	0	0	0	0	0	0	753
11.1	61632	0	0	0	0	0	0	816
11.1	61776	0	0	0	0	0	0	813
11.1	61920	0	0	0	0	0	0	834
11.1	62064	0	0	0	0	0	0	846
11.1	62208	0	0	0	0	0	0	801
11.1	62352	0	0	0	0	0	0	762
11.1	62496	0	0	0	0	0	0	714
11.1	62640	0	0	0	0	0	0	687
11.1	62784	0	0	0	0	0	0	750
11.1	62928	0	0	0	0	0	0	810
11.1	63072	0	0	0	0	0	0	711
11.1	63216	0	0	0	0	0	0	738
11.1	63360	0	0	0	0	0	0	765
11.1	63504	0	0	0	0	0	0	849
11.1	63648	0	0	0	0	0	0	792
11.1	63792	0	0	0	0	0	0	723
11.1	63936	0	0	0	0	0	0	756
11.1	64080	0	0	0	0	0	0	828
11.1	64224	0	0	0	0	0	0	825
11.1	64368	0	0	0	0	0	0	813
11.1	64512	0	0	0	0	0	0	807
11.1	64656	0	0	0	0	0	0	810
11.1	64800	0	0	0	0	0	0	825
11.1	64944	0	0	0	0	0	0	783
11.1	65088	0	0	0	0	0	0	804
11.1	65232	0	0	0	0	0	0	777
11.1	65376	0	0	0	0	0	0	744
11.1	65520	0	0	0	0	0	0	840
11.1	65664	0	0	0	0	0	0	831
11.1	65808	0	0	0	0	0	0	825
11.1	65952	0	0	0	0	0	0	879
11.1	66096	0	0	0	0	0	0	879
11.1	66240	0	0	0	0	0	0	807
11.1	66384	0	0	0	0	0	0	849
11.1	66528	0	0	0	0	0	0	906
11.1	66672	0	0	0	0	0	0	903
11.1	66816	0	0	0	0	0	0	858
11.1	66960	0	0	0	0	0	0	816
11.1	67104	0	0	0	0	0	0	840
11.1	67248	0	0	0	0	0	0	765
11.1	67392	0	0	0	0	0	0	723
11.1	67536	0	0	0	0	0	0	768
11.1	67680	0	0	0	0	0	0	858
11.1	67824	0	0	0	0	0	0	846
11.1	67968	0	0	0	0	0	0	768
11.1	68112	0	0	0	0	0	0	783
11.1	68256	0	0	0	0	0	0	822
11.1	68400	0	0	0	0	0	0	807
11.1	68544	0	0	0	0	0	0	906
11.1	68688	0	0	0	0	0	0	921
11.1	68832	0	0	0	0	0	0	849
11.1	68976	0	0	0	0	0	0	894
11.1	69120	0	0	0	0	0	0	945
12.3	43344	0	27	0	27	27	22.0606	1563
12.3	43488	0	24	0	24	24	22.0606	1659
12.3	43632	0	24	0	24	24	26.0513	1608
12.3	43776	0	18	0	18	18	22.0606	1542
12.3	43920	0	17	0	17	17	22.0606	1503
12.3	44064	0	13	0	13	13	11.0303	1587
12.3	44208	0	9	0	9	9	11.0303	1596
12.3	44352	0	9	0	9	9	11.0303	1524
12.3	44496	0	8	0	8	8	13.0256	1539
12.3	44640	0	7	0	7	7	0	1587
12.3	44784	0	6	0	6	6	0	1557
12.3	44928	0	5	0	5	5	0	1608
12.3	45072	0	3	0	3	3	0	1614
12.3	45216	0	2	0	2	2	0	1548
12.3	45360	0	1	0	1	1	0	1494
12.3	45504	0	1	0	1	1	0	1500
12.3	45648	0	1	0	1	1	0	1548
12.3	45792	0	1	0	1	1	0	1560
12.3	45936	0	1	0	1	1	0	1530
[truncated: 34,001 more rows]
