# Supplementary material for: GEODE: an in silico tool that translates in vitro to in vivo predictions of tuberculosis antibiotic combination efficacy
Source: Front Pharmacol. 2025 Oct 17;16:1639673. doi: 10.3389/fphar.2025.1639673 (PMC12575316; doi:10.3389/fphar.2025.1639673)
Supplement: Supplementary file 2 [file Supplementaryfile4.zip › simulation_data/HRZE-AN.csv]

exp	time	Int.Mtb.	Ext.Mtb.	repExtMtb	NonReplExt.Mtb.	TotMtb.	TotMtbInGranScaledRing	TotPethot
2.2	43344	0	18	0	18	18	101.272	1119
2.2	43488	0	16	0	16	16	90.2419	1146
2.2	43632	0	14	0	14	14	101.277	1161
2.2	43776	0	11	0	11	11	78.1563	1089
2.2	43920	0	10	0	10	10	72.1745	1092
2.2	44064	0	10	0	10	10	48.1119	1092
2.2	44208	0	10	0	10	10	48.1119	1182
2.2	44352	0	10	0	10	10	76.1631	1242
2.2	44496	0	8	0	8	8	63.1374	1257
2.2	44640	0	6	0	6	6	52.1051	1218
2.2	44784	0	6	0	6	6	52.1051	1086
2.2	44928	0	4	0	4	4	26.0525	1104
2.2	45072	0	3	0	3	3	26.0525	1203
2.2	45216	0	3	0	3	3	11.0303	1164
2.2	45360	0	2	0	2	2	11.0303	1080
2.2	45504	0	2	0	2	2	28.0499	1080
2.2	45648	0	2	0	2	2	26.0525	1095
2.2	45792	0	1	0	1	1	0	1071
2.2	45936	0	1	0	1	1	15.0222	1071
2.2	46080	0	0	0	0	0	0	1062
2.2	46224	0	0	0	0	0	0	1050
2.2	46368	0	0	0	0	0	0	975
2.2	46512	0	0	0	0	0	0	984
2.2	46656	0	0	0	0	0	0	1110
2.2	46800	0	0	0	0	0	0	1077
2.2	46944	0	0	0	0	0	0	1044
2.2	47088	0	0	0	0	0	0	1023
2.2	47232	0	0	0	0	0	0	1029
2.2	47376	0	0	0	0	0	0	996
2.2	47520	0	0	0	0	0	0	1032
2.2	47664	0	0	0	0	0	0	1032
2.2	47808	0	0	0	0	0	0	1005
2.2	47952	0	0	0	0	0	0	1128
2.2	48096	0	0	0	0	0	0	1053
2.2	48240	0	0	0	0	0	0	1086
2.2	48384	0	0	0	0	0	0	1041
2.2	48528	0	0	0	0	0	0	1032
2.2	48672	0	0	0	0	0	0	1029
2.2	48816	0	0	0	0	0	0	1056
2.2	48960	0	0	0	0	0	0	1026
2.2	49104	0	0	0	0	0	0	1014
2.2	49248	0	0	0	0	0	0	1005
2.2	49392	0	0	0	0	0	0	1056
2.2	49536	0	0	0	0	0	0	1047
2.2	49680	0	0	0	0	0	0	1083
2.2	49824	0	0	0	0	0	0	1062
2.2	49968	0	0	0	0	0	0	1044
2.2	50112	0	0	0	0	0	0	960
2.2	50256	0	0	0	0	0	0	1098
2.2	50400	0	0	0	0	0	0	1062
2.2	50544	0	0	0	0	0	0	1053
2.2	50688	0	0	0	0	0	0	1062
2.2	50832	0	0	0	0	0	0	1032
2.2	50976	0	0	0	0	0	0	1077
2.2	51120	0	0	0	0	0	0	1020
2.2	51264	0	0	0	0	0	0	993
2.2	51408	0	0	0	0	0	0	1053
2.2	51552	0	0	0	0	0	0	1050
2.2	51696	0	0	0	0	0	0	1020
2.2	51840	0	0	0	0	0	0	960
2.2	51984	0	0	0	0	0	0	915
2.2	52128	0	0	0	0	0	0	966
2.2	52272	0	0	0	0	0	0	1050
2.2	52416	0	0	0	0	0	0	1065
2.2	52560	0	0	0	0	0	0	1074
2.2	52704	0	0	0	0	0	0	1026
2.2	52848	0	0	0	0	0	0	1008
2.2	52992	0	0	0	0	0	0	954
2.2	53136	0	0	0	0	0	0	924
2.2	53280	0	0	0	0	0	0	972
2.2	53424	0	0	0	0	0	0	969
2.2	53568	0	0	0	0	0	0	891
2.2	53712	0	0	0	0	0	0	912
2.2	53856	0	0	0	0	0	0	930
2.2	54000	0	0	0	0	0	0	954
2.2	54144	0	0	0	0	0	0	921
2.2	54288	0	0	0	0	0	0	1017
2.2	54432	0	0	0	0	0	0	963
2.2	54576	0	0	0	0	0	0	1026
2.2	54720	0	0	0	0	0	0	990
2.2	54864	0	0	0	0	0	0	948
2.2	55008	0	0	0	0	0	0	972
2.2	55152	0	0	0	0	0	0	936
2.2	55296	0	0	0	0	0	0	1038
2.2	55440	0	0	0	0	0	0	1056
2.2	55584	0	0	0	0	0	0	1017
2.2	55728	0	0	0	0	0	0	1038
2.2	55872	0	0	0	0	0	0	1068
2.2	56016	0	0	0	0	0	0	1005
2.2	56160	0	0	0	0	0	0	987
2.2	56304	0	0	0	0	0	0	1107
2.2	56448	0	0	0	0	0	0	1026
2.2	56592	0	0	0	0	0	0	969
2.2	56736	0	0	0	0	0	0	1092
2.2	56880	0	0	0	0	0	0	1140
2.2	57024	0	0	0	0	0	0	1089
2.2	57168	0	0	0	0	0	0	1038
2.2	57312	0	0	0	0	0	0	1023
2.2	57456	0	0	0	0	0	0	1011
2.2	57600	0	0	0	0	0	0	1059
2.2	57744	0	0	0	0	0	0	1035
2.2	57888	0	0	0	0	0	0	969
2.2	58032	0	0	0	0	0	0	1008
2.2	58176	0	0	0	0	0	0	981
2.2	58320	0	0	0	0	0	0	1071
2.2	58464	0	0	0	0	0	0	1053
2.2	58608	0	0	0	0	0	0	1029
2.2	58752	0	0	0	0	0	0	1017
2.2	58896	0	0	0	0	0	0	1002
2.2	59040	0	0	0	0	0	0	1002
2.2	59184	0	0	0	0	0	0	1050
2.2	59328	0	0	0	0	0	0	1032
2.2	59472	0	0	0	0	0	0	969
2.2	59616	0	0	0	0	0	0	930
2.2	59760	0	0	0	0	0	0	921
2.2	59904	0	0	0	0	0	0	933
2.2	60048	0	0	0	0	0	0	1035
2.2	60192	0	0	0	0	0	0	1035
2.2	60336	0	0	0	0	0	0	1065
2.2	60480	0	0	0	0	0	0	1044
2.2	60624	0	0	0	0	0	0	1044
2.2	60768	0	0	0	0	0	0	966
2.2	60912	0	0	0	0	0	0	987
2.2	61056	0	0	0	0	0	0	1044
2.2	61200	0	0	0	0	0	0	933
2.2	61344	0	0	0	0	0	0	984
2.2	61488	0	0	0	0	0	0	1011
2.2	61632	0	0	0	0	0	0	1071
2.2	61776	0	0	0	0	0	0	999
2.2	61920	0	0	0	0	0	0	1014
2.2	62064	0	0	0	0	0	0	1053
2.2	62208	0	0	0	0	0	0	1083
2.2	62352	0	0	0	0	0	0	972
2.2	62496	0	0	0	0	0	0	984
2.2	62640	0	0	0	0	0	0	1008
2.2	62784	0	0	0	0	0	0	1134
2.2	62928	0	0	0	0	0	0	1128
2.2	63072	0	0	0	0	0	0	1083
2.2	63216	0	0	0	0	0	0	1116
2.2	63360	0	0	0	0	0	0	1011
2.2	63504	0	0	0	0	0	0	1035
2.2	63648	0	0	0	0	0	0	1014
2.2	63792	0	0	0	0	0	0	1041
2.2	63936	0	0	0	0	0	0	1098
2.2	64080	0	0	0	0	0	0	1113
2.2	64224	0	0	0	0	0	0	1086
2.2	64368	0	0	0	0	0	0	1071
2.2	64512	0	0	0	0	0	0	990
2.2	64656	0	0	0	0	0	0	933
2.2	64800	0	0	0	0	0	0	981
2.2	64944	0	0	0	0	0	0	1062
2.2	65088	0	0	0	0	0	0	1113
2.2	65232	0	0	0	0	0	0	1071
2.2	65376	0	0	0	0	0	0	1041
2.2	65520	0	0	0	0	0	0	999
2.2	65664	0	0	0	0	0	0	1017
2.2	65808	0	0	0	0	0	0	1002
2.2	65952	0	0	0	0	0	0	960
2.2	66096	0	0	0	0	0	0	963
2.2	66240	0	0	0	0	0	0	1005
2.2	66384	0	0	0	0	0	0	1110
2.2	66528	0	0	0	0	0	0	1014
2.2	66672	0	0	0	0	0	0	984
2.2	66816	0	0	0	0	0	0	1029
2.2	66960	0	0	0	0	0	0	975
2.2	67104	0	0	0	0	0	0	1020
2.2	67248	0	0	0	0	0	0	1029
2.2	67392	0	0	0	0	0	0	1041
2.2	67536	0	0	0	0	0	0	1029
2.2	67680	0	0	0	0	0	0	1020
2.2	67824	0	0	0	0	0	0	1149
2.2	67968	0	0	0	0	0	0	1113
2.2	68112	0	0	0	0	0	0	1062
2.2	68256	0	0	0	0	0	0	1053
2.2	68400	0	0	0	0	0	0	1062
2.2	68544	0	0	0	0	0	0	1044
2.2	68688	0	0	0	0	0	0	1026
2.2	68832	0	0	0	0	0	0	1023
2.2	68976	0	0	0	0	0	0	1032
2.2	69120	0	0	0	0	0	0	1080
3.2	43344	0	366	0	366	366	3024.01	3210
3.2	43488	0	339	0	339	339	2858.86	3195
3.2	43632	0	312	0	312	312	2681.99	3198
3.2	43776	0	294	0	294	294	2563.12	3192
3.2	43920	0	276	0	276	276	2373.2	3201
3.2	44064	0	259	0	259	259	2263.81	3276
3.2	44208	0	234	0	234	234	2022.82	3138
3.2	44352	0	216	0	216	216	1824.34	3336
3.2	44496	0	205	0	205	205	1782.46	3363
3.2	44640	0	191	0	191	191	1626.06	3348
3.2	44784	0	172	0	172	172	1533.37	3297
3.2	44928	0	154	0	154	154	1350.49	3309
3.2	45072	0	141	0	141	141	1230.94	3231
3.2	45216	0	127	0	127	127	1098.36	3120
3.2	45360	0	106	0	106	106	903.138	3021
3.2	45504	0	93	0	93	93	798.389	3048
3.2	45648	0	74	0	74	74	630.195	3075
3.2	45792	0	61	0	61	61	519.679	3036
3.2	45936	0	47	0	47	47	408.751	3117
3.2	46080	0	40	0	40	40	353.281	3240
3.2	46224	0	28	0	28	28	259.878	3198
3.2	46368	0	23	0	23	23	198.571	3039
3.2	46512	0	21	0	21	21	178.294	3123
3.2	46656	0	19	0	19	19	160.161	3099
3.2	46800	0	18	0	18	18	141.161	3186
3.2	46944	0	13	0	13	13	113.841	3264
3.2	47088	0	12	0	12	12	104.757	3312
3.2	47232	0	11	0	11	11	91.7499	3306
3.2	47376	0	10	0	10	10	82.7221	3159
3.2	47520	0	10	0	10	10	82.7057	3123
3.2	47664	0	5	0	5	5	45.2073	2943
3.2	47808	0	3	0	3	3	25.1255	3045
3.2	47952	0	3	0	3	3	27.115	3036
3.2	48096	0	3	0	3	3	25.134	3093
3.2	48240	0	3	0	3	3	27.115	3240
3.2	48384	0	2	0	2	2	20.0673	3186
3.2	48528	0	2	0	2	2	20.0673	3231
3.2	48672	0	2	0	2	2	18.0779	3270
3.2	48816	0	2	0	2	2	22.0627	3273
3.2	48960	0	2	0	2	2	20.0673	3231
3.2	49104	0	1	0	1	1	11.0303	3048
3.2	49248	0	1	0	1	1	11.0303	3099
3.2	49392	0	0	0	0	0	0	3192
3.2	49536	0	0	0	0	0	0	3222
3.2	49680	0	0	0	0	0	0	3129
3.2	49824	0	0	0	0	0	0	3201
3.2	49968	0	0	0	0	0	0	3234
3.2	50112	0	0	0	0	0	0	3120
3.2	50256	0	0	0	0	0	0	3159
3.2	50400	0	0	0	0	0	0	3087
3.2	50544	0	0	0	0	0	0	3111
3.2	50688	0	0	0	0	0	0	3207
3.2	50832	0	0	0	0	0	0	3048
3.2	50976	0	0	0	0	0	0	3099
3.2	51120	0	0	0	0	0	0	3027
3.2	51264	0	0	0	0	0	0	3273
3.2	51408	0	0	0	0	0	0	3270
3.2	51552	0	0	0	0	0	0	3180
3.2	51696	0	0	0	0	0	0	3249
3.2	51840	0	0	0	0	0	0	3123
3.2	51984	0	0	0	0	0	0	3138
3.2	52128	0	0	0	0	0	0	3147
3.2	52272	0	0	0	0	0	0	3114
3.2	52416	0	0	0	0	0	0	3126
3.2	52560	0	0	0	0	0	0	2940
3.2	52704	0	0	0	0	0	0	2955
3.2	52848	0	0	0	0	0	0	3036
3.2	52992	0	0	0	0	0	0	3138
3.2	53136	0	0	0	0	0	0	3066
3.2	53280	0	0	0	0	0	0	3147
3.2	53424	0	0	0	0	0	0	3099
3.2	53568	0	0	0	0	0	0	3156
3.2	53712	0	0	0	0	0	0	3156
3.2	53856	0	0	0	0	0	0	3123
3.2	54000	0	0	0	0	0	0	3180
3.2	54144	0	0	0	0	0	0	3171
3.2	54288	0	0	0	0	0	0	3207
3.2	54432	0	0	0	0	0	0	3210
3.2	54576	0	0	0	0	0	0	3174
3.2	54720	0	0	0	0	0	0	3102
3.2	54864	0	0	0	0	0	0	3153
3.2	55008	0	0	0	0	0	0	3150
3.2	55152	0	0	0	0	0	0	3147
3.2	55296	0	0	0	0	0	0	3099
3.2	55440	0	0	0	0	0	0	3243
3.2	55584	0	0	0	0	0	0	3153
3.2	55728	0	0	0	0	0	0	3162
3.2	55872	0	0	0	0	0	0	3066
3.2	56016	0	0	0	0	0	0	3126
3.2	56160	0	0	0	0	0	0	3072
3.2	56304	0	0	0	0	0	0	3201
3.2	56448	0	0	0	0	0	0	3270
3.2	56592	0	0	0	0	0	0	3162
3.2	56736	0	0	0	0	0	0	3054
3.2	56880	0	0	0	0	0	0	3039
3.2	57024	0	0	0	0	0	0	3141
3.2	57168	0	0	0	0	0	0	3204
3.2	57312	0	0	0	0	0	0	3243
3.2	57456	0	0	0	0	0	0	3228
3.2	57600	0	0	0	0	0	0	3084
3.2	57744	0	0	0	0	0	0	2934
3.2	57888	0	0	0	0	0	0	3132
3.2	58032	0	0	0	0	0	0	3288
3.2	58176	0	0	0	0	0	0	3249
3.2	58320	0	0	0	0	0	0	3234
3.2	58464	0	0	0	0	0	0	3249
3.2	58608	0	0	0	0	0	0	3099
3.2	58752	0	0	0	0	0	0	3186
3.2	58896	0	0	0	0	0	0	3219
3.2	59040	0	0	0	0	0	0	3195
3.2	59184	0	0	0	0	0	0	3210
3.2	59328	0	0	0	0	0	0	3165
3.2	59472	0	0	0	0	0	0	3135
3.2	59616	0	0	0	0	0	0	3180
3.2	59760	0	0	0	0	0	0	3234
3.2	59904	0	0	0	0	0	0	3165
3.2	60048	0	0	0	0	0	0	3132
3.2	60192	0	0	0	0	0	0	3162
3.2	60336	0	0	0	0	0	0	3144
3.2	60480	0	0	0	0	0	0	2922
3.2	60624	0	0	0	0	0	0	3036
3.2	60768	0	0	0	0	0	0	3069
3.2	60912	0	0	0	0	0	0	3027
3.2	61056	0	0	0	0	0	0	3159
3.2	61200	0	0	0	0	0	0	3156
3.2	61344	0	0	0	0	0	0	3186
3.2	61488	0	0	0	0	0	0	3225
3.2	61632	0	0	0	0	0	0	3069
3.2	61776	0	0	0	0	0	0	3276
3.2	61920	0	0	0	0	0	0	3237
3.2	62064	0	0	0	0	0	0	3138
3.2	62208	0	0	0	0	0	0	3219
3.2	62352	0	0	0	0	0	0	2949
3.2	62496	0	0	0	0	0	0	3111
3.2	62640	0	0	0	0	0	0	3099
3.2	62784	0	0	0	0	0	0	3066
3.2	62928	0	0	0	0	0	0	3162
3.2	63072	0	0	0	0	0	0	3315
3.2	63216	0	0	0	0	0	0	3171
3.2	63360	0	0	0	0	0	0	3240
3.2	63504	0	0	0	0	0	0	3051
3.2	63648	0	0	0	0	0	0	3165
3.2	63792	0	0	0	0	0	0	3108
3.2	63936	0	0	0	0	0	0	3072
3.2	64080	0	0	0	0	0	0	3156
3.2	64224	0	0	0	0	0	0	3213
3.2	64368	0	0	0	0	0	0	3168
3.2	64512	0	0	0	0	0	0	3183
3.2	64656	0	0	0	0	0	0	3189
3.2	64800	0	0	0	0	0	0	3327
3.2	64944	0	0	0	0	0	0	3201
3.2	65088	0	0	0	0	0	0	3372
3.2	65232	0	0	0	0	0	0	3297
3.2	65376	0	0	0	0	0	0	3225
3.2	65520	0	0	0	0	0	0	3270
3.2	65664	0	0	0	0	0	0	3378
3.2	65808	0	0	0	0	0	0	3243
3.2	65952	0	0	0	0	0	0	3180
3.2	66096	0	0	0	0	0	0	3294
3.2	66240	0	0	0	0	0	0	3357
3.2	66384	0	0	0	0	0	0	3429
3.2	66528	0	0	0	0	0	0	3102
3.2	66672	0	0	0	0	0	0	3096
3.2	66816	0	0	0	0	0	0	3339
3.2	66960	0	0	0	0	0	0	3279
3.2	67104	0	0	0	0	0	0	3348
3.2	67248	0	0	0	0	0	0	3267
3.2	67392	0	0	0	0	0	0	3300
3.2	67536	0	0	0	0	0	0	3237
3.2	67680	0	0	0	0	0	0	3198
3.2	67824	0	0	0	0	0	0	3255
3.2	67968	0	0	0	0	0	0	3186
3.2	68112	0	0	0	0	0	0	3315
3.2	68256	0	0	0	0	0	0	3201
3.2	68400	0	0	0	0	0	0	3084
3.2	68544	0	0	0	0	0	0	3096
3.2	68688	0	0	0	0	0	0	3183
3.2	68832	0	0	0	0	0	0	3249
3.2	68976	0	0	0	0	0	0	3150
3.2	69120	0	0	0	0	0	0	3201
4.1	43344	0	51	0	51	51	179.226	2259
4.1	43488	0	44	0	44	44	412.473	2259
4.1	43632	0	40	0	40	40	152.22	2220
4.1	43776	0	35	0	35	35	203.279	2262
4.1	43920	0	34	0	34	34	103.159	2280
4.1	44064	0	30	0	30	30	101.162	2277
4.1	44208	0	26	0	26	26	88.1368	2169
4.1	44352	0	25	0	25	25	240.277	2346
4.1	44496	0	21	0	21	21	73.1145	2214
4.1	44640	0	18	0	18	18	73.1145	2139
4.1	44784	0	16	0	16	16	206.237	2211
4.1	44928	0	14	0	14	14	108.111	2337
4.1	45072	0	13	0	13	13	64.0837	2352
4.1	45216	0	10	0	10	10	64.0837	2208
4.1	45360	0	10	0	10	10	30.0444	2196
4.1	45504	0	9	0	9	9	15.0222	2082
4.1	45648	0	7	0	7	7	91.0918	2043
4.1	45792	0	4	0	4	4	38.0351	2118
4.1	45936	0	4	0	4	4	0	2190
4.1	46080	0	4	0	4	4	0	2211
4.1	46224	0	3	0	3	3	0	2115
4.1	46368	0	2	0	2	2	0	2049
4.1	46512	0	1	0	1	1	0	2037
4.1	46656	0	0	0	0	0	0	2124
4.1	46800	0	0	0	0	0	0	2082
4.1	46944	0	0	0	0	0	0	2208
4.1	47088	0	0	0	0	0	0	2124
4.1	47232	0	0	0	0	0	0	2136
4.1	47376	0	0	0	0	0	0	2199
4.1	47520	0	0	0	0	0	0	2193
4.1	47664	0	0	0	0	0	0	2115
4.1	47808	0	0	0	0	0	0	1983
4.1	47952	0	0	0	0	0	0	2019
4.1	48096	0	0	0	0	0	0	2088
4.1	48240	0	0	0	0	0	0	2172
4.1	48384	0	0	0	0	0	0	2124
4.1	48528	0	0	0	0	0	0	2070
4.1	48672	0	0	0	0	0	0	2088
4.1	48816	0	0	0	0	0	0	2022
4.1	48960	0	0	0	0	0	0	1995
4.1	49104	0	0	0	0	0	0	1938
4.1	49248	0	0	0	0	0	0	2193
4.1	49392	0	0	0	0	0	0	2013
4.1	49536	0	0	0	0	0	0	2109
4.1	49680	0	0	0	0	0	0	2226
4.1	49824	0	0	0	0	0	0	2088
4.1	49968	0	0	0	0	0	0	2031
4.1	50112	0	0	0	0	0	0	2133
4.1	50256	0	0	0	0	0	0	2103
4.1	50400	0	0	0	0	0	0	1965
4.1	50544	0	0	0	0	0	0	2064
4.1	50688	0	0	0	0	0	0	2037
4.1	50832	0	0	0	0	0	0	2010
4.1	50976	0	0	0	0	0	0	2046
4.1	51120	0	0	0	0	0	0	2019
4.1	51264	0	0	0	0	0	0	2067
4.1	51408	0	0	0	0	0	0	2097
4.1	51552	0	0	0	0	0	0	2034
4.1	51696	0	0	0	0	0	0	2115
4.1	51840	0	0	0	0	0	0	2121
4.1	51984	0	0	0	0	0	0	2109
4.1	52128	0	0	0	0	0	0	2145
4.1	52272	0	0	0	0	0	0	2088
4.1	52416	0	0	0	0	0	0	2073
4.1	52560	0	0	0	0	0	0	2169
4.1	52704	0	0	0	0	0	0	2079
4.1	52848	0	0	0	0	0	0	2160
4.1	52992	0	0	0	0	0	0	2085
4.1	53136	0	0	0	0	0	0	2259
4.1	53280	0	0	0	0	0	0	2253
4.1	53424	0	0	0	0	0	0	2190
4.1	53568	0	0	0	0	0	0	2295
4.1	53712	0	0	0	0	0	0	2220
4.1	53856	0	0	0	0	0	0	2151
4.1	54000	0	0	0	0	0	0	2196
4.1	54144	0	0	0	0	0	0	2148
4.1	54288	0	0	0	0	0	0	2082
4.1	54432	0	0	0	0	0	0	2106
4.1	54576	0	0	0	0	0	0	2103
4.1	54720	0	0	0	0	0	0	2070
4.1	54864	0	0	0	0	0	0	2148
4.1	55008	0	0	0	0	0	0	2118
4.1	55152	0	0	0	0	0	0	2133
4.1	55296	0	0	0	0	0	0	2109
4.1	55440	0	0	0	0	0	0	2199
4.1	55584	0	0	0	0	0	0	2304
4.1	55728	0	0	0	0	0	0	2160
4.1	55872	0	0	0	0	0	0	2049
4.1	56016	0	0	0	0	0	0	2001
4.1	56160	0	0	0	0	0	0	2061
4.1	56304	0	0	0	0	0	0	2085
4.1	56448	0	0	0	0	0	0	2088
4.1	56592	0	0	0	0	0	0	2226
4.1	56736	0	0	0	0	0	0	2157
4.1	56880	0	0	0	0	0	0	2043
4.1	57024	0	0	0	0	0	0	1923
4.1	57168	0	0	0	0	0	0	2145
4.1	57312	0	0	0	0	0	0	2046
4.1	57456	0	0	0	0	0	0	2082
4.1	57600	0	0	0	0	0	0	2109
4.1	57744	0	0	0	0	0	0	2097
4.1	57888	0	0	0	0	0	0	1986
4.1	58032	0	0	0	0	0	0	2058
4.1	58176	0	0	0	0	0	0	2142
4.1	58320	0	0	0	0	0	0	2022
4.1	58464	0	0	0	0	0	0	2133
4.1	58608	0	0	0	0	0	0	2097
4.1	58752	0	0	0	0	0	0	2121
4.1	58896	0	0	0	0	0	0	2112
4.1	59040	0	0	0	0	0	0	2022
4.1	59184	0	0	0	0	0	0	2094
4.1	59328	0	0	0	0	0	0	2076
4.1	59472	0	0	0	0	0	0	2097
4.1	59616	0	0	0	0	0	0	2181
4.1	59760	0	0	0	0	0	0	1998
4.1	59904	0	0	0	0	0	0	2025
4.1	60048	0	0	0	0	0	0	2037
4.1	60192	0	0	0	0	0	0	2115
4.1	60336	0	0	0	0	0	0	2121
4.1	60480	0	0	0	0	0	0	2214
4.1	60624	0	0	0	0	0	0	2064
4.1	60768	0	0	0	0	0	0	2124
4.1	60912	0	0	0	0	0	0	2130
4.1	61056	0	0	0	0	0	0	2049
4.1	61200	0	0	0	0	0	0	2094
4.1	61344	0	0	0	0	0	0	2010
4.1	61488	0	0	0	0	0	0	2007
4.1	61632	0	0	0	0	0	0	2226
4.1	61776	0	0	0	0	0	0	2202
4.1	61920	0	0	0	0	0	0	2136
4.1	62064	0	0	0	0	0	0	2163
4.1	62208	0	0	0	0	0	0	2088
4.1	62352	0	0	0	0	0	0	2076
4.1	62496	0	0	0	0	0	0	2118
4.1	62640	0	0	0	0	0	0	2148
4.1	62784	0	0	0	0	0	0	2214
4.1	62928	0	0	0	0	0	0	2076
4.1	63072	0	0	0	0	0	0	2169
4.1	63216	0	0	0	0	0	0	2253
4.1	63360	0	0	0	0	0	0	2205
4.1	63504	0	0	0	0	0	0	2130
4.1	63648	0	0	0	0	0	0	2130
4.1	63792	0	0	0	0	0	0	2148
4.1	63936	0	0	0	0	0	0	2178
4.1	64080	0	0	0	0	0	0	2148
4.1	64224	0	0	0	0	0	0	2163
4.1	64368	0	0	0	0	0	0	2190
4.1	64512	0	0	0	0	0	0	2289
4.1	64656	0	0	0	0	0	0	2199
4.1	64800	0	0	0	0	0	0	2157
4.1	64944	0	0	0	0	0	0	2103
4.1	65088	0	0	0	0	0	0	2013
4.1	65232	0	0	0	0	0	0	1983
4.1	65376	0	0	0	0	0	0	2136
4.1	65520	0	0	0	0	0	0	2055
4.1	65664	0	0	0	0	0	0	2076
4.1	65808	0	0	0	0	0	0	2052
4.1	65952	0	0	0	0	0	0	2001
4.1	66096	0	0	0	0	0	0	2064
4.1	66240	0	0	0	0	0	0	2127
4.1	66384	0	0	0	0	0	0	1974
4.1	66528	0	0	0	0	0	0	2052
4.1	66672	0	0	0	0	0	0	1989
4.1	66816	0	0	0	0	0	0	2040
4.1	66960	0	0	0	0	0	0	1959
4.1	67104	0	0	0	0	0	0	1971
4.1	67248	0	0	0	0	0	0	2001
4.1	67392	0	0	0	0	0	0	1959
4.1	67536	0	0	0	0	0	0	2028
4.1	67680	0	0	0	0	0	0	2163
4.1	67824	0	0	0	0	0	0	2106
4.1	67968	0	0	0	0	0	0	2094
4.1	68112	0	0	0	0	0	0	1881
4.1	68256	0	0	0	0	0	0	1941
4.1	68400	0	0	0	0	0	0	2043
4.1	68544	0	0	0	0	0	0	2151
4.1	68688	0	0	0	0	0	0	2040
4.1	68832	0	0	0	0	0	0	2004
4.1	68976	0	0	0	0	0	0	2061
4.1	69120	0	0	0	0	0	0	1968
4.2	43344	0	29	0	29	29	161.258	2109
4.2	43488	0	28	0	28	28	145.282	2049
4.2	43632	0	25	0	25	25	78.1576	2070
4.2	43776	0	25	0	25	25	132.257	1896
4.2	43920	0	22	0	22	22	158.304	1890
4.2	44064	0	21	0	21	21	172.28	1920
4.2	44208	0	17	0	17	17	77.1093	1974
4.2	44352	0	13	0	13	13	54.1012	1962
4.2	44496	0	11	0	11	11	60.0897	2043
4.2	44640	0	10	0	10	10	37.0816	2025
4.2	44784	0	8	0	8	8	24.0559	2010
4.2	44928	0	8	0	8	8	65.1282	1980
4.2	45072	0	7	0	7	7	15.0222	1950
4.2	45216	0	4	0	4	4	0	1950
4.2	45360	0	4	0	4	4	0	1767
4.2	45504	0	3	0	3	3	0	1866
4.2	45648	0	3	0	3	3	0	1941
4.2	45792	0	2	0	2	2	0	1932
4.2	45936	0	0	0	0	0	0	1929
4.2	46080	0	0	0	0	0	0	1908
4.2	46224	0	0	0	0	0	0	1977
4.2	46368	0	0	0	0	0	0	1893
4.2	46512	0	0	0	0	0	0	1935
4.2	46656	0	0	0	0	0	0	1881
4.2	46800	0	0	0	0	0	0	1812
4.2	46944	0	0	0	0	0	0	1842
4.2	47088	0	0	0	0	0	0	1839
4.2	47232	0	0	0	0	0	0	1794
4.2	47376	0	0	0	0	0	0	1833
4.2	47520	0	0	0	0	0	0	1809
4.2	47664	0	0	0	0	0	0	1875
4.2	47808	0	0	0	0	0	0	1848
4.2	47952	0	0	0	0	0	0	1932
4.2	48096	0	0	0	0	0	0	1908
4.2	48240	0	0	0	0	0	0	1845
4.2	48384	0	0	0	0	0	0	1857
4.2	48528	0	0	0	0	0	0	1884
4.2	48672	0	0	0	0	0	0	1875
4.2	48816	0	0	0	0	0	0	1821
4.2	48960	0	0	0	0	0	0	1863
4.2	49104	0	0	0	0	0	0	1953
4.2	49248	0	0	0	0	0	0	1815
4.2	49392	0	0	0	0	0	0	1794
4.2	49536	0	0	0	0	0	0	1806
4.2	49680	0	0	0	0	0	0	1842
4.2	49824	0	0	0	0	0	0	1842
4.2	49968	0	0	0	0	0	0	1983
4.2	50112	0	0	0	0	0	0	1854
4.2	50256	0	0	0	0	0	0	1794
4.2	50400	0	0	0	0	0	0	1881
4.2	50544	0	0	0	0	0	0	1950
4.2	50688	0	0	0	0	0	0	1821
4.2	50832	0	0	0	0	0	0	1734
4.2	50976	0	0	0	0	0	0	1719
4.2	51120	0	0	0	0	0	0	1749
4.2	51264	0	0	0	0	0	0	1758
4.2	51408	0	0	0	0	0	0	1866
4.2	51552	0	0	0	0	0	0	1821
4.2	51696	0	0	0	0	0	0	1797
4.2	51840	0	0	0	0	0	0	1749
4.2	51984	0	0	0	0	0	0	1800
4.2	52128	0	0	0	0	0	0	1824
4.2	52272	0	0	0	0	0	0	1851
4.2	52416	0	0	0	0	0	0	1956
4.2	52560	0	0	0	0	0	0	2010
4.2	52704	0	0	0	0	0	0	2046
4.2	52848	0	0	0	0	0	0	1923
4.2	52992	0	0	0	0	0	0	1845
4.2	53136	0	0	0	0	0	0	1872
4.2	53280	0	0	0	0	0	0	1818
4.2	53424	0	0	0	0	0	0	1890
4.2	53568	0	0	0	0	0	0	1890
4.2	53712	0	0	0	0	0	0	2004
4.2	53856	0	0	0	0	0	0	2007
4.2	54000	0	0	0	0	0	0	2061
4.2	54144	0	0	0	0	0	0	2094
4.2	54288	0	0	0	0	0	0	1989
4.2	54432	0	0	0	0	0	0	1950
4.2	54576	0	0	0	0	0	0	1944
4.2	54720	0	0	0	0	0	0	1938
4.2	54864	0	0	0	0	0	0	1866
4.2	55008	0	0	0	0	0	0	1983
4.2	55152	0	0	0	0	0	0	1812
4.2	55296	0	0	0	0	0	0	1797
4.2	55440	0	0	0	0	0	0	1851
4.2	55584	0	0	0	0	0	0	1878
4.2	55728	0	0	0	0	0	0	1806
4.2	55872	0	0	0	0	0	0	1866
4.2	56016	0	0	0	0	0	0	1914
4.2	56160	0	0	0	0	0	0	1767
4.2	56304	0	0	0	0	0	0	1743
4.2	56448	0	0	0	0	0	0	1860
4.2	56592	0	0	0	0	0	0	1914
4.2	56736	0	0	0	0	0	0	2010
4.2	56880	0	0	0	0	0	0	1902
4.2	57024	0	0	0	0	0	0	1920
4.2	57168	0	0	0	0	0	0	1893
4.2	57312	0	0	0	0	0	0	1830
4.2	57456	0	0	0	0	0	0	1713
4.2	57600	0	0	0	0	0	0	1698
4.2	57744	0	0	0	0	0	0	1851
4.2	57888	0	0	0	0	0	0	1818
4.2	58032	0	0	0	0	0	0	1968
4.2	58176	0	0	0	0	0	0	1761
4.2	58320	0	0	0	0	0	0	1665
4.2	58464	0	0	0	0	0	0	1731
4.2	58608	0	0	0	0	0	0	1737
4.2	58752	0	0	0	0	0	0	1779
4.2	58896	0	0	0	0	0	0	1851
4.2	59040	0	0	0	0	0	0	1878
4.2	59184	0	0	0	0	0	0	1863
4.2	59328	0	0	0	0	0	0	1818
4.2	59472	0	0	0	0	0	0	1731
4.2	59616	0	0	0	0	0	0	1731
4.2	59760	0	0	0	0	0	0	1824
4.2	59904	0	0	0	0	0	0	1938
4.2	60048	0	0	0	0	0	0	1935
4.2	60192	0	0	0	0	0	0	1974
4.2	60336	0	0	0	0	0	0	1908
4.2	60480	0	0	0	0	0	0	1890
4.2	60624	0	0	0	0	0	0	1833
4.2	60768	0	0	0	0	0	0	1908
4.2	60912	0	0	0	0	0	0	1905
4.2	61056	0	0	0	0	0	0	2010
4.2	61200	0	0	0	0	0	0	1926
4.2	61344	0	0	0	0	0	0	1842
4.2	61488	0	0	0	0	0	0	1935
4.2	61632	0	0	0	0	0	0	1920
4.2	61776	0	0	0	0	0	0	1926
4.2	61920	0	0	0	0	0	0	1812
4.2	62064	0	0	0	0	0	0	1827
4.2	62208	0	0	0	0	0	0	2007
4.2	62352	0	0	0	0	0	0	2052
4.2	62496	0	0	0	0	0	0	1971
4.2	62640	0	0	0	0	0	0	1965
4.2	62784	0	0	0	0	0	0	1899
4.2	62928	0	0	0	0	0	0	1890
4.2	63072	0	0	0	0	0	0	1875
4.2	63216	0	0	0	0	0	0	1947
4.2	63360	0	0	0	0	0	0	1986
4.2	63504	0	0	0	0	0	0	1926
4.2	63648	0	0	0	0	0	0	2040
4.2	63792	0	0	0	0	0	0	1890
4.2	63936	0	0	0	0	0	0	1947
4.2	64080	0	0	0	0	0	0	1833
4.2	64224	0	0	0	0	0	0	1965
4.2	64368	0	0	0	0	0	0	2007
4.2	64512	0	0	0	0	0	0	1947
4.2	64656	0	0	0	0	0	0	1908
4.2	64800	0	0	0	0	0	0	1932
4.2	64944	0	0	0	0	0	0	1941
4.2	65088	0	0	0	0	0	0	1899
4.2	65232	0	0	0	0	0	0	1887
4.2	65376	0	0	0	0	0	0	1959
4.2	65520	0	0	0	0	0	0	1920
4.2	65664	0	0	0	0	0	0	1905
4.2	65808	0	0	0	0	0	0	1899
4.2	65952	0	0	0	0	0	0	1833
4.2	66096	0	0	0	0	0	0	1959
4.2	66240	0	0	0	0	0	0	2016
4.2	66384	0	0	0	0	0	0	1920
4.2	66528	0	0	0	0	0	0	1794
4.2	66672	0	0	0	0	0	0	1905
4.2	66816	0	0	0	0	0	0	1908
4.2	66960	0	0	0	0	0	0	1833
4.2	67104	0	0	0	0	0	0	1824
4.2	67248	0	0	0	0	0	0	1833
4.2	67392	0	0	0	0	0	0	1866
4.2	67536	0	0	0	0	0	0	1887
4.2	67680	0	0	0	0	0	0	1833
4.2	67824	0	0	0	0	0	0	1788
4.2	67968	0	0	0	0	0	0	1773
4.2	68112	0	0	0	0	0	0	1908
4.2	68256	0	0	0	0	0	0	1893
4.2	68400	0	0	0	0	0	0	1944
4.2	68544	0	0	0	0	0	0	1926
4.2	68688	0	0	0	0	0	0	1914
4.2	68832	0	0	0	0	0	0	1860
4.2	68976	0	0	0	0	0	0	1926
4.2	69120	0	0	0	0	0	0	1860
5.1	43344	0	65	0	65	65	1.33333	4059
5.1	43488	0	57	0	57	57	1.33333	4089
5.1	43632	0	51	0	51	51	1.33333	4284
5.1	43776	0	43	0	43	43	0	4197
5.1	43920	0	36	0	36	36	0	4125
5.1	44064	0	24	0	24	24	0	4020
5.1	44208	0	19	0	19	19	0	3978
5.1	44352	0	14	0	14	14	0	3915
5.1	44496	0	12	0	12	12	0	3978
5.1	44640	0	8	0	8	8	0	4224
5.1	44784	0	7	0	7	7	0	4266
5.1	44928	0	5	0	5	5	0	4125
5.1	45072	0	4	0	4	4	0	4035
5.1	45216	0	4	0	4	4	0	4062
5.1	45360	0	3	0	3	3	0	3954
5.1	45504	0	3	0	3	3	0	4167
5.1	45648	0	3	0	3	3	0	4119
5.1	45792	0	3	0	3	3	0	3876
5.1	45936	0	3	0	3	3	0	3828
5.1	46080	0	1	0	1	1	0	3711
5.1	46224	0	1	0	1	1	0	3834
5.1	46368	0	1	0	1	1	0	3975
5.1	46512	0	0	0	0	0	0	3879
5.1	46656	0	0	0	0	0	0	4071
5.1	46800	0	0	0	0	0	0	3864
5.1	46944	0	0	0	0	0	0	4035
5.1	47088	0	0	0	0	0	0	4080
5.1	47232	0	0	0	0	0	0	3933
5.1	47376	0	0	0	0	0	0	4002
5.1	47520	0	0	0	0	0	0	3990
5.1	47664	0	0	0	0	0	0	4044
5.1	47808	0	0	0	0	0	0	4032
5.1	47952	0	0	0	0	0	0	4029
5.1	48096	0	0	0	0	0	0	3927
5.1	48240	0	0	0	0	0	0	3954
5.1	48384	0	0	0	0	0	0	3906
5.1	48528	0	0	0	0	0	0	4071
5.1	48672	0	0	0	0	0	0	4014
5.1	48816	0	0	0	0	0	0	4176
5.1	48960	0	0	0	0	0	0	4098
5.1	49104	0	0	0	0	0	0	4092
5.1	49248	0	0	0	0	0	0	4101
5.1	49392	0	0	0	0	0	0	4023
5.1	49536	0	0	0	0	0	0	3960
5.1	49680	0	0	0	0	0	0	4020
5.1	49824	0	0	0	0	0	0	4017
5.1	49968	0	0	0	0	0	0	4284
5.1	50112	0	0	0	0	0	0	4056
5.1	50256	0	0	0	0	0	0	4203
5.1	50400	0	0	0	0	0	0	4152
5.1	50544	0	0	0	0	0	0	4185
5.1	50688	0	0	0	0	0	0	4206
5.1	50832	0	0	0	0	0	0	4176
5.1	50976	0	0	0	0	0	0	4200
5.1	51120	0	0	0	0	0	0	4110
5.1	51264	0	0	0	0	0	0	3951
5.1	51408	0	0	0	0	0	0	4089
5.1	51552	0	0	0	0	0	0	4050
5.1	51696	0	0	0	0	0	0	3975
5.1	51840	0	0	0	0	0	0	4074
5.1	51984	0	0	0	0	0	0	4152
5.1	52128	0	0	0	0	0	0	3948
5.1	52272	0	0	0	0	0	0	3984
5.1	52416	0	0	0	0	0	0	4218
5.1	52560	0	0	0	0	0	0	4155
5.1	52704	0	0	0	0	0	0	4164
5.1	52848	0	0	0	0	0	0	4143
5.1	52992	0	0	0	0	0	0	4041
5.1	53136	0	0	0	0	0	0	4044
5.1	53280	0	0	0	0	0	0	3948
5.1	53424	0	0	0	0	0	0	4077
5.1	53568	0	0	0	0	0	0	4119
5.1	53712	0	0	0	0	0	0	4044
5.1	53856	0	0	0	0	0	0	4032
5.1	54000	0	0	0	0	0	0	4059
5.1	54144	0	0	0	0	0	0	3993
5.1	54288	0	0	0	0	0	0	4035
5.1	54432	0	0	0	0	0	0	4167
5.1	54576	0	0	0	0	0	0	4041
5.1	54720	0	0	0	0	0	0	4143
5.1	54864	0	0	0	0	0	0	3951
5.1	55008	0	0	0	0	0	0	4032
5.1	55152	0	0	0	0	0	0	4167
5.1	55296	0	0	0	0	0	0	4119
5.1	55440	0	0	0	0	0	0	4170
5.1	55584	0	0	0	0	0	0	4134
5.1	55728	0	0	0	0	0	0	4032
5.1	55872	0	0	0	0	0	0	3927
5.1	56016	0	0	0	0	0	0	4104
5.1	56160	0	0	0	0	0	0	4209
5.1	56304	0	0	0	0	0	0	4104
5.1	56448	0	0	0	0	0	0	4188
5.1	56592	0	0	0	0	0	0	4350
5.1	56736	0	0	0	0	0	0	4245
5.1	56880	0	0	0	0	0	0	4365
5.1	57024	0	0	0	0	0	0	4347
5.1	57168	0	0	0	0	0	0	4383
5.1	57312	0	0	0	0	0	0	4296
5.1	57456	0	0	0	0	0	0	4317
5.1	57600	0	0	0	0	0	0	4059
5.1	57744	0	0	0	0	0	0	4029
5.1	57888	0	0	0	0	0	0	4200
5.1	58032	0	0	0	0	0	0	4290
5.1	58176	0	0	0	0	0	0	4188
5.1	58320	0	0	0	0	0	0	4083
5.1	58464	0	0	0	0	0	0	4095
5.1	58608	0	0	0	0	0	0	3966
5.1	58752	0	0	0	0	0	0	4038
5.1	58896	0	0	0	0	0	0	4194
5.1	59040	0	0	0	0	0	0	4239
5.1	59184	0	0	0	0	0	0	4128
5.1	59328	0	0	0	0	0	0	4200
5.1	59472	0	0	0	0	0	0	4242
5.1	59616	0	0	0	0	0	0	4080
5.1	59760	0	0	0	0	0	0	4209
5.1	59904	0	0	0	0	0	0	4215
5.1	60048	0	0	0	0	0	0	4200
5.1	60192	0	0	0	0	0	0	4041
5.1	60336	0	0	0	0	0	0	4062
5.1	60480	0	0	0	0	0	0	4101
5.1	60624	0	0	0	0	0	0	4089
5.1	60768	0	0	0	0	0	0	4134
5.1	60912	0	0	0	0	0	0	4104
5.1	61056	0	0	0	0	0	0	4104
5.1	61200	0	0	0	0	0	0	4038
5.1	61344	0	0	0	0	0	0	4035
5.1	61488	0	0	0	0	0	0	4089
5.1	61632	0	0	0	0	0	0	3987
5.1	61776	0	0	0	0	0	0	4140
5.1	61920	0	0	0	0	0	0	3996
5.1	62064	0	0	0	0	0	0	3993
5.1	62208	0	0	0	0	0	0	4107
5.1	62352	0	0	0	0	0	0	3990
5.1	62496	0	0	0	0	0	0	4053
5.1	62640	0	0	0	0	0	0	4170
5.1	62784	0	0	0	0	0	0	4110
5.1	62928	0	0	0	0	0	0	4194
5.1	63072	0	0	0	0	0	0	3981
5.1	63216	0	0	0	0	0	0	4044
5.1	63360	0	0	0	0	0	0	4029
5.1	63504	0	0	0	0	0	0	3963
5.1	63648	0	0	0	0	0	0	4107
5.1	63792	0	0	0	0	0	0	4188
5.1	63936	0	0	0	0	0	0	4023
5.1	64080	0	0	0	0	0	0	3960
5.1	64224	0	0	0	0	0	0	4152
5.1	64368	0	0	0	0	0	0	4140
5.1	64512	0	0	0	0	0	0	4047
5.1	64656	0	0	0	0	0	0	3936
5.1	64800	0	0	0	0	0	0	3987
5.1	64944	0	0	0	0	0	0	4308
5.1	65088	0	0	0	0	0	0	4179
5.1	65232	0	0	0	0	0	0	4221
5.1	65376	0	0	0	0	0	0	4068
5.1	65520	0	0	0	0	0	0	4146
5.1	65664	0	0	0	0	0	0	4026
5.1	65808	0	0	0	0	0	0	4089
5.1	65952	0	0	0	0	0	0	4107
5.1	66096	0	0	0	0	0	0	4323
5.1	66240	0	0	0	0	0	0	4137
5.1	66384	0	0	0	0	0	0	4068
5.1	66528	0	0	0	0	0	0	4212
5.1	66672	0	0	0	0	0	0	4218
5.1	66816	0	0	0	0	0	0	4122
5.1	66960	0	0	0	0	0	0	4170
5.1	67104	0	0	0	0	0	0	4197
5.1	67248	0	0	0	0	0	0	4140
5.1	67392	0	0	0	0	0	0	4167
5.1	67536	0	0	0	0	0	0	4047
5.1	67680	0	0	0	0	0	0	4008
5.1	67824	0	0	0	0	0	0	4116
5.1	67968	0	0	0	0	0	0	4128
5.1	68112	0	0	0	0	0	0	4164
5.1	68256	0	0	0	0	0	0	4071
5.1	68400	0	0	0	0	0	0	4113
5.1	68544	0	0	0	0	0	0	4176
5.1	68688	0	0	0	0	0	0	4089
5.1	68832	0	0	0	0	0	0	3981
5.1	68976	0	0	0	0	0	0	4035
5.1	69120	0	0	0	0	0	0	3966
6.3	43344	457	2649	13	2636	3106	52945.2	12675
6.3	43488	315	2571	5	2566	2886	46039.9	12249
6.3	43632	261	2464	6	2458	2725	42334.3	11803
6.3	43776	239	2357	9	2348	2596	40334.7	11121
6.3	43920	200	2245	0	2245	2445	37169.7	11358
6.3	44064	195	2113	1	2112	2308	36226.3	11077
6.3	44208	162	2041	9	2032	2203	33613.6	11068
6.3	44352	149	1937	0	1937	2086	30704.4	11037
6.3	44496	126	1849	4	1845	1975	29565	10814
6.3	44640	122	1757	0	1757	1879	27340.3	10634
6.3	44784	141	1660	0	1660	1801	26035.1	10150
6.3	44928	140	1569	0	1569	1709	24948.9	9862
6.3	45072	122	1491	3	1488	1613	23817.1	9911
6.3	45216	94	1402	0	1402	1496	20908.8	10241
6.3	45360	67	1328	1	1327	1395	19284.5	9954
6.3	45504	65	1227	0	1227	1292	17571.2	9767
6.3	45648	48	1123	0	1123	1171	15628.2	9280
6.3	45792	40	1041	0	1041	1081	14300.4	9108
6.3	45936	48	956	0	956	1004	13652.7	8947
6.3	46080	34	883	1	882	917	12391.3	8978
6.3	46224	37	808	0	808	845	11562	8846
6.3	46368	30	740	0	740	770	10434.2	8874
6.3	46512	38	678	0	678	716	9771.02	9080
6.3	46656	17	617	0	617	634	8550.45	9351
6.3	46800	9	560	0	560	569	7766.9	9194
6.3	46944	10	506	0	506	516	7066.59	9148
6.3	47088	11	461	0	461	472	6681.36	9355
6.3	47232	9	413	0	413	422	5697.93	9365
6.3	47376	4	367	0	367	371	4900.62	9321
6.3	47520	4	318	0	318	322	4258.25	9435
6.3	47664	0	275	0	275	275	3464.07	9407
6.3	47808	0	235	0	235	235	3084.66	9458
6.3	47952	0	201	0	201	201	2654.31	9493
6.3	48096	0	162	0	162	162	2126.96	9412
6.3	48240	0	136	0	136	136	1723.77	9189
6.3	48384	0	113	0	113	113	1438.65	9324
6.3	48528	0	95	0	95	95	1168.57	9441
6.3	48672	0	80	0	80	80	793.448	9636
6.3	48816	0	69	0	69	69	699.434	9453
6.3	48960	0	53	0	53	53	574.358	9573
6.3	49104	0	39	0	39	39	370.247	9426
6.3	49248	0	30	0	30	30	279.251	9513
6.3	49392	0	26	0	26	26	253.125	9468
6.3	49536	0	21	0	21	21	251.126	9597
6.3	49680	0	18	0	18	18	174.079	9465
6.3	49824	0	11	0	11	11	37.009	9447
6.3	49968	0	10	0	10	10	37.009	9486
6.3	50112	0	6	0	6	6	37.009	9342
6.3	50256	0	3	0	3	3	0	9489
6.3	50400	0	3	0	3	3	0	9561
6.3	50544	0	3	0	3	3	0	9564
6.3	50688	0	3	0	3	3	0	9612
6.3	50832	0	2	0	2	2	0	9660
6.3	50976	0	2	0	2	2	0	9840
6.3	51120	0	1	0	1	1	0	9915
6.3	51264	0	0	0	0	0	0	9768
6.3	51408	0	0	0	0	0	0	9669
6.3	51552	0	0	0	0	0	0	9804
6.3	51696	0	0	0	0	0	0	9762
6.3	51840	0	0	0	0	0	0	9675
6.3	51984	0	0	0	0	0	0	9537
6.3	52128	0	0	0	0	0	0	9459
6.3	52272	0	0	0	0	0	0	9828
6.3	52416	0	0	0	0	0	0	9918
6.3	52560	0	0	0	0	0	0	10137
6.3	52704	0	0	0	0	0	0	10026
6.3	52848	0	0	0	0	0	0	9867
6.3	52992	0	0	0	0	0	0	9690
6.3	53136	0	0	0	0	0	0	9573
6.3	53280	0	0	0	0	0	0	9678
6.3	53424	0	0	0	0	0	0	9690
6.3	53568	0	0	0	0	0	0	9759
6.3	53712	0	0	0	0	0	0	9663
6.3	53856	0	0	0	0	0	0	9690
6.3	54000	0	0	0	0	0	0	9756
6.3	54144	0	0	0	0	0	0	9879
6.3	54288	0	0	0	0	0	0	9810
6.3	54432	0	0	0	0	0	0	9807
6.3	54576	0	0	0	0	0	0	9648
6.3	54720	0	0	0	0	0	0	9717
6.3	54864	0	0	0	0	0	0	9966
6.3	55008	0	0	0	0	0	0	9870
6.3	55152	0	0	0	0	0	0	9783
6.3	55296	0	0	0	0	0	0	10083
6.3	55440	0	0	0	0	0	0	9801
6.3	55584	0	0	0	0	0	0	9879
6.3	55728	0	0	0	0	0	0	9597
6.3	55872	0	0	0	0	0	0	9771
6.3	56016	0	0	0	0	0	0	9861
6.3	56160	0	0	0	0	0	0	9846
6.3	56304	0	0	0	0	0	0	9714
6.3	56448	0	0	0	0	0	0	9615
6.3	56592	0	0	0	0	0	0	9696
6.3	56736	0	0	0	0	0	0	9741
6.3	56880	0	0	0	0	0	0	9855
6.3	57024	0	0	0	0	0	0	9729
6.3	57168	0	0	0	0	0	0	9792
6.3	57312	0	0	0	0	0	0	9966
6.3	57456	0	0	0	0	0	0	9924
6.3	57600	0	0	0	0	0	0	9873
6.3	57744	0	0	0	0	0	0	9681
6.3	57888	0	0	0	0	0	0	9348
6.3	58032	0	0	0	0	0	0	9534
6.3	58176	0	0	0	0	0	0	9636
6.3	58320	0	0	0	0	0	0	9636
6.3	58464	0	0	0	0	0	0	9573
6.3	58608	0	0	0	0	0	0	9582
6.3	58752	0	0	0	0	0	0	9543
6.3	58896	0	0	0	0	0	0	9741
6.3	59040	0	0	0	0	0	0	9627
6.3	59184	0	0	0	0	0	0	9606
6.3	59328	0	0	0	0	0	0	9594
6.3	59472	0	0	0	0	0	0	9828
6.3	59616	0	0	0	0	0	0	9507
6.3	59760	0	0	0	0	0	0	9480
6.3	59904	0	0	0	0	0	0	9486
6.3	60048	0	0	0	0	0	0	9579
6.3	60192	0	0	0	0	0	0	9591
6.3	60336	0	0	0	0	0	0	9966
6.3	60480	0	0	0	0	0	0	9630
6.3	60624	0	0	0	0	0	0	9513
6.3	60768	0	0	0	0	0	0	9504
6.3	60912	0	0	0	0	0	0	9462
6.3	61056	0	0	0	0	0	0	9615
6.3	61200	0	0	0	0	0	0	9516
6.3	61344	0	0	0	0	0	0	9597
6.3	61488	0	0	0	0	0	0	9513
6.3	61632	0	0	0	0	0	0	9639
6.3	61776	0	0	0	0	0	0	9735
6.3	61920	0	0	0	0	0	0	9672
6.3	62064	0	0	0	0	0	0	9552
6.3	62208	0	0	0	0	0	0	9546
6.3	62352	0	0	0	0	0	0	9705
6.3	62496	0	0	0	0	0	0	9681
6.3	62640	0	0	0	0	0	0	9630
6.3	62784	0	0	0	0	0	0	9795
6.3	62928	0	0	0	0	0	0	9831
6.3	63072	0	0	0	0	0	0	9825
6.3	63216	0	0	0	0	0	0	9600
6.3	63360	0	0	0	0	0	0	9660
6.3	63504	0	0	0	0	0	0	9699
6.3	63648	0	0	0	0	0	0	9519
6.3	63792	0	0	0	0	0	0	9651
6.3	63936	0	0	0	0	0	0	9510
6.3	64080	0	0	0	0	0	0	9396
6.3	64224	0	0	0	0	0	0	9669
6.3	64368	0	0	0	0	0	0	9939
6.3	64512	0	0	0	0	0	0	9585
6.3	64656	0	0	0	0	0	0	9492
6.3	64800	0	0	0	0	0	0	9288
6.3	64944	0	0	0	0	0	0	9882
6.3	65088	0	0	0	0	0	0	9639
6.3	65232	0	0	0	0	0	0	9792
6.3	65376	0	0	0	0	0	0	9636
6.3	65520	0	0	0	0	0	0	9447
6.3	65664	0	0	0	0	0	0	9753
6.3	65808	0	0	0	0	0	0	9513
6.3	65952	0	0	0	0	0	0	9663
6.3	66096	0	0	0	0	0	0	9744
6.3	66240	0	0	0	0	0	0	9795
6.3	66384	0	0	0	0	0	0	9780
6.3	66528	0	0	0	0	0	0	9840
6.3	66672	0	0	0	0	0	0	9819
6.3	66816	0	0	0	0	0	0	10017
6.3	66960	0	0	0	0	0	0	10074
6.3	67104	0	0	0	0	0	0	9648
6.3	67248	0	0	0	0	0	0	9618
6.3	67392	0	0	0	0	0	0	9663
6.3	67536	0	0	0	0	0	0	9630
6.3	67680	0	0	0	0	0	0	9603
6.3	67824	0	0	0	0	0	0	9372
6.3	67968	0	0	0	0	0	0	9873
6.3	68112	0	0	0	0	0	0	9894
6.3	68256	0	0	0	0	0	0	9780
6.3	68400	0	0	0	0	0	0	9843
6.3	68544	0	0	0	0	0	0	9861
6.3	68688	0	0	0	0	0	0	9609
6.3	68832	0	0	0	0	0	0	9819
6.3	68976	0	0	0	0	0	0	9753
6.3	69120	0	0	0	0	0	0	9774
7.3	43344	0	33	0	33	33	257.576	1122
7.3	43488	0	29	0	29	29	291.613	1140
7.3	43632	0	26	0	26	26	264.622	1092
7.3	43776	0	23	0	23	23	242.562	1005
7.3	43920	0	20	0	20	20	201.487	1080
7.3	44064	0	13	0	13	13	108.31	1071
7.3	44208	0	11	0	11	11	111.245	1059
7.3	44352	0	9	0	9	9	87.1888	1008
7.3	44496	0	8	0	8	8	70.1746	987
7.3	44640	0	5	0	5	5	48.1119	1092
7.3	44784	0	5	0	5	5	44.1233	1089
7.3	44928	0	4	0	4	4	44.1233	1086
7.3	45072	0	3	0	3	3	33.093	1053
7.3	45216	0	1	0	1	1	11.0303	975
7.3	45360	0	1	0	1	1	11.0303	1110
7.3	45504	0	1	0	1	1	9.03704	987
7.3	45648	0	0	0	0	0	0	1029
7.3	45792	0	0	0	0	0	0	1035
7.3	45936	0	0	0	0	0	0	1107
7.3	46080	0	0	0	0	0	0	1104
7.3	46224	0	0	0	0	0	0	1104
7.3	46368	0	0	0	0	0	0	1113
7.3	46512	0	0	0	0	0	0	1077
7.3	46656	0	0	0	0	0	0	1113
7.3	46800	0	0	0	0	0	0	1140
7.3	46944	0	0	0	0	0	0	1116
7.3	47088	0	0	0	0	0	0	990
7.3	47232	0	0	0	0	0	0	1011
7.3	47376	0	0	0	0	0	0	1080
7.3	47520	0	0	0	0	0	0	1005
7.3	47664	0	0	0	0	0	0	1101
7.3	47808	0	0	0	0	0	0	1152
7.3	47952	0	0	0	0	0	0	1107
7.3	48096	0	0	0	0	0	0	1089
7.3	48240	0	0	0	0	0	0	1065
7.3	48384	0	0	0	0	0	0	1134
7.3	48528	0	0	0	0	0	0	1179
7.3	48672	0	0	0	0	0	0	1152
7.3	48816	0	0	0	0	0	0	1056
7.3	48960	0	0	0	0	0	0	1116
7.3	49104	0	0	0	0	0	0	1176
7.3	49248	0	0	0	0	0	0	1128
7.3	49392	0	0	0	0	0	0	1119
7.3	49536	0	0	0	0	0	0	1161
7.3	49680	0	0	0	0	0	0	1254
7.3	49824	0	0	0	0	0	0	1164
7.3	49968	0	0	0	0	0	0	1158
7.3	50112	0	0	0	0	0	0	1140
7.3	50256	0	0	0	0	0	0	1083
7.3	50400	0	0	0	0	0	0	1158
7.3	50544	0	0	0	0	0	0	1197
7.3	50688	0	0	0	0	0	0	1146
7.3	50832	0	0	0	0	0	0	1125
7.3	50976	0	0	0	0	0	0	1146
7.3	51120	0	0	0	0	0	0	1173
7.3	51264	0	0	0	0	0	0	1155
7.3	51408	0	0	0	0	0	0	1062
7.3	51552	0	0	0	0	0	0	1143
7.3	51696	0	0	0	0	0	0	1131
7.3	51840	0	0	0	0	0	0	1182
7.3	51984	0	0	0	0	0	0	1104
7.3	52128	0	0	0	0	0	0	1152
7.3	52272	0	0	0	0	0	0	1173
7.3	52416	0	0	0	0	0	0	1185
7.3	52560	0	0	0	0	0	0	1161
7.3	52704	0	0	0	0	0	0	1158
7.3	52848	0	0	0	0	0	0	1119
7.3	52992	0	0	0	0	0	0	1101
7.3	53136	0	0	0	0	0	0	1122
7.3	53280	0	0	0	0	0	0	1110
7.3	53424	0	0	0	0	0	0	1119
7.3	53568	0	0	0	0	0	0	1140
7.3	53712	0	0	0	0	0	0	1224
7.3	53856	0	0	0	0	0	0	1095
7.3	54000	0	0	0	0	0	0	1089
7.3	54144	0	0	0	0	0	0	1113
7.3	54288	0	0	0	0	0	0	1065
7.3	54432	0	0	0	0	0	0	1173
7.3	54576	0	0	0	0	0	0	1086
7.3	54720	0	0	0	0	0	0	1044
7.3	54864	0	0	0	0	0	0	1095
7.3	55008	0	0	0	0	0	0	1062
7.3	55152	0	0	0	0	0	0	1074
7.3	55296	0	0	0	0	0	0	1107
7.3	55440	0	0	0	0	0	0	1077
7.3	55584	0	0	0	0	0	0	1188
7.3	55728	0	0	0	0	0	0	1131
7.3	55872	0	0	0	0	0	0	1125
7.3	56016	0	0	0	0	0	0	1173
7.3	56160	0	0	0	0	0	0	1143
7.3	56304	0	0	0	0	0	0	1137
7.3	56448	0	0	0	0	0	0	1128
7.3	56592	0	0	0	0	0	0	1080
7.3	56736	0	0	0	0	0	0	1122
7.3	56880	0	0	0	0	0	0	1140
7.3	57024	0	0	0	0	0	0	1140
7.3	57168	0	0	0	0	0	0	1152
7.3	57312	0	0	0	0	0	0	1230
7.3	57456	0	0	0	0	0	0	1131
7.3	57600	0	0	0	0	0	0	1071
7.3	57744	0	0	0	0	0	0	1113
7.3	57888	0	0	0	0	0	0	1167
7.3	58032	0	0	0	0	0	0	1134
7.3	58176	0	0	0	0	0	0	1122
7.3	58320	0	0	0	0	0	0	1212
7.3	58464	0	0	0	0	0	0	1185
7.3	58608	0	0	0	0	0	0	1158
7.3	58752	0	0	0	0	0	0	1200
7.3	58896	0	0	0	0	0	0	1110
7.3	59040	0	0	0	0	0	0	1125
7.3	59184	0	0	0	0	0	0	1152
7.3	59328	0	0	0	0	0	0	1161
7.3	59472	0	0	0	0	0	0	1110
7.3	59616	0	0	0	0	0	0	1134
7.3	59760	0	0	0	0	0	0	1161
7.3	59904	0	0	0	0	0	0	1188
7.3	60048	0	0	0	0	0	0	1140
7.3	60192	0	0	0	0	0	0	1191
7.3	60336	0	0	0	0	0	0	1170
7.3	60480	0	0	0	0	0	0	1128
7.3	60624	0	0	0	0	0	0	1125
7.3	60768	0	0	0	0	0	0	1230
7.3	60912	0	0	0	0	0	0	1269
7.3	61056	0	0	0	0	0	0	1155
7.3	61200	0	0	0	0	0	0	1119
7.3	61344	0	0	0	0	0	0	1128
7.3	61488	0	0	0	0	0	0	1110
7.3	61632	0	0	0	0	0	0	1113
7.3	61776	0	0	0	0	0	0	1122
7.3	61920	0	0	0	0	0	0	1131
7.3	62064	0	0	0	0	0	0	1047
7.3	62208	0	0	0	0	0	0	1080
7.3	62352	0	0	0	0	0	0	1038
7.3	62496	0	0	0	0	0	0	1152
7.3	62640	0	0	0	0	0	0	1197
7.3	62784	0	0	0	0	0	0	1167
7.3	62928	0	0	0	0	0	0	1113
7.3	63072	0	0	0	0	0	0	1128
7.3	63216	0	0	0	0	0	0	1113
7.3	63360	0	0	0	0	0	0	1137
7.3	63504	0	0	0	0	0	0	1128
7.3	63648	0	0	0	0	0	0	1017
7.3	63792	0	0	0	0	0	0	1086
7.3	63936	0	0	0	0	0	0	1110
7.3	64080	0	0	0	0	0	0	1128
7.3	64224	0	0	0	0	0	0	1212
7.3	64368	0	0	0	0	0	0	1224
7.3	64512	0	0	0	0	0	0	1128
7.3	64656	0	0	0	0	0	0	1134
7.3	64800	0	0	0	0	0	0	1092
7.3	64944	0	0	0	0	0	0	1068
7.3	65088	0	0	0	0	0	0	1167
7.3	65232	0	0	0	0	0	0	1143
7.3	65376	0	0	0	0	0	0	1083
7.3	65520	0	0	0	0	0	0	1053
7.3	65664	0	0	0	0	0	0	1098
7.3	65808	0	0	0	0	0	0	1128
7.3	65952	0	0	0	0	0	0	1080
7.3	66096	0	0	0	0	0	0	1071
7.3	66240	0	0	0	0	0	0	1077
7.3	66384	0	0	0	0	0	0	1110
7.3	66528	0	0	0	0	0	0	1059
7.3	66672	0	0	0	0	0	0	1077
7.3	66816	0	0	0	0	0	0	1050
7.3	66960	0	0	0	0	0	0	1125
7.3	67104	0	0	0	0	0	0	1101
7.3	67248	0	0	0	0	0	0	1101
7.3	67392	0	0	0	0	0	0	1086
7.3	67536	0	0	0	0	0	0	1182
7.3	67680	0	0	0	0	0	0	1155
7.3	67824	0	0	0	0	0	0	1131
7.3	67968	0	0	0	0	0	0	1197
7.3	68112	0	0	0	0	0	0	1098
7.3	68256	0	0	0	0	0	0	1059
7.3	68400	0	0	0	0	0	0	1053
7.3	68544	0	0	0	0	0	0	1017
7.3	68688	0	0	0	0	0	0	1044
7.3	68832	0	0	0	0	0	0	1068
7.3	68976	0	0	0	0	0	0	1083
7.3	69120	0	0	0	0	0	0	1101
8.2	43344	0	40	0	40	40	264.513	1647
8.2	43488	0	38	0	38	38	342.579	1560
8.2	43632	0	33	0	33	33	176.377	1605
8.2	43776	0	30	0	30	30	166.293	1725
8.2	43920	0	27	0	27	27	138.245	1596
8.2	44064	0	27	0	27	27	138.245	1617
8.2	44208	0	24	0	24	24	74.1632	1635
8.2	44352	0	23	0	23	23	95.1751	1572
8.2	44496	0	23	0	23	23	89.1866	1587
8.2	44640	0	23	0	23	23	129.214	1497
8.2	44784	0	21	0	21	21	78.1563	1500
8.2	44928	0	14	0	14	14	37.0816	1629
8.2	45072	0	12	0	12	12	54.1004	1677
8.2	45216	0	11	0	11	11	52.1051	1632
8.2	45360	0	8	0	8	8	11.0303	1617
8.2	45504	0	6	0	6	6	41.0747	1554
8.2	45648	0	5	0	5	5	58.0944	1566
8.2	45792	0	4	0	4	4	26.0525	1569
8.2	45936	0	3	0	3	3	26.0525	1524
8.2	46080	0	2	0	2	2	15.0222	1482
8.2	46224	0	1	0	1	1	0	1482
8.2	46368	0	0	0	0	0	0	1635
8.2	46512	0	0	0	0	0	0	1533
8.2	46656	0	0	0	0	0	0	1485
8.2	46800	0	0	0	0	0	0	1440
8.2	46944	0	0	0	0	0	0	1515
8.2	47088	0	0	0	0	0	0	1431
8.2	47232	0	0	0	0	0	0	1455
8.2	47376	0	0	0	0	0	0	1476
8.2	47520	0	0	0	0	0	0	1479
8.2	47664	0	0	0	0	0	0	1464
8.2	47808	0	0	0	0	0	0	1515
8.2	47952	0	0	0	0	0	0	1449
8.2	48096	0	0	0	0	0	0	1533
8.2	48240	0	0	0	0	0	0	1563
8.2	48384	0	0	0	0	0	0	1455
8.2	48528	0	0	0	0	0	0	1620
8.2	48672	0	0	0	0	0	0	1500
8.2	48816	0	0	0	0	0	0	1443
8.2	48960	0	0	0	0	0	0	1554
8.2	49104	0	0	0	0	0	0	1563
8.2	49248	0	0	0	0	0	0	1482
8.2	49392	0	0	0	0	0	0	1458
8.2	49536	0	0	0	0	0	0	1581
8.2	49680	0	0	0	0	0	0	1494
8.2	49824	0	0	0	0	0	0	1533
8.2	49968	0	0	0	0	0	0	1542
8.2	50112	0	0	0	0	0	0	1575
8.2	50256	0	0	0	0	0	0	1575
8.2	50400	0	0	0	0	0	0	1533
8.2	50544	0	0	0	0	0	0	1527
8.2	50688	0	0	0	0	0	0	1542
8.2	50832	0	0	0	0	0	0	1569
8.2	50976	0	0	0	0	0	0	1536
8.2	51120	0	0	0	0	0	0	1425
8.2	51264	0	0	0	0	0	0	1425
8.2	51408	0	0	0	0	0	0	1560
8.2	51552	0	0	0	0	0	0	1563
8.2	51696	0	0	0	0	0	0	1554
8.2	51840	0	0	0	0	0	0	1539
8.2	51984	0	0	0	0	0	0	1554
8.2	52128	0	0	0	0	0	0	1497
8.2	52272	0	0	0	0	0	0	1512
8.2	52416	0	0	0	0	0	0	1596
8.2	52560	0	0	0	0	0	0	1566
8.2	52704	0	0	0	0	0	0	1575
8.2	52848	0	0	0	0	0	0	1560
8.2	52992	0	0	0	0	0	0	1494
8.2	53136	0	0	0	0	0	0	1476
8.2	53280	0	0	0	0	0	0	1512
8.2	53424	0	0	0	0	0	0	1572
8.2	53568	0	0	0	0	0	0	1530
8.2	53712	0	0	0	0	0	0	1512
8.2	53856	0	0	0	0	0	0	1440
8.2	54000	0	0	0	0	0	0	1494
8.2	54144	0	0	0	0	0	0	1578
8.2	54288	0	0	0	0	0	0	1548
8.2	54432	0	0	0	0	0	0	1566
8.2	54576	0	0	0	0	0	0	1431
8.2	54720	0	0	0	0	0	0	1401
8.2	54864	0	0	0	0	0	0	1554
8.2	55008	0	0	0	0	0	0	1572
8.2	55152	0	0	0	0	0	0	1527
8.2	55296	0	0	0	0	0	0	1497
8.2	55440	0	0	0	0	0	0	1560
8.2	55584	0	0	0	0	0	0	1560
8.2	55728	0	0	0	0	0	0	1485
8.2	55872	0	0	0	0	0	0	1578
8.2	56016	0	0	0	0	0	0	1578
8.2	56160	0	0	0	0	0	0	1542
8.2	56304	0	0	0	0	0	0	1590
8.2	56448	0	0	0	0	0	0	1611
8.2	56592	0	0	0	0	0	0	1542
8.2	56736	0	0	0	0	0	0	1491
8.2	56880	0	0	0	0	0	0	1512
8.2	57024	0	0	0	0	0	0	1446
8.2	57168	0	0	0	0	0	0	1563
8.2	57312	0	0	0	0	0	0	1506
8.2	57456	0	0	0	0	0	0	1503
8.2	57600	0	0	0	0	0	0	1404
8.2	57744	0	0	0	0	0	0	1449
8.2	57888	0	0	0	0	0	0	1404
8.2	58032	0	0	0	0	0	0	1479
8.2	58176	0	0	0	0	0	0	1485
8.2	58320	0	0	0	0	0	0	1515
8.2	58464	0	0	0	0	0	0	1623
8.2	58608	0	0	0	0	0	0	1491
8.2	58752	0	0	0	0	0	0	1509
8.2	58896	0	0	0	0	0	0	1434
8.2	59040	0	0	0	0	0	0	1437
8.2	59184	0	0	0	0	0	0	1407
8.2	59328	0	0	0	0	0	0	1452
8.2	59472	0	0	0	0	0	0	1494
8.2	59616	0	0	0	0	0	0	1578
8.2	59760	0	0	0	0	0	0	1557
8.2	59904	0	0	0	0	0	0	1473
8.2	60048	0	0	0	0	0	0	1383
8.2	60192	0	0	0	0	0	0	1446
8.2	60336	0	0	0	0	0	0	1494
8.2	60480	0	0	0	0	0	0	1491
8.2	60624	0	0	0	0	0	0	1374
8.2	60768	0	0	0	0	0	0	1470
8.2	60912	0	0	0	0	0	0	1503
8.2	61056	0	0	0	0	0	0	1503
8.2	61200	0	0	0	0	0	0	1542
8.2	61344	0	0	0	0	0	0	1515
8.2	61488	0	0	0	0	0	0	1482
8.2	61632	0	0	0	0	0	0	1518
8.2	61776	0	0	0	0	0	0	1470
8.2	61920	0	0	0	0	0	0	1494
8.2	62064	0	0	0	0	0	0	1521
8.2	62208	0	0	0	0	0	0	1467
8.2	62352	0	0	0	0	0	0	1485
8.2	62496	0	0	0	0	0	0	1470
8.2	62640	0	0	0	0	0	0	1458
8.2	62784	0	0	0	0	0	0	1515
8.2	62928	0	0	0	0	0	0	1503
8.2	63072	0	0	0	0	0	0	1554
8.2	63216	0	0	0	0	0	0	1575
8.2	63360	0	0	0	0	0	0	1530
8.2	63504	0	0	0	0	0	0	1461
8.2	63648	0	0	0	0	0	0	1425
8.2	63792	0	0	0	0	0	0	1506
8.2	63936	0	0	0	0	0	0	1530
8.2	64080	0	0	0	0	0	0	1569
8.2	64224	0	0	0	0	0	0	1668
8.2	64368	0	0	0	0	0	0	1479
8.2	64512	0	0	0	0	0	0	1539
8.2	64656	0	0	0	0	0	0	1530
8.2	64800	0	0	0	0	0	0	1533
8.2	64944	0	0	0	0	0	0	1578
8.2	65088	0	0	0	0	0	0	1536
8.2	65232	0	0	0	0	0	0	1470
8.2	65376	0	0	0	0	0	0	1446
8.2	65520	0	0	0	0	0	0	1446
8.2	65664	0	0	0	0	0	0	1533
8.2	65808	0	0	0	0	0	0	1578
8.2	65952	0	0	0	0	0	0	1581
8.2	66096	0	0	0	0	0	0	1476
8.2	66240	0	0	0	0	0	0	1446
8.2	66384	0	0	0	0	0	0	1632
8.2	66528	0	0	0	0	0	0	1539
8.2	66672	0	0	0	0	0	0	1545
8.2	66816	0	0	0	0	0	0	1515
8.2	66960	0	0	0	0	0	0	1479
8.2	67104	0	0	0	0	0	0	1407
8.2	67248	0	0	0	0	0	0	1515
8.2	67392	0	0	0	0	0	0	1458
8.2	67536	0	0	0	0	0	0	1542
8.2	67680	0	0	0	0	0	0	1542
8.2	67824	0	0	0	0	0	0	1554
8.2	67968	0	0	0	0	0	0	1488
8.2	68112	0	0	0	0	0	0	1560
8.2	68256	0	0	0	0	0	0	1563
8.2	68400	0	0	0	0	0	0	1506
8.2	68544	0	0	0	0	0	0	1428
8.2	68688	0	0	0	0	0	0	1545
8.2	68832	0	0	0	0	0	0	1629
8.2	68976	0	0	0	0	0	0	1647
8.2	69120	0	0	0	0	0	0	1554
9.3	43344	43	229	0	229	272	5378.43	4081
9.3	43488	35	199	1	198	234	4594.11	3874
9.3	43632	18	171	0	171	189	3531.68	3777
9.3	43776	9	145	0	145	154	2588.39	3408
9.3	43920	3	116	0	116	119	1946.05	3081
9.3	44064	1	93	0	93	94	1556.8	3096
9.3	44208	1	80	0	80	81	1397.76	3045
9.3	44352	0	70	0	70	70	1157.65	3075
9.3	44496	0	65	0	65	65	1164.62	3028
9.3	44640	0	50	0	50	50	843.494	3046
9.3	44784	0	42	0	42	42	730.421	3141
9.3	44928	0	37	0	37	37	651.383	2970
9.3	45072	0	29	0	29	29	516.406	2922
9.3	45216	0	20	0	20	20	334.242	2949
9.3	45360	0	15	0	15	15	283.146	2913
9.3	45504	0	13	0	13	13	233.12	3060
9.3	45648	0	10	0	10	10	189.09	3135
9.3	45792	0	9	0	9	9	164.077	3249
9.3	45936	0	8	0	8	8	166.076	3156
9.3	46080	0	5	0	5	5	95.0324	3117
9.3	46224	0	5	0	5	5	95.0324	3063
9.3	46368	0	3	0	3	3	56.0238	3042
9.3	46512	0	3	0	3	3	56.0238	3213
9.3	46656	0	2	0	2	2	56.0238	3162
9.3	46800	0	2	0	2	2	56.0238	3084
9.3	46944	0	2	0	2	2	58.023	3228
9.3	47088	0	2	0	2	2	56.0238	3174
9.3	47232	0	2	0	2	2	56.0238	3198
9.3	47376	0	1	0	1	1	29.0115	3093
9.3	47520	0	1	0	1	1	29.0115	3057
9.3	47664	0	1	0	1	1	29.0115	3048
9.3	47808	0	1	0	1	1	29.0115	3093
9.3	47952	0	0	0	0	0	0	3063
9.3	48096	0	0	0	0	0	0	3120
9.3	48240	0	0	0	0	0	0	3228
9.3	48384	0	0	0	0	0	0	3201
9.3	48528	0	0	0	0	0	0	3285
9.3	48672	0	0	0	0	0	0	3423
9.3	48816	0	0	0	0	0	0	3402
9.3	48960	0	0	0	0	0	0	3273
9.3	49104	0	0	0	0	0	0	3321
9.3	49248	0	0	0	0	0	0	3279
9.3	49392	0	0	0	0	0	0	3366
9.3	49536	0	0	0	0	0	0	3402
9.3	49680	0	0	0	0	0	0	3318
9.3	49824	0	0	0	0	0	0	3138
9.3	49968	0	0	0	0	0	0	3255
9.3	50112	0	0	0	0	0	0	3333
9.3	50256	0	0	0	0	0	0	3240
9.3	50400	0	0	0	0	0	0	3306
9.3	50544	0	0	0	0	0	0	3387
9.3	50688	0	0	0	0	0	0	3144
9.3	50832	0	0	0	0	0	0	3222
9.3	50976	0	0	0	0	0	0	3453
9.3	51120	0	0	0	0	0	0	3363
9.3	51264	0	0	0	0	0	0	3252
9.3	51408	0	0	0	0	0	0	3294
9.3	51552	0	0	0	0	0	0	3273
9.3	51696	0	0	0	0	0	0	3255
9.3	51840	0	0	0	0	0	0	3303
9.3	51984	0	0	0	0	0	0	3354
9.3	52128	0	0	0	0	0	0	3270
9.3	52272	0	0	0	0	0	0	3282
9.3	52416	0	0	0	0	0	0	3198
9.3	52560	0	0	0	0	0	0	3237
9.3	52704	0	0	0	0	0	0	3333
9.3	52848	0	0	0	0	0	0	3315
9.3	52992	0	0	0	0	0	0	3441
9.3	53136	0	0	0	0	0	0	3429
9.3	53280	0	0	0	0	0	0	3348
9.3	53424	0	0	0	0	0	0	3240
9.3	53568	0	0	0	0	0	0	3297
9.3	53712	0	0	0	0	0	0	3414
9.3	53856	0	0	0	0	0	0	3294
9.3	54000	0	0	0	0	0	0	3159
9.3	54144	0	0	0	0	0	0	3231
9.3	54288	0	0	0	0	0	0	3384
9.3	54432	0	0	0	0	0	0	3294
9.3	54576	0	0	0	0	0	0	3210
9.3	54720	0	0	0	0	0	0	3402
9.3	54864	0	0	0	0	0	0	3192
9.3	55008	0	0	0	0	0	0	3270
9.3	55152	0	0	0	0	0	0	3342
9.3	55296	0	0	0	0	0	0	3291
9.3	55440	0	0	0	0	0	0	3183
9.3	55584	0	0	0	0	0	0	3201
9.3	55728	0	0	0	0	0	0	3270
9.3	55872	0	0	0	0	0	0	3150
9.3	56016	0	0	0	0	0	0	3291
9.3	56160	0	0	0	0	0	0	3321
9.3	56304	0	0	0	0	0	0	3129
9.3	56448	0	0	0	0	0	0	3189
9.3	56592	0	0	0	0	0	0	3306
9.3	56736	0	0	0	0	0	0	3444
9.3	56880	0	0	0	0	0	0	3366
9.3	57024	0	0	0	0	0	0	3351
9.3	57168	0	0	0	0	0	0	3381
9.3	57312	0	0	0	0	0	0	3345
9.3	57456	0	0	0	0	0	0	3303
9.3	57600	0	0	0	0	0	0	3312
9.3	57744	0	0	0	0	0	0	3240
9.3	57888	0	0	0	0	0	0	3147
9.3	58032	0	0	0	0	0	0	3243
9.3	58176	0	0	0	0	0	0	3300
9.3	58320	0	0	0	0	0	0	3231
9.3	58464	0	0	0	0	0	0	3396
9.3	58608	0	0	0	0	0	0	3294
9.3	58752	0	0	0	0	0	0	3336
9.3	58896	0	0	0	0	0	0	3285
9.3	59040	0	0	0	0	0	0	3288
9.3	59184	0	0	0	0	0	0	3279
9.3	59328	0	0	0	0	0	0	3231
9.3	59472	0	0	0	0	0	0	3180
9.3	59616	0	0	0	0	0	0	3378
9.3	59760	0	0	0	0	0	0	3519
9.3	59904	0	0	0	0	0	0	3210
9.3	60048	0	0	0	0	0	0	3147
9.3	60192	0	0	0	0	0	0	3201
9.3	60336	0	0	0	0	0	0	3243
9.3	60480	0	0	0	0	0	0	3375
9.3	60624	0	0	0	0	0	0	3336
9.3	60768	0	0	0	0	0	0	3423
9.3	60912	0	0	0	0	0	0	3360
9.3	61056	0	0	0	0	0	0	3315
9.3	61200	0	0	0	0	0	0	3192
9.3	61344	0	0	0	0	0	0	3210
9.3	61488	0	0	0	0	0	0	3186
9.3	61632	0	0	0	0	0	0	3333
9.3	61776	0	0	0	0	0	0	3222
9.3	61920	0	0	0	0	0	0	3255
9.3	62064	0	0	0	0	0	0	3438
9.3	62208	0	0	0	0	0	0	3345
9.3	62352	0	0	0	0	0	0	3201
9.3	62496	0	0	0	0	0	0	3348
9.3	62640	0	0	0	0	0	0	3426
9.3	62784	0	0	0	0	0	0	3228
9.3	62928	0	0	0	0	0	0	3255
9.3	63072	0	0	0	0	0	0	3330
9.3	63216	0	0	0	0	0	0	3192
9.3	63360	0	0	0	0	0	0	3339
9.3	63504	0	0	0	0	0	0	3360
9.3	63648	0	0	0	0	0	0	3381
9.3	63792	0	0	0	0	0	0	3246
9.3	63936	0	0	0	0	0	0	3426
9.3	64080	0	0	0	0	0	0	3375
9.3	64224	0	0	0	0	0	0	3261
9.3	64368	0	0	0	0	0	0	3411
9.3	64512	0	0	0	0	0	0	3288
9.3	64656	0	0	0	0	0	0	3339
9.3	64800	0	0	0	0	0	0	3330
9.3	64944	0	0	0	0	0	0	3378
9.3	65088	0	0	0	0	0	0	3306
9.3	65232	0	0	0	0	0	0	3378
9.3	65376	0	0	0	0	0	0	3204
9.3	65520	0	0	0	0	0	0	3369
9.3	65664	0	0	0	0	0	0	3210
9.3	65808	0	0	0	0	0	0	3411
9.3	65952	0	0	0	0	0	0	3411
9.3	66096	0	0	0	0	0	0	3264
9.3	66240	0	0	0	0	0	0	3159
9.3	66384	0	0	0	0	0	0	3297
9.3	66528	0	0	0	0	0	0	3351
9.3	66672	0	0	0	0	0	0	3333
9.3	66816	0	0	0	0	0	0	3369
9.3	66960	0	0	0	0	0	0	3357
9.3	67104	0	0	0	0	0	0	3423
9.3	67248	0	0	0	0	0	0	3393
9.3	67392	0	0	0	0	0	0	3270
9.3	67536	0	0	0	0	0	0	3495
9.3	67680	0	0	0	0	0	0	3312
9.3	67824	0	0	0	0	0	0	3258
9.3	67968	0	0	0	0	0	0	3276
9.3	68112	0	0	0	0	0	0	3195
9.3	68256	0	0	0	0	0	0	3306
9.3	68400	0	0	0	0	0	0	3321
9.3	68544	0	0	0	0	0	0	3297
9.3	68688	0	0	0	0	0	0	3150
9.3	68832	0	0	0	0	0	0	3315
9.3	68976	0	0	0	0	0	0	3210
9.3	69120	0	0	0	0	0	0	3339
10.2	43344	0	62	0	62	62	365.668	1218
10.2	43488	0	58	0	58	58	300.755	1137
10.2	43632	0	53	0	53	53	292.662	1116
10.2	43776	0	48	0	48	48	281.527	1140
10.2	43920	0	43	0	43	43	218.499	1143
10.2	44064	0	43	0	43	43	218.499	1119
10.2	44208	0	39	0	39	39	194.443	1128
10.2	44352	0	33	0	33	33	181.417	1068
10.2	44496	0	31	0	31	31	167.454	1056
10.2	44640	0	26	0	26	26	170.387	1071
10.2	44784	0	22	0	22	22	146.331	1170
10.2	44928	0	20	0	20	20	125.324	1119
10.2	45072	0	18	0	18	18	122.275	1155
10.2	45216	0	15	0	15	15	109.249	1260
10.2	45360	0	13	0	13	13	96.2238	1224
10.2	45504	0	11	0	11	11	102.211	1212
10.2	45648	0	11	0	11	11	96.2238	1224
10.2	45792	0	11	0	11	11	102.211	1200
10.2	45936	0	9	0	9	9	85.1935	1164
10.2	46080	0	6	0	6	6	65.1294	1149
10.2	46224	0	6	0	6	6	63.1329	1221
10.2	46368	0	6	0	6	6	59.1422	1164
10.2	46512	0	4	0	4	4	37.0816	1122
10.2	46656	0	3	0	3	3	35.0862	1116
10.2	46800	0	3	0	3	3	37.0816	1218
10.2	46944	0	3	0	3	3	41.0735	1218
10.2	47088	0	3	0	3	3	37.0816	1203
10.2	47232	0	2	0	2	2	26.0513	1074
10.2	47376	0	2	0	2	2	26.0513	1065
10.2	47520	0	2	0	2	2	26.0513	1098
10.2	47664	0	2	0	2	2	26.0513	1071
10.2	47808	0	2	0	2	2	26.0513	1128
10.2	47952	0	1	0	1	1	13.0256	1092
10.2	48096	0	1	0	1	1	13.0256	1050
10.2	48240	0	1	0	1	1	13.0256	1086
10.2	48384	0	0	0	0	0	0	1074
10.2	48528	0	0	0	0	0	0	1158
10.2	48672	0	0	0	0	0	0	1095
10.2	48816	0	0	0	0	0	0	1116
10.2	48960	0	0	0	0	0	0	1131
10.2	49104	0	0	0	0	0	0	1158
10.2	49248	0	0	0	0	0	0	1074
10.2	49392	0	0	0	0	0	0	1128
10.2	49536	0	0	0	0	0	0	1062
10.2	49680	0	0	0	0	0	0	1122
10.2	49824	0	0	0	0	0	0	1122
10.2	49968	0	0	0	0	0	0	1176
10.2	50112	0	0	0	0	0	0	1143
10.2	50256	0	0	0	0	0	0	1128
10.2	50400	0	0	0	0	0	0	1143
10.2	50544	0	0	0	0	0	0	1185
10.2	50688	0	0	0	0	0	0	1149
10.2	50832	0	0	0	0	0	0	1209
10.2	50976	0	0	0	0	0	0	1116
10.2	51120	0	0	0	0	0	0	1185
10.2	51264	0	0	0	0	0	0	1158
10.2	51408	0	0	0	0	0	0	1134
10.2	51552	0	0	0	0	0	0	1107
10.2	51696	0	0	0	0	0	0	1218
10.2	51840	0	0	0	0	0	0	1266
10.2	51984	0	0	0	0	0	0	1260
10.2	52128	0	0	0	0	0	0	1128
10.2	52272	0	0	0	0	0	0	1146
10.2	52416	0	0	0	0	0	0	1275
10.2	52560	0	0	0	0	0	0	1191
10.2	52704	0	0	0	0	0	0	1191
10.2	52848	0	0	0	0	0	0	1167
10.2	52992	0	0	0	0	0	0	1203
10.2	53136	0	0	0	0	0	0	1164
10.2	53280	0	0	0	0	0	0	1116
10.2	53424	0	0	0	0	0	0	1089
10.2	53568	0	0	0	0	0	0	1170
10.2	53712	0	0	0	0	0	0	1128
10.2	53856	0	0	0	0	0	0	1155
10.2	54000	0	0	0	0	0	0	1236
10.2	54144	0	0	0	0	0	0	1176
10.2	54288	0	0	0	0	0	0	1149
10.2	54432	0	0	0	0	0	0	1131
10.2	54576	0	0	0	0	0	0	1113
10.2	54720	0	0	0	0	0	0	1026
10.2	54864	0	0	0	0	0	0	1116
10.2	55008	0	0	0	0	0	0	1125
10.2	55152	0	0	0	0	0	0	1131
10.2	55296	0	0	0	0	0	0	1188
10.2	55440	0	0	0	0	0	0	1152
10.2	55584	0	0	0	0	0	0	1092
10.2	55728	0	0	0	0	0	0	1083
10.2	55872	0	0	0	0	0	0	1071
10.2	56016	0	0	0	0	0	0	1095
10.2	56160	0	0	0	0	0	0	1158
10.2	56304	0	0	0	0	0	0	1089
10.2	56448	0	0	0	0	0	0	1065
10.2	56592	0	0	0	0	0	0	1056
10.2	56736	0	0	0	0	0	0	1137
10.2	56880	0	0	0	0	0	0	1155
10.2	57024	0	0	0	0	0	0	1047
10.2	57168	0	0	0	0	0	0	1149
10.2	57312	0	0	0	0	0	0	1116
10.2	57456	0	0	0	0	0	0	1113
10.2	57600	0	0	0	0	0	0	1071
10.2	57744	0	0	0	0	0	0	1059
10.2	57888	0	0	0	0	0	0	1164
10.2	58032	0	0	0	0	0	0	1092
10.2	58176	0	0	0	0	0	0	1164
10.2	58320	0	0	0	0	0	0	1188
10.2	58464	0	0	0	0	0	0	1161
10.2	58608	0	0	0	0	0	0	1146
10.2	58752	0	0	0	0	0	0	1125
10.2	58896	0	0	0	0	0	0	1194
10.2	59040	0	0	0	0	0	0	1077
10.2	59184	0	0	0	0	0	0	1140
10.2	59328	0	0	0	0	0	0	1227
10.2	59472	0	0	0	0	0	0	1176
10.2	59616	0	0	0	0	0	0	1113
10.2	59760	0	0	0	0	0	0	1182
10.2	59904	0	0	0	0	0	0	1230
10.2	60048	0	0	0	0	0	0	1185
10.2	60192	0	0	0	0	0	0	1134
10.2	60336	0	0	0	0	0	0	1212
10.2	60480	0	0	0	0	0	0	1113
10.2	60624	0	0	0	0	0	0	1188
10.2	60768	0	0	0	0	0	0	1185
10.2	60912	0	0	0	0	0	0	1200
10.2	61056	0	0	0	0	0	0	1227
10.2	61200	0	0	0	0	0	0	1167
10.2	61344	0	0	0	0	0	0	1080
10.2	61488	0	0	0	0	0	0	1059
10.2	61632	0	0	0	0	0	0	1137
10.2	61776	0	0	0	0	0	0	1134
10.2	61920	0	0	0	0	0	0	1146
10.2	62064	0	0	0	0	0	0	1059
10.2	62208	0	0	0	0	0	0	1128
10.2	62352	0	0	0	0	0	0	1185
10.2	62496	0	0	0	0	0	0	1140
10.2	62640	0	0	0	0	0	0	1086
10.2	62784	0	0	0	0	0	0	1116
10.2	62928	0	0	0	0	0	0	1143
10.2	63072	0	0	0	0	0	0	1149
10.2	63216	0	0	0	0	0	0	1173
10.2	63360	0	0	0	0	0	0	1161
10.2	63504	0	0	0	0	0	0	1131
10.2	63648	0	0	0	0	0	0	1134
10.2	63792	0	0	0	0	0	0	1137
10.2	63936	0	0	0	0	0	0	1191
10.2	64080	0	0	0	0	0	0	1089
10.2	64224	0	0	0	0	0	0	1122
10.2	64368	0	0	0	0	0	0	1164
10.2	64512	0	0	0	0	0	0	1143
10.2	64656	0	0	0	0	0	0	1152
10.2	64800	0	0	0	0	0	0	1218
10.2	64944	0	0	0	0	0	0	1206
10.2	65088	0	0	0	0	0	0	1131
10.2	65232	0	0	0	0	0	0	1065
10.2	65376	0	0	0	0	0	0	1101
10.2	65520	0	0	0	0	0	0	1146
10.2	65664	0	0	0	0	0	0	1035
10.2	65808	0	0	0	0	0	0	1116
10.2	65952	0	0	0	0	0	0	1086
10.2	66096	0	0	0	0	0	0	1107
10.2	66240	0	0	0	0	0	0	1083
10.2	66384	0	0	0	0	0	0	1068
10.2	66528	0	0	0	0	0	0	1146
10.2	66672	0	0	0	0	0	0	1113
10.2	66816	0	0	0	0	0	0	1122
10.2	66960	0	0	0	0	0	0	1095
10.2	67104	0	0	0	0	0	0	1116
10.2	67248	0	0	0	0	0	0	1149
10.2	67392	0	0	0	0	0	0	1044
10.2	67536	0	0	0	0	0	0	1041
10.2	67680	0	0	0	0	0	0	1077
10.2	67824	0	0	0	0	0	0	1104
10.2	67968	0	0	0	0	0	0	1071
10.2	68112	0	0	0	0	0	0	1152
10.2	68256	0	0	0	0	0	0	1185
10.2	68400	0	0	0	0	0	0	1137
10.2	68544	0	0	0	0	0	0	1158
10.2	68688	0	0	0	0	0	0	1164
10.2	68832	0	0	0	0	0	0	1092
10.2	68976	0	0	0	0	0	0	1116
10.2	69120	0	0	0	0	0	0	1059
11.1	43344	0	30	0	30	30	51.165	888
11.1	43488	0	29	0	29	29	57.151	828
11.1	43632	0	26	0	26	26	48.1119	807
11.1	43776	0	24	0	24	24	40.1347	885
11.1	43920	0	21	0	21	21	40.1347	927
11.1	44064	0	20	0	20	20	158.421	954
11.1	44208	0	20	0	20	20	44.1212	882
11.1	44352	0	16	0	16	16	29.1044	849
11.1	44496	0	14	0	14	14	18.0741	852
11.1	44640	0	12	0	12	12	93.2991	876
11.1	44784	0	10	0	10	10	11.0303	870
11.1	44928	0	7	0	7	7	9.03704	906
11.1	45072	0	6	0	6	6	9.03704	861
11.1	45216	0	5	0	5	5	0	888
11.1	45360	0	5	0	5	5	0	906
11.1	45504	0	2	0	2	2	0	885
11.1	45648	0	2	0	2	2	0	945
11.1	45792	0	0	0	0	0	0	825
11.1	45936	0	0	0	0	0	0	903
11.1	46080	0	0	0	0	0	0	915
11.1	46224	0	0	0	0	0	0	879
11.1	46368	0	0	0	0	0	0	912
11.1	46512	0	0	0	0	0	0	786
11.1	46656	0	0	0	0	0	0	759
11.1	46800	0	0	0	0	0	0	768
11.1	46944	0	0	0	0	0	0	795
11.1	47088	0	0	0	0	0	0	825
11.1	47232	0	0	0	0	0	0	786
11.1	47376	0	0	0	0	0	0	771
11.1	47520	0	0	0	0	0	0	813
11.1	47664	0	0	0	0	0	0	810
11.1	47808	0	0	0	0	0	0	789
11.1	47952	0	0	0	0	0	0	756
11.1	48096	0	0	0	0	0	0	831
11.1	48240	0	0	0	0	0	0	804
11.1	48384	0	0	0	0	0	0	783
11.1	48528	0	0	0	0	0	0	753
11.1	48672	0	0	0	0	0	0	795
11.1	48816	0	0	0	0	0	0	798
11.1	48960	0	0	0	0	0	0	756
11.1	49104	0	0	0	0	0	0	816
11.1	49248	0	0	0	0	0	0	804
11.1	49392	0	0	0	0	0	0	804
11.1	49536	0	0	0	0	0	0	807
11.1	49680	0	0	0	0	0	0	873
11.1	49824	0	0	0	0	0	0	840
11.1	49968	0	0	0	0	0	0	795
11.1	50112	0	0	0	0	0	0	855
11.1	50256	0	0	0	0	0	0	813
11.1	50400	0	0	0	0	0	0	828
11.1	50544	0	0	0	0	0	0	789
11.1	50688	0	0	0	0	0	0	858
11.1	50832	0	0	0	0	0	0	789
11.1	50976	0	0	0	0	0	0	822
11.1	51120	0	0	0	0	0	0	825
11.1	51264	0	0	0	0	0	0	831
11.1	51408	0	0	0	0	0	0	855
11.1	51552	0	0	0	0	0	0	762
11.1	51696	0	0	0	0	0	0	753
11.1	51840	0	0	0	0	0	0	708
11.1	51984	0	0	0	0	0	0	753
11.1	52128	0	0	0	0	0	0	855
11.1	52272	0	0	0	0	0	0	834
11.1	52416	0	0	0	0	0	0	840
11.1	52560	0	0	0	0	0	0	828
11.1	52704	0	0	0	0	0	0	813
11.1	52848	0	0	0	0	0	0	792
11.1	52992	0	0	0	0	0	0	819
11.1	53136	0	0	0	0	0	0	816
11.1	53280	0	0	0	0	0	0	924
11.1	53424	0	0	0	0	0	0	873
11.1	53568	0	0	0	0	0	0	867
11.1	53712	0	0	0	0	0	0	822
11.1	53856	0	0	0	0	0	0	870
11.1	54000	0	0	0	0	0	0	900
11.1	54144	0	0	0	0	0	0	843
11.1	54288	0	0	0	0	0	0	882
11.1	54432	0	0	0	0	0	0	828
11.1	54576	0	0	0	0	0	0	885
11.1	54720	0	0	0	0	0	0	873
11.1	54864	0	0	0	0	0	0	900
11.1	55008	0	0	0	0	0	0	855
11.1	55152	0	0	0	0	0	0	894
11.1	55296	0	0	0	0	0	0	849
11.1	55440	0	0	0	0	0	0	804
11.1	55584	0	0	0	0	0	0	726
11.1	55728	0	0	0	0	0	0	786
11.1	55872	0	0	0	0	0	0	771
11.1	56016	0	0	0	0	0	0	783
11.1	56160	0	0	0	0	0	0	828
11.1	56304	0	0	0	0	0	0	897
11.1	56448	0	0	0	0	0	0	906
11.1	56592	0	0	0	0	0	0	918
11.1	56736	0	0	0	0	0	0	834
11.1	56880	0	0	0	0	0	0	870
11.1	57024	0	0	0	0	0	0	837
11.1	57168	0	0	0	0	0	0	834
11.1	57312	0	0	0	0	0	0	717
11.1	57456	0	0	0	0	0	0	753
11.1	57600	0	0	0	0	0	0	846
11.1	57744	0	0	0	0	0	0	786
11.1	57888	0	0	0	0	0	0	762
11.1	58032	0	0	0	0	0	0	801
11.1	58176	0	0	0	0	0	0	912
11.1	58320	0	0	0	0	0	0	930
11.1	58464	0	0	0	0	0	0	777
11.1	58608	0	0	0	0	0	0	723
11.1	58752	0	0	0	0	0	0	783
11.1	58896	0	0	0	0	0	0	834
11.1	59040	0	0	0	0	0	0	840
11.1	59184	0	0	0	0	0	0	789
11.1	59328	0	0	0	0	0	0	756
11.1	59472	0	0	0	0	0	0	771
11.1	59616	0	0	0	0	0	0	843
11.1	59760	0	0	0	0	0	0	780
11.1	59904	0	0	0	0	0	0	846
11.1	60048	0	0	0	0	0	0	864
11.1	60192	0	0	0	0	0	0	807
11.1	60336	0	0	0	0	0	0	819
11.1	60480	0	0	0	0	0	0	873
11.1	60624	0	0	0	0	0	0	858
11.1	60768	0	0	0	0	0	0	912
11.1	60912	0	0	0	0	0	0	879
11.1	61056	0	0	0	0	0	0	876
11.1	61200	0	0	0	0	0	0	813
11.1	61344	0	0	0	0	0	0	810
11.1	61488	0	0	0	0	0	0	849
11.1	61632	0	0	0	0	0	0	792
11.1	61776	0	0	0	0	0	0	789
11.1	61920	0	0	0	0	0	0	786
11.1	62064	0	0	0	0	0	0	783
11.1	62208	0	0	0	0	0	0	846
11.1	62352	0	0	0	0	0	0	879
11.1	62496	0	0	0	0	0	0	861
11.1	62640	0	0	0	0	0	0	843
11.1	62784	0	0	0	0	0	0	843
11.1	62928	0	0	0	0	0	0	804
11.1	63072	0	0	0	0	0	0	849
11.1	63216	0	0	0	0	0	0	876
11.1	63360	0	0	0	0	0	0	906
11.1	63504	0	0	0	0	0	0	783
11.1	63648	0	0	0	0	0	0	792
11.1	63792	0	0	0	0	0	0	897
11.1	63936	0	0	0	0	0	0	900
11.1	64080	0	0	0	0	0	0	807
11.1	64224	0	0	0	0	0	0	843
11.1	64368	0	0	0	0	0	0	819
11.1	64512	0	0	0	0	0	0	816
11.1	64656	0	0	0	0	0	0	849
11.1	64800	0	0	0	0	0	0	843
11.1	64944	0	0	0	0	0	0	870
11.1	65088	0	0	0	0	0	0	864
11.1	65232	0	0	0	0	0	0	792
11.1	65376	0	0	0	0	0	0	783
11.1	65520	0	0	0	0	0	0	813
11.1	65664	0	0	0	0	0	0	741
11.1	65808	0	0	0	0	0	0	771
11.1	65952	0	0	0	0	0	0	798
11.1	66096	0	0	0	0	0	0	747
11.1	66240	0	0	0	0	0	0	744
11.1	66384	0	0	0	0	0	0	798
11.1	66528	0	0	0	0	0	0	801
11.1	66672	0	0	0	0	0	0	813
11.1	66816	0	0	0	0	0	0	840
11.1	66960	0	0	0	0	0	0	897
11.1	67104	0	0	0	0	0	0	888
11.1	67248	0	0	0	0	0	0	852
11.1	67392	0	0	0	0	0	0	891
11.1	67536	0	0	0	0	0	0	879
11.1	67680	0	0	0	0	0	0	912
11.1	67824	0	0	0	0	0	0	879
11.1	67968	0	0	0	0	0	0	852
11.1	68112	0	0	0	0	0	0	840
11.1	68256	0	0	0	0	0	0	807
11.1	68400	0	0	0	0	0	0	819
11.1	68544	0	0	0	0	0	0	822
11.1	68688	0	0	0	0	0	0	834
11.1	68832	0	0	0	0	0	0	825
11.1	68976	0	0	0	0	0	0	789
11.1	69120	0	0	0	0	0	0	837
12.3	43344	0	27	0	27	27	26.0513	1674
12.3	43488	0	26	0	26	26	22.0606	1626
12.3	43632	0	20	0	20	20	11.0303	1596
12.3	43776	0	15	0	15	15	0	1659
12.3	43920	0	14	0	14	14	0	1677
12.3	44064	0	13	0	13	13	0	1605
12.3	44208	0	10	0	10	10	0	1587
12.3	44352	0	8	0	8	8	0	1545
12.3	44496	0	8	0	8	8	0	1434
12.3	44640	0	7	0	7	7	0	1548
12.3	44784	0	5	0	5	5	0	1449
12.3	44928	0	4	0	4	4	0	1425
12.3	45072	0	2	0	2	2	0	1428
12.3	45216	0	2	0	2	2	0	1509
12.3	45360	0	1	0	1	1	0	1545
12.3	45504	0	0	0	0	0	0	1497
12.3	45648	0	0	0	0	0	0	1503
12.3	45792	0	0	0	0	0	0	1524
12.3	45936	0	0	0	0	0	0	1506
[truncated: 33,535 more rows]
