# Supplementary material for: GEODE: an in silico tool that translates in vitro to in vivo predictions of tuberculosis antibiotic combination efficacy
Source: Front Pharmacol. 2025 Oct 17;16:1639673. doi: 10.3389/fphar.2025.1639673 (PMC12575316; doi:10.3389/fphar.2025.1639673)
Supplement: Supplementary file 2 [file Supplementaryfile4.zip › simulation_data/HRZE-ANNN-min.csv]

exp	time	Int.Mtb.	Ext.Mtb.	repExtMtb	NonReplExt.Mtb.	TotMtb.	TotMtbInGranScaledRing	TotPethot
2.2	43344	0	18	0	18	18	101.272	1119
2.2	43488	0	16	0	16	16	90.2419	1146
2.2	43632	0	14	0	14	14	101.277	1161
2.2	43776	0	11	0	11	11	78.1563	1089
2.2	43920	0	10	0	10	10	72.1745	1092
2.2	44064	0	10	0	10	10	48.1119	1092
2.2	44208	0	10	0	10	10	48.1119	1182
2.2	44352	0	10	0	10	10	76.1631	1242
2.2	44496	0	8	0	8	8	63.1374	1257
2.2	44640	0	6	0	6	6	52.1051	1218
2.2	44784	0	6	0	6	6	52.1051	1086
2.2	44928	0	4	0	4	4	26.0525	1104
2.2	45072	0	3	0	3	3	26.0525	1203
2.2	45216	0	3	0	3	3	11.0303	1164
2.2	45360	0	2	0	2	2	11.0303	1080
2.2	45504	0	2	0	2	2	28.0499	1080
2.2	45648	0	2	0	2	2	26.0525	1095
2.2	45792	0	1	0	1	1	0	1071
2.2	45936	0	1	0	1	1	15.0222	1071
2.2	46080	0	0	0	0	0	0	1062
2.2	46224	0	0	0	0	0	0	1050
2.2	46368	0	0	0	0	0	0	975
2.2	46512	0	0	0	0	0	0	984
2.2	46656	0	0	0	0	0	0	1110
2.2	46800	0	0	0	0	0	0	1077
2.2	46944	0	0	0	0	0	0	1044
2.2	47088	0	0	0	0	0	0	1023
2.2	47232	0	0	0	0	0	0	1029
2.2	47376	0	0	0	0	0	0	996
2.2	47520	0	0	0	0	0	0	1032
2.2	47664	0	0	0	0	0	0	1032
2.2	47808	0	0	0	0	0	0	1005
2.2	47952	0	0	0	0	0	0	1128
2.2	48096	0	0	0	0	0	0	1053
2.2	48240	0	0	0	0	0	0	1086
2.2	48384	0	0	0	0	0	0	1041
2.2	48528	0	0	0	0	0	0	1032
2.2	48672	0	0	0	0	0	0	1029
2.2	48816	0	0	0	0	0	0	1056
2.2	48960	0	0	0	0	0	0	1026
2.2	49104	0	0	0	0	0	0	1014
2.2	49248	0	0	0	0	0	0	1005
2.2	49392	0	0	0	0	0	0	1056
2.2	49536	0	0	0	0	0	0	1047
2.2	49680	0	0	0	0	0	0	1083
2.2	49824	0	0	0	0	0	0	1062
2.2	49968	0	0	0	0	0	0	1044
2.2	50112	0	0	0	0	0	0	960
2.2	50256	0	0	0	0	0	0	1098
2.2	50400	0	0	0	0	0	0	1062
2.2	50544	0	0	0	0	0	0	1053
2.2	50688	0	0	0	0	0	0	1062
2.2	50832	0	0	0	0	0	0	1032
2.2	50976	0	0	0	0	0	0	1077
2.2	51120	0	0	0	0	0	0	1020
2.2	51264	0	0	0	0	0	0	993
2.2	51408	0	0	0	0	0	0	1053
2.2	51552	0	0	0	0	0	0	1050
2.2	51696	0	0	0	0	0	0	1020
2.2	51840	0	0	0	0	0	0	960
2.2	51984	0	0	0	0	0	0	915
2.2	52128	0	0	0	0	0	0	966
2.2	52272	0	0	0	0	0	0	1050
2.2	52416	0	0	0	0	0	0	1065
2.2	52560	0	0	0	0	0	0	1074
2.2	52704	0	0	0	0	0	0	1026
2.2	52848	0	0	0	0	0	0	1008
2.2	52992	0	0	0	0	0	0	954
2.2	53136	0	0	0	0	0	0	924
2.2	53280	0	0	0	0	0	0	972
2.2	53424	0	0	0	0	0	0	969
2.2	53568	0	0	0	0	0	0	891
2.2	53712	0	0	0	0	0	0	912
2.2	53856	0	0	0	0	0	0	930
2.2	54000	0	0	0	0	0	0	954
2.2	54144	0	0	0	0	0	0	921
2.2	54288	0	0	0	0	0	0	1017
2.2	54432	0	0	0	0	0	0	963
2.2	54576	0	0	0	0	0	0	1026
2.2	54720	0	0	0	0	0	0	990
2.2	54864	0	0	0	0	0	0	948
2.2	55008	0	0	0	0	0	0	972
2.2	55152	0	0	0	0	0	0	936
2.2	55296	0	0	0	0	0	0	1038
2.2	55440	0	0	0	0	0	0	1056
2.2	55584	0	0	0	0	0	0	1017
2.2	55728	0	0	0	0	0	0	1038
2.2	55872	0	0	0	0	0	0	1068
2.2	56016	0	0	0	0	0	0	1005
2.2	56160	0	0	0	0	0	0	987
2.2	56304	0	0	0	0	0	0	1107
2.2	56448	0	0	0	0	0	0	1026
2.2	56592	0	0	0	0	0	0	969
2.2	56736	0	0	0	0	0	0	1092
2.2	56880	0	0	0	0	0	0	1140
2.2	57024	0	0	0	0	0	0	1089
2.2	57168	0	0	0	0	0	0	1038
2.2	57312	0	0	0	0	0	0	1023
2.2	57456	0	0	0	0	0	0	1011
2.2	57600	0	0	0	0	0	0	1059
2.2	57744	0	0	0	0	0	0	1035
2.2	57888	0	0	0	0	0	0	969
2.2	58032	0	0	0	0	0	0	1008
2.2	58176	0	0	0	0	0	0	981
2.2	58320	0	0	0	0	0	0	1071
2.2	58464	0	0	0	0	0	0	1053
2.2	58608	0	0	0	0	0	0	1029
2.2	58752	0	0	0	0	0	0	1017
2.2	58896	0	0	0	0	0	0	1002
2.2	59040	0	0	0	0	0	0	1002
2.2	59184	0	0	0	0	0	0	1050
2.2	59328	0	0	0	0	0	0	1032
2.2	59472	0	0	0	0	0	0	969
2.2	59616	0	0	0	0	0	0	930
2.2	59760	0	0	0	0	0	0	921
2.2	59904	0	0	0	0	0	0	933
2.2	60048	0	0	0	0	0	0	1035
2.2	60192	0	0	0	0	0	0	1035
2.2	60336	0	0	0	0	0	0	1065
2.2	60480	0	0	0	0	0	0	1044
2.2	60624	0	0	0	0	0	0	1044
2.2	60768	0	0	0	0	0	0	966
2.2	60912	0	0	0	0	0	0	987
2.2	61056	0	0	0	0	0	0	1044
2.2	61200	0	0	0	0	0	0	933
2.2	61344	0	0	0	0	0	0	984
2.2	61488	0	0	0	0	0	0	1011
2.2	61632	0	0	0	0	0	0	1071
2.2	61776	0	0	0	0	0	0	999
2.2	61920	0	0	0	0	0	0	1014
2.2	62064	0	0	0	0	0	0	1053
2.2	62208	0	0	0	0	0	0	1083
2.2	62352	0	0	0	0	0	0	972
2.2	62496	0	0	0	0	0	0	984
2.2	62640	0	0	0	0	0	0	1008
2.2	62784	0	0	0	0	0	0	1134
2.2	62928	0	0	0	0	0	0	1128
2.2	63072	0	0	0	0	0	0	1083
2.2	63216	0	0	0	0	0	0	1116
2.2	63360	0	0	0	0	0	0	1011
2.2	63504	0	0	0	0	0	0	1035
2.2	63648	0	0	0	0	0	0	1014
2.2	63792	0	0	0	0	0	0	1041
2.2	63936	0	0	0	0	0	0	1098
2.2	64080	0	0	0	0	0	0	1113
2.2	64224	0	0	0	0	0	0	1086
2.2	64368	0	0	0	0	0	0	1071
2.2	64512	0	0	0	0	0	0	990
2.2	64656	0	0	0	0	0	0	933
2.2	64800	0	0	0	0	0	0	981
2.2	64944	0	0	0	0	0	0	1062
2.2	65088	0	0	0	0	0	0	1113
2.2	65232	0	0	0	0	0	0	1071
2.2	65376	0	0	0	0	0	0	1041
2.2	65520	0	0	0	0	0	0	999
2.2	65664	0	0	0	0	0	0	1017
2.2	65808	0	0	0	0	0	0	1002
2.2	65952	0	0	0	0	0	0	960
2.2	66096	0	0	0	0	0	0	963
2.2	66240	0	0	0	0	0	0	1005
2.2	66384	0	0	0	0	0	0	1110
2.2	66528	0	0	0	0	0	0	1014
2.2	66672	0	0	0	0	0	0	984
2.2	66816	0	0	0	0	0	0	1029
2.2	66960	0	0	0	0	0	0	975
2.2	67104	0	0	0	0	0	0	1020
2.2	67248	0	0	0	0	0	0	1029
2.2	67392	0	0	0	0	0	0	1041
2.2	67536	0	0	0	0	0	0	1029
2.2	67680	0	0	0	0	0	0	1020
2.2	67824	0	0	0	0	0	0	1149
2.2	67968	0	0	0	0	0	0	1113
2.2	68112	0	0	0	0	0	0	1062
2.2	68256	0	0	0	0	0	0	1053
2.2	68400	0	0	0	0	0	0	1062
2.2	68544	0	0	0	0	0	0	1044
2.2	68688	0	0	0	0	0	0	1026
2.2	68832	0	0	0	0	0	0	1023
2.2	68976	0	0	0	0	0	0	1032
2.2	69120	0	0	0	0	0	0	1080
3.2	43344	0	366	0	366	366	3024.01	3210
3.2	43488	0	339	0	339	339	2796.56	3222
3.2	43632	0	313	0	313	313	2643.31	3171
3.2	43776	0	294	0	294	294	2450.63	3165
3.2	43920	0	265	0	265	265	2195.68	3297
3.2	44064	0	251	0	251	251	2105.19	3429
3.2	44208	0	238	0	238	238	1988.32	3438
3.2	44352	0	220	0	220	220	1820.05	3417
3.2	44496	0	204	0	204	204	1698.31	3201
3.2	44640	0	181	0	181	181	1500.66	3207
3.2	44784	0	158	0	158	158	1331.14	3102
3.2	44928	0	140	0	140	140	1173.2	3192
3.2	45072	0	125	0	125	125	1098.78	3213
3.2	45216	0	110	0	110	110	962.992	3441
3.2	45360	0	93	0	93	93	823.083	3330
3.2	45504	0	79	0	79	79	701.937	3264
3.2	45648	0	63	0	63	63	555.273	3189
3.2	45792	0	57	0	57	57	535.596	3213
3.2	45936	0	45	0	45	45	411.439	3324
3.2	46080	0	37	0	37	37	335.074	3399
3.2	46224	0	28	0	28	28	239.753	3207
3.2	46368	0	22	0	22	22	181.29	3270
3.2	46512	0	19	0	19	19	160.265	3243
3.2	46656	0	16	0	16	16	141.095	3195
3.2	46800	0	13	0	13	13	117.691	3141
3.2	46944	0	11	0	11	11	99.7807	3285
3.2	47088	0	10	0	10	10	86.5321	3276
3.2	47232	0	9	0	9	9	69.7321	3228
3.2	47376	0	7	0	7	7	51.5988	3237
3.2	47520	0	5	0	5	5	33.3033	3258
3.2	47664	0	4	0	4	4	20.5037	3276
3.2	47808	0	3	0	3	3	19.1704	3213
3.2	47952	0	2	0	2	2	14.0952	3177
3.2	48096	0	2	0	2	2	14.0952	3225
3.2	48240	0	1	0	1	1	7.04762	3174
3.2	48384	0	1	0	1	1	7.04762	3255
3.2	48528	0	1	0	1	1	7.04762	3210
3.2	48672	0	1	0	1	1	7.04762	3150
3.2	48816	0	1	0	1	1	7.04762	3138
3.2	48960	0	0	0	0	0	0	3183
3.2	49104	0	0	0	0	0	0	3366
3.2	49248	0	0	0	0	0	0	3285
3.2	49392	0	0	0	0	0	0	3264
3.2	49536	0	0	0	0	0	0	3291
3.2	49680	0	0	0	0	0	0	3252
3.2	49824	0	0	0	0	0	0	3213
3.2	49968	0	0	0	0	0	0	3279
3.2	50112	0	0	0	0	0	0	3198
3.2	50256	0	0	0	0	0	0	3120
3.2	50400	0	0	0	0	0	0	3309
3.2	50544	0	0	0	0	0	0	3393
3.2	50688	0	0	0	0	0	0	3282
3.2	50832	0	0	0	0	0	0	3297
3.2	50976	0	0	0	0	0	0	3234
3.2	51120	0	0	0	0	0	0	3075
3.2	51264	0	0	0	0	0	0	3159
3.2	51408	0	0	0	0	0	0	3258
3.2	51552	0	0	0	0	0	0	3297
3.2	51696	0	0	0	0	0	0	3300
3.2	51840	0	0	0	0	0	0	3219
3.2	51984	0	0	0	0	0	0	3228
3.2	52128	0	0	0	0	0	0	3078
3.2	52272	0	0	0	0	0	0	3180
3.2	52416	0	0	0	0	0	0	3159
3.2	52560	0	0	0	0	0	0	3099
3.2	52704	0	0	0	0	0	0	3144
3.2	52848	0	0	0	0	0	0	3231
3.2	52992	0	0	0	0	0	0	3123
3.2	53136	0	0	0	0	0	0	3033
3.2	53280	0	0	0	0	0	0	3060
3.2	53424	0	0	0	0	0	0	3042
3.2	53568	0	0	0	0	0	0	3156
3.2	53712	0	0	0	0	0	0	3210
3.2	53856	0	0	0	0	0	0	3042
3.2	54000	0	0	0	0	0	0	2973
3.2	54144	0	0	0	0	0	0	3036
3.2	54288	0	0	0	0	0	0	3153
3.2	54432	0	0	0	0	0	0	3060
3.2	54576	0	0	0	0	0	0	3234
3.2	54720	0	0	0	0	0	0	3279
3.2	54864	0	0	0	0	0	0	3222
3.2	55008	0	0	0	0	0	0	3177
3.2	55152	0	0	0	0	0	0	3207
3.2	55296	0	0	0	0	0	0	3201
3.2	55440	0	0	0	0	0	0	3222
3.2	55584	0	0	0	0	0	0	3153
3.2	55728	0	0	0	0	0	0	3012
3.2	55872	0	0	0	0	0	0	2997
3.2	56016	0	0	0	0	0	0	3033
3.2	56160	0	0	0	0	0	0	3057
3.2	56304	0	0	0	0	0	0	3036
3.2	56448	0	0	0	0	0	0	3177
3.2	56592	0	0	0	0	0	0	3159
3.2	56736	0	0	0	0	0	0	3186
3.2	56880	0	0	0	0	0	0	3147
3.2	57024	0	0	0	0	0	0	3132
3.2	57168	0	0	0	0	0	0	3270
3.2	57312	0	0	0	0	0	0	3129
3.2	57456	0	0	0	0	0	0	3063
3.2	57600	0	0	0	0	0	0	3075
3.2	57744	0	0	0	0	0	0	3075
3.2	57888	0	0	0	0	0	0	3177
3.2	58032	0	0	0	0	0	0	3162
3.2	58176	0	0	0	0	0	0	3138
3.2	58320	0	0	0	0	0	0	2892
3.2	58464	0	0	0	0	0	0	3087
3.2	58608	0	0	0	0	0	0	2970
3.2	58752	0	0	0	0	0	0	3081
3.2	58896	0	0	0	0	0	0	3162
3.2	59040	0	0	0	0	0	0	3111
3.2	59184	0	0	0	0	0	0	3126
3.2	59328	0	0	0	0	0	0	3141
3.2	59472	0	0	0	0	0	0	3102
3.2	59616	0	0	0	0	0	0	3120
3.2	59760	0	0	0	0	0	0	3027
3.2	59904	0	0	0	0	0	0	3084
3.2	60048	0	0	0	0	0	0	3135
3.2	60192	0	0	0	0	0	0	3276
3.2	60336	0	0	0	0	0	0	3180
3.2	60480	0	0	0	0	0	0	3195
3.2	60624	0	0	0	0	0	0	3102
3.2	60768	0	0	0	0	0	0	3240
3.2	60912	0	0	0	0	0	0	3255
3.2	61056	0	0	0	0	0	0	3249
3.2	61200	0	0	0	0	0	0	3171
3.2	61344	0	0	0	0	0	0	3102
3.2	61488	0	0	0	0	0	0	3285
3.2	61632	0	0	0	0	0	0	3150
3.2	61776	0	0	0	0	0	0	3171
3.2	61920	0	0	0	0	0	0	3090
3.2	62064	0	0	0	0	0	0	3282
3.2	62208	0	0	0	0	0	0	3231
3.2	62352	0	0	0	0	0	0	3228
3.2	62496	0	0	0	0	0	0	3195
3.2	62640	0	0	0	0	0	0	3126
3.2	62784	0	0	0	0	0	0	3180
3.2	62928	0	0	0	0	0	0	3153
3.2	63072	0	0	0	0	0	0	3105
3.2	63216	0	0	0	0	0	0	3198
3.2	63360	0	0	0	0	0	0	3114
3.2	63504	0	0	0	0	0	0	3225
3.2	63648	0	0	0	0	0	0	3054
3.2	63792	0	0	0	0	0	0	3201
3.2	63936	0	0	0	0	0	0	3105
3.2	64080	0	0	0	0	0	0	3243
3.2	64224	0	0	0	0	0	0	3231
3.2	64368	0	0	0	0	0	0	3168
3.2	64512	0	0	0	0	0	0	3123
3.2	64656	0	0	0	0	0	0	2928
3.2	64800	0	0	0	0	0	0	3171
3.2	64944	0	0	0	0	0	0	3417
3.2	65088	0	0	0	0	0	0	3294
3.2	65232	0	0	0	0	0	0	3309
3.2	65376	0	0	0	0	0	0	3237
3.2	65520	0	0	0	0	0	0	3186
3.2	65664	0	0	0	0	0	0	3036
3.2	65808	0	0	0	0	0	0	3165
3.2	65952	0	0	0	0	0	0	3117
3.2	66096	0	0	0	0	0	0	3135
3.2	66240	0	0	0	0	0	0	3186
3.2	66384	0	0	0	0	0	0	3135
3.2	66528	0	0	0	0	0	0	3222
3.2	66672	0	0	0	0	0	0	3246
3.2	66816	0	0	0	0	0	0	3276
3.2	66960	0	0	0	0	0	0	3225
3.2	67104	0	0	0	0	0	0	3264
3.2	67248	0	0	0	0	0	0	3201
3.2	67392	0	0	0	0	0	0	3198
3.2	67536	0	0	0	0	0	0	3267
3.2	67680	0	0	0	0	0	0	3309
3.2	67824	0	0	0	0	0	0	3213
3.2	67968	0	0	0	0	0	0	3219
3.2	68112	0	0	0	0	0	0	3171
3.2	68256	0	0	0	0	0	0	3120
3.2	68400	0	0	0	0	0	0	3273
3.2	68544	0	0	0	0	0	0	3213
3.2	68688	0	0	0	0	0	0	3168
3.2	68832	0	0	0	0	0	0	3129
3.2	68976	0	0	0	0	0	0	3156
3.2	69120	0	0	0	0	0	0	3039
4.1	43344	0	51	0	51	51	179.226	2259
4.1	43488	0	44	0	44	44	412.473	2259
4.1	43632	0	41	0	41	41	165.245	2256
4.1	43776	0	34	0	34	34	133.203	2313
4.1	43920	0	30	0	30	30	291.339	2295
4.1	44064	0	28	0	28	28	133.203	2283
4.1	44208	0	28	0	28	28	195.292	2118
4.1	44352	0	25	0	25	25	145.187	2280
4.1	44496	0	21	0	21	21	189.215	2157
4.1	44640	0	19	0	19	19	113.145	2280
4.1	44784	0	17	0	17	17	212.229	2259
4.1	44928	0	13	0	13	13	139.197	2130
4.1	45072	0	12	0	12	12	90.1333	2061
4.1	45216	0	11	0	11	11	136.158	2109
4.1	45360	0	9	0	9	9	73.1145	2112
4.1	45504	0	6	0	6	6	51.0588	2223
4.1	45648	0	4	0	4	4	62.0863	2112
4.1	45792	0	3	0	3	3	53.0568	2130
4.1	45936	0	2	0	2	2	30.0444	2133
4.1	46080	0	2	0	2	2	30.0444	2082
4.1	46224	0	2	0	2	2	30.0444	2061
4.1	46368	0	2	0	2	2	34.0392	2157
4.1	46512	0	2	0	2	2	30.0444	2208
4.1	46656	0	2	0	2	2	30.0444	2205
4.1	46800	0	1	0	1	1	15.0222	2136
4.1	46944	0	1	0	1	1	15.0222	2049
4.1	47088	0	1	0	1	1	17.0196	2118
4.1	47232	0	1	0	1	1	15.0222	2010
4.1	47376	0	1	0	1	1	0	2046
4.1	47520	0	1	0	1	1	15.0222	2070
4.1	47664	0	1	0	1	1	15.0222	2097
4.1	47808	0	1	0	1	1	15.0222	2076
4.1	47952	0	1	0	1	1	15.0222	2034
4.1	48096	0	1	0	1	1	15.0222	2160
4.1	48240	0	1	0	1	1	15.0222	2145
4.1	48384	0	1	0	1	1	15.0222	2067
4.1	48528	0	1	0	1	1	15.0222	2082
4.1	48672	0	1	0	1	1	15.0222	2100
4.1	48816	0	1	0	1	1	17.0196	2076
4.1	48960	0	0	0	0	0	0	2121
4.1	49104	0	0	0	0	0	0	2202
4.1	49248	0	0	0	0	0	0	2145
4.1	49392	0	0	0	0	0	0	2127
4.1	49536	0	0	0	0	0	0	2193
4.1	49680	0	0	0	0	0	0	2193
4.1	49824	0	0	0	0	0	0	2181
4.1	49968	0	0	0	0	0	0	2166
4.1	50112	0	0	0	0	0	0	2016
4.1	50256	0	0	0	0	0	0	2133
4.1	50400	0	0	0	0	0	0	2082
4.1	50544	0	0	0	0	0	0	2127
4.1	50688	0	0	0	0	0	0	2073
4.1	50832	0	0	0	0	0	0	1968
4.1	50976	0	0	0	0	0	0	2088
4.1	51120	0	0	0	0	0	0	2094
4.1	51264	0	0	0	0	0	0	2154
4.1	51408	0	0	0	0	0	0	2208
4.1	51552	0	0	0	0	0	0	2163
4.1	51696	0	0	0	0	0	0	2175
4.1	51840	0	0	0	0	0	0	2070
4.1	51984	0	0	0	0	0	0	2208
4.1	52128	0	0	0	0	0	0	2208
4.1	52272	0	0	0	0	0	0	2109
4.1	52416	0	0	0	0	0	0	2130
4.1	52560	0	0	0	0	0	0	2115
4.1	52704	0	0	0	0	0	0	2211
4.1	52848	0	0	0	0	0	0	2169
4.1	52992	0	0	0	0	0	0	2052
4.1	53136	0	0	0	0	0	0	2127
4.1	53280	0	0	0	0	0	0	2085
4.1	53424	0	0	0	0	0	0	2118
4.1	53568	0	0	0	0	0	0	2169
4.1	53712	0	0	0	0	0	0	2121
4.1	53856	0	0	0	0	0	0	2148
4.1	54000	0	0	0	0	0	0	2166
4.1	54144	0	0	0	0	0	0	2202
4.1	54288	0	0	0	0	0	0	2292
4.1	54432	0	0	0	0	0	0	2280
4.1	54576	0	0	0	0	0	0	2115
4.1	54720	0	0	0	0	0	0	2118
4.1	54864	0	0	0	0	0	0	2145
4.1	55008	0	0	0	0	0	0	2121
4.1	55152	0	0	0	0	0	0	2265
4.1	55296	0	0	0	0	0	0	2175
4.1	55440	0	0	0	0	0	0	2142
4.1	55584	0	0	0	0	0	0	2115
4.1	55728	0	0	0	0	0	0	2031
4.1	55872	0	0	0	0	0	0	2052
4.1	56016	0	0	0	0	0	0	2058
4.1	56160	0	0	0	0	0	0	2109
4.1	56304	0	0	0	0	0	0	2073
4.1	56448	0	0	0	0	0	0	1980
4.1	56592	0	0	0	0	0	0	2070
4.1	56736	0	0	0	0	0	0	2067
4.1	56880	0	0	0	0	0	0	2079
4.1	57024	0	0	0	0	0	0	2034
4.1	57168	0	0	0	0	0	0	2058
4.1	57312	0	0	0	0	0	0	2106
4.1	57456	0	0	0	0	0	0	2220
4.1	57600	0	0	0	0	0	0	2178
4.1	57744	0	0	0	0	0	0	2115
4.1	57888	0	0	0	0	0	0	2085
4.1	58032	0	0	0	0	0	0	2106
4.1	58176	0	0	0	0	0	0	2175
4.1	58320	0	0	0	0	0	0	2130
4.1	58464	0	0	0	0	0	0	2100
4.1	58608	0	0	0	0	0	0	2118
4.1	58752	0	0	0	0	0	0	2091
4.1	58896	0	0	0	0	0	0	2175
4.1	59040	0	0	0	0	0	0	2166
4.1	59184	0	0	0	0	0	0	2094
4.1	59328	0	0	0	0	0	0	2139
4.1	59472	0	0	0	0	0	0	2109
4.1	59616	0	0	0	0	0	0	2127
4.1	59760	0	0	0	0	0	0	2085
4.1	59904	0	0	0	0	0	0	2154
4.1	60048	0	0	0	0	0	0	2046
4.1	60192	0	0	0	0	0	0	2172
4.1	60336	0	0	0	0	0	0	2151
4.1	60480	0	0	0	0	0	0	2205
4.1	60624	0	0	0	0	0	0	2292
4.1	60768	0	0	0	0	0	0	2157
4.1	60912	0	0	0	0	0	0	2109
4.1	61056	0	0	0	0	0	0	2058
4.1	61200	0	0	0	0	0	0	1929
4.1	61344	0	0	0	0	0	0	1992
4.1	61488	0	0	0	0	0	0	2121
4.1	61632	0	0	0	0	0	0	2166
4.1	61776	0	0	0	0	0	0	2202
4.1	61920	0	0	0	0	0	0	1968
4.1	62064	0	0	0	0	0	0	2106
4.1	62208	0	0	0	0	0	0	2112
4.1	62352	0	0	0	0	0	0	2337
4.1	62496	0	0	0	0	0	0	2232
4.1	62640	0	0	0	0	0	0	2100
4.1	62784	0	0	0	0	0	0	2124
4.1	62928	0	0	0	0	0	0	2244
4.1	63072	0	0	0	0	0	0	2178
4.1	63216	0	0	0	0	0	0	2136
4.1	63360	0	0	0	0	0	0	2088
4.1	63504	0	0	0	0	0	0	1986
4.1	63648	0	0	0	0	0	0	1932
4.1	63792	0	0	0	0	0	0	2031
4.1	63936	0	0	0	0	0	0	2109
4.1	64080	0	0	0	0	0	0	2046
4.1	64224	0	0	0	0	0	0	2124
4.1	64368	0	0	0	0	0	0	2112
4.1	64512	0	0	0	0	0	0	2073
4.1	64656	0	0	0	0	0	0	2190
4.1	64800	0	0	0	0	0	0	2211
4.1	64944	0	0	0	0	0	0	2049
4.1	65088	0	0	0	0	0	0	2118
4.1	65232	0	0	0	0	0	0	2070
4.1	65376	0	0	0	0	0	0	2196
4.1	65520	0	0	0	0	0	0	2307
4.1	65664	0	0	0	0	0	0	2193
4.1	65808	0	0	0	0	0	0	2106
4.1	65952	0	0	0	0	0	0	2073
4.1	66096	0	0	0	0	0	0	2031
4.1	66240	0	0	0	0	0	0	2145
4.1	66384	0	0	0	0	0	0	2094
4.1	66528	0	0	0	0	0	0	2139
4.1	66672	0	0	0	0	0	0	2109
4.1	66816	0	0	0	0	0	0	2142
4.1	66960	0	0	0	0	0	0	2145
4.1	67104	0	0	0	0	0	0	2175
4.1	67248	0	0	0	0	0	0	2100
4.1	67392	0	0	0	0	0	0	2142
4.1	67536	0	0	0	0	0	0	2196
4.1	67680	0	0	0	0	0	0	2250
4.1	67824	0	0	0	0	0	0	2247
4.1	67968	0	0	0	0	0	0	2151
4.1	68112	0	0	0	0	0	0	2322
4.1	68256	0	0	0	0	0	0	2187
4.1	68400	0	0	0	0	0	0	2118
4.1	68544	0	0	0	0	0	0	1968
4.1	68688	0	0	0	0	0	0	2205
4.1	68832	0	0	0	0	0	0	2112
4.1	68976	0	0	0	0	0	0	1956
4.1	69120	0	0	0	0	0	0	2073
4.2	43344	0	29	0	29	29	161.258	2109
4.2	43488	0	28	0	28	28	145.282	2049
4.2	43632	0	25	0	25	25	78.1576	2070
4.2	43776	0	25	0	25	25	132.257	1896
4.2	43920	0	22	0	22	22	158.304	1890
4.2	44064	0	21	0	21	21	172.28	1920
4.2	44208	0	18	0	18	18	37.0816	1983
4.2	44352	0	15	0	15	15	30.0444	1926
4.2	44496	0	14	0	14	14	64.0837	1971
4.2	44640	0	14	0	14	14	60.0889	1968
4.2	44784	0	13	0	13	13	131.207	1908
4.2	44928	0	10	0	10	10	43.0701	1818
4.2	45072	0	10	0	10	10	15.0222	1968
4.2	45216	0	9	0	9	9	49.0614	1989
4.2	45360	0	5	0	5	5	26.0513	1995
4.2	45504	0	4	0	4	4	26.0513	2010
4.2	45648	0	3	0	3	3	30.0444	1980
4.2	45792	0	3	0	3	3	19.0175	2124
4.2	45936	0	3	0	3	3	17.0196	1962
4.2	46080	0	3	0	3	3	15.0222	1914
4.2	46224	0	1	0	1	1	17.0196	1824
4.2	46368	0	0	0	0	0	0	1791
4.2	46512	0	0	0	0	0	0	1731
4.2	46656	0	0	0	0	0	0	1881
4.2	46800	0	0	0	0	0	0	1779
4.2	46944	0	0	0	0	0	0	1776
4.2	47088	0	0	0	0	0	0	1929
4.2	47232	0	0	0	0	0	0	1872
4.2	47376	0	0	0	0	0	0	1776
4.2	47520	0	0	0	0	0	0	1725
4.2	47664	0	0	0	0	0	0	1725
4.2	47808	0	0	0	0	0	0	1857
4.2	47952	0	0	0	0	0	0	1833
4.2	48096	0	0	0	0	0	0	1842
4.2	48240	0	0	0	0	0	0	1854
4.2	48384	0	0	0	0	0	0	1845
4.2	48528	0	0	0	0	0	0	1806
4.2	48672	0	0	0	0	0	0	1890
4.2	48816	0	0	0	0	0	0	1869
4.2	48960	0	0	0	0	0	0	1866
4.2	49104	0	0	0	0	0	0	1779
4.2	49248	0	0	0	0	0	0	1821
4.2	49392	0	0	0	0	0	0	1779
4.2	49536	0	0	0	0	0	0	1902
4.2	49680	0	0	0	0	0	0	1857
4.2	49824	0	0	0	0	0	0	1911
4.2	49968	0	0	0	0	0	0	1869
4.2	50112	0	0	0	0	0	0	1992
4.2	50256	0	0	0	0	0	0	1956
4.2	50400	0	0	0	0	0	0	1842
4.2	50544	0	0	0	0	0	0	1887
4.2	50688	0	0	0	0	0	0	1902
4.2	50832	0	0	0	0	0	0	1794
4.2	50976	0	0	0	0	0	0	1875
4.2	51120	0	0	0	0	0	0	1965
4.2	51264	0	0	0	0	0	0	1893
4.2	51408	0	0	0	0	0	0	1806
4.2	51552	0	0	0	0	0	0	1977
4.2	51696	0	0	0	0	0	0	1944
4.2	51840	0	0	0	0	0	0	1911
4.2	51984	0	0	0	0	0	0	1971
4.2	52128	0	0	0	0	0	0	1935
4.2	52272	0	0	0	0	0	0	1863
4.2	52416	0	0	0	0	0	0	1830
4.2	52560	0	0	0	0	0	0	1962
4.2	52704	0	0	0	0	0	0	1824
4.2	52848	0	0	0	0	0	0	1833
4.2	52992	0	0	0	0	0	0	1944
4.2	53136	0	0	0	0	0	0	1866
4.2	53280	0	0	0	0	0	0	1836
4.2	53424	0	0	0	0	0	0	1815
4.2	53568	0	0	0	0	0	0	1776
4.2	53712	0	0	0	0	0	0	1794
4.2	53856	0	0	0	0	0	0	1788
4.2	54000	0	0	0	0	0	0	1845
4.2	54144	0	0	0	0	0	0	1803
4.2	54288	0	0	0	0	0	0	1776
4.2	54432	0	0	0	0	0	0	1869
4.2	54576	0	0	0	0	0	0	1986
4.2	54720	0	0	0	0	0	0	2013
4.2	54864	0	0	0	0	0	0	2112
4.2	55008	0	0	0	0	0	0	1971
4.2	55152	0	0	0	0	0	0	1878
4.2	55296	0	0	0	0	0	0	1902
4.2	55440	0	0	0	0	0	0	1872
4.2	55584	0	0	0	0	0	0	1911
4.2	55728	0	0	0	0	0	0	1965
4.2	55872	0	0	0	0	0	0	1851
4.2	56016	0	0	0	0	0	0	1983
4.2	56160	0	0	0	0	0	0	2034
4.2	56304	0	0	0	0	0	0	2010
4.2	56448	0	0	0	0	0	0	2055
4.2	56592	0	0	0	0	0	0	1995
4.2	56736	0	0	0	0	0	0	1932
4.2	56880	0	0	0	0	0	0	1860
4.2	57024	0	0	0	0	0	0	1863
4.2	57168	0	0	0	0	0	0	1800
4.2	57312	0	0	0	0	0	0	1866
4.2	57456	0	0	0	0	0	0	1953
4.2	57600	0	0	0	0	0	0	1950
4.2	57744	0	0	0	0	0	0	1974
4.2	57888	0	0	0	0	0	0	1932
4.2	58032	0	0	0	0	0	0	1890
4.2	58176	0	0	0	0	0	0	2043
4.2	58320	0	0	0	0	0	0	2019
4.2	58464	0	0	0	0	0	0	2025
4.2	58608	0	0	0	0	0	0	2001
4.2	58752	0	0	0	0	0	0	1947
4.2	58896	0	0	0	0	0	0	1884
4.2	59040	0	0	0	0	0	0	1863
4.2	59184	0	0	0	0	0	0	1854
4.2	59328	0	0	0	0	0	0	1713
4.2	59472	0	0	0	0	0	0	1791
4.2	59616	0	0	0	0	0	0	1881
4.2	59760	0	0	0	0	0	0	1854
4.2	59904	0	0	0	0	0	0	1860
4.2	60048	0	0	0	0	0	0	1911
4.2	60192	0	0	0	0	0	0	1980
4.2	60336	0	0	0	0	0	0	1989
4.2	60480	0	0	0	0	0	0	2043
4.2	60624	0	0	0	0	0	0	1896
4.2	60768	0	0	0	0	0	0	1893
4.2	60912	0	0	0	0	0	0	1845
4.2	61056	0	0	0	0	0	0	1917
4.2	61200	0	0	0	0	0	0	2031
4.2	61344	0	0	0	0	0	0	1935
4.2	61488	0	0	0	0	0	0	1881
4.2	61632	0	0	0	0	0	0	1860
4.2	61776	0	0	0	0	0	0	1893
4.2	61920	0	0	0	0	0	0	1851
4.2	62064	0	0	0	0	0	0	1833
4.2	62208	0	0	0	0	0	0	1866
4.2	62352	0	0	0	0	0	0	1899
4.2	62496	0	0	0	0	0	0	1953
4.2	62640	0	0	0	0	0	0	1851
4.2	62784	0	0	0	0	0	0	1908
4.2	62928	0	0	0	0	0	0	1965
4.2	63072	0	0	0	0	0	0	1968
4.2	63216	0	0	0	0	0	0	1920
4.2	63360	0	0	0	0	0	0	1893
4.2	63504	0	0	0	0	0	0	1974
4.2	63648	0	0	0	0	0	0	2052
4.2	63792	0	0	0	0	0	0	1992
4.2	63936	0	0	0	0	0	0	1998
4.2	64080	0	0	0	0	0	0	1875
4.2	64224	0	0	0	0	0	0	1887
4.2	64368	0	0	0	0	0	0	1953
4.2	64512	0	0	0	0	0	0	1977
4.2	64656	0	0	0	0	0	0	1959
4.2	64800	0	0	0	0	0	0	1881
4.2	64944	0	0	0	0	0	0	1854
4.2	65088	0	0	0	0	0	0	1857
4.2	65232	0	0	0	0	0	0	1893
4.2	65376	0	0	0	0	0	0	1929
4.2	65520	0	0	0	0	0	0	1866
4.2	65664	0	0	0	0	0	0	1923
4.2	65808	0	0	0	0	0	0	1935
4.2	65952	0	0	0	0	0	0	2004
4.2	66096	0	0	0	0	0	0	1974
4.2	66240	0	0	0	0	0	0	1884
4.2	66384	0	0	0	0	0	0	1764
4.2	66528	0	0	0	0	0	0	1881
4.2	66672	0	0	0	0	0	0	1776
4.2	66816	0	0	0	0	0	0	1911
4.2	66960	0	0	0	0	0	0	1806
4.2	67104	0	0	0	0	0	0	1881
4.2	67248	0	0	0	0	0	0	1896
4.2	67392	0	0	0	0	0	0	1962
4.2	67536	0	0	0	0	0	0	1905
4.2	67680	0	0	0	0	0	0	1929
4.2	67824	0	0	0	0	0	0	1857
4.2	67968	0	0	0	0	0	0	1827
4.2	68112	0	0	0	0	0	0	1845
4.2	68256	0	0	0	0	0	0	1923
4.2	68400	0	0	0	0	0	0	1794
4.2	68544	0	0	0	0	0	0	1920
4.2	68688	0	0	0	0	0	0	1914
4.2	68832	0	0	0	0	0	0	1929
4.2	68976	0	0	0	0	0	0	1854
4.2	69120	0	0	0	0	0	0	1848
5.1	43344	0	65	0	65	65	1.33333	4059
5.1	43488	0	63	0	63	63	1.33333	3996
5.1	43632	0	55	0	55	55	1.33333	4023
5.1	43776	0	53	0	53	53	1.33333	4080
5.1	43920	0	48	0	48	48	1.33333	3987
5.1	44064	0	42	0	42	42	0	4056
5.1	44208	0	37	0	37	37	0	4212
5.1	44352	0	29	0	29	29	0	4074
5.1	44496	0	26	0	26	26	0	4338
5.1	44640	0	20	0	20	20	0	4146
5.1	44784	0	18	0	18	18	0	4035
5.1	44928	0	13	0	13	13	0	4137
5.1	45072	0	9	0	9	9	0	4287
5.1	45216	0	8	0	8	8	0	4308
5.1	45360	0	6	0	6	6	0	4134
5.1	45504	0	5	0	5	5	0	3987
5.1	45648	0	3	0	3	3	0	3978
5.1	45792	0	2	0	2	2	0	4038
5.1	45936	0	1	0	1	1	0	4098
5.1	46080	0	1	0	1	1	0	4221
5.1	46224	0	0	0	0	0	0	4185
5.1	46368	0	0	0	0	0	0	4128
5.1	46512	0	0	0	0	0	0	4233
5.1	46656	0	0	0	0	0	0	4239
5.1	46800	0	0	0	0	0	0	4230
5.1	46944	0	0	0	0	0	0	4152
5.1	47088	0	0	0	0	0	0	4170
5.1	47232	0	0	0	0	0	0	4185
5.1	47376	0	0	0	0	0	0	4260
5.1	47520	0	0	0	0	0	0	4080
5.1	47664	0	0	0	0	0	0	4038
5.1	47808	0	0	0	0	0	0	4008
5.1	47952	0	0	0	0	0	0	3912
5.1	48096	0	0	0	0	0	0	3933
5.1	48240	0	0	0	0	0	0	3969
5.1	48384	0	0	0	0	0	0	3978
5.1	48528	0	0	0	0	0	0	4023
5.1	48672	0	0	0	0	0	0	4077
5.1	48816	0	0	0	0	0	0	4113
5.1	48960	0	0	0	0	0	0	4029
5.1	49104	0	0	0	0	0	0	3954
5.1	49248	0	0	0	0	0	0	3945
5.1	49392	0	0	0	0	0	0	4200
5.1	49536	0	0	0	0	0	0	4200
5.1	49680	0	0	0	0	0	0	4185
5.1	49824	0	0	0	0	0	0	4203
5.1	49968	0	0	0	0	0	0	4056
5.1	50112	0	0	0	0	0	0	3993
5.1	50256	0	0	0	0	0	0	3966
5.1	50400	0	0	0	0	0	0	4140
5.1	50544	0	0	0	0	0	0	4281
5.1	50688	0	0	0	0	0	0	4071
5.1	50832	0	0	0	0	0	0	4098
5.1	50976	0	0	0	0	0	0	4098
5.1	51120	0	0	0	0	0	0	4035
5.1	51264	0	0	0	0	0	0	4170
5.1	51408	0	0	0	0	0	0	4245
5.1	51552	0	0	0	0	0	0	4110
5.1	51696	0	0	0	0	0	0	4191
5.1	51840	0	0	0	0	0	0	4026
5.1	51984	0	0	0	0	0	0	3954
5.1	52128	0	0	0	0	0	0	3975
5.1	52272	0	0	0	0	0	0	4146
5.1	52416	0	0	0	0	0	0	4143
5.1	52560	0	0	0	0	0	0	4107
5.1	52704	0	0	0	0	0	0	3969
5.1	52848	0	0	0	0	0	0	3885
5.1	52992	0	0	0	0	0	0	4110
5.1	53136	0	0	0	0	0	0	4002
5.1	53280	0	0	0	0	0	0	3834
5.1	53424	0	0	0	0	0	0	3963
5.1	53568	0	0	0	0	0	0	3966
5.1	53712	0	0	0	0	0	0	3987
5.1	53856	0	0	0	0	0	0	3933
5.1	54000	0	0	0	0	0	0	3900
5.1	54144	0	0	0	0	0	0	3801
5.1	54288	0	0	0	0	0	0	3990
5.1	54432	0	0	0	0	0	0	4155
5.1	54576	0	0	0	0	0	0	4068
5.1	54720	0	0	0	0	0	0	4005
5.1	54864	0	0	0	0	0	0	4020
5.1	55008	0	0	0	0	0	0	4107
5.1	55152	0	0	0	0	0	0	4149
5.1	55296	0	0	0	0	0	0	4227
5.1	55440	0	0	0	0	0	0	4026
5.1	55584	0	0	0	0	0	0	4038
5.1	55728	0	0	0	0	0	0	4056
5.1	55872	0	0	0	0	0	0	3954
5.1	56016	0	0	0	0	0	0	3987
5.1	56160	0	0	0	0	0	0	4128
5.1	56304	0	0	0	0	0	0	4068
5.1	56448	0	0	0	0	0	0	3981
5.1	56592	0	0	0	0	0	0	4092
5.1	56736	0	0	0	0	0	0	3897
5.1	56880	0	0	0	0	0	0	3954
5.1	57024	0	0	0	0	0	0	3993
5.1	57168	0	0	0	0	0	0	4089
5.1	57312	0	0	0	0	0	0	4023
5.1	57456	0	0	0	0	0	0	3948
5.1	57600	0	0	0	0	0	0	3996
5.1	57744	0	0	0	0	0	0	4116
5.1	57888	0	0	0	0	0	0	4125
5.1	58032	0	0	0	0	0	0	4068
5.1	58176	0	0	0	0	0	0	3999
5.1	58320	0	0	0	0	0	0	4089
5.1	58464	0	0	0	0	0	0	4014
5.1	58608	0	0	0	0	0	0	4092
5.1	58752	0	0	0	0	0	0	4080
5.1	58896	0	0	0	0	0	0	3996
5.1	59040	0	0	0	0	0	0	3894
5.1	59184	0	0	0	0	0	0	3924
5.1	59328	0	0	0	0	0	0	4164
5.1	59472	0	0	0	0	0	0	4071
5.1	59616	0	0	0	0	0	0	4017
5.1	59760	0	0	0	0	0	0	4008
5.1	59904	0	0	0	0	0	0	4062
5.1	60048	0	0	0	0	0	0	4269
5.1	60192	0	0	0	0	0	0	4278
5.1	60336	0	0	0	0	0	0	4203
5.1	60480	0	0	0	0	0	0	4173
5.1	60624	0	0	0	0	0	0	4035
5.1	60768	0	0	0	0	0	0	3996
5.1	60912	0	0	0	0	0	0	3969
5.1	61056	0	0	0	0	0	0	4101
5.1	61200	0	0	0	0	0	0	4059
5.1	61344	0	0	0	0	0	0	3960
5.1	61488	0	0	0	0	0	0	3999
5.1	61632	0	0	0	0	0	0	3900
5.1	61776	0	0	0	0	0	0	4149
5.1	61920	0	0	0	0	0	0	4119
5.1	62064	0	0	0	0	0	0	4167
5.1	62208	0	0	0	0	0	0	4032
5.1	62352	0	0	0	0	0	0	4062
5.1	62496	0	0	0	0	0	0	4149
5.1	62640	0	0	0	0	0	0	4017
5.1	62784	0	0	0	0	0	0	3915
5.1	62928	0	0	0	0	0	0	4017
5.1	63072	0	0	0	0	0	0	4053
5.1	63216	0	0	0	0	0	0	4098
5.1	63360	0	0	0	0	0	0	4056
5.1	63504	0	0	0	0	0	0	4038
5.1	63648	0	0	0	0	0	0	4200
5.1	63792	0	0	0	0	0	0	4233
5.1	63936	0	0	0	0	0	0	4068
5.1	64080	0	0	0	0	0	0	3996
5.1	64224	0	0	0	0	0	0	4095
5.1	64368	0	0	0	0	0	0	4290
5.1	64512	0	0	0	0	0	0	4206
5.1	64656	0	0	0	0	0	0	4215
5.1	64800	0	0	0	0	0	0	3951
5.1	64944	0	0	0	0	0	0	4119
5.1	65088	0	0	0	0	0	0	4059
5.1	65232	0	0	0	0	0	0	3996
5.1	65376	0	0	0	0	0	0	3960
5.1	65520	0	0	0	0	0	0	4017
5.1	65664	0	0	0	0	0	0	4155
5.1	65808	0	0	0	0	0	0	4104
5.1	65952	0	0	0	0	0	0	4074
5.1	66096	0	0	0	0	0	0	4317
5.1	66240	0	0	0	0	0	0	4140
5.1	66384	0	0	0	0	0	0	4014
5.1	66528	0	0	0	0	0	0	4143
5.1	66672	0	0	0	0	0	0	4134
5.1	66816	0	0	0	0	0	0	4047
5.1	66960	0	0	0	0	0	0	4029
5.1	67104	0	0	0	0	0	0	4257
5.1	67248	0	0	0	0	0	0	4101
5.1	67392	0	0	0	0	0	0	4110
5.1	67536	0	0	0	0	0	0	4182
5.1	67680	0	0	0	0	0	0	4101
5.1	67824	0	0	0	0	0	0	4074
5.1	67968	0	0	0	0	0	0	3996
5.1	68112	0	0	0	0	0	0	4008
5.1	68256	0	0	0	0	0	0	4158
5.1	68400	0	0	0	0	0	0	4059
5.1	68544	0	0	0	0	0	0	3921
5.1	68688	0	0	0	0	0	0	3945
5.1	68832	0	0	0	0	0	0	3981
5.1	68976	0	0	0	0	0	0	3921
5.1	69120	0	0	0	0	0	0	4179
6.3	43344	457	2649	13	2636	3106	52945.2	12675
6.3	43488	361	2586	8	2578	2947	48693.1	11896
6.3	43632	290	2509	12	2497	2799	45165.7	11208
6.3	43776	260	2394	5	2389	2654	41596.3	11013
6.3	43920	248	2301	2	2299	2549	40292.6	10931
6.3	44064	220	2222	3	2219	2442	38432.7	10899
6.3	44208	198	2132	7	2125	2330	36381.4	10591
6.3	44352	201	2052	15	2037	2253	35121.7	10673
6.3	44496	200	1940	3	1937	2140	32994.7	10793
6.3	44640	179	1855	1	1854	2034	30849.2	10962
6.3	44784	176	1760	0	1760	1936	29878.9	10853
6.3	44928	156	1676	1	1675	1832	29282.3	10585
6.3	45072	154	1583	0	1583	1737	27568.3	11080
6.3	45216	123	1495	1	1494	1618	24623	10560
6.3	45360	119	1393	0	1393	1512	22979.4	10646
6.3	45504	109	1297	0	1297	1406	21301.9	10278
6.3	45648	70	1223	3	1220	1293	18908.6	10077
6.3	45792	72	1136	0	1136	1208	18539	10104
6.3	45936	80	1043	0	1043	1123	17685.4	9955
6.3	46080	55	961	0	961	1016	15693.4	9840
6.3	46224	45	891	0	891	936	14260.1	9674
6.3	46368	38	822	0	822	860	12878.7	9709
6.3	46512	36	755	0	755	791	11846.1	9603
6.3	46656	25	697	0	697	722	10745.5	9743
6.3	46800	38	625	0	625	663	9984.18	9617
6.3	46944	25	555	0	555	580	8774.23	9361
6.3	47088	17	499	0	499	516	7570.75	9512
6.3	47232	14	452	0	452	466	6764.27	9612
6.3	47376	19	413	0	413	432	6415.1	9557
6.3	47520	19	363	0	363	382	5716.77	9794
6.3	47664	16	316	0	316	332	5047.45	9600
6.3	47808	15	278	0	278	293	4493.22	9418
6.3	47952	9	244	0	244	253	3755.98	9640
6.3	48096	10	204	0	204	214	3257.66	9679
6.3	48240	12	174	0	174	186	2872.36	9652
6.3	48384	6	150	0	150	156	2359.2	9783
6.3	48528	1	119	0	119	120	1607.77	9786
6.3	48672	0	96	0	96	96	1194.61	9570
6.3	48816	0	84	0	84	84	1090.53	9567
6.3	48960	0	58	0	58	58	567.239	9249
6.3	49104	0	48	0	48	48	392.188	9215
6.3	49248	0	40	0	40	40	294.129	9071
6.3	49392	0	34	0	34	34	269.116	8980
6.3	49536	0	29	0	29	29	242.103	9364
6.3	49680	0	21	0	21	21	219.089	9211
6.3	49824	0	17	0	17	17	175.058	9412
6.3	49968	0	14	0	14	14	120.051	9304
6.3	50112	0	11	0	11	11	87.0412	9541
6.3	50256	0	10	0	10	10	87.0412	9330
6.3	50400	0	7	0	7	7	64.0267	9372
6.3	50544	0	6	0	6	6	64.0267	9360
6.3	50688	0	5	0	5	5	64.0267	9576
6.3	50832	0	4	0	4	4	47.0071	9516
6.3	50976	0	4	0	4	4	47.0071	9579
6.3	51120	0	3	0	3	3	0	9501
6.3	51264	0	0	0	0	0	0	9477
6.3	51408	0	0	0	0	0	0	9507
6.3	51552	0	0	0	0	0	0	9504
6.3	51696	0	0	0	0	0	0	9687
6.3	51840	0	0	0	0	0	0	9723
6.3	51984	0	0	0	0	0	0	9666
6.3	52128	0	0	0	0	0	0	9948
6.3	52272	0	0	0	0	0	0	9810
6.3	52416	0	0	0	0	0	0	9867
6.3	52560	0	0	0	0	0	0	9804
6.3	52704	0	0	0	0	0	0	9687
6.3	52848	0	0	0	0	0	0	9702
6.3	52992	0	0	0	0	0	0	9807
6.3	53136	0	0	0	0	0	0	9657
6.3	53280	0	0	0	0	0	0	10011
6.3	53424	0	0	0	0	0	0	9828
6.3	53568	0	0	0	0	0	0	9855
6.3	53712	0	0	0	0	0	0	9744
6.3	53856	0	0	0	0	0	0	9876
6.3	54000	0	0	0	0	0	0	10029
6.3	54144	0	0	0	0	0	0	9843
6.3	54288	0	0	0	0	0	0	9606
6.3	54432	0	0	0	0	0	0	9906
6.3	54576	0	0	0	0	0	0	10011
6.3	54720	0	0	0	0	0	0	9735
6.3	54864	0	0	0	0	0	0	9447
6.3	55008	0	0	0	0	0	0	9483
6.3	55152	0	0	0	0	0	0	9861
6.3	55296	0	0	0	0	0	0	9846
6.3	55440	0	0	0	0	0	0	9687
6.3	55584	0	0	0	0	0	0	9606
6.3	55728	0	0	0	0	0	0	9771
6.3	55872	0	0	0	0	0	0	9768
6.3	56016	0	0	0	0	0	0	9855
6.3	56160	0	0	0	0	0	0	9798
6.3	56304	0	0	0	0	0	0	9759
6.3	56448	0	0	0	0	0	0	9876
6.3	56592	0	0	0	0	0	0	9957
6.3	56736	0	0	0	0	0	0	9849
6.3	56880	0	0	0	0	0	0	9528
6.3	57024	0	0	0	0	0	0	9420
6.3	57168	0	0	0	0	0	0	9771
6.3	57312	0	0	0	0	0	0	9738
6.3	57456	0	0	0	0	0	0	9600
6.3	57600	0	0	0	0	0	0	9675
6.3	57744	0	0	0	0	0	0	9651
6.3	57888	0	0	0	0	0	0	9579
6.3	58032	0	0	0	0	0	0	9708
6.3	58176	0	0	0	0	0	0	9969
6.3	58320	0	0	0	0	0	0	9702
6.3	58464	0	0	0	0	0	0	9714
6.3	58608	0	0	0	0	0	0	9777
6.3	58752	0	0	0	0	0	0	9543
6.3	58896	0	0	0	0	0	0	9519
6.3	59040	0	0	0	0	0	0	9954
6.3	59184	0	0	0	0	0	0	9819
6.3	59328	0	0	0	0	0	0	9966
6.3	59472	0	0	0	0	0	0	9780
6.3	59616	0	0	0	0	0	0	9894
6.3	59760	0	0	0	0	0	0	9534
6.3	59904	0	0	0	0	0	0	9651
6.3	60048	0	0	0	0	0	0	9588
6.3	60192	0	0	0	0	0	0	9831
6.3	60336	0	0	0	0	0	0	9765
6.3	60480	0	0	0	0	0	0	9660
6.3	60624	0	0	0	0	0	0	9816
6.3	60768	0	0	0	0	0	0	9591
6.3	60912	0	0	0	0	0	0	9657
6.3	61056	0	0	0	0	0	0	9732
6.3	61200	0	0	0	0	0	0	9657
6.3	61344	0	0	0	0	0	0	9570
6.3	61488	0	0	0	0	0	0	9567
6.3	61632	0	0	0	0	0	0	9702
6.3	61776	0	0	0	0	0	0	9639
6.3	61920	0	0	0	0	0	0	9690
6.3	62064	0	0	0	0	0	0	9579
6.3	62208	0	0	0	0	0	0	9786
6.3	62352	0	0	0	0	0	0	9768
6.3	62496	0	0	0	0	0	0	9843
6.3	62640	0	0	0	0	0	0	9951
6.3	62784	0	0	0	0	0	0	9735
6.3	62928	0	0	0	0	0	0	9804
6.3	63072	0	0	0	0	0	0	9297
6.3	63216	0	0	0	0	0	0	9687
6.3	63360	0	0	0	0	0	0	9858
6.3	63504	0	0	0	0	0	0	9792
6.3	63648	0	0	0	0	0	0	9789
6.3	63792	0	0	0	0	0	0	9672
6.3	63936	0	0	0	0	0	0	9768
6.3	64080	0	0	0	0	0	0	9840
6.3	64224	0	0	0	0	0	0	9783
6.3	64368	0	0	0	0	0	0	9561
6.3	64512	0	0	0	0	0	0	9642
6.3	64656	0	0	0	0	0	0	9567
6.3	64800	0	0	0	0	0	0	9564
6.3	64944	0	0	0	0	0	0	9984
6.3	65088	0	0	0	0	0	0	10002
6.3	65232	0	0	0	0	0	0	9741
6.3	65376	0	0	0	0	0	0	9471
6.3	65520	0	0	0	0	0	0	9462
6.3	65664	0	0	0	0	0	0	9744
6.3	65808	0	0	0	0	0	0	9675
6.3	65952	0	0	0	0	0	0	9564
6.3	66096	0	0	0	0	0	0	9648
6.3	66240	0	0	0	0	0	0	9933
6.3	66384	0	0	0	0	0	0	9882
6.3	66528	0	0	0	0	0	0	9807
6.3	66672	0	0	0	0	0	0	9738
6.3	66816	0	0	0	0	0	0	9606
6.3	66960	0	0	0	0	0	0	9624
6.3	67104	0	0	0	0	0	0	9543
6.3	67248	0	0	0	0	0	0	9642
6.3	67392	0	0	0	0	0	0	9714
6.3	67536	0	0	0	0	0	0	9786
6.3	67680	0	0	0	0	0	0	9372
6.3	67824	0	0	0	0	0	0	9411
6.3	67968	0	0	0	0	0	0	9549
6.3	68112	0	0	0	0	0	0	9561
6.3	68256	0	0	0	0	0	0	9456
6.3	68400	0	0	0	0	0	0	9534
6.3	68544	0	0	0	0	0	0	9558
6.3	68688	0	0	0	0	0	0	9759
6.3	68832	0	0	0	0	0	0	9843
6.3	68976	0	0	0	0	0	0	9771
6.3	69120	0	0	0	0	0	0	9801
7.3	43344	0	33	0	33	33	257.576	1122
7.3	43488	0	29	0	29	29	291.613	1140
7.3	43632	0	26	0	26	26	264.622	1092
7.3	43776	0	23	0	23	23	242.562	1005
7.3	43920	0	20	0	20	20	201.487	1080
7.3	44064	0	13	0	13	13	108.31	1071
7.3	44208	0	11	0	11	11	111.245	1059
7.3	44352	0	9	0	9	9	87.1888	1008
7.3	44496	0	8	0	8	8	70.1746	987
7.3	44640	0	5	0	5	5	48.1119	1092
7.3	44784	0	5	0	5	5	44.1233	1089
7.3	44928	0	4	0	4	4	44.1233	1086
7.3	45072	0	3	0	3	3	33.093	1053
7.3	45216	0	1	0	1	1	11.0303	975
7.3	45360	0	1	0	1	1	11.0303	1110
7.3	45504	0	1	0	1	1	9.03704	987
7.3	45648	0	0	0	0	0	0	1029
7.3	45792	0	0	0	0	0	0	1035
7.3	45936	0	0	0	0	0	0	1107
7.3	46080	0	0	0	0	0	0	1104
7.3	46224	0	0	0	0	0	0	1104
7.3	46368	0	0	0	0	0	0	1113
7.3	46512	0	0	0	0	0	0	1077
7.3	46656	0	0	0	0	0	0	1113
7.3	46800	0	0	0	0	0	0	1140
7.3	46944	0	0	0	0	0	0	1116
7.3	47088	0	0	0	0	0	0	990
7.3	47232	0	0	0	0	0	0	1011
7.3	47376	0	0	0	0	0	0	1080
7.3	47520	0	0	0	0	0	0	1005
7.3	47664	0	0	0	0	0	0	1101
7.3	47808	0	0	0	0	0	0	1152
7.3	47952	0	0	0	0	0	0	1107
7.3	48096	0	0	0	0	0	0	1089
7.3	48240	0	0	0	0	0	0	1065
7.3	48384	0	0	0	0	0	0	1134
7.3	48528	0	0	0	0	0	0	1179
7.3	48672	0	0	0	0	0	0	1152
7.3	48816	0	0	0	0	0	0	1056
7.3	48960	0	0	0	0	0	0	1116
7.3	49104	0	0	0	0	0	0	1176
7.3	49248	0	0	0	0	0	0	1128
7.3	49392	0	0	0	0	0	0	1119
7.3	49536	0	0	0	0	0	0	1161
7.3	49680	0	0	0	0	0	0	1254
7.3	49824	0	0	0	0	0	0	1164
7.3	49968	0	0	0	0	0	0	1158
7.3	50112	0	0	0	0	0	0	1140
7.3	50256	0	0	0	0	0	0	1083
7.3	50400	0	0	0	0	0	0	1158
7.3	50544	0	0	0	0	0	0	1197
7.3	50688	0	0	0	0	0	0	1146
7.3	50832	0	0	0	0	0	0	1125
7.3	50976	0	0	0	0	0	0	1146
7.3	51120	0	0	0	0	0	0	1173
7.3	51264	0	0	0	0	0	0	1155
7.3	51408	0	0	0	0	0	0	1062
7.3	51552	0	0	0	0	0	0	1143
7.3	51696	0	0	0	0	0	0	1131
7.3	51840	0	0	0	0	0	0	1182
7.3	51984	0	0	0	0	0	0	1104
7.3	52128	0	0	0	0	0	0	1152
7.3	52272	0	0	0	0	0	0	1173
7.3	52416	0	0	0	0	0	0	1185
7.3	52560	0	0	0	0	0	0	1161
7.3	52704	0	0	0	0	0	0	1158
7.3	52848	0	0	0	0	0	0	1119
7.3	52992	0	0	0	0	0	0	1101
7.3	53136	0	0	0	0	0	0	1122
7.3	53280	0	0	0	0	0	0	1110
7.3	53424	0	0	0	0	0	0	1119
7.3	53568	0	0	0	0	0	0	1140
7.3	53712	0	0	0	0	0	0	1224
7.3	53856	0	0	0	0	0	0	1095
7.3	54000	0	0	0	0	0	0	1089
7.3	54144	0	0	0	0	0	0	1113
7.3	54288	0	0	0	0	0	0	1065
7.3	54432	0	0	0	0	0	0	1173
7.3	54576	0	0	0	0	0	0	1086
7.3	54720	0	0	0	0	0	0	1044
7.3	54864	0	0	0	0	0	0	1095
7.3	55008	0	0	0	0	0	0	1062
7.3	55152	0	0	0	0	0	0	1074
7.3	55296	0	0	0	0	0	0	1107
7.3	55440	0	0	0	0	0	0	1077
7.3	55584	0	0	0	0	0	0	1188
7.3	55728	0	0	0	0	0	0	1131
7.3	55872	0	0	0	0	0	0	1125
7.3	56016	0	0	0	0	0	0	1173
7.3	56160	0	0	0	0	0	0	1143
7.3	56304	0	0	0	0	0	0	1137
7.3	56448	0	0	0	0	0	0	1128
7.3	56592	0	0	0	0	0	0	1080
7.3	56736	0	0	0	0	0	0	1122
7.3	56880	0	0	0	0	0	0	1140
7.3	57024	0	0	0	0	0	0	1140
7.3	57168	0	0	0	0	0	0	1152
7.3	57312	0	0	0	0	0	0	1230
7.3	57456	0	0	0	0	0	0	1131
7.3	57600	0	0	0	0	0	0	1071
7.3	57744	0	0	0	0	0	0	1113
7.3	57888	0	0	0	0	0	0	1167
7.3	58032	0	0	0	0	0	0	1134
7.3	58176	0	0	0	0	0	0	1122
7.3	58320	0	0	0	0	0	0	1212
7.3	58464	0	0	0	0	0	0	1185
7.3	58608	0	0	0	0	0	0	1158
7.3	58752	0	0	0	0	0	0	1200
7.3	58896	0	0	0	0	0	0	1110
7.3	59040	0	0	0	0	0	0	1125
7.3	59184	0	0	0	0	0	0	1152
7.3	59328	0	0	0	0	0	0	1161
7.3	59472	0	0	0	0	0	0	1110
7.3	59616	0	0	0	0	0	0	1134
7.3	59760	0	0	0	0	0	0	1161
7.3	59904	0	0	0	0	0	0	1188
7.3	60048	0	0	0	0	0	0	1140
7.3	60192	0	0	0	0	0	0	1191
7.3	60336	0	0	0	0	0	0	1170
7.3	60480	0	0	0	0	0	0	1128
7.3	60624	0	0	0	0	0	0	1125
7.3	60768	0	0	0	0	0	0	1230
7.3	60912	0	0	0	0	0	0	1269
7.3	61056	0	0	0	0	0	0	1155
7.3	61200	0	0	0	0	0	0	1119
7.3	61344	0	0	0	0	0	0	1128
7.3	61488	0	0	0	0	0	0	1110
7.3	61632	0	0	0	0	0	0	1113
7.3	61776	0	0	0	0	0	0	1122
7.3	61920	0	0	0	0	0	0	1131
7.3	62064	0	0	0	0	0	0	1047
7.3	62208	0	0	0	0	0	0	1080
7.3	62352	0	0	0	0	0	0	1038
7.3	62496	0	0	0	0	0	0	1152
7.3	62640	0	0	0	0	0	0	1197
7.3	62784	0	0	0	0	0	0	1167
7.3	62928	0	0	0	0	0	0	1113
7.3	63072	0	0	0	0	0	0	1128
7.3	63216	0	0	0	0	0	0	1113
7.3	63360	0	0	0	0	0	0	1137
7.3	63504	0	0	0	0	0	0	1128
7.3	63648	0	0	0	0	0	0	1017
7.3	63792	0	0	0	0	0	0	1086
7.3	63936	0	0	0	0	0	0	1110
7.3	64080	0	0	0	0	0	0	1128
7.3	64224	0	0	0	0	0	0	1212
7.3	64368	0	0	0	0	0	0	1224
7.3	64512	0	0	0	0	0	0	1128
7.3	64656	0	0	0	0	0	0	1134
7.3	64800	0	0	0	0	0	0	1092
7.3	64944	0	0	0	0	0	0	1068
7.3	65088	0	0	0	0	0	0	1167
7.3	65232	0	0	0	0	0	0	1143
7.3	65376	0	0	0	0	0	0	1083
7.3	65520	0	0	0	0	0	0	1053
7.3	65664	0	0	0	0	0	0	1098
7.3	65808	0	0	0	0	0	0	1128
7.3	65952	0	0	0	0	0	0	1080
7.3	66096	0	0	0	0	0	0	1071
7.3	66240	0	0	0	0	0	0	1077
7.3	66384	0	0	0	0	0	0	1110
7.3	66528	0	0	0	0	0	0	1059
7.3	66672	0	0	0	0	0	0	1077
7.3	66816	0	0	0	0	0	0	1050
7.3	66960	0	0	0	0	0	0	1125
7.3	67104	0	0	0	0	0	0	1101
7.3	67248	0	0	0	0	0	0	1101
7.3	67392	0	0	0	0	0	0	1086
7.3	67536	0	0	0	0	0	0	1182
7.3	67680	0	0	0	0	0	0	1155
7.3	67824	0	0	0	0	0	0	1131
7.3	67968	0	0	0	0	0	0	1197
7.3	68112	0	0	0	0	0	0	1098
7.3	68256	0	0	0	0	0	0	1059
7.3	68400	0	0	0	0	0	0	1053
7.3	68544	0	0	0	0	0	0	1017
7.3	68688	0	0	0	0	0	0	1044
7.3	68832	0	0	0	0	0	0	1068
7.3	68976	0	0	0	0	0	0	1083
7.3	69120	0	0	0	0	0	0	1101
8.2	43344	0	40	0	40	40	264.513	1647
8.2	43488	0	38	0	38	38	342.579	1560
8.2	43632	0	33	0	33	33	176.377	1605
8.2	43776	0	30	0	30	30	166.293	1725
8.2	43920	0	27	0	27	27	138.245	1596
8.2	44064	0	27	0	27	27	138.245	1617
8.2	44208	0	24	0	24	24	74.1632	1635
8.2	44352	0	23	0	23	23	95.1751	1572
8.2	44496	0	23	0	23	23	89.1866	1587
8.2	44640	0	23	0	23	23	129.214	1497
8.2	44784	0	21	0	21	21	78.1563	1500
8.2	44928	0	14	0	14	14	37.0816	1629
8.2	45072	0	12	0	12	12	54.1004	1677
8.2	45216	0	11	0	11	11	52.1051	1632
8.2	45360	0	8	0	8	8	11.0303	1617
8.2	45504	0	6	0	6	6	41.0747	1554
8.2	45648	0	5	0	5	5	58.0944	1566
8.2	45792	0	4	0	4	4	26.0525	1569
8.2	45936	0	3	0	3	3	26.0525	1524
8.2	46080	0	2	0	2	2	15.0222	1482
8.2	46224	0	1	0	1	1	0	1482
8.2	46368	0	0	0	0	0	0	1635
8.2	46512	0	0	0	0	0	0	1533
8.2	46656	0	0	0	0	0	0	1485
8.2	46800	0	0	0	0	0	0	1440
8.2	46944	0	0	0	0	0	0	1515
8.2	47088	0	0	0	0	0	0	1431
8.2	47232	0	0	0	0	0	0	1455
8.2	47376	0	0	0	0	0	0	1476
8.2	47520	0	0	0	0	0	0	1479
8.2	47664	0	0	0	0	0	0	1464
8.2	47808	0	0	0	0	0	0	1515
8.2	47952	0	0	0	0	0	0	1449
8.2	48096	0	0	0	0	0	0	1533
8.2	48240	0	0	0	0	0	0	1563
8.2	48384	0	0	0	0	0	0	1455
8.2	48528	0	0	0	0	0	0	1620
8.2	48672	0	0	0	0	0	0	1500
8.2	48816	0	0	0	0	0	0	1443
8.2	48960	0	0	0	0	0	0	1554
8.2	49104	0	0	0	0	0	0	1563
8.2	49248	0	0	0	0	0	0	1482
8.2	49392	0	0	0	0	0	0	1458
8.2	49536	0	0	0	0	0	0	1581
8.2	49680	0	0	0	0	0	0	1494
8.2	49824	0	0	0	0	0	0	1533
8.2	49968	0	0	0	0	0	0	1542
8.2	50112	0	0	0	0	0	0	1575
8.2	50256	0	0	0	0	0	0	1575
8.2	50400	0	0	0	0	0	0	1533
8.2	50544	0	0	0	0	0	0	1527
8.2	50688	0	0	0	0	0	0	1542
8.2	50832	0	0	0	0	0	0	1569
8.2	50976	0	0	0	0	0	0	1536
8.2	51120	0	0	0	0	0	0	1425
8.2	51264	0	0	0	0	0	0	1425
8.2	51408	0	0	0	0	0	0	1560
8.2	51552	0	0	0	0	0	0	1563
8.2	51696	0	0	0	0	0	0	1554
8.2	51840	0	0	0	0	0	0	1539
8.2	51984	0	0	0	0	0	0	1554
8.2	52128	0	0	0	0	0	0	1497
8.2	52272	0	0	0	0	0	0	1512
8.2	52416	0	0	0	0	0	0	1596
8.2	52560	0	0	0	0	0	0	1566
8.2	52704	0	0	0	0	0	0	1575
8.2	52848	0	0	0	0	0	0	1560
8.2	52992	0	0	0	0	0	0	1494
8.2	53136	0	0	0	0	0	0	1476
8.2	53280	0	0	0	0	0	0	1512
8.2	53424	0	0	0	0	0	0	1572
8.2	53568	0	0	0	0	0	0	1530
8.2	53712	0	0	0	0	0	0	1512
8.2	53856	0	0	0	0	0	0	1440
8.2	54000	0	0	0	0	0	0	1494
8.2	54144	0	0	0	0	0	0	1578
8.2	54288	0	0	0	0	0	0	1548
8.2	54432	0	0	0	0	0	0	1566
8.2	54576	0	0	0	0	0	0	1431
8.2	54720	0	0	0	0	0	0	1401
8.2	54864	0	0	0	0	0	0	1554
8.2	55008	0	0	0	0	0	0	1572
8.2	55152	0	0	0	0	0	0	1527
8.2	55296	0	0	0	0	0	0	1497
8.2	55440	0	0	0	0	0	0	1560
8.2	55584	0	0	0	0	0	0	1560
8.2	55728	0	0	0	0	0	0	1485
8.2	55872	0	0	0	0	0	0	1578
8.2	56016	0	0	0	0	0	0	1578
8.2	56160	0	0	0	0	0	0	1542
8.2	56304	0	0	0	0	0	0	1590
8.2	56448	0	0	0	0	0	0	1611
8.2	56592	0	0	0	0	0	0	1542
8.2	56736	0	0	0	0	0	0	1491
8.2	56880	0	0	0	0	0	0	1512
8.2	57024	0	0	0	0	0	0	1446
8.2	57168	0	0	0	0	0	0	1563
8.2	57312	0	0	0	0	0	0	1506
8.2	57456	0	0	0	0	0	0	1503
8.2	57600	0	0	0	0	0	0	1404
8.2	57744	0	0	0	0	0	0	1449
8.2	57888	0	0	0	0	0	0	1404
8.2	58032	0	0	0	0	0	0	1479
8.2	58176	0	0	0	0	0	0	1485
8.2	58320	0	0	0	0	0	0	1515
8.2	58464	0	0	0	0	0	0	1623
8.2	58608	0	0	0	0	0	0	1491
8.2	58752	0	0	0	0	0	0	1509
8.2	58896	0	0	0	0	0	0	1434
8.2	59040	0	0	0	0	0	0	1437
8.2	59184	0	0	0	0	0	0	1407
8.2	59328	0	0	0	0	0	0	1452
8.2	59472	0	0	0	0	0	0	1494
8.2	59616	0	0	0	0	0	0	1578
8.2	59760	0	0	0	0	0	0	1557
8.2	59904	0	0	0	0	0	0	1473
8.2	60048	0	0	0	0	0	0	1383
8.2	60192	0	0	0	0	0	0	1446
8.2	60336	0	0	0	0	0	0	1494
8.2	60480	0	0	0	0	0	0	1491
8.2	60624	0	0	0	0	0	0	1374
8.2	60768	0	0	0	0	0	0	1470
8.2	60912	0	0	0	0	0	0	1503
8.2	61056	0	0	0	0	0	0	1503
8.2	61200	0	0	0	0	0	0	1542
8.2	61344	0	0	0	0	0	0	1515
8.2	61488	0	0	0	0	0	0	1482
8.2	61632	0	0	0	0	0	0	1518
8.2	61776	0	0	0	0	0	0	1470
8.2	61920	0	0	0	0	0	0	1494
8.2	62064	0	0	0	0	0	0	1521
8.2	62208	0	0	0	0	0	0	1467
8.2	62352	0	0	0	0	0	0	1485
8.2	62496	0	0	0	0	0	0	1470
8.2	62640	0	0	0	0	0	0	1458
8.2	62784	0	0	0	0	0	0	1515
8.2	62928	0	0	0	0	0	0	1503
8.2	63072	0	0	0	0	0	0	1554
8.2	63216	0	0	0	0	0	0	1575
8.2	63360	0	0	0	0	0	0	1530
8.2	63504	0	0	0	0	0	0	1461
8.2	63648	0	0	0	0	0	0	1425
8.2	63792	0	0	0	0	0	0	1506
8.2	63936	0	0	0	0	0	0	1530
8.2	64080	0	0	0	0	0	0	1569
8.2	64224	0	0	0	0	0	0	1668
8.2	64368	0	0	0	0	0	0	1479
8.2	64512	0	0	0	0	0	0	1539
8.2	64656	0	0	0	0	0	0	1530
8.2	64800	0	0	0	0	0	0	1533
8.2	64944	0	0	0	0	0	0	1578
8.2	65088	0	0	0	0	0	0	1536
8.2	65232	0	0	0	0	0	0	1470
8.2	65376	0	0	0	0	0	0	1446
8.2	65520	0	0	0	0	0	0	1446
8.2	65664	0	0	0	0	0	0	1533
8.2	65808	0	0	0	0	0	0	1578
8.2	65952	0	0	0	0	0	0	1581
8.2	66096	0	0	0	0	0	0	1476
8.2	66240	0	0	0	0	0	0	1446
8.2	66384	0	0	0	0	0	0	1632
8.2	66528	0	0	0	0	0	0	1539
8.2	66672	0	0	0	0	0	0	1545
8.2	66816	0	0	0	0	0	0	1515
8.2	66960	0	0	0	0	0	0	1479
8.2	67104	0	0	0	0	0	0	1407
8.2	67248	0	0	0	0	0	0	1515
8.2	67392	0	0	0	0	0	0	1458
8.2	67536	0	0	0	0	0	0	1542
8.2	67680	0	0	0	0	0	0	1542
8.2	67824	0	0	0	0	0	0	1554
8.2	67968	0	0	0	0	0	0	1488
8.2	68112	0	0	0	0	0	0	1560
8.2	68256	0	0	0	0	0	0	1563
8.2	68400	0	0	0	0	0	0	1506
8.2	68544	0	0	0	0	0	0	1428
8.2	68688	0	0	0	0	0	0	1545
8.2	68832	0	0	0	0	0	0	1629
8.2	68976	0	0	0	0	0	0	1647
8.2	69120	0	0	0	0	0	0	1554
9.3	43344	43	229	0	229	272	5378.43	4081
9.3	43488	29	205	0	205	234	4433.11	3788
9.3	43632	6	175	0	175	181	2726.93	3410
9.3	43776	5	144	0	144	149	2155.82	3204
9.3	43920	4	113	0	113	117	1806.47	3037
9.3	44064	1	95	0	95	96	1357.29	2953
9.3	44208	2	78	0	78	80	1172.14	3099
9.3	44352	3	70	0	70	73	1058	3141
9.3	44496	0	60	0	60	60	880.883	3063
9.3	44640	0	49	0	49	49	598.759	3054
9.3	44784	0	41	0	41	41	494.705	3144
9.3	44928	0	32	0	32	32	376.383	3141
9.3	45072	0	24	0	24	24	286.542	3144
9.3	45216	0	17	0	17	17	181.233	3117
9.3	45360	0	13	0	13	13	124.138	3138
9.3	45504	0	7	0	7	7	72.112	3081
9.3	45648	0	4	0	4	4	44.0309	3096
9.3	45792	0	2	0	2	2	19.0175	3228
9.3	45936	0	2	0	2	2	19.0175	3216
9.3	46080	0	2	0	2	2	19.0175	3075
9.3	46224	0	1	0	1	1	0	3111
9.3	46368	0	1	0	1	1	0	3114
9.3	46512	0	0	0	0	0	0	3165
9.3	46656	0	0	0	0	0	0	3249
9.3	46800	0	0	0	0	0	0	3165
9.3	46944	0	0	0	0	0	0	3183
9.3	47088	0	0	0	0	0	0	3039
9.3	47232	0	0	0	0	0	0	3141
9.3	47376	0	0	0	0	0	0	3189
9.3	47520	0	0	0	0	0	0	3093
9.3	47664	0	0	0	0	0	0	3090
9.3	47808	0	0	0	0	0	0	3189
9.3	47952	0	0	0	0	0	0	3252
9.3	48096	0	0	0	0	0	0	3312
9.3	48240	0	0	0	0	0	0	3246
9.3	48384	0	0	0	0	0	0	3183
9.3	48528	0	0	0	0	0	0	3216
9.3	48672	0	0	0	0	0	0	3261
9.3	48816	0	0	0	0	0	0	3297
9.3	48960	0	0	0	0	0	0	3279
9.3	49104	0	0	0	0	0	0	3327
9.3	49248	0	0	0	0	0	0	3207
9.3	49392	0	0	0	0	0	0	3336
9.3	49536	0	0	0	0	0	0	3273
9.3	49680	0	0	0	0	0	0	3234
9.3	49824	0	0	0	0	0	0	3318
9.3	49968	0	0	0	0	0	0	3294
9.3	50112	0	0	0	0	0	0	3273
9.3	50256	0	0	0	0	0	0	3288
9.3	50400	0	0	0	0	0	0	3366
9.3	50544	0	0	0	0	0	0	3246
9.3	50688	0	0	0	0	0	0	3324
9.3	50832	0	0	0	0	0	0	3204
9.3	50976	0	0	0	0	0	0	3345
9.3	51120	0	0	0	0	0	0	3402
9.3	51264	0	0	0	0	0	0	3222
9.3	51408	0	0	0	0	0	0	3270
9.3	51552	0	0	0	0	0	0	3261
9.3	51696	0	0	0	0	0	0	3249
9.3	51840	0	0	0	0	0	0	3315
9.3	51984	0	0	0	0	0	0	3141
9.3	52128	0	0	0	0	0	0	3246
9.3	52272	0	0	0	0	0	0	3291
9.3	52416	0	0	0	0	0	0	3213
9.3	52560	0	0	0	0	0	0	3192
9.3	52704	0	0	0	0	0	0	3162
9.3	52848	0	0	0	0	0	0	3234
9.3	52992	0	0	0	0	0	0	3186
9.3	53136	0	0	0	0	0	0	3303
9.3	53280	0	0	0	0	0	0	3261
9.3	53424	0	0	0	0	0	0	3204
9.3	53568	0	0	0	0	0	0	3285
9.3	53712	0	0	0	0	0	0	3387
9.3	53856	0	0	0	0	0	0	3330
9.3	54000	0	0	0	0	0	0	3333
9.3	54144	0	0	0	0	0	0	3348
9.3	54288	0	0	0	0	0	0	3267
9.3	54432	0	0	0	0	0	0	3312
9.3	54576	0	0	0	0	0	0	3366
9.3	54720	0	0	0	0	0	0	3387
9.3	54864	0	0	0	0	0	0	3402
9.3	55008	0	0	0	0	0	0	3414
9.3	55152	0	0	0	0	0	0	3489
9.3	55296	0	0	0	0	0	0	3393
9.3	55440	0	0	0	0	0	0	3444
9.3	55584	0	0	0	0	0	0	3288
9.3	55728	0	0	0	0	0	0	3390
9.3	55872	0	0	0	0	0	0	3432
9.3	56016	0	0	0	0	0	0	3378
9.3	56160	0	0	0	0	0	0	3252
9.3	56304	0	0	0	0	0	0	3141
9.3	56448	0	0	0	0	0	0	3180
9.3	56592	0	0	0	0	0	0	3255
9.3	56736	0	0	0	0	0	0	3393
9.3	56880	0	0	0	0	0	0	3159
9.3	57024	0	0	0	0	0	0	3357
9.3	57168	0	0	0	0	0	0	3453
9.3	57312	0	0	0	0	0	0	3306
9.3	57456	0	0	0	0	0	0	3378
9.3	57600	0	0	0	0	0	0	3306
9.3	57744	0	0	0	0	0	0	3375
9.3	57888	0	0	0	0	0	0	3348
9.3	58032	0	0	0	0	0	0	3534
9.3	58176	0	0	0	0	0	0	3480
9.3	58320	0	0	0	0	0	0	3372
9.3	58464	0	0	0	0	0	0	3345
9.3	58608	0	0	0	0	0	0	3291
9.3	58752	0	0	0	0	0	0	3333
9.3	58896	0	0	0	0	0	0	3300
9.3	59040	0	0	0	0	0	0	3300
9.3	59184	0	0	0	0	0	0	3312
9.3	59328	0	0	0	0	0	0	3420
9.3	59472	0	0	0	0	0	0	3351
9.3	59616	0	0	0	0	0	0	3114
9.3	59760	0	0	0	0	0	0	3150
9.3	59904	0	0	0	0	0	0	3321
9.3	60048	0	0	0	0	0	0	3111
9.3	60192	0	0	0	0	0	0	3321
9.3	60336	0	0	0	0	0	0	3267
9.3	60480	0	0	0	0	0	0	3144
9.3	60624	0	0	0	0	0	0	3138
9.3	60768	0	0	0	0	0	0	3213
9.3	60912	0	0	0	0	0	0	3195
9.3	61056	0	0	0	0	0	0	3150
9.3	61200	0	0	0	0	0	0	3270
9.3	61344	0	0	0	0	0	0	3222
9.3	61488	0	0	0	0	0	0	3249
9.3	61632	0	0	0	0	0	0	3255
9.3	61776	0	0	0	0	0	0	3285
9.3	61920	0	0	0	0	0	0	3333
9.3	62064	0	0	0	0	0	0	3375
9.3	62208	0	0	0	0	0	0	3147
9.3	62352	0	0	0	0	0	0	3204
9.3	62496	0	0	0	0	0	0	3429
9.3	62640	0	0	0	0	0	0	3279
9.3	62784	0	0	0	0	0	0	3336
9.3	62928	0	0	0	0	0	0	3351
9.3	63072	0	0	0	0	0	0	3237
9.3	63216	0	0	0	0	0	0	3246
9.3	63360	0	0	0	0	0	0	3309
9.3	63504	0	0	0	0	0	0	3258
9.3	63648	0	0	0	0	0	0	3276
9.3	63792	0	0	0	0	0	0	3345
9.3	63936	0	0	0	0	0	0	3327
9.3	64080	0	0	0	0	0	0	3378
9.3	64224	0	0	0	0	0	0	3345
9.3	64368	0	0	0	0	0	0	3402
9.3	64512	0	0	0	0	0	0	3282
9.3	64656	0	0	0	0	0	0	3264
9.3	64800	0	0	0	0	0	0	3174
9.3	64944	0	0	0	0	0	0	3294
9.3	65088	0	0	0	0	0	0	3228
9.3	65232	0	0	0	0	0	0	3141
9.3	65376	0	0	0	0	0	0	3225
9.3	65520	0	0	0	0	0	0	3258
9.3	65664	0	0	0	0	0	0	3300
9.3	65808	0	0	0	0	0	0	3273
9.3	65952	0	0	0	0	0	0	3168
9.3	66096	0	0	0	0	0	0	3288
9.3	66240	0	0	0	0	0	0	3348
9.3	66384	0	0	0	0	0	0	3258
9.3	66528	0	0	0	0	0	0	3192
9.3	66672	0	0	0	0	0	0	3264
9.3	66816	0	0	0	0	0	0	3303
9.3	66960	0	0	0	0	0	0	3282
9.3	67104	0	0	0	0	0	0	3435
9.3	67248	0	0	0	0	0	0	3456
9.3	67392	0	0	0	0	0	0	3372
9.3	67536	0	0	0	0	0	0	3264
9.3	67680	0	0	0	0	0	0	3330
9.3	67824	0	0	0	0	0	0	3354
9.3	67968	0	0	0	0	0	0	3354
9.3	68112	0	0	0	0	0	0	3219
9.3	68256	0	0	0	0	0	0	3219
9.3	68400	0	0	0	0	0	0	3234
9.3	68544	0	0	0	0	0	0	3285
9.3	68688	0	0	0	0	0	0	3282
9.3	68832	0	0	0	0	0	0	3303
9.3	68976	0	0	0	0	0	0	3333
9.3	69120	0	0	0	0	0	0	3399
10.2	43344	0	62	0	62	62	365.668	1218
10.2	43488	0	59	0	59	59	359.682	1137
10.2	43632	0	55	0	55	55	316.718	1065
10.2	43776	0	53	0	53	53	305.688	1101
10.2	43920	0	47	0	47	47	305.582	1230
10.2	44064	0	43	0	43	43	255.58	1230
10.2	44208	0	39	0	39	39	219.552	1242
10.2	44352	0	32	0	32	32	205.473	1209
10.2	44496	0	31	0	31	31	192.448	1221
10.2	44640	0	26	0	26	26	168.392	1206
10.2	44784	0	24	0	24	24	155.366	1188
10.2	44928	0	21	0	21	21	155.366	1197
10.2	45072	0	19	0	19	19	123.331	1197
10.2	45216	0	17	0	17	17	107.254	1293
10.2	45360	0	12	0	12	12	89.1841	1380
10.2	45504	0	11	0	11	11	81.2028	1308
10.2	45648	0	10	0	10	10	78.1538	1197
10.2	45792	0	9	0	9	9	59.1422	1218
10.2	45936	0	9	0	9	9	59.1422	1164
10.2	46080	0	7	0	7	7	48.1119	1203
10.2	46224	0	6	0	6	6	39.0769	1269
10.2	46368	0	5	0	5	5	39.0769	1230
10.2	46512	0	5	0	5	5	37.0816	1260
10.2	46656	0	5	0	5	5	37.0816	1272
10.2	46800	0	3	0	3	3	11.0303	1227
10.2	46944	0	2	0	2	2	11.0303	1272
10.2	47088	0	2	0	2	2	13.0256	1164
10.2	47232	0	0	0	0	0	0	1224
10.2	47376	0	0	0	0	0	0	1140
10.2	47520	0	0	0	0	0	0	1164
10.2	47664	0	0	0	0	0	0	1185
10.2	47808	0	0	0	0	0	0	1110
10.2	47952	0	0	0	0	0	0	1197
10.2	48096	0	0	0	0	0	0	1230
10.2	48240	0	0	0	0	0	0	1209
10.2	48384	0	0	0	0	0	0	1155
10.2	48528	0	0	0	0	0	0	1119
10.2	48672	0	0	0	0	0	0	1080
10.2	48816	0	0	0	0	0	0	1119
10.2	48960	0	0	0	0	0	0	1122
10.2	49104	0	0	0	0	0	0	1080
10.2	49248	0	0	0	0	0	0	1128
10.2	49392	0	0	0	0	0	0	1191
10.2	49536	0	0	0	0	0	0	1155
10.2	49680	0	0	0	0	0	0	1218
10.2	49824	0	0	0	0	0	0	1095
10.2	49968	0	0	0	0	0	0	1101
10.2	50112	0	0	0	0	0	0	1113
10.2	50256	0	0	0	0	0	0	1224
10.2	50400	0	0	0	0	0	0	1233
10.2	50544	0	0	0	0	0	0	1230
10.2	50688	0	0	0	0	0	0	1224
10.2	50832	0	0	0	0	0	0	1215
10.2	50976	0	0	0	0	0	0	1194
10.2	51120	0	0	0	0	0	0	1095
10.2	51264	0	0	0	0	0	0	1086
10.2	51408	0	0	0	0	0	0	1128
10.2	51552	0	0	0	0	0	0	1128
10.2	51696	0	0	0	0	0	0	1149
10.2	51840	0	0	0	0	0	0	1158
10.2	51984	0	0	0	0	0	0	1161
10.2	52128	0	0	0	0	0	0	1191
10.2	52272	0	0	0	0	0	0	1086
10.2	52416	0	0	0	0	0	0	1104
10.2	52560	0	0	0	0	0	0	1134
10.2	52704	0	0	0	0	0	0	1125
10.2	52848	0	0	0	0	0	0	1125
10.2	52992	0	0	0	0	0	0	1158
10.2	53136	0	0	0	0	0	0	1221
10.2	53280	0	0	0	0	0	0	1104
10.2	53424	0	0	0	0	0	0	1140
10.2	53568	0	0	0	0	0	0	1149
10.2	53712	0	0	0	0	0	0	1134
10.2	53856	0	0	0	0	0	0	1251
10.2	54000	0	0	0	0	0	0	1203
10.2	54144	0	0	0	0	0	0	1116
10.2	54288	0	0	0	0	0	0	990
10.2	54432	0	0	0	0	0	0	1005
10.2	54576	0	0	0	0	0	0	1032
10.2	54720	0	0	0	0	0	0	1059
10.2	54864	0	0	0	0	0	0	1134
10.2	55008	0	0	0	0	0	0	1128
10.2	55152	0	0	0	0	0	0	1113
10.2	55296	0	0	0	0	0	0	1143
10.2	55440	0	0	0	0	0	0	1134
10.2	55584	0	0	0	0	0	0	1143
10.2	55728	0	0	0	0	0	0	1086
10.2	55872	0	0	0	0	0	0	1122
10.2	56016	0	0	0	0	0	0	1131
10.2	56160	0	0	0	0	0	0	1095
10.2	56304	0	0	0	0	0	0	1071
10.2	56448	0	0	0	0	0	0	1071
10.2	56592	0	0	0	0	0	0	1134
10.2	56736	0	0	0	0	0	0	1140
10.2	56880	0	0	0	0	0	0	1083
10.2	57024	0	0	0	0	0	0	1026
10.2	57168	0	0	0	0	0	0	1140
10.2	57312	0	0	0	0	0	0	1083
10.2	57456	0	0	0	0	0	0	1137
10.2	57600	0	0	0	0	0	0	1200
10.2	57744	0	0	0	0	0	0	1047
10.2	57888	0	0	0	0	0	0	1011
10.2	58032	0	0	0	0	0	0	1122
10.2	58176	0	0	0	0	0	0	1158
10.2	58320	0	0	0	0	0	0	1065
10.2	58464	0	0	0	0	0	0	1104
10.2	58608	0	0	0	0	0	0	1104
10.2	58752	0	0	0	0	0	0	1125
10.2	58896	0	0	0	0	0	0	1155
10.2	59040	0	0	0	0	0	0	1149
10.2	59184	0	0	0	0	0	0	1116
10.2	59328	0	0	0	0	0	0	1071
10.2	59472	0	0	0	0	0	0	1122
10.2	59616	0	0	0	0	0	0	1074
10.2	59760	0	0	0	0	0	0	1077
10.2	59904	0	0	0	0	0	0	1116
10.2	60048	0	0	0	0	0	0	1020
10.2	60192	0	0	0	0	0	0	1110
10.2	60336	0	0	0	0	0	0	1047
10.2	60480	0	0	0	0	0	0	1041
10.2	60624	0	0	0	0	0	0	1140
10.2	60768	0	0	0	0	0	0	1119
10.2	60912	0	0	0	0	0	0	1050
10.2	61056	0	0	0	0	0	0	1092
10.2	61200	0	0	0	0	0	0	1071
10.2	61344	0	0	0	0	0	0	1104
10.2	61488	0	0	0	0	0	0	1122
10.2	61632	0	0	0	0	0	0	1149
10.2	61776	0	0	0	0	0	0	1071
10.2	61920	0	0	0	0	0	0	1098
10.2	62064	0	0	0	0	0	0	1077
10.2	62208	0	0	0	0	0	0	1071
10.2	62352	0	0	0	0	0	0	1110
10.2	62496	0	0	0	0	0	0	1065
10.2	62640	0	0	0	0	0	0	1170
10.2	62784	0	0	0	0	0	0	1038
10.2	62928	0	0	0	0	0	0	1113
10.2	63072	0	0	0	0	0	0	1038
10.2	63216	0	0	0	0	0	0	1056
10.2	63360	0	0	0	0	0	0	1074
10.2	63504	0	0	0	0	0	0	1056
10.2	63648	0	0	0	0	0	0	1101
10.2	63792	0	0	0	0	0	0	1131
10.2	63936	0	0	0	0	0	0	1080
10.2	64080	0	0	0	0	0	0	1191
10.2	64224	0	0	0	0	0	0	1188
10.2	64368	0	0	0	0	0	0	1134
10.2	64512	0	0	0	0	0	0	1074
10.2	64656	0	0	0	0	0	0	1062
10.2	64800	0	0	0	0	0	0	981
10.2	64944	0	0	0	0	0	0	1095
10.2	65088	0	0	0	0	0	0	1143
10.2	65232	0	0	0	0	0	0	1050
10.2	65376	0	0	0	0	0	0	1155
10.2	65520	0	0	0	0	0	0	1167
10.2	65664	0	0	0	0	0	0	1146
10.2	65808	0	0	0	0	0	0	1089
10.2	65952	0	0	0	0	0	0	1116
10.2	66096	0	0	0	0	0	0	1119
10.2	66240	0	0	0	0	0	0	1137
10.2	66384	0	0	0	0	0	0	1101
10.2	66528	0	0	0	0	0	0	1050
10.2	66672	0	0	0	0	0	0	1086
10.2	66816	0	0	0	0	0	0	1113
10.2	66960	0	0	0	0	0	0	1146
10.2	67104	0	0	0	0	0	0	1086
10.2	67248	0	0	0	0	0	0	1053
10.2	67392	0	0	0	0	0	0	1002
10.2	67536	0	0	0	0	0	0	1098
10.2	67680	0	0	0	0	0	0	1080
10.2	67824	0	0	0	0	0	0	1098
10.2	67968	0	0	0	0	0	0	1173
10.2	68112	0	0	0	0	0	0	1122
10.2	68256	0	0	0	0	0	0	1200
10.2	68400	0	0	0	0	0	0	1227
10.2	68544	0	0	0	0	0	0	1200
10.2	68688	0	0	0	0	0	0	1164
10.2	68832	0	0	0	0	0	0	1131
10.2	68976	0	0	0	0	0	0	1131
10.2	69120	0	0	0	0	0	0	1104
11.1	43344	0	30	0	30	30	51.165	888
11.1	43488	0	29	0	29	29	57.151	828
11.1	43632	0	26	0	26	26	48.1119	807
11.1	43776	0	24	0	24	24	40.1347	885
11.1	43920	0	21	0	21	21	40.1347	927
11.1	44064	0	20	0	20	20	158.421	954
11.1	44208	0	20	0	20	20	44.1212	882
11.1	44352	0	16	0	16	16	29.1044	849
11.1	44496	0	14	0	14	14	18.0741	852
11.1	44640	0	12	0	12	12	93.2991	876
11.1	44784	0	10	0	10	10	11.0303	870
11.1	44928	0	7	0	7	7	9.03704	906
11.1	45072	0	6	0	6	6	9.03704	861
11.1	45216	0	5	0	5	5	0	888
11.1	45360	0	5	0	5	5	0	906
11.1	45504	0	2	0	2	2	0	885
11.1	45648	0	2	0	2	2	0	945
11.1	45792	0	0	0	0	0	0	825
11.1	45936	0	0	0	0	0	0	903
11.1	46080	0	0	0	0	0	0	915
11.1	46224	0	0	0	0	0	0	879
11.1	46368	0	0	0	0	0	0	912
11.1	46512	0	0	0	0	0	0	786
11.1	46656	0	0	0	0	0	0	759
11.1	46800	0	0	0	0	0	0	768
11.1	46944	0	0	0	0	0	0	795
11.1	47088	0	0	0	0	0	0	825
11.1	47232	0	0	0	0	0	0	786
11.1	47376	0	0	0	0	0	0	771
11.1	47520	0	0	0	0	0	0	813
11.1	47664	0	0	0	0	0	0	810
11.1	47808	0	0	0	0	0	0	789
11.1	47952	0	0	0	0	0	0	756
11.1	48096	0	0	0	0	0	0	831
11.1	48240	0	0	0	0	0	0	804
11.1	48384	0	0	0	0	0	0	783
11.1	48528	0	0	0	0	0	0	753
11.1	48672	0	0	0	0	0	0	795
11.1	48816	0	0	0	0	0	0	798
11.1	48960	0	0	0	0	0	0	756
11.1	49104	0	0	0	0	0	0	816
11.1	49248	0	0	0	0	0	0	804
11.1	49392	0	0	0	0	0	0	804
11.1	49536	0	0	0	0	0	0	807
11.1	49680	0	0	0	0	0	0	873
11.1	49824	0	0	0	0	0	0	840
11.1	49968	0	0	0	0	0	0	795
11.1	50112	0	0	0	0	0	0	855
11.1	50256	0	0	0	0	0	0	813
11.1	50400	0	0	0	0	0	0	828
11.1	50544	0	0	0	0	0	0	789
11.1	50688	0	0	0	0	0	0	858
11.1	50832	0	0	0	0	0	0	789
11.1	50976	0	0	0	0	0	0	822
11.1	51120	0	0	0	0	0	0	825
11.1	51264	0	0	0	0	0	0	831
11.1	51408	0	0	0	0	0	0	855
11.1	51552	0	0	0	0	0	0	762
11.1	51696	0	0	0	0	0	0	753
11.1	51840	0	0	0	0	0	0	708
11.1	51984	0	0	0	0	0	0	753
11.1	52128	0	0	0	0	0	0	855
11.1	52272	0	0	0	0	0	0	834
11.1	52416	0	0	0	0	0	0	840
11.1	52560	0	0	0	0	0	0	828
11.1	52704	0	0	0	0	0	0	813
11.1	52848	0	0	0	0	0	0	792
11.1	52992	0	0	0	0	0	0	819
11.1	53136	0	0	0	0	0	0	816
11.1	53280	0	0	0	0	0	0	924
11.1	53424	0	0	0	0	0	0	873
11.1	53568	0	0	0	0	0	0	867
11.1	53712	0	0	0	0	0	0	822
11.1	53856	0	0	0	0	0	0	870
11.1	54000	0	0	0	0	0	0	900
11.1	54144	0	0	0	0	0	0	843
11.1	54288	0	0	0	0	0	0	882
11.1	54432	0	0	0	0	0	0	828
11.1	54576	0	0	0	0	0	0	885
11.1	54720	0	0	0	0	0	0	873
11.1	54864	0	0	0	0	0	0	900
11.1	55008	0	0	0	0	0	0	855
11.1	55152	0	0	0	0	0	0	894
11.1	55296	0	0	0	0	0	0	849
11.1	55440	0	0	0	0	0	0	804
11.1	55584	0	0	0	0	0	0	726
11.1	55728	0	0	0	0	0	0	786
11.1	55872	0	0	0	0	0	0	771
11.1	56016	0	0	0	0	0	0	783
11.1	56160	0	0	0	0	0	0	828
11.1	56304	0	0	0	0	0	0	897
11.1	56448	0	0	0	0	0	0	906
11.1	56592	0	0	0	0	0	0	918
11.1	56736	0	0	0	0	0	0	834
11.1	56880	0	0	0	0	0	0	870
11.1	57024	0	0	0	0	0	0	837
11.1	57168	0	0	0	0	0	0	834
11.1	57312	0	0	0	0	0	0	717
11.1	57456	0	0	0	0	0	0	753
11.1	57600	0	0	0	0	0	0	846
11.1	57744	0	0	0	0	0	0	786
11.1	57888	0	0	0	0	0	0	762
11.1	58032	0	0	0	0	0	0	801
11.1	58176	0	0	0	0	0	0	912
11.1	58320	0	0	0	0	0	0	930
11.1	58464	0	0	0	0	0	0	777
11.1	58608	0	0	0	0	0	0	723
11.1	58752	0	0	0	0	0	0	783
11.1	58896	0	0	0	0	0	0	834
11.1	59040	0	0	0	0	0	0	840
11.1	59184	0	0	0	0	0	0	789
11.1	59328	0	0	0	0	0	0	756
11.1	59472	0	0	0	0	0	0	771
11.1	59616	0	0	0	0	0	0	843
11.1	59760	0	0	0	0	0	0	780
11.1	59904	0	0	0	0	0	0	846
11.1	60048	0	0	0	0	0	0	864
11.1	60192	0	0	0	0	0	0	807
11.1	60336	0	0	0	0	0	0	819
11.1	60480	0	0	0	0	0	0	873
11.1	60624	0	0	0	0	0	0	858
11.1	60768	0	0	0	0	0	0	912
11.1	60912	0	0	0	0	0	0	879
11.1	61056	0	0	0	0	0	0	876
11.1	61200	0	0	0	0	0	0	813
11.1	61344	0	0	0	0	0	0	810
11.1	61488	0	0	0	0	0	0	849
11.1	61632	0	0	0	0	0	0	792
11.1	61776	0	0	0	0	0	0	789
11.1	61920	0	0	0	0	0	0	786
11.1	62064	0	0	0	0	0	0	783
11.1	62208	0	0	0	0	0	0	846
11.1	62352	0	0	0	0	0	0	879
11.1	62496	0	0	0	0	0	0	861
11.1	62640	0	0	0	0	0	0	843
11.1	62784	0	0	0	0	0	0	843
11.1	62928	0	0	0	0	0	0	804
11.1	63072	0	0	0	0	0	0	849
11.1	63216	0	0	0	0	0	0	876
11.1	63360	0	0	0	0	0	0	906
11.1	63504	0	0	0	0	0	0	783
11.1	63648	0	0	0	0	0	0	792
11.1	63792	0	0	0	0	0	0	897
11.1	63936	0	0	0	0	0	0	900
11.1	64080	0	0	0	0	0	0	807
11.1	64224	0	0	0	0	0	0	843
11.1	64368	0	0	0	0	0	0	819
11.1	64512	0	0	0	0	0	0	816
11.1	64656	0	0	0	0	0	0	849
11.1	64800	0	0	0	0	0	0	843
11.1	64944	0	0	0	0	0	0	870
11.1	65088	0	0	0	0	0	0	864
11.1	65232	0	0	0	0	0	0	792
11.1	65376	0	0	0	0	0	0	783
11.1	65520	0	0	0	0	0	0	813
11.1	65664	0	0	0	0	0	0	741
11.1	65808	0	0	0	0	0	0	771
11.1	65952	0	0	0	0	0	0	798
11.1	66096	0	0	0	0	0	0	747
11.1	66240	0	0	0	0	0	0	744
11.1	66384	0	0	0	0	0	0	798
11.1	66528	0	0	0	0	0	0	801
11.1	66672	0	0	0	0	0	0	813
11.1	66816	0	0	0	0	0	0	840
11.1	66960	0	0	0	0	0	0	897
11.1	67104	0	0	0	0	0	0	888
11.1	67248	0	0	0	0	0	0	852
11.1	67392	0	0	0	0	0	0	891
11.1	67536	0	0	0	0	0	0	879
11.1	67680	0	0	0	0	0	0	912
11.1	67824	0	0	0	0	0	0	879
11.1	67968	0	0	0	0	0	0	852
11.1	68112	0	0	0	0	0	0	840
11.1	68256	0	0	0	0	0	0	807
11.1	68400	0	0	0	0	0	0	819
11.1	68544	0	0	0	0	0	0	822
11.1	68688	0	0	0	0	0	0	834
11.1	68832	0	0	0	0	0	0	825
11.1	68976	0	0	0	0	0	0	789
11.1	69120	0	0	0	0	0	0	837
12.3	43344	0	27	0	27	27	26.0513	1674
12.3	43488	0	26	0	26	26	22.0606	1626
12.3	43632	0	20	0	20	20	11.0303	1596
12.3	43776	0	16	0	16	16	0	1644
12.3	43920	0	15	0	15	15	0	1638
12.3	44064	0	13	0	13	13	0	1485
12.3	44208	0	12	0	12	12	0	1476
12.3	44352	0	11	0	11	11	0	1470
12.3	44496	0	10	0	10	10	0	1479
12.3	44640	0	10	0	10	10	0	1419
12.3	44784	0	7	0	7	7	0	1530
12.3	44928	0	6	0	6	6	0	1479
12.3	45072	0	4	0	4	4	0	1386
12.3	45216	0	3	0	3	3	0	1410
12.3	45360	0	2	0	2	2	0	1575
12.3	45504	0	2	0	2	2	0	1512
12.3	45648	0	2	0	2	2	0	1413
12.3	45792	0	2	0	2	2	0	1431
12.3	45936	0	1	0	1	1	0	1581
[truncated: 33,483 more rows]
