# Supplementary material for: GEODE: an in silico tool that translates in vitro to in vivo predictions of tuberculosis antibiotic combination efficacy
Source: Front Pharmacol. 2025 Oct 17;16:1639673. doi: 10.3389/fphar.2025.1639673 (PMC12575316; doi:10.3389/fphar.2025.1639673)
Supplement: Supplementary file 2 [file Supplementaryfile4.zip › simulation_data/HRZM-ANNN-max.csv]

exp	time	Int.Mtb.	Ext.Mtb.	repExtMtb	NonReplExt.Mtb.	TotMtb.	TotMtbInGranScaledRing	TotPethot
2.2	43344	0	18	0	18	18	105.259	984
2.2	43488	0	14	0	14	14	109.254	981
2.2	43632	0	10	0	10	10	79.2162	1038
2.2	43776	0	6	0	6	6	50.1118	1170
2.2	43920	0	6	0	6	6	24.0559	1140
2.2	44064	0	4	0	4	4	26.0525	1041
2.2	44208	0	2	0	2	2	0	981
2.2	44352	0	1	0	1	1	0	1011
2.2	44496	0	0	0	0	0	0	1056
2.2	44640	0	0	0	0	0	0	1107
2.2	44784	0	0	0	0	0	0	1146
2.2	44928	0	0	0	0	0	0	1098
2.2	45072	0	0	0	0	0	0	1101
2.2	45216	0	0	0	0	0	0	1107
2.2	45360	0	0	0	0	0	0	1086
2.2	45504	0	0	0	0	0	0	1110
2.2	45648	0	0	0	0	0	0	1107
2.2	45792	0	0	0	0	0	0	1044
2.2	45936	0	0	0	0	0	0	921
2.2	46080	0	0	0	0	0	0	1068
2.2	46224	0	0	0	0	0	0	1041
2.2	46368	0	0	0	0	0	0	1065
2.2	46512	0	0	0	0	0	0	1101
2.2	46656	0	0	0	0	0	0	1137
2.2	46800	0	0	0	0	0	0	1065
2.2	46944	0	0	0	0	0	0	1125
2.2	47088	0	0	0	0	0	0	1053
2.2	47232	0	0	0	0	0	0	999
2.2	47376	0	0	0	0	0	0	1008
2.2	47520	0	0	0	0	0	0	1029
2.2	47664	0	0	0	0	0	0	972
2.2	47808	0	0	0	0	0	0	993
2.2	47952	0	0	0	0	0	0	1074
2.2	48096	0	0	0	0	0	0	1092
2.2	48240	0	0	0	0	0	0	1023
2.2	48384	0	0	0	0	0	0	1002
2.2	48528	0	0	0	0	0	0	1095
2.2	48672	0	0	0	0	0	0	1059
2.2	48816	0	0	0	0	0	0	996
2.2	48960	0	0	0	0	0	0	1026
2.2	49104	0	0	0	0	0	0	993
2.2	49248	0	0	0	0	0	0	1083
2.2	49392	0	0	0	0	0	0	993
2.2	49536	0	0	0	0	0	0	1104
2.2	49680	0	0	0	0	0	0	1098
2.2	49824	0	0	0	0	0	0	1056
2.2	49968	0	0	0	0	0	0	1050
2.2	50112	0	0	0	0	0	0	1035
2.2	50256	0	0	0	0	0	0	1008
2.2	50400	0	0	0	0	0	0	993
2.2	50544	0	0	0	0	0	0	1017
2.2	50688	0	0	0	0	0	0	1032
2.2	50832	0	0	0	0	0	0	1011
2.2	50976	0	0	0	0	0	0	999
2.2	51120	0	0	0	0	0	0	999
2.2	51264	0	0	0	0	0	0	1062
2.2	51408	0	0	0	0	0	0	1056
2.2	51552	0	0	0	0	0	0	1101
2.2	51696	0	0	0	0	0	0	1086
2.2	51840	0	0	0	0	0	0	1023
2.2	51984	0	0	0	0	0	0	1047
2.2	52128	0	0	0	0	0	0	1149
2.2	52272	0	0	0	0	0	0	1056
2.2	52416	0	0	0	0	0	0	1050
2.2	52560	0	0	0	0	0	0	1047
2.2	52704	0	0	0	0	0	0	933
2.2	52848	0	0	0	0	0	0	972
2.2	52992	0	0	0	0	0	0	1026
2.2	53136	0	0	0	0	0	0	1122
2.2	53280	0	0	0	0	0	0	1017
2.2	53424	0	0	0	0	0	0	1095
2.2	53568	0	0	0	0	0	0	1083
2.2	53712	0	0	0	0	0	0	972
2.2	53856	0	0	0	0	0	0	1077
2.2	54000	0	0	0	0	0	0	1080
2.2	54144	0	0	0	0	0	0	1116
2.2	54288	0	0	0	0	0	0	1008
2.2	54432	0	0	0	0	0	0	1065
2.2	54576	0	0	0	0	0	0	984
2.2	54720	0	0	0	0	0	0	990
2.2	54864	0	0	0	0	0	0	1083
2.2	55008	0	0	0	0	0	0	1068
2.2	55152	0	0	0	0	0	0	1035
2.2	55296	0	0	0	0	0	0	1056
2.2	55440	0	0	0	0	0	0	1119
2.2	55584	0	0	0	0	0	0	1167
2.2	55728	0	0	0	0	0	0	1149
2.2	55872	0	0	0	0	0	0	1095
2.2	56016	0	0	0	0	0	0	1071
2.2	56160	0	0	0	0	0	0	1062
2.2	56304	0	0	0	0	0	0	1080
2.2	56448	0	0	0	0	0	0	1017
2.2	56592	0	0	0	0	0	0	996
2.2	56736	0	0	0	0	0	0	987
2.2	56880	0	0	0	0	0	0	927
2.2	57024	0	0	0	0	0	0	972
2.2	57168	0	0	0	0	0	0	1053
2.2	57312	0	0	0	0	0	0	1086
2.2	57456	0	0	0	0	0	0	1035
2.2	57600	0	0	0	0	0	0	993
2.2	57744	0	0	0	0	0	0	966
2.2	57888	0	0	0	0	0	0	1002
2.2	58032	0	0	0	0	0	0	993
2.2	58176	0	0	0	0	0	0	993
2.2	58320	0	0	0	0	0	0	984
2.2	58464	0	0	0	0	0	0	996
2.2	58608	0	0	0	0	0	0	1035
2.2	58752	0	0	0	0	0	0	969
2.2	58896	0	0	0	0	0	0	987
2.2	59040	0	0	0	0	0	0	1008
2.2	59184	0	0	0	0	0	0	1092
2.2	59328	0	0	0	0	0	0	1005
2.2	59472	0	0	0	0	0	0	972
2.2	59616	0	0	0	0	0	0	1059
2.2	59760	0	0	0	0	0	0	1047
2.2	59904	0	0	0	0	0	0	1041
2.2	60048	0	0	0	0	0	0	936
2.2	60192	0	0	0	0	0	0	975
2.2	60336	0	0	0	0	0	0	978
2.2	60480	0	0	0	0	0	0	999
2.2	60624	0	0	0	0	0	0	972
2.2	60768	0	0	0	0	0	0	993
2.2	60912	0	0	0	0	0	0	993
2.2	61056	0	0	0	0	0	0	1044
2.2	61200	0	0	0	0	0	0	1023
2.2	61344	0	0	0	0	0	0	1008
2.2	61488	0	0	0	0	0	0	1053
2.2	61632	0	0	0	0	0	0	1050
2.2	61776	0	0	0	0	0	0	1041
2.2	61920	0	0	0	0	0	0	957
2.2	62064	0	0	0	0	0	0	960
2.2	62208	0	0	0	0	0	0	975
2.2	62352	0	0	0	0	0	0	978
2.2	62496	0	0	0	0	0	0	1044
2.2	62640	0	0	0	0	0	0	1065
2.2	62784	0	0	0	0	0	0	1020
2.2	62928	0	0	0	0	0	0	927
2.2	63072	0	0	0	0	0	0	957
2.2	63216	0	0	0	0	0	0	1065
2.2	63360	0	0	0	0	0	0	1101
2.2	63504	0	0	0	0	0	0	1110
2.2	63648	0	0	0	0	0	0	1023
2.2	63792	0	0	0	0	0	0	993
2.2	63936	0	0	0	0	0	0	1041
2.2	64080	0	0	0	0	0	0	1095
2.2	64224	0	0	0	0	0	0	1008
2.2	64368	0	0	0	0	0	0	1050
2.2	64512	0	0	0	0	0	0	1005
2.2	64656	0	0	0	0	0	0	999
2.2	64800	0	0	0	0	0	0	1005
2.2	64944	0	0	0	0	0	0	1068
2.2	65088	0	0	0	0	0	0	1032
2.2	65232	0	0	0	0	0	0	1110
2.2	65376	0	0	0	0	0	0	1038
2.2	65520	0	0	0	0	0	0	969
2.2	65664	0	0	0	0	0	0	1011
2.2	65808	0	0	0	0	0	0	1041
2.2	65952	0	0	0	0	0	0	972
2.2	66096	0	0	0	0	0	0	957
2.2	66240	0	0	0	0	0	0	1017
2.2	66384	0	0	0	0	0	0	960
2.2	66528	0	0	0	0	0	0	960
2.2	66672	0	0	0	0	0	0	1011
2.2	66816	0	0	0	0	0	0	981
2.2	66960	0	0	0	0	0	0	999
2.2	67104	0	0	0	0	0	0	1038
2.2	67248	0	0	0	0	0	0	1053
2.2	67392	0	0	0	0	0	0	1047
2.2	67536	0	0	0	0	0	0	1041
2.2	67680	0	0	0	0	0	0	996
2.2	67824	0	0	0	0	0	0	969
2.2	67968	0	0	0	0	0	0	1029
2.2	68112	0	0	0	0	0	0	1020
2.2	68256	0	0	0	0	0	0	1026
2.2	68400	0	0	0	0	0	0	1029
2.2	68544	0	0	0	0	0	0	999
2.2	68688	0	0	0	0	0	0	987
2.2	68832	0	0	0	0	0	0	975
2.2	68976	0	0	0	0	0	0	975
2.2	69120	0	0	0	0	0	0	1059
3.2	43344	0	366	0	366	366	3135.41	3183
3.2	43488	0	343	0	343	343	2829.77	3195
3.2	43632	0	309	0	309	309	2620.08	3387
3.2	43776	0	281	0	281	281	2281.54	3402
3.2	43920	0	254	0	254	254	2148.92	3429
3.2	44064	0	233	0	233	233	1920.19	3309
3.2	44208	0	209	0	209	209	1700.47	3195
3.2	44352	0	183	0	183	183	1436.1	3132
3.2	44496	0	165	0	165	165	1331.07	3195
3.2	44640	0	141	0	141	141	1083.53	3081
3.2	44784	0	113	0	113	113	855.846	3285
3.2	44928	0	89	0	89	89	650.005	3249
3.2	45072	0	70	0	70	70	526.772	3336
3.2	45216	0	52	0	52	52	380.948	3234
3.2	45360	0	42	0	42	42	309.448	3219
3.2	45504	0	27	0	27	27	169.827	3207
3.2	45648	0	20	0	20	20	110.429	3201
3.2	45792	0	13	0	13	13	76.1914	3270
3.2	45936	0	8	0	8	8	52.7544	3267
3.2	46080	0	5	0	5	5	41.2623	3219
3.2	46224	0	2	0	2	2	26.0525	3111
3.2	46368	0	1	0	1	1	11.0303	3159
3.2	46512	0	1	0	1	1	11.0303	3048
3.2	46656	0	1	0	1	1	11.0303	3207
3.2	46800	0	1	0	1	1	11.0303	3159
3.2	46944	0	1	0	1	1	11.0303	3120
3.2	47088	0	0	0	0	0	0	3084
3.2	47232	0	0	0	0	0	0	3129
3.2	47376	0	0	0	0	0	0	3222
3.2	47520	0	0	0	0	0	0	3159
3.2	47664	0	0	0	0	0	0	3135
3.2	47808	0	0	0	0	0	0	3135
3.2	47952	0	0	0	0	0	0	3108
3.2	48096	0	0	0	0	0	0	3210
3.2	48240	0	0	0	0	0	0	3288
3.2	48384	0	0	0	0	0	0	3240
3.2	48528	0	0	0	0	0	0	3192
3.2	48672	0	0	0	0	0	0	3012
3.2	48816	0	0	0	0	0	0	3183
3.2	48960	0	0	0	0	0	0	3246
3.2	49104	0	0	0	0	0	0	3270
3.2	49248	0	0	0	0	0	0	3186
3.2	49392	0	0	0	0	0	0	3075
3.2	49536	0	0	0	0	0	0	3246
3.2	49680	0	0	0	0	0	0	3135
3.2	49824	0	0	0	0	0	0	3093
3.2	49968	0	0	0	0	0	0	3093
3.2	50112	0	0	0	0	0	0	3123
3.2	50256	0	0	0	0	0	0	3252
3.2	50400	0	0	0	0	0	0	3228
3.2	50544	0	0	0	0	0	0	3213
3.2	50688	0	0	0	0	0	0	3189
3.2	50832	0	0	0	0	0	0	3264
3.2	50976	0	0	0	0	0	0	3225
3.2	51120	0	0	0	0	0	0	3198
3.2	51264	0	0	0	0	0	0	3219
3.2	51408	0	0	0	0	0	0	3129
3.2	51552	0	0	0	0	0	0	3135
3.2	51696	0	0	0	0	0	0	3048
3.2	51840	0	0	0	0	0	0	3243
3.2	51984	0	0	0	0	0	0	3234
3.2	52128	0	0	0	0	0	0	2985
3.2	52272	0	0	0	0	0	0	3294
3.2	52416	0	0	0	0	0	0	3141
3.2	52560	0	0	0	0	0	0	3171
3.2	52704	0	0	0	0	0	0	3195
3.2	52848	0	0	0	0	0	0	3432
3.2	52992	0	0	0	0	0	0	3381
3.2	53136	0	0	0	0	0	0	3294
3.2	53280	0	0	0	0	0	0	3144
3.2	53424	0	0	0	0	0	0	3183
3.2	53568	0	0	0	0	0	0	3165
3.2	53712	0	0	0	0	0	0	3228
3.2	53856	0	0	0	0	0	0	3093
3.2	54000	0	0	0	0	0	0	3198
3.2	54144	0	0	0	0	0	0	3255
3.2	54288	0	0	0	0	0	0	3288
3.2	54432	0	0	0	0	0	0	3087
3.2	54576	0	0	0	0	0	0	3069
3.2	54720	0	0	0	0	0	0	3174
3.2	54864	0	0	0	0	0	0	3192
3.2	55008	0	0	0	0	0	0	3267
3.2	55152	0	0	0	0	0	0	3291
3.2	55296	0	0	0	0	0	0	3258
3.2	55440	0	0	0	0	0	0	3270
3.2	55584	0	0	0	0	0	0	3219
3.2	55728	0	0	0	0	0	0	3270
3.2	55872	0	0	0	0	0	0	3153
3.2	56016	0	0	0	0	0	0	3213
3.2	56160	0	0	0	0	0	0	3174
3.2	56304	0	0	0	0	0	0	3237
3.2	56448	0	0	0	0	0	0	3123
3.2	56592	0	0	0	0	0	0	3102
3.2	56736	0	0	0	0	0	0	3231
3.2	56880	0	0	0	0	0	0	3132
3.2	57024	0	0	0	0	0	0	3069
3.2	57168	0	0	0	0	0	0	3117
3.2	57312	0	0	0	0	0	0	3144
3.2	57456	0	0	0	0	0	0	3072
3.2	57600	0	0	0	0	0	0	3288
3.2	57744	0	0	0	0	0	0	3111
3.2	57888	0	0	0	0	0	0	3093
3.2	58032	0	0	0	0	0	0	3042
3.2	58176	0	0	0	0	0	0	2988
3.2	58320	0	0	0	0	0	0	2979
3.2	58464	0	0	0	0	0	0	3123
3.2	58608	0	0	0	0	0	0	3150
3.2	58752	0	0	0	0	0	0	3216
3.2	58896	0	0	0	0	0	0	3033
3.2	59040	0	0	0	0	0	0	3171
3.2	59184	0	0	0	0	0	0	3129
3.2	59328	0	0	0	0	0	0	3165
3.2	59472	0	0	0	0	0	0	3138
3.2	59616	0	0	0	0	0	0	3096
3.2	59760	0	0	0	0	0	0	3072
3.2	59904	0	0	0	0	0	0	3240
3.2	60048	0	0	0	0	0	0	3339
3.2	60192	0	0	0	0	0	0	3192
3.2	60336	0	0	0	0	0	0	3249
3.2	60480	0	0	0	0	0	0	3159
3.2	60624	0	0	0	0	0	0	3135
3.2	60768	0	0	0	0	0	0	3219
3.2	60912	0	0	0	0	0	0	3330
3.2	61056	0	0	0	0	0	0	3240
3.2	61200	0	0	0	0	0	0	3081
3.2	61344	0	0	0	0	0	0	3114
3.2	61488	0	0	0	0	0	0	3129
3.2	61632	0	0	0	0	0	0	3171
3.2	61776	0	0	0	0	0	0	3150
3.2	61920	0	0	0	0	0	0	3141
3.2	62064	0	0	0	0	0	0	3135
3.2	62208	0	0	0	0	0	0	3165
3.2	62352	0	0	0	0	0	0	3066
3.2	62496	0	0	0	0	0	0	3045
3.2	62640	0	0	0	0	0	0	3096
3.2	62784	0	0	0	0	0	0	3072
3.2	62928	0	0	0	0	0	0	3078
3.2	63072	0	0	0	0	0	0	3099
3.2	63216	0	0	0	0	0	0	3210
3.2	63360	0	0	0	0	0	0	3345
3.2	63504	0	0	0	0	0	0	3288
3.2	63648	0	0	0	0	0	0	3261
3.2	63792	0	0	0	0	0	0	3213
3.2	63936	0	0	0	0	0	0	3207
3.2	64080	0	0	0	0	0	0	3156
3.2	64224	0	0	0	0	0	0	3129
3.2	64368	0	0	0	0	0	0	3045
3.2	64512	0	0	0	0	0	0	3006
3.2	64656	0	0	0	0	0	0	3003
3.2	64800	0	0	0	0	0	0	3078
3.2	64944	0	0	0	0	0	0	3054
3.2	65088	0	0	0	0	0	0	3189
3.2	65232	0	0	0	0	0	0	3150
3.2	65376	0	0	0	0	0	0	3123
3.2	65520	0	0	0	0	0	0	3075
3.2	65664	0	0	0	0	0	0	3276
3.2	65808	0	0	0	0	0	0	3075
3.2	65952	0	0	0	0	0	0	3090
3.2	66096	0	0	0	0	0	0	3291
3.2	66240	0	0	0	0	0	0	3348
3.2	66384	0	0	0	0	0	0	3237
3.2	66528	0	0	0	0	0	0	3216
3.2	66672	0	0	0	0	0	0	3075
3.2	66816	0	0	0	0	0	0	3249
3.2	66960	0	0	0	0	0	0	3039
3.2	67104	0	0	0	0	0	0	3204
3.2	67248	0	0	0	0	0	0	3078
3.2	67392	0	0	0	0	0	0	3153
3.2	67536	0	0	0	0	0	0	3174
3.2	67680	0	0	0	0	0	0	3192
3.2	67824	0	0	0	0	0	0	3144
3.2	67968	0	0	0	0	0	0	3102
3.2	68112	0	0	0	0	0	0	3168
3.2	68256	0	0	0	0	0	0	3084
3.2	68400	0	0	0	0	0	0	3204
3.2	68544	0	0	0	0	0	0	3099
3.2	68688	0	0	0	0	0	0	3087
3.2	68832	0	0	0	0	0	0	3093
3.2	68976	0	0	0	0	0	0	3090
3.2	69120	0	0	0	0	0	0	3138
4.1	43344	0	51	0	51	51	477.521	2337
4.1	43488	0	45	0	45	45	297.327	2592
4.1	43632	0	40	0	40	40	361.414	2496
4.1	43776	0	39	0	39	39	133.203	2520
4.1	43920	0	35	0	35	35	347.351	2358
4.1	44064	0	28	0	28	28	182.266	2154
4.1	44208	0	23	0	23	23	88.1368	2175
4.1	44352	0	18	0	18	18	73.1145	1959
4.1	44496	0	12	0	12	12	60.0889	2067
4.1	44640	0	10	0	10	10	51.0588	2028
4.1	44784	0	8	0	8	8	32.0418	2208
4.1	44928	0	7	0	7	7	13.0256	2133
4.1	45072	0	6	0	6	6	15.0222	2094
4.1	45216	0	6	0	6	6	15.0222	2106
4.1	45360	0	3	0	3	3	15.0222	1941
4.1	45504	0	3	0	3	3	13.0256	2055
4.1	45648	0	1	0	1	1	0	2067
4.1	45792	0	1	0	1	1	0	1998
4.1	45936	0	1	0	1	1	0	2010
4.1	46080	0	1	0	1	1	0	1983
4.1	46224	0	1	0	1	1	0	1986
4.1	46368	0	1	0	1	1	0	1962
4.1	46512	0	1	0	1	1	0	2034
4.1	46656	0	1	0	1	1	0	1974
4.1	46800	0	0	0	0	0	0	2151
4.1	46944	0	0	0	0	0	0	2166
4.1	47088	0	0	0	0	0	0	2094
4.1	47232	0	0	0	0	0	0	2007
4.1	47376	0	0	0	0	0	0	2061
4.1	47520	0	0	0	0	0	0	2040
4.1	47664	0	0	0	0	0	0	2100
4.1	47808	0	0	0	0	0	0	2139
4.1	47952	0	0	0	0	0	0	2190
4.1	48096	0	0	0	0	0	0	2196
4.1	48240	0	0	0	0	0	0	2199
4.1	48384	0	0	0	0	0	0	2034
4.1	48528	0	0	0	0	0	0	2016
4.1	48672	0	0	0	0	0	0	2046
4.1	48816	0	0	0	0	0	0	2067
4.1	48960	0	0	0	0	0	0	2199
4.1	49104	0	0	0	0	0	0	2268
4.1	49248	0	0	0	0	0	0	2118
4.1	49392	0	0	0	0	0	0	2046
4.1	49536	0	0	0	0	0	0	2196
4.1	49680	0	0	0	0	0	0	2142
4.1	49824	0	0	0	0	0	0	1971
4.1	49968	0	0	0	0	0	0	2016
4.1	50112	0	0	0	0	0	0	2025
4.1	50256	0	0	0	0	0	0	2079
4.1	50400	0	0	0	0	0	0	2100
4.1	50544	0	0	0	0	0	0	2046
4.1	50688	0	0	0	0	0	0	2148
4.1	50832	0	0	0	0	0	0	2121
4.1	50976	0	0	0	0	0	0	2187
4.1	51120	0	0	0	0	0	0	2136
4.1	51264	0	0	0	0	0	0	2109
4.1	51408	0	0	0	0	0	0	2139
4.1	51552	0	0	0	0	0	0	2139
4.1	51696	0	0	0	0	0	0	2160
4.1	51840	0	0	0	0	0	0	2151
4.1	51984	0	0	0	0	0	0	2106
4.1	52128	0	0	0	0	0	0	2103
4.1	52272	0	0	0	0	0	0	2127
4.1	52416	0	0	0	0	0	0	2115
4.1	52560	0	0	0	0	0	0	2106
4.1	52704	0	0	0	0	0	0	2121
4.1	52848	0	0	0	0	0	0	2124
4.1	52992	0	0	0	0	0	0	2103
4.1	53136	0	0	0	0	0	0	2151
4.1	53280	0	0	0	0	0	0	2115
4.1	53424	0	0	0	0	0	0	2070
4.1	53568	0	0	0	0	0	0	2091
4.1	53712	0	0	0	0	0	0	2079
4.1	53856	0	0	0	0	0	0	2121
4.1	54000	0	0	0	0	0	0	2148
4.1	54144	0	0	0	0	0	0	2100
4.1	54288	0	0	0	0	0	0	2094
4.1	54432	0	0	0	0	0	0	2016
4.1	54576	0	0	0	0	0	0	2019
4.1	54720	0	0	0	0	0	0	2112
4.1	54864	0	0	0	0	0	0	2118
4.1	55008	0	0	0	0	0	0	2097
4.1	55152	0	0	0	0	0	0	2106
4.1	55296	0	0	0	0	0	0	2229
4.1	55440	0	0	0	0	0	0	2166
4.1	55584	0	0	0	0	0	0	2193
4.1	55728	0	0	0	0	0	0	2217
4.1	55872	0	0	0	0	0	0	2154
4.1	56016	0	0	0	0	0	0	2223
4.1	56160	0	0	0	0	0	0	2205
4.1	56304	0	0	0	0	0	0	2337
4.1	56448	0	0	0	0	0	0	2250
4.1	56592	0	0	0	0	0	0	2163
4.1	56736	0	0	0	0	0	0	2115
4.1	56880	0	0	0	0	0	0	2163
4.1	57024	0	0	0	0	0	0	2343
4.1	57168	0	0	0	0	0	0	2424
4.1	57312	0	0	0	0	0	0	2337
4.1	57456	0	0	0	0	0	0	2223
4.1	57600	0	0	0	0	0	0	2166
4.1	57744	0	0	0	0	0	0	2166
4.1	57888	0	0	0	0	0	0	2148
4.1	58032	0	0	0	0	0	0	2118
4.1	58176	0	0	0	0	0	0	2106
4.1	58320	0	0	0	0	0	0	2058
4.1	58464	0	0	0	0	0	0	2115
4.1	58608	0	0	0	0	0	0	2100
4.1	58752	0	0	0	0	0	0	2094
4.1	58896	0	0	0	0	0	0	2187
4.1	59040	0	0	0	0	0	0	2169
4.1	59184	0	0	0	0	0	0	2196
4.1	59328	0	0	0	0	0	0	2091
4.1	59472	0	0	0	0	0	0	2127
4.1	59616	0	0	0	0	0	0	2154
4.1	59760	0	0	0	0	0	0	2079
4.1	59904	0	0	0	0	0	0	2100
4.1	60048	0	0	0	0	0	0	2202
4.1	60192	0	0	0	0	0	0	2007
4.1	60336	0	0	0	0	0	0	2007
4.1	60480	0	0	0	0	0	0	2085
4.1	60624	0	0	0	0	0	0	2085
4.1	60768	0	0	0	0	0	0	2196
4.1	60912	0	0	0	0	0	0	2088
4.1	61056	0	0	0	0	0	0	2133
4.1	61200	0	0	0	0	0	0	2121
4.1	61344	0	0	0	0	0	0	2112
4.1	61488	0	0	0	0	0	0	2136
4.1	61632	0	0	0	0	0	0	2169
4.1	61776	0	0	0	0	0	0	2055
4.1	61920	0	0	0	0	0	0	2061
4.1	62064	0	0	0	0	0	0	2004
4.1	62208	0	0	0	0	0	0	2130
4.1	62352	0	0	0	0	0	0	2052
4.1	62496	0	0	0	0	0	0	2109
4.1	62640	0	0	0	0	0	0	2058
4.1	62784	0	0	0	0	0	0	2118
4.1	62928	0	0	0	0	0	0	2061
4.1	63072	0	0	0	0	0	0	2262
4.1	63216	0	0	0	0	0	0	2235
4.1	63360	0	0	0	0	0	0	2244
4.1	63504	0	0	0	0	0	0	2232
4.1	63648	0	0	0	0	0	0	2097
4.1	63792	0	0	0	0	0	0	2100
4.1	63936	0	0	0	0	0	0	2007
4.1	64080	0	0	0	0	0	0	2106
4.1	64224	0	0	0	0	0	0	2037
4.1	64368	0	0	0	0	0	0	2148
4.1	64512	0	0	0	0	0	0	2124
4.1	64656	0	0	0	0	0	0	2004
4.1	64800	0	0	0	0	0	0	2076
4.1	64944	0	0	0	0	0	0	2166
4.1	65088	0	0	0	0	0	0	2124
4.1	65232	0	0	0	0	0	0	2058
4.1	65376	0	0	0	0	0	0	1989
4.1	65520	0	0	0	0	0	0	2094
4.1	65664	0	0	0	0	0	0	2139
4.1	65808	0	0	0	0	0	0	2124
4.1	65952	0	0	0	0	0	0	2229
4.1	66096	0	0	0	0	0	0	2184
4.1	66240	0	0	0	0	0	0	2184
4.1	66384	0	0	0	0	0	0	2178
4.1	66528	0	0	0	0	0	0	2196
4.1	66672	0	0	0	0	0	0	2268
4.1	66816	0	0	0	0	0	0	2268
4.1	66960	0	0	0	0	0	0	2289
4.1	67104	0	0	0	0	0	0	2211
4.1	67248	0	0	0	0	0	0	2142
4.1	67392	0	0	0	0	0	0	2163
4.1	67536	0	0	0	0	0	0	2088
4.1	67680	0	0	0	0	0	0	2211
4.1	67824	0	0	0	0	0	0	2169
4.1	67968	0	0	0	0	0	0	2196
4.1	68112	0	0	0	0	0	0	2142
4.1	68256	0	0	0	0	0	0	2136
4.1	68400	0	0	0	0	0	0	2118
4.1	68544	0	0	0	0	0	0	2115
4.1	68688	0	0	0	0	0	0	2094
4.1	68832	0	0	0	0	0	0	2208
4.1	68976	0	0	0	0	0	0	2235
4.1	69120	0	0	0	0	0	0	2139
4.2	43344	0	29	0	29	29	153.272	1992
4.2	43488	0	28	0	28	28	82.1495	1968
4.2	43632	0	25	0	25	25	123.222	1962
4.2	43776	0	22	0	22	22	71.1192	1944
4.2	43920	0	18	0	18	18	90.1362	1941
4.2	44064	0	15	0	15	15	157.258	1944
4.2	44208	0	12	0	12	12	39.0782	1956
4.2	44352	0	7	0	7	7	11.0303	1890
4.2	44496	0	6	0	6	6	13.0256	1992
4.2	44640	0	4	0	4	4	0	1824
4.2	44784	0	3	0	3	3	0	1854
4.2	44928	0	3	0	3	3	0	1860
4.2	45072	0	2	0	2	2	0	1833
4.2	45216	0	2	0	2	2	0	1803
4.2	45360	0	2	0	2	2	0	1833
4.2	45504	0	1	0	1	1	0	1866
4.2	45648	0	1	0	1	1	0	1779
4.2	45792	0	0	0	0	0	0	1785
4.2	45936	0	0	0	0	0	0	1755
4.2	46080	0	0	0	0	0	0	1803
4.2	46224	0	0	0	0	0	0	1827
4.2	46368	0	0	0	0	0	0	1887
4.2	46512	0	0	0	0	0	0	1902
4.2	46656	0	0	0	0	0	0	1851
4.2	46800	0	0	0	0	0	0	1902
4.2	46944	0	0	0	0	0	0	1881
4.2	47088	0	0	0	0	0	0	1872
4.2	47232	0	0	0	0	0	0	1782
4.2	47376	0	0	0	0	0	0	1851
4.2	47520	0	0	0	0	0	0	1926
4.2	47664	0	0	0	0	0	0	1965
4.2	47808	0	0	0	0	0	0	2055
4.2	47952	0	0	0	0	0	0	1899
4.2	48096	0	0	0	0	0	0	1860
4.2	48240	0	0	0	0	0	0	1803
4.2	48384	0	0	0	0	0	0	1839
4.2	48528	0	0	0	0	0	0	1833
4.2	48672	0	0	0	0	0	0	1875
4.2	48816	0	0	0	0	0	0	1818
4.2	48960	0	0	0	0	0	0	1836
4.2	49104	0	0	0	0	0	0	1845
4.2	49248	0	0	0	0	0	0	1887
4.2	49392	0	0	0	0	0	0	1809
4.2	49536	0	0	0	0	0	0	1908
4.2	49680	0	0	0	0	0	0	1788
4.2	49824	0	0	0	0	0	0	1746
4.2	49968	0	0	0	0	0	0	1776
4.2	50112	0	0	0	0	0	0	1788
4.2	50256	0	0	0	0	0	0	1872
4.2	50400	0	0	0	0	0	0	1857
4.2	50544	0	0	0	0	0	0	1953
4.2	50688	0	0	0	0	0	0	1899
4.2	50832	0	0	0	0	0	0	1866
4.2	50976	0	0	0	0	0	0	1890
4.2	51120	0	0	0	0	0	0	1797
4.2	51264	0	0	0	0	0	0	1806
4.2	51408	0	0	0	0	0	0	1806
4.2	51552	0	0	0	0	0	0	1869
4.2	51696	0	0	0	0	0	0	1920
4.2	51840	0	0	0	0	0	0	1821
4.2	51984	0	0	0	0	0	0	1869
4.2	52128	0	0	0	0	0	0	1989
4.2	52272	0	0	0	0	0	0	1968
4.2	52416	0	0	0	0	0	0	1896
4.2	52560	0	0	0	0	0	0	1845
4.2	52704	0	0	0	0	0	0	1833
4.2	52848	0	0	0	0	0	0	1878
4.2	52992	0	0	0	0	0	0	1926
4.2	53136	0	0	0	0	0	0	1920
4.2	53280	0	0	0	0	0	0	1983
4.2	53424	0	0	0	0	0	0	1899
4.2	53568	0	0	0	0	0	0	1851
4.2	53712	0	0	0	0	0	0	1842
4.2	53856	0	0	0	0	0	0	1938
4.2	54000	0	0	0	0	0	0	1869
4.2	54144	0	0	0	0	0	0	1809
4.2	54288	0	0	0	0	0	0	1896
4.2	54432	0	0	0	0	0	0	1998
4.2	54576	0	0	0	0	0	0	1887
4.2	54720	0	0	0	0	0	0	1839
4.2	54864	0	0	0	0	0	0	1770
4.2	55008	0	0	0	0	0	0	1743
4.2	55152	0	0	0	0	0	0	1842
4.2	55296	0	0	0	0	0	0	1950
4.2	55440	0	0	0	0	0	0	1875
4.2	55584	0	0	0	0	0	0	1947
4.2	55728	0	0	0	0	0	0	1884
4.2	55872	0	0	0	0	0	0	1911
4.2	56016	0	0	0	0	0	0	1839
4.2	56160	0	0	0	0	0	0	1827
4.2	56304	0	0	0	0	0	0	1752
4.2	56448	0	0	0	0	0	0	1740
4.2	56592	0	0	0	0	0	0	1857
4.2	56736	0	0	0	0	0	0	1764
4.2	56880	0	0	0	0	0	0	1809
4.2	57024	0	0	0	0	0	0	1839
4.2	57168	0	0	0	0	0	0	1851
4.2	57312	0	0	0	0	0	0	1947
4.2	57456	0	0	0	0	0	0	1926
4.2	57600	0	0	0	0	0	0	1857
4.2	57744	0	0	0	0	0	0	1911
4.2	57888	0	0	0	0	0	0	1905
4.2	58032	0	0	0	0	0	0	1818
4.2	58176	0	0	0	0	0	0	1782
4.2	58320	0	0	0	0	0	0	1887
4.2	58464	0	0	0	0	0	0	2001
4.2	58608	0	0	0	0	0	0	2037
4.2	58752	0	0	0	0	0	0	1893
4.2	58896	0	0	0	0	0	0	1917
4.2	59040	0	0	0	0	0	0	1824
4.2	59184	0	0	0	0	0	0	1764
4.2	59328	0	0	0	0	0	0	1827
4.2	59472	0	0	0	0	0	0	1935
4.2	59616	0	0	0	0	0	0	1818
4.2	59760	0	0	0	0	0	0	1917
4.2	59904	0	0	0	0	0	0	2001
4.2	60048	0	0	0	0	0	0	1911
4.2	60192	0	0	0	0	0	0	1863
4.2	60336	0	0	0	0	0	0	1827
4.2	60480	0	0	0	0	0	0	1863
4.2	60624	0	0	0	0	0	0	1863
4.2	60768	0	0	0	0	0	0	1764
4.2	60912	0	0	0	0	0	0	1761
4.2	61056	0	0	0	0	0	0	1836
4.2	61200	0	0	0	0	0	0	1872
4.2	61344	0	0	0	0	0	0	1845
4.2	61488	0	0	0	0	0	0	2013
4.2	61632	0	0	0	0	0	0	1911
4.2	61776	0	0	0	0	0	0	1878
4.2	61920	0	0	0	0	0	0	1842
4.2	62064	0	0	0	0	0	0	1863
4.2	62208	0	0	0	0	0	0	1905
4.2	62352	0	0	0	0	0	0	1866
4.2	62496	0	0	0	0	0	0	1911
4.2	62640	0	0	0	0	0	0	1848
4.2	62784	0	0	0	0	0	0	1917
4.2	62928	0	0	0	0	0	0	1932
4.2	63072	0	0	0	0	0	0	1869
4.2	63216	0	0	0	0	0	0	1896
4.2	63360	0	0	0	0	0	0	1857
4.2	63504	0	0	0	0	0	0	1896
4.2	63648	0	0	0	0	0	0	1938
4.2	63792	0	0	0	0	0	0	2034
4.2	63936	0	0	0	0	0	0	1965
4.2	64080	0	0	0	0	0	0	1914
4.2	64224	0	0	0	0	0	0	1929
4.2	64368	0	0	0	0	0	0	1938
4.2	64512	0	0	0	0	0	0	1821
4.2	64656	0	0	0	0	0	0	1902
4.2	64800	0	0	0	0	0	0	1926
4.2	64944	0	0	0	0	0	0	1851
4.2	65088	0	0	0	0	0	0	1842
4.2	65232	0	0	0	0	0	0	1950
4.2	65376	0	0	0	0	0	0	1848
4.2	65520	0	0	0	0	0	0	1893
4.2	65664	0	0	0	0	0	0	1788
4.2	65808	0	0	0	0	0	0	1794
4.2	65952	0	0	0	0	0	0	1878
4.2	66096	0	0	0	0	0	0	1791
4.2	66240	0	0	0	0	0	0	1944
4.2	66384	0	0	0	0	0	0	1962
4.2	66528	0	0	0	0	0	0	1977
4.2	66672	0	0	0	0	0	0	1914
4.2	66816	0	0	0	0	0	0	1821
4.2	66960	0	0	0	0	0	0	1917
4.2	67104	0	0	0	0	0	0	1914
4.2	67248	0	0	0	0	0	0	1908
4.2	67392	0	0	0	0	0	0	1947
4.2	67536	0	0	0	0	0	0	1971
4.2	67680	0	0	0	0	0	0	1893
4.2	67824	0	0	0	0	0	0	1893
4.2	67968	0	0	0	0	0	0	2007
4.2	68112	0	0	0	0	0	0	1896
4.2	68256	0	0	0	0	0	0	1836
4.2	68400	0	0	0	0	0	0	1722
4.2	68544	0	0	0	0	0	0	1926
4.2	68688	0	0	0	0	0	0	1866
4.2	68832	0	0	0	0	0	0	1797
4.2	68976	0	0	0	0	0	0	1818
4.2	69120	0	0	0	0	0	0	1920
5.1	43344	0	66	0	66	66	1.33333	4134
5.1	43488	0	62	0	62	62	1.33333	4086
5.1	43632	0	53	0	53	53	1.33333	4188
5.1	43776	0	46	0	46	46	1.33333	4122
5.1	43920	0	33	0	33	33	1.33333	4095
5.1	44064	0	27	0	27	27	3.11111	3951
5.1	44208	0	23	0	23	23	1.33333	3864
5.1	44352	0	17	0	17	17	1.33333	4053
5.1	44496	0	14	0	14	14	1.33333	4092
5.1	44640	0	10	0	10	10	0	4032
5.1	44784	0	8	0	8	8	0	4038
5.1	44928	0	3	0	3	3	0	4158
5.1	45072	0	2	0	2	2	0	4086
5.1	45216	0	0	0	0	0	0	4086
5.1	45360	0	0	0	0	0	0	4047
5.1	45504	0	0	0	0	0	0	4140
5.1	45648	0	0	0	0	0	0	4050
5.1	45792	0	0	0	0	0	0	4254
5.1	45936	0	0	0	0	0	0	4197
5.1	46080	0	0	0	0	0	0	4251
5.1	46224	0	0	0	0	0	0	3912
5.1	46368	0	0	0	0	0	0	3978
5.1	46512	0	0	0	0	0	0	4050
5.1	46656	0	0	0	0	0	0	4092
5.1	46800	0	0	0	0	0	0	4188
5.1	46944	0	0	0	0	0	0	3963
5.1	47088	0	0	0	0	0	0	4032
5.1	47232	0	0	0	0	0	0	4014
5.1	47376	0	0	0	0	0	0	3993
5.1	47520	0	0	0	0	0	0	4101
5.1	47664	0	0	0	0	0	0	3993
5.1	47808	0	0	0	0	0	0	4050
5.1	47952	0	0	0	0	0	0	4002
5.1	48096	0	0	0	0	0	0	3975
5.1	48240	0	0	0	0	0	0	3960
5.1	48384	0	0	0	0	0	0	3960
5.1	48528	0	0	0	0	0	0	4101
5.1	48672	0	0	0	0	0	0	4140
5.1	48816	0	0	0	0	0	0	4008
5.1	48960	0	0	0	0	0	0	4023
5.1	49104	0	0	0	0	0	0	3978
5.1	49248	0	0	0	0	0	0	4074
5.1	49392	0	0	0	0	0	0	4065
5.1	49536	0	0	0	0	0	0	3798
5.1	49680	0	0	0	0	0	0	3933
5.1	49824	0	0	0	0	0	0	4071
5.1	49968	0	0	0	0	0	0	4077
5.1	50112	0	0	0	0	0	0	4092
5.1	50256	0	0	0	0	0	0	4005
5.1	50400	0	0	0	0	0	0	4116
5.1	50544	0	0	0	0	0	0	4293
5.1	50688	0	0	0	0	0	0	4107
5.1	50832	0	0	0	0	0	0	4071
5.1	50976	0	0	0	0	0	0	4101
5.1	51120	0	0	0	0	0	0	4122
5.1	51264	0	0	0	0	0	0	4209
5.1	51408	0	0	0	0	0	0	4203
5.1	51552	0	0	0	0	0	0	4230
5.1	51696	0	0	0	0	0	0	4134
5.1	51840	0	0	0	0	0	0	4203
5.1	51984	0	0	0	0	0	0	4092
5.1	52128	0	0	0	0	0	0	4224
5.1	52272	0	0	0	0	0	0	4320
5.1	52416	0	0	0	0	0	0	4194
5.1	52560	0	0	0	0	0	0	4218
5.1	52704	0	0	0	0	0	0	3972
5.1	52848	0	0	0	0	0	0	4167
5.1	52992	0	0	0	0	0	0	4170
5.1	53136	0	0	0	0	0	0	4206
5.1	53280	0	0	0	0	0	0	4041
5.1	53424	0	0	0	0	0	0	4128
5.1	53568	0	0	0	0	0	0	4203
5.1	53712	0	0	0	0	0	0	4266
5.1	53856	0	0	0	0	0	0	4101
5.1	54000	0	0	0	0	0	0	4017
5.1	54144	0	0	0	0	0	0	4053
5.1	54288	0	0	0	0	0	0	4062
5.1	54432	0	0	0	0	0	0	3933
5.1	54576	0	0	0	0	0	0	4047
5.1	54720	0	0	0	0	0	0	4152
5.1	54864	0	0	0	0	0	0	4248
5.1	55008	0	0	0	0	0	0	4128
5.1	55152	0	0	0	0	0	0	4047
5.1	55296	0	0	0	0	0	0	4116
5.1	55440	0	0	0	0	0	0	4188
5.1	55584	0	0	0	0	0	0	4197
5.1	55728	0	0	0	0	0	0	4161
5.1	55872	0	0	0	0	0	0	3897
5.1	56016	0	0	0	0	0	0	3870
5.1	56160	0	0	0	0	0	0	3927
5.1	56304	0	0	0	0	0	0	4098
5.1	56448	0	0	0	0	0	0	4110
5.1	56592	0	0	0	0	0	0	3990
5.1	56736	0	0	0	0	0	0	4131
5.1	56880	0	0	0	0	0	0	4143
5.1	57024	0	0	0	0	0	0	4074
5.1	57168	0	0	0	0	0	0	4110
5.1	57312	0	0	0	0	0	0	4155
5.1	57456	0	0	0	0	0	0	4023
5.1	57600	0	0	0	0	0	0	4041
5.1	57744	0	0	0	0	0	0	3969
5.1	57888	0	0	0	0	0	0	4074
5.1	58032	0	0	0	0	0	0	3876
5.1	58176	0	0	0	0	0	0	3996
5.1	58320	0	0	0	0	0	0	4092
5.1	58464	0	0	0	0	0	0	4173
5.1	58608	0	0	0	0	0	0	4314
5.1	58752	0	0	0	0	0	0	4293
5.1	58896	0	0	0	0	0	0	4224
5.1	59040	0	0	0	0	0	0	4218
5.1	59184	0	0	0	0	0	0	4140
5.1	59328	0	0	0	0	0	0	4086
5.1	59472	0	0	0	0	0	0	4047
5.1	59616	0	0	0	0	0	0	4185
5.1	59760	0	0	0	0	0	0	4203
5.1	59904	0	0	0	0	0	0	4041
5.1	60048	0	0	0	0	0	0	4011
5.1	60192	0	0	0	0	0	0	4110
5.1	60336	0	0	0	0	0	0	4191
5.1	60480	0	0	0	0	0	0	4137
5.1	60624	0	0	0	0	0	0	4287
5.1	60768	0	0	0	0	0	0	4167
5.1	60912	0	0	0	0	0	0	4218
5.1	61056	0	0	0	0	0	0	4176
5.1	61200	0	0	0	0	0	0	4098
5.1	61344	0	0	0	0	0	0	4224
5.1	61488	0	0	0	0	0	0	4305
5.1	61632	0	0	0	0	0	0	4239
5.1	61776	0	0	0	0	0	0	4095
5.1	61920	0	0	0	0	0	0	4155
5.1	62064	0	0	0	0	0	0	4083
5.1	62208	0	0	0	0	0	0	4209
5.1	62352	0	0	0	0	0	0	4290
5.1	62496	0	0	0	0	0	0	4272
5.1	62640	0	0	0	0	0	0	4254
5.1	62784	0	0	0	0	0	0	4287
5.1	62928	0	0	0	0	0	0	4242
5.1	63072	0	0	0	0	0	0	4221
5.1	63216	0	0	0	0	0	0	4320
5.1	63360	0	0	0	0	0	0	4104
5.1	63504	0	0	0	0	0	0	4140
5.1	63648	0	0	0	0	0	0	4359
5.1	63792	0	0	0	0	0	0	4302
5.1	63936	0	0	0	0	0	0	4194
5.1	64080	0	0	0	0	0	0	4107
5.1	64224	0	0	0	0	0	0	4014
5.1	64368	0	0	0	0	0	0	4023
5.1	64512	0	0	0	0	0	0	3960
5.1	64656	0	0	0	0	0	0	4038
5.1	64800	0	0	0	0	0	0	4119
5.1	64944	0	0	0	0	0	0	4116
5.1	65088	0	0	0	0	0	0	4047
5.1	65232	0	0	0	0	0	0	4053
5.1	65376	0	0	0	0	0	0	4224
5.1	65520	0	0	0	0	0	0	4200
5.1	65664	0	0	0	0	0	0	4164
5.1	65808	0	0	0	0	0	0	4122
5.1	65952	0	0	0	0	0	0	4191
5.1	66096	0	0	0	0	0	0	4206
5.1	66240	0	0	0	0	0	0	4212
5.1	66384	0	0	0	0	0	0	4215
5.1	66528	0	0	0	0	0	0	4071
5.1	66672	0	0	0	0	0	0	3999
5.1	66816	0	0	0	0	0	0	4029
5.1	66960	0	0	0	0	0	0	3933
5.1	67104	0	0	0	0	0	0	3702
5.1	67248	0	0	0	0	0	0	4035
5.1	67392	0	0	0	0	0	0	4110
5.1	67536	0	0	0	0	0	0	4026
5.1	67680	0	0	0	0	0	0	4143
5.1	67824	0	0	0	0	0	0	4203
5.1	67968	0	0	0	0	0	0	4167
5.1	68112	0	0	0	0	0	0	4176
5.1	68256	0	0	0	0	0	0	4089
5.1	68400	0	0	0	0	0	0	4119
5.1	68544	0	0	0	0	0	0	3984
5.1	68688	0	0	0	0	0	0	3957
5.1	68832	0	0	0	0	0	0	4038
5.1	68976	0	0	0	0	0	0	4041
5.1	69120	0	0	0	0	0	0	4062
6.3	43344	521	2680	31	2649	3201	57627.8	12664
6.3	43488	308	2550	10	2540	2858	45797.7	12458
6.3	43632	206	2434	2	2432	2640	39061.2	12440
6.3	43776	135	2290	1	2289	2425	34330.8	11278
6.3	43920	87	2180	1	2179	2267	31252.1	10537
6.3	44064	78	2036	0	2036	2114	28500	10120
6.3	44208	52	1940	4	1936	1992	26596.1	9934
6.3	44352	45	1811	0	1811	1856	23874.8	9583
6.3	44496	26	1717	1	1716	1743	21498.7	9214
6.3	44640	18	1590	0	1590	1608	19224.9	9088
6.3	44784	9	1496	0	1496	1505	17863.2	9120
6.3	44928	8	1392	0	1392	1400	16512	9036
6.3	45072	7	1296	0	1296	1303	15089.3	8762
6.3	45216	5	1207	0	1207	1212	13993.7	9013
6.3	45360	9	1118	0	1118	1127	12940.9	8934
6.3	45504	10	1033	0	1033	1043	11938.5	9104
6.3	45648	12	920	0	920	932	10598.8	9152
6.3	45792	2	873	0	873	875	9745.26	8913
6.3	45936	5	808	0	808	813	8956.72	9203
6.3	46080	4	743	0	743	747	7945.29	9199
6.3	46224	4	679	0	679	683	7351	9100
6.3	46368	3	616	0	616	619	6900.52	9115
6.3	46512	0	557	0	557	557	5849.24	9150
6.3	46656	0	501	0	501	501	5042.66	9399
6.3	46800	0	441	0	441	441	4355.33	9354
6.3	46944	0	378	0	378	378	3719.83	9207
6.3	47088	0	321	0	321	321	2984.39	9426
6.3	47232	0	265	0	265	265	2208.92	9297
6.3	47376	0	226	0	226	226	1977.75	9288
6.3	47520	0	193	0	193	193	1729.46	9405
6.3	47664	0	156	0	156	156	1377.2	9294
6.3	47808	0	125	0	125	125	1111.96	9357
6.3	47952	0	98	0	98	98	864.772	9417
6.3	48096	0	72	0	72	72	577.493	9360
6.3	48240	0	44	0	44	44	377.274	9198
6.3	48384	0	34	0	34	34	303.196	9060
6.3	48528	0	17	0	17	17	160.081	9264
6.3	48672	0	13	0	13	13	112.053	9429
6.3	48816	0	4	0	4	4	23.0145	9324
6.3	48960	0	2	0	2	2	23.0145	9414
6.3	49104	0	2	0	2	2	23.0145	9732
6.3	49248	0	1	0	1	1	0	9510
6.3	49392	0	0	0	0	0	0	9465
6.3	49536	0	0	0	0	0	0	9432
6.3	49680	0	0	0	0	0	0	9180
6.3	49824	0	0	0	0	0	0	9639
6.3	49968	0	0	0	0	0	0	9465
6.3	50112	0	0	0	0	0	0	9444
6.3	50256	0	0	0	0	0	0	9585
6.3	50400	0	0	0	0	0	0	9453
6.3	50544	0	0	0	0	0	0	9339
6.3	50688	0	0	0	0	0	0	9408
6.3	50832	0	0	0	0	0	0	9513
6.3	50976	0	0	0	0	0	0	9501
6.3	51120	0	0	0	0	0	0	9753
6.3	51264	0	0	0	0	0	0	9516
6.3	51408	0	0	0	0	0	0	9558
6.3	51552	0	0	0	0	0	0	9582
6.3	51696	0	0	0	0	0	0	9552
6.3	51840	0	0	0	0	0	0	9453
6.3	51984	0	0	0	0	0	0	9567
6.3	52128	0	0	0	0	0	0	9567
6.3	52272	0	0	0	0	0	0	9537
6.3	52416	0	0	0	0	0	0	9738
6.3	52560	0	0	0	0	0	0	9504
6.3	52704	0	0	0	0	0	0	9378
6.3	52848	0	0	0	0	0	0	9465
6.3	52992	0	0	0	0	0	0	9621
6.3	53136	0	0	0	0	0	0	9723
6.3	53280	0	0	0	0	0	0	9576
6.3	53424	0	0	0	0	0	0	9504
6.3	53568	0	0	0	0	0	0	9630
6.3	53712	0	0	0	0	0	0	9558
6.3	53856	0	0	0	0	0	0	9558
6.3	54000	0	0	0	0	0	0	9471
6.3	54144	0	0	0	0	0	0	9603
6.3	54288	0	0	0	0	0	0	9573
6.3	54432	0	0	0	0	0	0	9771
6.3	54576	0	0	0	0	0	0	9759
6.3	54720	0	0	0	0	0	0	9501
6.3	54864	0	0	0	0	0	0	9753
6.3	55008	0	0	0	0	0	0	9825
6.3	55152	0	0	0	0	0	0	9714
6.3	55296	0	0	0	0	0	0	9813
6.3	55440	0	0	0	0	0	0	9804
6.3	55584	0	0	0	0	0	0	9720
6.3	55728	0	0	0	0	0	0	9831
6.3	55872	0	0	0	0	0	0	9816
6.3	56016	0	0	0	0	0	0	9606
6.3	56160	0	0	0	0	0	0	9729
6.3	56304	0	0	0	0	0	0	9609
6.3	56448	0	0	0	0	0	0	9606
6.3	56592	0	0	0	0	0	0	9720
6.3	56736	0	0	0	0	0	0	9594
6.3	56880	0	0	0	0	0	0	9615
6.3	57024	0	0	0	0	0	0	9846
6.3	57168	0	0	0	0	0	0	9726
6.3	57312	0	0	0	0	0	0	9342
6.3	57456	0	0	0	0	0	0	9612
6.3	57600	0	0	0	0	0	0	9696
6.3	57744	0	0	0	0	0	0	9615
6.3	57888	0	0	0	0	0	0	9606
6.3	58032	0	0	0	0	0	0	9531
6.3	58176	0	0	0	0	0	0	9378
6.3	58320	0	0	0	0	0	0	9447
6.3	58464	0	0	0	0	0	0	9255
6.3	58608	0	0	0	0	0	0	9675
6.3	58752	0	0	0	0	0	0	9564
6.3	58896	0	0	0	0	0	0	9693
6.3	59040	0	0	0	0	0	0	9516
6.3	59184	0	0	0	0	0	0	9552
6.3	59328	0	0	0	0	0	0	9465
6.3	59472	0	0	0	0	0	0	9426
6.3	59616	0	0	0	0	0	0	9477
6.3	59760	0	0	0	0	0	0	9528
6.3	59904	0	0	0	0	0	0	9594
6.3	60048	0	0	0	0	0	0	9726
6.3	60192	0	0	0	0	0	0	9765
6.3	60336	0	0	0	0	0	0	9633
6.3	60480	0	0	0	0	0	0	9480
6.3	60624	0	0	0	0	0	0	9768
6.3	60768	0	0	0	0	0	0	9792
6.3	60912	0	0	0	0	0	0	9969
6.3	61056	0	0	0	0	0	0	9777
6.3	61200	0	0	0	0	0	0	9696
6.3	61344	0	0	0	0	0	0	9510
6.3	61488	0	0	0	0	0	0	9471
6.3	61632	0	0	0	0	0	0	9741
6.3	61776	0	0	0	0	0	0	9822
6.3	61920	0	0	0	0	0	0	9798
6.3	62064	0	0	0	0	0	0	10032
6.3	62208	0	0	0	0	0	0	9831
6.3	62352	0	0	0	0	0	0	9993
6.3	62496	0	0	0	0	0	0	9897
6.3	62640	0	0	0	0	0	0	9681
6.3	62784	0	0	0	0	0	0	9750
6.3	62928	0	0	0	0	0	0	9714
6.3	63072	0	0	0	0	0	0	9747
6.3	63216	0	0	0	0	0	0	9837
6.3	63360	0	0	0	0	0	0	9813
6.3	63504	0	0	0	0	0	0	9825
6.3	63648	0	0	0	0	0	0	9942
6.3	63792	0	0	0	0	0	0	9792
6.3	63936	0	0	0	0	0	0	9576
6.3	64080	0	0	0	0	0	0	9564
6.3	64224	0	0	0	0	0	0	9855
6.3	64368	0	0	0	0	0	0	9915
6.3	64512	0	0	0	0	0	0	9789
6.3	64656	0	0	0	0	0	0	9831
6.3	64800	0	0	0	0	0	0	9606
6.3	64944	0	0	0	0	0	0	9687
6.3	65088	0	0	0	0	0	0	9726
6.3	65232	0	0	0	0	0	0	9795
6.3	65376	0	0	0	0	0	0	9783
6.3	65520	0	0	0	0	0	0	9699
6.3	65664	0	0	0	0	0	0	9774
6.3	65808	0	0	0	0	0	0	9744
6.3	65952	0	0	0	0	0	0	9711
6.3	66096	0	0	0	0	0	0	9528
6.3	66240	0	0	0	0	0	0	9693
6.3	66384	0	0	0	0	0	0	9720
6.3	66528	0	0	0	0	0	0	9627
6.3	66672	0	0	0	0	0	0	9879
6.3	66816	0	0	0	0	0	0	9744
6.3	66960	0	0	0	0	0	0	9627
6.3	67104	0	0	0	0	0	0	9525
6.3	67248	0	0	0	0	0	0	9573
6.3	67392	0	0	0	0	0	0	9591
6.3	67536	0	0	0	0	0	0	9888
6.3	67680	0	0	0	0	0	0	9627
6.3	67824	0	0	0	0	0	0	9741
6.3	67968	0	0	0	0	0	0	9624
6.3	68112	0	0	0	0	0	0	9594
6.3	68256	0	0	0	0	0	0	9801
6.3	68400	0	0	0	0	0	0	9888
6.3	68544	0	0	0	0	0	0	9984
6.3	68688	0	0	0	0	0	0	9978
6.3	68832	0	0	0	0	0	0	9600
6.3	68976	0	0	0	0	0	0	9765
6.3	69120	0	0	0	0	0	0	9888
7.3	43344	0	33	0	33	33	299.709	1041
7.3	43488	0	29	0	29	29	280.583	1146
7.3	43632	0	25	0	25	25	236.575	1131
7.3	43776	0	23	0	23	23	216.507	1083
7.3	43920	0	21	0	21	21	202.428	1146
7.3	44064	0	20	0	20	20	179.424	1107
7.3	44208	0	15	0	15	15	141.289	1119
7.3	44352	0	12	0	12	12	98.2216	1140
7.3	44496	0	10	0	10	10	72.1691	1095
7.3	44640	0	9	0	9	9	63.1341	1044
7.3	44784	0	6	0	6	6	63.1341	1038
7.3	44928	0	5	0	5	5	61.1388	1092
7.3	45072	0	4	0	4	4	52.1038	1020
7.3	45216	0	3	0	3	3	39.0782	996
7.3	45360	0	1	0	1	1	11.0303	975
7.3	45504	0	0	0	0	0	0	1050
7.3	45648	0	0	0	0	0	0	1101
7.3	45792	0	0	0	0	0	0	1122
7.3	45936	0	0	0	0	0	0	1083
7.3	46080	0	0	0	0	0	0	1059
7.3	46224	0	0	0	0	0	0	1077
7.3	46368	0	0	0	0	0	0	1104
7.3	46512	0	0	0	0	0	0	1107
7.3	46656	0	0	0	0	0	0	1203
7.3	46800	0	0	0	0	0	0	1119
7.3	46944	0	0	0	0	0	0	1122
7.3	47088	0	0	0	0	0	0	1170
7.3	47232	0	0	0	0	0	0	1137
7.3	47376	0	0	0	0	0	0	1197
7.3	47520	0	0	0	0	0	0	1227
7.3	47664	0	0	0	0	0	0	1083
7.3	47808	0	0	0	0	0	0	1140
7.3	47952	0	0	0	0	0	0	1101
7.3	48096	0	0	0	0	0	0	1041
7.3	48240	0	0	0	0	0	0	1143
7.3	48384	0	0	0	0	0	0	1149
7.3	48528	0	0	0	0	0	0	1113
7.3	48672	0	0	0	0	0	0	1044
7.3	48816	0	0	0	0	0	0	1002
7.3	48960	0	0	0	0	0	0	1005
7.3	49104	0	0	0	0	0	0	1053
7.3	49248	0	0	0	0	0	0	1113
7.3	49392	0	0	0	0	0	0	1158
7.3	49536	0	0	0	0	0	0	1131
7.3	49680	0	0	0	0	0	0	1176
7.3	49824	0	0	0	0	0	0	1158
7.3	49968	0	0	0	0	0	0	1116
7.3	50112	0	0	0	0	0	0	1110
7.3	50256	0	0	0	0	0	0	1047
7.3	50400	0	0	0	0	0	0	1116
7.3	50544	0	0	0	0	0	0	1089
7.3	50688	0	0	0	0	0	0	1182
7.3	50832	0	0	0	0	0	0	1062
7.3	50976	0	0	0	0	0	0	1086
7.3	51120	0	0	0	0	0	0	1080
7.3	51264	0	0	0	0	0	0	1134
7.3	51408	0	0	0	0	0	0	1053
7.3	51552	0	0	0	0	0	0	1035
7.3	51696	0	0	0	0	0	0	1095
7.3	51840	0	0	0	0	0	0	1161
7.3	51984	0	0	0	0	0	0	1170
7.3	52128	0	0	0	0	0	0	1098
7.3	52272	0	0	0	0	0	0	1179
7.3	52416	0	0	0	0	0	0	1095
7.3	52560	0	0	0	0	0	0	1104
7.3	52704	0	0	0	0	0	0	1116
7.3	52848	0	0	0	0	0	0	1041
7.3	52992	0	0	0	0	0	0	1128
7.3	53136	0	0	0	0	0	0	1149
7.3	53280	0	0	0	0	0	0	1149
7.3	53424	0	0	0	0	0	0	1197
7.3	53568	0	0	0	0	0	0	1080
7.3	53712	0	0	0	0	0	0	1137
7.3	53856	0	0	0	0	0	0	1050
7.3	54000	0	0	0	0	0	0	1089
7.3	54144	0	0	0	0	0	0	1110
7.3	54288	0	0	0	0	0	0	1101
7.3	54432	0	0	0	0	0	0	1095
7.3	54576	0	0	0	0	0	0	1089
7.3	54720	0	0	0	0	0	0	1074
7.3	54864	0	0	0	0	0	0	1050
7.3	55008	0	0	0	0	0	0	1059
7.3	55152	0	0	0	0	0	0	1047
7.3	55296	0	0	0	0	0	0	1071
7.3	55440	0	0	0	0	0	0	1110
7.3	55584	0	0	0	0	0	0	1134
7.3	55728	0	0	0	0	0	0	1098
7.3	55872	0	0	0	0	0	0	1140
7.3	56016	0	0	0	0	0	0	1104
7.3	56160	0	0	0	0	0	0	1125
7.3	56304	0	0	0	0	0	0	1260
7.3	56448	0	0	0	0	0	0	1224
7.3	56592	0	0	0	0	0	0	1215
7.3	56736	0	0	0	0	0	0	1251
7.3	56880	0	0	0	0	0	0	1197
7.3	57024	0	0	0	0	0	0	1080
7.3	57168	0	0	0	0	0	0	1122
7.3	57312	0	0	0	0	0	0	1167
7.3	57456	0	0	0	0	0	0	1071
7.3	57600	0	0	0	0	0	0	1113
7.3	57744	0	0	0	0	0	0	1095
7.3	57888	0	0	0	0	0	0	1104
7.3	58032	0	0	0	0	0	0	1107
7.3	58176	0	0	0	0	0	0	1125
7.3	58320	0	0	0	0	0	0	1071
7.3	58464	0	0	0	0	0	0	1140
7.3	58608	0	0	0	0	0	0	1179
7.3	58752	0	0	0	0	0	0	1152
7.3	58896	0	0	0	0	0	0	1011
7.3	59040	0	0	0	0	0	0	1128
7.3	59184	0	0	0	0	0	0	1131
7.3	59328	0	0	0	0	0	0	1167
7.3	59472	0	0	0	0	0	0	1092
7.3	59616	0	0	0	0	0	0	1062
7.3	59760	0	0	0	0	0	0	1038
7.3	59904	0	0	0	0	0	0	975
7.3	60048	0	0	0	0	0	0	1062
7.3	60192	0	0	0	0	0	0	963
7.3	60336	0	0	0	0	0	0	1011
7.3	60480	0	0	0	0	0	0	1089
7.3	60624	0	0	0	0	0	0	1074
7.3	60768	0	0	0	0	0	0	1026
7.3	60912	0	0	0	0	0	0	1068
7.3	61056	0	0	0	0	0	0	1104
7.3	61200	0	0	0	0	0	0	1143
7.3	61344	0	0	0	0	0	0	1047
7.3	61488	0	0	0	0	0	0	1131
7.3	61632	0	0	0	0	0	0	1089
7.3	61776	0	0	0	0	0	0	1188
7.3	61920	0	0	0	0	0	0	1179
7.3	62064	0	0	0	0	0	0	1092
7.3	62208	0	0	0	0	0	0	1080
7.3	62352	0	0	0	0	0	0	1083
7.3	62496	0	0	0	0	0	0	1068
7.3	62640	0	0	0	0	0	0	1095
7.3	62784	0	0	0	0	0	0	1155
7.3	62928	0	0	0	0	0	0	1101
7.3	63072	0	0	0	0	0	0	1080
7.3	63216	0	0	0	0	0	0	1176
7.3	63360	0	0	0	0	0	0	1233
7.3	63504	0	0	0	0	0	0	1236
7.3	63648	0	0	0	0	0	0	1173
7.3	63792	0	0	0	0	0	0	1074
7.3	63936	0	0	0	0	0	0	1017
7.3	64080	0	0	0	0	0	0	1119
7.3	64224	0	0	0	0	0	0	1113
7.3	64368	0	0	0	0	0	0	1155
7.3	64512	0	0	0	0	0	0	1113
7.3	64656	0	0	0	0	0	0	1116
7.3	64800	0	0	0	0	0	0	1143
7.3	64944	0	0	0	0	0	0	1140
7.3	65088	0	0	0	0	0	0	1170
7.3	65232	0	0	0	0	0	0	1050
7.3	65376	0	0	0	0	0	0	1116
7.3	65520	0	0	0	0	0	0	1122
7.3	65664	0	0	0	0	0	0	1128
7.3	65808	0	0	0	0	0	0	1125
7.3	65952	0	0	0	0	0	0	1083
7.3	66096	0	0	0	0	0	0	1137
7.3	66240	0	0	0	0	0	0	1092
7.3	66384	0	0	0	0	0	0	1098
7.3	66528	0	0	0	0	0	0	1215
7.3	66672	0	0	0	0	0	0	1134
7.3	66816	0	0	0	0	0	0	1077
7.3	66960	0	0	0	0	0	0	1029
7.3	67104	0	0	0	0	0	0	987
7.3	67248	0	0	0	0	0	0	1131
7.3	67392	0	0	0	0	0	0	1197
7.3	67536	0	0	0	0	0	0	1050
7.3	67680	0	0	0	0	0	0	1026
7.3	67824	0	0	0	0	0	0	1023
7.3	67968	0	0	0	0	0	0	1041
7.3	68112	0	0	0	0	0	0	1062
7.3	68256	0	0	0	0	0	0	1089
7.3	68400	0	0	0	0	0	0	1047
7.3	68544	0	0	0	0	0	0	1023
7.3	68688	0	0	0	0	0	0	1098
7.3	68832	0	0	0	0	0	0	1098
7.3	68976	0	0	0	0	0	0	1104
7.3	69120	0	0	0	0	0	0	1176
8.2	43344	0	40	0	40	40	207.368	1539
8.2	43488	0	35	0	35	35	328.503	1470
8.2	43632	0	29	0	29	29	100.214	1569
8.2	43776	0	26	0	26	26	130.259	1542
8.2	43920	0	23	0	23	23	35.0862	1548
8.2	44064	0	15	0	15	15	146.234	1572
8.2	44208	0	13	0	13	13	84.1448	1545
8.2	44352	0	11	0	11	11	84.1448	1500
8.2	44496	0	11	0	11	11	112.194	1575
8.2	44640	0	7	0	7	7	75.1119	1569
8.2	44784	0	5	0	5	5	43.0701	1626
8.2	44928	0	4	0	4	4	37.0816	1638
8.2	45072	0	3	0	3	3	30.0444	1530
8.2	45216	0	0	0	0	0	0	1473
8.2	45360	0	0	0	0	0	0	1482
8.2	45504	0	0	0	0	0	0	1539
8.2	45648	0	0	0	0	0	0	1512
8.2	45792	0	0	0	0	0	0	1473
8.2	45936	0	0	0	0	0	0	1500
8.2	46080	0	0	0	0	0	0	1551
8.2	46224	0	0	0	0	0	0	1527
8.2	46368	0	0	0	0	0	0	1506
8.2	46512	0	0	0	0	0	0	1497
8.2	46656	0	0	0	0	0	0	1443
8.2	46800	0	0	0	0	0	0	1530
8.2	46944	0	0	0	0	0	0	1539
8.2	47088	0	0	0	0	0	0	1515
8.2	47232	0	0	0	0	0	0	1434
8.2	47376	0	0	0	0	0	0	1476
8.2	47520	0	0	0	0	0	0	1560
8.2	47664	0	0	0	0	0	0	1548
8.2	47808	0	0	0	0	0	0	1500
8.2	47952	0	0	0	0	0	0	1521
8.2	48096	0	0	0	0	0	0	1536
8.2	48240	0	0	0	0	0	0	1536
8.2	48384	0	0	0	0	0	0	1578
8.2	48528	0	0	0	0	0	0	1548
8.2	48672	0	0	0	0	0	0	1629
8.2	48816	0	0	0	0	0	0	1539
8.2	48960	0	0	0	0	0	0	1551
8.2	49104	0	0	0	0	0	0	1590
8.2	49248	0	0	0	0	0	0	1551
8.2	49392	0	0	0	0	0	0	1548
8.2	49536	0	0	0	0	0	0	1650
8.2	49680	0	0	0	0	0	0	1518
8.2	49824	0	0	0	0	0	0	1578
8.2	49968	0	0	0	0	0	0	1491
8.2	50112	0	0	0	0	0	0	1470
8.2	50256	0	0	0	0	0	0	1569
8.2	50400	0	0	0	0	0	0	1593
8.2	50544	0	0	0	0	0	0	1491
8.2	50688	0	0	0	0	0	0	1482
8.2	50832	0	0	0	0	0	0	1509
8.2	50976	0	0	0	0	0	0	1491
8.2	51120	0	0	0	0	0	0	1560
8.2	51264	0	0	0	0	0	0	1656
8.2	51408	0	0	0	0	0	0	1608
8.2	51552	0	0	0	0	0	0	1458
8.2	51696	0	0	0	0	0	0	1542
8.2	51840	0	0	0	0	0	0	1575
8.2	51984	0	0	0	0	0	0	1629
8.2	52128	0	0	0	0	0	0	1635
8.2	52272	0	0	0	0	0	0	1611
8.2	52416	0	0	0	0	0	0	1497
8.2	52560	0	0	0	0	0	0	1476
8.2	52704	0	0	0	0	0	0	1536
8.2	52848	0	0	0	0	0	0	1524
8.2	52992	0	0	0	0	0	0	1536
8.2	53136	0	0	0	0	0	0	1554
8.2	53280	0	0	0	0	0	0	1566
8.2	53424	0	0	0	0	0	0	1623
8.2	53568	0	0	0	0	0	0	1539
8.2	53712	0	0	0	0	0	0	1653
8.2	53856	0	0	0	0	0	0	1611
8.2	54000	0	0	0	0	0	0	1614
8.2	54144	0	0	0	0	0	0	1584
8.2	54288	0	0	0	0	0	0	1509
8.2	54432	0	0	0	0	0	0	1542
8.2	54576	0	0	0	0	0	0	1614
8.2	54720	0	0	0	0	0	0	1536
8.2	54864	0	0	0	0	0	0	1629
8.2	55008	0	0	0	0	0	0	1593
8.2	55152	0	0	0	0	0	0	1512
8.2	55296	0	0	0	0	0	0	1575
8.2	55440	0	0	0	0	0	0	1581
8.2	55584	0	0	0	0	0	0	1524
8.2	55728	0	0	0	0	0	0	1590
8.2	55872	0	0	0	0	0	0	1566
8.2	56016	0	0	0	0	0	0	1536
8.2	56160	0	0	0	0	0	0	1533
8.2	56304	0	0	0	0	0	0	1539
8.2	56448	0	0	0	0	0	0	1566
8.2	56592	0	0	0	0	0	0	1560
8.2	56736	0	0	0	0	0	0	1500
8.2	56880	0	0	0	0	0	0	1518
8.2	57024	0	0	0	0	0	0	1593
8.2	57168	0	0	0	0	0	0	1527
8.2	57312	0	0	0	0	0	0	1446
8.2	57456	0	0	0	0	0	0	1548
8.2	57600	0	0	0	0	0	0	1653
8.2	57744	0	0	0	0	0	0	1542
8.2	57888	0	0	0	0	0	0	1497
8.2	58032	0	0	0	0	0	0	1638
8.2	58176	0	0	0	0	0	0	1605
8.2	58320	0	0	0	0	0	0	1542
8.2	58464	0	0	0	0	0	0	1581
8.2	58608	0	0	0	0	0	0	1530
8.2	58752	0	0	0	0	0	0	1581
8.2	58896	0	0	0	0	0	0	1554
8.2	59040	0	0	0	0	0	0	1602
8.2	59184	0	0	0	0	0	0	1542
8.2	59328	0	0	0	0	0	0	1542
8.2	59472	0	0	0	0	0	0	1584
8.2	59616	0	0	0	0	0	0	1617
8.2	59760	0	0	0	0	0	0	1626
8.2	59904	0	0	0	0	0	0	1593
8.2	60048	0	0	0	0	0	0	1461
8.2	60192	0	0	0	0	0	0	1590
8.2	60336	0	0	0	0	0	0	1530
8.2	60480	0	0	0	0	0	0	1635
8.2	60624	0	0	0	0	0	0	1662
8.2	60768	0	0	0	0	0	0	1650
8.2	60912	0	0	0	0	0	0	1620
8.2	61056	0	0	0	0	0	0	1656
8.2	61200	0	0	0	0	0	0	1551
8.2	61344	0	0	0	0	0	0	1593
8.2	61488	0	0	0	0	0	0	1641
8.2	61632	0	0	0	0	0	0	1605
8.2	61776	0	0	0	0	0	0	1527
8.2	61920	0	0	0	0	0	0	1425
8.2	62064	0	0	0	0	0	0	1491
8.2	62208	0	0	0	0	0	0	1515
8.2	62352	0	0	0	0	0	0	1557
8.2	62496	0	0	0	0	0	0	1599
8.2	62640	0	0	0	0	0	0	1674
8.2	62784	0	0	0	0	0	0	1491
8.2	62928	0	0	0	0	0	0	1512
8.2	63072	0	0	0	0	0	0	1473
8.2	63216	0	0	0	0	0	0	1512
8.2	63360	0	0	0	0	0	0	1506
8.2	63504	0	0	0	0	0	0	1560
8.2	63648	0	0	0	0	0	0	1452
8.2	63792	0	0	0	0	0	0	1482
8.2	63936	0	0	0	0	0	0	1509
8.2	64080	0	0	0	0	0	0	1521
8.2	64224	0	0	0	0	0	0	1440
8.2	64368	0	0	0	0	0	0	1437
8.2	64512	0	0	0	0	0	0	1464
8.2	64656	0	0	0	0	0	0	1596
8.2	64800	0	0	0	0	0	0	1587
8.2	64944	0	0	0	0	0	0	1536
8.2	65088	0	0	0	0	0	0	1560
8.2	65232	0	0	0	0	0	0	1539
8.2	65376	0	0	0	0	0	0	1512
8.2	65520	0	0	0	0	0	0	1539
8.2	65664	0	0	0	0	0	0	1542
8.2	65808	0	0	0	0	0	0	1575
8.2	65952	0	0	0	0	0	0	1560
8.2	66096	0	0	0	0	0	0	1497
8.2	66240	0	0	0	0	0	0	1497
8.2	66384	0	0	0	0	0	0	1557
8.2	66528	0	0	0	0	0	0	1527
8.2	66672	0	0	0	0	0	0	1512
8.2	66816	0	0	0	0	0	0	1656
8.2	66960	0	0	0	0	0	0	1602
8.2	67104	0	0	0	0	0	0	1617
8.2	67248	0	0	0	0	0	0	1590
8.2	67392	0	0	0	0	0	0	1512
8.2	67536	0	0	0	0	0	0	1491
8.2	67680	0	0	0	0	0	0	1542
8.2	67824	0	0	0	0	0	0	1539
8.2	67968	0	0	0	0	0	0	1482
8.2	68112	0	0	0	0	0	0	1467
8.2	68256	0	0	0	0	0	0	1518
8.2	68400	0	0	0	0	0	0	1449
8.2	68544	0	0	0	0	0	0	1527
8.2	68688	0	0	0	0	0	0	1557
8.2	68832	0	0	0	0	0	0	1512
8.2	68976	0	0	0	0	0	0	1494
8.2	69120	0	0	0	0	0	0	1503
9.3	43344	56	226	0	226	282	5812.42	4287
9.3	43488	33	208	0	208	241	4438.16	4044
9.3	43632	12	185	0	185	197	3229.74	3778
9.3	43776	8	140	0	140	148	2452.3	3753
9.3	43920	3	127	0	127	130	1956.23	3519
9.3	44064	1	97	0	97	98	1500.91	3523
9.3	44208	0	68	0	68	68	1024.59	3537
9.3	44352	0	43	0	43	43	614.457	3152
9.3	44496	0	29	0	29	29	426.264	3046
9.3	44640	0	19	0	19	19	250.14	2881
9.3	44784	0	9	0	9	9	107.081	2956
9.3	44928	0	7	0	7	7	67.0458	2916
9.3	45072	0	4	0	4	4	48.0282	2937
9.3	45216	0	3	0	3	3	27.0123	2820
9.3	45360	0	2	0	2	2	27.0123	2883
9.3	45504	0	1	0	1	1	27.0123	2916
9.3	45648	0	1	0	1	1	27.0123	3024
9.3	45792	0	0	0	0	0	0	2925
9.3	45936	0	0	0	0	0	0	2847
9.3	46080	0	0	0	0	0	0	2961
9.3	46224	0	0	0	0	0	0	2913
9.3	46368	0	0	0	0	0	0	2907
9.3	46512	0	0	0	0	0	0	3009
9.3	46656	0	0	0	0	0	0	3048
9.3	46800	0	0	0	0	0	0	3081
9.3	46944	0	0	0	0	0	0	3135
9.3	47088	0	0	0	0	0	0	3129
9.3	47232	0	0	0	0	0	0	3063
9.3	47376	0	0	0	0	0	0	2997
9.3	47520	0	0	0	0	0	0	3087
9.3	47664	0	0	0	0	0	0	3006
9.3	47808	0	0	0	0	0	0	3003
9.3	47952	0	0	0	0	0	0	3105
9.3	48096	0	0	0	0	0	0	3084
9.3	48240	0	0	0	0	0	0	3069
9.3	48384	0	0	0	0	0	0	3270
9.3	48528	0	0	0	0	0	0	3324
9.3	48672	0	0	0	0	0	0	2943
9.3	48816	0	0	0	0	0	0	2907
9.3	48960	0	0	0	0	0	0	3102
9.3	49104	0	0	0	0	0	0	3150
9.3	49248	0	0	0	0	0	0	3183
9.3	49392	0	0	0	0	0	0	3081
9.3	49536	0	0	0	0	0	0	3171
9.3	49680	0	0	0	0	0	0	3237
9.3	49824	0	0	0	0	0	0	3261
9.3	49968	0	0	0	0	0	0	3330
9.3	50112	0	0	0	0	0	0	3222
9.3	50256	0	0	0	0	0	0	3222
9.3	50400	0	0	0	0	0	0	3246
9.3	50544	0	0	0	0	0	0	3273
9.3	50688	0	0	0	0	0	0	3300
9.3	50832	0	0	0	0	0	0	3237
9.3	50976	0	0	0	0	0	0	3255
9.3	51120	0	0	0	0	0	0	3351
9.3	51264	0	0	0	0	0	0	3246
9.3	51408	0	0	0	0	0	0	3240
9.3	51552	0	0	0	0	0	0	3285
9.3	51696	0	0	0	0	0	0	3297
9.3	51840	0	0	0	0	0	0	3342
9.3	51984	0	0	0	0	0	0	3363
9.3	52128	0	0	0	0	0	0	3285
9.3	52272	0	0	0	0	0	0	3246
9.3	52416	0	0	0	0	0	0	3219
9.3	52560	0	0	0	0	0	0	3315
9.3	52704	0	0	0	0	0	0	3411
9.3	52848	0	0	0	0	0	0	3291
9.3	52992	0	0	0	0	0	0	3252
9.3	53136	0	0	0	0	0	0	3216
9.3	53280	0	0	0	0	0	0	3279
9.3	53424	0	0	0	0	0	0	3255
9.3	53568	0	0	0	0	0	0	3228
9.3	53712	0	0	0	0	0	0	3315
9.3	53856	0	0	0	0	0	0	3264
9.3	54000	0	0	0	0	0	0	3159
9.3	54144	0	0	0	0	0	0	3075
9.3	54288	0	0	0	0	0	0	3342
9.3	54432	0	0	0	0	0	0	3327
9.3	54576	0	0	0	0	0	0	3105
9.3	54720	0	0	0	0	0	0	3141
9.3	54864	0	0	0	0	0	0	3198
9.3	55008	0	0	0	0	0	0	3234
9.3	55152	0	0	0	0	0	0	3324
9.3	55296	0	0	0	0	0	0	3279
9.3	55440	0	0	0	0	0	0	3396
9.3	55584	0	0	0	0	0	0	3354
9.3	55728	0	0	0	0	0	0	3372
9.3	55872	0	0	0	0	0	0	3228
9.3	56016	0	0	0	0	0	0	3237
9.3	56160	0	0	0	0	0	0	3375
9.3	56304	0	0	0	0	0	0	3411
9.3	56448	0	0	0	0	0	0	3291
9.3	56592	0	0	0	0	0	0	3393
9.3	56736	0	0	0	0	0	0	3234
9.3	56880	0	0	0	0	0	0	3213
9.3	57024	0	0	0	0	0	0	3204
9.3	57168	0	0	0	0	0	0	3210
9.3	57312	0	0	0	0	0	0	3279
9.3	57456	0	0	0	0	0	0	3345
9.3	57600	0	0	0	0	0	0	3237
9.3	57744	0	0	0	0	0	0	3138
9.3	57888	0	0	0	0	0	0	3177
9.3	58032	0	0	0	0	0	0	3198
9.3	58176	0	0	0	0	0	0	3261
9.3	58320	0	0	0	0	0	0	3066
9.3	58464	0	0	0	0	0	0	3318
9.3	58608	0	0	0	0	0	0	3429
9.3	58752	0	0	0	0	0	0	3411
9.3	58896	0	0	0	0	0	0	3324
9.3	59040	0	0	0	0	0	0	3357
9.3	59184	0	0	0	0	0	0	3261
9.3	59328	0	0	0	0	0	0	3342
9.3	59472	0	0	0	0	0	0	3174
9.3	59616	0	0	0	0	0	0	3303
9.3	59760	0	0	0	0	0	0	3237
9.3	59904	0	0	0	0	0	0	3237
9.3	60048	0	0	0	0	0	0	3168
9.3	60192	0	0	0	0	0	0	3297
9.3	60336	0	0	0	0	0	0	3159
9.3	60480	0	0	0	0	0	0	3351
9.3	60624	0	0	0	0	0	0	3192
9.3	60768	0	0	0	0	0	0	3285
9.3	60912	0	0	0	0	0	0	3192
9.3	61056	0	0	0	0	0	0	3297
9.3	61200	0	0	0	0	0	0	3294
9.3	61344	0	0	0	0	0	0	3234
9.3	61488	0	0	0	0	0	0	3270
9.3	61632	0	0	0	0	0	0	3288
9.3	61776	0	0	0	0	0	0	3243
9.3	61920	0	0	0	0	0	0	3201
9.3	62064	0	0	0	0	0	0	3372
9.3	62208	0	0	0	0	0	0	3420
9.3	62352	0	0	0	0	0	0	3378
9.3	62496	0	0	0	0	0	0	3327
9.3	62640	0	0	0	0	0	0	3243
9.3	62784	0	0	0	0	0	0	3300
9.3	62928	0	0	0	0	0	0	3261
9.3	63072	0	0	0	0	0	0	3312
9.3	63216	0	0	0	0	0	0	3309
9.3	63360	0	0	0	0	0	0	3348
9.3	63504	0	0	0	0	0	0	3228
9.3	63648	0	0	0	0	0	0	3195
9.3	63792	0	0	0	0	0	0	3336
9.3	63936	0	0	0	0	0	0	3249
9.3	64080	0	0	0	0	0	0	3279
9.3	64224	0	0	0	0	0	0	3132
9.3	64368	0	0	0	0	0	0	3132
9.3	64512	0	0	0	0	0	0	3222
9.3	64656	0	0	0	0	0	0	3204
9.3	64800	0	0	0	0	0	0	3108
9.3	64944	0	0	0	0	0	0	3198
9.3	65088	0	0	0	0	0	0	3282
9.3	65232	0	0	0	0	0	0	3207
9.3	65376	0	0	0	0	0	0	3201
9.3	65520	0	0	0	0	0	0	3219
9.3	65664	0	0	0	0	0	0	3288
9.3	65808	0	0	0	0	0	0	3234
9.3	65952	0	0	0	0	0	0	3201
9.3	66096	0	0	0	0	0	0	3168
9.3	66240	0	0	0	0	0	0	3252
9.3	66384	0	0	0	0	0	0	3147
9.3	66528	0	0	0	0	0	0	3153
9.3	66672	0	0	0	0	0	0	3273
9.3	66816	0	0	0	0	0	0	3261
9.3	66960	0	0	0	0	0	0	3162
9.3	67104	0	0	0	0	0	0	3195
9.3	67248	0	0	0	0	0	0	3222
9.3	67392	0	0	0	0	0	0	3213
9.3	67536	0	0	0	0	0	0	3162
9.3	67680	0	0	0	0	0	0	3219
9.3	67824	0	0	0	0	0	0	3441
9.3	67968	0	0	0	0	0	0	3327
9.3	68112	0	0	0	0	0	0	3240
9.3	68256	0	0	0	0	0	0	3279
9.3	68400	0	0	0	0	0	0	3402
9.3	68544	0	0	0	0	0	0	3363
9.3	68688	0	0	0	0	0	0	3276
9.3	68832	0	0	0	0	0	0	3189
9.3	68976	0	0	0	0	0	0	3222
9.3	69120	0	0	0	0	0	0	3222
10.2	43344	0	62	0	62	62	307.801	1194
10.2	43488	0	56	0	56	56	293.604	1227
10.2	43632	0	47	0	47	47	266.611	1197
10.2	43776	0	42	0	42	42	270.498	1200
10.2	43920	0	33	0	33	33	168.392	1188
10.2	44064	0	24	0	24	24	131.31	1203
10.2	44208	0	18	0	18	18	96.2238	1197
10.2	44352	0	14	0	14	14	72.1678	1308
10.2	44496	0	12	0	12	12	72.1678	1233
10.2	44640	0	8	0	8	8	52.1026	1275
10.2	44784	0	7	0	7	7	46.1166	1131
10.2	44928	0	6	0	6	6	37.0816	1170
10.2	45072	0	3	0	3	3	0	1218
10.2	45216	0	2	0	2	2	0	1200
10.2	45360	0	2	0	2	2	0	1251
10.2	45504	0	2	0	2	2	0	1137
10.2	45648	0	2	0	2	2	0	1053
10.2	45792	0	1	0	1	1	0	1137
10.2	45936	0	0	0	0	0	0	1215
10.2	46080	0	0	0	0	0	0	1176
10.2	46224	0	0	0	0	0	0	1200
10.2	46368	0	0	0	0	0	0	1092
10.2	46512	0	0	0	0	0	0	1107
10.2	46656	0	0	0	0	0	0	1023
10.2	46800	0	0	0	0	0	0	972
10.2	46944	0	0	0	0	0	0	1086
10.2	47088	0	0	0	0	0	0	1122
10.2	47232	0	0	0	0	0	0	1125
10.2	47376	0	0	0	0	0	0	999
10.2	47520	0	0	0	0	0	0	1047
10.2	47664	0	0	0	0	0	0	1020
10.2	47808	0	0	0	0	0	0	1092
10.2	47952	0	0	0	0	0	0	1128
10.2	48096	0	0	0	0	0	0	1149
10.2	48240	0	0	0	0	0	0	1149
10.2	48384	0	0	0	0	0	0	1074
10.2	48528	0	0	0	0	0	0	1110
10.2	48672	0	0	0	0	0	0	1092
10.2	48816	0	0	0	0	0	0	1215
10.2	48960	0	0	0	0	0	0	1131
10.2	49104	0	0	0	0	0	0	1041
10.2	49248	0	0	0	0	0	0	1095
10.2	49392	0	0	0	0	0	0	1200
10.2	49536	0	0	0	0	0	0	1125
10.2	49680	0	0	0	0	0	0	1134
10.2	49824	0	0	0	0	0	0	1122
10.2	49968	0	0	0	0	0	0	1113
10.2	50112	0	0	0	0	0	0	1065
10.2	50256	0	0	0	0	0	0	1122
10.2	50400	0	0	0	0	0	0	1113
10.2	50544	0	0	0	0	0	0	1164
10.2	50688	0	0	0	0	0	0	1242
10.2	50832	0	0	0	0	0	0	1164
10.2	50976	0	0	0	0	0	0	1125
10.2	51120	0	0	0	0	0	0	1110
10.2	51264	0	0	0	0	0	0	1113
10.2	51408	0	0	0	0	0	0	1116
10.2	51552	0	0	0	0	0	0	1116
10.2	51696	0	0	0	0	0	0	1071
10.2	51840	0	0	0	0	0	0	1122
10.2	51984	0	0	0	0	0	0	1125
10.2	52128	0	0	0	0	0	0	1077
10.2	52272	0	0	0	0	0	0	1020
10.2	52416	0	0	0	0	0	0	1056
10.2	52560	0	0	0	0	0	0	1059
10.2	52704	0	0	0	0	0	0	1131
10.2	52848	0	0	0	0	0	0	1050
10.2	52992	0	0	0	0	0	0	1035
10.2	53136	0	0	0	0	0	0	1158
10.2	53280	0	0	0	0	0	0	1185
10.2	53424	0	0	0	0	0	0	1164
10.2	53568	0	0	0	0	0	0	1125
10.2	53712	0	0	0	0	0	0	1113
10.2	53856	0	0	0	0	0	0	1110
10.2	54000	0	0	0	0	0	0	1182
10.2	54144	0	0	0	0	0	0	1080
10.2	54288	0	0	0	0	0	0	1092
10.2	54432	0	0	0	0	0	0	1026
10.2	54576	0	0	0	0	0	0	1092
10.2	54720	0	0	0	0	0	0	1140
10.2	54864	0	0	0	0	0	0	1128
10.2	55008	0	0	0	0	0	0	1095
10.2	55152	0	0	0	0	0	0	1149
10.2	55296	0	0	0	0	0	0	1122
10.2	55440	0	0	0	0	0	0	1134
10.2	55584	0	0	0	0	0	0	1125
10.2	55728	0	0	0	0	0	0	1098
10.2	55872	0	0	0	0	0	0	1155
10.2	56016	0	0	0	0	0	0	1056
10.2	56160	0	0	0	0	0	0	1077
10.2	56304	0	0	0	0	0	0	1161
10.2	56448	0	0	0	0	0	0	1065
10.2	56592	0	0	0	0	0	0	1092
10.2	56736	0	0	0	0	0	0	1161
10.2	56880	0	0	0	0	0	0	1182
10.2	57024	0	0	0	0	0	0	1059
10.2	57168	0	0	0	0	0	0	1140
10.2	57312	0	0	0	0	0	0	1086
10.2	57456	0	0	0	0	0	0	1017
10.2	57600	0	0	0	0	0	0	1041
10.2	57744	0	0	0	0	0	0	1074
10.2	57888	0	0	0	0	0	0	1113
10.2	58032	0	0	0	0	0	0	1089
10.2	58176	0	0	0	0	0	0	1155
10.2	58320	0	0	0	0	0	0	1176
10.2	58464	0	0	0	0	0	0	1098
10.2	58608	0	0	0	0	0	0	1077
10.2	58752	0	0	0	0	0	0	1149
10.2	58896	0	0	0	0	0	0	1215
10.2	59040	0	0	0	0	0	0	1149
10.2	59184	0	0	0	0	0	0	1206
10.2	59328	0	0	0	0	0	0	1125
10.2	59472	0	0	0	0	0	0	1125
10.2	59616	0	0	0	0	0	0	1101
10.2	59760	0	0	0	0	0	0	1080
10.2	59904	0	0	0	0	0	0	1026
10.2	60048	0	0	0	0	0	0	1074
10.2	60192	0	0	0	0	0	0	1161
10.2	60336	0	0	0	0	0	0	1182
10.2	60480	0	0	0	0	0	0	1164
10.2	60624	0	0	0	0	0	0	1128
10.2	60768	0	0	0	0	0	0	1170
10.2	60912	0	0	0	0	0	0	1119
10.2	61056	0	0	0	0	0	0	1200
10.2	61200	0	0	0	0	0	0	1218
10.2	61344	0	0	0	0	0	0	1140
10.2	61488	0	0	0	0	0	0	1095
10.2	61632	0	0	0	0	0	0	1110
10.2	61776	0	0	0	0	0	0	1149
10.2	61920	0	0	0	0	0	0	1185
10.2	62064	0	0	0	0	0	0	1149
10.2	62208	0	0	0	0	0	0	1173
10.2	62352	0	0	0	0	0	0	1218
10.2	62496	0	0	0	0	0	0	1176
10.2	62640	0	0	0	0	0	0	1206
10.2	62784	0	0	0	0	0	0	1161
10.2	62928	0	0	0	0	0	0	1245
10.2	63072	0	0	0	0	0	0	1143
10.2	63216	0	0	0	0	0	0	1155
10.2	63360	0	0	0	0	0	0	1161
10.2	63504	0	0	0	0	0	0	1221
10.2	63648	0	0	0	0	0	0	1230
10.2	63792	0	0	0	0	0	0	1137
10.2	63936	0	0	0	0	0	0	1101
10.2	64080	0	0	0	0	0	0	1134
10.2	64224	0	0	0	0	0	0	1119
10.2	64368	0	0	0	0	0	0	1104
10.2	64512	0	0	0	0	0	0	1071
10.2	64656	0	0	0	0	0	0	1116
10.2	64800	0	0	0	0	0	0	1065
10.2	64944	0	0	0	0	0	0	1122
10.2	65088	0	0	0	0	0	0	1194
10.2	65232	0	0	0	0	0	0	1140
10.2	65376	0	0	0	0	0	0	1137
10.2	65520	0	0	0	0	0	0	1128
10.2	65664	0	0	0	0	0	0	1122
10.2	65808	0	0	0	0	0	0	1128
10.2	65952	0	0	0	0	0	0	1023
10.2	66096	0	0	0	0	0	0	1068
10.2	66240	0	0	0	0	0	0	1164
10.2	66384	0	0	0	0	0	0	1143
10.2	66528	0	0	0	0	0	0	1089
10.2	66672	0	0	0	0	0	0	1152
10.2	66816	0	0	0	0	0	0	1077
10.2	66960	0	0	0	0	0	0	1110
10.2	67104	0	0	0	0	0	0	1038
10.2	67248	0	0	0	0	0	0	1140
10.2	67392	0	0	0	0	0	0	1107
10.2	67536	0	0	0	0	0	0	1233
10.2	67680	0	0	0	0	0	0	1107
10.2	67824	0	0	0	0	0	0	1068
10.2	67968	0	0	0	0	0	0	1110
10.2	68112	0	0	0	0	0	0	1062
10.2	68256	0	0	0	0	0	0	1062
10.2	68400	0	0	0	0	0	0	1122
10.2	68544	0	0	0	0	0	0	1041
10.2	68688	0	0	0	0	0	0	1005
10.2	68832	0	0	0	0	0	0	1101
10.2	68976	0	0	0	0	0	0	1113
10.2	69120	0	0	0	0	0	0	1137
11.1	43344	0	30	0	30	30	55.1515	879
11.1	43488	0	29	0	29	29	51.165	759
11.1	43632	0	22	0	22	22	35.0883	813
11.1	43776	0	22	0	22	22	27.1111	786
11.1	43920	0	20	0	20	20	150.45	762
11.1	44064	0	14	0	14	14	9.03704	780
11.1	44208	0	13	0	13	13	11.0303	744
11.1	44352	0	10	0	10	10	0	738
11.1	44496	0	7	0	7	7	0	798
11.1	44640	0	3	0	3	3	0	813
11.1	44784	0	2	0	2	2	0	789
11.1	44928	0	2	0	2	2	0	762
11.1	45072	0	1	0	1	1	0	831
11.1	45216	0	0	0	0	0	0	747
11.1	45360	0	0	0	0	0	0	783
11.1	45504	0	0	0	0	0	0	798
11.1	45648	0	0	0	0	0	0	900
11.1	45792	0	0	0	0	0	0	864
11.1	45936	0	0	0	0	0	0	915
11.1	46080	0	0	0	0	0	0	867
11.1	46224	0	0	0	0	0	0	834
11.1	46368	0	0	0	0	0	0	732
11.1	46512	0	0	0	0	0	0	789
11.1	46656	0	0	0	0	0	0	816
11.1	46800	0	0	0	0	0	0	852
11.1	46944	0	0	0	0	0	0	915
11.1	47088	0	0	0	0	0	0	924
11.1	47232	0	0	0	0	0	0	792
11.1	47376	0	0	0	0	0	0	789
11.1	47520	0	0	0	0	0	0	777
11.1	47664	0	0	0	0	0	0	780
11.1	47808	0	0	0	0	0	0	765
11.1	47952	0	0	0	0	0	0	771
11.1	48096	0	0	0	0	0	0	783
11.1	48240	0	0	0	0	0	0	783
11.1	48384	0	0	0	0	0	0	831
11.1	48528	0	0	0	0	0	0	789
11.1	48672	0	0	0	0	0	0	786
11.1	48816	0	0	0	0	0	0	780
11.1	48960	0	0	0	0	0	0	789
11.1	49104	0	0	0	0	0	0	732
11.1	49248	0	0	0	0	0	0	744
11.1	49392	0	0	0	0	0	0	738
11.1	49536	0	0	0	0	0	0	732
11.1	49680	0	0	0	0	0	0	774
11.1	49824	0	0	0	0	0	0	846
11.1	49968	0	0	0	0	0	0	828
11.1	50112	0	0	0	0	0	0	837
11.1	50256	0	0	0	0	0	0	828
11.1	50400	0	0	0	0	0	0	828
11.1	50544	0	0	0	0	0	0	786
11.1	50688	0	0	0	0	0	0	828
11.1	50832	0	0	0	0	0	0	816
11.1	50976	0	0	0	0	0	0	837
11.1	51120	0	0	0	0	0	0	789
11.1	51264	0	0	0	0	0	0	816
11.1	51408	0	0	0	0	0	0	870
11.1	51552	0	0	0	0	0	0	861
11.1	51696	0	0	0	0	0	0	855
11.1	51840	0	0	0	0	0	0	819
11.1	51984	0	0	0	0	0	0	882
11.1	52128	0	0	0	0	0	0	843
11.1	52272	0	0	0	0	0	0	837
11.1	52416	0	0	0	0	0	0	888
11.1	52560	0	0	0	0	0	0	822
11.1	52704	0	0	0	0	0	0	792
11.1	52848	0	0	0	0	0	0	747
11.1	52992	0	0	0	0	0	0	807
11.1	53136	0	0	0	0	0	0	819
11.1	53280	0	0	0	0	0	0	807
11.1	53424	0	0	0	0	0	0	819
11.1	53568	0	0	0	0	0	0	804
11.1	53712	0	0	0	0	0	0	822
11.1	53856	0	0	0	0	0	0	837
11.1	54000	0	0	0	0	0	0	846
11.1	54144	0	0	0	0	0	0	873
11.1	54288	0	0	0	0	0	0	906
11.1	54432	0	0	0	0	0	0	900
11.1	54576	0	0	0	0	0	0	864
11.1	54720	0	0	0	0	0	0	867
11.1	54864	0	0	0	0	0	0	849
11.1	55008	0	0	0	0	0	0	858
11.1	55152	0	0	0	0	0	0	909
11.1	55296	0	0	0	0	0	0	882
11.1	55440	0	0	0	0	0	0	789
11.1	55584	0	0	0	0	0	0	807
11.1	55728	0	0	0	0	0	0	801
11.1	55872	0	0	0	0	0	0	807
11.1	56016	0	0	0	0	0	0	846
11.1	56160	0	0	0	0	0	0	858
11.1	56304	0	0	0	0	0	0	789
11.1	56448	0	0	0	0	0	0	774
11.1	56592	0	0	0	0	0	0	822
11.1	56736	0	0	0	0	0	0	807
11.1	56880	0	0	0	0	0	0	771
11.1	57024	0	0	0	0	0	0	888
11.1	57168	0	0	0	0	0	0	873
11.1	57312	0	0	0	0	0	0	924
11.1	57456	0	0	0	0	0	0	897
11.1	57600	0	0	0	0	0	0	777
11.1	57744	0	0	0	0	0	0	762
11.1	57888	0	0	0	0	0	0	762
11.1	58032	0	0	0	0	0	0	873
11.1	58176	0	0	0	0	0	0	807
11.1	58320	0	0	0	0	0	0	876
11.1	58464	0	0	0	0	0	0	867
11.1	58608	0	0	0	0	0	0	843
11.1	58752	0	0	0	0	0	0	795
11.1	58896	0	0	0	0	0	0	789
11.1	59040	0	0	0	0	0	0	822
11.1	59184	0	0	0	0	0	0	774
11.1	59328	0	0	0	0	0	0	801
11.1	59472	0	0	0	0	0	0	867
11.1	59616	0	0	0	0	0	0	834
11.1	59760	0	0	0	0	0	0	762
11.1	59904	0	0	0	0	0	0	765
11.1	60048	0	0	0	0	0	0	732
11.1	60192	0	0	0	0	0	0	825
11.1	60336	0	0	0	0	0	0	813
11.1	60480	0	0	0	0	0	0	849
11.1	60624	0	0	0	0	0	0	861
11.1	60768	0	0	0	0	0	0	852
11.1	60912	0	0	0	0	0	0	789
11.1	61056	0	0	0	0	0	0	792
11.1	61200	0	0	0	0	0	0	861
11.1	61344	0	0	0	0	0	0	786
11.1	61488	0	0	0	0	0	0	783
11.1	61632	0	0	0	0	0	0	816
11.1	61776	0	0	0	0	0	0	789
11.1	61920	0	0	0	0	0	0	801
11.1	62064	0	0	0	0	0	0	798
11.1	62208	0	0	0	0	0	0	786
11.1	62352	0	0	0	0	0	0	792
11.1	62496	0	0	0	0	0	0	840
11.1	62640	0	0	0	0	0	0	771
11.1	62784	0	0	0	0	0	0	789
11.1	62928	0	0	0	0	0	0	858
11.1	63072	0	0	0	0	0	0	873
11.1	63216	0	0	0	0	0	0	831
11.1	63360	0	0	0	0	0	0	849
11.1	63504	0	0	0	0	0	0	849
11.1	63648	0	0	0	0	0	0	825
11.1	63792	0	0	0	0	0	0	825
11.1	63936	0	0	0	0	0	0	828
11.1	64080	0	0	0	0	0	0	825
11.1	64224	0	0	0	0	0	0	813
11.1	64368	0	0	0	0	0	0	804
11.1	64512	0	0	0	0	0	0	879
11.1	64656	0	0	0	0	0	0	771
11.1	64800	0	0	0	0	0	0	813
11.1	64944	0	0	0	0	0	0	747
11.1	65088	0	0	0	0	0	0	759
11.1	65232	0	0	0	0	0	0	732
11.1	65376	0	0	0	0	0	0	744
11.1	65520	0	0	0	0	0	0	825
11.1	65664	0	0	0	0	0	0	810
11.1	65808	0	0	0	0	0	0	804
11.1	65952	0	0	0	0	0	0	822
11.1	66096	0	0	0	0	0	0	855
11.1	66240	0	0	0	0	0	0	873
11.1	66384	0	0	0	0	0	0	906
11.1	66528	0	0	0	0	0	0	831
11.1	66672	0	0	0	0	0	0	870
11.1	66816	0	0	0	0	0	0	780
11.1	66960	0	0	0	0	0	0	807
11.1	67104	0	0	0	0	0	0	801
11.1	67248	0	0	0	0	0	0	792
11.1	67392	0	0	0	0	0	0	759
11.1	67536	0	0	0	0	0	0	768
11.1	67680	0	0	0	0	0	0	801
11.1	67824	0	0	0	0	0	0	768
11.1	67968	0	0	0	0	0	0	783
11.1	68112	0	0	0	0	0	0	774
11.1	68256	0	0	0	0	0	0	789
11.1	68400	0	0	0	0	0	0	831
11.1	68544	0	0	0	0	0	0	771
11.1	68688	0	0	0	0	0	0	798
11.1	68832	0	0	0	0	0	0	795
11.1	68976	0	0	0	0	0	0	840
11.1	69120	0	0	0	0	0	0	891
12.3	43344	0	27	0	27	27	22.0606	1563
12.3	43488	0	24	0	24	24	22.0606	1659
12.3	43632	0	24	0	24	24	26.0513	1608
12.3	43776	0	18	0	18	18	22.0606	1542
12.3	43920	0	13	0	13	13	11.0303	1551
12.3	44064	0	11	0	11	11	0	1467
12.3	44208	0	9	0	9	9	0	1512
12.3	44352	0	8	0	8	8	0	1530
12.3	44496	0	5	0	5	5	0	1626
12.3	44640	0	4	0	4	4	0	1548
12.3	44784	0	4	0	4	4	0	1518
12.3	44928	0	3	0	3	3	0	1602
12.3	45072	0	2	0	2	2	0	1608
12.3	45216	0	2	0	2	2	0	1611
12.3	45360	0	0	0	0	0	0	1572
12.3	45504	0	0	0	0	0	0	1515
12.3	45648	0	0	0	0	0	0	1596
12.3	45792	0	0	0	0	0	0	1542
12.3	45936	0	0	0	0	0	0	1494
[truncated: 34,001 more rows]
