# Supplementary material for: GEODE: an in silico tool that translates in vitro to in vivo predictions of tuberculosis antibiotic combination efficacy
Source: Front Pharmacol. 2025 Oct 17;16:1639673. doi: 10.3389/fphar.2025.1639673 (PMC12575316; doi:10.3389/fphar.2025.1639673)
Supplement: Supplementary file 2 [file Supplementaryfile4.zip › simulation_data/HRZE-ANNN-mean.csv]

exp	time	Int.Mtb.	Ext.Mtb.	repExtMtb	NonReplExt.Mtb.	TotMtb.	TotMtbInGranScaledRing	TotPethot
2.2	43344	0	18	0	18	18	101.272	1119
2.2	43488	0	16	0	16	16	90.2419	1146
2.2	43632	0	14	0	14	14	101.277	1161
2.2	43776	0	10	0	10	10	48.1119	1164
2.2	43920	0	8	0	8	8	59.1455	1128
2.2	44064	0	8	0	8	8	46.1186	1146
2.2	44208	0	6	0	6	6	37.0816	1188
2.2	44352	0	5	0	5	5	39.0782	1107
2.2	44496	0	3	0	3	3	41.0735	1152
2.2	44640	0	2	0	2	2	28.0479	1122
2.2	44784	0	2	0	2	2	28.0479	1035
2.2	44928	0	1	0	1	1	13.0256	1101
2.2	45072	0	1	0	1	1	13.0256	1050
2.2	45216	0	0	0	0	0	0	1074
2.2	45360	0	0	0	0	0	0	1059
2.2	45504	0	0	0	0	0	0	972
2.2	45648	0	0	0	0	0	0	954
2.2	45792	0	0	0	0	0	0	957
2.2	45936	0	0	0	0	0	0	981
2.2	46080	0	0	0	0	0	0	1002
2.2	46224	0	0	0	0	0	0	1008
2.2	46368	0	0	0	0	0	0	1032
2.2	46512	0	0	0	0	0	0	1008
2.2	46656	0	0	0	0	0	0	1071
2.2	46800	0	0	0	0	0	0	1125
2.2	46944	0	0	0	0	0	0	1068
2.2	47088	0	0	0	0	0	0	1077
2.2	47232	0	0	0	0	0	0	1005
2.2	47376	0	0	0	0	0	0	1002
2.2	47520	0	0	0	0	0	0	1008
2.2	47664	0	0	0	0	0	0	1002
2.2	47808	0	0	0	0	0	0	972
2.2	47952	0	0	0	0	0	0	942
2.2	48096	0	0	0	0	0	0	993
2.2	48240	0	0	0	0	0	0	990
2.2	48384	0	0	0	0	0	0	1020
2.2	48528	0	0	0	0	0	0	1014
2.2	48672	0	0	0	0	0	0	1011
2.2	48816	0	0	0	0	0	0	1122
2.2	48960	0	0	0	0	0	0	1029
2.2	49104	0	0	0	0	0	0	987
2.2	49248	0	0	0	0	0	0	933
2.2	49392	0	0	0	0	0	0	1065
2.2	49536	0	0	0	0	0	0	1050
2.2	49680	0	0	0	0	0	0	1008
2.2	49824	0	0	0	0	0	0	996
2.2	49968	0	0	0	0	0	0	1017
2.2	50112	0	0	0	0	0	0	1023
2.2	50256	0	0	0	0	0	0	1029
2.2	50400	0	0	0	0	0	0	1059
2.2	50544	0	0	0	0	0	0	1053
2.2	50688	0	0	0	0	0	0	1023
2.2	50832	0	0	0	0	0	0	1023
2.2	50976	0	0	0	0	0	0	1080
2.2	51120	0	0	0	0	0	0	1026
2.2	51264	0	0	0	0	0	0	1077
2.2	51408	0	0	0	0	0	0	1038
2.2	51552	0	0	0	0	0	0	1080
2.2	51696	0	0	0	0	0	0	1104
2.2	51840	0	0	0	0	0	0	1026
2.2	51984	0	0	0	0	0	0	1086
2.2	52128	0	0	0	0	0	0	1140
2.2	52272	0	0	0	0	0	0	1017
2.2	52416	0	0	0	0	0	0	1056
2.2	52560	0	0	0	0	0	0	1020
2.2	52704	0	0	0	0	0	0	996
2.2	52848	0	0	0	0	0	0	963
2.2	52992	0	0	0	0	0	0	942
2.2	53136	0	0	0	0	0	0	978
2.2	53280	0	0	0	0	0	0	1035
2.2	53424	0	0	0	0	0	0	1038
2.2	53568	0	0	0	0	0	0	990
2.2	53712	0	0	0	0	0	0	1020
2.2	53856	0	0	0	0	0	0	990
2.2	54000	0	0	0	0	0	0	1011
2.2	54144	0	0	0	0	0	0	1002
2.2	54288	0	0	0	0	0	0	1017
2.2	54432	0	0	0	0	0	0	990
2.2	54576	0	0	0	0	0	0	972
2.2	54720	0	0	0	0	0	0	987
2.2	54864	0	0	0	0	0	0	1041
2.2	55008	0	0	0	0	0	0	1116
2.2	55152	0	0	0	0	0	0	1128
2.2	55296	0	0	0	0	0	0	990
2.2	55440	0	0	0	0	0	0	942
2.2	55584	0	0	0	0	0	0	1041
2.2	55728	0	0	0	0	0	0	978
2.2	55872	0	0	0	0	0	0	984
2.2	56016	0	0	0	0	0	0	1014
2.2	56160	0	0	0	0	0	0	1059
2.2	56304	0	0	0	0	0	0	945
2.2	56448	0	0	0	0	0	0	966
2.2	56592	0	0	0	0	0	0	1074
2.2	56736	0	0	0	0	0	0	1089
2.2	56880	0	0	0	0	0	0	1050
2.2	57024	0	0	0	0	0	0	1035
2.2	57168	0	0	0	0	0	0	1062
2.2	57312	0	0	0	0	0	0	951
2.2	57456	0	0	0	0	0	0	978
2.2	57600	0	0	0	0	0	0	1080
2.2	57744	0	0	0	0	0	0	1047
2.2	57888	0	0	0	0	0	0	981
2.2	58032	0	0	0	0	0	0	984
2.2	58176	0	0	0	0	0	0	1038
2.2	58320	0	0	0	0	0	0	1077
2.2	58464	0	0	0	0	0	0	987
2.2	58608	0	0	0	0	0	0	1020
2.2	58752	0	0	0	0	0	0	1113
2.2	58896	0	0	0	0	0	0	1197
2.2	59040	0	0	0	0	0	0	1137
2.2	59184	0	0	0	0	0	0	1074
2.2	59328	0	0	0	0	0	0	1017
2.2	59472	0	0	0	0	0	0	1059
2.2	59616	0	0	0	0	0	0	1026
2.2	59760	0	0	0	0	0	0	1005
2.2	59904	0	0	0	0	0	0	1071
2.2	60048	0	0	0	0	0	0	1014
2.2	60192	0	0	0	0	0	0	1041
2.2	60336	0	0	0	0	0	0	1056
2.2	60480	0	0	0	0	0	0	1062
2.2	60624	0	0	0	0	0	0	1077
2.2	60768	0	0	0	0	0	0	1041
2.2	60912	0	0	0	0	0	0	1059
2.2	61056	0	0	0	0	0	0	1074
2.2	61200	0	0	0	0	0	0	987
2.2	61344	0	0	0	0	0	0	969
2.2	61488	0	0	0	0	0	0	1014
2.2	61632	0	0	0	0	0	0	1050
2.2	61776	0	0	0	0	0	0	1041
2.2	61920	0	0	0	0	0	0	987
2.2	62064	0	0	0	0	0	0	1035
2.2	62208	0	0	0	0	0	0	1098
2.2	62352	0	0	0	0	0	0	1074
2.2	62496	0	0	0	0	0	0	1077
2.2	62640	0	0	0	0	0	0	1020
2.2	62784	0	0	0	0	0	0	1032
2.2	62928	0	0	0	0	0	0	1098
2.2	63072	0	0	0	0	0	0	1005
2.2	63216	0	0	0	0	0	0	1128
2.2	63360	0	0	0	0	0	0	993
2.2	63504	0	0	0	0	0	0	1026
2.2	63648	0	0	0	0	0	0	1011
2.2	63792	0	0	0	0	0	0	978
2.2	63936	0	0	0	0	0	0	1011
2.2	64080	0	0	0	0	0	0	1086
2.2	64224	0	0	0	0	0	0	1134
2.2	64368	0	0	0	0	0	0	1059
2.2	64512	0	0	0	0	0	0	1014
2.2	64656	0	0	0	0	0	0	1038
2.2	64800	0	0	0	0	0	0	1068
2.2	64944	0	0	0	0	0	0	1041
2.2	65088	0	0	0	0	0	0	1080
2.2	65232	0	0	0	0	0	0	1125
2.2	65376	0	0	0	0	0	0	1077
2.2	65520	0	0	0	0	0	0	969
2.2	65664	0	0	0	0	0	0	945
2.2	65808	0	0	0	0	0	0	1011
2.2	65952	0	0	0	0	0	0	996
2.2	66096	0	0	0	0	0	0	1056
2.2	66240	0	0	0	0	0	0	1047
2.2	66384	0	0	0	0	0	0	1068
2.2	66528	0	0	0	0	0	0	1074
2.2	66672	0	0	0	0	0	0	987
2.2	66816	0	0	0	0	0	0	1014
2.2	66960	0	0	0	0	0	0	1077
2.2	67104	0	0	0	0	0	0	1104
2.2	67248	0	0	0	0	0	0	1104
2.2	67392	0	0	0	0	0	0	1122
2.2	67536	0	0	0	0	0	0	1077
2.2	67680	0	0	0	0	0	0	1056
2.2	67824	0	0	0	0	0	0	1041
2.2	67968	0	0	0	0	0	0	951
2.2	68112	0	0	0	0	0	0	1017
2.2	68256	0	0	0	0	0	0	1050
2.2	68400	0	0	0	0	0	0	1008
2.2	68544	0	0	0	0	0	0	1041
2.2	68688	0	0	0	0	0	0	1122
2.2	68832	0	0	0	0	0	0	1077
2.2	68976	0	0	0	0	0	0	1230
2.2	69120	0	0	0	0	0	0	1137
3.2	43344	0	366	0	366	366	3024.01	3210
3.2	43488	0	339	0	339	339	2891.11	3282
3.2	43632	0	301	0	301	301	2492.33	3255
3.2	43776	0	274	0	274	274	2263.51	3162
3.2	43920	0	254	0	254	254	2096.97	3090
3.2	44064	0	232	0	232	232	1892.69	3117
3.2	44208	0	211	0	211	211	1773.33	3102
3.2	44352	0	181	0	181	181	1505.93	3261
3.2	44496	0	150	0	150	150	1296.48	3276
3.2	44640	0	138	0	138	138	1181.63	3177
3.2	44784	0	122	0	122	122	1041.3	3378
3.2	44928	0	104	0	104	104	864.622	3165
3.2	45072	0	92	0	92	92	803.592	3216
3.2	45216	0	74	0	74	74	617.985	3279
3.2	45360	0	57	0	57	57	511.83	3198
3.2	45504	0	41	0	41	41	358.262	3189
3.2	45648	0	33	0	33	33	287.83	3162
3.2	45792	0	26	0	26	26	252.067	3252
3.2	45936	0	23	0	23	23	224.897	3255
3.2	46080	0	16	0	16	16	141.678	3273
3.2	46224	0	15	0	15	15	126.656	3303
3.2	46368	0	10	0	10	10	87.4396	3339
3.2	46512	0	6	0	6	6	47.2344	3255
3.2	46656	0	3	0	3	3	31.0976	3246
3.2	46800	0	3	0	3	3	31.0976	3093
3.2	46944	0	2	0	2	2	22.0606	3168
3.2	47088	0	2	0	2	2	20.0673	3264
3.2	47232	0	2	0	2	2	22.0606	3231
3.2	47376	0	1	0	1	1	9.03704	3300
3.2	47520	0	1	0	1	1	11.0303	3252
3.2	47664	0	1	0	1	1	11.0303	3084
3.2	47808	0	1	0	1	1	11.0303	3030
3.2	47952	0	1	0	1	1	11.0303	3270
3.2	48096	0	0	0	0	0	0	3237
3.2	48240	0	0	0	0	0	0	3117
3.2	48384	0	0	0	0	0	0	3132
3.2	48528	0	0	0	0	0	0	3123
3.2	48672	0	0	0	0	0	0	3180
3.2	48816	0	0	0	0	0	0	3084
3.2	48960	0	0	0	0	0	0	3198
3.2	49104	0	0	0	0	0	0	3144
3.2	49248	0	0	0	0	0	0	3144
3.2	49392	0	0	0	0	0	0	3189
3.2	49536	0	0	0	0	0	0	3159
3.2	49680	0	0	0	0	0	0	3120
3.2	49824	0	0	0	0	0	0	3231
3.2	49968	0	0	0	0	0	0	3093
3.2	50112	0	0	0	0	0	0	3255
3.2	50256	0	0	0	0	0	0	3162
3.2	50400	0	0	0	0	0	0	3225
3.2	50544	0	0	0	0	0	0	3246
3.2	50688	0	0	0	0	0	0	3141
3.2	50832	0	0	0	0	0	0	3111
3.2	50976	0	0	0	0	0	0	3147
3.2	51120	0	0	0	0	0	0	3249
3.2	51264	0	0	0	0	0	0	3258
3.2	51408	0	0	0	0	0	0	3297
3.2	51552	0	0	0	0	0	0	3207
3.2	51696	0	0	0	0	0	0	3192
3.2	51840	0	0	0	0	0	0	3123
3.2	51984	0	0	0	0	0	0	3201
3.2	52128	0	0	0	0	0	0	3219
3.2	52272	0	0	0	0	0	0	3267
3.2	52416	0	0	0	0	0	0	3186
3.2	52560	0	0	0	0	0	0	3081
3.2	52704	0	0	0	0	0	0	3156
3.2	52848	0	0	0	0	0	0	3231
3.2	52992	0	0	0	0	0	0	3120
3.2	53136	0	0	0	0	0	0	3348
3.2	53280	0	0	0	0	0	0	3312
3.2	53424	0	0	0	0	0	0	3228
3.2	53568	0	0	0	0	0	0	3249
3.2	53712	0	0	0	0	0	0	3072
3.2	53856	0	0	0	0	0	0	3006
3.2	54000	0	0	0	0	0	0	3192
3.2	54144	0	0	0	0	0	0	3441
3.2	54288	0	0	0	0	0	0	3372
3.2	54432	0	0	0	0	0	0	3174
3.2	54576	0	0	0	0	0	0	3201
3.2	54720	0	0	0	0	0	0	3183
3.2	54864	0	0	0	0	0	0	3156
3.2	55008	0	0	0	0	0	0	3201
3.2	55152	0	0	0	0	0	0	3213
3.2	55296	0	0	0	0	0	0	3075
3.2	55440	0	0	0	0	0	0	3099
3.2	55584	0	0	0	0	0	0	3186
3.2	55728	0	0	0	0	0	0	3213
3.2	55872	0	0	0	0	0	0	3147
3.2	56016	0	0	0	0	0	0	3237
3.2	56160	0	0	0	0	0	0	3141
3.2	56304	0	0	0	0	0	0	3114
3.2	56448	0	0	0	0	0	0	3099
3.2	56592	0	0	0	0	0	0	3105
3.2	56736	0	0	0	0	0	0	3183
3.2	56880	0	0	0	0	0	0	2997
3.2	57024	0	0	0	0	0	0	3069
3.2	57168	0	0	0	0	0	0	3171
3.2	57312	0	0	0	0	0	0	3066
3.2	57456	0	0	0	0	0	0	3051
3.2	57600	0	0	0	0	0	0	3111
3.2	57744	0	0	0	0	0	0	3072
3.2	57888	0	0	0	0	0	0	3141
3.2	58032	0	0	0	0	0	0	3093
3.2	58176	0	0	0	0	0	0	3084
3.2	58320	0	0	0	0	0	0	3003
3.2	58464	0	0	0	0	0	0	3081
3.2	58608	0	0	0	0	0	0	3132
3.2	58752	0	0	0	0	0	0	3102
3.2	58896	0	0	0	0	0	0	3165
3.2	59040	0	0	0	0	0	0	3165
3.2	59184	0	0	0	0	0	0	3198
3.2	59328	0	0	0	0	0	0	3096
3.2	59472	0	0	0	0	0	0	3114
3.2	59616	0	0	0	0	0	0	3213
3.2	59760	0	0	0	0	0	0	3192
3.2	59904	0	0	0	0	0	0	3120
3.2	60048	0	0	0	0	0	0	3135
3.2	60192	0	0	0	0	0	0	3147
3.2	60336	0	0	0	0	0	0	3165
3.2	60480	0	0	0	0	0	0	3147
3.2	60624	0	0	0	0	0	0	3162
3.2	60768	0	0	0	0	0	0	3075
3.2	60912	0	0	0	0	0	0	3102
3.2	61056	0	0	0	0	0	0	3090
3.2	61200	0	0	0	0	0	0	3213
3.2	61344	0	0	0	0	0	0	3108
3.2	61488	0	0	0	0	0	0	3078
3.2	61632	0	0	0	0	0	0	3009
3.2	61776	0	0	0	0	0	0	3138
3.2	61920	0	0	0	0	0	0	3252
3.2	62064	0	0	0	0	0	0	3330
3.2	62208	0	0	0	0	0	0	3234
3.2	62352	0	0	0	0	0	0	3129
3.2	62496	0	0	0	0	0	0	3180
3.2	62640	0	0	0	0	0	0	3132
3.2	62784	0	0	0	0	0	0	3186
3.2	62928	0	0	0	0	0	0	3078
3.2	63072	0	0	0	0	0	0	3126
3.2	63216	0	0	0	0	0	0	3303
3.2	63360	0	0	0	0	0	0	3315
3.2	63504	0	0	0	0	0	0	3135
3.2	63648	0	0	0	0	0	0	3201
3.2	63792	0	0	0	0	0	0	3258
3.2	63936	0	0	0	0	0	0	3186
3.2	64080	0	0	0	0	0	0	3141
3.2	64224	0	0	0	0	0	0	3261
3.2	64368	0	0	0	0	0	0	3351
3.2	64512	0	0	0	0	0	0	3240
3.2	64656	0	0	0	0	0	0	3201
3.2	64800	0	0	0	0	0	0	3060
3.2	64944	0	0	0	0	0	0	3153
3.2	65088	0	0	0	0	0	0	3222
3.2	65232	0	0	0	0	0	0	3144
3.2	65376	0	0	0	0	0	0	3339
3.2	65520	0	0	0	0	0	0	3372
3.2	65664	0	0	0	0	0	0	3204
3.2	65808	0	0	0	0	0	0	3147
3.2	65952	0	0	0	0	0	0	3126
3.2	66096	0	0	0	0	0	0	3204
3.2	66240	0	0	0	0	0	0	3144
3.2	66384	0	0	0	0	0	0	3111
3.2	66528	0	0	0	0	0	0	3117
3.2	66672	0	0	0	0	0	0	3321
3.2	66816	0	0	0	0	0	0	3312
3.2	66960	0	0	0	0	0	0	3252
3.2	67104	0	0	0	0	0	0	3297
3.2	67248	0	0	0	0	0	0	3192
3.2	67392	0	0	0	0	0	0	3219
3.2	67536	0	0	0	0	0	0	3141
3.2	67680	0	0	0	0	0	0	3387
3.2	67824	0	0	0	0	0	0	3222
3.2	67968	0	0	0	0	0	0	3249
3.2	68112	0	0	0	0	0	0	3243
3.2	68256	0	0	0	0	0	0	3321
3.2	68400	0	0	0	0	0	0	3114
3.2	68544	0	0	0	0	0	0	3111
3.2	68688	0	0	0	0	0	0	3030
3.2	68832	0	0	0	0	0	0	3210
3.2	68976	0	0	0	0	0	0	3072
3.2	69120	0	0	0	0	0	0	3120
4.1	43344	0	51	0	51	51	179.226	2259
4.1	43488	0	46	0	46	46	431.491	2202
4.1	43632	0	42	0	42	42	165.245	2172
4.1	43776	0	35	0	35	35	242.273	2028
4.1	43920	0	32	0	32	32	171.237	2160
4.1	44064	0	30	0	30	30	272.319	2184
4.1	44208	0	24	0	24	24	222.22	2178
4.1	44352	0	20	0	20	20	75.1127	2106
4.1	44496	0	15	0	15	15	66.0816	2130
4.1	44640	0	14	0	14	14	47.0654	2040
4.1	44784	0	13	0	13	13	106.115	2043
4.1	44928	0	11	0	11	11	104.118	2157
4.1	45072	0	7	0	7	7	32.0432	2181
4.1	45216	0	7	0	7	7	13.0256	2154
4.1	45360	0	7	0	7	7	53.0573	2130
4.1	45504	0	4	0	4	4	0	1974
4.1	45648	0	4	0	4	4	0	2040
4.1	45792	0	2	0	2	2	0	1965
4.1	45936	0	0	0	0	0	0	2067
4.1	46080	0	0	0	0	0	0	2046
4.1	46224	0	0	0	0	0	0	2145
4.1	46368	0	0	0	0	0	0	2133
4.1	46512	0	0	0	0	0	0	2103
4.1	46656	0	0	0	0	0	0	2178
4.1	46800	0	0	0	0	0	0	2193
4.1	46944	0	0	0	0	0	0	2178
4.1	47088	0	0	0	0	0	0	2250
4.1	47232	0	0	0	0	0	0	2235
4.1	47376	0	0	0	0	0	0	2169
4.1	47520	0	0	0	0	0	0	2106
4.1	47664	0	0	0	0	0	0	2004
4.1	47808	0	0	0	0	0	0	2106
4.1	47952	0	0	0	0	0	0	2127
4.1	48096	0	0	0	0	0	0	2121
4.1	48240	0	0	0	0	0	0	2256
4.1	48384	0	0	0	0	0	0	2190
4.1	48528	0	0	0	0	0	0	2043
4.1	48672	0	0	0	0	0	0	2148
4.1	48816	0	0	0	0	0	0	2049
4.1	48960	0	0	0	0	0	0	1974
4.1	49104	0	0	0	0	0	0	2064
4.1	49248	0	0	0	0	0	0	2133
4.1	49392	0	0	0	0	0	0	2265
4.1	49536	0	0	0	0	0	0	2028
4.1	49680	0	0	0	0	0	0	2031
4.1	49824	0	0	0	0	0	0	1932
4.1	49968	0	0	0	0	0	0	2082
4.1	50112	0	0	0	0	0	0	2073
4.1	50256	0	0	0	0	0	0	2205
4.1	50400	0	0	0	0	0	0	2073
4.1	50544	0	0	0	0	0	0	2049
4.1	50688	0	0	0	0	0	0	2064
4.1	50832	0	0	0	0	0	0	2172
4.1	50976	0	0	0	0	0	0	2001
4.1	51120	0	0	0	0	0	0	1980
4.1	51264	0	0	0	0	0	0	2049
4.1	51408	0	0	0	0	0	0	2088
4.1	51552	0	0	0	0	0	0	2004
4.1	51696	0	0	0	0	0	0	2076
4.1	51840	0	0	0	0	0	0	2208
4.1	51984	0	0	0	0	0	0	2064
4.1	52128	0	0	0	0	0	0	2094
4.1	52272	0	0	0	0	0	0	2163
4.1	52416	0	0	0	0	0	0	2016
4.1	52560	0	0	0	0	0	0	2145
4.1	52704	0	0	0	0	0	0	2229
4.1	52848	0	0	0	0	0	0	2229
4.1	52992	0	0	0	0	0	0	2076
4.1	53136	0	0	0	0	0	0	1989
4.1	53280	0	0	0	0	0	0	2100
4.1	53424	0	0	0	0	0	0	2340
4.1	53568	0	0	0	0	0	0	2277
4.1	53712	0	0	0	0	0	0	2142
4.1	53856	0	0	0	0	0	0	1980
4.1	54000	0	0	0	0	0	0	2088
4.1	54144	0	0	0	0	0	0	2115
4.1	54288	0	0	0	0	0	0	2118
4.1	54432	0	0	0	0	0	0	2220
4.1	54576	0	0	0	0	0	0	2316
4.1	54720	0	0	0	0	0	0	2127
4.1	54864	0	0	0	0	0	0	2115
4.1	55008	0	0	0	0	0	0	2151
4.1	55152	0	0	0	0	0	0	2214
4.1	55296	0	0	0	0	0	0	2124
4.1	55440	0	0	0	0	0	0	2058
4.1	55584	0	0	0	0	0	0	2091
4.1	55728	0	0	0	0	0	0	2118
4.1	55872	0	0	0	0	0	0	2100
4.1	56016	0	0	0	0	0	0	2040
4.1	56160	0	0	0	0	0	0	2142
4.1	56304	0	0	0	0	0	0	2154
4.1	56448	0	0	0	0	0	0	2211
4.1	56592	0	0	0	0	0	0	2220
4.1	56736	0	0	0	0	0	0	2121
4.1	56880	0	0	0	0	0	0	2193
4.1	57024	0	0	0	0	0	0	2205
4.1	57168	0	0	0	0	0	0	2157
4.1	57312	0	0	0	0	0	0	2193
4.1	57456	0	0	0	0	0	0	2250
4.1	57600	0	0	0	0	0	0	2199
4.1	57744	0	0	0	0	0	0	2193
4.1	57888	0	0	0	0	0	0	2151
4.1	58032	0	0	0	0	0	0	2181
4.1	58176	0	0	0	0	0	0	2175
4.1	58320	0	0	0	0	0	0	2127
4.1	58464	0	0	0	0	0	0	2058
4.1	58608	0	0	0	0	0	0	2181
4.1	58752	0	0	0	0	0	0	2226
4.1	58896	0	0	0	0	0	0	2043
4.1	59040	0	0	0	0	0	0	2094
4.1	59184	0	0	0	0	0	0	2055
4.1	59328	0	0	0	0	0	0	1989
4.1	59472	0	0	0	0	0	0	2040
4.1	59616	0	0	0	0	0	0	2115
4.1	59760	0	0	0	0	0	0	2079
4.1	59904	0	0	0	0	0	0	2193
4.1	60048	0	0	0	0	0	0	2121
4.1	60192	0	0	0	0	0	0	2070
4.1	60336	0	0	0	0	0	0	2091
4.1	60480	0	0	0	0	0	0	2070
4.1	60624	0	0	0	0	0	0	2037
4.1	60768	0	0	0	0	0	0	2106
4.1	60912	0	0	0	0	0	0	2103
4.1	61056	0	0	0	0	0	0	2133
4.1	61200	0	0	0	0	0	0	2142
4.1	61344	0	0	0	0	0	0	2049
4.1	61488	0	0	0	0	0	0	2121
4.1	61632	0	0	0	0	0	0	2079
4.1	61776	0	0	0	0	0	0	2064
4.1	61920	0	0	0	0	0	0	2049
4.1	62064	0	0	0	0	0	0	2187
4.1	62208	0	0	0	0	0	0	2130
4.1	62352	0	0	0	0	0	0	2142
4.1	62496	0	0	0	0	0	0	2148
4.1	62640	0	0	0	0	0	0	2148
4.1	62784	0	0	0	0	0	0	2157
4.1	62928	0	0	0	0	0	0	2193
4.1	63072	0	0	0	0	0	0	2175
4.1	63216	0	0	0	0	0	0	2127
4.1	63360	0	0	0	0	0	0	2115
4.1	63504	0	0	0	0	0	0	2058
4.1	63648	0	0	0	0	0	0	2280
4.1	63792	0	0	0	0	0	0	2175
4.1	63936	0	0	0	0	0	0	2142
4.1	64080	0	0	0	0	0	0	2013
4.1	64224	0	0	0	0	0	0	2133
4.1	64368	0	0	0	0	0	0	2313
4.1	64512	0	0	0	0	0	0	2181
4.1	64656	0	0	0	0	0	0	2229
4.1	64800	0	0	0	0	0	0	2151
4.1	64944	0	0	0	0	0	0	2208
4.1	65088	0	0	0	0	0	0	2058
4.1	65232	0	0	0	0	0	0	2061
4.1	65376	0	0	0	0	0	0	2064
4.1	65520	0	0	0	0	0	0	2226
4.1	65664	0	0	0	0	0	0	2277
4.1	65808	0	0	0	0	0	0	2118
4.1	65952	0	0	0	0	0	0	2142
4.1	66096	0	0	0	0	0	0	1992
4.1	66240	0	0	0	0	0	0	2133
4.1	66384	0	0	0	0	0	0	2136
4.1	66528	0	0	0	0	0	0	2022
4.1	66672	0	0	0	0	0	0	2067
4.1	66816	0	0	0	0	0	0	2214
4.1	66960	0	0	0	0	0	0	2082
4.1	67104	0	0	0	0	0	0	2124
4.1	67248	0	0	0	0	0	0	2109
4.1	67392	0	0	0	0	0	0	2112
4.1	67536	0	0	0	0	0	0	2085
4.1	67680	0	0	0	0	0	0	2070
4.1	67824	0	0	0	0	0	0	2157
4.1	67968	0	0	0	0	0	0	2109
4.1	68112	0	0	0	0	0	0	2076
4.1	68256	0	0	0	0	0	0	1962
4.1	68400	0	0	0	0	0	0	2082
4.1	68544	0	0	0	0	0	0	2049
4.1	68688	0	0	0	0	0	0	2025
4.1	68832	0	0	0	0	0	0	1989
4.1	68976	0	0	0	0	0	0	1944
4.1	69120	0	0	0	0	0	0	2001
4.2	43344	0	29	0	29	29	161.258	2109
4.2	43488	0	28	0	28	28	145.282	2049
4.2	43632	0	23	0	23	23	118.183	2049
4.2	43776	0	19	0	19	19	170.284	1878
4.2	43920	0	18	0	18	18	155.262	1902
4.2	44064	0	18	0	18	18	86.1443	1914
4.2	44208	0	17	0	17	17	90.1349	1914
4.2	44352	0	11	0	11	11	50.1085	1770
4.2	44496	0	11	0	11	11	50.1085	1863
4.2	44640	0	10	0	10	10	35.0862	1845
4.2	44784	0	10	0	10	10	41.0735	1881
4.2	44928	0	9	0	9	9	22.0606	1929
4.2	45072	0	7	0	7	7	22.0606	1893
4.2	45216	0	7	0	7	7	26.0513	1875
4.2	45360	0	5	0	5	5	11.0303	1962
4.2	45504	0	5	0	5	5	41.0735	1956
4.2	45648	0	4	0	4	4	28.0479	1917
4.2	45792	0	3	0	3	3	13.0256	1863
4.2	45936	0	2	0	2	2	11.0303	1806
4.2	46080	0	1	0	1	1	11.0303	1785
4.2	46224	0	1	0	1	1	0	1806
4.2	46368	0	1	0	1	1	0	1830
4.2	46512	0	1	0	1	1	11.0303	1860
4.2	46656	0	1	0	1	1	0	1767
4.2	46800	0	1	0	1	1	11.0303	1899
4.2	46944	0	1	0	1	1	11.0303	1848
4.2	47088	0	1	0	1	1	13.0256	1869
4.2	47232	0	1	0	1	1	13.0256	1887
4.2	47376	0	1	0	1	1	11.0303	1833
4.2	47520	0	0	0	0	0	0	1833
4.2	47664	0	0	0	0	0	0	1902
4.2	47808	0	0	0	0	0	0	1908
4.2	47952	0	0	0	0	0	0	1950
4.2	48096	0	0	0	0	0	0	1950
4.2	48240	0	0	0	0	0	0	1989
4.2	48384	0	0	0	0	0	0	1899
4.2	48528	0	0	0	0	0	0	2013
4.2	48672	0	0	0	0	0	0	2010
4.2	48816	0	0	0	0	0	0	2004
4.2	48960	0	0	0	0	0	0	1836
4.2	49104	0	0	0	0	0	0	1833
4.2	49248	0	0	0	0	0	0	1869
4.2	49392	0	0	0	0	0	0	1836
4.2	49536	0	0	0	0	0	0	1851
4.2	49680	0	0	0	0	0	0	1749
4.2	49824	0	0	0	0	0	0	1818
4.2	49968	0	0	0	0	0	0	1839
4.2	50112	0	0	0	0	0	0	1782
4.2	50256	0	0	0	0	0	0	1878
4.2	50400	0	0	0	0	0	0	1935
4.2	50544	0	0	0	0	0	0	1998
4.2	50688	0	0	0	0	0	0	2037
4.2	50832	0	0	0	0	0	0	1992
4.2	50976	0	0	0	0	0	0	1965
4.2	51120	0	0	0	0	0	0	2043
4.2	51264	0	0	0	0	0	0	1977
4.2	51408	0	0	0	0	0	0	1905
4.2	51552	0	0	0	0	0	0	1947
4.2	51696	0	0	0	0	0	0	1959
4.2	51840	0	0	0	0	0	0	1869
4.2	51984	0	0	0	0	0	0	1875
4.2	52128	0	0	0	0	0	0	1893
4.2	52272	0	0	0	0	0	0	1842
4.2	52416	0	0	0	0	0	0	1854
4.2	52560	0	0	0	0	0	0	1941
4.2	52704	0	0	0	0	0	0	1881
4.2	52848	0	0	0	0	0	0	1755
4.2	52992	0	0	0	0	0	0	1755
4.2	53136	0	0	0	0	0	0	1788
4.2	53280	0	0	0	0	0	0	1896
4.2	53424	0	0	0	0	0	0	1782
4.2	53568	0	0	0	0	0	0	1788
4.2	53712	0	0	0	0	0	0	1833
4.2	53856	0	0	0	0	0	0	1893
4.2	54000	0	0	0	0	0	0	1896
4.2	54144	0	0	0	0	0	0	1860
4.2	54288	0	0	0	0	0	0	1935
4.2	54432	0	0	0	0	0	0	1920
4.2	54576	0	0	0	0	0	0	2016
4.2	54720	0	0	0	0	0	0	1998
4.2	54864	0	0	0	0	0	0	1848
4.2	55008	0	0	0	0	0	0	1761
4.2	55152	0	0	0	0	0	0	1749
4.2	55296	0	0	0	0	0	0	1794
4.2	55440	0	0	0	0	0	0	1872
4.2	55584	0	0	0	0	0	0	1902
4.2	55728	0	0	0	0	0	0	1812
4.2	55872	0	0	0	0	0	0	1800
4.2	56016	0	0	0	0	0	0	1782
4.2	56160	0	0	0	0	0	0	1803
4.2	56304	0	0	0	0	0	0	1704
4.2	56448	0	0	0	0	0	0	1812
4.2	56592	0	0	0	0	0	0	1848
4.2	56736	0	0	0	0	0	0	1902
4.2	56880	0	0	0	0	0	0	1938
4.2	57024	0	0	0	0	0	0	1914
4.2	57168	0	0	0	0	0	0	1878
4.2	57312	0	0	0	0	0	0	1791
4.2	57456	0	0	0	0	0	0	1839
4.2	57600	0	0	0	0	0	0	1887
4.2	57744	0	0	0	0	0	0	1857
4.2	57888	0	0	0	0	0	0	1932
4.2	58032	0	0	0	0	0	0	2004
4.2	58176	0	0	0	0	0	0	1980
4.2	58320	0	0	0	0	0	0	2013
4.2	58464	0	0	0	0	0	0	2064
4.2	58608	0	0	0	0	0	0	1944
4.2	58752	0	0	0	0	0	0	1893
4.2	58896	0	0	0	0	0	0	1899
4.2	59040	0	0	0	0	0	0	1938
4.2	59184	0	0	0	0	0	0	1866
4.2	59328	0	0	0	0	0	0	1755
4.2	59472	0	0	0	0	0	0	1761
4.2	59616	0	0	0	0	0	0	1878
4.2	59760	0	0	0	0	0	0	1923
4.2	59904	0	0	0	0	0	0	1986
4.2	60048	0	0	0	0	0	0	1995
4.2	60192	0	0	0	0	0	0	1857
4.2	60336	0	0	0	0	0	0	1779
4.2	60480	0	0	0	0	0	0	1812
4.2	60624	0	0	0	0	0	0	1875
4.2	60768	0	0	0	0	0	0	1869
4.2	60912	0	0	0	0	0	0	1956
4.2	61056	0	0	0	0	0	0	1941
4.2	61200	0	0	0	0	0	0	1932
4.2	61344	0	0	0	0	0	0	1977
4.2	61488	0	0	0	0	0	0	1947
4.2	61632	0	0	0	0	0	0	1839
4.2	61776	0	0	0	0	0	0	1851
4.2	61920	0	0	0	0	0	0	1944
4.2	62064	0	0	0	0	0	0	1980
4.2	62208	0	0	0	0	0	0	2154
4.2	62352	0	0	0	0	0	0	1917
4.2	62496	0	0	0	0	0	0	1782
4.2	62640	0	0	0	0	0	0	1959
4.2	62784	0	0	0	0	0	0	1797
4.2	62928	0	0	0	0	0	0	1827
4.2	63072	0	0	0	0	0	0	1842
4.2	63216	0	0	0	0	0	0	1767
4.2	63360	0	0	0	0	0	0	1767
4.2	63504	0	0	0	0	0	0	1836
4.2	63648	0	0	0	0	0	0	1974
4.2	63792	0	0	0	0	0	0	1893
4.2	63936	0	0	0	0	0	0	1749
4.2	64080	0	0	0	0	0	0	1794
4.2	64224	0	0	0	0	0	0	1869
4.2	64368	0	0	0	0	0	0	1878
4.2	64512	0	0	0	0	0	0	1893
4.2	64656	0	0	0	0	0	0	1881
4.2	64800	0	0	0	0	0	0	1971
4.2	64944	0	0	0	0	0	0	1917
4.2	65088	0	0	0	0	0	0	1692
4.2	65232	0	0	0	0	0	0	1776
4.2	65376	0	0	0	0	0	0	1818
4.2	65520	0	0	0	0	0	0	1872
4.2	65664	0	0	0	0	0	0	1866
4.2	65808	0	0	0	0	0	0	1890
4.2	65952	0	0	0	0	0	0	1809
4.2	66096	0	0	0	0	0	0	1836
4.2	66240	0	0	0	0	0	0	1752
4.2	66384	0	0	0	0	0	0	1851
4.2	66528	0	0	0	0	0	0	1815
4.2	66672	0	0	0	0	0	0	1815
4.2	66816	0	0	0	0	0	0	1851
4.2	66960	0	0	0	0	0	0	1824
4.2	67104	0	0	0	0	0	0	1830
4.2	67248	0	0	0	0	0	0	1995
4.2	67392	0	0	0	0	0	0	2007
4.2	67536	0	0	0	0	0	0	2016
4.2	67680	0	0	0	0	0	0	1923
4.2	67824	0	0	0	0	0	0	1914
4.2	67968	0	0	0	0	0	0	1908
4.2	68112	0	0	0	0	0	0	1899
4.2	68256	0	0	0	0	0	0	1914
4.2	68400	0	0	0	0	0	0	1890
4.2	68544	0	0	0	0	0	0	1875
4.2	68688	0	0	0	0	0	0	1854
4.2	68832	0	0	0	0	0	0	1872
4.2	68976	0	0	0	0	0	0	1872
4.2	69120	0	0	0	0	0	0	1794
5.1	43344	0	65	0	65	65	1.33333	4059
5.1	43488	0	54	0	54	54	1.33333	4164
5.1	43632	0	46	0	46	46	3.11111	4041
5.1	43776	0	41	0	41	41	1.33333	4047
5.1	43920	0	33	0	33	33	0	4266
5.1	44064	0	28	0	28	28	0	4230
5.1	44208	0	22	0	22	22	0	4173
5.1	44352	0	16	0	16	16	0	4143
5.1	44496	0	11	0	11	11	0	4200
5.1	44640	0	6	0	6	6	0	4182
5.1	44784	0	6	0	6	6	0	4074
5.1	44928	0	5	0	5	5	0	4050
5.1	45072	0	3	0	3	3	0	4137
5.1	45216	0	2	0	2	2	0	4074
5.1	45360	0	1	0	1	1	0	4104
5.1	45504	0	1	0	1	1	0	4134
5.1	45648	0	1	0	1	1	0	4272
5.1	45792	0	1	0	1	1	0	4131
5.1	45936	0	1	0	1	1	0	3906
5.1	46080	0	1	0	1	1	0	3984
5.1	46224	0	1	0	1	1	0	4152
5.1	46368	0	1	0	1	1	0	4119
5.1	46512	0	1	0	1	1	0	4215
5.1	46656	0	1	0	1	1	0	4110
5.1	46800	0	1	0	1	1	0	4227
5.1	46944	0	1	0	1	1	0	4083
5.1	47088	0	1	0	1	1	0	4230
5.1	47232	0	0	0	0	0	0	4104
5.1	47376	0	0	0	0	0	0	4170
5.1	47520	0	0	0	0	0	0	4239
5.1	47664	0	0	0	0	0	0	4086
5.1	47808	0	0	0	0	0	0	3999
5.1	47952	0	0	0	0	0	0	3987
5.1	48096	0	0	0	0	0	0	3999
5.1	48240	0	0	0	0	0	0	4047
5.1	48384	0	0	0	0	0	0	4026
5.1	48528	0	0	0	0	0	0	3984
5.1	48672	0	0	0	0	0	0	4041
5.1	48816	0	0	0	0	0	0	4059
5.1	48960	0	0	0	0	0	0	4011
5.1	49104	0	0	0	0	0	0	4101
5.1	49248	0	0	0	0	0	0	4080
5.1	49392	0	0	0	0	0	0	4206
5.1	49536	0	0	0	0	0	0	4053
5.1	49680	0	0	0	0	0	0	3981
5.1	49824	0	0	0	0	0	0	4092
5.1	49968	0	0	0	0	0	0	4002
5.1	50112	0	0	0	0	0	0	4005
5.1	50256	0	0	0	0	0	0	3978
5.1	50400	0	0	0	0	0	0	3993
5.1	50544	0	0	0	0	0	0	4122
5.1	50688	0	0	0	0	0	0	4080
5.1	50832	0	0	0	0	0	0	4080
5.1	50976	0	0	0	0	0	0	4044
5.1	51120	0	0	0	0	0	0	4290
5.1	51264	0	0	0	0	0	0	4038
5.1	51408	0	0	0	0	0	0	4068
5.1	51552	0	0	0	0	0	0	3987
5.1	51696	0	0	0	0	0	0	4131
5.1	51840	0	0	0	0	0	0	3999
5.1	51984	0	0	0	0	0	0	3987
5.1	52128	0	0	0	0	0	0	4035
5.1	52272	0	0	0	0	0	0	4032
5.1	52416	0	0	0	0	0	0	4050
5.1	52560	0	0	0	0	0	0	4068
5.1	52704	0	0	0	0	0	0	3975
5.1	52848	0	0	0	0	0	0	4086
5.1	52992	0	0	0	0	0	0	4095
5.1	53136	0	0	0	0	0	0	3882
5.1	53280	0	0	0	0	0	0	4044
5.1	53424	0	0	0	0	0	0	4083
5.1	53568	0	0	0	0	0	0	4020
5.1	53712	0	0	0	0	0	0	4158
5.1	53856	0	0	0	0	0	0	4221
5.1	54000	0	0	0	0	0	0	3993
5.1	54144	0	0	0	0	0	0	3921
5.1	54288	0	0	0	0	0	0	3909
5.1	54432	0	0	0	0	0	0	3966
5.1	54576	0	0	0	0	0	0	3915
5.1	54720	0	0	0	0	0	0	4095
5.1	54864	0	0	0	0	0	0	4107
5.1	55008	0	0	0	0	0	0	4047
5.1	55152	0	0	0	0	0	0	4020
5.1	55296	0	0	0	0	0	0	4083
5.1	55440	0	0	0	0	0	0	4122
5.1	55584	0	0	0	0	0	0	4155
5.1	55728	0	0	0	0	0	0	4098
5.1	55872	0	0	0	0	0	0	4134
5.1	56016	0	0	0	0	0	0	4167
5.1	56160	0	0	0	0	0	0	4134
5.1	56304	0	0	0	0	0	0	4164
5.1	56448	0	0	0	0	0	0	4044
5.1	56592	0	0	0	0	0	0	3840
5.1	56736	0	0	0	0	0	0	3936
5.1	56880	0	0	0	0	0	0	4065
5.1	57024	0	0	0	0	0	0	4131
5.1	57168	0	0	0	0	0	0	4146
5.1	57312	0	0	0	0	0	0	4005
5.1	57456	0	0	0	0	0	0	4005
5.1	57600	0	0	0	0	0	0	4029
5.1	57744	0	0	0	0	0	0	4026
5.1	57888	0	0	0	0	0	0	4017
5.1	58032	0	0	0	0	0	0	4068
5.1	58176	0	0	0	0	0	0	3966
5.1	58320	0	0	0	0	0	0	4137
5.1	58464	0	0	0	0	0	0	4098
5.1	58608	0	0	0	0	0	0	4191
5.1	58752	0	0	0	0	0	0	4251
5.1	58896	0	0	0	0	0	0	4260
5.1	59040	0	0	0	0	0	0	4221
5.1	59184	0	0	0	0	0	0	4128
5.1	59328	0	0	0	0	0	0	4110
5.1	59472	0	0	0	0	0	0	4032
5.1	59616	0	0	0	0	0	0	4074
5.1	59760	0	0	0	0	0	0	4086
5.1	59904	0	0	0	0	0	0	4155
5.1	60048	0	0	0	0	0	0	4110
5.1	60192	0	0	0	0	0	0	4173
5.1	60336	0	0	0	0	0	0	4098
5.1	60480	0	0	0	0	0	0	4143
5.1	60624	0	0	0	0	0	0	4221
5.1	60768	0	0	0	0	0	0	4080
5.1	60912	0	0	0	0	0	0	4050
5.1	61056	0	0	0	0	0	0	4266
5.1	61200	0	0	0	0	0	0	4413
5.1	61344	0	0	0	0	0	0	4428
5.1	61488	0	0	0	0	0	0	4359
5.1	61632	0	0	0	0	0	0	4284
5.1	61776	0	0	0	0	0	0	4302
5.1	61920	0	0	0	0	0	0	4074
5.1	62064	0	0	0	0	0	0	4191
5.1	62208	0	0	0	0	0	0	3990
5.1	62352	0	0	0	0	0	0	4032
5.1	62496	0	0	0	0	0	0	4014
5.1	62640	0	0	0	0	0	0	4128
5.1	62784	0	0	0	0	0	0	4098
5.1	62928	0	0	0	0	0	0	3960
5.1	63072	0	0	0	0	0	0	3948
5.1	63216	0	0	0	0	0	0	4041
5.1	63360	0	0	0	0	0	0	4047
5.1	63504	0	0	0	0	0	0	4179
5.1	63648	0	0	0	0	0	0	4185
5.1	63792	0	0	0	0	0	0	3966
5.1	63936	0	0	0	0	0	0	3894
5.1	64080	0	0	0	0	0	0	3900
5.1	64224	0	0	0	0	0	0	4026
5.1	64368	0	0	0	0	0	0	4026
5.1	64512	0	0	0	0	0	0	4146
5.1	64656	0	0	0	0	0	0	4059
5.1	64800	0	0	0	0	0	0	4128
5.1	64944	0	0	0	0	0	0	4062
5.1	65088	0	0	0	0	0	0	4011
5.1	65232	0	0	0	0	0	0	3993
5.1	65376	0	0	0	0	0	0	4191
5.1	65520	0	0	0	0	0	0	4167
5.1	65664	0	0	0	0	0	0	4065
5.1	65808	0	0	0	0	0	0	4194
5.1	65952	0	0	0	0	0	0	4305
5.1	66096	0	0	0	0	0	0	4230
5.1	66240	0	0	0	0	0	0	3978
5.1	66384	0	0	0	0	0	0	3825
5.1	66528	0	0	0	0	0	0	3915
5.1	66672	0	0	0	0	0	0	4002
5.1	66816	0	0	0	0	0	0	4026
5.1	66960	0	0	0	0	0	0	3891
5.1	67104	0	0	0	0	0	0	3960
5.1	67248	0	0	0	0	0	0	4035
5.1	67392	0	0	0	0	0	0	4122
5.1	67536	0	0	0	0	0	0	4101
5.1	67680	0	0	0	0	0	0	3873
5.1	67824	0	0	0	0	0	0	4050
5.1	67968	0	0	0	0	0	0	3999
5.1	68112	0	0	0	0	0	0	3954
5.1	68256	0	0	0	0	0	0	4035
5.1	68400	0	0	0	0	0	0	3993
5.1	68544	0	0	0	0	0	0	4074
5.1	68688	0	0	0	0	0	0	4152
5.1	68832	0	0	0	0	0	0	4056
5.1	68976	0	0	0	0	0	0	3969
5.1	69120	0	0	0	0	0	0	4176
6.3	43344	457	2649	13	2636	3106	52945.2	12675
6.3	43488	273	2550	41	2509	2823	46614.1	12168
6.3	43632	238	2372	3	2369	2610	41211.2	11807
6.3	43776	239	2232	2	2230	2471	38359.5	11397
6.3	43920	200	2109	1	2108	2309	33689.2	11147
6.3	44064	167	2014	2	2012	2181	31913.3	11152
6.3	44208	138	1912	6	1906	2050	29172.2	10759
6.3	44352	128	1807	0	1807	1935	27923.5	10188
6.3	44496	82	1704	2	1702	1786	24766.6	10504
6.3	44640	84	1592	0	1592	1676	24429	10208
6.3	44784	87	1480	0	1480	1567	22868.1	9820
6.3	44928	57	1369	0	1369	1426	19695	9919
6.3	45072	53	1254	1	1253	1307	17370.3	9666
6.3	45216	61	1146	0	1146	1207	15911.4	9217
6.3	45360	51	1069	0	1069	1120	14753.7	9110
6.3	45504	37	984	1	983	1021	13172.1	9322
6.3	45648	33	896	0	896	929	11714.3	9286
6.3	45792	20	808	2	806	828	10337.9	9058
6.3	45936	12	713	0	713	725	8798.83	9077
6.3	46080	11	623	0	623	634	7724.3	8978
6.3	46224	9	547	0	547	556	6658.94	8837
6.3	46368	8	491	0	491	499	5898.36	9052
6.3	46512	5	426	0	426	431	5204.89	9027
6.3	46656	7	374	0	374	381	4364.62	9048
6.3	46800	6	320	0	320	326	3760.09	8923
6.3	46944	3	264	0	264	267	3012.78	8892
6.3	47088	4	223	0	223	227	2644.51	9140
6.3	47232	3	191	0	191	194	2199.23	9176
6.3	47376	2	162	0	162	164	1802.09	9002
6.3	47520	1	120	0	120	121	1302.7	9167
6.3	47664	2	93	0	93	95	1010.54	9380
6.3	47808	1	70	0	70	71	705.451	9392
6.3	47952	2	54	0	54	56	590.364	9506
6.3	48096	0	44	0	44	44	498.302	9131
6.3	48240	0	30	0	30	30	406.234	9310
6.3	48384	0	25	0	25	25	354.206	9328
6.3	48528	0	18	0	18	18	252.147	9360
6.3	48672	0	14	0	14	14	175.108	9153
6.3	48816	0	12	0	12	12	154.091	9375
6.3	48960	0	9	0	9	9	116.055	9489
6.3	49104	0	7	0	7	7	63.0488	9561
6.3	49248	0	6	0	6	6	63.0488	9594
6.3	49392	0	4	0	4	4	46.0292	9663
6.3	49536	0	4	0	4	4	46.0292	9324
6.3	49680	0	3	0	3	3	46.0292	9198
6.3	49824	0	3	0	3	3	46.0292	9726
6.3	49968	0	3	0	3	3	46.0292	9648
6.3	50112	0	1	0	1	1	0	9672
6.3	50256	0	1	0	1	1	0	9768
6.3	50400	0	1	0	1	1	0	9840
6.3	50544	0	0	0	0	0	0	9822
6.3	50688	0	0	0	0	0	0	9891
6.3	50832	0	0	0	0	0	0	9528
6.3	50976	0	0	0	0	0	0	9282
6.3	51120	0	0	0	0	0	0	9597
6.3	51264	0	0	0	0	0	0	9471
6.3	51408	0	0	0	0	0	0	9351
6.3	51552	0	0	0	0	0	0	9291
6.3	51696	0	0	0	0	0	0	9696
6.3	51840	0	0	0	0	0	0	9651
6.3	51984	0	0	0	0	0	0	9723
6.3	52128	0	0	0	0	0	0	9615
6.3	52272	0	0	0	0	0	0	9777
6.3	52416	0	0	0	0	0	0	9630
6.3	52560	0	0	0	0	0	0	9585
6.3	52704	0	0	0	0	0	0	9834
6.3	52848	0	0	0	0	0	0	9756
6.3	52992	0	0	0	0	0	0	9615
6.3	53136	0	0	0	0	0	0	9858
6.3	53280	0	0	0	0	0	0	9618
6.3	53424	0	0	0	0	0	0	9654
6.3	53568	0	0	0	0	0	0	9825
6.3	53712	0	0	0	0	0	0	9678
6.3	53856	0	0	0	0	0	0	9816
6.3	54000	0	0	0	0	0	0	9753
6.3	54144	0	0	0	0	0	0	9606
6.3	54288	0	0	0	0	0	0	9711
6.3	54432	0	0	0	0	0	0	9756
6.3	54576	0	0	0	0	0	0	9696
6.3	54720	0	0	0	0	0	0	9885
6.3	54864	0	0	0	0	0	0	9618
6.3	55008	0	0	0	0	0	0	9801
6.3	55152	0	0	0	0	0	0	9903
6.3	55296	0	0	0	0	0	0	9741
6.3	55440	0	0	0	0	0	0	9579
6.3	55584	0	0	0	0	0	0	9726
6.3	55728	0	0	0	0	0	0	9597
6.3	55872	0	0	0	0	0	0	9813
6.3	56016	0	0	0	0	0	0	9816
6.3	56160	0	0	0	0	0	0	9798
6.3	56304	0	0	0	0	0	0	9660
6.3	56448	0	0	0	0	0	0	9624
6.3	56592	0	0	0	0	0	0	9684
6.3	56736	0	0	0	0	0	0	9714
6.3	56880	0	0	0	0	0	0	9906
6.3	57024	0	0	0	0	0	0	9765
6.3	57168	0	0	0	0	0	0	9882
6.3	57312	0	0	0	0	0	0	9693
6.3	57456	0	0	0	0	0	0	9816
6.3	57600	0	0	0	0	0	0	9726
6.3	57744	0	0	0	0	0	0	9717
6.3	57888	0	0	0	0	0	0	9690
6.3	58032	0	0	0	0	0	0	9597
6.3	58176	0	0	0	0	0	0	9816
6.3	58320	0	0	0	0	0	0	9840
6.3	58464	0	0	0	0	0	0	9564
6.3	58608	0	0	0	0	0	0	9669
6.3	58752	0	0	0	0	0	0	9816
6.3	58896	0	0	0	0	0	0	9846
6.3	59040	0	0	0	0	0	0	9687
6.3	59184	0	0	0	0	0	0	9630
6.3	59328	0	0	0	0	0	0	9828
6.3	59472	0	0	0	0	0	0	9933
6.3	59616	0	0	0	0	0	0	9735
6.3	59760	0	0	0	0	0	0	9780
6.3	59904	0	0	0	0	0	0	9825
6.3	60048	0	0	0	0	0	0	9888
6.3	60192	0	0	0	0	0	0	9765
6.3	60336	0	0	0	0	0	0	9816
6.3	60480	0	0	0	0	0	0	9909
6.3	60624	0	0	0	0	0	0	9744
6.3	60768	0	0	0	0	0	0	9885
6.3	60912	0	0	0	0	0	0	9783
6.3	61056	0	0	0	0	0	0	10053
6.3	61200	0	0	0	0	0	0	10092
6.3	61344	0	0	0	0	0	0	9480
6.3	61488	0	0	0	0	0	0	9681
6.3	61632	0	0	0	0	0	0	9552
6.3	61776	0	0	0	0	0	0	9858
6.3	61920	0	0	0	0	0	0	9639
6.3	62064	0	0	0	0	0	0	9585
6.3	62208	0	0	0	0	0	0	9669
6.3	62352	0	0	0	0	0	0	9750
6.3	62496	0	0	0	0	0	0	9564
6.3	62640	0	0	0	0	0	0	9618
6.3	62784	0	0	0	0	0	0	9774
6.3	62928	0	0	0	0	0	0	9732
6.3	63072	0	0	0	0	0	0	9762
6.3	63216	0	0	0	0	0	0	9603
6.3	63360	0	0	0	0	0	0	9459
6.3	63504	0	0	0	0	0	0	9591
6.3	63648	0	0	0	0	0	0	9651
6.3	63792	0	0	0	0	0	0	9546
6.3	63936	0	0	0	0	0	0	9801
6.3	64080	0	0	0	0	0	0	9783
6.3	64224	0	0	0	0	0	0	9738
6.3	64368	0	0	0	0	0	0	9633
6.3	64512	0	0	0	0	0	0	9393
6.3	64656	0	0	0	0	0	0	9771
6.3	64800	0	0	0	0	0	0	9711
6.3	64944	0	0	0	0	0	0	9918
6.3	65088	0	0	0	0	0	0	9834
6.3	65232	0	0	0	0	0	0	9795
6.3	65376	0	0	0	0	0	0	9609
6.3	65520	0	0	0	0	0	0	9534
6.3	65664	0	0	0	0	0	0	9633
6.3	65808	0	0	0	0	0	0	9759
6.3	65952	0	0	0	0	0	0	9927
6.3	66096	0	0	0	0	0	0	9744
6.3	66240	0	0	0	0	0	0	9777
6.3	66384	0	0	0	0	0	0	9912
6.3	66528	0	0	0	0	0	0	9771
6.3	66672	0	0	0	0	0	0	9744
6.3	66816	0	0	0	0	0	0	9786
6.3	66960	0	0	0	0	0	0	9690
6.3	67104	0	0	0	0	0	0	9600
6.3	67248	0	0	0	0	0	0	9891
6.3	67392	0	0	0	0	0	0	9654
6.3	67536	0	0	0	0	0	0	9714
6.3	67680	0	0	0	0	0	0	9645
6.3	67824	0	0	0	0	0	0	9942
6.3	67968	0	0	0	0	0	0	9825
6.3	68112	0	0	0	0	0	0	9789
6.3	68256	0	0	0	0	0	0	9828
6.3	68400	0	0	0	0	0	0	9729
6.3	68544	0	0	0	0	0	0	9858
6.3	68688	0	0	0	0	0	0	9720
6.3	68832	0	0	0	0	0	0	9906
6.3	68976	0	0	0	0	0	0	9792
6.3	69120	0	0	0	0	0	0	9633
7.3	43344	0	33	0	33	33	257.576	1122
7.3	43488	0	29	0	29	29	291.613	1140
7.3	43632	0	22	0	22	22	187.537	1089
7.3	43776	0	20	0	20	20	194.45	1029
7.3	43920	0	14	0	14	14	135.308	1020
7.3	44064	0	12	0	12	12	111.248	1026
7.3	44208	0	12	0	12	12	111.248	1152
7.3	44352	0	12	0	12	12	111.248	1098
7.3	44496	0	9	0	9	9	74.1657	1143
7.3	44640	0	9	0	9	9	74.1657	1140
7.3	44784	0	7	0	7	7	67.1301	1137
7.3	44928	0	5	0	5	5	50.1105	1044
7.3	45072	0	5	0	5	5	48.1131	1029
7.3	45216	0	2	0	2	2	22.0606	1005
7.3	45360	0	2	0	2	2	22.0606	1038
7.3	45504	0	2	0	2	2	22.0606	1197
7.3	45648	0	0	0	0	0	0	1179
7.3	45792	0	0	0	0	0	0	1110
7.3	45936	0	0	0	0	0	0	1038
7.3	46080	0	0	0	0	0	0	1080
7.3	46224	0	0	0	0	0	0	1176
7.3	46368	0	0	0	0	0	0	1173
7.3	46512	0	0	0	0	0	0	1131
7.3	46656	0	0	0	0	0	0	1134
7.3	46800	0	0	0	0	0	0	1104
7.3	46944	0	0	0	0	0	0	1077
7.3	47088	0	0	0	0	0	0	954
7.3	47232	0	0	0	0	0	0	1008
7.3	47376	0	0	0	0	0	0	1014
7.3	47520	0	0	0	0	0	0	1107
7.3	47664	0	0	0	0	0	0	1149
7.3	47808	0	0	0	0	0	0	1086
7.3	47952	0	0	0	0	0	0	1047
7.3	48096	0	0	0	0	0	0	1128
7.3	48240	0	0	0	0	0	0	1122
7.3	48384	0	0	0	0	0	0	1161
7.3	48528	0	0	0	0	0	0	1176
7.3	48672	0	0	0	0	0	0	1161
7.3	48816	0	0	0	0	0	0	1059
7.3	48960	0	0	0	0	0	0	1077
7.3	49104	0	0	0	0	0	0	1110
7.3	49248	0	0	0	0	0	0	1077
7.3	49392	0	0	0	0	0	0	1056
7.3	49536	0	0	0	0	0	0	1062
7.3	49680	0	0	0	0	0	0	1122
7.3	49824	0	0	0	0	0	0	1113
7.3	49968	0	0	0	0	0	0	1062
7.3	50112	0	0	0	0	0	0	1092
7.3	50256	0	0	0	0	0	0	1188
7.3	50400	0	0	0	0	0	0	1128
7.3	50544	0	0	0	0	0	0	1176
7.3	50688	0	0	0	0	0	0	1104
7.3	50832	0	0	0	0	0	0	1023
7.3	50976	0	0	0	0	0	0	1041
7.3	51120	0	0	0	0	0	0	1053
7.3	51264	0	0	0	0	0	0	1083
7.3	51408	0	0	0	0	0	0	1062
7.3	51552	0	0	0	0	0	0	1116
7.3	51696	0	0	0	0	0	0	1062
7.3	51840	0	0	0	0	0	0	1137
7.3	51984	0	0	0	0	0	0	1200
7.3	52128	0	0	0	0	0	0	1107
7.3	52272	0	0	0	0	0	0	1161
7.3	52416	0	0	0	0	0	0	1116
7.3	52560	0	0	0	0	0	0	1113
7.3	52704	0	0	0	0	0	0	1182
7.3	52848	0	0	0	0	0	0	1179
7.3	52992	0	0	0	0	0	0	1215
7.3	53136	0	0	0	0	0	0	1284
7.3	53280	0	0	0	0	0	0	1242
7.3	53424	0	0	0	0	0	0	1275
7.3	53568	0	0	0	0	0	0	1326
7.3	53712	0	0	0	0	0	0	1320
7.3	53856	0	0	0	0	0	0	1245
7.3	54000	0	0	0	0	0	0	1191
7.3	54144	0	0	0	0	0	0	1071
7.3	54288	0	0	0	0	0	0	1062
7.3	54432	0	0	0	0	0	0	1134
7.3	54576	0	0	0	0	0	0	1146
7.3	54720	0	0	0	0	0	0	1119
7.3	54864	0	0	0	0	0	0	1086
7.3	55008	0	0	0	0	0	0	1089
7.3	55152	0	0	0	0	0	0	1041
7.3	55296	0	0	0	0	0	0	1020
7.3	55440	0	0	0	0	0	0	1062
7.3	55584	0	0	0	0	0	0	993
7.3	55728	0	0	0	0	0	0	1146
7.3	55872	0	0	0	0	0	0	1107
7.3	56016	0	0	0	0	0	0	1146
7.3	56160	0	0	0	0	0	0	1146
7.3	56304	0	0	0	0	0	0	1116
7.3	56448	0	0	0	0	0	0	1182
7.3	56592	0	0	0	0	0	0	1152
7.3	56736	0	0	0	0	0	0	1161
7.3	56880	0	0	0	0	0	0	1119
7.3	57024	0	0	0	0	0	0	1152
7.3	57168	0	0	0	0	0	0	1149
7.3	57312	0	0	0	0	0	0	1041
7.3	57456	0	0	0	0	0	0	1134
7.3	57600	0	0	0	0	0	0	1167
7.3	57744	0	0	0	0	0	0	1119
7.3	57888	0	0	0	0	0	0	1161
7.3	58032	0	0	0	0	0	0	1143
7.3	58176	0	0	0	0	0	0	1023
7.3	58320	0	0	0	0	0	0	1017
7.3	58464	0	0	0	0	0	0	1029
7.3	58608	0	0	0	0	0	0	1044
7.3	58752	0	0	0	0	0	0	1083
7.3	58896	0	0	0	0	0	0	1107
7.3	59040	0	0	0	0	0	0	1110
7.3	59184	0	0	0	0	0	0	1014
7.3	59328	0	0	0	0	0	0	1119
7.3	59472	0	0	0	0	0	0	1098
7.3	59616	0	0	0	0	0	0	1008
7.3	59760	0	0	0	0	0	0	1026
7.3	59904	0	0	0	0	0	0	996
7.3	60048	0	0	0	0	0	0	1092
7.3	60192	0	0	0	0	0	0	1155
7.3	60336	0	0	0	0	0	0	1194
7.3	60480	0	0	0	0	0	0	1047
7.3	60624	0	0	0	0	0	0	1131
7.3	60768	0	0	0	0	0	0	1062
7.3	60912	0	0	0	0	0	0	1095
7.3	61056	0	0	0	0	0	0	1101
7.3	61200	0	0	0	0	0	0	1155
7.3	61344	0	0	0	0	0	0	1062
7.3	61488	0	0	0	0	0	0	1248
7.3	61632	0	0	0	0	0	0	1104
7.3	61776	0	0	0	0	0	0	1059
7.3	61920	0	0	0	0	0	0	1107
7.3	62064	0	0	0	0	0	0	1098
7.3	62208	0	0	0	0	0	0	1173
7.3	62352	0	0	0	0	0	0	1125
7.3	62496	0	0	0	0	0	0	1113
7.3	62640	0	0	0	0	0	0	1110
7.3	62784	0	0	0	0	0	0	1131
7.3	62928	0	0	0	0	0	0	1188
7.3	63072	0	0	0	0	0	0	1233
7.3	63216	0	0	0	0	0	0	1179
7.3	63360	0	0	0	0	0	0	1194
7.3	63504	0	0	0	0	0	0	1224
7.3	63648	0	0	0	0	0	0	1344
7.3	63792	0	0	0	0	0	0	1218
7.3	63936	0	0	0	0	0	0	1191
7.3	64080	0	0	0	0	0	0	1194
7.3	64224	0	0	0	0	0	0	1212
7.3	64368	0	0	0	0	0	0	1164
7.3	64512	0	0	0	0	0	0	1077
7.3	64656	0	0	0	0	0	0	1125
7.3	64800	0	0	0	0	0	0	1134
7.3	64944	0	0	0	0	0	0	1086
7.3	65088	0	0	0	0	0	0	1080
7.3	65232	0	0	0	0	0	0	1128
7.3	65376	0	0	0	0	0	0	1065
7.3	65520	0	0	0	0	0	0	1080
7.3	65664	0	0	0	0	0	0	1152
7.3	65808	0	0	0	0	0	0	1098
7.3	65952	0	0	0	0	0	0	1164
7.3	66096	0	0	0	0	0	0	1107
7.3	66240	0	0	0	0	0	0	1170
7.3	66384	0	0	0	0	0	0	1104
7.3	66528	0	0	0	0	0	0	1059
7.3	66672	0	0	0	0	0	0	1161
7.3	66816	0	0	0	0	0	0	1170
7.3	66960	0	0	0	0	0	0	1248
7.3	67104	0	0	0	0	0	0	1200
7.3	67248	0	0	0	0	0	0	1176
7.3	67392	0	0	0	0	0	0	1122
7.3	67536	0	0	0	0	0	0	1140
7.3	67680	0	0	0	0	0	0	1101
7.3	67824	0	0	0	0	0	0	1047
7.3	67968	0	0	0	0	0	0	1086
7.3	68112	0	0	0	0	0	0	1182
7.3	68256	0	0	0	0	0	0	1143
7.3	68400	0	0	0	0	0	0	1170
7.3	68544	0	0	0	0	0	0	1098
7.3	68688	0	0	0	0	0	0	1014
7.3	68832	0	0	0	0	0	0	1125
7.3	68976	0	0	0	0	0	0	1038
7.3	69120	0	0	0	0	0	0	1179
8.2	43344	0	40	0	40	40	264.513	1647
8.2	43488	0	38	0	38	38	342.579	1560
8.2	43632	0	33	0	33	33	176.377	1605
8.2	43776	0	30	0	30	30	166.293	1725
8.2	43920	0	27	0	27	27	138.245	1596
8.2	44064	0	27	0	27	27	138.245	1617
8.2	44208	0	24	0	24	24	74.1632	1635
8.2	44352	0	22	0	22	22	95.1751	1602
8.2	44496	0	20	0	20	20	97.1725	1638
8.2	44640	0	15	0	15	15	35.0862	1641
8.2	44784	0	15	0	15	15	50.1085	1602
8.2	44928	0	11	0	11	11	39.0782	1614
8.2	45072	0	8	0	8	8	24.0559	1563
8.2	45216	0	6	0	6	6	39.0782	1635
8.2	45360	0	4	0	4	4	26.0525	1500
8.2	45504	0	4	0	4	4	26.0525	1473
8.2	45648	0	4	0	4	4	11.0303	1557
8.2	45792	0	1	0	1	1	0	1674
8.2	45936	0	0	0	0	0	0	1626
8.2	46080	0	0	0	0	0	0	1485
8.2	46224	0	0	0	0	0	0	1473
8.2	46368	0	0	0	0	0	0	1608
8.2	46512	0	0	0	0	0	0	1659
8.2	46656	0	0	0	0	0	0	1539
8.2	46800	0	0	0	0	0	0	1518
8.2	46944	0	0	0	0	0	0	1530
8.2	47088	0	0	0	0	0	0	1431
8.2	47232	0	0	0	0	0	0	1377
8.2	47376	0	0	0	0	0	0	1431
8.2	47520	0	0	0	0	0	0	1344
8.2	47664	0	0	0	0	0	0	1407
8.2	47808	0	0	0	0	0	0	1458
8.2	47952	0	0	0	0	0	0	1437
8.2	48096	0	0	0	0	0	0	1422
8.2	48240	0	0	0	0	0	0	1440
8.2	48384	0	0	0	0	0	0	1506
8.2	48528	0	0	0	0	0	0	1479
8.2	48672	0	0	0	0	0	0	1548
8.2	48816	0	0	0	0	0	0	1470
8.2	48960	0	0	0	0	0	0	1398
8.2	49104	0	0	0	0	0	0	1518
8.2	49248	0	0	0	0	0	0	1599
8.2	49392	0	0	0	0	0	0	1437
8.2	49536	0	0	0	0	0	0	1512
8.2	49680	0	0	0	0	0	0	1611
8.2	49824	0	0	0	0	0	0	1548
8.2	49968	0	0	0	0	0	0	1557
8.2	50112	0	0	0	0	0	0	1434
8.2	50256	0	0	0	0	0	0	1479
8.2	50400	0	0	0	0	0	0	1503
8.2	50544	0	0	0	0	0	0	1500
8.2	50688	0	0	0	0	0	0	1476
8.2	50832	0	0	0	0	0	0	1485
8.2	50976	0	0	0	0	0	0	1536
8.2	51120	0	0	0	0	0	0	1527
8.2	51264	0	0	0	0	0	0	1527
8.2	51408	0	0	0	0	0	0	1653
8.2	51552	0	0	0	0	0	0	1638
8.2	51696	0	0	0	0	0	0	1485
8.2	51840	0	0	0	0	0	0	1515
8.2	51984	0	0	0	0	0	0	1494
8.2	52128	0	0	0	0	0	0	1467
8.2	52272	0	0	0	0	0	0	1434
8.2	52416	0	0	0	0	0	0	1464
8.2	52560	0	0	0	0	0	0	1644
8.2	52704	0	0	0	0	0	0	1539
8.2	52848	0	0	0	0	0	0	1479
8.2	52992	0	0	0	0	0	0	1458
8.2	53136	0	0	0	0	0	0	1449
8.2	53280	0	0	0	0	0	0	1440
8.2	53424	0	0	0	0	0	0	1545
8.2	53568	0	0	0	0	0	0	1542
8.2	53712	0	0	0	0	0	0	1566
8.2	53856	0	0	0	0	0	0	1425
8.2	54000	0	0	0	0	0	0	1446
8.2	54144	0	0	0	0	0	0	1491
8.2	54288	0	0	0	0	0	0	1572
8.2	54432	0	0	0	0	0	0	1563
8.2	54576	0	0	0	0	0	0	1521
8.2	54720	0	0	0	0	0	0	1518
8.2	54864	0	0	0	0	0	0	1560
8.2	55008	0	0	0	0	0	0	1569
8.2	55152	0	0	0	0	0	0	1482
8.2	55296	0	0	0	0	0	0	1587
8.2	55440	0	0	0	0	0	0	1593
8.2	55584	0	0	0	0	0	0	1533
8.2	55728	0	0	0	0	0	0	1590
8.2	55872	0	0	0	0	0	0	1611
8.2	56016	0	0	0	0	0	0	1503
8.2	56160	0	0	0	0	0	0	1506
8.2	56304	0	0	0	0	0	0	1599
8.2	56448	0	0	0	0	0	0	1581
8.2	56592	0	0	0	0	0	0	1551
8.2	56736	0	0	0	0	0	0	1503
8.2	56880	0	0	0	0	0	0	1587
8.2	57024	0	0	0	0	0	0	1548
8.2	57168	0	0	0	0	0	0	1725
8.2	57312	0	0	0	0	0	0	1608
8.2	57456	0	0	0	0	0	0	1620
8.2	57600	0	0	0	0	0	0	1503
8.2	57744	0	0	0	0	0	0	1455
8.2	57888	0	0	0	0	0	0	1413
8.2	58032	0	0	0	0	0	0	1413
8.2	58176	0	0	0	0	0	0	1428
8.2	58320	0	0	0	0	0	0	1422
8.2	58464	0	0	0	0	0	0	1428
8.2	58608	0	0	0	0	0	0	1500
8.2	58752	0	0	0	0	0	0	1548
8.2	58896	0	0	0	0	0	0	1557
8.2	59040	0	0	0	0	0	0	1554
8.2	59184	0	0	0	0	0	0	1557
8.2	59328	0	0	0	0	0	0	1491
8.2	59472	0	0	0	0	0	0	1425
8.2	59616	0	0	0	0	0	0	1530
8.2	59760	0	0	0	0	0	0	1419
8.2	59904	0	0	0	0	0	0	1431
8.2	60048	0	0	0	0	0	0	1527
8.2	60192	0	0	0	0	0	0	1515
8.2	60336	0	0	0	0	0	0	1494
8.2	60480	0	0	0	0	0	0	1641
8.2	60624	0	0	0	0	0	0	1572
8.2	60768	0	0	0	0	0	0	1470
8.2	60912	0	0	0	0	0	0	1446
8.2	61056	0	0	0	0	0	0	1635
8.2	61200	0	0	0	0	0	0	1563
8.2	61344	0	0	0	0	0	0	1491
8.2	61488	0	0	0	0	0	0	1455
8.2	61632	0	0	0	0	0	0	1476
8.2	61776	0	0	0	0	0	0	1512
8.2	61920	0	0	0	0	0	0	1479
8.2	62064	0	0	0	0	0	0	1518
8.2	62208	0	0	0	0	0	0	1500
8.2	62352	0	0	0	0	0	0	1512
8.2	62496	0	0	0	0	0	0	1545
8.2	62640	0	0	0	0	0	0	1476
8.2	62784	0	0	0	0	0	0	1491
8.2	62928	0	0	0	0	0	0	1461
8.2	63072	0	0	0	0	0	0	1491
8.2	63216	0	0	0	0	0	0	1584
8.2	63360	0	0	0	0	0	0	1539
8.2	63504	0	0	0	0	0	0	1608
8.2	63648	0	0	0	0	0	0	1470
8.2	63792	0	0	0	0	0	0	1581
8.2	63936	0	0	0	0	0	0	1521
8.2	64080	0	0	0	0	0	0	1446
8.2	64224	0	0	0	0	0	0	1482
8.2	64368	0	0	0	0	0	0	1548
8.2	64512	0	0	0	0	0	0	1557
8.2	64656	0	0	0	0	0	0	1581
8.2	64800	0	0	0	0	0	0	1500
8.2	64944	0	0	0	0	0	0	1542
8.2	65088	0	0	0	0	0	0	1497
8.2	65232	0	0	0	0	0	0	1491
8.2	65376	0	0	0	0	0	0	1575
8.2	65520	0	0	0	0	0	0	1578
8.2	65664	0	0	0	0	0	0	1449
8.2	65808	0	0	0	0	0	0	1494
8.2	65952	0	0	0	0	0	0	1455
8.2	66096	0	0	0	0	0	0	1506
8.2	66240	0	0	0	0	0	0	1578
8.2	66384	0	0	0	0	0	0	1485
8.2	66528	0	0	0	0	0	0	1479
8.2	66672	0	0	0	0	0	0	1488
8.2	66816	0	0	0	0	0	0	1575
8.2	66960	0	0	0	0	0	0	1491
8.2	67104	0	0	0	0	0	0	1485
8.2	67248	0	0	0	0	0	0	1569
8.2	67392	0	0	0	0	0	0	1581
8.2	67536	0	0	0	0	0	0	1440
8.2	67680	0	0	0	0	0	0	1503
8.2	67824	0	0	0	0	0	0	1491
8.2	67968	0	0	0	0	0	0	1461
8.2	68112	0	0	0	0	0	0	1404
8.2	68256	0	0	0	0	0	0	1482
8.2	68400	0	0	0	0	0	0	1422
8.2	68544	0	0	0	0	0	0	1509
8.2	68688	0	0	0	0	0	0	1551
8.2	68832	0	0	0	0	0	0	1470
8.2	68976	0	0	0	0	0	0	1446
8.2	69120	0	0	0	0	0	0	1446
9.3	43344	43	229	0	229	272	5378.43	4081
9.3	43488	21	187	0	187	208	3830.67	3878
9.3	43632	11	147	0	147	158	2719.23	3592
9.3	43776	2	127	0	127	129	1994.99	3418
9.3	43920	2	109	0	109	111	1700.88	3291
9.3	44064	2	82	0	82	84	1356.69	3108
9.3	44208	1	59	0	59	60	942.47	3156
9.3	44352	0	43	0	43	43	670.344	3285
9.3	44496	0	35	0	35	35	575.314	3217
9.3	44640	0	25	0	25	25	421.24	3081
9.3	44784	0	21	0	21	21	365.212	2916
9.3	44928	0	16	0	16	16	275.152	2895
9.3	45072	0	15	0	15	15	258.134	3042
9.3	45216	0	12	0	12	12	212.105	3003
9.3	45360	0	11	0	11	11	208.107	2997
9.3	45504	0	7	0	7	7	141.062	3036
9.3	45648	0	5	0	5	5	141.062	3168
9.3	45792	0	4	0	4	4	112.051	3126
9.3	45936	0	4	0	4	4	112.051	3048
9.3	46080	0	3	0	3	3	95.0324	3123
9.3	46224	0	3	0	3	3	95.0324	3171
9.3	46368	0	3	0	3	3	93.0328	3237
9.3	46512	0	2	0	2	2	56.0238	3252
9.3	46656	0	2	0	2	2	54.0248	3213
9.3	46800	0	2	0	2	2	54.0248	3225
9.3	46944	0	2	0	2	2	56.0238	3108
9.3	47088	0	2	0	2	2	56.0238	3213
9.3	47232	0	1	0	1	1	29.0115	3159
9.3	47376	0	0	0	0	0	0	3252
9.3	47520	0	0	0	0	0	0	3198
9.3	47664	0	0	0	0	0	0	3093
9.3	47808	0	0	0	0	0	0	3126
9.3	47952	0	0	0	0	0	0	3129
9.3	48096	0	0	0	0	0	0	3114
9.3	48240	0	0	0	0	0	0	3114
9.3	48384	0	0	0	0	0	0	3192
9.3	48528	0	0	0	0	0	0	3279
9.3	48672	0	0	0	0	0	0	3432
9.3	48816	0	0	0	0	0	0	3261
9.3	48960	0	0	0	0	0	0	3117
9.3	49104	0	0	0	0	0	0	3246
9.3	49248	0	0	0	0	0	0	3333
9.3	49392	0	0	0	0	0	0	3168
9.3	49536	0	0	0	0	0	0	3168
9.3	49680	0	0	0	0	0	0	3111
9.3	49824	0	0	0	0	0	0	3207
9.3	49968	0	0	0	0	0	0	3297
9.3	50112	0	0	0	0	0	0	3213
9.3	50256	0	0	0	0	0	0	3195
9.3	50400	0	0	0	0	0	0	3213
9.3	50544	0	0	0	0	0	0	3150
9.3	50688	0	0	0	0	0	0	3210
9.3	50832	0	0	0	0	0	0	3288
9.3	50976	0	0	0	0	0	0	3213
9.3	51120	0	0	0	0	0	0	3240
9.3	51264	0	0	0	0	0	0	3174
9.3	51408	0	0	0	0	0	0	3459
9.3	51552	0	0	0	0	0	0	3462
9.3	51696	0	0	0	0	0	0	3282
9.3	51840	0	0	0	0	0	0	3153
9.3	51984	0	0	0	0	0	0	3222
9.3	52128	0	0	0	0	0	0	3291
9.3	52272	0	0	0	0	0	0	3408
9.3	52416	0	0	0	0	0	0	3408
9.3	52560	0	0	0	0	0	0	3408
9.3	52704	0	0	0	0	0	0	3285
9.3	52848	0	0	0	0	0	0	3369
9.3	52992	0	0	0	0	0	0	3135
9.3	53136	0	0	0	0	0	0	3249
9.3	53280	0	0	0	0	0	0	3261
9.3	53424	0	0	0	0	0	0	3216
9.3	53568	0	0	0	0	0	0	3387
9.3	53712	0	0	0	0	0	0	3393
9.3	53856	0	0	0	0	0	0	3273
9.3	54000	0	0	0	0	0	0	3417
9.3	54144	0	0	0	0	0	0	3366
9.3	54288	0	0	0	0	0	0	3297
9.3	54432	0	0	0	0	0	0	3255
9.3	54576	0	0	0	0	0	0	3249
9.3	54720	0	0	0	0	0	0	3342
9.3	54864	0	0	0	0	0	0	3264
9.3	55008	0	0	0	0	0	0	3222
9.3	55152	0	0	0	0	0	0	3261
9.3	55296	0	0	0	0	0	0	3300
9.3	55440	0	0	0	0	0	0	3159
9.3	55584	0	0	0	0	0	0	3177
9.3	55728	0	0	0	0	0	0	3261
9.3	55872	0	0	0	0	0	0	3387
9.3	56016	0	0	0	0	0	0	3378
9.3	56160	0	0	0	0	0	0	3219
9.3	56304	0	0	0	0	0	0	3312
9.3	56448	0	0	0	0	0	0	3417
9.3	56592	0	0	0	0	0	0	3378
9.3	56736	0	0	0	0	0	0	3219
9.3	56880	0	0	0	0	0	0	3324
9.3	57024	0	0	0	0	0	0	3315
9.3	57168	0	0	0	0	0	0	3435
9.3	57312	0	0	0	0	0	0	3435
9.3	57456	0	0	0	0	0	0	3309
9.3	57600	0	0	0	0	0	0	3405
9.3	57744	0	0	0	0	0	0	3309
9.3	57888	0	0	0	0	0	0	3360
9.3	58032	0	0	0	0	0	0	3222
9.3	58176	0	0	0	0	0	0	3150
9.3	58320	0	0	0	0	0	0	3108
9.3	58464	0	0	0	0	0	0	3294
9.3	58608	0	0	0	0	0	0	3288
9.3	58752	0	0	0	0	0	0	3249
9.3	58896	0	0	0	0	0	0	3174
9.3	59040	0	0	0	0	0	0	3162
9.3	59184	0	0	0	0	0	0	3135
9.3	59328	0	0	0	0	0	0	3066
9.3	59472	0	0	0	0	0	0	3084
9.3	59616	0	0	0	0	0	0	3138
9.3	59760	0	0	0	0	0	0	3201
9.3	59904	0	0	0	0	0	0	3261
9.3	60048	0	0	0	0	0	0	3261
9.3	60192	0	0	0	0	0	0	3288
9.3	60336	0	0	0	0	0	0	3270
9.3	60480	0	0	0	0	0	0	3204
9.3	60624	0	0	0	0	0	0	3267
9.3	60768	0	0	0	0	0	0	3162
9.3	60912	0	0	0	0	0	0	3222
9.3	61056	0	0	0	0	0	0	3153
9.3	61200	0	0	0	0	0	0	3297
9.3	61344	0	0	0	0	0	0	3420
9.3	61488	0	0	0	0	0	0	3297
9.3	61632	0	0	0	0	0	0	3381
9.3	61776	0	0	0	0	0	0	3333
9.3	61920	0	0	0	0	0	0	3363
9.3	62064	0	0	0	0	0	0	3240
9.3	62208	0	0	0	0	0	0	3174
9.3	62352	0	0	0	0	0	0	3105
9.3	62496	0	0	0	0	0	0	3231
9.3	62640	0	0	0	0	0	0	3240
9.3	62784	0	0	0	0	0	0	3354
9.3	62928	0	0	0	0	0	0	3285
9.3	63072	0	0	0	0	0	0	3420
9.3	63216	0	0	0	0	0	0	3252
9.3	63360	0	0	0	0	0	0	3345
9.3	63504	0	0	0	0	0	0	3255
9.3	63648	0	0	0	0	0	0	3261
9.3	63792	0	0	0	0	0	0	3282
9.3	63936	0	0	0	0	0	0	3321
9.3	64080	0	0	0	0	0	0	3285
9.3	64224	0	0	0	0	0	0	3357
9.3	64368	0	0	0	0	0	0	3279
9.3	64512	0	0	0	0	0	0	3423
9.3	64656	0	0	0	0	0	0	3333
9.3	64800	0	0	0	0	0	0	3531
9.3	64944	0	0	0	0	0	0	3345
9.3	65088	0	0	0	0	0	0	3378
9.3	65232	0	0	0	0	0	0	3381
9.3	65376	0	0	0	0	0	0	3297
9.3	65520	0	0	0	0	0	0	3333
9.3	65664	0	0	0	0	0	0	3213
9.3	65808	0	0	0	0	0	0	3231
9.3	65952	0	0	0	0	0	0	3372
9.3	66096	0	0	0	0	0	0	3324
9.3	66240	0	0	0	0	0	0	3327
9.3	66384	0	0	0	0	0	0	3306
9.3	66528	0	0	0	0	0	0	3420
9.3	66672	0	0	0	0	0	0	3321
9.3	66816	0	0	0	0	0	0	3339
9.3	66960	0	0	0	0	0	0	3291
9.3	67104	0	0	0	0	0	0	3462
9.3	67248	0	0	0	0	0	0	3513
9.3	67392	0	0	0	0	0	0	3369
9.3	67536	0	0	0	0	0	0	3393
9.3	67680	0	0	0	0	0	0	3336
9.3	67824	0	0	0	0	0	0	3306
9.3	67968	0	0	0	0	0	0	3333
9.3	68112	0	0	0	0	0	0	3510
9.3	68256	0	0	0	0	0	0	3330
9.3	68400	0	0	0	0	0	0	3372
9.3	68544	0	0	0	0	0	0	3330
9.3	68688	0	0	0	0	0	0	3291
9.3	68832	0	0	0	0	0	0	3300
9.3	68976	0	0	0	0	0	0	3258
9.3	69120	0	0	0	0	0	0	3318
10.2	43344	0	62	0	62	62	365.668	1218
10.2	43488	0	58	0	58	58	300.755	1137
10.2	43632	0	55	0	55	55	308.626	1116
10.2	43776	0	52	0	52	52	294.553	1122
10.2	43920	0	42	0	42	42	207.469	1149
10.2	44064	0	36	0	36	36	199.378	1191
10.2	44208	0	29	0	29	29	147.385	1143
10.2	44352	0	25	0	25	25	146.331	1077
10.2	44496	0	21	0	21	21	122.275	1176
10.2	44640	0	18	0	18	18	106.202	1137
10.2	44784	0	16	0	16	16	98.2191	1098
10.2	44928	0	10	0	10	10	48.1119	1146
10.2	45072	0	8	0	8	8	37.0816	1245
10.2	45216	0	8	0	8	8	39.0769	1275
10.2	45360	0	5	0	5	5	26.0513	1224
10.2	45504	0	3	0	3	3	13.0256	1287
10.2	45648	0	2	0	2	2	11.0303	1221
10.2	45792	0	2	0	2	2	13.0256	1113
10.2	45936	0	2	0	2	2	11.0303	1137
10.2	46080	0	2	0	2	2	13.0256	1155
10.2	46224	0	1	0	1	1	13.0256	1161
10.2	46368	0	1	0	1	1	13.0256	1218
10.2	46512	0	1	0	1	1	13.0256	1260
10.2	46656	0	1	0	1	1	13.0256	1125
10.2	46800	0	1	0	1	1	13.0256	1203
10.2	46944	0	1	0	1	1	13.0256	1179
10.2	47088	0	0	0	0	0	0	1137
10.2	47232	0	0	0	0	0	0	1089
10.2	47376	0	0	0	0	0	0	1122
10.2	47520	0	0	0	0	0	0	1191
10.2	47664	0	0	0	0	0	0	1152
10.2	47808	0	0	0	0	0	0	1203
10.2	47952	0	0	0	0	0	0	1224
10.2	48096	0	0	0	0	0	0	1125
10.2	48240	0	0	0	0	0	0	1170
10.2	48384	0	0	0	0	0	0	1185
10.2	48528	0	0	0	0	0	0	1215
10.2	48672	0	0	0	0	0	0	1128
10.2	48816	0	0	0	0	0	0	1074
10.2	48960	0	0	0	0	0	0	1038
10.2	49104	0	0	0	0	0	0	1044
10.2	49248	0	0	0	0	0	0	1116
10.2	49392	0	0	0	0	0	0	1164
10.2	49536	0	0	0	0	0	0	1113
10.2	49680	0	0	0	0	0	0	1119
10.2	49824	0	0	0	0	0	0	1026
10.2	49968	0	0	0	0	0	0	1074
10.2	50112	0	0	0	0	0	0	1086
10.2	50256	0	0	0	0	0	0	1137
10.2	50400	0	0	0	0	0	0	1131
10.2	50544	0	0	0	0	0	0	1107
10.2	50688	0	0	0	0	0	0	1116
10.2	50832	0	0	0	0	0	0	1137
10.2	50976	0	0	0	0	0	0	1152
10.2	51120	0	0	0	0	0	0	1095
10.2	51264	0	0	0	0	0	0	1086
10.2	51408	0	0	0	0	0	0	1047
10.2	51552	0	0	0	0	0	0	1164
10.2	51696	0	0	0	0	0	0	1131
10.2	51840	0	0	0	0	0	0	1170
10.2	51984	0	0	0	0	0	0	1185
10.2	52128	0	0	0	0	0	0	1080
10.2	52272	0	0	0	0	0	0	1167
10.2	52416	0	0	0	0	0	0	1140
10.2	52560	0	0	0	0	0	0	1125
10.2	52704	0	0	0	0	0	0	1074
10.2	52848	0	0	0	0	0	0	1089
10.2	52992	0	0	0	0	0	0	1140
10.2	53136	0	0	0	0	0	0	1167
10.2	53280	0	0	0	0	0	0	1074
10.2	53424	0	0	0	0	0	0	1116
10.2	53568	0	0	0	0	0	0	1152
10.2	53712	0	0	0	0	0	0	1050
10.2	53856	0	0	0	0	0	0	1080
10.2	54000	0	0	0	0	0	0	1140
10.2	54144	0	0	0	0	0	0	1119
10.2	54288	0	0	0	0	0	0	1050
10.2	54432	0	0	0	0	0	0	1161
10.2	54576	0	0	0	0	0	0	1191
10.2	54720	0	0	0	0	0	0	1236
10.2	54864	0	0	0	0	0	0	1206
10.2	55008	0	0	0	0	0	0	1164
10.2	55152	0	0	0	0	0	0	1236
10.2	55296	0	0	0	0	0	0	1185
10.2	55440	0	0	0	0	0	0	1164
10.2	55584	0	0	0	0	0	0	1107
10.2	55728	0	0	0	0	0	0	1146
10.2	55872	0	0	0	0	0	0	1104
10.2	56016	0	0	0	0	0	0	1113
10.2	56160	0	0	0	0	0	0	1173
10.2	56304	0	0	0	0	0	0	1134
10.2	56448	0	0	0	0	0	0	1101
10.2	56592	0	0	0	0	0	0	1203
10.2	56736	0	0	0	0	0	0	1173
10.2	56880	0	0	0	0	0	0	1089
10.2	57024	0	0	0	0	0	0	1080
10.2	57168	0	0	0	0	0	0	1134
10.2	57312	0	0	0	0	0	0	1092
10.2	57456	0	0	0	0	0	0	1053
10.2	57600	0	0	0	0	0	0	1119
10.2	57744	0	0	0	0	0	0	1038
10.2	57888	0	0	0	0	0	0	1056
10.2	58032	0	0	0	0	0	0	1068
10.2	58176	0	0	0	0	0	0	1134
10.2	58320	0	0	0	0	0	0	1143
10.2	58464	0	0	0	0	0	0	1092
10.2	58608	0	0	0	0	0	0	1107
10.2	58752	0	0	0	0	0	0	1137
10.2	58896	0	0	0	0	0	0	1143
10.2	59040	0	0	0	0	0	0	1038
10.2	59184	0	0	0	0	0	0	1080
10.2	59328	0	0	0	0	0	0	1101
10.2	59472	0	0	0	0	0	0	1086
10.2	59616	0	0	0	0	0	0	1104
10.2	59760	0	0	0	0	0	0	1122
10.2	59904	0	0	0	0	0	0	1128
10.2	60048	0	0	0	0	0	0	1182
10.2	60192	0	0	0	0	0	0	1200
10.2	60336	0	0	0	0	0	0	1143
10.2	60480	0	0	0	0	0	0	1176
10.2	60624	0	0	0	0	0	0	1152
10.2	60768	0	0	0	0	0	0	1236
10.2	60912	0	0	0	0	0	0	1254
10.2	61056	0	0	0	0	0	0	1176
10.2	61200	0	0	0	0	0	0	1158
10.2	61344	0	0	0	0	0	0	1101
10.2	61488	0	0	0	0	0	0	1062
10.2	61632	0	0	0	0	0	0	1056
10.2	61776	0	0	0	0	0	0	1128
10.2	61920	0	0	0	0	0	0	1191
10.2	62064	0	0	0	0	0	0	1149
10.2	62208	0	0	0	0	0	0	1095
10.2	62352	0	0	0	0	0	0	1119
10.2	62496	0	0	0	0	0	0	1020
10.2	62640	0	0	0	0	0	0	1023
10.2	62784	0	0	0	0	0	0	1125
10.2	62928	0	0	0	0	0	0	1146
10.2	63072	0	0	0	0	0	0	1083
10.2	63216	0	0	0	0	0	0	1101
10.2	63360	0	0	0	0	0	0	1119
10.2	63504	0	0	0	0	0	0	1173
10.2	63648	0	0	0	0	0	0	1173
10.2	63792	0	0	0	0	0	0	1221
10.2	63936	0	0	0	0	0	0	1266
10.2	64080	0	0	0	0	0	0	1146
10.2	64224	0	0	0	0	0	0	1047
10.2	64368	0	0	0	0	0	0	1011
10.2	64512	0	0	0	0	0	0	1104
10.2	64656	0	0	0	0	0	0	1179
10.2	64800	0	0	0	0	0	0	1083
10.2	64944	0	0	0	0	0	0	1095
10.2	65088	0	0	0	0	0	0	1047
10.2	65232	0	0	0	0	0	0	1053
10.2	65376	0	0	0	0	0	0	1113
10.2	65520	0	0	0	0	0	0	1056
10.2	65664	0	0	0	0	0	0	1083
10.2	65808	0	0	0	0	0	0	1035
10.2	65952	0	0	0	0	0	0	966
10.2	66096	0	0	0	0	0	0	1011
10.2	66240	0	0	0	0	0	0	1008
10.2	66384	0	0	0	0	0	0	1002
10.2	66528	0	0	0	0	0	0	1008
10.2	66672	0	0	0	0	0	0	1032
10.2	66816	0	0	0	0	0	0	1185
10.2	66960	0	0	0	0	0	0	1062
10.2	67104	0	0	0	0	0	0	1086
10.2	67248	0	0	0	0	0	0	1002
10.2	67392	0	0	0	0	0	0	1047
10.2	67536	0	0	0	0	0	0	1098
10.2	67680	0	0	0	0	0	0	1137
10.2	67824	0	0	0	0	0	0	1107
10.2	67968	0	0	0	0	0	0	1116
10.2	68112	0	0	0	0	0	0	1164
10.2	68256	0	0	0	0	0	0	1155
10.2	68400	0	0	0	0	0	0	1116
10.2	68544	0	0	0	0	0	0	1176
10.2	68688	0	0	0	0	0	0	1149
10.2	68832	0	0	0	0	0	0	1125
10.2	68976	0	0	0	0	0	0	1176
10.2	69120	0	0	0	0	0	0	1164
11.1	43344	0	30	0	30	30	51.165	888
11.1	43488	0	29	0	29	29	57.151	828
11.1	43632	0	26	0	26	26	48.1119	807
11.1	43776	0	24	0	24	24	40.1347	885
11.1	43920	0	22	0	22	22	31.0976	942
11.1	44064	0	20	0	20	20	31.0976	1002
11.1	44208	0	19	0	19	19	22.0627	930
11.1	44352	0	15	0	15	15	63.2593	837
11.1	44496	0	14	0	14	14	11.0303	846
11.1	44640	0	11	0	11	11	11.0303	810
11.1	44784	0	10	0	10	10	11.0303	954
11.1	44928	0	9	0	9	9	11.0303	861
11.1	45072	0	7	0	7	7	13.0256	810
11.1	45216	0	6	0	6	6	13.0256	768
11.1	45360	0	4	0	4	4	0	834
11.1	45504	0	4	0	4	4	0	813
11.1	45648	0	4	0	4	4	0	774
11.1	45792	0	3	0	3	3	0	873
11.1	45936	0	2	0	2	2	0	810
11.1	46080	0	2	0	2	2	0	738
11.1	46224	0	2	0	2	2	0	747
11.1	46368	0	1	0	1	1	9.03704	798
11.1	46512	0	1	0	1	1	9.03704	774
11.1	46656	0	1	0	1	1	9.03704	756
11.1	46800	0	1	0	1	1	0	855
11.1	46944	0	1	0	1	1	0	897
11.1	47088	0	0	0	0	0	0	816
11.1	47232	0	0	0	0	0	0	852
11.1	47376	0	0	0	0	0	0	894
11.1	47520	0	0	0	0	0	0	849
11.1	47664	0	0	0	0	0	0	783
11.1	47808	0	0	0	0	0	0	750
11.1	47952	0	0	0	0	0	0	750
11.1	48096	0	0	0	0	0	0	885
11.1	48240	0	0	0	0	0	0	849
11.1	48384	0	0	0	0	0	0	804
11.1	48528	0	0	0	0	0	0	819
11.1	48672	0	0	0	0	0	0	792
11.1	48816	0	0	0	0	0	0	846
11.1	48960	0	0	0	0	0	0	786
11.1	49104	0	0	0	0	0	0	780
11.1	49248	0	0	0	0	0	0	708
11.1	49392	0	0	0	0	0	0	810
11.1	49536	0	0	0	0	0	0	801
11.1	49680	0	0	0	0	0	0	843
11.1	49824	0	0	0	0	0	0	810
11.1	49968	0	0	0	0	0	0	789
11.1	50112	0	0	0	0	0	0	837
11.1	50256	0	0	0	0	0	0	825
11.1	50400	0	0	0	0	0	0	819
11.1	50544	0	0	0	0	0	0	840
11.1	50688	0	0	0	0	0	0	888
11.1	50832	0	0	0	0	0	0	858
11.1	50976	0	0	0	0	0	0	807
11.1	51120	0	0	0	0	0	0	822
11.1	51264	0	0	0	0	0	0	825
11.1	51408	0	0	0	0	0	0	825
11.1	51552	0	0	0	0	0	0	828
11.1	51696	0	0	0	0	0	0	816
11.1	51840	0	0	0	0	0	0	822
11.1	51984	0	0	0	0	0	0	816
11.1	52128	0	0	0	0	0	0	852
11.1	52272	0	0	0	0	0	0	834
11.1	52416	0	0	0	0	0	0	765
11.1	52560	0	0	0	0	0	0	807
11.1	52704	0	0	0	0	0	0	888
11.1	52848	0	0	0	0	0	0	864
11.1	52992	0	0	0	0	0	0	771
11.1	53136	0	0	0	0	0	0	810
11.1	53280	0	0	0	0	0	0	849
11.1	53424	0	0	0	0	0	0	825
11.1	53568	0	0	0	0	0	0	879
11.1	53712	0	0	0	0	0	0	906
11.1	53856	0	0	0	0	0	0	882
11.1	54000	0	0	0	0	0	0	840
11.1	54144	0	0	0	0	0	0	813
11.1	54288	0	0	0	0	0	0	819
11.1	54432	0	0	0	0	0	0	822
11.1	54576	0	0	0	0	0	0	777
11.1	54720	0	0	0	0	0	0	768
11.1	54864	0	0	0	0	0	0	804
11.1	55008	0	0	0	0	0	0	846
11.1	55152	0	0	0	0	0	0	855
11.1	55296	0	0	0	0	0	0	921
11.1	55440	0	0	0	0	0	0	930
11.1	55584	0	0	0	0	0	0	855
11.1	55728	0	0	0	0	0	0	825
11.1	55872	0	0	0	0	0	0	876
11.1	56016	0	0	0	0	0	0	828
11.1	56160	0	0	0	0	0	0	843
11.1	56304	0	0	0	0	0	0	816
11.1	56448	0	0	0	0	0	0	834
11.1	56592	0	0	0	0	0	0	930
11.1	56736	0	0	0	0	0	0	900
11.1	56880	0	0	0	0	0	0	852
11.1	57024	0	0	0	0	0	0	777
11.1	57168	0	0	0	0	0	0	795
11.1	57312	0	0	0	0	0	0	861
11.1	57456	0	0	0	0	0	0	843
11.1	57600	0	0	0	0	0	0	903
11.1	57744	0	0	0	0	0	0	831
11.1	57888	0	0	0	0	0	0	831
11.1	58032	0	0	0	0	0	0	768
11.1	58176	0	0	0	0	0	0	777
11.1	58320	0	0	0	0	0	0	765
11.1	58464	0	0	0	0	0	0	822
11.1	58608	0	0	0	0	0	0	834
11.1	58752	0	0	0	0	0	0	783
11.1	58896	0	0	0	0	0	0	840
11.1	59040	0	0	0	0	0	0	882
11.1	59184	0	0	0	0	0	0	822
11.1	59328	0	0	0	0	0	0	807
11.1	59472	0	0	0	0	0	0	846
11.1	59616	0	0	0	0	0	0	867
11.1	59760	0	0	0	0	0	0	864
11.1	59904	0	0	0	0	0	0	861
11.1	60048	0	0	0	0	0	0	837
11.1	60192	0	0	0	0	0	0	873
11.1	60336	0	0	0	0	0	0	789
11.1	60480	0	0	0	0	0	0	759
11.1	60624	0	0	0	0	0	0	804
11.1	60768	0	0	0	0	0	0	816
11.1	60912	0	0	0	0	0	0	861
11.1	61056	0	0	0	0	0	0	810
11.1	61200	0	0	0	0	0	0	756
11.1	61344	0	0	0	0	0	0	744
11.1	61488	0	0	0	0	0	0	747
11.1	61632	0	0	0	0	0	0	813
11.1	61776	0	0	0	0	0	0	801
11.1	61920	0	0	0	0	0	0	777
11.1	62064	0	0	0	0	0	0	732
11.1	62208	0	0	0	0	0	0	879
11.1	62352	0	0	0	0	0	0	963
11.1	62496	0	0	0	0	0	0	813
11.1	62640	0	0	0	0	0	0	795
11.1	62784	0	0	0	0	0	0	798
11.1	62928	0	0	0	0	0	0	807
11.1	63072	0	0	0	0	0	0	792
11.1	63216	0	0	0	0	0	0	813
11.1	63360	0	0	0	0	0	0	819
11.1	63504	0	0	0	0	0	0	876
11.1	63648	0	0	0	0	0	0	783
11.1	63792	0	0	0	0	0	0	858
11.1	63936	0	0	0	0	0	0	858
11.1	64080	0	0	0	0	0	0	924
11.1	64224	0	0	0	0	0	0	825
11.1	64368	0	0	0	0	0	0	810
11.1	64512	0	0	0	0	0	0	804
11.1	64656	0	0	0	0	0	0	747
11.1	64800	0	0	0	0	0	0	864
11.1	64944	0	0	0	0	0	0	864
11.1	65088	0	0	0	0	0	0	801
11.1	65232	0	0	0	0	0	0	798
11.1	65376	0	0	0	0	0	0	822
11.1	65520	0	0	0	0	0	0	795
11.1	65664	0	0	0	0	0	0	879
11.1	65808	0	0	0	0	0	0	840
11.1	65952	0	0	0	0	0	0	795
11.1	66096	0	0	0	0	0	0	750
11.1	66240	0	0	0	0	0	0	810
11.1	66384	0	0	0	0	0	0	879
11.1	66528	0	0	0	0	0	0	888
11.1	66672	0	0	0	0	0	0	849
11.1	66816	0	0	0	0	0	0	792
11.1	66960	0	0	0	0	0	0	771
11.1	67104	0	0	0	0	0	0	735
11.1	67248	0	0	0	0	0	0	786
11.1	67392	0	0	0	0	0	0	801
11.1	67536	0	0	0	0	0	0	795
11.1	67680	0	0	0	0	0	0	759
11.1	67824	0	0	0	0	0	0	768
11.1	67968	0	0	0	0	0	0	801
11.1	68112	0	0	0	0	0	0	825
11.1	68256	0	0	0	0	0	0	807
11.1	68400	0	0	0	0	0	0	846
11.1	68544	0	0	0	0	0	0	828
11.1	68688	0	0	0	0	0	0	783
11.1	68832	0	0	0	0	0	0	732
11.1	68976	0	0	0	0	0	0	795
11.1	69120	0	0	0	0	0	0	759
12.3	43344	0	27	0	27	27	26.0513	1674
12.3	43488	0	22	0	22	22	22.0606	1641
12.3	43632	0	18	0	18	18	22.0606	1536
12.3	43776	0	15	0	15	15	11.0303	1596
12.3	43920	0	12	0	12	12	0	1641
12.3	44064	0	6	0	6	6	0	1491
12.3	44208	0	5	0	5	5	0	1503
12.3	44352	0	4	0	4	4	0	1506
12.3	44496	0	2	0	2	2	0	1611
12.3	44640	0	2	0	2	2	0	1545
12.3	44784	0	2	0	2	2	0	1521
12.3	44928	0	1	0	1	1	0	1548
12.3	45072	0	1	0	1	1	0	1542
12.3	45216	0	1	0	1	1	0	1497
12.3	45360	0	1	0	1	1	0	1512
12.3	45504	0	1	0	1	1	0	1482
12.3	45648	0	1	0	1	1	0	1512
12.3	45792	0	1	0	1	1	0	1446
12.3	45936	0	1	0	1	1	0	1515
[truncated: 33,483 more rows]
