# Supplementary material for: GEODE: an in silico tool that translates in vitro to in vivo predictions of tuberculosis antibiotic combination efficacy
Source: Front Pharmacol. 2025 Oct 17;16:1639673. doi: 10.3389/fphar.2025.1639673 (PMC12575316; doi:10.3389/fphar.2025.1639673)
Supplement: Supplementary file 2 [file Supplementaryfile4.zip › simulation_data/HRZM-NNNH-min.csv]

exp	time	Int.Mtb.	Ext.Mtb.	repExtMtb	NonReplExt.Mtb.	TotMtb.	TotMtbInGranScaledRing	TotPethot
2.2	43344	0	18	0	18	18	105.259	984
2.2	43488	0	14	0	14	14	109.254	981
2.2	43632	0	11	0	11	11	96.2283	1014
2.2	43776	0	5	0	5	5	48.1131	1092
2.2	43920	0	5	0	5	5	44.1266	1161
2.2	44064	0	4	0	4	4	37.0828	1104
2.2	44208	0	2	0	2	2	13.0256	1131
2.2	44352	0	2	0	2	2	26.0525	1065
2.2	44496	0	2	0	2	2	11.0303	1113
2.2	44640	0	0	0	0	0	0	1134
2.2	44784	0	0	0	0	0	0	1074
2.2	44928	0	0	0	0	0	0	1038
2.2	45072	0	0	0	0	0	0	993
2.2	45216	0	0	0	0	0	0	984
2.2	45360	0	0	0	0	0	0	939
2.2	45504	0	0	0	0	0	0	990
2.2	45648	0	0	0	0	0	0	1032
2.2	45792	0	0	0	0	0	0	1080
2.2	45936	0	0	0	0	0	0	1023
2.2	46080	0	0	0	0	0	0	1047
2.2	46224	0	0	0	0	0	0	1020
2.2	46368	0	0	0	0	0	0	1035
2.2	46512	0	0	0	0	0	0	987
2.2	46656	0	0	0	0	0	0	957
2.2	46800	0	0	0	0	0	0	996
2.2	46944	0	0	0	0	0	0	1038
2.2	47088	0	0	0	0	0	0	1014
2.2	47232	0	0	0	0	0	0	948
2.2	47376	0	0	0	0	0	0	960
2.2	47520	0	0	0	0	0	0	1020
2.2	47664	0	0	0	0	0	0	1020
2.2	47808	0	0	0	0	0	0	963
2.2	47952	0	0	0	0	0	0	1014
2.2	48096	0	0	0	0	0	0	1032
2.2	48240	0	0	0	0	0	0	1071
2.2	48384	0	0	0	0	0	0	1086
2.2	48528	0	0	0	0	0	0	1158
2.2	48672	0	0	0	0	0	0	1023
2.2	48816	0	0	0	0	0	0	1122
2.2	48960	0	0	0	0	0	0	1017
2.2	49104	0	0	0	0	0	0	948
2.2	49248	0	0	0	0	0	0	1044
2.2	49392	0	0	0	0	0	0	990
2.2	49536	0	0	0	0	0	0	1053
2.2	49680	0	0	0	0	0	0	1047
2.2	49824	0	0	0	0	0	0	1107
2.2	49968	0	0	0	0	0	0	1107
2.2	50112	0	0	0	0	0	0	1101
2.2	50256	0	0	0	0	0	0	993
2.2	50400	0	0	0	0	0	0	963
2.2	50544	0	0	0	0	0	0	981
2.2	50688	0	0	0	0	0	0	1020
2.2	50832	0	0	0	0	0	0	1131
2.2	50976	0	0	0	0	0	0	1035
2.2	51120	0	0	0	0	0	0	1050
2.2	51264	0	0	0	0	0	0	1017
2.2	51408	0	0	0	0	0	0	1053
2.2	51552	0	0	0	0	0	0	1083
2.2	51696	0	0	0	0	0	0	1128
2.2	51840	0	0	0	0	0	0	1101
2.2	51984	0	0	0	0	0	0	942
2.2	52128	0	0	0	0	0	0	1029
2.2	52272	0	0	0	0	0	0	1200
2.2	52416	0	0	0	0	0	0	1086
2.2	52560	0	0	0	0	0	0	1026
2.2	52704	0	0	0	0	0	0	1011
2.2	52848	0	0	0	0	0	0	1041
2.2	52992	0	0	0	0	0	0	1077
2.2	53136	0	0	0	0	0	0	1098
2.2	53280	0	0	0	0	0	0	1101
2.2	53424	0	0	0	0	0	0	1092
2.2	53568	0	0	0	0	0	0	1071
2.2	53712	0	0	0	0	0	0	1059
2.2	53856	0	0	0	0	0	0	1074
2.2	54000	0	0	0	0	0	0	1125
2.2	54144	0	0	0	0	0	0	1086
2.2	54288	0	0	0	0	0	0	987
2.2	54432	0	0	0	0	0	0	1044
2.2	54576	0	0	0	0	0	0	1011
2.2	54720	0	0	0	0	0	0	1050
2.2	54864	0	0	0	0	0	0	1065
2.2	55008	0	0	0	0	0	0	1059
2.2	55152	0	0	0	0	0	0	996
2.2	55296	0	0	0	0	0	0	1029
2.2	55440	0	0	0	0	0	0	1062
2.2	55584	0	0	0	0	0	0	1095
2.2	55728	0	0	0	0	0	0	1176
2.2	55872	0	0	0	0	0	0	1098
2.2	56016	0	0	0	0	0	0	1074
2.2	56160	0	0	0	0	0	0	1098
2.2	56304	0	0	0	0	0	0	1092
2.2	56448	0	0	0	0	0	0	1068
2.2	56592	0	0	0	0	0	0	1044
2.2	56736	0	0	0	0	0	0	999
2.2	56880	0	0	0	0	0	0	1038
2.2	57024	0	0	0	0	0	0	1119
2.2	57168	0	0	0	0	0	0	1125
2.2	57312	0	0	0	0	0	0	1020
2.2	57456	0	0	0	0	0	0	1041
2.2	57600	0	0	0	0	0	0	987
2.2	57744	0	0	0	0	0	0	1047
2.2	57888	0	0	0	0	0	0	1050
2.2	58032	0	0	0	0	0	0	1062
2.2	58176	0	0	0	0	0	0	1053
2.2	58320	0	0	0	0	0	0	1002
2.2	58464	0	0	0	0	0	0	1071
2.2	58608	0	0	0	0	0	0	1086
2.2	58752	0	0	0	0	0	0	1134
2.2	58896	0	0	0	0	0	0	1041
2.2	59040	0	0	0	0	0	0	1014
2.2	59184	0	0	0	0	0	0	1035
2.2	59328	0	0	0	0	0	0	1068
2.2	59472	0	0	0	0	0	0	1047
2.2	59616	0	0	0	0	0	0	945
2.2	59760	0	0	0	0	0	0	1035
2.2	59904	0	0	0	0	0	0	978
2.2	60048	0	0	0	0	0	0	996
2.2	60192	0	0	0	0	0	0	1071
2.2	60336	0	0	0	0	0	0	1113
2.2	60480	0	0	0	0	0	0	978
2.2	60624	0	0	0	0	0	0	1026
2.2	60768	0	0	0	0	0	0	1023
2.2	60912	0	0	0	0	0	0	1005
2.2	61056	0	0	0	0	0	0	927
2.2	61200	0	0	0	0	0	0	942
2.2	61344	0	0	0	0	0	0	1005
2.2	61488	0	0	0	0	0	0	1062
2.2	61632	0	0	0	0	0	0	945
2.2	61776	0	0	0	0	0	0	1017
2.2	61920	0	0	0	0	0	0	1077
2.2	62064	0	0	0	0	0	0	1056
2.2	62208	0	0	0	0	0	0	1146
2.2	62352	0	0	0	0	0	0	1053
2.2	62496	0	0	0	0	0	0	1047
2.2	62640	0	0	0	0	0	0	1020
2.2	62784	0	0	0	0	0	0	957
2.2	62928	0	0	0	0	0	0	1008
2.2	63072	0	0	0	0	0	0	1080
2.2	63216	0	0	0	0	0	0	1038
2.2	63360	0	0	0	0	0	0	978
2.2	63504	0	0	0	0	0	0	1002
2.2	63648	0	0	0	0	0	0	1062
2.2	63792	0	0	0	0	0	0	1110
2.2	63936	0	0	0	0	0	0	1071
2.2	64080	0	0	0	0	0	0	1023
2.2	64224	0	0	0	0	0	0	1047
2.2	64368	0	0	0	0	0	0	972
2.2	64512	0	0	0	0	0	0	1005
2.2	64656	0	0	0	0	0	0	1101
2.2	64800	0	0	0	0	0	0	1083
2.2	64944	0	0	0	0	0	0	1110
2.2	65088	0	0	0	0	0	0	1071
2.2	65232	0	0	0	0	0	0	984
2.2	65376	0	0	0	0	0	0	1047
2.2	65520	0	0	0	0	0	0	1005
2.2	65664	0	0	0	0	0	0	1023
2.2	65808	0	0	0	0	0	0	1077
2.2	65952	0	0	0	0	0	0	1089
2.2	66096	0	0	0	0	0	0	1011
2.2	66240	0	0	0	0	0	0	981
2.2	66384	0	0	0	0	0	0	1203
2.2	66528	0	0	0	0	0	0	1053
2.2	66672	0	0	0	0	0	0	1068
2.2	66816	0	0	0	0	0	0	1068
2.2	66960	0	0	0	0	0	0	960
2.2	67104	0	0	0	0	0	0	981
2.2	67248	0	0	0	0	0	0	1041
2.2	67392	0	0	0	0	0	0	1026
2.2	67536	0	0	0	0	0	0	1032
2.2	67680	0	0	0	0	0	0	1014
2.2	67824	0	0	0	0	0	0	1041
2.2	67968	0	0	0	0	0	0	1074
2.2	68112	0	0	0	0	0	0	1017
2.2	68256	0	0	0	0	0	0	1017
2.2	68400	0	0	0	0	0	0	957
2.2	68544	0	0	0	0	0	0	963
2.2	68688	0	0	0	0	0	0	1005
2.2	68832	0	0	0	0	0	0	1056
2.2	68976	0	0	0	0	0	0	1035
2.2	69120	0	0	0	0	0	0	993
3.2	43344	0	366	0	366	366	3135.41	3183
3.2	43488	0	348	0	348	348	2914.49	3327
3.2	43632	0	319	0	319	319	2715.81	3300
3.2	43776	0	296	0	296	296	2502.92	3156
3.2	43920	0	274	0	274	274	2242.37	3105
3.2	44064	0	254	0	254	254	2082.6	3159
3.2	44208	0	216	0	216	216	1717.48	3294
3.2	44352	0	186	0	186	186	1461.21	3198
3.2	44496	0	168	0	168	168	1297.48	3105
3.2	44640	0	140	0	140	140	1030.19	3120
3.2	44784	0	123	0	123	123	865.462	3204
3.2	44928	0	101	0	101	101	686.251	3159
3.2	45072	0	77	0	77	77	515.809	3261
3.2	45216	0	66	0	66	66	422.202	3309
3.2	45360	0	50	0	50	50	328.285	3219
3.2	45504	0	41	0	41	41	258.753	3108
3.2	45648	0	28	0	28	28	189.719	3219
3.2	45792	0	20	0	20	20	105.43	3345
3.2	45936	0	15	0	15	15	81.849	3453
3.2	46080	0	12	0	12	12	60.6976	3135
3.2	46224	0	7	0	7	7	32.4525	3159
3.2	46368	0	3	0	3	3	13.2444	3150
3.2	46512	0	1	0	1	1	5.06667	3081
3.2	46656	0	1	0	1	1	5.06667	3090
3.2	46800	0	0	0	0	0	0	3165
3.2	46944	0	0	0	0	0	0	3159
3.2	47088	0	0	0	0	0	0	3084
3.2	47232	0	0	0	0	0	0	3057
3.2	47376	0	0	0	0	0	0	3222
3.2	47520	0	0	0	0	0	0	3108
3.2	47664	0	0	0	0	0	0	3141
3.2	47808	0	0	0	0	0	0	3213
3.2	47952	0	0	0	0	0	0	3213
3.2	48096	0	0	0	0	0	0	3309
3.2	48240	0	0	0	0	0	0	3255
3.2	48384	0	0	0	0	0	0	3225
3.2	48528	0	0	0	0	0	0	3195
3.2	48672	0	0	0	0	0	0	3258
3.2	48816	0	0	0	0	0	0	3360
3.2	48960	0	0	0	0	0	0	3249
3.2	49104	0	0	0	0	0	0	3258
3.2	49248	0	0	0	0	0	0	3228
3.2	49392	0	0	0	0	0	0	3357
3.2	49536	0	0	0	0	0	0	3231
3.2	49680	0	0	0	0	0	0	3192
3.2	49824	0	0	0	0	0	0	3255
3.2	49968	0	0	0	0	0	0	3264
3.2	50112	0	0	0	0	0	0	3252
3.2	50256	0	0	0	0	0	0	3234
3.2	50400	0	0	0	0	0	0	3225
3.2	50544	0	0	0	0	0	0	3177
3.2	50688	0	0	0	0	0	0	3228
3.2	50832	0	0	0	0	0	0	3216
3.2	50976	0	0	0	0	0	0	3108
3.2	51120	0	0	0	0	0	0	3147
3.2	51264	0	0	0	0	0	0	3225
3.2	51408	0	0	0	0	0	0	3015
3.2	51552	0	0	0	0	0	0	3063
3.2	51696	0	0	0	0	0	0	3180
3.2	51840	0	0	0	0	0	0	3228
3.2	51984	0	0	0	0	0	0	3144
3.2	52128	0	0	0	0	0	0	3174
3.2	52272	0	0	0	0	0	0	3180
3.2	52416	0	0	0	0	0	0	3147
3.2	52560	0	0	0	0	0	0	3213
3.2	52704	0	0	0	0	0	0	3159
3.2	52848	0	0	0	0	0	0	3213
3.2	52992	0	0	0	0	0	0	3108
3.2	53136	0	0	0	0	0	0	3054
3.2	53280	0	0	0	0	0	0	2988
3.2	53424	0	0	0	0	0	0	3282
3.2	53568	0	0	0	0	0	0	3108
3.2	53712	0	0	0	0	0	0	3030
3.2	53856	0	0	0	0	0	0	3120
3.2	54000	0	0	0	0	0	0	3099
3.2	54144	0	0	0	0	0	0	3114
3.2	54288	0	0	0	0	0	0	3087
3.2	54432	0	0	0	0	0	0	3018
3.2	54576	0	0	0	0	0	0	3099
3.2	54720	0	0	0	0	0	0	3183
3.2	54864	0	0	0	0	0	0	3060
3.2	55008	0	0	0	0	0	0	3066
3.2	55152	0	0	0	0	0	0	3069
3.2	55296	0	0	0	0	0	0	3126
3.2	55440	0	0	0	0	0	0	3210
3.2	55584	0	0	0	0	0	0	3138
3.2	55728	0	0	0	0	0	0	3159
3.2	55872	0	0	0	0	0	0	3087
3.2	56016	0	0	0	0	0	0	2988
3.2	56160	0	0	0	0	0	0	2937
3.2	56304	0	0	0	0	0	0	3114
3.2	56448	0	0	0	0	0	0	2979
3.2	56592	0	0	0	0	0	0	3027
3.2	56736	0	0	0	0	0	0	3189
3.2	56880	0	0	0	0	0	0	3168
3.2	57024	0	0	0	0	0	0	3138
3.2	57168	0	0	0	0	0	0	3075
3.2	57312	0	0	0	0	0	0	3051
3.2	57456	0	0	0	0	0	0	2994
3.2	57600	0	0	0	0	0	0	3018
3.2	57744	0	0	0	0	0	0	3186
3.2	57888	0	0	0	0	0	0	3159
3.2	58032	0	0	0	0	0	0	3144
3.2	58176	0	0	0	0	0	0	3162
3.2	58320	0	0	0	0	0	0	3087
3.2	58464	0	0	0	0	0	0	3093
3.2	58608	0	0	0	0	0	0	3108
3.2	58752	0	0	0	0	0	0	3144
3.2	58896	0	0	0	0	0	0	3162
3.2	59040	0	0	0	0	0	0	3135
3.2	59184	0	0	0	0	0	0	3255
3.2	59328	0	0	0	0	0	0	3288
3.2	59472	0	0	0	0	0	0	3114
3.2	59616	0	0	0	0	0	0	3105
3.2	59760	0	0	0	0	0	0	3156
3.2	59904	0	0	0	0	0	0	3093
3.2	60048	0	0	0	0	0	0	3078
3.2	60192	0	0	0	0	0	0	3117
3.2	60336	0	0	0	0	0	0	3222
3.2	60480	0	0	0	0	0	0	3081
3.2	60624	0	0	0	0	0	0	3162
3.2	60768	0	0	0	0	0	0	3027
3.2	60912	0	0	0	0	0	0	3039
3.2	61056	0	0	0	0	0	0	2985
3.2	61200	0	0	0	0	0	0	3012
3.2	61344	0	0	0	0	0	0	3135
3.2	61488	0	0	0	0	0	0	3243
3.2	61632	0	0	0	0	0	0	3237
3.2	61776	0	0	0	0	0	0	3237
3.2	61920	0	0	0	0	0	0	3267
3.2	62064	0	0	0	0	0	0	3048
3.2	62208	0	0	0	0	0	0	3066
3.2	62352	0	0	0	0	0	0	3285
3.2	62496	0	0	0	0	0	0	3273
3.2	62640	0	0	0	0	0	0	3141
3.2	62784	0	0	0	0	0	0	3015
3.2	62928	0	0	0	0	0	0	3006
3.2	63072	0	0	0	0	0	0	3003
3.2	63216	0	0	0	0	0	0	3087
3.2	63360	0	0	0	0	0	0	3087
3.2	63504	0	0	0	0	0	0	3090
3.2	63648	0	0	0	0	0	0	3048
3.2	63792	0	0	0	0	0	0	3048
3.2	63936	0	0	0	0	0	0	2979
3.2	64080	0	0	0	0	0	0	3126
3.2	64224	0	0	0	0	0	0	3090
3.2	64368	0	0	0	0	0	0	3144
3.2	64512	0	0	0	0	0	0	3195
3.2	64656	0	0	0	0	0	0	3216
3.2	64800	0	0	0	0	0	0	3081
3.2	64944	0	0	0	0	0	0	3168
3.2	65088	0	0	0	0	0	0	3087
3.2	65232	0	0	0	0	0	0	3198
3.2	65376	0	0	0	0	0	0	3033
3.2	65520	0	0	0	0	0	0	3021
3.2	65664	0	0	0	0	0	0	2991
3.2	65808	0	0	0	0	0	0	2979
3.2	65952	0	0	0	0	0	0	3015
3.2	66096	0	0	0	0	0	0	3030
3.2	66240	0	0	0	0	0	0	3273
3.2	66384	0	0	0	0	0	0	3177
3.2	66528	0	0	0	0	0	0	3132
3.2	66672	0	0	0	0	0	0	3066
3.2	66816	0	0	0	0	0	0	3147
3.2	66960	0	0	0	0	0	0	3072
3.2	67104	0	0	0	0	0	0	2964
3.2	67248	0	0	0	0	0	0	3198
3.2	67392	0	0	0	0	0	0	3297
3.2	67536	0	0	0	0	0	0	3273
3.2	67680	0	0	0	0	0	0	3234
3.2	67824	0	0	0	0	0	0	3174
3.2	67968	0	0	0	0	0	0	3240
3.2	68112	0	0	0	0	0	0	3273
3.2	68256	0	0	0	0	0	0	3297
3.2	68400	0	0	0	0	0	0	3168
3.2	68544	0	0	0	0	0	0	2994
3.2	68688	0	0	0	0	0	0	3006
3.2	68832	0	0	0	0	0	0	3165
3.2	68976	0	0	0	0	0	0	3183
3.2	69120	0	0	0	0	0	0	3057
4.1	43344	0	51	0	51	51	477.521	2337
4.1	43488	0	47	0	47	47	481.438	2637
4.1	43632	0	46	0	46	46	447.476	2538
4.1	43776	0	38	0	38	38	386.424	2442
4.1	43920	0	30	0	30	30	205.277	2304
4.1	44064	0	29	0	29	29	368.371	2214
4.1	44208	0	26	0	26	26	364.302	2178
4.1	44352	0	21	0	21	21	126.171	2139
4.1	44496	0	17	0	17	17	43.0701	2073
4.1	44640	0	16	0	16	16	106.114	2241
4.1	44784	0	12	0	12	12	175.157	2295
4.1	44928	0	7	0	7	7	120.102	2139
4.1	45072	0	4	0	4	4	15.0222	2046
4.1	45216	0	3	0	3	3	0	2133
4.1	45360	0	3	0	3	3	57.0526	2163
4.1	45504	0	3	0	3	3	57.0526	2178
4.1	45648	0	3	0	3	3	0	2244
4.1	45792	0	3	0	3	3	0	2148
4.1	45936	0	2	0	2	2	38.0351	2049
4.1	46080	0	2	0	2	2	0	1986
4.1	46224	0	2	0	2	2	38.0351	2058
4.1	46368	0	1	0	1	1	0	2004
4.1	46512	0	0	0	0	0	0	2073
4.1	46656	0	0	0	0	0	0	2103
4.1	46800	0	0	0	0	0	0	2148
4.1	46944	0	0	0	0	0	0	2049
4.1	47088	0	0	0	0	0	0	1995
4.1	47232	0	0	0	0	0	0	2010
4.1	47376	0	0	0	0	0	0	2127
4.1	47520	0	0	0	0	0	0	2130
4.1	47664	0	0	0	0	0	0	2055
4.1	47808	0	0	0	0	0	0	2157
4.1	47952	0	0	0	0	0	0	2169
4.1	48096	0	0	0	0	0	0	2106
4.1	48240	0	0	0	0	0	0	2061
4.1	48384	0	0	0	0	0	0	2064
4.1	48528	0	0	0	0	0	0	1974
4.1	48672	0	0	0	0	0	0	1932
4.1	48816	0	0	0	0	0	0	1953
4.1	48960	0	0	0	0	0	0	2043
4.1	49104	0	0	0	0	0	0	2067
4.1	49248	0	0	0	0	0	0	2172
4.1	49392	0	0	0	0	0	0	2067
4.1	49536	0	0	0	0	0	0	1995
4.1	49680	0	0	0	0	0	0	2028
4.1	49824	0	0	0	0	0	0	2019
4.1	49968	0	0	0	0	0	0	2016
4.1	50112	0	0	0	0	0	0	1977
4.1	50256	0	0	0	0	0	0	1902
4.1	50400	0	0	0	0	0	0	1923
4.1	50544	0	0	0	0	0	0	2013
4.1	50688	0	0	0	0	0	0	1974
4.1	50832	0	0	0	0	0	0	2025
4.1	50976	0	0	0	0	0	0	2034
4.1	51120	0	0	0	0	0	0	2178
4.1	51264	0	0	0	0	0	0	2088
4.1	51408	0	0	0	0	0	0	1986
4.1	51552	0	0	0	0	0	0	2139
4.1	51696	0	0	0	0	0	0	2217
4.1	51840	0	0	0	0	0	0	2130
4.1	51984	0	0	0	0	0	0	2049
4.1	52128	0	0	0	0	0	0	2130
4.1	52272	0	0	0	0	0	0	2085
4.1	52416	0	0	0	0	0	0	2100
4.1	52560	0	0	0	0	0	0	2112
4.1	52704	0	0	0	0	0	0	2265
4.1	52848	0	0	0	0	0	0	2214
4.1	52992	0	0	0	0	0	0	2187
4.1	53136	0	0	0	0	0	0	2166
4.1	53280	0	0	0	0	0	0	2136
4.1	53424	0	0	0	0	0	0	2067
4.1	53568	0	0	0	0	0	0	2052
4.1	53712	0	0	0	0	0	0	2043
4.1	53856	0	0	0	0	0	0	2139
4.1	54000	0	0	0	0	0	0	2073
4.1	54144	0	0	0	0	0	0	2004
4.1	54288	0	0	0	0	0	0	2031
4.1	54432	0	0	0	0	0	0	1998
4.1	54576	0	0	0	0	0	0	2067
4.1	54720	0	0	0	0	0	0	2109
4.1	54864	0	0	0	0	0	0	2073
4.1	55008	0	0	0	0	0	0	2265
4.1	55152	0	0	0	0	0	0	2205
4.1	55296	0	0	0	0	0	0	2100
4.1	55440	0	0	0	0	0	0	2157
4.1	55584	0	0	0	0	0	0	2250
4.1	55728	0	0	0	0	0	0	2229
4.1	55872	0	0	0	0	0	0	2052
4.1	56016	0	0	0	0	0	0	2172
4.1	56160	0	0	0	0	0	0	2094
4.1	56304	0	0	0	0	0	0	2160
4.1	56448	0	0	0	0	0	0	2181
4.1	56592	0	0	0	0	0	0	2148
4.1	56736	0	0	0	0	0	0	2121
4.1	56880	0	0	0	0	0	0	2223
4.1	57024	0	0	0	0	0	0	2358
4.1	57168	0	0	0	0	0	0	2223
4.1	57312	0	0	0	0	0	0	2202
4.1	57456	0	0	0	0	0	0	2208
4.1	57600	0	0	0	0	0	0	2145
4.1	57744	0	0	0	0	0	0	2166
4.1	57888	0	0	0	0	0	0	2097
4.1	58032	0	0	0	0	0	0	2349
4.1	58176	0	0	0	0	0	0	2253
4.1	58320	0	0	0	0	0	0	2184
4.1	58464	0	0	0	0	0	0	2085
4.1	58608	0	0	0	0	0	0	2196
4.1	58752	0	0	0	0	0	0	2160
4.1	58896	0	0	0	0	0	0	2031
4.1	59040	0	0	0	0	0	0	2127
4.1	59184	0	0	0	0	0	0	2169
4.1	59328	0	0	0	0	0	0	2148
4.1	59472	0	0	0	0	0	0	2034
4.1	59616	0	0	0	0	0	0	2088
4.1	59760	0	0	0	0	0	0	2073
4.1	59904	0	0	0	0	0	0	2166
4.1	60048	0	0	0	0	0	0	2301
4.1	60192	0	0	0	0	0	0	2241
4.1	60336	0	0	0	0	0	0	2190
4.1	60480	0	0	0	0	0	0	2232
4.1	60624	0	0	0	0	0	0	2214
4.1	60768	0	0	0	0	0	0	2130
4.1	60912	0	0	0	0	0	0	2079
4.1	61056	0	0	0	0	0	0	2163
4.1	61200	0	0	0	0	0	0	2235
4.1	61344	0	0	0	0	0	0	2112
4.1	61488	0	0	0	0	0	0	1992
4.1	61632	0	0	0	0	0	0	2091
4.1	61776	0	0	0	0	0	0	2124
4.1	61920	0	0	0	0	0	0	2163
4.1	62064	0	0	0	0	0	0	2130
4.1	62208	0	0	0	0	0	0	2178
4.1	62352	0	0	0	0	0	0	2121
4.1	62496	0	0	0	0	0	0	2082
4.1	62640	0	0	0	0	0	0	2085
4.1	62784	0	0	0	0	0	0	1992
4.1	62928	0	0	0	0	0	0	2160
4.1	63072	0	0	0	0	0	0	2166
4.1	63216	0	0	0	0	0	0	2145
4.1	63360	0	0	0	0	0	0	2115
4.1	63504	0	0	0	0	0	0	2178
4.1	63648	0	0	0	0	0	0	2181
4.1	63792	0	0	0	0	0	0	2148
4.1	63936	0	0	0	0	0	0	2166
4.1	64080	0	0	0	0	0	0	2124
4.1	64224	0	0	0	0	0	0	2199
4.1	64368	0	0	0	0	0	0	2118
4.1	64512	0	0	0	0	0	0	2349
4.1	64656	0	0	0	0	0	0	2256
4.1	64800	0	0	0	0	0	0	2178
4.1	64944	0	0	0	0	0	0	2151
4.1	65088	0	0	0	0	0	0	2067
4.1	65232	0	0	0	0	0	0	2112
4.1	65376	0	0	0	0	0	0	2310
4.1	65520	0	0	0	0	0	0	2238
4.1	65664	0	0	0	0	0	0	2283
4.1	65808	0	0	0	0	0	0	2226
4.1	65952	0	0	0	0	0	0	2157
4.1	66096	0	0	0	0	0	0	2181
4.1	66240	0	0	0	0	0	0	2115
4.1	66384	0	0	0	0	0	0	2076
4.1	66528	0	0	0	0	0	0	2103
4.1	66672	0	0	0	0	0	0	2193
4.1	66816	0	0	0	0	0	0	2115
4.1	66960	0	0	0	0	0	0	2079
4.1	67104	0	0	0	0	0	0	2148
4.1	67248	0	0	0	0	0	0	2118
4.1	67392	0	0	0	0	0	0	2259
4.1	67536	0	0	0	0	0	0	2136
4.1	67680	0	0	0	0	0	0	2022
4.1	67824	0	0	0	0	0	0	2211
4.1	67968	0	0	0	0	0	0	2187
4.1	68112	0	0	0	0	0	0	2112
4.1	68256	0	0	0	0	0	0	2283
4.1	68400	0	0	0	0	0	0	2181
4.1	68544	0	0	0	0	0	0	2271
4.1	68688	0	0	0	0	0	0	2208
4.1	68832	0	0	0	0	0	0	2112
4.1	68976	0	0	0	0	0	0	2142
4.1	69120	0	0	0	0	0	0	2172
4.2	43344	0	29	0	29	29	153.272	1992
4.2	43488	0	28	0	28	28	82.1495	1968
4.2	43632	0	26	0	26	26	187.303	1893
4.2	43776	0	15	0	15	15	82.1483	1926
4.2	43920	0	13	0	13	13	41.0747	1977
4.2	44064	0	10	0	10	10	77.1093	2004
4.2	44208	0	7	0	7	7	30.0444	1956
4.2	44352	0	5	0	5	5	49.0614	1974
4.2	44496	0	5	0	5	5	13.0256	1911
4.2	44640	0	5	0	5	5	15.0222	1950
4.2	44784	0	5	0	5	5	49.0614	2094
4.2	44928	0	5	0	5	5	13.0256	2130
4.2	45072	0	3	0	3	3	0	2115
4.2	45216	0	2	0	2	2	15.0222	2031
4.2	45360	0	2	0	2	2	17.0196	1968
4.2	45504	0	2	0	2	2	17.0196	1869
4.2	45648	0	0	0	0	0	0	1866
4.2	45792	0	0	0	0	0	0	1827
4.2	45936	0	0	0	0	0	0	1863
4.2	46080	0	0	0	0	0	0	1911
4.2	46224	0	0	0	0	0	0	1872
4.2	46368	0	0	0	0	0	0	1962
4.2	46512	0	0	0	0	0	0	1947
4.2	46656	0	0	0	0	0	0	1893
4.2	46800	0	0	0	0	0	0	1788
4.2	46944	0	0	0	0	0	0	1710
4.2	47088	0	0	0	0	0	0	1776
4.2	47232	0	0	0	0	0	0	1857
4.2	47376	0	0	0	0	0	0	1845
4.2	47520	0	0	0	0	0	0	1773
4.2	47664	0	0	0	0	0	0	1794
4.2	47808	0	0	0	0	0	0	1797
4.2	47952	0	0	0	0	0	0	1860
4.2	48096	0	0	0	0	0	0	1854
4.2	48240	0	0	0	0	0	0	1743
4.2	48384	0	0	0	0	0	0	1770
4.2	48528	0	0	0	0	0	0	1767
4.2	48672	0	0	0	0	0	0	1848
4.2	48816	0	0	0	0	0	0	1941
4.2	48960	0	0	0	0	0	0	1860
4.2	49104	0	0	0	0	0	0	1875
4.2	49248	0	0	0	0	0	0	2031
4.2	49392	0	0	0	0	0	0	1947
4.2	49536	0	0	0	0	0	0	1953
4.2	49680	0	0	0	0	0	0	1935
4.2	49824	0	0	0	0	0	0	1821
4.2	49968	0	0	0	0	0	0	1782
4.2	50112	0	0	0	0	0	0	1773
4.2	50256	0	0	0	0	0	0	1830
4.2	50400	0	0	0	0	0	0	1872
4.2	50544	0	0	0	0	0	0	1902
4.2	50688	0	0	0	0	0	0	1914
4.2	50832	0	0	0	0	0	0	1914
4.2	50976	0	0	0	0	0	0	1860
4.2	51120	0	0	0	0	0	0	1785
4.2	51264	0	0	0	0	0	0	1767
4.2	51408	0	0	0	0	0	0	1794
4.2	51552	0	0	0	0	0	0	1698
4.2	51696	0	0	0	0	0	0	1773
4.2	51840	0	0	0	0	0	0	1857
4.2	51984	0	0	0	0	0	0	1884
4.2	52128	0	0	0	0	0	0	1908
4.2	52272	0	0	0	0	0	0	1872
4.2	52416	0	0	0	0	0	0	1983
4.2	52560	0	0	0	0	0	0	2019
4.2	52704	0	0	0	0	0	0	1944
4.2	52848	0	0	0	0	0	0	1800
4.2	52992	0	0	0	0	0	0	1818
4.2	53136	0	0	0	0	0	0	1944
4.2	53280	0	0	0	0	0	0	1896
4.2	53424	0	0	0	0	0	0	1830
4.2	53568	0	0	0	0	0	0	1881
4.2	53712	0	0	0	0	0	0	1917
4.2	53856	0	0	0	0	0	0	1839
4.2	54000	0	0	0	0	0	0	1872
4.2	54144	0	0	0	0	0	0	1905
4.2	54288	0	0	0	0	0	0	1992
4.2	54432	0	0	0	0	0	0	1851
4.2	54576	0	0	0	0	0	0	1869
4.2	54720	0	0	0	0	0	0	1971
4.2	54864	0	0	0	0	0	0	1884
4.2	55008	0	0	0	0	0	0	1842
4.2	55152	0	0	0	0	0	0	1800
4.2	55296	0	0	0	0	0	0	1848
4.2	55440	0	0	0	0	0	0	1818
4.2	55584	0	0	0	0	0	0	1902
4.2	55728	0	0	0	0	0	0	1896
4.2	55872	0	0	0	0	0	0	1842
4.2	56016	0	0	0	0	0	0	1872
4.2	56160	0	0	0	0	0	0	1944
4.2	56304	0	0	0	0	0	0	1935
4.2	56448	0	0	0	0	0	0	1968
4.2	56592	0	0	0	0	0	0	1833
4.2	56736	0	0	0	0	0	0	1887
4.2	56880	0	0	0	0	0	0	1749
4.2	57024	0	0	0	0	0	0	1869
4.2	57168	0	0	0	0	0	0	1869
4.2	57312	0	0	0	0	0	0	1836
4.2	57456	0	0	0	0	0	0	1806
4.2	57600	0	0	0	0	0	0	1878
4.2	57744	0	0	0	0	0	0	1890
4.2	57888	0	0	0	0	0	0	1854
4.2	58032	0	0	0	0	0	0	1857
4.2	58176	0	0	0	0	0	0	1866
4.2	58320	0	0	0	0	0	0	1899
4.2	58464	0	0	0	0	0	0	1875
4.2	58608	0	0	0	0	0	0	1761
4.2	58752	0	0	0	0	0	0	1812
4.2	58896	0	0	0	0	0	0	1848
4.2	59040	0	0	0	0	0	0	1797
4.2	59184	0	0	0	0	0	0	1848
4.2	59328	0	0	0	0	0	0	1881
4.2	59472	0	0	0	0	0	0	1863
4.2	59616	0	0	0	0	0	0	1905
4.2	59760	0	0	0	0	0	0	1998
4.2	59904	0	0	0	0	0	0	1953
4.2	60048	0	0	0	0	0	0	1896
4.2	60192	0	0	0	0	0	0	1827
4.2	60336	0	0	0	0	0	0	1938
4.2	60480	0	0	0	0	0	0	1929
4.2	60624	0	0	0	0	0	0	1821
4.2	60768	0	0	0	0	0	0	1794
4.2	60912	0	0	0	0	0	0	1809
4.2	61056	0	0	0	0	0	0	1941
4.2	61200	0	0	0	0	0	0	1932
4.2	61344	0	0	0	0	0	0	1791
4.2	61488	0	0	0	0	0	0	1944
4.2	61632	0	0	0	0	0	0	1968
4.2	61776	0	0	0	0	0	0	1947
4.2	61920	0	0	0	0	0	0	1917
4.2	62064	0	0	0	0	0	0	1893
4.2	62208	0	0	0	0	0	0	1878
4.2	62352	0	0	0	0	0	0	1764
4.2	62496	0	0	0	0	0	0	1788
4.2	62640	0	0	0	0	0	0	1803
4.2	62784	0	0	0	0	0	0	1932
4.2	62928	0	0	0	0	0	0	1977
4.2	63072	0	0	0	0	0	0	2049
4.2	63216	0	0	0	0	0	0	2076
4.2	63360	0	0	0	0	0	0	2046
4.2	63504	0	0	0	0	0	0	1959
4.2	63648	0	0	0	0	0	0	1836
4.2	63792	0	0	0	0	0	0	1836
4.2	63936	0	0	0	0	0	0	1980
4.2	64080	0	0	0	0	0	0	1965
4.2	64224	0	0	0	0	0	0	1962
4.2	64368	0	0	0	0	0	0	1863
4.2	64512	0	0	0	0	0	0	1881
4.2	64656	0	0	0	0	0	0	1962
4.2	64800	0	0	0	0	0	0	1878
4.2	64944	0	0	0	0	0	0	1878
4.2	65088	0	0	0	0	0	0	1890
4.2	65232	0	0	0	0	0	0	1818
4.2	65376	0	0	0	0	0	0	1809
4.2	65520	0	0	0	0	0	0	1740
4.2	65664	0	0	0	0	0	0	1839
4.2	65808	0	0	0	0	0	0	1938
4.2	65952	0	0	0	0	0	0	1956
4.2	66096	0	0	0	0	0	0	1923
4.2	66240	0	0	0	0	0	0	2010
4.2	66384	0	0	0	0	0	0	1875
4.2	66528	0	0	0	0	0	0	1800
4.2	66672	0	0	0	0	0	0	1809
4.2	66816	0	0	0	0	0	0	1854
4.2	66960	0	0	0	0	0	0	1845
4.2	67104	0	0	0	0	0	0	1896
4.2	67248	0	0	0	0	0	0	1905
4.2	67392	0	0	0	0	0	0	1827
4.2	67536	0	0	0	0	0	0	1782
4.2	67680	0	0	0	0	0	0	1914
4.2	67824	0	0	0	0	0	0	1977
4.2	67968	0	0	0	0	0	0	1842
4.2	68112	0	0	0	0	0	0	1800
4.2	68256	0	0	0	0	0	0	1800
4.2	68400	0	0	0	0	0	0	1845
4.2	68544	0	0	0	0	0	0	1764
4.2	68688	0	0	0	0	0	0	1860
4.2	68832	0	0	0	0	0	0	1941
4.2	68976	0	0	0	0	0	0	1917
4.2	69120	0	0	0	0	0	0	1896
5.1	43344	0	66	0	66	66	1.33333	4134
5.1	43488	0	62	0	62	62	1.33333	4086
5.1	43632	0	53	0	53	53	1.33333	4188
5.1	43776	0	47	0	47	47	1.33333	4122
5.1	43920	0	38	0	38	38	1.33333	4062
5.1	44064	0	33	0	33	33	0	4038
5.1	44208	0	32	0	32	32	0	4173
5.1	44352	0	27	0	27	27	0	4113
5.1	44496	0	20	0	20	20	0	4188
5.1	44640	0	18	0	18	18	0	4149
5.1	44784	0	15	0	15	15	0	4200
5.1	44928	0	12	0	12	12	0	4023
5.1	45072	0	10	0	10	10	0	4047
5.1	45216	0	7	0	7	7	0	3912
5.1	45360	0	6	0	6	6	0	3957
5.1	45504	0	4	0	4	4	0	3846
5.1	45648	0	3	0	3	3	0	3867
5.1	45792	0	2	0	2	2	0	4005
5.1	45936	0	2	0	2	2	0	4116
5.1	46080	0	2	0	2	2	0	3987
5.1	46224	0	2	0	2	2	0	3984
5.1	46368	0	2	0	2	2	0	4050
5.1	46512	0	1	0	1	1	0	4161
5.1	46656	0	1	0	1	1	0	3978
5.1	46800	0	0	0	0	0	0	4197
5.1	46944	0	0	0	0	0	0	4128
5.1	47088	0	0	0	0	0	0	3879
5.1	47232	0	0	0	0	0	0	4065
5.1	47376	0	0	0	0	0	0	4014
5.1	47520	0	0	0	0	0	0	3966
5.1	47664	0	0	0	0	0	0	4131
5.1	47808	0	0	0	0	0	0	4335
5.1	47952	0	0	0	0	0	0	4146
5.1	48096	0	0	0	0	0	0	3954
5.1	48240	0	0	0	0	0	0	4005
5.1	48384	0	0	0	0	0	0	4035
5.1	48528	0	0	0	0	0	0	4005
5.1	48672	0	0	0	0	0	0	4098
5.1	48816	0	0	0	0	0	0	4092
5.1	48960	0	0	0	0	0	0	3969
5.1	49104	0	0	0	0	0	0	4035
5.1	49248	0	0	0	0	0	0	4047
5.1	49392	0	0	0	0	0	0	4149
5.1	49536	0	0	0	0	0	0	4209
5.1	49680	0	0	0	0	0	0	4044
5.1	49824	0	0	0	0	0	0	4176
5.1	49968	0	0	0	0	0	0	4059
5.1	50112	0	0	0	0	0	0	4038
5.1	50256	0	0	0	0	0	0	4086
5.1	50400	0	0	0	0	0	0	3876
5.1	50544	0	0	0	0	0	0	4044
5.1	50688	0	0	0	0	0	0	4161
5.1	50832	0	0	0	0	0	0	4059
5.1	50976	0	0	0	0	0	0	4098
5.1	51120	0	0	0	0	0	0	3810
5.1	51264	0	0	0	0	0	0	3855
5.1	51408	0	0	0	0	0	0	3951
5.1	51552	0	0	0	0	0	0	3960
5.1	51696	0	0	0	0	0	0	4044
5.1	51840	0	0	0	0	0	0	3969
5.1	51984	0	0	0	0	0	0	3972
5.1	52128	0	0	0	0	0	0	3918
5.1	52272	0	0	0	0	0	0	3918
5.1	52416	0	0	0	0	0	0	4068
5.1	52560	0	0	0	0	0	0	4017
5.1	52704	0	0	0	0	0	0	4008
5.1	52848	0	0	0	0	0	0	4038
5.1	52992	0	0	0	0	0	0	4047
5.1	53136	0	0	0	0	0	0	3945
5.1	53280	0	0	0	0	0	0	4086
5.1	53424	0	0	0	0	0	0	4095
5.1	53568	0	0	0	0	0	0	4047
5.1	53712	0	0	0	0	0	0	4146
5.1	53856	0	0	0	0	0	0	4200
5.1	54000	0	0	0	0	0	0	4335
5.1	54144	0	0	0	0	0	0	4164
5.1	54288	0	0	0	0	0	0	4008
5.1	54432	0	0	0	0	0	0	4014
5.1	54576	0	0	0	0	0	0	3954
5.1	54720	0	0	0	0	0	0	3870
5.1	54864	0	0	0	0	0	0	4074
5.1	55008	0	0	0	0	0	0	4053
5.1	55152	0	0	0	0	0	0	4134
5.1	55296	0	0	0	0	0	0	4044
5.1	55440	0	0	0	0	0	0	4209
5.1	55584	0	0	0	0	0	0	3945
5.1	55728	0	0	0	0	0	0	3918
5.1	55872	0	0	0	0	0	0	3939
5.1	56016	0	0	0	0	0	0	4068
5.1	56160	0	0	0	0	0	0	3870
5.1	56304	0	0	0	0	0	0	3939
5.1	56448	0	0	0	0	0	0	4116
5.1	56592	0	0	0	0	0	0	4125
5.1	56736	0	0	0	0	0	0	3996
5.1	56880	0	0	0	0	0	0	3987
5.1	57024	0	0	0	0	0	0	4116
5.1	57168	0	0	0	0	0	0	4191
5.1	57312	0	0	0	0	0	0	4185
5.1	57456	0	0	0	0	0	0	4221
5.1	57600	0	0	0	0	0	0	4158
5.1	57744	0	0	0	0	0	0	4101
5.1	57888	0	0	0	0	0	0	3954
5.1	58032	0	0	0	0	0	0	3939
5.1	58176	0	0	0	0	0	0	4086
5.1	58320	0	0	0	0	0	0	4035
5.1	58464	0	0	0	0	0	0	4122
5.1	58608	0	0	0	0	0	0	4143
5.1	58752	0	0	0	0	0	0	4140
5.1	58896	0	0	0	0	0	0	4185
5.1	59040	0	0	0	0	0	0	3939
5.1	59184	0	0	0	0	0	0	3888
5.1	59328	0	0	0	0	0	0	3999
5.1	59472	0	0	0	0	0	0	4089
5.1	59616	0	0	0	0	0	0	3993
5.1	59760	0	0	0	0	0	0	3999
5.1	59904	0	0	0	0	0	0	3933
5.1	60048	0	0	0	0	0	0	4020
5.1	60192	0	0	0	0	0	0	4107
5.1	60336	0	0	0	0	0	0	4101
5.1	60480	0	0	0	0	0	0	4245
5.1	60624	0	0	0	0	0	0	4167
5.1	60768	0	0	0	0	0	0	4041
5.1	60912	0	0	0	0	0	0	4047
5.1	61056	0	0	0	0	0	0	4104
5.1	61200	0	0	0	0	0	0	3936
5.1	61344	0	0	0	0	0	0	3978
5.1	61488	0	0	0	0	0	0	4269
5.1	61632	0	0	0	0	0	0	4101
5.1	61776	0	0	0	0	0	0	4170
5.1	61920	0	0	0	0	0	0	4041
5.1	62064	0	0	0	0	0	0	4149
5.1	62208	0	0	0	0	0	0	4071
5.1	62352	0	0	0	0	0	0	3987
5.1	62496	0	0	0	0	0	0	4035
5.1	62640	0	0	0	0	0	0	4032
5.1	62784	0	0	0	0	0	0	4065
5.1	62928	0	0	0	0	0	0	4080
5.1	63072	0	0	0	0	0	0	3843
5.1	63216	0	0	0	0	0	0	3873
5.1	63360	0	0	0	0	0	0	3960
5.1	63504	0	0	0	0	0	0	4245
5.1	63648	0	0	0	0	0	0	4137
5.1	63792	0	0	0	0	0	0	4008
5.1	63936	0	0	0	0	0	0	4044
5.1	64080	0	0	0	0	0	0	3876
5.1	64224	0	0	0	0	0	0	4017
5.1	64368	0	0	0	0	0	0	4116
5.1	64512	0	0	0	0	0	0	4098
5.1	64656	0	0	0	0	0	0	4107
5.1	64800	0	0	0	0	0	0	4131
5.1	64944	0	0	0	0	0	0	4089
5.1	65088	0	0	0	0	0	0	4032
5.1	65232	0	0	0	0	0	0	4110
5.1	65376	0	0	0	0	0	0	4101
5.1	65520	0	0	0	0	0	0	3990
5.1	65664	0	0	0	0	0	0	3972
5.1	65808	0	0	0	0	0	0	4005
5.1	65952	0	0	0	0	0	0	3909
5.1	66096	0	0	0	0	0	0	4080
5.1	66240	0	0	0	0	0	0	3978
5.1	66384	0	0	0	0	0	0	4161
5.1	66528	0	0	0	0	0	0	4338
5.1	66672	0	0	0	0	0	0	4164
5.1	66816	0	0	0	0	0	0	4125
5.1	66960	0	0	0	0	0	0	4008
5.1	67104	0	0	0	0	0	0	3948
5.1	67248	0	0	0	0	0	0	3918
5.1	67392	0	0	0	0	0	0	3999
5.1	67536	0	0	0	0	0	0	4035
5.1	67680	0	0	0	0	0	0	4002
5.1	67824	0	0	0	0	0	0	3951
5.1	67968	0	0	0	0	0	0	4155
5.1	68112	0	0	0	0	0	0	4071
5.1	68256	0	0	0	0	0	0	4143
5.1	68400	0	0	0	0	0	0	4161
5.1	68544	0	0	0	0	0	0	4119
5.1	68688	0	0	0	0	0	0	4047
5.1	68832	0	0	0	0	0	0	4191
5.1	68976	0	0	0	0	0	0	4158
5.1	69120	0	0	0	0	0	0	4245
6.3	43344	521	2680	31	2649	3201	57627.8	12664
6.3	43488	362	2595	32	2563	2957	50888.9	12624
6.3	43632	273	2453	13	2440	2726	43068.9	12522
6.3	43776	235	2328	0	2328	2563	38624.7	11990
6.3	43920	202	2223	1	2222	2425	35793	11453
6.3	44064	174	2115	0	2115	2289	34109.8	11301
6.3	44208	148	2015	3	2012	2163	31802.9	11505
6.3	44352	146	1910	0	1910	2056	29478.5	11299
6.3	44496	141	1805	0	1805	1946	27680.4	11059
6.3	44640	73	1732	1	1731	1805	24878.7	10024
6.3	44784	76	1635	0	1635	1711	23092.3	9428
6.3	44928	57	1537	0	1537	1594	21204.4	9113
6.3	45072	55	1459	0	1459	1514	20150.2	9183
6.3	45216	45	1381	0	1381	1426	18185.6	9145
6.3	45360	49	1279	0	1279	1328	16471.5	8859
6.3	45504	46	1207	0	1207	1253	15305.5	8935
6.3	45648	42	1134	0	1134	1176	14254	9180
6.3	45792	39	1067	0	1067	1106	13503.2	9209
6.3	45936	39	1004	0	1004	1043	12503.7	9261
6.3	46080	36	915	0	915	951	11359	9549
6.3	46224	43	845	0	845	888	10969.5	9433
6.3	46368	42	769	0	769	811	9680.15	9198
6.3	46512	29	721	0	721	750	8656.94	9260
6.3	46656	25	672	0	672	697	7724.27	9354
6.3	46800	21	599	0	599	620	6902.83	9220
6.3	46944	20	536	0	536	556	6051.16	9118
6.3	47088	20	479	0	479	499	5479.76	9088
6.3	47232	25	422	0	422	447	4946.44	8858
6.3	47376	26	376	0	376	402	4412.05	8903
6.3	47520	8	324	0	324	332	3074.56	9075
6.3	47664	7	267	0	267	274	2403.14	9032
6.3	47808	8	215	0	215	223	1998.71	9221
6.3	47952	0	190	0	190	190	1741.53	9344
6.3	48096	0	159	0	159	159	1531.35	9386
6.3	48240	0	123	0	123	123	1207.08	9488
6.3	48384	0	102	0	102	102	973.858	9195
6.3	48528	0	80	0	80	80	821.649	9351
6.3	48672	0	60	0	60	60	609.47	9270
6.3	48816	0	51	0	51	51	428.349	9249
6.3	48960	0	39	0	39	39	253.244	9105
6.3	49104	0	30	0	30	30	196.181	9198
6.3	49248	0	29	0	29	29	183.158	9177
6.3	49392	0	19	0	19	19	147.118	9567
6.3	49536	0	15	0	15	15	109.083	9357
6.3	49680	0	14	0	14	14	111.081	9339
6.3	49824	0	10	0	10	10	90.0653	9357
6.3	49968	0	9	0	9	9	73.0457	9327
6.3	50112	0	7	0	7	7	75.043	9255
6.3	50256	0	7	0	7	7	71.0468	9315
6.3	50400	0	4	0	4	4	73.0457	9591
6.3	50544	0	2	0	2	2	15.0222	9672
6.3	50688	0	2	0	2	2	15.0222	9660
6.3	50832	0	2	0	2	2	15.0222	9441
6.3	50976	0	1	0	1	1	0	9375
6.3	51120	0	0	0	0	0	0	9663
6.3	51264	0	0	0	0	0	0	9669
6.3	51408	0	0	0	0	0	0	9558
6.3	51552	0	0	0	0	0	0	9690
6.3	51696	0	0	0	0	0	0	9696
6.3	51840	0	0	0	0	0	0	9573
6.3	51984	0	0	0	0	0	0	9462
6.3	52128	0	0	0	0	0	0	9675
6.3	52272	0	0	0	0	0	0	9666
6.3	52416	0	0	0	0	0	0	9804
6.3	52560	0	0	0	0	0	0	9774
6.3	52704	0	0	0	0	0	0	9543
6.3	52848	0	0	0	0	0	0	9549
6.3	52992	0	0	0	0	0	0	9780
6.3	53136	0	0	0	0	0	0	9741
6.3	53280	0	0	0	0	0	0	9672
6.3	53424	0	0	0	0	0	0	9801
6.3	53568	0	0	0	0	0	0	9636
6.3	53712	0	0	0	0	0	0	9603
6.3	53856	0	0	0	0	0	0	9582
6.3	54000	0	0	0	0	0	0	9654
6.3	54144	0	0	0	0	0	0	9492
6.3	54288	0	0	0	0	0	0	9426
6.3	54432	0	0	0	0	0	0	9786
6.3	54576	0	0	0	0	0	0	9792
6.3	54720	0	0	0	0	0	0	9732
6.3	54864	0	0	0	0	0	0	9567
6.3	55008	0	0	0	0	0	0	9495
6.3	55152	0	0	0	0	0	0	9657
6.3	55296	0	0	0	0	0	0	9741
6.3	55440	0	0	0	0	0	0	9423
6.3	55584	0	0	0	0	0	0	9639
6.3	55728	0	0	0	0	0	0	9624
6.3	55872	0	0	0	0	0	0	9780
6.3	56016	0	0	0	0	0	0	9555
6.3	56160	0	0	0	0	0	0	9900
6.3	56304	0	0	0	0	0	0	9678
6.3	56448	0	0	0	0	0	0	9633
6.3	56592	0	0	0	0	0	0	9585
6.3	56736	0	0	0	0	0	0	9480
6.3	56880	0	0	0	0	0	0	9546
6.3	57024	0	0	0	0	0	0	9492
6.3	57168	0	0	0	0	0	0	9633
6.3	57312	0	0	0	0	0	0	9780
6.3	57456	0	0	0	0	0	0	9489
6.3	57600	0	0	0	0	0	0	9528
6.3	57744	0	0	0	0	0	0	9492
6.3	57888	0	0	0	0	0	0	9534
6.3	58032	0	0	0	0	0	0	9711
6.3	58176	0	0	0	0	0	0	9744
6.3	58320	0	0	0	0	0	0	9498
6.3	58464	0	0	0	0	0	0	9558
6.3	58608	0	0	0	0	0	0	9621
6.3	58752	0	0	0	0	0	0	9657
6.3	58896	0	0	0	0	0	0	9663
6.3	59040	0	0	0	0	0	0	9609
6.3	59184	0	0	0	0	0	0	9627
6.3	59328	0	0	0	0	0	0	9582
6.3	59472	0	0	0	0	0	0	9684
6.3	59616	0	0	0	0	0	0	9696
6.3	59760	0	0	0	0	0	0	9645
6.3	59904	0	0	0	0	0	0	9792
6.3	60048	0	0	0	0	0	0	9639
6.3	60192	0	0	0	0	0	0	9657
6.3	60336	0	0	0	0	0	0	9585
6.3	60480	0	0	0	0	0	0	9615
6.3	60624	0	0	0	0	0	0	9753
6.3	60768	0	0	0	0	0	0	9684
6.3	60912	0	0	0	0	0	0	9573
6.3	61056	0	0	0	0	0	0	9759
6.3	61200	0	0	0	0	0	0	9414
6.3	61344	0	0	0	0	0	0	9648
6.3	61488	0	0	0	0	0	0	9768
6.3	61632	0	0	0	0	0	0	9651
6.3	61776	0	0	0	0	0	0	9453
6.3	61920	0	0	0	0	0	0	9462
6.3	62064	0	0	0	0	0	0	9420
6.3	62208	0	0	0	0	0	0	9534
6.3	62352	0	0	0	0	0	0	9870
6.3	62496	0	0	0	0	0	0	9888
6.3	62640	0	0	0	0	0	0	9645
6.3	62784	0	0	0	0	0	0	9528
6.3	62928	0	0	0	0	0	0	9444
6.3	63072	0	0	0	0	0	0	9510
6.3	63216	0	0	0	0	0	0	9567
6.3	63360	0	0	0	0	0	0	9657
6.3	63504	0	0	0	0	0	0	9534
6.3	63648	0	0	0	0	0	0	9627
6.3	63792	0	0	0	0	0	0	9633
6.3	63936	0	0	0	0	0	0	9669
6.3	64080	0	0	0	0	0	0	9510
6.3	64224	0	0	0	0	0	0	9609
6.3	64368	0	0	0	0	0	0	9675
6.3	64512	0	0	0	0	0	0	9711
6.3	64656	0	0	0	0	0	0	9834
6.3	64800	0	0	0	0	0	0	9777
6.3	64944	0	0	0	0	0	0	9633
6.3	65088	0	0	0	0	0	0	9600
6.3	65232	0	0	0	0	0	0	9489
6.3	65376	0	0	0	0	0	0	9516
6.3	65520	0	0	0	0	0	0	9567
6.3	65664	0	0	0	0	0	0	9498
6.3	65808	0	0	0	0	0	0	9540
6.3	65952	0	0	0	0	0	0	9741
6.3	66096	0	0	0	0	0	0	9456
6.3	66240	0	0	0	0	0	0	9561
6.3	66384	0	0	0	0	0	0	9615
6.3	66528	0	0	0	0	0	0	9624
6.3	66672	0	0	0	0	0	0	9612
6.3	66816	0	0	0	0	0	0	9630
6.3	66960	0	0	0	0	0	0	9603
6.3	67104	0	0	0	0	0	0	9558
6.3	67248	0	0	0	0	0	0	9870
6.3	67392	0	0	0	0	0	0	9828
6.3	67536	0	0	0	0	0	0	9828
6.3	67680	0	0	0	0	0	0	9627
6.3	67824	0	0	0	0	0	0	9711
6.3	67968	0	0	0	0	0	0	9735
6.3	68112	0	0	0	0	0	0	9708
6.3	68256	0	0	0	0	0	0	9612
6.3	68400	0	0	0	0	0	0	9498
6.3	68544	0	0	0	0	0	0	9357
6.3	68688	0	0	0	0	0	0	9564
6.3	68832	0	0	0	0	0	0	9633
6.3	68976	0	0	0	0	0	0	9765
6.3	69120	0	0	0	0	0	0	9630
7.3	43344	0	33	0	33	33	299.709	1041
7.3	43488	0	29	0	29	29	280.583	1146
7.3	43632	0	25	0	25	25	236.575	1131
7.3	43776	0	23	0	23	23	216.507	1083
7.3	43920	0	20	0	20	20	179.424	1110
7.3	44064	0	15	0	15	15	139.293	1089
7.3	44208	0	10	0	10	10	92.2331	1074
7.3	44352	0	5	0	5	5	50.1072	1089
7.3	44496	0	4	0	4	4	35.0862	1080
7.3	44640	0	2	0	2	2	13.0256	1074
7.3	44784	0	1	0	1	1	0	1065
7.3	44928	0	0	0	0	0	0	1077
7.3	45072	0	0	0	0	0	0	1077
7.3	45216	0	0	0	0	0	0	999
7.3	45360	0	0	0	0	0	0	1086
7.3	45504	0	0	0	0	0	0	1080
7.3	45648	0	0	0	0	0	0	1122
7.3	45792	0	0	0	0	0	0	1098
7.3	45936	0	0	0	0	0	0	1200
7.3	46080	0	0	0	0	0	0	1077
7.3	46224	0	0	0	0	0	0	981
7.3	46368	0	0	0	0	0	0	1023
7.3	46512	0	0	0	0	0	0	987
7.3	46656	0	0	0	0	0	0	984
7.3	46800	0	0	0	0	0	0	1041
7.3	46944	0	0	0	0	0	0	1002
7.3	47088	0	0	0	0	0	0	1044
7.3	47232	0	0	0	0	0	0	1125
7.3	47376	0	0	0	0	0	0	1017
7.3	47520	0	0	0	0	0	0	1053
7.3	47664	0	0	0	0	0	0	1050
7.3	47808	0	0	0	0	0	0	1008
7.3	47952	0	0	0	0	0	0	1101
7.3	48096	0	0	0	0	0	0	1011
7.3	48240	0	0	0	0	0	0	990
7.3	48384	0	0	0	0	0	0	1062
7.3	48528	0	0	0	0	0	0	1128
7.3	48672	0	0	0	0	0	0	1110
7.3	48816	0	0	0	0	0	0	1035
7.3	48960	0	0	0	0	0	0	1080
7.3	49104	0	0	0	0	0	0	1080
7.3	49248	0	0	0	0	0	0	1146
7.3	49392	0	0	0	0	0	0	1125
7.3	49536	0	0	0	0	0	0	1101
7.3	49680	0	0	0	0	0	0	1128
7.3	49824	0	0	0	0	0	0	1152
7.3	49968	0	0	0	0	0	0	1152
7.3	50112	0	0	0	0	0	0	1098
7.3	50256	0	0	0	0	0	0	1122
7.3	50400	0	0	0	0	0	0	1047
7.3	50544	0	0	0	0	0	0	1143
7.3	50688	0	0	0	0	0	0	1074
7.3	50832	0	0	0	0	0	0	1119
7.3	50976	0	0	0	0	0	0	1173
7.3	51120	0	0	0	0	0	0	1095
7.3	51264	0	0	0	0	0	0	1089
7.3	51408	0	0	0	0	0	0	1110
7.3	51552	0	0	0	0	0	0	1128
7.3	51696	0	0	0	0	0	0	1119
7.3	51840	0	0	0	0	0	0	1101
7.3	51984	0	0	0	0	0	0	1119
7.3	52128	0	0	0	0	0	0	1104
7.3	52272	0	0	0	0	0	0	1092
7.3	52416	0	0	0	0	0	0	1104
7.3	52560	0	0	0	0	0	0	1092
7.3	52704	0	0	0	0	0	0	1134
7.3	52848	0	0	0	0	0	0	1143
7.3	52992	0	0	0	0	0	0	1107
7.3	53136	0	0	0	0	0	0	1134
7.3	53280	0	0	0	0	0	0	1194
7.3	53424	0	0	0	0	0	0	1173
7.3	53568	0	0	0	0	0	0	1125
7.3	53712	0	0	0	0	0	0	1041
7.3	53856	0	0	0	0	0	0	1011
7.3	54000	0	0	0	0	0	0	1089
7.3	54144	0	0	0	0	0	0	1134
7.3	54288	0	0	0	0	0	0	1095
7.3	54432	0	0	0	0	0	0	1173
7.3	54576	0	0	0	0	0	0	1038
7.3	54720	0	0	0	0	0	0	1122
7.3	54864	0	0	0	0	0	0	1047
7.3	55008	0	0	0	0	0	0	1092
7.3	55152	0	0	0	0	0	0	1053
7.3	55296	0	0	0	0	0	0	1059
7.3	55440	0	0	0	0	0	0	1086
7.3	55584	0	0	0	0	0	0	1074
7.3	55728	0	0	0	0	0	0	1155
7.3	55872	0	0	0	0	0	0	1128
7.3	56016	0	0	0	0	0	0	1086
7.3	56160	0	0	0	0	0	0	1095
7.3	56304	0	0	0	0	0	0	1131
7.3	56448	0	0	0	0	0	0	1101
7.3	56592	0	0	0	0	0	0	1092
7.3	56736	0	0	0	0	0	0	1131
7.3	56880	0	0	0	0	0	0	1071
7.3	57024	0	0	0	0	0	0	1107
7.3	57168	0	0	0	0	0	0	1122
7.3	57312	0	0	0	0	0	0	1056
7.3	57456	0	0	0	0	0	0	1122
7.3	57600	0	0	0	0	0	0	1071
7.3	57744	0	0	0	0	0	0	1158
7.3	57888	0	0	0	0	0	0	1164
7.3	58032	0	0	0	0	0	0	1116
7.3	58176	0	0	0	0	0	0	1131
7.3	58320	0	0	0	0	0	0	1083
7.3	58464	0	0	0	0	0	0	1137
7.3	58608	0	0	0	0	0	0	1128
7.3	58752	0	0	0	0	0	0	1098
7.3	58896	0	0	0	0	0	0	1152
7.3	59040	0	0	0	0	0	0	1080
7.3	59184	0	0	0	0	0	0	1101
7.3	59328	0	0	0	0	0	0	1206
7.3	59472	0	0	0	0	0	0	1128
7.3	59616	0	0	0	0	0	0	1065
7.3	59760	0	0	0	0	0	0	1134
7.3	59904	0	0	0	0	0	0	1200
7.3	60048	0	0	0	0	0	0	1215
7.3	60192	0	0	0	0	0	0	1191
7.3	60336	0	0	0	0	0	0	1188
7.3	60480	0	0	0	0	0	0	1077
7.3	60624	0	0	0	0	0	0	1125
7.3	60768	0	0	0	0	0	0	1110
7.3	60912	0	0	0	0	0	0	1098
7.3	61056	0	0	0	0	0	0	1164
7.3	61200	0	0	0	0	0	0	1110
7.3	61344	0	0	0	0	0	0	1116
7.3	61488	0	0	0	0	0	0	1179
7.3	61632	0	0	0	0	0	0	1137
7.3	61776	0	0	0	0	0	0	1095
7.3	61920	0	0	0	0	0	0	1086
7.3	62064	0	0	0	0	0	0	1071
7.3	62208	0	0	0	0	0	0	1155
7.3	62352	0	0	0	0	0	0	1221
7.3	62496	0	0	0	0	0	0	1155
7.3	62640	0	0	0	0	0	0	1122
7.3	62784	0	0	0	0	0	0	1083
7.3	62928	0	0	0	0	0	0	1071
7.3	63072	0	0	0	0	0	0	1122
7.3	63216	0	0	0	0	0	0	1110
7.3	63360	0	0	0	0	0	0	1140
7.3	63504	0	0	0	0	0	0	1122
7.3	63648	0	0	0	0	0	0	1065
7.3	63792	0	0	0	0	0	0	1014
7.3	63936	0	0	0	0	0	0	1113
7.3	64080	0	0	0	0	0	0	1167
7.3	64224	0	0	0	0	0	0	1071
7.3	64368	0	0	0	0	0	0	1071
7.3	64512	0	0	0	0	0	0	1056
7.3	64656	0	0	0	0	0	0	1074
7.3	64800	0	0	0	0	0	0	1059
7.3	64944	0	0	0	0	0	0	1056
7.3	65088	0	0	0	0	0	0	1011
7.3	65232	0	0	0	0	0	0	1059
7.3	65376	0	0	0	0	0	0	1041
7.3	65520	0	0	0	0	0	0	981
7.3	65664	0	0	0	0	0	0	990
7.3	65808	0	0	0	0	0	0	1056
7.3	65952	0	0	0	0	0	0	1011
7.3	66096	0	0	0	0	0	0	1050
7.3	66240	0	0	0	0	0	0	1041
7.3	66384	0	0	0	0	0	0	1125
7.3	66528	0	0	0	0	0	0	1089
7.3	66672	0	0	0	0	0	0	1086
7.3	66816	0	0	0	0	0	0	1068
7.3	66960	0	0	0	0	0	0	1050
7.3	67104	0	0	0	0	0	0	1152
7.3	67248	0	0	0	0	0	0	1137
7.3	67392	0	0	0	0	0	0	1071
7.3	67536	0	0	0	0	0	0	1200
7.3	67680	0	0	0	0	0	0	1161
7.3	67824	0	0	0	0	0	0	1212
7.3	67968	0	0	0	0	0	0	1152
7.3	68112	0	0	0	0	0	0	1110
7.3	68256	0	0	0	0	0	0	1116
7.3	68400	0	0	0	0	0	0	1137
7.3	68544	0	0	0	0	0	0	1068
7.3	68688	0	0	0	0	0	0	1170
7.3	68832	0	0	0	0	0	0	1143
7.3	68976	0	0	0	0	0	0	1128
7.3	69120	0	0	0	0	0	0	1110
8.2	43344	0	40	0	40	40	207.368	1539
8.2	43488	0	35	0	35	35	328.503	1470
8.2	43632	0	31	0	31	31	168.29	1518
8.2	43776	0	23	0	23	23	157.259	1530
8.2	43920	0	20	0	20	20	99.1671	1491
8.2	44064	0	13	0	13	13	50.1072	1473
8.2	44208	0	10	0	10	10	73.1161	1569
8.2	44352	0	9	0	9	9	0	1599
8.2	44496	0	8	0	8	8	30.0444	1662
8.2	44640	0	7	0	7	7	24.0559	1596
8.2	44784	0	4	0	4	4	13.0256	1593
8.2	44928	0	4	0	4	4	15.0222	1647
8.2	45072	0	4	0	4	4	15.0222	1668
8.2	45216	0	2	0	2	2	0	1557
8.2	45360	0	2	0	2	2	13.0256	1491
8.2	45504	0	2	0	2	2	13.0256	1593
8.2	45648	0	0	0	0	0	0	1506
8.2	45792	0	0	0	0	0	0	1509
8.2	45936	0	0	0	0	0	0	1569
8.2	46080	0	0	0	0	0	0	1584
8.2	46224	0	0	0	0	0	0	1575
8.2	46368	0	0	0	0	0	0	1527
8.2	46512	0	0	0	0	0	0	1551
8.2	46656	0	0	0	0	0	0	1506
8.2	46800	0	0	0	0	0	0	1563
8.2	46944	0	0	0	0	0	0	1575
8.2	47088	0	0	0	0	0	0	1503
8.2	47232	0	0	0	0	0	0	1512
8.2	47376	0	0	0	0	0	0	1479
8.2	47520	0	0	0	0	0	0	1479
8.2	47664	0	0	0	0	0	0	1527
8.2	47808	0	0	0	0	0	0	1479
8.2	47952	0	0	0	0	0	0	1629
8.2	48096	0	0	0	0	0	0	1605
8.2	48240	0	0	0	0	0	0	1503
8.2	48384	0	0	0	0	0	0	1503
8.2	48528	0	0	0	0	0	0	1491
8.2	48672	0	0	0	0	0	0	1581
8.2	48816	0	0	0	0	0	0	1638
8.2	48960	0	0	0	0	0	0	1587
8.2	49104	0	0	0	0	0	0	1524
8.2	49248	0	0	0	0	0	0	1455
8.2	49392	0	0	0	0	0	0	1566
8.2	49536	0	0	0	0	0	0	1641
8.2	49680	0	0	0	0	0	0	1482
8.2	49824	0	0	0	0	0	0	1428
8.2	49968	0	0	0	0	0	0	1458
8.2	50112	0	0	0	0	0	0	1431
8.2	50256	0	0	0	0	0	0	1500
8.2	50400	0	0	0	0	0	0	1455
8.2	50544	0	0	0	0	0	0	1494
8.2	50688	0	0	0	0	0	0	1464
8.2	50832	0	0	0	0	0	0	1509
8.2	50976	0	0	0	0	0	0	1488
8.2	51120	0	0	0	0	0	0	1467
8.2	51264	0	0	0	0	0	0	1506
8.2	51408	0	0	0	0	0	0	1449
8.2	51552	0	0	0	0	0	0	1581
8.2	51696	0	0	0	0	0	0	1599
8.2	51840	0	0	0	0	0	0	1587
8.2	51984	0	0	0	0	0	0	1584
8.2	52128	0	0	0	0	0	0	1506
8.2	52272	0	0	0	0	0	0	1563
8.2	52416	0	0	0	0	0	0	1512
8.2	52560	0	0	0	0	0	0	1557
8.2	52704	0	0	0	0	0	0	1524
8.2	52848	0	0	0	0	0	0	1563
8.2	52992	0	0	0	0	0	0	1536
8.2	53136	0	0	0	0	0	0	1518
8.2	53280	0	0	0	0	0	0	1500
8.2	53424	0	0	0	0	0	0	1557
8.2	53568	0	0	0	0	0	0	1545
8.2	53712	0	0	0	0	0	0	1551
8.2	53856	0	0	0	0	0	0	1608
8.2	54000	0	0	0	0	0	0	1518
8.2	54144	0	0	0	0	0	0	1548
8.2	54288	0	0	0	0	0	0	1629
8.2	54432	0	0	0	0	0	0	1548
8.2	54576	0	0	0	0	0	0	1455
8.2	54720	0	0	0	0	0	0	1410
8.2	54864	0	0	0	0	0	0	1428
8.2	55008	0	0	0	0	0	0	1422
8.2	55152	0	0	0	0	0	0	1575
8.2	55296	0	0	0	0	0	0	1557
8.2	55440	0	0	0	0	0	0	1515
8.2	55584	0	0	0	0	0	0	1503
8.2	55728	0	0	0	0	0	0	1506
8.2	55872	0	0	0	0	0	0	1467
8.2	56016	0	0	0	0	0	0	1464
8.2	56160	0	0	0	0	0	0	1488
8.2	56304	0	0	0	0	0	0	1554
8.2	56448	0	0	0	0	0	0	1530
8.2	56592	0	0	0	0	0	0	1515
8.2	56736	0	0	0	0	0	0	1497
8.2	56880	0	0	0	0	0	0	1521
8.2	57024	0	0	0	0	0	0	1527
8.2	57168	0	0	0	0	0	0	1500
8.2	57312	0	0	0	0	0	0	1446
8.2	57456	0	0	0	0	0	0	1512
8.2	57600	0	0	0	0	0	0	1494
8.2	57744	0	0	0	0	0	0	1491
8.2	57888	0	0	0	0	0	0	1401
8.2	58032	0	0	0	0	0	0	1527
8.2	58176	0	0	0	0	0	0	1551
8.2	58320	0	0	0	0	0	0	1587
8.2	58464	0	0	0	0	0	0	1500
8.2	58608	0	0	0	0	0	0	1563
8.2	58752	0	0	0	0	0	0	1434
8.2	58896	0	0	0	0	0	0	1377
8.2	59040	0	0	0	0	0	0	1497
8.2	59184	0	0	0	0	0	0	1473
8.2	59328	0	0	0	0	0	0	1578
8.2	59472	0	0	0	0	0	0	1536
8.2	59616	0	0	0	0	0	0	1560
8.2	59760	0	0	0	0	0	0	1530
8.2	59904	0	0	0	0	0	0	1509
8.2	60048	0	0	0	0	0	0	1455
8.2	60192	0	0	0	0	0	0	1491
8.2	60336	0	0	0	0	0	0	1416
8.2	60480	0	0	0	0	0	0	1464
8.2	60624	0	0	0	0	0	0	1377
8.2	60768	0	0	0	0	0	0	1401
8.2	60912	0	0	0	0	0	0	1458
8.2	61056	0	0	0	0	0	0	1470
8.2	61200	0	0	0	0	0	0	1512
8.2	61344	0	0	0	0	0	0	1551
8.2	61488	0	0	0	0	0	0	1548
8.2	61632	0	0	0	0	0	0	1410
8.2	61776	0	0	0	0	0	0	1389
8.2	61920	0	0	0	0	0	0	1566
8.2	62064	0	0	0	0	0	0	1566
8.2	62208	0	0	0	0	0	0	1536
8.2	62352	0	0	0	0	0	0	1530
8.2	62496	0	0	0	0	0	0	1599
8.2	62640	0	0	0	0	0	0	1512
8.2	62784	0	0	0	0	0	0	1461
8.2	62928	0	0	0	0	0	0	1527
8.2	63072	0	0	0	0	0	0	1533
8.2	63216	0	0	0	0	0	0	1533
8.2	63360	0	0	0	0	0	0	1488
8.2	63504	0	0	0	0	0	0	1488
8.2	63648	0	0	0	0	0	0	1431
8.2	63792	0	0	0	0	0	0	1521
8.2	63936	0	0	0	0	0	0	1575
8.2	64080	0	0	0	0	0	0	1575
8.2	64224	0	0	0	0	0	0	1581
8.2	64368	0	0	0	0	0	0	1611
8.2	64512	0	0	0	0	0	0	1542
8.2	64656	0	0	0	0	0	0	1545
8.2	64800	0	0	0	0	0	0	1509
8.2	64944	0	0	0	0	0	0	1578
8.2	65088	0	0	0	0	0	0	1590
8.2	65232	0	0	0	0	0	0	1572
8.2	65376	0	0	0	0	0	0	1509
8.2	65520	0	0	0	0	0	0	1494
8.2	65664	0	0	0	0	0	0	1506
8.2	65808	0	0	0	0	0	0	1407
8.2	65952	0	0	0	0	0	0	1491
8.2	66096	0	0	0	0	0	0	1536
8.2	66240	0	0	0	0	0	0	1491
8.2	66384	0	0	0	0	0	0	1452
8.2	66528	0	0	0	0	0	0	1404
8.2	66672	0	0	0	0	0	0	1533
8.2	66816	0	0	0	0	0	0	1506
8.2	66960	0	0	0	0	0	0	1587
8.2	67104	0	0	0	0	0	0	1665
8.2	67248	0	0	0	0	0	0	1530
8.2	67392	0	0	0	0	0	0	1545
8.2	67536	0	0	0	0	0	0	1482
8.2	67680	0	0	0	0	0	0	1506
8.2	67824	0	0	0	0	0	0	1602
8.2	67968	0	0	0	0	0	0	1488
8.2	68112	0	0	0	0	0	0	1515
8.2	68256	0	0	0	0	0	0	1515
8.2	68400	0	0	0	0	0	0	1482
8.2	68544	0	0	0	0	0	0	1599
8.2	68688	0	0	0	0	0	0	1689
8.2	68832	0	0	0	0	0	0	1578
8.2	68976	0	0	0	0	0	0	1533
8.2	69120	0	0	0	0	0	0	1584
9.3	43344	56	226	0	226	282	5812.42	4287
9.3	43488	32	211	0	211	243	4400.23	4055
9.3	43632	18	193	0	193	211	3552.07	3670
9.3	43776	6	166	0	166	172	2645.73	3528
9.3	43920	7	133	0	133	140	2215.48	3534
9.3	44064	5	106	0	106	111	1775.25	3528
9.3	44208	0	74	0	74	74	1280.73	3537
9.3	44352	0	64	0	64	64	1083.76	3451
9.3	44496	0	51	0	51	51	883.897	3122
9.3	44640	0	40	0	40	40	700.803	3094
9.3	44784	0	34	0	34	34	656.406	3127
9.3	44928	0	25	0	25	25	518.275	3022
9.3	45072	0	18	0	18	18	356.192	2814
9.3	45216	0	14	0	14	14	264.134	2955
9.3	45360	0	9	0	9	9	159.105	3009
9.3	45504	0	8	0	8	8	138.089	2976
9.3	45648	0	6	0	6	6	80.0671	2859
9.3	45792	0	3	0	3	3	23.0145	2904
9.3	45936	0	2	0	2	2	25.0133	3015
9.3	46080	0	2	0	2	2	25.0133	3111
9.3	46224	0	2	0	2	2	25.0133	3114
9.3	46368	0	2	0	2	2	23.0145	3180
9.3	46512	0	1	0	1	1	23.0145	3063
9.3	46656	0	1	0	1	1	23.0145	3090
9.3	46800	0	1	0	1	1	23.0145	3108
9.3	46944	0	1	0	1	1	23.0145	2946
9.3	47088	0	1	0	1	1	23.0145	3132
9.3	47232	0	0	0	0	0	0	3120
9.3	47376	0	0	0	0	0	0	3249
9.3	47520	0	0	0	0	0	0	3228
9.3	47664	0	0	0	0	0	0	3210
9.3	47808	0	0	0	0	0	0	3081
9.3	47952	0	0	0	0	0	0	3198
9.3	48096	0	0	0	0	0	0	3420
9.3	48240	0	0	0	0	0	0	3387
9.3	48384	0	0	0	0	0	0	3234
9.3	48528	0	0	0	0	0	0	3291
9.3	48672	0	0	0	0	0	0	3183
9.3	48816	0	0	0	0	0	0	3255
9.3	48960	0	0	0	0	0	0	3132
9.3	49104	0	0	0	0	0	0	3327
9.3	49248	0	0	0	0	0	0	3306
9.3	49392	0	0	0	0	0	0	3303
9.3	49536	0	0	0	0	0	0	3312
9.3	49680	0	0	0	0	0	0	3375
9.3	49824	0	0	0	0	0	0	3402
9.3	49968	0	0	0	0	0	0	3315
9.3	50112	0	0	0	0	0	0	3279
9.3	50256	0	0	0	0	0	0	3261
9.3	50400	0	0	0	0	0	0	3267
9.3	50544	0	0	0	0	0	0	3339
9.3	50688	0	0	0	0	0	0	3363
9.3	50832	0	0	0	0	0	0	3375
9.3	50976	0	0	0	0	0	0	3189
9.3	51120	0	0	0	0	0	0	3327
9.3	51264	0	0	0	0	0	0	3198
9.3	51408	0	0	0	0	0	0	3096
9.3	51552	0	0	0	0	0	0	3219
9.3	51696	0	0	0	0	0	0	3363
9.3	51840	0	0	0	0	0	0	3279
9.3	51984	0	0	0	0	0	0	3318
9.3	52128	0	0	0	0	0	0	3318
9.3	52272	0	0	0	0	0	0	3306
9.3	52416	0	0	0	0	0	0	3285
9.3	52560	0	0	0	0	0	0	3252
9.3	52704	0	0	0	0	0	0	3327
9.3	52848	0	0	0	0	0	0	3321
9.3	52992	0	0	0	0	0	0	3291
9.3	53136	0	0	0	0	0	0	3429
9.3	53280	0	0	0	0	0	0	3222
9.3	53424	0	0	0	0	0	0	3366
9.3	53568	0	0	0	0	0	0	3384
9.3	53712	0	0	0	0	0	0	3249
9.3	53856	0	0	0	0	0	0	3228
9.3	54000	0	0	0	0	0	0	3141
9.3	54144	0	0	0	0	0	0	3198
9.3	54288	0	0	0	0	0	0	3240
9.3	54432	0	0	0	0	0	0	3261
9.3	54576	0	0	0	0	0	0	3360
9.3	54720	0	0	0	0	0	0	3276
9.3	54864	0	0	0	0	0	0	3183
9.3	55008	0	0	0	0	0	0	3339
9.3	55152	0	0	0	0	0	0	3258
9.3	55296	0	0	0	0	0	0	3201
9.3	55440	0	0	0	0	0	0	3360
9.3	55584	0	0	0	0	0	0	3492
9.3	55728	0	0	0	0	0	0	3366
9.3	55872	0	0	0	0	0	0	3447
9.3	56016	0	0	0	0	0	0	3372
9.3	56160	0	0	0	0	0	0	3261
9.3	56304	0	0	0	0	0	0	3360
9.3	56448	0	0	0	0	0	0	3468
9.3	56592	0	0	0	0	0	0	3231
9.3	56736	0	0	0	0	0	0	3207
9.3	56880	0	0	0	0	0	0	3297
9.3	57024	0	0	0	0	0	0	3429
9.3	57168	0	0	0	0	0	0	3165
9.3	57312	0	0	0	0	0	0	3327
9.3	57456	0	0	0	0	0	0	3420
9.3	57600	0	0	0	0	0	0	3303
9.3	57744	0	0	0	0	0	0	3207
9.3	57888	0	0	0	0	0	0	3282
9.3	58032	0	0	0	0	0	0	3231
9.3	58176	0	0	0	0	0	0	3099
9.3	58320	0	0	0	0	0	0	3252
9.3	58464	0	0	0	0	0	0	3381
9.3	58608	0	0	0	0	0	0	3357
9.3	58752	0	0	0	0	0	0	3150
9.3	58896	0	0	0	0	0	0	3228
9.3	59040	0	0	0	0	0	0	3207
9.3	59184	0	0	0	0	0	0	3255
9.3	59328	0	0	0	0	0	0	3342
9.3	59472	0	0	0	0	0	0	3315
9.3	59616	0	0	0	0	0	0	3330
9.3	59760	0	0	0	0	0	0	3249
9.3	59904	0	0	0	0	0	0	3324
9.3	60048	0	0	0	0	0	0	3162
9.3	60192	0	0	0	0	0	0	3198
9.3	60336	0	0	0	0	0	0	3312
9.3	60480	0	0	0	0	0	0	3291
9.3	60624	0	0	0	0	0	0	3177
9.3	60768	0	0	0	0	0	0	3273
9.3	60912	0	0	0	0	0	0	3399
9.3	61056	0	0	0	0	0	0	3363
9.3	61200	0	0	0	0	0	0	3372
9.3	61344	0	0	0	0	0	0	3360
9.3	61488	0	0	0	0	0	0	3267
9.3	61632	0	0	0	0	0	0	3438
9.3	61776	0	0	0	0	0	0	3228
9.3	61920	0	0	0	0	0	0	3243
9.3	62064	0	0	0	0	0	0	3303
9.3	62208	0	0	0	0	0	0	3405
9.3	62352	0	0	0	0	0	0	3456
9.3	62496	0	0	0	0	0	0	3420
9.3	62640	0	0	0	0	0	0	3357
9.3	62784	0	0	0	0	0	0	3387
9.3	62928	0	0	0	0	0	0	3444
9.3	63072	0	0	0	0	0	0	3339
9.3	63216	0	0	0	0	0	0	3360
9.3	63360	0	0	0	0	0	0	3354
9.3	63504	0	0	0	0	0	0	3372
9.3	63648	0	0	0	0	0	0	3321
9.3	63792	0	0	0	0	0	0	3306
9.3	63936	0	0	0	0	0	0	3357
9.3	64080	0	0	0	0	0	0	3342
9.3	64224	0	0	0	0	0	0	3321
9.3	64368	0	0	0	0	0	0	3435
9.3	64512	0	0	0	0	0	0	3336
9.3	64656	0	0	0	0	0	0	3246
9.3	64800	0	0	0	0	0	0	3252
9.3	64944	0	0	0	0	0	0	3465
9.3	65088	0	0	0	0	0	0	3309
9.3	65232	0	0	0	0	0	0	3099
9.3	65376	0	0	0	0	0	0	3354
9.3	65520	0	0	0	0	0	0	3342
9.3	65664	0	0	0	0	0	0	3222
9.3	65808	0	0	0	0	0	0	3390
9.3	65952	0	0	0	0	0	0	3438
9.3	66096	0	0	0	0	0	0	3369
9.3	66240	0	0	0	0	0	0	3210
9.3	66384	0	0	0	0	0	0	3411
9.3	66528	0	0	0	0	0	0	3396
9.3	66672	0	0	0	0	0	0	3351
9.3	66816	0	0	0	0	0	0	3375
9.3	66960	0	0	0	0	0	0	3201
9.3	67104	0	0	0	0	0	0	3282
9.3	67248	0	0	0	0	0	0	3303
9.3	67392	0	0	0	0	0	0	3180
9.3	67536	0	0	0	0	0	0	3255
9.3	67680	0	0	0	0	0	0	3288
9.3	67824	0	0	0	0	0	0	3258
9.3	67968	0	0	0	0	0	0	3351
9.3	68112	0	0	0	0	0	0	3216
9.3	68256	0	0	0	0	0	0	3042
9.3	68400	0	0	0	0	0	0	3207
9.3	68544	0	0	0	0	0	0	3282
9.3	68688	0	0	0	0	0	0	3240
9.3	68832	0	0	0	0	0	0	3264
9.3	68976	0	0	0	0	0	0	3366
9.3	69120	0	0	0	0	0	0	3318
10.2	43344	0	62	0	62	62	307.801	1194
10.2	43488	0	56	0	56	56	293.604	1227
10.2	43632	0	46	0	46	46	258.629	1167
10.2	43776	0	38	0	38	38	244.55	1125
10.2	43920	0	30	0	30	30	196.438	1215
10.2	44064	0	25	0	25	25	151.377	1173
10.2	44208	0	21	0	21	21	160.302	1188
10.2	44352	0	18	0	18	18	133.305	1191
10.2	44496	0	14	0	14	14	102.21	1284
10.2	44640	0	10	0	10	10	69.1214	1284
10.2	44784	0	7	0	7	7	46.1166	1284
10.2	44928	0	6	0	6	6	46.1166	1227
10.2	45072	0	4	0	4	4	35.0862	1221
10.2	45216	0	3	0	3	3	41.0735	1179
10.2	45360	0	1	0	1	1	11.0303	1197
10.2	45504	0	0	0	0	0	0	1182
10.2	45648	0	0	0	0	0	0	1230
10.2	45792	0	0	0	0	0	0	1209
10.2	45936	0	0	0	0	0	0	1194
10.2	46080	0	0	0	0	0	0	1092
10.2	46224	0	0	0	0	0	0	1041
10.2	46368	0	0	0	0	0	0	1098
10.2	46512	0	0	0	0	0	0	1161
10.2	46656	0	0	0	0	0	0	1146
10.2	46800	0	0	0	0	0	0	1194
10.2	46944	0	0	0	0	0	0	1149
10.2	47088	0	0	0	0	0	0	1128
10.2	47232	0	0	0	0	0	0	1128
10.2	47376	0	0	0	0	0	0	1158
10.2	47520	0	0	0	0	0	0	1119
10.2	47664	0	0	0	0	0	0	1146
10.2	47808	0	0	0	0	0	0	1119
10.2	47952	0	0	0	0	0	0	1140
10.2	48096	0	0	0	0	0	0	1095
10.2	48240	0	0	0	0	0	0	1071
10.2	48384	0	0	0	0	0	0	1062
10.2	48528	0	0	0	0	0	0	1077
10.2	48672	0	0	0	0	0	0	1086
10.2	48816	0	0	0	0	0	0	1110
10.2	48960	0	0	0	0	0	0	1194
10.2	49104	0	0	0	0	0	0	1104
10.2	49248	0	0	0	0	0	0	1113
10.2	49392	0	0	0	0	0	0	1113
10.2	49536	0	0	0	0	0	0	1113
10.2	49680	0	0	0	0	0	0	1110
10.2	49824	0	0	0	0	0	0	1080
10.2	49968	0	0	0	0	0	0	1065
10.2	50112	0	0	0	0	0	0	1161
10.2	50256	0	0	0	0	0	0	1176
10.2	50400	0	0	0	0	0	0	1140
10.2	50544	0	0	0	0	0	0	1104
10.2	50688	0	0	0	0	0	0	1074
10.2	50832	0	0	0	0	0	0	1062
10.2	50976	0	0	0	0	0	0	1005
10.2	51120	0	0	0	0	0	0	1035
10.2	51264	0	0	0	0	0	0	1035
10.2	51408	0	0	0	0	0	0	1038
10.2	51552	0	0	0	0	0	0	1128
10.2	51696	0	0	0	0	0	0	1104
10.2	51840	0	0	0	0	0	0	1227
10.2	51984	0	0	0	0	0	0	1197
10.2	52128	0	0	0	0	0	0	1206
10.2	52272	0	0	0	0	0	0	1068
10.2	52416	0	0	0	0	0	0	1188
10.2	52560	0	0	0	0	0	0	1140
10.2	52704	0	0	0	0	0	0	1110
10.2	52848	0	0	0	0	0	0	1176
10.2	52992	0	0	0	0	0	0	1122
10.2	53136	0	0	0	0	0	0	1140
10.2	53280	0	0	0	0	0	0	1104
10.2	53424	0	0	0	0	0	0	1209
10.2	53568	0	0	0	0	0	0	1188
10.2	53712	0	0	0	0	0	0	1152
10.2	53856	0	0	0	0	0	0	1215
10.2	54000	0	0	0	0	0	0	1140
10.2	54144	0	0	0	0	0	0	1086
10.2	54288	0	0	0	0	0	0	1089
10.2	54432	0	0	0	0	0	0	1158
10.2	54576	0	0	0	0	0	0	1185
10.2	54720	0	0	0	0	0	0	1176
10.2	54864	0	0	0	0	0	0	1143
10.2	55008	0	0	0	0	0	0	1176
10.2	55152	0	0	0	0	0	0	1194
10.2	55296	0	0	0	0	0	0	1137
10.2	55440	0	0	0	0	0	0	1104
10.2	55584	0	0	0	0	0	0	1110
10.2	55728	0	0	0	0	0	0	1179
10.2	55872	0	0	0	0	0	0	1167
10.2	56016	0	0	0	0	0	0	1122
10.2	56160	0	0	0	0	0	0	1185
10.2	56304	0	0	0	0	0	0	1197
10.2	56448	0	0	0	0	0	0	1140
10.2	56592	0	0	0	0	0	0	1089
10.2	56736	0	0	0	0	0	0	1122
10.2	56880	0	0	0	0	0	0	1155
10.2	57024	0	0	0	0	0	0	1119
10.2	57168	0	0	0	0	0	0	1062
10.2	57312	0	0	0	0	0	0	1146
10.2	57456	0	0	0	0	0	0	1185
10.2	57600	0	0	0	0	0	0	1179
10.2	57744	0	0	0	0	0	0	1113
10.2	57888	0	0	0	0	0	0	1125
10.2	58032	0	0	0	0	0	0	1140
10.2	58176	0	0	0	0	0	0	1182
10.2	58320	0	0	0	0	0	0	1116
10.2	58464	0	0	0	0	0	0	1029
10.2	58608	0	0	0	0	0	0	1164
10.2	58752	0	0	0	0	0	0	1194
10.2	58896	0	0	0	0	0	0	1044
10.2	59040	0	0	0	0	0	0	1128
10.2	59184	0	0	0	0	0	0	1107
10.2	59328	0	0	0	0	0	0	1161
10.2	59472	0	0	0	0	0	0	1173
10.2	59616	0	0	0	0	0	0	1182
10.2	59760	0	0	0	0	0	0	1152
10.2	59904	0	0	0	0	0	0	1182
10.2	60048	0	0	0	0	0	0	1152
10.2	60192	0	0	0	0	0	0	1131
10.2	60336	0	0	0	0	0	0	1134
10.2	60480	0	0	0	0	0	0	1095
10.2	60624	0	0	0	0	0	0	1185
10.2	60768	0	0	0	0	0	0	1254
10.2	60912	0	0	0	0	0	0	1158
10.2	61056	0	0	0	0	0	0	1170
10.2	61200	0	0	0	0	0	0	1176
10.2	61344	0	0	0	0	0	0	1134
10.2	61488	0	0	0	0	0	0	1059
10.2	61632	0	0	0	0	0	0	1122
10.2	61776	0	0	0	0	0	0	1104
10.2	61920	0	0	0	0	0	0	1125
10.2	62064	0	0	0	0	0	0	1119
10.2	62208	0	0	0	0	0	0	1176
10.2	62352	0	0	0	0	0	0	1149
10.2	62496	0	0	0	0	0	0	1086
10.2	62640	0	0	0	0	0	0	1101
10.2	62784	0	0	0	0	0	0	1146
10.2	62928	0	0	0	0	0	0	1140
10.2	63072	0	0	0	0	0	0	1182
10.2	63216	0	0	0	0	0	0	1185
10.2	63360	0	0	0	0	0	0	1179
10.2	63504	0	0	0	0	0	0	1143
10.2	63648	0	0	0	0	0	0	1125
10.2	63792	0	0	0	0	0	0	1089
10.2	63936	0	0	0	0	0	0	1068
10.2	64080	0	0	0	0	0	0	1077
10.2	64224	0	0	0	0	0	0	1119
10.2	64368	0	0	0	0	0	0	1152
10.2	64512	0	0	0	0	0	0	1233
10.2	64656	0	0	0	0	0	0	1236
10.2	64800	0	0	0	0	0	0	1146
10.2	64944	0	0	0	0	0	0	1110
10.2	65088	0	0	0	0	0	0	1113
10.2	65232	0	0	0	0	0	0	1212
10.2	65376	0	0	0	0	0	0	1197
10.2	65520	0	0	0	0	0	0	1080
10.2	65664	0	0	0	0	0	0	1230
10.2	65808	0	0	0	0	0	0	1203
10.2	65952	0	0	0	0	0	0	1140
10.2	66096	0	0	0	0	0	0	1104
10.2	66240	0	0	0	0	0	0	1119
10.2	66384	0	0	0	0	0	0	1143
10.2	66528	0	0	0	0	0	0	1140
10.2	66672	0	0	0	0	0	0	1140
10.2	66816	0	0	0	0	0	0	1152
10.2	66960	0	0	0	0	0	0	1119
10.2	67104	0	0	0	0	0	0	1209
10.2	67248	0	0	0	0	0	0	1194
10.2	67392	0	0	0	0	0	0	1143
10.2	67536	0	0	0	0	0	0	1086
10.2	67680	0	0	0	0	0	0	1140
10.2	67824	0	0	0	0	0	0	1200
10.2	67968	0	0	0	0	0	0	1164
10.2	68112	0	0	0	0	0	0	1050
10.2	68256	0	0	0	0	0	0	1080
10.2	68400	0	0	0	0	0	0	1131
10.2	68544	0	0	0	0	0	0	1152
10.2	68688	0	0	0	0	0	0	1083
10.2	68832	0	0	0	0	0	0	1035
10.2	68976	0	0	0	0	0	0	1137
10.2	69120	0	0	0	0	0	0	1128
11.1	43344	0	30	0	30	30	55.1515	879
11.1	43488	0	29	0	29	29	51.165	759
11.1	43632	0	28	0	28	28	194.575	822
11.1	43776	0	24	0	24	24	36.1481	807
11.1	43920	0	20	0	20	20	33.0909	828
11.1	44064	0	16	0	16	16	33.0909	870
11.1	44208	0	16	0	16	16	33.0909	825
11.1	44352	0	15	0	15	15	33.0909	813
11.1	44496	0	11	0	11	11	22.0606	849
11.1	44640	0	10	0	10	10	22.0606	876
11.1	44784	0	8	0	8	8	22.0606	894
11.1	44928	0	4	0	4	4	9.03704	861
11.1	45072	0	2	0	2	2	11.0303	795
11.1	45216	0	2	0	2	2	11.0303	768
11.1	45360	0	2	0	2	2	11.0303	759
11.1	45504	0	2	0	2	2	11.0303	807
11.1	45648	0	2	0	2	2	11.0303	801
11.1	45792	0	1	0	1	1	0	798
11.1	45936	0	1	0	1	1	0	849
11.1	46080	0	1	0	1	1	0	888
11.1	46224	0	1	0	1	1	0	870
11.1	46368	0	1	0	1	1	0	894
11.1	46512	0	0	0	0	0	0	918
11.1	46656	0	0	0	0	0	0	933
11.1	46800	0	0	0	0	0	0	912
11.1	46944	0	0	0	0	0	0	885
11.1	47088	0	0	0	0	0	0	804
11.1	47232	0	0	0	0	0	0	759
11.1	47376	0	0	0	0	0	0	774
11.1	47520	0	0	0	0	0	0	786
11.1	47664	0	0	0	0	0	0	756
11.1	47808	0	0	0	0	0	0	768
11.1	47952	0	0	0	0	0	0	822
11.1	48096	0	0	0	0	0	0	843
11.1	48240	0	0	0	0	0	0	819
11.1	48384	0	0	0	0	0	0	771
11.1	48528	0	0	0	0	0	0	756
11.1	48672	0	0	0	0	0	0	888
11.1	48816	0	0	0	0	0	0	903
11.1	48960	0	0	0	0	0	0	906
11.1	49104	0	0	0	0	0	0	843
11.1	49248	0	0	0	0	0	0	810
11.1	49392	0	0	0	0	0	0	816
11.1	49536	0	0	0	0	0	0	831
11.1	49680	0	0	0	0	0	0	852
11.1	49824	0	0	0	0	0	0	915
11.1	49968	0	0	0	0	0	0	879
11.1	50112	0	0	0	0	0	0	813
11.1	50256	0	0	0	0	0	0	915
11.1	50400	0	0	0	0	0	0	867
11.1	50544	0	0	0	0	0	0	882
11.1	50688	0	0	0	0	0	0	858
11.1	50832	0	0	0	0	0	0	849
11.1	50976	0	0	0	0	0	0	831
11.1	51120	0	0	0	0	0	0	870
11.1	51264	0	0	0	0	0	0	855
11.1	51408	0	0	0	0	0	0	786
11.1	51552	0	0	0	0	0	0	843
11.1	51696	0	0	0	0	0	0	777
11.1	51840	0	0	0	0	0	0	825
11.1	51984	0	0	0	0	0	0	771
11.1	52128	0	0	0	0	0	0	846
11.1	52272	0	0	0	0	0	0	771
11.1	52416	0	0	0	0	0	0	828
11.1	52560	0	0	0	0	0	0	840
11.1	52704	0	0	0	0	0	0	864
11.1	52848	0	0	0	0	0	0	852
11.1	52992	0	0	0	0	0	0	867
11.1	53136	0	0	0	0	0	0	834
11.1	53280	0	0	0	0	0	0	819
11.1	53424	0	0	0	0	0	0	861
11.1	53568	0	0	0	0	0	0	867
11.1	53712	0	0	0	0	0	0	873
11.1	53856	0	0	0	0	0	0	882
11.1	54000	0	0	0	0	0	0	765
11.1	54144	0	0	0	0	0	0	756
11.1	54288	0	0	0	0	0	0	801
11.1	54432	0	0	0	0	0	0	828
11.1	54576	0	0	0	0	0	0	882
11.1	54720	0	0	0	0	0	0	858
11.1	54864	0	0	0	0	0	0	849
11.1	55008	0	0	0	0	0	0	924
11.1	55152	0	0	0	0	0	0	840
11.1	55296	0	0	0	0	0	0	894
11.1	55440	0	0	0	0	0	0	864
11.1	55584	0	0	0	0	0	0	813
11.1	55728	0	0	0	0	0	0	816
11.1	55872	0	0	0	0	0	0	843
11.1	56016	0	0	0	0	0	0	882
11.1	56160	0	0	0	0	0	0	840
11.1	56304	0	0	0	0	0	0	804
11.1	56448	0	0	0	0	0	0	876
11.1	56592	0	0	0	0	0	0	852
11.1	56736	0	0	0	0	0	0	762
11.1	56880	0	0	0	0	0	0	687
11.1	57024	0	0	0	0	0	0	738
11.1	57168	0	0	0	0	0	0	738
11.1	57312	0	0	0	0	0	0	723
11.1	57456	0	0	0	0	0	0	813
11.1	57600	0	0	0	0	0	0	834
11.1	57744	0	0	0	0	0	0	861
11.1	57888	0	0	0	0	0	0	855
11.1	58032	0	0	0	0	0	0	816
11.1	58176	0	0	0	0	0	0	714
11.1	58320	0	0	0	0	0	0	759
11.1	58464	0	0	0	0	0	0	756
11.1	58608	0	0	0	0	0	0	864
11.1	58752	0	0	0	0	0	0	906
11.1	58896	0	0	0	0	0	0	816
11.1	59040	0	0	0	0	0	0	843
11.1	59184	0	0	0	0	0	0	861
11.1	59328	0	0	0	0	0	0	819
11.1	59472	0	0	0	0	0	0	870
11.1	59616	0	0	0	0	0	0	864
11.1	59760	0	0	0	0	0	0	870
11.1	59904	0	0	0	0	0	0	882
11.1	60048	0	0	0	0	0	0	873
11.1	60192	0	0	0	0	0	0	804
11.1	60336	0	0	0	0	0	0	843
11.1	60480	0	0	0	0	0	0	867
11.1	60624	0	0	0	0	0	0	840
11.1	60768	0	0	0	0	0	0	807
11.1	60912	0	0	0	0	0	0	741
11.1	61056	0	0	0	0	0	0	786
11.1	61200	0	0	0	0	0	0	783
11.1	61344	0	0	0	0	0	0	795
11.1	61488	0	0	0	0	0	0	786
11.1	61632	0	0	0	0	0	0	750
11.1	61776	0	0	0	0	0	0	762
11.1	61920	0	0	0	0	0	0	819
11.1	62064	0	0	0	0	0	0	939
11.1	62208	0	0	0	0	0	0	819
11.1	62352	0	0	0	0	0	0	798
11.1	62496	0	0	0	0	0	0	810
11.1	62640	0	0	0	0	0	0	738
11.1	62784	0	0	0	0	0	0	762
11.1	62928	0	0	0	0	0	0	825
11.1	63072	0	0	0	0	0	0	795
11.1	63216	0	0	0	0	0	0	813
11.1	63360	0	0	0	0	0	0	840
11.1	63504	0	0	0	0	0	0	783
11.1	63648	0	0	0	0	0	0	795
11.1	63792	0	0	0	0	0	0	843
11.1	63936	0	0	0	0	0	0	855
11.1	64080	0	0	0	0	0	0	849
11.1	64224	0	0	0	0	0	0	831
11.1	64368	0	0	0	0	0	0	819
11.1	64512	0	0	0	0	0	0	762
11.1	64656	0	0	0	0	0	0	768
11.1	64800	0	0	0	0	0	0	801
11.1	64944	0	0	0	0	0	0	831
11.1	65088	0	0	0	0	0	0	777
11.1	65232	0	0	0	0	0	0	774
11.1	65376	0	0	0	0	0	0	768
11.1	65520	0	0	0	0	0	0	699
11.1	65664	0	0	0	0	0	0	774
11.1	65808	0	0	0	0	0	0	819
11.1	65952	0	0	0	0	0	0	903
11.1	66096	0	0	0	0	0	0	819
11.1	66240	0	0	0	0	0	0	861
11.1	66384	0	0	0	0	0	0	885
11.1	66528	0	0	0	0	0	0	792
11.1	66672	0	0	0	0	0	0	771
11.1	66816	0	0	0	0	0	0	861
11.1	66960	0	0	0	0	0	0	816
11.1	67104	0	0	0	0	0	0	804
11.1	67248	0	0	0	0	0	0	855
11.1	67392	0	0	0	0	0	0	822
11.1	67536	0	0	0	0	0	0	771
11.1	67680	0	0	0	0	0	0	777
11.1	67824	0	0	0	0	0	0	771
11.1	67968	0	0	0	0	0	0	909
11.1	68112	0	0	0	0	0	0	855
11.1	68256	0	0	0	0	0	0	858
11.1	68400	0	0	0	0	0	0	885
11.1	68544	0	0	0	0	0	0	822
11.1	68688	0	0	0	0	0	0	807
11.1	68832	0	0	0	0	0	0	843
11.1	68976	0	0	0	0	0	0	906
11.1	69120	0	0	0	0	0	0	879
12.3	43344	0	27	0	27	27	22.0606	1563
12.3	43488	0	24	0	24	24	22.0606	1659
12.3	43632	0	24	0	24	24	26.0513	1608
12.3	43776	0	18	0	18	18	22.0606	1542
12.3	43920	0	17	0	17	17	22.0606	1503
12.3	44064	0	14	0	14	14	22.0606	1635
12.3	44208	0	12	0	12	12	22.0606	1524
12.3	44352	0	11	0	11	11	22.0606	1518
12.3	44496	0	10	0	10	10	22.0606	1509
12.3	44640	0	8	0	8	8	11.0303	1581
12.3	44784	0	5	0	5	5	11.0303	1584
12.3	44928	0	2	0	2	2	0	1488
12.3	45072	0	2	0	2	2	0	1578
12.3	45216	0	2	0	2	2	0	1551
12.3	45360	0	1	0	1	1	0	1467
12.3	45504	0	1	0	1	1	0	1491
12.3	45648	0	0	0	0	0	0	1449
12.3	45792	0	0	0	0	0	0	1413
12.3	45936	0	0	0	0	0	0	1473
[truncated: 34,001 more rows]
