# Supplementary material for: GEODE: an in silico tool that translates in vitro to in vivo predictions of tuberculosis antibiotic combination efficacy
Source: Front Pharmacol. 2025 Oct 17;16:1639673. doi: 10.3389/fphar.2025.1639673 (PMC12575316; doi:10.3389/fphar.2025.1639673)
Supplement: Supplementary file 2 [file Supplementaryfile4.zip › simulation_data/BPaMZ-NNNH-min.csv]

exp	time	Int.Mtb.	Ext.Mtb.	repExtMtb	NonReplExt.Mtb.	TotMtb.	TotMtbInGranScaledRing	TotPethot
2.2	43344	0	18	0	18	18	105.259	984
2.2	43488	0	14	0	14	14	109.254	981
2.2	43632	0	11	0	11	11	96.2283	1014
2.2	43776	0	8	0	8	8	46.1166	1110
2.2	43920	0	6	0	6	6	65.1307	1098
2.2	44064	0	4	0	4	4	35.0896	1080
2.2	44208	0	3	0	3	3	24.0593	1107
2.2	44352	0	2	0	2	2	24.0593	1032
2.2	44496	0	2	0	2	2	24.0593	1026
2.2	44640	0	1	0	1	1	15.0222	1032
2.2	44784	0	1	0	1	1	0	1119
2.2	44928	0	1	0	1	1	15.0222	1047
2.2	45072	0	1	0	1	1	15.0222	984
2.2	45216	0	1	0	1	1	15.0222	1026
2.2	45360	0	1	0	1	1	0	1044
2.2	45504	0	1	0	1	1	15.0222	1008
2.2	45648	0	1	0	1	1	15.0222	1002
2.2	45792	0	0	0	0	0	0	1044
2.2	45936	0	0	0	0	0	0	1011
2.2	46080	0	0	0	0	0	0	939
2.2	46224	0	0	0	0	0	0	1011
2.2	46368	0	0	0	0	0	0	1083
2.2	46512	0	0	0	0	0	0	1125
2.2	46656	0	0	0	0	0	0	1083
2.2	46800	0	0	0	0	0	0	1101
2.2	46944	0	0	0	0	0	0	984
2.2	47088	0	0	0	0	0	0	1002
2.2	47232	0	0	0	0	0	0	1044
2.2	47376	0	0	0	0	0	0	1029
2.2	47520	0	0	0	0	0	0	990
2.2	47664	0	0	0	0	0	0	936
2.2	47808	0	0	0	0	0	0	957
2.2	47952	0	0	0	0	0	0	990
2.2	48096	0	0	0	0	0	0	1053
2.2	48240	0	0	0	0	0	0	1026
2.2	48384	0	0	0	0	0	0	1080
2.2	48528	0	0	0	0	0	0	999
2.2	48672	0	0	0	0	0	0	1053
2.2	48816	0	0	0	0	0	0	1080
2.2	48960	0	0	0	0	0	0	1008
2.2	49104	0	0	0	0	0	0	1044
2.2	49248	0	0	0	0	0	0	1053
2.2	49392	0	0	0	0	0	0	1014
2.2	49536	0	0	0	0	0	0	999
2.2	49680	0	0	0	0	0	0	969
2.2	49824	0	0	0	0	0	0	999
2.2	49968	0	0	0	0	0	0	1080
2.2	50112	0	0	0	0	0	0	1011
2.2	50256	0	0	0	0	0	0	1035
2.2	50400	0	0	0	0	0	0	1113
2.2	50544	0	0	0	0	0	0	1065
2.2	50688	0	0	0	0	0	0	1011
2.2	50832	0	0	0	0	0	0	1008
2.2	50976	0	0	0	0	0	0	1053
2.2	51120	0	0	0	0	0	0	1014
2.2	51264	0	0	0	0	0	0	1065
2.2	51408	0	0	0	0	0	0	978
2.2	51552	0	0	0	0	0	0	993
2.2	51696	0	0	0	0	0	0	1092
2.2	51840	0	0	0	0	0	0	1083
2.2	51984	0	0	0	0	0	0	1137
2.2	52128	0	0	0	0	0	0	1086
2.2	52272	0	0	0	0	0	0	1035
2.2	52416	0	0	0	0	0	0	1095
2.2	52560	0	0	0	0	0	0	1095
2.2	52704	0	0	0	0	0	0	1011
2.2	52848	0	0	0	0	0	0	1080
2.2	52992	0	0	0	0	0	0	1065
2.2	53136	0	0	0	0	0	0	1050
2.2	53280	0	0	0	0	0	0	1086
2.2	53424	0	0	0	0	0	0	1041
2.2	53568	0	0	0	0	0	0	927
2.2	53712	0	0	0	0	0	0	1035
2.2	53856	0	0	0	0	0	0	1029
2.2	54000	0	0	0	0	0	0	1026
2.2	54144	0	0	0	0	0	0	1020
2.2	54288	0	0	0	0	0	0	1020
2.2	54432	0	0	0	0	0	0	984
2.2	54576	0	0	0	0	0	0	1014
2.2	54720	0	0	0	0	0	0	1041
2.2	54864	0	0	0	0	0	0	1029
2.2	55008	0	0	0	0	0	0	1020
2.2	55152	0	0	0	0	0	0	951
2.2	55296	0	0	0	0	0	0	1023
2.2	55440	0	0	0	0	0	0	1041
2.2	55584	0	0	0	0	0	0	1092
2.2	55728	0	0	0	0	0	0	1011
2.2	55872	0	0	0	0	0	0	1077
2.2	56016	0	0	0	0	0	0	1044
2.2	56160	0	0	0	0	0	0	996
2.2	56304	0	0	0	0	0	0	993
2.2	56448	0	0	0	0	0	0	1071
2.2	56592	0	0	0	0	0	0	1158
2.2	56736	0	0	0	0	0	0	1101
2.2	56880	0	0	0	0	0	0	1203
2.2	57024	0	0	0	0	0	0	1194
2.2	57168	0	0	0	0	0	0	1131
2.2	57312	0	0	0	0	0	0	1071
2.2	57456	0	0	0	0	0	0	1071
2.2	57600	0	0	0	0	0	0	1056
2.2	57744	0	0	0	0	0	0	1089
2.2	57888	0	0	0	0	0	0	1056
2.2	58032	0	0	0	0	0	0	1050
2.2	58176	0	0	0	0	0	0	1083
2.2	58320	0	0	0	0	0	0	1014
2.2	58464	0	0	0	0	0	0	1050
2.2	58608	0	0	0	0	0	0	1071
2.2	58752	0	0	0	0	0	0	1068
2.2	58896	0	0	0	0	0	0	1065
2.2	59040	0	0	0	0	0	0	981
2.2	59184	0	0	0	0	0	0	1074
2.2	59328	0	0	0	0	0	0	1065
2.2	59472	0	0	0	0	0	0	1056
2.2	59616	0	0	0	0	0	0	1050
2.2	59760	0	0	0	0	0	0	1008
2.2	59904	0	0	0	0	0	0	1011
2.2	60048	0	0	0	0	0	0	1020
2.2	60192	0	0	0	0	0	0	1038
2.2	60336	0	0	0	0	0	0	1083
2.2	60480	0	0	0	0	0	0	1032
2.2	60624	0	0	0	0	0	0	1092
2.2	60768	0	0	0	0	0	0	1080
2.2	60912	0	0	0	0	0	0	1110
2.2	61056	0	0	0	0	0	0	1083
2.2	61200	0	0	0	0	0	0	993
2.2	61344	0	0	0	0	0	0	990
2.2	61488	0	0	0	0	0	0	1062
2.2	61632	0	0	0	0	0	0	1149
2.2	61776	0	0	0	0	0	0	1092
2.2	61920	0	0	0	0	0	0	942
2.2	62064	0	0	0	0	0	0	900
2.2	62208	0	0	0	0	0	0	1062
2.2	62352	0	0	0	0	0	0	1062
2.2	62496	0	0	0	0	0	0	975
2.2	62640	0	0	0	0	0	0	1020
2.2	62784	0	0	0	0	0	0	1008
2.2	62928	0	0	0	0	0	0	1095
2.2	63072	0	0	0	0	0	0	1086
2.2	63216	0	0	0	0	0	0	981
2.2	63360	0	0	0	0	0	0	1011
2.2	63504	0	0	0	0	0	0	1020
2.2	63648	0	0	0	0	0	0	1035
2.2	63792	0	0	0	0	0	0	1017
2.2	63936	0	0	0	0	0	0	1074
2.2	64080	0	0	0	0	0	0	1023
2.2	64224	0	0	0	0	0	0	1032
2.2	64368	0	0	0	0	0	0	1050
2.2	64512	0	0	0	0	0	0	969
2.2	64656	0	0	0	0	0	0	1023
2.2	64800	0	0	0	0	0	0	1005
2.2	64944	0	0	0	0	0	0	1017
2.2	65088	0	0	0	0	0	0	972
2.2	65232	0	0	0	0	0	0	1038
2.2	65376	0	0	0	0	0	0	1026
2.2	65520	0	0	0	0	0	0	990
2.2	65664	0	0	0	0	0	0	993
2.2	65808	0	0	0	0	0	0	951
2.2	65952	0	0	0	0	0	0	918
2.2	66096	0	0	0	0	0	0	921
2.2	66240	0	0	0	0	0	0	978
2.2	66384	0	0	0	0	0	0	921
2.2	66528	0	0	0	0	0	0	975
2.2	66672	0	0	0	0	0	0	1086
2.2	66816	0	0	0	0	0	0	1047
2.2	66960	0	0	0	0	0	0	1068
2.2	67104	0	0	0	0	0	0	975
2.2	67248	0	0	0	0	0	0	969
2.2	67392	0	0	0	0	0	0	999
2.2	67536	0	0	0	0	0	0	1056
2.2	67680	0	0	0	0	0	0	1014
2.2	67824	0	0	0	0	0	0	1059
2.2	67968	0	0	0	0	0	0	1101
2.2	68112	0	0	0	0	0	0	972
2.2	68256	0	0	0	0	0	0	1059
2.2	68400	0	0	0	0	0	0	1050
2.2	68544	0	0	0	0	0	0	1053
2.2	68688	0	0	0	0	0	0	1014
2.2	68832	0	0	0	0	0	0	933
2.2	68976	0	0	0	0	0	0	846
2.2	69120	0	0	0	0	0	0	966
3.2	43344	0	366	0	366	366	3135.41	3183
3.2	43488	0	330	0	330	330	2800.96	3309
3.2	43632	0	288	0	288	288	2439.35	3276
3.2	43776	0	251	0	251	251	2127.84	3453
3.2	43920	0	209	0	209	209	1843.99	3267
3.2	44064	0	181	0	181	181	1613.96	3177
3.2	44208	0	153	0	153	153	1350.37	3339
3.2	44352	0	133	0	133	133	1125.27	3222
3.2	44496	0	116	0	116	116	995.229	3288
3.2	44640	0	89	0	89	89	795.74	3168
3.2	44784	0	70	0	70	70	624.706	3264
3.2	44928	0	57	0	57	57	531.237	3234
3.2	45072	0	45	0	45	45	431.617	3321
3.2	45216	0	39	0	39	39	402.993	3282
3.2	45360	0	29	0	29	29	294.524	3132
3.2	45504	0	21	0	21	21	229.884	3141
3.2	45648	0	14	0	14	14	150.653	3258
3.2	45792	0	11	0	11	11	119.719	3195
3.2	45936	0	10	0	10	10	102.457	3234
3.2	46080	0	5	0	5	5	57.2148	3123
3.2	46224	0	3	0	3	3	43.0701	3042
3.2	46368	0	2	0	2	2	30.0444	3246
3.2	46512	0	2	0	2	2	30.0444	3321
3.2	46656	0	2	0	2	2	30.0444	3153
3.2	46800	0	0	0	0	0	0	3204
3.2	46944	0	0	0	0	0	0	3186
3.2	47088	0	0	0	0	0	0	3276
3.2	47232	0	0	0	0	0	0	3054
3.2	47376	0	0	0	0	0	0	3138
3.2	47520	0	0	0	0	0	0	3129
3.2	47664	0	0	0	0	0	0	2952
3.2	47808	0	0	0	0	0	0	3129
3.2	47952	0	0	0	0	0	0	3141
3.2	48096	0	0	0	0	0	0	3066
3.2	48240	0	0	0	0	0	0	3036
3.2	48384	0	0	0	0	0	0	3093
3.2	48528	0	0	0	0	0	0	3030
3.2	48672	0	0	0	0	0	0	3102
3.2	48816	0	0	0	0	0	0	3060
3.2	48960	0	0	0	0	0	0	3180
3.2	49104	0	0	0	0	0	0	3234
3.2	49248	0	0	0	0	0	0	3144
3.2	49392	0	0	0	0	0	0	3171
3.2	49536	0	0	0	0	0	0	3093
3.2	49680	0	0	0	0	0	0	3138
3.2	49824	0	0	0	0	0	0	3201
3.2	49968	0	0	0	0	0	0	3078
3.2	50112	0	0	0	0	0	0	3090
3.2	50256	0	0	0	0	0	0	3015
3.2	50400	0	0	0	0	0	0	3096
3.2	50544	0	0	0	0	0	0	3054
3.2	50688	0	0	0	0	0	0	3039
3.2	50832	0	0	0	0	0	0	3327
3.2	50976	0	0	0	0	0	0	3126
3.2	51120	0	0	0	0	0	0	3057
3.2	51264	0	0	0	0	0	0	3018
3.2	51408	0	0	0	0	0	0	3216
3.2	51552	0	0	0	0	0	0	3048
3.2	51696	0	0	0	0	0	0	3063
3.2	51840	0	0	0	0	0	0	3135
3.2	51984	0	0	0	0	0	0	3252
3.2	52128	0	0	0	0	0	0	3162
3.2	52272	0	0	0	0	0	0	3132
3.2	52416	0	0	0	0	0	0	3153
3.2	52560	0	0	0	0	0	0	3195
3.2	52704	0	0	0	0	0	0	3237
3.2	52848	0	0	0	0	0	0	3111
3.2	52992	0	0	0	0	0	0	3264
3.2	53136	0	0	0	0	0	0	3291
3.2	53280	0	0	0	0	0	0	3261
3.2	53424	0	0	0	0	0	0	3096
3.2	53568	0	0	0	0	0	0	3123
3.2	53712	0	0	0	0	0	0	3213
3.2	53856	0	0	0	0	0	0	3153
3.2	54000	0	0	0	0	0	0	3087
3.2	54144	0	0	0	0	0	0	3153
3.2	54288	0	0	0	0	0	0	3159
3.2	54432	0	0	0	0	0	0	3195
3.2	54576	0	0	0	0	0	0	3198
3.2	54720	0	0	0	0	0	0	3192
3.2	54864	0	0	0	0	0	0	3117
3.2	55008	0	0	0	0	0	0	3042
3.2	55152	0	0	0	0	0	0	3060
3.2	55296	0	0	0	0	0	0	3126
3.2	55440	0	0	0	0	0	0	3219
3.2	55584	0	0	0	0	0	0	3048
3.2	55728	0	0	0	0	0	0	3105
3.2	55872	0	0	0	0	0	0	3210
3.2	56016	0	0	0	0	0	0	3072
3.2	56160	0	0	0	0	0	0	3180
3.2	56304	0	0	0	0	0	0	3126
3.2	56448	0	0	0	0	0	0	3192
3.2	56592	0	0	0	0	0	0	3072
3.2	56736	0	0	0	0	0	0	2901
3.2	56880	0	0	0	0	0	0	3000
3.2	57024	0	0	0	0	0	0	3111
3.2	57168	0	0	0	0	0	0	3138
3.2	57312	0	0	0	0	0	0	3117
3.2	57456	0	0	0	0	0	0	3057
3.2	57600	0	0	0	0	0	0	3186
3.2	57744	0	0	0	0	0	0	3234
3.2	57888	0	0	0	0	0	0	3213
3.2	58032	0	0	0	0	0	0	3231
3.2	58176	0	0	0	0	0	0	3006
3.2	58320	0	0	0	0	0	0	2988
3.2	58464	0	0	0	0	0	0	2973
3.2	58608	0	0	0	0	0	0	3066
3.2	58752	0	0	0	0	0	0	3204
3.2	58896	0	0	0	0	0	0	3168
3.2	59040	0	0	0	0	0	0	3084
3.2	59184	0	0	0	0	0	0	3087
3.2	59328	0	0	0	0	0	0	3135
3.2	59472	0	0	0	0	0	0	3054
3.2	59616	0	0	0	0	0	0	2943
3.2	59760	0	0	0	0	0	0	3012
3.2	59904	0	0	0	0	0	0	3048
3.2	60048	0	0	0	0	0	0	3117
3.2	60192	0	0	0	0	0	0	3234
3.2	60336	0	0	0	0	0	0	3144
3.2	60480	0	0	0	0	0	0	3123
3.2	60624	0	0	0	0	0	0	3147
3.2	60768	0	0	0	0	0	0	3183
3.2	60912	0	0	0	0	0	0	3144
3.2	61056	0	0	0	0	0	0	3087
3.2	61200	0	0	0	0	0	0	3054
3.2	61344	0	0	0	0	0	0	3195
3.2	61488	0	0	0	0	0	0	3015
3.2	61632	0	0	0	0	0	0	3057
3.2	61776	0	0	0	0	0	0	3087
3.2	61920	0	0	0	0	0	0	3126
3.2	62064	0	0	0	0	0	0	3105
3.2	62208	0	0	0	0	0	0	3222
3.2	62352	0	0	0	0	0	0	2973
3.2	62496	0	0	0	0	0	0	3156
3.2	62640	0	0	0	0	0	0	3390
3.2	62784	0	0	0	0	0	0	3315
3.2	62928	0	0	0	0	0	0	3237
3.2	63072	0	0	0	0	0	0	3153
3.2	63216	0	0	0	0	0	0	3024
3.2	63360	0	0	0	0	0	0	3111
3.2	63504	0	0	0	0	0	0	3099
3.2	63648	0	0	0	0	0	0	3141
3.2	63792	0	0	0	0	0	0	3237
3.2	63936	0	0	0	0	0	0	3120
3.2	64080	0	0	0	0	0	0	3102
3.2	64224	0	0	0	0	0	0	3135
3.2	64368	0	0	0	0	0	0	3192
3.2	64512	0	0	0	0	0	0	3138
3.2	64656	0	0	0	0	0	0	3213
3.2	64800	0	0	0	0	0	0	3177
3.2	64944	0	0	0	0	0	0	3180
3.2	65088	0	0	0	0	0	0	3261
3.2	65232	0	0	0	0	0	0	3189
3.2	65376	0	0	0	0	0	0	3219
3.2	65520	0	0	0	0	0	0	3042
3.2	65664	0	0	0	0	0	0	3018
3.2	65808	0	0	0	0	0	0	3066
3.2	65952	0	0	0	0	0	0	3006
3.2	66096	0	0	0	0	0	0	3162
3.2	66240	0	0	0	0	0	0	3072
3.2	66384	0	0	0	0	0	0	3273
3.2	66528	0	0	0	0	0	0	3300
3.2	66672	0	0	0	0	0	0	3264
3.2	66816	0	0	0	0	0	0	3189
3.2	66960	0	0	0	0	0	0	3270
3.2	67104	0	0	0	0	0	0	3312
3.2	67248	0	0	0	0	0	0	3207
3.2	67392	0	0	0	0	0	0	3198
3.2	67536	0	0	0	0	0	0	3093
3.2	67680	0	0	0	0	0	0	3051
3.2	67824	0	0	0	0	0	0	3075
3.2	67968	0	0	0	0	0	0	3228
3.2	68112	0	0	0	0	0	0	3324
3.2	68256	0	0	0	0	0	0	3195
3.2	68400	0	0	0	0	0	0	3150
3.2	68544	0	0	0	0	0	0	3294
3.2	68688	0	0	0	0	0	0	3225
3.2	68832	0	0	0	0	0	0	3282
3.2	68976	0	0	0	0	0	0	3252
3.2	69120	0	0	0	0	0	0	3207
4.1	43344	0	51	0	51	51	477.521	2337
4.1	43488	0	42	0	42	42	182.265	2337
4.1	43632	0	38	0	38	38	349.426	2289
4.1	43776	0	35	0	35	35	114.188	2292
4.1	43920	0	27	0	27	27	245.31	2379
4.1	44064	0	25	0	25	25	179.229	2271
4.1	44208	0	20	0	20	20	105.156	2112
4.1	44352	0	16	0	16	16	137.2	2034
4.1	44496	0	13	0	13	13	94.1281	1995
4.1	44640	0	11	0	11	11	111.148	2112
4.1	44784	0	9	0	9	9	94.1295	2142
4.1	44928	0	8	0	8	8	79.1059	2145
4.1	45072	0	8	0	8	8	94.1295	2211
4.1	45216	0	6	0	6	6	64.0837	2163
4.1	45360	0	6	0	6	6	64.0837	2130
4.1	45504	0	5	0	5	5	43.0701	2058
4.1	45648	0	4	0	4	4	47.0641	2202
4.1	45792	0	4	0	4	4	47.0641	2220
4.1	45936	0	3	0	3	3	28.0479	2205
4.1	46080	0	2	0	2	2	15.0222	2181
4.1	46224	0	2	0	2	2	15.0222	2214
4.1	46368	0	2	0	2	2	15.0222	2220
4.1	46512	0	2	0	2	2	15.0222	2139
4.1	46656	0	2	0	2	2	15.0222	2109
4.1	46800	0	2	0	2	2	15.0222	1950
4.1	46944	0	2	0	2	2	15.0222	2034
4.1	47088	0	1	0	1	1	15.0222	2214
4.1	47232	0	1	0	1	1	15.0222	2202
4.1	47376	0	1	0	1	1	13.0256	2088
4.1	47520	0	1	0	1	1	15.0222	2043
4.1	47664	0	0	0	0	0	0	2061
4.1	47808	0	0	0	0	0	0	2130
4.1	47952	0	0	0	0	0	0	2076
4.1	48096	0	0	0	0	0	0	2100
4.1	48240	0	0	0	0	0	0	2124
4.1	48384	0	0	0	0	0	0	2085
4.1	48528	0	0	0	0	0	0	1989
4.1	48672	0	0	0	0	0	0	2049
4.1	48816	0	0	0	0	0	0	2091
4.1	48960	0	0	0	0	0	0	2013
4.1	49104	0	0	0	0	0	0	2031
4.1	49248	0	0	0	0	0	0	2043
4.1	49392	0	0	0	0	0	0	1995
4.1	49536	0	0	0	0	0	0	1986
4.1	49680	0	0	0	0	0	0	2070
4.1	49824	0	0	0	0	0	0	2031
4.1	49968	0	0	0	0	0	0	2121
4.1	50112	0	0	0	0	0	0	2220
4.1	50256	0	0	0	0	0	0	2214
4.1	50400	0	0	0	0	0	0	2238
4.1	50544	0	0	0	0	0	0	2190
4.1	50688	0	0	0	0	0	0	2073
4.1	50832	0	0	0	0	0	0	2133
4.1	50976	0	0	0	0	0	0	2115
4.1	51120	0	0	0	0	0	0	2181
4.1	51264	0	0	0	0	0	0	2115
4.1	51408	0	0	0	0	0	0	2109
4.1	51552	0	0	0	0	0	0	2073
4.1	51696	0	0	0	0	0	0	2178
4.1	51840	0	0	0	0	0	0	2001
4.1	51984	0	0	0	0	0	0	2076
4.1	52128	0	0	0	0	0	0	2208
4.1	52272	0	0	0	0	0	0	2181
4.1	52416	0	0	0	0	0	0	2100
4.1	52560	0	0	0	0	0	0	2151
4.1	52704	0	0	0	0	0	0	2145
4.1	52848	0	0	0	0	0	0	2184
4.1	52992	0	0	0	0	0	0	2205
4.1	53136	0	0	0	0	0	0	2109
4.1	53280	0	0	0	0	0	0	2166
4.1	53424	0	0	0	0	0	0	2271
4.1	53568	0	0	0	0	0	0	2271
4.1	53712	0	0	0	0	0	0	2181
4.1	53856	0	0	0	0	0	0	2196
4.1	54000	0	0	0	0	0	0	1992
4.1	54144	0	0	0	0	0	0	2097
4.1	54288	0	0	0	0	0	0	2034
4.1	54432	0	0	0	0	0	0	2178
4.1	54576	0	0	0	0	0	0	2109
4.1	54720	0	0	0	0	0	0	2151
4.1	54864	0	0	0	0	0	0	2091
4.1	55008	0	0	0	0	0	0	2106
4.1	55152	0	0	0	0	0	0	2115
4.1	55296	0	0	0	0	0	0	2211
4.1	55440	0	0	0	0	0	0	2229
4.1	55584	0	0	0	0	0	0	2160
4.1	55728	0	0	0	0	0	0	2145
4.1	55872	0	0	0	0	0	0	2127
4.1	56016	0	0	0	0	0	0	2145
4.1	56160	0	0	0	0	0	0	2199
4.1	56304	0	0	0	0	0	0	2127
4.1	56448	0	0	0	0	0	0	2151
4.1	56592	0	0	0	0	0	0	2214
4.1	56736	0	0	0	0	0	0	2169
4.1	56880	0	0	0	0	0	0	2229
4.1	57024	0	0	0	0	0	0	2160
4.1	57168	0	0	0	0	0	0	2178
4.1	57312	0	0	0	0	0	0	2235
4.1	57456	0	0	0	0	0	0	2184
4.1	57600	0	0	0	0	0	0	2166
4.1	57744	0	0	0	0	0	0	2226
4.1	57888	0	0	0	0	0	0	2154
4.1	58032	0	0	0	0	0	0	2136
4.1	58176	0	0	0	0	0	0	2247
4.1	58320	0	0	0	0	0	0	2271
4.1	58464	0	0	0	0	0	0	2193
4.1	58608	0	0	0	0	0	0	2121
4.1	58752	0	0	0	0	0	0	2139
4.1	58896	0	0	0	0	0	0	2103
4.1	59040	0	0	0	0	0	0	2112
4.1	59184	0	0	0	0	0	0	2109
4.1	59328	0	0	0	0	0	0	2226
4.1	59472	0	0	0	0	0	0	2157
4.1	59616	0	0	0	0	0	0	2184
4.1	59760	0	0	0	0	0	0	2241
4.1	59904	0	0	0	0	0	0	2190
4.1	60048	0	0	0	0	0	0	2172
4.1	60192	0	0	0	0	0	0	2154
4.1	60336	0	0	0	0	0	0	2175
4.1	60480	0	0	0	0	0	0	2127
4.1	60624	0	0	0	0	0	0	2025
4.1	60768	0	0	0	0	0	0	2139
4.1	60912	0	0	0	0	0	0	2163
4.1	61056	0	0	0	0	0	0	2232
4.1	61200	0	0	0	0	0	0	2346
4.1	61344	0	0	0	0	0	0	2307
4.1	61488	0	0	0	0	0	0	2178
4.1	61632	0	0	0	0	0	0	2169
4.1	61776	0	0	0	0	0	0	2217
4.1	61920	0	0	0	0	0	0	2202
4.1	62064	0	0	0	0	0	0	2154
4.1	62208	0	0	0	0	0	0	2193
4.1	62352	0	0	0	0	0	0	2244
4.1	62496	0	0	0	0	0	0	2220
4.1	62640	0	0	0	0	0	0	2073
4.1	62784	0	0	0	0	0	0	2124
4.1	62928	0	0	0	0	0	0	2115
4.1	63072	0	0	0	0	0	0	2184
4.1	63216	0	0	0	0	0	0	2175
4.1	63360	0	0	0	0	0	0	2190
4.1	63504	0	0	0	0	0	0	2088
4.1	63648	0	0	0	0	0	0	2088
4.1	63792	0	0	0	0	0	0	2214
4.1	63936	0	0	0	0	0	0	2106
4.1	64080	0	0	0	0	0	0	2226
4.1	64224	0	0	0	0	0	0	2196
4.1	64368	0	0	0	0	0	0	2253
4.1	64512	0	0	0	0	0	0	2211
4.1	64656	0	0	0	0	0	0	2085
4.1	64800	0	0	0	0	0	0	2082
4.1	64944	0	0	0	0	0	0	2127
4.1	65088	0	0	0	0	0	0	2091
4.1	65232	0	0	0	0	0	0	2166
4.1	65376	0	0	0	0	0	0	2211
4.1	65520	0	0	0	0	0	0	2154
4.1	65664	0	0	0	0	0	0	2052
4.1	65808	0	0	0	0	0	0	2181
4.1	65952	0	0	0	0	0	0	2259
4.1	66096	0	0	0	0	0	0	2205
4.1	66240	0	0	0	0	0	0	2334
4.1	66384	0	0	0	0	0	0	2298
4.1	66528	0	0	0	0	0	0	2115
4.1	66672	0	0	0	0	0	0	2028
4.1	66816	0	0	0	0	0	0	2124
4.1	66960	0	0	0	0	0	0	2085
4.1	67104	0	0	0	0	0	0	2094
4.1	67248	0	0	0	0	0	0	2106
4.1	67392	0	0	0	0	0	0	2070
4.1	67536	0	0	0	0	0	0	2157
4.1	67680	0	0	0	0	0	0	2244
4.1	67824	0	0	0	0	0	0	2166
4.1	67968	0	0	0	0	0	0	2163
4.1	68112	0	0	0	0	0	0	2091
4.1	68256	0	0	0	0	0	0	2160
4.1	68400	0	0	0	0	0	0	2127
4.1	68544	0	0	0	0	0	0	2121
4.1	68688	0	0	0	0	0	0	2169
4.1	68832	0	0	0	0	0	0	2082
4.1	68976	0	0	0	0	0	0	2040
4.1	69120	0	0	0	0	0	0	2061
4.2	43344	0	29	0	29	29	153.272	1992
4.2	43488	0	26	0	26	26	180.267	2004
4.2	43632	0	24	0	24	24	121.226	1920
4.2	43776	0	19	0	19	19	107.155	1992
4.2	43920	0	17	0	17	17	35.0862	2001
4.2	44064	0	13	0	13	13	86.1402	1941
4.2	44208	0	12	0	12	12	11.0303	1881
4.2	44352	0	12	0	12	12	80.1504	1977
4.2	44496	0	11	0	11	11	0	1980
4.2	44640	0	9	0	9	9	54.0991	1896
4.2	44784	0	7	0	7	7	0	1935
4.2	44928	0	4	0	4	4	13.0256	1995
4.2	45072	0	3	0	3	3	0	1974
4.2	45216	0	3	0	3	3	0	1974
4.2	45360	0	2	0	2	2	17.0196	1980
4.2	45504	0	2	0	2	2	13.0256	2040
4.2	45648	0	2	0	2	2	0	1869
4.2	45792	0	2	0	2	2	13.0256	1986
4.2	45936	0	2	0	2	2	17.0196	1956
4.2	46080	0	2	0	2	2	15.0222	1815
4.2	46224	0	2	0	2	2	0	1827
4.2	46368	0	2	0	2	2	15.0222	1851
4.2	46512	0	1	0	1	1	17.0196	1926
4.2	46656	0	1	0	1	1	17.0196	1899
4.2	46800	0	1	0	1	1	0	1896
4.2	46944	0	1	0	1	1	0	1770
4.2	47088	0	1	0	1	1	15.0222	1749
4.2	47232	0	1	0	1	1	0	1791
4.2	47376	0	1	0	1	1	15.0222	1863
4.2	47520	0	1	0	1	1	0	1872
4.2	47664	0	0	0	0	0	0	1881
4.2	47808	0	0	0	0	0	0	1911
4.2	47952	0	0	0	0	0	0	1950
4.2	48096	0	0	0	0	0	0	1806
4.2	48240	0	0	0	0	0	0	1809
4.2	48384	0	0	0	0	0	0	1809
4.2	48528	0	0	0	0	0	0	1896
4.2	48672	0	0	0	0	0	0	1917
4.2	48816	0	0	0	0	0	0	1890
4.2	48960	0	0	0	0	0	0	1890
4.2	49104	0	0	0	0	0	0	1800
4.2	49248	0	0	0	0	0	0	1854
4.2	49392	0	0	0	0	0	0	1743
4.2	49536	0	0	0	0	0	0	1788
4.2	49680	0	0	0	0	0	0	1887
4.2	49824	0	0	0	0	0	0	2070
4.2	49968	0	0	0	0	0	0	1986
4.2	50112	0	0	0	0	0	0	1902
4.2	50256	0	0	0	0	0	0	1911
4.2	50400	0	0	0	0	0	0	1899
4.2	50544	0	0	0	0	0	0	1890
4.2	50688	0	0	0	0	0	0	1866
4.2	50832	0	0	0	0	0	0	1848
4.2	50976	0	0	0	0	0	0	1899
4.2	51120	0	0	0	0	0	0	1875
4.2	51264	0	0	0	0	0	0	1842
4.2	51408	0	0	0	0	0	0	1875
4.2	51552	0	0	0	0	0	0	1803
4.2	51696	0	0	0	0	0	0	1749
4.2	51840	0	0	0	0	0	0	1893
4.2	51984	0	0	0	0	0	0	1863
4.2	52128	0	0	0	0	0	0	1977
4.2	52272	0	0	0	0	0	0	2016
4.2	52416	0	0	0	0	0	0	1815
4.2	52560	0	0	0	0	0	0	1854
4.2	52704	0	0	0	0	0	0	1851
4.2	52848	0	0	0	0	0	0	1866
4.2	52992	0	0	0	0	0	0	1857
4.2	53136	0	0	0	0	0	0	1950
4.2	53280	0	0	0	0	0	0	2052
4.2	53424	0	0	0	0	0	0	2040
4.2	53568	0	0	0	0	0	0	1941
4.2	53712	0	0	0	0	0	0	1896
4.2	53856	0	0	0	0	0	0	1914
4.2	54000	0	0	0	0	0	0	1920
4.2	54144	0	0	0	0	0	0	2064
4.2	54288	0	0	0	0	0	0	2016
4.2	54432	0	0	0	0	0	0	1881
4.2	54576	0	0	0	0	0	0	1833
4.2	54720	0	0	0	0	0	0	1836
4.2	54864	0	0	0	0	0	0	1941
4.2	55008	0	0	0	0	0	0	1881
4.2	55152	0	0	0	0	0	0	1758
4.2	55296	0	0	0	0	0	0	1869
4.2	55440	0	0	0	0	0	0	1893
4.2	55584	0	0	0	0	0	0	1857
4.2	55728	0	0	0	0	0	0	1902
4.2	55872	0	0	0	0	0	0	1884
4.2	56016	0	0	0	0	0	0	1845
4.2	56160	0	0	0	0	0	0	1920
4.2	56304	0	0	0	0	0	0	1839
4.2	56448	0	0	0	0	0	0	1851
4.2	56592	0	0	0	0	0	0	1971
4.2	56736	0	0	0	0	0	0	2004
4.2	56880	0	0	0	0	0	0	1929
4.2	57024	0	0	0	0	0	0	1860
4.2	57168	0	0	0	0	0	0	1800
4.2	57312	0	0	0	0	0	0	1872
4.2	57456	0	0	0	0	0	0	1881
4.2	57600	0	0	0	0	0	0	1752
4.2	57744	0	0	0	0	0	0	1800
4.2	57888	0	0	0	0	0	0	1737
4.2	58032	0	0	0	0	0	0	1737
4.2	58176	0	0	0	0	0	0	1734
4.2	58320	0	0	0	0	0	0	1794
4.2	58464	0	0	0	0	0	0	1773
4.2	58608	0	0	0	0	0	0	1797
4.2	58752	0	0	0	0	0	0	1860
4.2	58896	0	0	0	0	0	0	1881
4.2	59040	0	0	0	0	0	0	1752
4.2	59184	0	0	0	0	0	0	1767
4.2	59328	0	0	0	0	0	0	1869
4.2	59472	0	0	0	0	0	0	1851
4.2	59616	0	0	0	0	0	0	1800
4.2	59760	0	0	0	0	0	0	1821
4.2	59904	0	0	0	0	0	0	1902
4.2	60048	0	0	0	0	0	0	1842
4.2	60192	0	0	0	0	0	0	1848
4.2	60336	0	0	0	0	0	0	1995
4.2	60480	0	0	0	0	0	0	1851
4.2	60624	0	0	0	0	0	0	1893
4.2	60768	0	0	0	0	0	0	1863
4.2	60912	0	0	0	0	0	0	1845
4.2	61056	0	0	0	0	0	0	1872
4.2	61200	0	0	0	0	0	0	1938
4.2	61344	0	0	0	0	0	0	1971
4.2	61488	0	0	0	0	0	0	1860
4.2	61632	0	0	0	0	0	0	1917
4.2	61776	0	0	0	0	0	0	1842
4.2	61920	0	0	0	0	0	0	1833
4.2	62064	0	0	0	0	0	0	1791
4.2	62208	0	0	0	0	0	0	1845
4.2	62352	0	0	0	0	0	0	1887
4.2	62496	0	0	0	0	0	0	1959
4.2	62640	0	0	0	0	0	0	1935
4.2	62784	0	0	0	0	0	0	1923
4.2	62928	0	0	0	0	0	0	1962
4.2	63072	0	0	0	0	0	0	1965
4.2	63216	0	0	0	0	0	0	1890
4.2	63360	0	0	0	0	0	0	1857
4.2	63504	0	0	0	0	0	0	1812
4.2	63648	0	0	0	0	0	0	1938
4.2	63792	0	0	0	0	0	0	1977
4.2	63936	0	0	0	0	0	0	1911
4.2	64080	0	0	0	0	0	0	1899
4.2	64224	0	0	0	0	0	0	1863
4.2	64368	0	0	0	0	0	0	1818
4.2	64512	0	0	0	0	0	0	1983
4.2	64656	0	0	0	0	0	0	1893
4.2	64800	0	0	0	0	0	0	1869
4.2	64944	0	0	0	0	0	0	1755
4.2	65088	0	0	0	0	0	0	1899
4.2	65232	0	0	0	0	0	0	1854
4.2	65376	0	0	0	0	0	0	1908
4.2	65520	0	0	0	0	0	0	1953
4.2	65664	0	0	0	0	0	0	1950
4.2	65808	0	0	0	0	0	0	1839
4.2	65952	0	0	0	0	0	0	1836
4.2	66096	0	0	0	0	0	0	1899
4.2	66240	0	0	0	0	0	0	1893
4.2	66384	0	0	0	0	0	0	1836
4.2	66528	0	0	0	0	0	0	1863
4.2	66672	0	0	0	0	0	0	1887
4.2	66816	0	0	0	0	0	0	1938
4.2	66960	0	0	0	0	0	0	1953
4.2	67104	0	0	0	0	0	0	1980
4.2	67248	0	0	0	0	0	0	1887
4.2	67392	0	0	0	0	0	0	1809
4.2	67536	0	0	0	0	0	0	1866
4.2	67680	0	0	0	0	0	0	1785
4.2	67824	0	0	0	0	0	0	1863
4.2	67968	0	0	0	0	0	0	1848
4.2	68112	0	0	0	0	0	0	1842
4.2	68256	0	0	0	0	0	0	1866
4.2	68400	0	0	0	0	0	0	1758
4.2	68544	0	0	0	0	0	0	1776
4.2	68688	0	0	0	0	0	0	1773
4.2	68832	0	0	0	0	0	0	1815
4.2	68976	0	0	0	0	0	0	1881
4.2	69120	0	0	0	0	0	0	1815
5.1	43344	0	66	0	66	66	1.33333	4134
5.1	43488	0	60	0	60	60	1.33333	4164
5.1	43632	0	50	0	50	50	1.33333	4227
5.1	43776	0	43	0	43	43	1.33333	4239
5.1	43920	0	37	0	37	37	1.33333	4122
5.1	44064	0	27	0	27	27	1.33333	4080
5.1	44208	0	24	0	24	24	1.33333	4209
5.1	44352	0	19	0	19	19	1.33333	4137
5.1	44496	0	14	0	14	14	1.33333	4131
5.1	44640	0	7	0	7	7	0	3813
5.1	44784	0	4	0	4	4	0	3930
5.1	44928	0	4	0	4	4	0	4041
5.1	45072	0	3	0	3	3	0	4269
5.1	45216	0	1	0	1	1	0	4014
5.1	45360	0	1	0	1	1	0	3975
5.1	45504	0	1	0	1	1	0	3900
5.1	45648	0	1	0	1	1	0	4122
5.1	45792	0	0	0	0	0	0	4086
5.1	45936	0	0	0	0	0	0	3987
5.1	46080	0	0	0	0	0	0	4020
5.1	46224	0	0	0	0	0	0	3888
5.1	46368	0	0	0	0	0	0	3981
5.1	46512	0	0	0	0	0	0	3993
5.1	46656	0	0	0	0	0	0	3927
5.1	46800	0	0	0	0	0	0	4026
5.1	46944	0	0	0	0	0	0	4020
5.1	47088	0	0	0	0	0	0	3972
5.1	47232	0	0	0	0	0	0	4047
5.1	47376	0	0	0	0	0	0	3966
5.1	47520	0	0	0	0	0	0	3996
5.1	47664	0	0	0	0	0	0	3855
5.1	47808	0	0	0	0	0	0	4023
5.1	47952	0	0	0	0	0	0	4071
5.1	48096	0	0	0	0	0	0	4005
5.1	48240	0	0	0	0	0	0	4020
5.1	48384	0	0	0	0	0	0	4113
5.1	48528	0	0	0	0	0	0	4209
5.1	48672	0	0	0	0	0	0	4110
5.1	48816	0	0	0	0	0	0	4065
5.1	48960	0	0	0	0	0	0	3960
5.1	49104	0	0	0	0	0	0	3999
5.1	49248	0	0	0	0	0	0	3912
5.1	49392	0	0	0	0	0	0	4098
5.1	49536	0	0	0	0	0	0	4188
5.1	49680	0	0	0	0	0	0	4047
5.1	49824	0	0	0	0	0	0	4173
5.1	49968	0	0	0	0	0	0	4152
5.1	50112	0	0	0	0	0	0	4077
5.1	50256	0	0	0	0	0	0	4074
5.1	50400	0	0	0	0	0	0	3990
5.1	50544	0	0	0	0	0	0	4227
5.1	50688	0	0	0	0	0	0	4224
5.1	50832	0	0	0	0	0	0	4176
5.1	50976	0	0	0	0	0	0	4119
5.1	51120	0	0	0	0	0	0	3903
5.1	51264	0	0	0	0	0	0	4143
5.1	51408	0	0	0	0	0	0	4245
5.1	51552	0	0	0	0	0	0	4317
5.1	51696	0	0	0	0	0	0	4071
5.1	51840	0	0	0	0	0	0	4125
5.1	51984	0	0	0	0	0	0	4128
5.1	52128	0	0	0	0	0	0	4071
5.1	52272	0	0	0	0	0	0	4143
5.1	52416	0	0	0	0	0	0	3888
5.1	52560	0	0	0	0	0	0	4074
5.1	52704	0	0	0	0	0	0	4050
5.1	52848	0	0	0	0	0	0	4032
5.1	52992	0	0	0	0	0	0	3978
5.1	53136	0	0	0	0	0	0	3831
5.1	53280	0	0	0	0	0	0	4005
5.1	53424	0	0	0	0	0	0	4020
5.1	53568	0	0	0	0	0	0	4041
5.1	53712	0	0	0	0	0	0	4023
5.1	53856	0	0	0	0	0	0	3927
5.1	54000	0	0	0	0	0	0	3960
5.1	54144	0	0	0	0	0	0	4074
5.1	54288	0	0	0	0	0	0	4134
5.1	54432	0	0	0	0	0	0	3987
5.1	54576	0	0	0	0	0	0	4056
5.1	54720	0	0	0	0	0	0	4083
5.1	54864	0	0	0	0	0	0	4131
5.1	55008	0	0	0	0	0	0	4002
5.1	55152	0	0	0	0	0	0	4134
5.1	55296	0	0	0	0	0	0	4230
5.1	55440	0	0	0	0	0	0	4149
5.1	55584	0	0	0	0	0	0	4047
5.1	55728	0	0	0	0	0	0	4113
5.1	55872	0	0	0	0	0	0	4155
5.1	56016	0	0	0	0	0	0	4077
5.1	56160	0	0	0	0	0	0	3999
5.1	56304	0	0	0	0	0	0	3900
5.1	56448	0	0	0	0	0	0	4044
5.1	56592	0	0	0	0	0	0	4014
5.1	56736	0	0	0	0	0	0	4143
5.1	56880	0	0	0	0	0	0	4056
5.1	57024	0	0	0	0	0	0	4170
5.1	57168	0	0	0	0	0	0	4182
5.1	57312	0	0	0	0	0	0	4179
5.1	57456	0	0	0	0	0	0	4233
5.1	57600	0	0	0	0	0	0	4320
5.1	57744	0	0	0	0	0	0	4137
5.1	57888	0	0	0	0	0	0	4152
5.1	58032	0	0	0	0	0	0	4110
5.1	58176	0	0	0	0	0	0	4143
5.1	58320	0	0	0	0	0	0	4062
5.1	58464	0	0	0	0	0	0	4071
5.1	58608	0	0	0	0	0	0	3978
5.1	58752	0	0	0	0	0	0	3999
5.1	58896	0	0	0	0	0	0	4047
5.1	59040	0	0	0	0	0	0	4161
5.1	59184	0	0	0	0	0	0	4038
5.1	59328	0	0	0	0	0	0	4113
5.1	59472	0	0	0	0	0	0	4131
5.1	59616	0	0	0	0	0	0	4194
5.1	59760	0	0	0	0	0	0	4152
5.1	59904	0	0	0	0	0	0	4254
5.1	60048	0	0	0	0	0	0	4257
5.1	60192	0	0	0	0	0	0	4305
5.1	60336	0	0	0	0	0	0	4137
5.1	60480	0	0	0	0	0	0	4083
5.1	60624	0	0	0	0	0	0	3984
5.1	60768	0	0	0	0	0	0	4107
5.1	60912	0	0	0	0	0	0	4098
5.1	61056	0	0	0	0	0	0	4203
5.1	61200	0	0	0	0	0	0	4224
5.1	61344	0	0	0	0	0	0	4251
5.1	61488	0	0	0	0	0	0	4131
5.1	61632	0	0	0	0	0	0	4122
5.1	61776	0	0	0	0	0	0	4029
5.1	61920	0	0	0	0	0	0	4122
5.1	62064	0	0	0	0	0	0	4017
5.1	62208	0	0	0	0	0	0	4074
5.1	62352	0	0	0	0	0	0	3975
5.1	62496	0	0	0	0	0	0	4149
5.1	62640	0	0	0	0	0	0	4098
5.1	62784	0	0	0	0	0	0	3834
5.1	62928	0	0	0	0	0	0	3903
5.1	63072	0	0	0	0	0	0	3960
5.1	63216	0	0	0	0	0	0	3969
5.1	63360	0	0	0	0	0	0	3975
5.1	63504	0	0	0	0	0	0	4068
5.1	63648	0	0	0	0	0	0	4062
5.1	63792	0	0	0	0	0	0	3960
5.1	63936	0	0	0	0	0	0	4071
5.1	64080	0	0	0	0	0	0	3918
5.1	64224	0	0	0	0	0	0	3825
5.1	64368	0	0	0	0	0	0	4047
5.1	64512	0	0	0	0	0	0	4278
5.1	64656	0	0	0	0	0	0	4194
5.1	64800	0	0	0	0	0	0	4155
5.1	64944	0	0	0	0	0	0	3957
5.1	65088	0	0	0	0	0	0	4038
5.1	65232	0	0	0	0	0	0	3990
5.1	65376	0	0	0	0	0	0	3936
5.1	65520	0	0	0	0	0	0	4137
5.1	65664	0	0	0	0	0	0	4101
5.1	65808	0	0	0	0	0	0	4065
5.1	65952	0	0	0	0	0	0	4047
5.1	66096	0	0	0	0	0	0	4017
5.1	66240	0	0	0	0	0	0	4059
5.1	66384	0	0	0	0	0	0	4092
5.1	66528	0	0	0	0	0	0	3963
5.1	66672	0	0	0	0	0	0	4026
5.1	66816	0	0	0	0	0	0	4002
5.1	66960	0	0	0	0	0	0	4080
5.1	67104	0	0	0	0	0	0	4089
5.1	67248	0	0	0	0	0	0	3978
5.1	67392	0	0	0	0	0	0	4059
5.1	67536	0	0	0	0	0	0	4002
5.1	67680	0	0	0	0	0	0	3960
5.1	67824	0	0	0	0	0	0	4032
5.1	67968	0	0	0	0	0	0	4191
5.1	68112	0	0	0	0	0	0	4065
5.1	68256	0	0	0	0	0	0	4188
5.1	68400	0	0	0	0	0	0	4170
5.1	68544	0	0	0	0	0	0	3921
5.1	68688	0	0	0	0	0	0	3900
5.1	68832	0	0	0	0	0	0	4104
5.1	68976	0	0	0	0	0	0	4089
5.1	69120	0	0	0	0	0	0	3996
6.3	43344	524	2680	31	2649	3204	57652.8	12664
6.3	43488	494	2521	36	2485	3015	57011.3	12939
6.3	43632	489	2341	67	2274	2830	53491.3	12448
6.3	43776	525	2095	32	2063	2620	50511.1	12371
6.3	43920	523	1896	22	1874	2419	47242.5	12239
6.3	44064	528	1706	14	1692	2234	42971.8	12213
6.3	44208	474	1547	11	1536	2021	40509	12396
6.3	44352	476	1400	2	1398	1876	37435.9	12347
6.3	44496	447	1316	9	1307	1763	36692.8	12623
6.3	44640	452	1210	19	1191	1662	35545.1	12739
6.3	44784	428	1125	23	1102	1553	34587.9	12777
6.3	44928	462	998	8	990	1460	33882.9	12758
6.3	45072	553	912	2	910	1465	35411.4	12706
6.3	45216	553	844	26	818	1397	37692.4	12753
6.3	45360	610	760	12	748	1370	36900.4	13114
6.3	45504	577	733	26	707	1310	35330.7	13165
6.3	45648	636	706	39	667	1342	37966.5	13424
6.3	45792	594	664	33	631	1258	32782.9	13187
6.3	45936	628	617	31	586	1245	35440.2	13264
6.3	46080	580	627	22	605	1207	34709.1	13384
6.3	46224	681	558	14	544	1239	36659.2	13228
6.3	46368	751	534	21	513	1285	38569.5	13367
6.3	46512	681	500	35	465	1181	35170.2	13854
6.3	46656	711	483	52	431	1194	36935.1	13744
6.3	46800	701	435	39	396	1136	36009.6	13879
6.3	46944	709	370	16	354	1079	33582.4	13992
6.3	47088	658	386	38	348	1044	30856.3	14192
6.3	47232	608	346	33	313	954	29010.8	14193
6.3	47376	645	318	19	299	963	30664.4	14085
6.3	47520	642	311	17	294	953	31155.4	13794
6.3	47664	643	315	41	274	958	31802.4	13984
6.3	47808	550	311	28	283	861	26308.8	13861
6.3	47952	553	263	15	248	816	25286.1	13404
6.3	48096	538	269	34	235	807	24531.6	13931
6.3	48240	593	216	9	207	809	26398.7	13895
6.3	48384	590	213	15	198	803	24433.9	14107
6.3	48528	544	191	6	185	735	19726.4	13559
6.3	48672	494	232	34	198	726	18198.1	13078
6.3	48816	592	199	18	181	791	19161.4	13146
6.3	48960	597	229	21	208	826	20283.9	13097
6.3	49104	573	222	29	193	795	19838.1	13361
6.3	49248	522	211	5	206	733	18748.9	13234
6.3	49392	522	219	15	204	741	19006.8	13394
6.3	49536	574	190	10	180	764	19213	13019
6.3	49680	578	212	25	187	790	18824.9	13526
6.3	49824	572	197	28	169	769	19523.8	13616
6.3	49968	520	187	16	171	707	17085.6	13492
6.3	50112	452	181	8	173	633	18159.9	13444
6.3	50256	453	150	3	147	603	18181.7	13370
6.3	50400	437	157	11	146	594	19785.5	13220
6.3	50544	450	159	10	149	609	20652.2	12825
6.3	50688	517	143	14	129	660	23336.5	12949
6.3	50832	517	156	30	126	673	23667	12902
6.3	50976	466	189	66	123	655	23209.1	12815
6.3	51120	530	166	27	139	696	24993.3	13186
6.3	51264	548	152	20	132	700	25759.5	13129
6.3	51408	612	131	23	108	743	26906.4	13014
6.3	51552	555	145	17	128	700	24943.5	14013
6.3	51696	584	150	27	123	734	26673.6	13959
6.3	51840	544	195	32	163	739	25663.4	14272
6.3	51984	546	149	5	144	695	22233.7	14098
6.3	52128	479	186	40	146	665	21817.7	13600
6.3	52272	471	124	8	116	595	22184.5	13457
6.3	52416	496	123	10	113	619	22935.3	13127
6.3	52560	571	130	4	126	701	25222.7	13254
6.3	52704	636	130	8	122	766	28300.1	13243
6.3	52848	523	224	56	168	747	27223.6	13736
6.3	52992	511	194	12	182	705	28642.7	14655
6.3	53136	530	210	21	189	740	29611.8	14538
6.3	53280	556	175	3	172	731	28558.9	14274
6.3	53424	591	169	8	161	760	28410.6	14156
6.3	53568	492	193	13	180	685	25951.9	14459
6.3	53712	500	190	1	189	690	25138	14539
6.3	53856	544	168	12	156	712	27543.1	14319
6.3	54000	597	134	1	133	731	24378.8	14770
6.3	54144	613	144	25	119	757	23326.7	14567
6.3	54288	621	157	24	133	778	23274.8	15027
6.3	54432	596	167	28	139	763	25138	15078
6.3	54576	571	168	31	137	739	25630.8	15177
6.3	54720	585	147	24	123	732	26966.9	15389
6.3	54864	581	123	13	110	704	26064.8	15671
6.3	55008	545	127	22	105	672	24970.6	16033
6.3	55152	638	112	25	87	750	24630.6	15729
6.3	55296	669	120	18	102	789	28044	15631
6.3	55440	648	126	33	93	774	25069.7	15863
6.3	55584	670	96	13	83	766	26982.9	15608
6.3	55728	665	114	30	84	779	28033	15611
6.3	55872	682	105	18	87	787	29491	15674
6.3	56016	629	96	13	83	725	27237.9	15874
6.3	56160	626	108	17	91	734	30533.1	16123
6.3	56304	669	137	33	104	806	34670.4	16261
6.3	56448	797	117	20	97	914	38877.9	16441
6.3	56592	761	155	44	111	916	37687.6	17159
6.3	56736	704	135	22	113	839	34388.2	16823
6.3	56880	681	117	17	100	798	32599	16543
6.3	57024	669	144	27	117	813	33923.1	16659
6.3	57168	573	121	10	111	694	29410.7	16584
6.3	57312	590	148	13	135	738	31749.8	15835
6.3	57456	591	137	12	125	728	34435	15646
6.3	57600	594	121	11	110	715	34979	15858
6.3	57744	599	177	39	138	776	37766.3	15830
6.3	57888	635	151	21	130	786	39158.4	15780
6.3	58032	583	170	44	126	753	33942.8	15503
6.3	58176	530	154	32	122	684	35664.8	15456
6.3	58320	586	162	27	135	748	39926.2	15197
6.3	58464	623	118	10	108	741	37627.1	15246
6.3	58608	576	148	19	129	724	34915.1	15964
6.3	58752	662	138	11	127	800	38762.4	16083
6.3	58896	657	154	14	140	811	38929.2	15413
6.3	59040	687	160	19	141	847	39174.1	15594
6.3	59184	641	197	25	172	838	35460.8	16201
6.3	59328	647	198	14	184	845	34934.8	16430
6.3	59472	708	234	47	187	942	36247	16557
6.3	59616	660	224	51	173	884	36521	17035
6.3	59760	724	180	18	162	904	37586.1	17056
6.3	59904	764	223	28	195	987	43150.5	16944
6.3	60048	760	244	28	216	1004	44466.6	17140
6.3	60192	815	263	34	229	1078	49822.9	17652
6.3	60336	864	281	39	242	1145	53052.2	18059
6.3	60480	875	271	42	229	1146	54804.4	18343
6.3	60624	889	250	15	235	1139	56699.5	18376
6.3	60768	862	285	50	235	1147	53976.6	18348
6.3	60912	737	249	37	212	986	46485.8	18348
6.3	61056	749	202	21	181	951	45793.7	18234
6.3	61200	828	170	4	166	998	50494.1	18054
6.3	61344	903	223	43	180	1126	55336.7	18433
6.3	61488	930	199	25	174	1129	55564.7	18372
6.3	61632	921	202	21	181	1123	55138.7	18652
6.3	61776	945	207	28	179	1152	57221.8	18886
6.3	61920	938	241	30	211	1179	59081	19057
6.3	62064	983	215	17	198	1198	58974.2	19210
6.3	62208	953	283	57	226	1236	61818	19227
6.3	62352	951	237	18	219	1188	62222.7	19545
6.3	62496	880	225	19	206	1105	58935.4	19943
6.3	62640	926	199	20	179	1125	61198.4	19378
6.3	62784	1039	210	35	175	1249	71230.9	18582
6.3	62928	1026	230	44	186	1256	69258.8	18992
6.3	63072	971	219	36	183	1190	63942.6	19945
6.3	63216	1018	214	23	191	1232	67619	19811
6.3	63360	978	270	28	242	1248	69125.1	19386
6.3	63504	1046	254	18	236	1300	73115.3	18716
6.3	63648	1024	313	43	270	1337	72883.5	18980
6.3	63792	1046	328	31	297	1374	73638.7	19465
6.3	63936	1016	330	38	292	1346	71442.6	19850
6.3	64080	1084	330	32	298	1414	74252.8	19497
6.3	64224	1075	369	41	328	1444	74895.6	19651
6.3	64368	1116	358	30	328	1474	73677.5	19552
6.3	64512	1174	392	55	337	1566	75703.5	19723
6.3	64656	1068	354	28	326	1422	72158.3	20544
6.3	64800	968	368	18	350	1336	66132.9	20524
6.3	64944	916	333	9	324	1249	61047.6	20229
6.3	65088	870	345	56	289	1215	60362.4	19762
6.3	65232	843	345	18	327	1188	61684.4	19878
6.3	65376	815	311	24	287	1126	59952.1	19867
6.3	65520	928	282	26	256	1210	65406.5	19435
6.3	65664	1052	300	29	271	1352	73130	19098
6.3	65808	1022	321	17	304	1343	67179.6	19302
6.3	65952	1068	331	25	306	1399	66876.8	20025
6.3	66096	1114	346	56	290	1460	69428	20524
6.3	66240	1094	303	42	261	1397	67530.7	20834
6.3	66384	1108	326	45	281	1434	70745.6	21023
6.3	66528	1105	297	29	268	1402	71006.6	20718
6.3	66672	1044	289	55	234	1333	64393.2	21124
6.3	66816	1082	249	36	213	1331	64309	21223
6.3	66960	1114	243	55	188	1357	63994.1	21320
6.3	67104	1068	268	33	235	1336	65777.3	21424
6.3	67248	1129	256	29	227	1385	63809.2	21208
6.3	67392	1154	267	30	237	1421	65414.2	21292
6.3	67536	1099	279	37	242	1378	68187.2	21249
6.3	67680	1107	292	37	255	1399	69068.3	21625
6.3	67824	1154	340	42	298	1494	71491.5	20991
6.3	67968	1115	369	71	298	1484	70257.4	21085
6.3	68112	1085	312	32	280	1397	68596.4	20895
6.3	68256	1022	309	33	276	1331	65928.1	21157
6.3	68400	938	306	25	281	1244	58590.7	21718
6.3	68544	851	311	20	291	1162	57601.6	20771
6.3	68688	981	285	12	273	1266	65575.9	20605
6.3	68832	917	302	24	278	1219	63428.8	20667
6.3	68976	905	293	28	265	1198	66893.8	21310
6.3	69120	981	266	19	247	1247	66670.8	21442
7.3	43344	0	33	0	33	33	299.709	1041
7.3	43488	0	28	0	28	28	269.553	1086
7.3	43632	0	20	0	20	20	206.419	1119
7.3	43776	0	16	0	16	16	158.31	1062
7.3	43920	0	14	0	14	14	102.21	1026
7.3	44064	0	11	0	11	11	104.206	1026
7.3	44208	0	11	0	11	11	104.206	1074
7.3	44352	0	6	0	6	6	63.1329	1116
7.3	44496	0	3	0	3	3	35.0862	1167
7.3	44640	0	2	0	2	2	24.0559	1131
7.3	44784	0	2	0	2	2	22.0606	1128
7.3	44928	0	1	0	1	1	13.0256	1065
7.3	45072	0	0	0	0	0	0	1032
7.3	45216	0	0	0	0	0	0	1047
7.3	45360	0	0	0	0	0	0	1125
7.3	45504	0	0	0	0	0	0	1179
7.3	45648	0	0	0	0	0	0	1179
7.3	45792	0	0	0	0	0	0	1122
7.3	45936	0	0	0	0	0	0	1149
7.3	46080	0	0	0	0	0	0	1155
7.3	46224	0	0	0	0	0	0	1197
7.3	46368	0	0	0	0	0	0	1101
7.3	46512	0	0	0	0	0	0	1110
7.3	46656	0	0	0	0	0	0	1185
7.3	46800	0	0	0	0	0	0	1185
7.3	46944	0	0	0	0	0	0	1158
7.3	47088	0	0	0	0	0	0	1194
7.3	47232	0	0	0	0	0	0	1056
7.3	47376	0	0	0	0	0	0	1041
7.3	47520	0	0	0	0	0	0	1128
7.3	47664	0	0	0	0	0	0	1134
7.3	47808	0	0	0	0	0	0	1092
7.3	47952	0	0	0	0	0	0	1107
7.3	48096	0	0	0	0	0	0	1110
7.3	48240	0	0	0	0	0	0	1125
7.3	48384	0	0	0	0	0	0	1068
7.3	48528	0	0	0	0	0	0	1089
7.3	48672	0	0	0	0	0	0	1071
7.3	48816	0	0	0	0	0	0	1023
7.3	48960	0	0	0	0	0	0	1143
7.3	49104	0	0	0	0	0	0	1116
7.3	49248	0	0	0	0	0	0	1062
7.3	49392	0	0	0	0	0	0	1134
7.3	49536	0	0	0	0	0	0	1038
7.3	49680	0	0	0	0	0	0	1068
7.3	49824	0	0	0	0	0	0	1101
7.3	49968	0	0	0	0	0	0	1176
7.3	50112	0	0	0	0	0	0	1113
7.3	50256	0	0	0	0	0	0	1149
7.3	50400	0	0	0	0	0	0	1221
7.3	50544	0	0	0	0	0	0	1155
7.3	50688	0	0	0	0	0	0	1038
7.3	50832	0	0	0	0	0	0	1047
7.3	50976	0	0	0	0	0	0	1077
7.3	51120	0	0	0	0	0	0	1143
7.3	51264	0	0	0	0	0	0	1089
7.3	51408	0	0	0	0	0	0	1029
7.3	51552	0	0	0	0	0	0	1086
7.3	51696	0	0	0	0	0	0	1113
7.3	51840	0	0	0	0	0	0	1149
7.3	51984	0	0	0	0	0	0	1236
7.3	52128	0	0	0	0	0	0	1176
7.3	52272	0	0	0	0	0	0	1128
7.3	52416	0	0	0	0	0	0	1059
7.3	52560	0	0	0	0	0	0	1158
7.3	52704	0	0	0	0	0	0	1107
7.3	52848	0	0	0	0	0	0	1098
7.3	52992	0	0	0	0	0	0	1014
7.3	53136	0	0	0	0	0	0	1101
7.3	53280	0	0	0	0	0	0	1230
7.3	53424	0	0	0	0	0	0	1251
7.3	53568	0	0	0	0	0	0	1185
7.3	53712	0	0	0	0	0	0	1122
7.3	53856	0	0	0	0	0	0	1152
7.3	54000	0	0	0	0	0	0	1137
7.3	54144	0	0	0	0	0	0	1116
7.3	54288	0	0	0	0	0	0	1074
7.3	54432	0	0	0	0	0	0	1116
7.3	54576	0	0	0	0	0	0	1167
7.3	54720	0	0	0	0	0	0	1113
7.3	54864	0	0	0	0	0	0	1113
7.3	55008	0	0	0	0	0	0	1113
7.3	55152	0	0	0	0	0	0	1131
7.3	55296	0	0	0	0	0	0	1107
7.3	55440	0	0	0	0	0	0	1101
7.3	55584	0	0	0	0	0	0	1056
7.3	55728	0	0	0	0	0	0	1143
7.3	55872	0	0	0	0	0	0	1194
7.3	56016	0	0	0	0	0	0	1143
7.3	56160	0	0	0	0	0	0	1059
7.3	56304	0	0	0	0	0	0	1155
7.3	56448	0	0	0	0	0	0	1137
7.3	56592	0	0	0	0	0	0	1068
7.3	56736	0	0	0	0	0	0	1083
7.3	56880	0	0	0	0	0	0	1140
7.3	57024	0	0	0	0	0	0	1161
7.3	57168	0	0	0	0	0	0	1143
7.3	57312	0	0	0	0	0	0	1104
7.3	57456	0	0	0	0	0	0	1107
7.3	57600	0	0	0	0	0	0	1125
7.3	57744	0	0	0	0	0	0	1194
7.3	57888	0	0	0	0	0	0	1170
7.3	58032	0	0	0	0	0	0	1191
7.3	58176	0	0	0	0	0	0	1236
7.3	58320	0	0	0	0	0	0	1203
7.3	58464	0	0	0	0	0	0	1068
7.3	58608	0	0	0	0	0	0	1140
7.3	58752	0	0	0	0	0	0	1158
7.3	58896	0	0	0	0	0	0	1101
7.3	59040	0	0	0	0	0	0	1059
7.3	59184	0	0	0	0	0	0	1050
7.3	59328	0	0	0	0	0	0	1002
7.3	59472	0	0	0	0	0	0	1056
7.3	59616	0	0	0	0	0	0	1089
7.3	59760	0	0	0	0	0	0	1101
7.3	59904	0	0	0	0	0	0	1104
7.3	60048	0	0	0	0	0	0	1143
7.3	60192	0	0	0	0	0	0	1107
7.3	60336	0	0	0	0	0	0	1083
7.3	60480	0	0	0	0	0	0	1104
7.3	60624	0	0	0	0	0	0	1179
7.3	60768	0	0	0	0	0	0	1020
7.3	60912	0	0	0	0	0	0	1038
7.3	61056	0	0	0	0	0	0	1032
7.3	61200	0	0	0	0	0	0	1161
7.3	61344	0	0	0	0	0	0	1113
7.3	61488	0	0	0	0	0	0	1068
7.3	61632	0	0	0	0	0	0	1068
7.3	61776	0	0	0	0	0	0	1065
7.3	61920	0	0	0	0	0	0	1101
7.3	62064	0	0	0	0	0	0	1131
7.3	62208	0	0	0	0	0	0	1134
7.3	62352	0	0	0	0	0	0	1101
7.3	62496	0	0	0	0	0	0	1122
7.3	62640	0	0	0	0	0	0	1227
7.3	62784	0	0	0	0	0	0	1179
7.3	62928	0	0	0	0	0	0	1152
7.3	63072	0	0	0	0	0	0	1080
7.3	63216	0	0	0	0	0	0	1095
7.3	63360	0	0	0	0	0	0	1101
7.3	63504	0	0	0	0	0	0	1128
7.3	63648	0	0	0	0	0	0	1140
7.3	63792	0	0	0	0	0	0	1068
7.3	63936	0	0	0	0	0	0	1125
7.3	64080	0	0	0	0	0	0	1101
7.3	64224	0	0	0	0	0	0	1083
7.3	64368	0	0	0	0	0	0	1143
7.3	64512	0	0	0	0	0	0	1143
7.3	64656	0	0	0	0	0	0	1230
7.3	64800	0	0	0	0	0	0	1161
7.3	64944	0	0	0	0	0	0	1131
7.3	65088	0	0	0	0	0	0	1083
7.3	65232	0	0	0	0	0	0	1071
7.3	65376	0	0	0	0	0	0	1050
7.3	65520	0	0	0	0	0	0	1113
7.3	65664	0	0	0	0	0	0	1035
7.3	65808	0	0	0	0	0	0	1035
7.3	65952	0	0	0	0	0	0	1014
7.3	66096	0	0	0	0	0	0	1113
7.3	66240	0	0	0	0	0	0	1182
7.3	66384	0	0	0	0	0	0	1110
7.3	66528	0	0	0	0	0	0	1050
7.3	66672	0	0	0	0	0	0	1071
7.3	66816	0	0	0	0	0	0	1077
7.3	66960	0	0	0	0	0	0	1086
7.3	67104	0	0	0	0	0	0	1173
7.3	67248	0	0	0	0	0	0	1089
7.3	67392	0	0	0	0	0	0	1101
7.3	67536	0	0	0	0	0	0	1176
7.3	67680	0	0	0	0	0	0	1140
7.3	67824	0	0	0	0	0	0	1227
7.3	67968	0	0	0	0	0	0	1146
7.3	68112	0	0	0	0	0	0	1149
7.3	68256	0	0	0	0	0	0	1197
7.3	68400	0	0	0	0	0	0	1149
7.3	68544	0	0	0	0	0	0	1116
7.3	68688	0	0	0	0	0	0	1125
7.3	68832	0	0	0	0	0	0	1086
7.3	68976	0	0	0	0	0	0	1062
7.3	69120	0	0	0	0	0	0	1098
8.2	43344	0	40	0	40	40	207.368	1539
8.2	43488	0	33	0	33	33	196.338	1491
8.2	43632	0	27	0	27	27	183.312	1599
8.2	43776	0	25	0	25	25	183.312	1503
8.2	43920	0	23	0	23	23	155.264	1536
8.2	44064	0	20	0	20	20	132.255	1578
8.2	44208	0	17	0	17	17	106.204	1500
8.2	44352	0	15	0	15	15	106.204	1632
8.2	44496	0	15	0	15	15	112.194	1572
8.2	44640	0	11	0	11	11	91.182	1578
8.2	44784	0	8	0	8	8	67.1273	1569
8.2	44928	0	7	0	7	7	65.1307	1527
8.2	45072	0	6	0	6	6	65.1307	1629
8.2	45216	0	5	0	5	5	52.1051	1611
8.2	45360	0	4	0	4	4	0	1572
8.2	45504	0	3	0	3	3	24.0559	1542
8.2	45648	0	1	0	1	1	0	1584
8.2	45792	0	1	0	1	1	0	1536
8.2	45936	0	1	0	1	1	0	1473
8.2	46080	0	1	0	1	1	0	1521
8.2	46224	0	1	0	1	1	0	1470
8.2	46368	0	1	0	1	1	0	1563
8.2	46512	0	0	0	0	0	0	1623
8.2	46656	0	0	0	0	0	0	1698
8.2	46800	0	0	0	0	0	0	1677
8.2	46944	0	0	0	0	0	0	1632
8.2	47088	0	0	0	0	0	0	1578
8.2	47232	0	0	0	0	0	0	1557
8.2	47376	0	0	0	0	0	0	1572
8.2	47520	0	0	0	0	0	0	1593
8.2	47664	0	0	0	0	0	0	1512
8.2	47808	0	0	0	0	0	0	1572
8.2	47952	0	0	0	0	0	0	1494
8.2	48096	0	0	0	0	0	0	1470
8.2	48240	0	0	0	0	0	0	1497
8.2	48384	0	0	0	0	0	0	1440
8.2	48528	0	0	0	0	0	0	1437
8.2	48672	0	0	0	0	0	0	1542
8.2	48816	0	0	0	0	0	0	1626
8.2	48960	0	0	0	0	0	0	1575
8.2	49104	0	0	0	0	0	0	1524
8.2	49248	0	0	0	0	0	0	1605
8.2	49392	0	0	0	0	0	0	1566
8.2	49536	0	0	0	0	0	0	1494
8.2	49680	0	0	0	0	0	0	1479
8.2	49824	0	0	0	0	0	0	1557
8.2	49968	0	0	0	0	0	0	1536
8.2	50112	0	0	0	0	0	0	1566
8.2	50256	0	0	0	0	0	0	1575
8.2	50400	0	0	0	0	0	0	1557
8.2	50544	0	0	0	0	0	0	1464
8.2	50688	0	0	0	0	0	0	1524
8.2	50832	0	0	0	0	0	0	1566
8.2	50976	0	0	0	0	0	0	1533
8.2	51120	0	0	0	0	0	0	1575
8.2	51264	0	0	0	0	0	0	1590
8.2	51408	0	0	0	0	0	0	1530
8.2	51552	0	0	0	0	0	0	1554
8.2	51696	0	0	0	0	0	0	1557
8.2	51840	0	0	0	0	0	0	1527
8.2	51984	0	0	0	0	0	0	1575
8.2	52128	0	0	0	0	0	0	1638
8.2	52272	0	0	0	0	0	0	1560
8.2	52416	0	0	0	0	0	0	1578
8.2	52560	0	0	0	0	0	0	1503
8.2	52704	0	0	0	0	0	0	1518
8.2	52848	0	0	0	0	0	0	1479
8.2	52992	0	0	0	0	0	0	1542
8.2	53136	0	0	0	0	0	0	1566
8.2	53280	0	0	0	0	0	0	1509
8.2	53424	0	0	0	0	0	0	1503
8.2	53568	0	0	0	0	0	0	1548
8.2	53712	0	0	0	0	0	0	1566
8.2	53856	0	0	0	0	0	0	1476
8.2	54000	0	0	0	0	0	0	1488
8.2	54144	0	0	0	0	0	0	1455
8.2	54288	0	0	0	0	0	0	1512
8.2	54432	0	0	0	0	0	0	1464
8.2	54576	0	0	0	0	0	0	1476
8.2	54720	0	0	0	0	0	0	1512
8.2	54864	0	0	0	0	0	0	1542
8.2	55008	0	0	0	0	0	0	1527
8.2	55152	0	0	0	0	0	0	1524
8.2	55296	0	0	0	0	0	0	1431
8.2	55440	0	0	0	0	0	0	1554
8.2	55584	0	0	0	0	0	0	1560
8.2	55728	0	0	0	0	0	0	1524
8.2	55872	0	0	0	0	0	0	1668
8.2	56016	0	0	0	0	0	0	1656
8.2	56160	0	0	0	0	0	0	1524
8.2	56304	0	0	0	0	0	0	1488
8.2	56448	0	0	0	0	0	0	1593
8.2	56592	0	0	0	0	0	0	1650
8.2	56736	0	0	0	0	0	0	1611
8.2	56880	0	0	0	0	0	0	1566
8.2	57024	0	0	0	0	0	0	1512
8.2	57168	0	0	0	0	0	0	1590
8.2	57312	0	0	0	0	0	0	1545
8.2	57456	0	0	0	0	0	0	1425
8.2	57600	0	0	0	0	0	0	1572
8.2	57744	0	0	0	0	0	0	1512
8.2	57888	0	0	0	0	0	0	1599
8.2	58032	0	0	0	0	0	0	1617
8.2	58176	0	0	0	0	0	0	1542
8.2	58320	0	0	0	0	0	0	1533
8.2	58464	0	0	0	0	0	0	1641
8.2	58608	0	0	0	0	0	0	1596
8.2	58752	0	0	0	0	0	0	1473
8.2	58896	0	0	0	0	0	0	1536
8.2	59040	0	0	0	0	0	0	1569
8.2	59184	0	0	0	0	0	0	1617
8.2	59328	0	0	0	0	0	0	1464
8.2	59472	0	0	0	0	0	0	1482
8.2	59616	0	0	0	0	0	0	1506
8.2	59760	0	0	0	0	0	0	1479
8.2	59904	0	0	0	0	0	0	1578
8.2	60048	0	0	0	0	0	0	1485
8.2	60192	0	0	0	0	0	0	1545
8.2	60336	0	0	0	0	0	0	1527
8.2	60480	0	0	0	0	0	0	1629
8.2	60624	0	0	0	0	0	0	1578
8.2	60768	0	0	0	0	0	0	1632
8.2	60912	0	0	0	0	0	0	1509
8.2	61056	0	0	0	0	0	0	1389
8.2	61200	0	0	0	0	0	0	1611
8.2	61344	0	0	0	0	0	0	1596
8.2	61488	0	0	0	0	0	0	1503
8.2	61632	0	0	0	0	0	0	1500
8.2	61776	0	0	0	0	0	0	1512
8.2	61920	0	0	0	0	0	0	1575
8.2	62064	0	0	0	0	0	0	1527
8.2	62208	0	0	0	0	0	0	1404
8.2	62352	0	0	0	0	0	0	1515
8.2	62496	0	0	0	0	0	0	1551
8.2	62640	0	0	0	0	0	0	1407
8.2	62784	0	0	0	0	0	0	1428
8.2	62928	0	0	0	0	0	0	1521
8.2	63072	0	0	0	0	0	0	1494
8.2	63216	0	0	0	0	0	0	1482
8.2	63360	0	0	0	0	0	0	1482
8.2	63504	0	0	0	0	0	0	1449
8.2	63648	0	0	0	0	0	0	1485
8.2	63792	0	0	0	0	0	0	1500
8.2	63936	0	0	0	0	0	0	1560
8.2	64080	0	0	0	0	0	0	1494
8.2	64224	0	0	0	0	0	0	1392
8.2	64368	0	0	0	0	0	0	1476
8.2	64512	0	0	0	0	0	0	1500
8.2	64656	0	0	0	0	0	0	1527
8.2	64800	0	0	0	0	0	0	1536
8.2	64944	0	0	0	0	0	0	1530
8.2	65088	0	0	0	0	0	0	1500
8.2	65232	0	0	0	0	0	0	1545
8.2	65376	0	0	0	0	0	0	1587
8.2	65520	0	0	0	0	0	0	1515
8.2	65664	0	0	0	0	0	0	1503
8.2	65808	0	0	0	0	0	0	1467
8.2	65952	0	0	0	0	0	0	1569
8.2	66096	0	0	0	0	0	0	1515
8.2	66240	0	0	0	0	0	0	1506
8.2	66384	0	0	0	0	0	0	1614
8.2	66528	0	0	0	0	0	0	1530
8.2	66672	0	0	0	0	0	0	1521
8.2	66816	0	0	0	0	0	0	1572
8.2	66960	0	0	0	0	0	0	1590
8.2	67104	0	0	0	0	0	0	1611
8.2	67248	0	0	0	0	0	0	1623
8.2	67392	0	0	0	0	0	0	1551
8.2	67536	0	0	0	0	0	0	1545
8.2	67680	0	0	0	0	0	0	1527
8.2	67824	0	0	0	0	0	0	1551
8.2	67968	0	0	0	0	0	0	1515
8.2	68112	0	0	0	0	0	0	1518
8.2	68256	0	0	0	0	0	0	1596
8.2	68400	0	0	0	0	0	0	1548
8.2	68544	0	0	0	0	0	0	1569
8.2	68688	0	0	0	0	0	0	1485
8.2	68832	0	0	0	0	0	0	1470
8.2	68976	0	0	0	0	0	0	1506
8.2	69120	0	0	0	0	0	0	1512
9.3	43344	56	226	0	226	282	5812.42	4287
9.3	43488	43	177	0	177	220	4482.98	4255
9.3	43632	54	152	0	152	206	4603.84	3934
9.3	43776	69	123	2	121	192	4757.71	3814
9.3	43920	62	114	15	99	176	4763.63	4066
9.3	44064	95	80	7	73	175	5520.55	4308
9.3	44208	82	72	12	60	154	4640.5	4286
9.3	44352	103	50	3	47	153	5056.46	4336
9.3	44496	88	41	3	38	129	4166.2	4444
9.3	44640	69	32	1	31	101	3516.88	4309
9.3	44784	82	22	0	22	104	3852.94	4389
9.3	44928	93	17	0	17	110	4279.92	4375
9.3	45072	89	22	6	16	111	4275.95	4183
9.3	45216	73	14	0	14	87	3526.7	4445
9.3	45360	65	13	0	13	78	3173.61	4393
9.3	45504	97	13	1	12	110	4647.85	4146
9.3	45648	103	14	4	10	117	5079.89	4244
9.3	45792	95	8	0	8	103	4194.85	4400
9.3	45936	102	10	0	10	112	4495.94	4288
9.3	46080	82	10	1	9	92	3901.73	4185
9.3	46224	73	12	0	12	85	3748.65	3947
9.3	46368	97	16	6	10	113	5104.84	4154
9.3	46512	91	10	0	10	101	4318.8	4632
9.3	46656	89	10	2	8	99	3962.85	4572
9.3	46800	69	16	6	10	85	3472.71	4614
9.3	46944	87	11	0	11	98	4351.75	4460
9.3	47088	92	11	2	9	103	4482.8	4393
9.3	47232	119	5	0	5	124	5483.95	4424
9.3	47376	138	8	2	6	146	6240.17	4574
9.3	47520	109	18	12	6	127	5664.96	4789
9.3	47664	144	11	6	5	155	6869.19	4808
9.3	47808	111	18	12	6	129	5271.09	4700
9.3	47952	118	20	10	10	138	5382.23	4688
9.3	48096	76	6	0	6	82	2987.78	4670
9.3	48240	67	8	0	8	75	2820.7	4611
9.3	48384	41	12	1	11	53	2096.47	4107
9.3	48528	37	9	0	9	46	1677.45	3786
9.3	48672	30	9	0	9	39	1116.45	3552
9.3	48816	36	8	0	8	44	1153.56	3344
9.3	48960	29	17	7	10	46	1311.56	3211
9.3	49104	47	7	0	7	54	1679.61	3230
9.3	49248	32	10	0	10	42	1061.6	3426
9.3	49392	34	9	0	9	43	1099.6	3385
9.3	49536	12	12	0	12	24	778.271	3226
9.3	49680	15	11	0	11	26	942.27	3077
9.3	49824	29	11	0	11	40	1514.39	3199
9.3	49968	33	9	0	9	42	1496.44	3426
9.3	50112	25	10	1	9	35	1237.38	3604
9.3	50256	33	7	0	7	40	1540.39	3607
9.3	50400	37	8	3	5	45	1685.45	3636
9.3	50544	30	6	1	5	36	1292.38	3638
9.3	50688	22	6	1	5	28	864.35	3662
9.3	50832	32	6	0	6	38	1216.46	3708
9.3	50976	36	6	0	6	42	1566.42	3566
9.3	51120	51	6	0	6	57	2203.56	3638
9.3	51264	46	6	1	5	52	1838.59	3736
9.3	51408	35	7	1	6	42	1576.43	3586
9.3	51552	26	36	31	5	62	2342.6	3644
9.3	51696	76	5	0	5	81	3049.79	3889
9.3	51840	34	15	10	5	49	1589.63	4149
9.3	51984	38	4	0	4	42	1190.62	3806
9.3	52128	31	7	0	7	38	1222.46	3643
9.3	52272	31	6	1	5	37	1223.43	3640
9.3	52416	53	6	0	6	59	2147.58	3658
9.3	52560	70	6	0	6	76	2728.76	3810
9.3	52704	86	6	0	6	92	3248.92	3799
9.3	52848	52	9	3	6	61	2123.64	3723
9.3	52992	45	5	0	5	50	1720.53	3627
9.3	53136	30	6	0	6	36	1238.39	3765
9.3	53280	18	4	0	4	22	806.222	3841
9.3	53424	15	2	0	2	17	657.161	3540
9.3	53568	9	1	0	1	10	424.083	3540
9.3	53712	10	1	0	1	11	443.095	3563
9.3	53856	19	0	0	0	19	859.141	3410
9.3	54000	9	0	0	0	9	383.071	3491
9.3	54144	8	0	0	0	8	360.059	3492
9.3	54288	0	0	0	0	0	0	3180
9.3	54432	0	0	0	0	0	0	2940
9.3	54576	0	0	0	0	0	0	3084
9.3	54720	0	0	0	0	0	0	3090
9.3	54864	0	0	0	0	0	0	3096
9.3	55008	0	0	0	0	0	0	3102
9.3	55152	0	0	0	0	0	0	3168
9.3	55296	0	0	0	0	0	0	3264
9.3	55440	0	0	0	0	0	0	3144
9.3	55584	0	0	0	0	0	0	3204
9.3	55728	0	0	0	0	0	0	3261
9.3	55872	0	0	0	0	0	0	3192
9.3	56016	0	0	0	0	0	0	3096
9.3	56160	0	0	0	0	0	0	3267
9.3	56304	0	0	0	0	0	0	3288
9.3	56448	0	0	0	0	0	0	3186
9.3	56592	0	0	0	0	0	0	3261
9.3	56736	0	0	0	0	0	0	3315
9.3	56880	0	0	0	0	0	0	3207
9.3	57024	0	0	0	0	0	0	3228
9.3	57168	0	0	0	0	0	0	3300
9.3	57312	0	0	0	0	0	0	3354
9.3	57456	0	0	0	0	0	0	3303
9.3	57600	0	0	0	0	0	0	3360
9.3	57744	0	0	0	0	0	0	3378
9.3	57888	0	0	0	0	0	0	3456
9.3	58032	0	0	0	0	0	0	3663
9.3	58176	0	0	0	0	0	0	3579
9.3	58320	0	0	0	0	0	0	3516
9.3	58464	0	0	0	0	0	0	3285
9.3	58608	0	0	0	0	0	0	3348
9.3	58752	0	0	0	0	0	0	3357
9.3	58896	0	0	0	0	0	0	3195
9.3	59040	0	0	0	0	0	0	3321
9.3	59184	0	0	0	0	0	0	3393
9.3	59328	0	0	0	0	0	0	3387
9.3	59472	0	0	0	0	0	0	3465
9.3	59616	0	0	0	0	0	0	3294
9.3	59760	0	0	0	0	0	0	3447
9.3	59904	0	0	0	0	0	0	3573
9.3	60048	0	0	0	0	0	0	3540
9.3	60192	0	0	0	0	0	0	3480
9.3	60336	0	0	0	0	0	0	3279
9.3	60480	0	0	0	0	0	0	3369
9.3	60624	0	0	0	0	0	0	3387
9.3	60768	0	0	0	0	0	0	3279
9.3	60912	0	0	0	0	0	0	3450
9.3	61056	0	0	0	0	0	0	3462
9.3	61200	0	0	0	0	0	0	3414
9.3	61344	0	0	0	0	0	0	3333
9.3	61488	0	0	0	0	0	0	3399
9.3	61632	0	0	0	0	0	0	3420
9.3	61776	0	0	0	0	0	0	3312
9.3	61920	0	0	0	0	0	0	3297
9.3	62064	0	0	0	0	0	0	3408
9.3	62208	0	0	0	0	0	0	3483
9.3	62352	0	0	0	0	0	0	3447
9.3	62496	0	0	0	0	0	0	3396
9.3	62640	0	0	0	0	0	0	3387
9.3	62784	0	0	0	0	0	0	3354
9.3	62928	0	0	0	0	0	0	3321
9.3	63072	0	0	0	0	0	0	3390
9.3	63216	0	0	0	0	0	0	3528
9.3	63360	0	0	0	0	0	0	3591
9.3	63504	0	0	0	0	0	0	3489
9.3	63648	0	0	0	0	0	0	3537
9.3	63792	0	0	0	0	0	0	3282
9.3	63936	0	0	0	0	0	0	3252
9.3	64080	0	0	0	0	0	0	3390
9.3	64224	0	0	0	0	0	0	3498
9.3	64368	0	0	0	0	0	0	3390
9.3	64512	0	0	0	0	0	0	3504
9.3	64656	0	0	0	0	0	0	3396
9.3	64800	0	0	0	0	0	0	3351
9.3	64944	0	0	0	0	0	0	3450
9.3	65088	0	0	0	0	0	0	3261
9.3	65232	0	0	0	0	0	0	3210
9.3	65376	0	0	0	0	0	0	3294
9.3	65520	0	0	0	0	0	0	3480
9.3	65664	0	0	0	0	0	0	3390
9.3	65808	0	0	0	0	0	0	3474
9.3	65952	0	0	0	0	0	0	3435
9.3	66096	0	0	0	0	0	0	3417
9.3	66240	0	0	0	0	0	0	3408
9.3	66384	0	0	0	0	0	0	3318
9.3	66528	0	0	0	0	0	0	3270
9.3	66672	0	0	0	0	0	0	3504
9.3	66816	0	0	0	0	0	0	3384
9.3	66960	0	0	0	0	0	0	3375
9.3	67104	0	0	0	0	0	0	3312
9.3	67248	0	0	0	0	0	0	3504
9.3	67392	0	0	0	0	0	0	3582
9.3	67536	0	0	0	0	0	0	3648
9.3	67680	0	0	0	0	0	0	3552
9.3	67824	0	0	0	0	0	0	3597
9.3	67968	0	0	0	0	0	0	3456
9.3	68112	0	0	0	0	0	0	3315
9.3	68256	0	0	0	0	0	0	3399
9.3	68400	0	0	0	0	0	0	3459
9.3	68544	0	0	0	0	0	0	3468
9.3	68688	0	0	0	0	0	0	3477
9.3	68832	0	0	0	0	0	0	3429
9.3	68976	0	0	0	0	0	0	3426
9.3	69120	0	0	0	0	0	0	3417
10.2	43344	0	62	0	62	62	307.801	1194
10.2	43488	0	55	0	55	55	296.547	1194
10.2	43632	0	52	0	52	52	277.534	1155
10.2	43776	0	46	0	46	46	226.592	1098
10.2	43920	0	40	0	40	40	204.531	1110
10.2	44064	0	34	0	34	34	192.448	1176
10.2	44208	0	26	0	26	26	156.309	1233
10.2	44352	0	23	0	23	23	118.284	1263
10.2	44496	0	21	0	21	21	118.284	1278
10.2	44640	0	19	0	19	19	105.259	1200
10.2	44784	0	13	0	13	13	83.1981	1170
10.2	44928	0	10	0	10	10	52.1026	1137
10.2	45072	0	8	0	8	8	44.1212	1131
10.2	45216	0	6	0	6	6	48.1119	1161
10.2	45360	0	4	0	4	4	22.0606	1179
10.2	45504	0	4	0	4	4	22.0606	1197
10.2	45648	0	3	0	3	3	11.0303	1215
10.2	45792	0	3	0	3	3	13.0256	1116
10.2	45936	0	2	0	2	2	0	1158
10.2	46080	0	2	0	2	2	0	1206
10.2	46224	0	1	0	1	1	0	1173
10.2	46368	0	1	0	1	1	0	1152
10.2	46512	0	0	0	0	0	0	1191
10.2	46656	0	0	0	0	0	0	1212
10.2	46800	0	0	0	0	0	0	1140
10.2	46944	0	0	0	0	0	0	1086
10.2	47088	0	0	0	0	0	0	1131
10.2	47232	0	0	0	0	0	0	1074
10.2	47376	0	0	0	0	0	0	1083
10.2	47520	0	0	0	0	0	0	1095
10.2	47664	0	0	0	0	0	0	1095
10.2	47808	0	0	0	0	0	0	1092
10.2	47952	0	0	0	0	0	0	1080
10.2	48096	0	0	0	0	0	0	1068
10.2	48240	0	0	0	0	0	0	1065
10.2	48384	0	0	0	0	0	0	1125
10.2	48528	0	0	0	0	0	0	1050
10.2	48672	0	0	0	0	0	0	1032
10.2	48816	0	0	0	0	0	0	1155
10.2	48960	0	0	0	0	0	0	1185
10.2	49104	0	0	0	0	0	0	1128
10.2	49248	0	0	0	0	0	0	1149
10.2	49392	0	0	0	0	0	0	1083
10.2	49536	0	0	0	0	0	0	1110
10.2	49680	0	0	0	0	0	0	1122
10.2	49824	0	0	0	0	0	0	1128
10.2	49968	0	0	0	0	0	0	1125
10.2	50112	0	0	0	0	0	0	1158
10.2	50256	0	0	0	0	0	0	1149
10.2	50400	0	0	0	0	0	0	1077
10.2	50544	0	0	0	0	0	0	1146
10.2	50688	0	0	0	0	0	0	1146
10.2	50832	0	0	0	0	0	0	1080
10.2	50976	0	0	0	0	0	0	1161
10.2	51120	0	0	0	0	0	0	1218
10.2	51264	0	0	0	0	0	0	1185
10.2	51408	0	0	0	0	0	0	1113
10.2	51552	0	0	0	0	0	0	1122
10.2	51696	0	0	0	0	0	0	1113
10.2	51840	0	0	0	0	0	0	1215
10.2	51984	0	0	0	0	0	0	1167
10.2	52128	0	0	0	0	0	0	1086
10.2	52272	0	0	0	0	0	0	1161
10.2	52416	0	0	0	0	0	0	1146
10.2	52560	0	0	0	0	0	0	1083
10.2	52704	0	0	0	0	0	0	1128
10.2	52848	0	0	0	0	0	0	1140
10.2	52992	0	0	0	0	0	0	1125
10.2	53136	0	0	0	0	0	0	1083
10.2	53280	0	0	0	0	0	0	1110
10.2	53424	0	0	0	0	0	0	1146
10.2	53568	0	0	0	0	0	0	1161
10.2	53712	0	0	0	0	0	0	1137
10.2	53856	0	0	0	0	0	0	1170
10.2	54000	0	0	0	0	0	0	1167
10.2	54144	0	0	0	0	0	0	1116
10.2	54288	0	0	0	0	0	0	1104
10.2	54432	0	0	0	0	0	0	1137
10.2	54576	0	0	0	0	0	0	1128
10.2	54720	0	0	0	0	0	0	1158
10.2	54864	0	0	0	0	0	0	1197
10.2	55008	0	0	0	0	0	0	1182
10.2	55152	0	0	0	0	0	0	1158
10.2	55296	0	0	0	0	0	0	1128
10.2	55440	0	0	0	0	0	0	1095
10.2	55584	0	0	0	0	0	0	1113
10.2	55728	0	0	0	0	0	0	1125
10.2	55872	0	0	0	0	0	0	1095
10.2	56016	0	0	0	0	0	0	1197
10.2	56160	0	0	0	0	0	0	1218
10.2	56304	0	0	0	0	0	0	1113
10.2	56448	0	0	0	0	0	0	1107
10.2	56592	0	0	0	0	0	0	1149
10.2	56736	0	0	0	0	0	0	1197
10.2	56880	0	0	0	0	0	0	1101
10.2	57024	0	0	0	0	0	0	1176
10.2	57168	0	0	0	0	0	0	1128
10.2	57312	0	0	0	0	0	0	1083
10.2	57456	0	0	0	0	0	0	1140
10.2	57600	0	0	0	0	0	0	1137
10.2	57744	0	0	0	0	0	0	1170
10.2	57888	0	0	0	0	0	0	1293
10.2	58032	0	0	0	0	0	0	1185
10.2	58176	0	0	0	0	0	0	1125
10.2	58320	0	0	0	0	0	0	1143
10.2	58464	0	0	0	0	0	0	1179
10.2	58608	0	0	0	0	0	0	1119
10.2	58752	0	0	0	0	0	0	996
10.2	58896	0	0	0	0	0	0	1194
10.2	59040	0	0	0	0	0	0	1233
10.2	59184	0	0	0	0	0	0	1179
10.2	59328	0	0	0	0	0	0	1176
10.2	59472	0	0	0	0	0	0	1173
10.2	59616	0	0	0	0	0	0	1077
10.2	59760	0	0	0	0	0	0	1122
10.2	59904	0	0	0	0	0	0	1224
10.2	60048	0	0	0	0	0	0	1188
10.2	60192	0	0	0	0	0	0	1200
10.2	60336	0	0	0	0	0	0	1194
10.2	60480	0	0	0	0	0	0	1152
10.2	60624	0	0	0	0	0	0	1140
10.2	60768	0	0	0	0	0	0	1146
10.2	60912	0	0	0	0	0	0	1176
10.2	61056	0	0	0	0	0	0	1056
10.2	61200	0	0	0	0	0	0	1023
10.2	61344	0	0	0	0	0	0	1233
10.2	61488	0	0	0	0	0	0	1260
10.2	61632	0	0	0	0	0	0	1227
10.2	61776	0	0	0	0	0	0	1092
10.2	61920	0	0	0	0	0	0	1086
10.2	62064	0	0	0	0	0	0	1056
10.2	62208	0	0	0	0	0	0	1029
10.2	62352	0	0	0	0	0	0	1071
10.2	62496	0	0	0	0	0	0	1083
10.2	62640	0	0	0	0	0	0	1140
10.2	62784	0	0	0	0	0	0	1149
10.2	62928	0	0	0	0	0	0	1113
10.2	63072	0	0	0	0	0	0	1026
10.2	63216	0	0	0	0	0	0	1011
10.2	63360	0	0	0	0	0	0	1077
10.2	63504	0	0	0	0	0	0	1020
10.2	63648	0	0	0	0	0	0	1017
10.2	63792	0	0	0	0	0	0	1074
10.2	63936	0	0	0	0	0	0	948
10.2	64080	0	0	0	0	0	0	1113
10.2	64224	0	0	0	0	0	0	1074
10.2	64368	0	0	0	0	0	0	1101
10.2	64512	0	0	0	0	0	0	1122
10.2	64656	0	0	0	0	0	0	1092
10.2	64800	0	0	0	0	0	0	1086
10.2	64944	0	0	0	0	0	0	1161
10.2	65088	0	0	0	0	0	0	1149
10.2	65232	0	0	0	0	0	0	1065
10.2	65376	0	0	0	0	0	0	1143
10.2	65520	0	0	0	0	0	0	1086
10.2	65664	0	0	0	0	0	0	1116
10.2	65808	0	0	0	0	0	0	1008
10.2	65952	0	0	0	0	0	0	1041
10.2	66096	0	0	0	0	0	0	1113
10.2	66240	0	0	0	0	0	0	1137
10.2	66384	0	0	0	0	0	0	1089
10.2	66528	0	0	0	0	0	0	1071
10.2	66672	0	0	0	0	0	0	1146
10.2	66816	0	0	0	0	0	0	1149
10.2	66960	0	0	0	0	0	0	1062
10.2	67104	0	0	0	0	0	0	1086
10.2	67248	0	0	0	0	0	0	1176
10.2	67392	0	0	0	0	0	0	1197
10.2	67536	0	0	0	0	0	0	1197
10.2	67680	0	0	0	0	0	0	1179
10.2	67824	0	0	0	0	0	0	1071
10.2	67968	0	0	0	0	0	0	1167
10.2	68112	0	0	0	0	0	0	1050
10.2	68256	0	0	0	0	0	0	1074
10.2	68400	0	0	0	0	0	0	1098
10.2	68544	0	0	0	0	0	0	1161
10.2	68688	0	0	0	0	0	0	1170
10.2	68832	0	0	0	0	0	0	1185
10.2	68976	0	0	0	0	0	0	1194
10.2	69120	0	0	0	0	0	0	1182
11.1	43344	0	30	0	30	30	55.1515	879
11.1	43488	0	27	0	27	27	51.165	771
11.1	43632	0	23	0	23	23	40.1347	813
11.1	43776	0	18	0	18	18	54.2222	846
11.1	43920	0	16	0	16	16	36.1481	942
11.1	44064	0	15	0	15	15	40.1347	975
11.1	44208	0	14	0	14	14	44.1254	945
11.1	44352	0	13	0	13	13	40.1347	990
11.1	44496	0	10	0	10	10	33.0909	945
11.1	44640	0	7	0	7	7	31.0976	1026
11.1	44784	0	3	0	3	3	22.0606	1020
11.1	44928	0	3	0	3	3	15.0222	924
11.1	45072	0	2	0	2	2	11.0303	846
11.1	45216	0	2	0	2	2	11.0303	912
11.1	45360	0	1	0	1	1	11.0303	879
11.1	45504	0	1	0	1	1	11.0303	846
11.1	45648	0	0	0	0	0	0	825
11.1	45792	0	0	0	0	0	0	855
11.1	45936	0	0	0	0	0	0	867
11.1	46080	0	0	0	0	0	0	765
11.1	46224	0	0	0	0	0	0	741
11.1	46368	0	0	0	0	0	0	762
11.1	46512	0	0	0	0	0	0	774
11.1	46656	0	0	0	0	0	0	789
11.1	46800	0	0	0	0	0	0	777
11.1	46944	0	0	0	0	0	0	729
11.1	47088	0	0	0	0	0	0	720
11.1	47232	0	0	0	0	0	0	762
11.1	47376	0	0	0	0	0	0	759
11.1	47520	0	0	0	0	0	0	807
11.1	47664	0	0	0	0	0	0	825
11.1	47808	0	0	0	0	0	0	762
11.1	47952	0	0	0	0	0	0	777
11.1	48096	0	0	0	0	0	0	795
11.1	48240	0	0	0	0	0	0	771
11.1	48384	0	0	0	0	0	0	765
11.1	48528	0	0	0	0	0	0	765
11.1	48672	0	0	0	0	0	0	816
11.1	48816	0	0	0	0	0	0	795
11.1	48960	0	0	0	0	0	0	774
11.1	49104	0	0	0	0	0	0	831
11.1	49248	0	0	0	0	0	0	837
11.1	49392	0	0	0	0	0	0	789
11.1	49536	0	0	0	0	0	0	750
11.1	49680	0	0	0	0	0	0	762
11.1	49824	0	0	0	0	0	0	771
11.1	49968	0	0	0	0	0	0	786
11.1	50112	0	0	0	0	0	0	780
11.1	50256	0	0	0	0	0	0	729
11.1	50400	0	0	0	0	0	0	828
11.1	50544	0	0	0	0	0	0	858
11.1	50688	0	0	0	0	0	0	834
11.1	50832	0	0	0	0	0	0	810
11.1	50976	0	0	0	0	0	0	831
11.1	51120	0	0	0	0	0	0	732
11.1	51264	0	0	0	0	0	0	831
11.1	51408	0	0	0	0	0	0	840
11.1	51552	0	0	0	0	0	0	867
11.1	51696	0	0	0	0	0	0	822
11.1	51840	0	0	0	0	0	0	795
11.1	51984	0	0	0	0	0	0	780
11.1	52128	0	0	0	0	0	0	837
11.1	52272	0	0	0	0	0	0	822
11.1	52416	0	0	0	0	0	0	846
11.1	52560	0	0	0	0	0	0	873
11.1	52704	0	0	0	0	0	0	864
11.1	52848	0	0	0	0	0	0	855
11.1	52992	0	0	0	0	0	0	831
11.1	53136	0	0	0	0	0	0	828
11.1	53280	0	0	0	0	0	0	855
11.1	53424	0	0	0	0	0	0	867
11.1	53568	0	0	0	0	0	0	873
11.1	53712	0	0	0	0	0	0	897
11.1	53856	0	0	0	0	0	0	891
11.1	54000	0	0	0	0	0	0	885
11.1	54144	0	0	0	0	0	0	936
11.1	54288	0	0	0	0	0	0	870
11.1	54432	0	0	0	0	0	0	807
11.1	54576	0	0	0	0	0	0	759
11.1	54720	0	0	0	0	0	0	837
11.1	54864	0	0	0	0	0	0	852
11.1	55008	0	0	0	0	0	0	828
11.1	55152	0	0	0	0	0	0	822
11.1	55296	0	0	0	0	0	0	873
11.1	55440	0	0	0	0	0	0	831
11.1	55584	0	0	0	0	0	0	828
11.1	55728	0	0	0	0	0	0	837
11.1	55872	0	0	0	0	0	0	846
11.1	56016	0	0	0	0	0	0	852
11.1	56160	0	0	0	0	0	0	813
11.1	56304	0	0	0	0	0	0	822
11.1	56448	0	0	0	0	0	0	786
11.1	56592	0	0	0	0	0	0	837
11.1	56736	0	0	0	0	0	0	807
11.1	56880	0	0	0	0	0	0	795
11.1	57024	0	0	0	0	0	0	765
11.1	57168	0	0	0	0	0	0	759
11.1	57312	0	0	0	0	0	0	804
11.1	57456	0	0	0	0	0	0	861
11.1	57600	0	0	0	0	0	0	762
11.1	57744	0	0	0	0	0	0	813
11.1	57888	0	0	0	0	0	0	768
11.1	58032	0	0	0	0	0	0	774
11.1	58176	0	0	0	0	0	0	840
11.1	58320	0	0	0	0	0	0	798
11.1	58464	0	0	0	0	0	0	801
11.1	58608	0	0	0	0	0	0	798
11.1	58752	0	0	0	0	0	0	864
11.1	58896	0	0	0	0	0	0	891
11.1	59040	0	0	0	0	0	0	810
11.1	59184	0	0	0	0	0	0	801
11.1	59328	0	0	0	0	0	0	816
11.1	59472	0	0	0	0	0	0	897
11.1	59616	0	0	0	0	0	0	855
11.1	59760	0	0	0	0	0	0	849
11.1	59904	0	0	0	0	0	0	852
11.1	60048	0	0	0	0	0	0	855
11.1	60192	0	0	0	0	0	0	777
11.1	60336	0	0	0	0	0	0	762
11.1	60480	0	0	0	0	0	0	771
11.1	60624	0	0	0	0	0	0	783
11.1	60768	0	0	0	0	0	0	804
11.1	60912	0	0	0	0	0	0	837
11.1	61056	0	0	0	0	0	0	825
11.1	61200	0	0	0	0	0	0	885
11.1	61344	0	0	0	0	0	0	885
11.1	61488	0	0	0	0	0	0	828
11.1	61632	0	0	0	0	0	0	810
11.1	61776	0	0	0	0	0	0	819
11.1	61920	0	0	0	0	0	0	873
11.1	62064	0	0	0	0	0	0	849
11.1	62208	0	0	0	0	0	0	804
11.1	62352	0	0	0	0	0	0	873
11.1	62496	0	0	0	0	0	0	873
11.1	62640	0	0	0	0	0	0	771
11.1	62784	0	0	0	0	0	0	843
11.1	62928	0	0	0	0	0	0	840
11.1	63072	0	0	0	0	0	0	879
11.1	63216	0	0	0	0	0	0	807
11.1	63360	0	0	0	0	0	0	786
11.1	63504	0	0	0	0	0	0	873
11.1	63648	0	0	0	0	0	0	870
11.1	63792	0	0	0	0	0	0	840
11.1	63936	0	0	0	0	0	0	891
11.1	64080	0	0	0	0	0	0	846
11.1	64224	0	0	0	0	0	0	816
11.1	64368	0	0	0	0	0	0	882
11.1	64512	0	0	0	0	0	0	927
11.1	64656	0	0	0	0	0	0	891
11.1	64800	0	0	0	0	0	0	888
11.1	64944	0	0	0	0	0	0	810
11.1	65088	0	0	0	0	0	0	816
11.1	65232	0	0	0	0	0	0	786
11.1	65376	0	0	0	0	0	0	861
11.1	65520	0	0	0	0	0	0	846
11.1	65664	0	0	0	0	0	0	858
11.1	65808	0	0	0	0	0	0	801
11.1	65952	0	0	0	0	0	0	810
11.1	66096	0	0	0	0	0	0	834
11.1	66240	0	0	0	0	0	0	816
11.1	66384	0	0	0	0	0	0	777
11.1	66528	0	0	0	0	0	0	825
11.1	66672	0	0	0	0	0	0	819
11.1	66816	0	0	0	0	0	0	783
11.1	66960	0	0	0	0	0	0	804
11.1	67104	0	0	0	0	0	0	744
11.1	67248	0	0	0	0	0	0	765
11.1	67392	0	0	0	0	0	0	876
11.1	67536	0	0	0	0	0	0	813
11.1	67680	0	0	0	0	0	0	831
11.1	67824	0	0	0	0	0	0	822
11.1	67968	0	0	0	0	0	0	846
11.1	68112	0	0	0	0	0	0	894
11.1	68256	0	0	0	0	0	0	852
11.1	68400	0	0	0	0	0	0	807
11.1	68544	0	0	0	0	0	0	879
11.1	68688	0	0	0	0	0	0	843
11.1	68832	0	0	0	0	0	0	864
11.1	68976	0	0	0	0	0	0	861
11.1	69120	0	0	0	0	0	0	819
12.3	43344	0	27	0	27	27	22.0606	1563
12.3	43488	0	24	0	24	24	26.0513	1617
12.3	43632	0	21	0	21	21	13.0256	1656
12.3	43776	0	19	0	19	19	11.0303	1716
12.3	43920	0	17	0	17	17	13.0256	1650
12.3	44064	0	14	0	14	14	13.0256	1644
12.3	44208	0	10	0	10	10	13.0256	1635
12.3	44352	0	8	0	8	8	13.0256	1536
12.3	44496	0	8	0	8	8	11.0303	1590
12.3	44640	0	6	0	6	6	11.0303	1596
12.3	44784	0	5	0	5	5	11.0303	1437
12.3	44928	0	2	0	2	2	0	1470
12.3	45072	0	2	0	2	2	0	1560
12.3	45216	0	2	0	2	2	0	1536
12.3	45360	0	2	0	2	2	0	1557
12.3	45504	0	1	0	1	1	0	1491
12.3	45648	0	1	0	1	1	0	1515
12.3	45792	0	1	0	1	1	0	1530
12.3	45936	0	1	0	1	1	0	1488
[truncated: 34,001 more rows]
