# Supplementary material for: GEODE: an in silico tool that translates in vitro to in vivo predictions of tuberculosis antibiotic combination efficacy
Source: Front Pharmacol. 2025 Oct 17;16:1639673. doi: 10.3389/fphar.2025.1639673 (PMC12575316; doi:10.3389/fphar.2025.1639673)
Supplement: Supplementary file 2 [file Supplementaryfile4.zip › simulation_data/RMZE-NH.csv]

exp	time	Int.Mtb.	Ext.Mtb.	repExtMtb	NonReplExt.Mtb.	TotMtb.	TotMtbInGranScaledRing	TotPethot
2.2	43344	0	18	0	18	18	105.259	984
2.2	43488	0	14	0	14	14	109.254	981
2.2	43632	0	10	0	10	10	79.2162	1038
2.2	43776	0	6	0	6	6	50.1118	1170
2.2	43920	0	6	0	6	6	24.0559	1140
2.2	44064	0	3	0	3	3	11.0303	1050
2.2	44208	0	1	0	1	1	11.0303	1011
2.2	44352	0	1	0	1	1	11.0303	1050
2.2	44496	0	0	0	0	0	0	1068
2.2	44640	0	0	0	0	0	0	1020
2.2	44784	0	0	0	0	0	0	1044
2.2	44928	0	0	0	0	0	0	1113
2.2	45072	0	0	0	0	0	0	1062
2.2	45216	0	0	0	0	0	0	1035
2.2	45360	0	0	0	0	0	0	1074
2.2	45504	0	0	0	0	0	0	1134
2.2	45648	0	0	0	0	0	0	1137
2.2	45792	0	0	0	0	0	0	1092
2.2	45936	0	0	0	0	0	0	1056
2.2	46080	0	0	0	0	0	0	1134
2.2	46224	0	0	0	0	0	0	1050
2.2	46368	0	0	0	0	0	0	1095
2.2	46512	0	0	0	0	0	0	1101
2.2	46656	0	0	0	0	0	0	1047
2.2	46800	0	0	0	0	0	0	1005
2.2	46944	0	0	0	0	0	0	1017
2.2	47088	0	0	0	0	0	0	1050
2.2	47232	0	0	0	0	0	0	990
2.2	47376	0	0	0	0	0	0	1011
2.2	47520	0	0	0	0	0	0	942
2.2	47664	0	0	0	0	0	0	978
2.2	47808	0	0	0	0	0	0	1035
2.2	47952	0	0	0	0	0	0	1029
2.2	48096	0	0	0	0	0	0	1002
2.2	48240	0	0	0	0	0	0	990
2.2	48384	0	0	0	0	0	0	981
2.2	48528	0	0	0	0	0	0	975
2.2	48672	0	0	0	0	0	0	1080
2.2	48816	0	0	0	0	0	0	1110
2.2	48960	0	0	0	0	0	0	1032
2.2	49104	0	0	0	0	0	0	960
2.2	49248	0	0	0	0	0	0	954
2.2	49392	0	0	0	0	0	0	948
2.2	49536	0	0	0	0	0	0	1095
2.2	49680	0	0	0	0	0	0	1080
2.2	49824	0	0	0	0	0	0	951
2.2	49968	0	0	0	0	0	0	1044
2.2	50112	0	0	0	0	0	0	1053
2.2	50256	0	0	0	0	0	0	999
2.2	50400	0	0	0	0	0	0	966
2.2	50544	0	0	0	0	0	0	981
2.2	50688	0	0	0	0	0	0	996
2.2	50832	0	0	0	0	0	0	990
2.2	50976	0	0	0	0	0	0	978
2.2	51120	0	0	0	0	0	0	999
2.2	51264	0	0	0	0	0	0	981
2.2	51408	0	0	0	0	0	0	1071
2.2	51552	0	0	0	0	0	0	1068
2.2	51696	0	0	0	0	0	0	1038
2.2	51840	0	0	0	0	0	0	1104
2.2	51984	0	0	0	0	0	0	1050
2.2	52128	0	0	0	0	0	0	1029
2.2	52272	0	0	0	0	0	0	1164
2.2	52416	0	0	0	0	0	0	1047
2.2	52560	0	0	0	0	0	0	990
2.2	52704	0	0	0	0	0	0	1011
2.2	52848	0	0	0	0	0	0	1119
2.2	52992	0	0	0	0	0	0	1122
2.2	53136	0	0	0	0	0	0	936
2.2	53280	0	0	0	0	0	0	1017
2.2	53424	0	0	0	0	0	0	1062
2.2	53568	0	0	0	0	0	0	1044
2.2	53712	0	0	0	0	0	0	990
2.2	53856	0	0	0	0	0	0	987
2.2	54000	0	0	0	0	0	0	1002
2.2	54144	0	0	0	0	0	0	1065
2.2	54288	0	0	0	0	0	0	1053
2.2	54432	0	0	0	0	0	0	1026
2.2	54576	0	0	0	0	0	0	996
2.2	54720	0	0	0	0	0	0	939
2.2	54864	0	0	0	0	0	0	1050
2.2	55008	0	0	0	0	0	0	1068
2.2	55152	0	0	0	0	0	0	1065
2.2	55296	0	0	0	0	0	0	1080
2.2	55440	0	0	0	0	0	0	993
2.2	55584	0	0	0	0	0	0	1032
2.2	55728	0	0	0	0	0	0	990
2.2	55872	0	0	0	0	0	0	1134
2.2	56016	0	0	0	0	0	0	1011
2.2	56160	0	0	0	0	0	0	993
2.2	56304	0	0	0	0	0	0	1053
2.2	56448	0	0	0	0	0	0	1107
2.2	56592	0	0	0	0	0	0	1134
2.2	56736	0	0	0	0	0	0	1146
2.2	56880	0	0	0	0	0	0	1029
2.2	57024	0	0	0	0	0	0	1008
2.2	57168	0	0	0	0	0	0	1197
2.2	57312	0	0	0	0	0	0	1074
2.2	57456	0	0	0	0	0	0	1149
2.2	57600	0	0	0	0	0	0	1125
2.2	57744	0	0	0	0	0	0	1086
2.2	57888	0	0	0	0	0	0	1086
2.2	58032	0	0	0	0	0	0	1077
2.2	58176	0	0	0	0	0	0	1077
2.2	58320	0	0	0	0	0	0	1083
2.2	58464	0	0	0	0	0	0	1149
2.2	58608	0	0	0	0	0	0	1053
2.2	58752	0	0	0	0	0	0	1134
2.2	58896	0	0	0	0	0	0	1164
2.2	59040	0	0	0	0	0	0	1074
2.2	59184	0	0	0	0	0	0	1080
2.2	59328	0	0	0	0	0	0	1113
2.2	59472	0	0	0	0	0	0	1062
2.2	59616	0	0	0	0	0	0	1047
2.2	59760	0	0	0	0	0	0	1053
2.2	59904	0	0	0	0	0	0	1092
2.2	60048	0	0	0	0	0	0	1140
2.2	60192	0	0	0	0	0	0	1125
2.2	60336	0	0	0	0	0	0	1080
2.2	60480	0	0	0	0	0	0	1035
2.2	60624	0	0	0	0	0	0	1035
2.2	60768	0	0	0	0	0	0	1002
2.2	60912	0	0	0	0	0	0	963
2.2	61056	0	0	0	0	0	0	1023
2.2	61200	0	0	0	0	0	0	1020
2.2	61344	0	0	0	0	0	0	1128
2.2	61488	0	0	0	0	0	0	1188
2.2	61632	0	0	0	0	0	0	1119
2.2	61776	0	0	0	0	0	0	1152
2.2	61920	0	0	0	0	0	0	1113
2.2	62064	0	0	0	0	0	0	1095
2.2	62208	0	0	0	0	0	0	1086
2.2	62352	0	0	0	0	0	0	1026
2.2	62496	0	0	0	0	0	0	1023
2.2	62640	0	0	0	0	0	0	951
2.2	62784	0	0	0	0	0	0	1002
2.2	62928	0	0	0	0	0	0	1014
2.2	63072	0	0	0	0	0	0	1020
2.2	63216	0	0	0	0	0	0	1005
2.2	63360	0	0	0	0	0	0	1086
2.2	63504	0	0	0	0	0	0	1044
2.2	63648	0	0	0	0	0	0	1053
2.2	63792	0	0	0	0	0	0	1095
2.2	63936	0	0	0	0	0	0	1041
2.2	64080	0	0	0	0	0	0	1092
2.2	64224	0	0	0	0	0	0	1059
2.2	64368	0	0	0	0	0	0	1026
2.2	64512	0	0	0	0	0	0	1077
2.2	64656	0	0	0	0	0	0	1131
2.2	64800	0	0	0	0	0	0	1068
2.2	64944	0	0	0	0	0	0	1164
2.2	65088	0	0	0	0	0	0	1137
2.2	65232	0	0	0	0	0	0	948
2.2	65376	0	0	0	0	0	0	996
2.2	65520	0	0	0	0	0	0	993
2.2	65664	0	0	0	0	0	0	1059
2.2	65808	0	0	0	0	0	0	1017
2.2	65952	0	0	0	0	0	0	1059
2.2	66096	0	0	0	0	0	0	1146
2.2	66240	0	0	0	0	0	0	1116
2.2	66384	0	0	0	0	0	0	1017
2.2	66528	0	0	0	0	0	0	1008
2.2	66672	0	0	0	0	0	0	1092
2.2	66816	0	0	0	0	0	0	1041
2.2	66960	0	0	0	0	0	0	981
2.2	67104	0	0	0	0	0	0	936
2.2	67248	0	0	0	0	0	0	996
2.2	67392	0	0	0	0	0	0	993
2.2	67536	0	0	0	0	0	0	1032
2.2	67680	0	0	0	0	0	0	1056
2.2	67824	0	0	0	0	0	0	1026
2.2	67968	0	0	0	0	0	0	1023
2.2	68112	0	0	0	0	0	0	1026
2.2	68256	0	0	0	0	0	0	969
2.2	68400	0	0	0	0	0	0	1032
2.2	68544	0	0	0	0	0	0	978
2.2	68688	0	0	0	0	0	0	1008
2.2	68832	0	0	0	0	0	0	1011
2.2	68976	0	0	0	0	0	0	1059
2.2	69120	0	0	0	0	0	0	1113
3.2	43344	0	366	0	366	366	3135.41	3183
3.2	43488	0	357	0	357	357	2955.54	3240
3.2	43632	0	350	0	350	350	2925.04	3252
3.2	43776	0	335	0	335	335	2818.94	3300
3.2	43920	0	326	0	326	326	2735.97	3339
3.2	44064	0	313	0	313	313	2584.97	3186
3.2	44208	0	302	0	302	302	2506	3270
3.2	44352	0	290	0	290	290	2371.41	3276
3.2	44496	0	279	0	279	279	2293.11	3324
3.2	44640	0	272	0	272	272	2250.03	3327
3.2	44784	0	262	0	262	262	2113.14	3228
3.2	44928	0	247	0	247	247	2011.13	3336
3.2	45072	0	238	0	238	238	1899	3336
3.2	45216	0	230	0	230	230	1848.62	3231
3.2	45360	0	220	0	220	220	1755.28	3285
3.2	45504	0	212	0	212	212	1668.67	3273
3.2	45648	0	207	0	207	207	1627.7	3087
3.2	45792	0	192	0	192	192	1507.49	3150
3.2	45936	0	174	0	174	174	1278.89	3078
3.2	46080	0	161	0	161	161	1174.33	3144
3.2	46224	0	143	0	143	143	1023.34	3156
3.2	46368	0	125	0	125	125	846.996	3150
3.2	46512	0	112	0	112	112	754.355	3237
3.2	46656	0	99	0	99	99	655.719	3183
3.2	46800	0	84	0	84	84	546.288	3114
3.2	46944	0	73	0	73	73	442.729	3276
3.2	47088	0	63	0	63	63	365.422	3177
3.2	47232	0	57	0	57	57	289.408	3207
3.2	47376	0	38	0	38	38	204.321	3300
3.2	47520	0	28	0	28	28	161.286	3288
3.2	47664	0	20	0	20	20	104.611	3129
3.2	47808	0	14	0	14	14	87.8299	3267
3.2	47952	0	5	0	5	5	43.4705	3306
3.2	48096	0	4	0	4	4	40.1478	3171
3.2	48240	0	2	0	2	2	24.0593	3006
3.2	48384	0	1	0	1	1	15.0222	3042
3.2	48528	0	0	0	0	0	0	3021
3.2	48672	0	0	0	0	0	0	3099
3.2	48816	0	0	0	0	0	0	3195
3.2	48960	0	0	0	0	0	0	3144
3.2	49104	0	0	0	0	0	0	3186
3.2	49248	0	0	0	0	0	0	3258
3.2	49392	0	0	0	0	0	0	3267
3.2	49536	0	0	0	0	0	0	3180
3.2	49680	0	0	0	0	0	0	3135
3.2	49824	0	0	0	0	0	0	3183
3.2	49968	0	0	0	0	0	0	3102
3.2	50112	0	0	0	0	0	0	3147
3.2	50256	0	0	0	0	0	0	3084
3.2	50400	0	0	0	0	0	0	2931
3.2	50544	0	0	0	0	0	0	3009
3.2	50688	0	0	0	0	0	0	3054
3.2	50832	0	0	0	0	0	0	3123
3.2	50976	0	0	0	0	0	0	3153
3.2	51120	0	0	0	0	0	0	3327
3.2	51264	0	0	0	0	0	0	3279
3.2	51408	0	0	0	0	0	0	3195
3.2	51552	0	0	0	0	0	0	3186
3.2	51696	0	0	0	0	0	0	3111
3.2	51840	0	0	0	0	0	0	3084
3.2	51984	0	0	0	0	0	0	3108
3.2	52128	0	0	0	0	0	0	3105
3.2	52272	0	0	0	0	0	0	3135
3.2	52416	0	0	0	0	0	0	3189
3.2	52560	0	0	0	0	0	0	3114
3.2	52704	0	0	0	0	0	0	3150
3.2	52848	0	0	0	0	0	0	3147
3.2	52992	0	0	0	0	0	0	3150
3.2	53136	0	0	0	0	0	0	3357
3.2	53280	0	0	0	0	0	0	3351
3.2	53424	0	0	0	0	0	0	3189
3.2	53568	0	0	0	0	0	0	3243
3.2	53712	0	0	0	0	0	0	3204
3.2	53856	0	0	0	0	0	0	3282
3.2	54000	0	0	0	0	0	0	3285
3.2	54144	0	0	0	0	0	0	3375
3.2	54288	0	0	0	0	0	0	3327
3.2	54432	0	0	0	0	0	0	3318
3.2	54576	0	0	0	0	0	0	3126
3.2	54720	0	0	0	0	0	0	3174
3.2	54864	0	0	0	0	0	0	3186
3.2	55008	0	0	0	0	0	0	3159
3.2	55152	0	0	0	0	0	0	3192
3.2	55296	0	0	0	0	0	0	3276
3.2	55440	0	0	0	0	0	0	3090
3.2	55584	0	0	0	0	0	0	3033
3.2	55728	0	0	0	0	0	0	3087
3.2	55872	0	0	0	0	0	0	3132
3.2	56016	0	0	0	0	0	0	3135
3.2	56160	0	0	0	0	0	0	3120
3.2	56304	0	0	0	0	0	0	3129
3.2	56448	0	0	0	0	0	0	3315
3.2	56592	0	0	0	0	0	0	3366
3.2	56736	0	0	0	0	0	0	3270
3.2	56880	0	0	0	0	0	0	3105
3.2	57024	0	0	0	0	0	0	3045
3.2	57168	0	0	0	0	0	0	3096
3.2	57312	0	0	0	0	0	0	3108
3.2	57456	0	0	0	0	0	0	3060
3.2	57600	0	0	0	0	0	0	3225
3.2	57744	0	0	0	0	0	0	3255
3.2	57888	0	0	0	0	0	0	3276
3.2	58032	0	0	0	0	0	0	3330
3.2	58176	0	0	0	0	0	0	3201
3.2	58320	0	0	0	0	0	0	3174
3.2	58464	0	0	0	0	0	0	3384
3.2	58608	0	0	0	0	0	0	3168
3.2	58752	0	0	0	0	0	0	3219
3.2	58896	0	0	0	0	0	0	3192
3.2	59040	0	0	0	0	0	0	3285
3.2	59184	0	0	0	0	0	0	3249
3.2	59328	0	0	0	0	0	0	3099
3.2	59472	0	0	0	0	0	0	3249
3.2	59616	0	0	0	0	0	0	3264
3.2	59760	0	0	0	0	0	0	3147
3.2	59904	0	0	0	0	0	0	3159
3.2	60048	0	0	0	0	0	0	3198
3.2	60192	0	0	0	0	0	0	3228
3.2	60336	0	0	0	0	0	0	3321
3.2	60480	0	0	0	0	0	0	3300
3.2	60624	0	0	0	0	0	0	3120
3.2	60768	0	0	0	0	0	0	3162
3.2	60912	0	0	0	0	0	0	3135
3.2	61056	0	0	0	0	0	0	3045
3.2	61200	0	0	0	0	0	0	3099
3.2	61344	0	0	0	0	0	0	3216
3.2	61488	0	0	0	0	0	0	3303
3.2	61632	0	0	0	0	0	0	3216
3.2	61776	0	0	0	0	0	0	3201
3.2	61920	0	0	0	0	0	0	3258
3.2	62064	0	0	0	0	0	0	3312
3.2	62208	0	0	0	0	0	0	3156
3.2	62352	0	0	0	0	0	0	3075
3.2	62496	0	0	0	0	0	0	3123
3.2	62640	0	0	0	0	0	0	3279
3.2	62784	0	0	0	0	0	0	3204
3.2	62928	0	0	0	0	0	0	3180
3.2	63072	0	0	0	0	0	0	3138
3.2	63216	0	0	0	0	0	0	3261
3.2	63360	0	0	0	0	0	0	3180
3.2	63504	0	0	0	0	0	0	3150
3.2	63648	0	0	0	0	0	0	3240
3.2	63792	0	0	0	0	0	0	3342
3.2	63936	0	0	0	0	0	0	3216
3.2	64080	0	0	0	0	0	0	3240
3.2	64224	0	0	0	0	0	0	3159
3.2	64368	0	0	0	0	0	0	3063
3.2	64512	0	0	0	0	0	0	3018
3.2	64656	0	0	0	0	0	0	3099
3.2	64800	0	0	0	0	0	0	3126
3.2	64944	0	0	0	0	0	0	3039
3.2	65088	0	0	0	0	0	0	3111
3.2	65232	0	0	0	0	0	0	3021
3.2	65376	0	0	0	0	0	0	3228
3.2	65520	0	0	0	0	0	0	3162
3.2	65664	0	0	0	0	0	0	3174
3.2	65808	0	0	0	0	0	0	3120
3.2	65952	0	0	0	0	0	0	3129
3.2	66096	0	0	0	0	0	0	3150
3.2	66240	0	0	0	0	0	0	3150
3.2	66384	0	0	0	0	0	0	2991
3.2	66528	0	0	0	0	0	0	3102
3.2	66672	0	0	0	0	0	0	3081
3.2	66816	0	0	0	0	0	0	3120
3.2	66960	0	0	0	0	0	0	3222
3.2	67104	0	0	0	0	0	0	3222
3.2	67248	0	0	0	0	0	0	3207
3.2	67392	0	0	0	0	0	0	3252
3.2	67536	0	0	0	0	0	0	3153
3.2	67680	0	0	0	0	0	0	3216
3.2	67824	0	0	0	0	0	0	3246
3.2	67968	0	0	0	0	0	0	3207
3.2	68112	0	0	0	0	0	0	3189
3.2	68256	0	0	0	0	0	0	3150
3.2	68400	0	0	0	0	0	0	3276
3.2	68544	0	0	0	0	0	0	3270
3.2	68688	0	0	0	0	0	0	3240
3.2	68832	0	0	0	0	0	0	3321
3.2	68976	0	0	0	0	0	0	3162
3.2	69120	0	0	0	0	0	0	3366
4.1	43344	0	51	0	51	51	477.521	2337
4.1	43488	0	47	0	47	47	481.438	2637
4.1	43632	0	46	0	46	46	447.476	2538
4.1	43776	0	41	0	41	41	148.226	2619
4.1	43920	0	38	0	38	38	382.428	2487
4.1	44064	0	35	0	35	35	131.207	2499
4.1	44208	0	34	0	34	34	216.305	2256
4.1	44352	0	31	0	31	31	149.182	2178
4.1	44496	0	26	0	26	26	90.1333	2181
4.1	44640	0	24	0	24	24	291.337	2058
4.1	44784	0	20	0	20	20	231.247	2055
4.1	44928	0	17	0	17	17	176.192	2145
4.1	45072	0	14	0	14	14	58.0931	2217
4.1	45216	0	14	0	14	14	45.0667	2253
4.1	45360	0	7	0	7	7	32.0418	2280
4.1	45504	0	5	0	5	5	74.0736	2238
4.1	45648	0	2	0	2	2	38.0355	2241
4.1	45792	0	2	0	2	2	34.0398	2169
4.1	45936	0	1	0	1	1	0	2085
4.1	46080	0	1	0	1	1	0	2199
4.1	46224	0	1	0	1	1	21.0159	2115
4.1	46368	0	0	0	0	0	0	2127
4.1	46512	0	0	0	0	0	0	2160
4.1	46656	0	0	0	0	0	0	2079
4.1	46800	0	0	0	0	0	0	2118
4.1	46944	0	0	0	0	0	0	2124
4.1	47088	0	0	0	0	0	0	2208
4.1	47232	0	0	0	0	0	0	2088
4.1	47376	0	0	0	0	0	0	2079
4.1	47520	0	0	0	0	0	0	1968
4.1	47664	0	0	0	0	0	0	1974
4.1	47808	0	0	0	0	0	0	2046
4.1	47952	0	0	0	0	0	0	2118
4.1	48096	0	0	0	0	0	0	2079
4.1	48240	0	0	0	0	0	0	2046
4.1	48384	0	0	0	0	0	0	2148
4.1	48528	0	0	0	0	0	0	2091
4.1	48672	0	0	0	0	0	0	2217
4.1	48816	0	0	0	0	0	0	2139
4.1	48960	0	0	0	0	0	0	2073
4.1	49104	0	0	0	0	0	0	2151
4.1	49248	0	0	0	0	0	0	2220
4.1	49392	0	0	0	0	0	0	2100
4.1	49536	0	0	0	0	0	0	2217
4.1	49680	0	0	0	0	0	0	2175
4.1	49824	0	0	0	0	0	0	2295
4.1	49968	0	0	0	0	0	0	2295
4.1	50112	0	0	0	0	0	0	2181
4.1	50256	0	0	0	0	0	0	2130
4.1	50400	0	0	0	0	0	0	2073
4.1	50544	0	0	0	0	0	0	1965
4.1	50688	0	0	0	0	0	0	2007
4.1	50832	0	0	0	0	0	0	1977
4.1	50976	0	0	0	0	0	0	2064
4.1	51120	0	0	0	0	0	0	2067
4.1	51264	0	0	0	0	0	0	2115
4.1	51408	0	0	0	0	0	0	2046
4.1	51552	0	0	0	0	0	0	2043
4.1	51696	0	0	0	0	0	0	2121
4.1	51840	0	0	0	0	0	0	1998
4.1	51984	0	0	0	0	0	0	2049
4.1	52128	0	0	0	0	0	0	2052
4.1	52272	0	0	0	0	0	0	2133
4.1	52416	0	0	0	0	0	0	2145
4.1	52560	0	0	0	0	0	0	2208
4.1	52704	0	0	0	0	0	0	2133
4.1	52848	0	0	0	0	0	0	2118
4.1	52992	0	0	0	0	0	0	2127
4.1	53136	0	0	0	0	0	0	2196
4.1	53280	0	0	0	0	0	0	2184
4.1	53424	0	0	0	0	0	0	2214
4.1	53568	0	0	0	0	0	0	2112
4.1	53712	0	0	0	0	0	0	2103
4.1	53856	0	0	0	0	0	0	1935
4.1	54000	0	0	0	0	0	0	2130
4.1	54144	0	0	0	0	0	0	2151
4.1	54288	0	0	0	0	0	0	2160
4.1	54432	0	0	0	0	0	0	2016
4.1	54576	0	0	0	0	0	0	2151
4.1	54720	0	0	0	0	0	0	2154
4.1	54864	0	0	0	0	0	0	2109
4.1	55008	0	0	0	0	0	0	2055
4.1	55152	0	0	0	0	0	0	2052
4.1	55296	0	0	0	0	0	0	2142
4.1	55440	0	0	0	0	0	0	2139
4.1	55584	0	0	0	0	0	0	2229
4.1	55728	0	0	0	0	0	0	2229
4.1	55872	0	0	0	0	0	0	2145
4.1	56016	0	0	0	0	0	0	2235
4.1	56160	0	0	0	0	0	0	2313
4.1	56304	0	0	0	0	0	0	2196
4.1	56448	0	0	0	0	0	0	2073
4.1	56592	0	0	0	0	0	0	2103
4.1	56736	0	0	0	0	0	0	2130
4.1	56880	0	0	0	0	0	0	2118
4.1	57024	0	0	0	0	0	0	2229
4.1	57168	0	0	0	0	0	0	2163
4.1	57312	0	0	0	0	0	0	2172
4.1	57456	0	0	0	0	0	0	2175
4.1	57600	0	0	0	0	0	0	2088
4.1	57744	0	0	0	0	0	0	2076
4.1	57888	0	0	0	0	0	0	2124
4.1	58032	0	0	0	0	0	0	2184
4.1	58176	0	0	0	0	0	0	2097
4.1	58320	0	0	0	0	0	0	2196
4.1	58464	0	0	0	0	0	0	2262
4.1	58608	0	0	0	0	0	0	2088
4.1	58752	0	0	0	0	0	0	2052
4.1	58896	0	0	0	0	0	0	1950
4.1	59040	0	0	0	0	0	0	1998
4.1	59184	0	0	0	0	0	0	2028
4.1	59328	0	0	0	0	0	0	1962
4.1	59472	0	0	0	0	0	0	2127
4.1	59616	0	0	0	0	0	0	2142
4.1	59760	0	0	0	0	0	0	2037
4.1	59904	0	0	0	0	0	0	2058
4.1	60048	0	0	0	0	0	0	1935
4.1	60192	0	0	0	0	0	0	2067
4.1	60336	0	0	0	0	0	0	2079
4.1	60480	0	0	0	0	0	0	2112
4.1	60624	0	0	0	0	0	0	2187
4.1	60768	0	0	0	0	0	0	2157
4.1	60912	0	0	0	0	0	0	2094
4.1	61056	0	0	0	0	0	0	2103
4.1	61200	0	0	0	0	0	0	2025
4.1	61344	0	0	0	0	0	0	2121
4.1	61488	0	0	0	0	0	0	2052
4.1	61632	0	0	0	0	0	0	1962
4.1	61776	0	0	0	0	0	0	1929
4.1	61920	0	0	0	0	0	0	1995
4.1	62064	0	0	0	0	0	0	2055
4.1	62208	0	0	0	0	0	0	2124
4.1	62352	0	0	0	0	0	0	2022
4.1	62496	0	0	0	0	0	0	2100
4.1	62640	0	0	0	0	0	0	2076
4.1	62784	0	0	0	0	0	0	2172
4.1	62928	0	0	0	0	0	0	2127
4.1	63072	0	0	0	0	0	0	2223
4.1	63216	0	0	0	0	0	0	2229
4.1	63360	0	0	0	0	0	0	2103
4.1	63504	0	0	0	0	0	0	2205
4.1	63648	0	0	0	0	0	0	2199
4.1	63792	0	0	0	0	0	0	2139
4.1	63936	0	0	0	0	0	0	2133
4.1	64080	0	0	0	0	0	0	2166
4.1	64224	0	0	0	0	0	0	2196
4.1	64368	0	0	0	0	0	0	2190
4.1	64512	0	0	0	0	0	0	2217
4.1	64656	0	0	0	0	0	0	2139
4.1	64800	0	0	0	0	0	0	2268
4.1	64944	0	0	0	0	0	0	2130
4.1	65088	0	0	0	0	0	0	2148
4.1	65232	0	0	0	0	0	0	2073
4.1	65376	0	0	0	0	0	0	2088
4.1	65520	0	0	0	0	0	0	2220
4.1	65664	0	0	0	0	0	0	2262
4.1	65808	0	0	0	0	0	0	2208
4.1	65952	0	0	0	0	0	0	2256
4.1	66096	0	0	0	0	0	0	2217
4.1	66240	0	0	0	0	0	0	2100
4.1	66384	0	0	0	0	0	0	2151
4.1	66528	0	0	0	0	0	0	2142
4.1	66672	0	0	0	0	0	0	2037
4.1	66816	0	0	0	0	0	0	2109
4.1	66960	0	0	0	0	0	0	2088
4.1	67104	0	0	0	0	0	0	2031
4.1	67248	0	0	0	0	0	0	2049
4.1	67392	0	0	0	0	0	0	2139
4.1	67536	0	0	0	0	0	0	2097
4.1	67680	0	0	0	0	0	0	2058
4.1	67824	0	0	0	0	0	0	2112
4.1	67968	0	0	0	0	0	0	2142
4.1	68112	0	0	0	0	0	0	2001
4.1	68256	0	0	0	0	0	0	2133
4.1	68400	0	0	0	0	0	0	2118
4.1	68544	0	0	0	0	0	0	2235
4.1	68688	0	0	0	0	0	0	2337
4.1	68832	0	0	0	0	0	0	2229
4.1	68976	0	0	0	0	0	0	2043
4.1	69120	0	0	0	0	0	0	2085
4.2	43344	0	29	0	29	29	153.272	1992
4.2	43488	0	28	0	28	28	82.1495	1968
4.2	43632	0	25	0	25	25	56.097	1929
4.2	43776	0	22	0	22	22	56.097	1974
4.2	43920	0	19	0	19	19	147.275	1968
4.2	44064	0	16	0	16	16	84.1436	1887
4.2	44208	0	14	0	14	14	79.1059	1863
4.2	44352	0	13	0	13	13	69.1214	2019
4.2	44496	0	9	0	9	9	62.0863	2118
4.2	44640	0	9	0	9	9	62.0863	2004
4.2	44784	0	8	0	8	8	52.1026	1962
4.2	44928	0	5	0	5	5	26.0513	1911
4.2	45072	0	4	0	4	4	15.0222	2082
4.2	45216	0	1	0	1	1	0	1947
4.2	45360	0	1	0	1	1	0	1893
4.2	45504	0	1	0	1	1	0	1941
4.2	45648	0	1	0	1	1	11.0303	2073
4.2	45792	0	0	0	0	0	0	2043
4.2	45936	0	0	0	0	0	0	1878
4.2	46080	0	0	0	0	0	0	1911
4.2	46224	0	0	0	0	0	0	1824
4.2	46368	0	0	0	0	0	0	1833
4.2	46512	0	0	0	0	0	0	1941
4.2	46656	0	0	0	0	0	0	1887
4.2	46800	0	0	0	0	0	0	1830
4.2	46944	0	0	0	0	0	0	1845
4.2	47088	0	0	0	0	0	0	1926
4.2	47232	0	0	0	0	0	0	1905
4.2	47376	0	0	0	0	0	0	1914
4.2	47520	0	0	0	0	0	0	1863
4.2	47664	0	0	0	0	0	0	1920
4.2	47808	0	0	0	0	0	0	1953
4.2	47952	0	0	0	0	0	0	2043
4.2	48096	0	0	0	0	0	0	1923
4.2	48240	0	0	0	0	0	0	1980
4.2	48384	0	0	0	0	0	0	1935
4.2	48528	0	0	0	0	0	0	1857
4.2	48672	0	0	0	0	0	0	1797
4.2	48816	0	0	0	0	0	0	1779
4.2	48960	0	0	0	0	0	0	1740
4.2	49104	0	0	0	0	0	0	1836
4.2	49248	0	0	0	0	0	0	1842
4.2	49392	0	0	0	0	0	0	1824
4.2	49536	0	0	0	0	0	0	1830
4.2	49680	0	0	0	0	0	0	1767
4.2	49824	0	0	0	0	0	0	1896
4.2	49968	0	0	0	0	0	0	1764
4.2	50112	0	0	0	0	0	0	1902
4.2	50256	0	0	0	0	0	0	1911
4.2	50400	0	0	0	0	0	0	1956
4.2	50544	0	0	0	0	0	0	1995
4.2	50688	0	0	0	0	0	0	1938
4.2	50832	0	0	0	0	0	0	1815
4.2	50976	0	0	0	0	0	0	1824
4.2	51120	0	0	0	0	0	0	1977
4.2	51264	0	0	0	0	0	0	1956
4.2	51408	0	0	0	0	0	0	2004
4.2	51552	0	0	0	0	0	0	1920
4.2	51696	0	0	0	0	0	0	1806
4.2	51840	0	0	0	0	0	0	1740
4.2	51984	0	0	0	0	0	0	1851
4.2	52128	0	0	0	0	0	0	1905
4.2	52272	0	0	0	0	0	0	1881
4.2	52416	0	0	0	0	0	0	1809
4.2	52560	0	0	0	0	0	0	1872
4.2	52704	0	0	0	0	0	0	1848
4.2	52848	0	0	0	0	0	0	1827
4.2	52992	0	0	0	0	0	0	1848
4.2	53136	0	0	0	0	0	0	1803
4.2	53280	0	0	0	0	0	0	1908
4.2	53424	0	0	0	0	0	0	1836
4.2	53568	0	0	0	0	0	0	1941
4.2	53712	0	0	0	0	0	0	1800
4.2	53856	0	0	0	0	0	0	1860
4.2	54000	0	0	0	0	0	0	1851
4.2	54144	0	0	0	0	0	0	1911
4.2	54288	0	0	0	0	0	0	1857
4.2	54432	0	0	0	0	0	0	1839
4.2	54576	0	0	0	0	0	0	1863
4.2	54720	0	0	0	0	0	0	1794
4.2	54864	0	0	0	0	0	0	1875
4.2	55008	0	0	0	0	0	0	1941
4.2	55152	0	0	0	0	0	0	1836
4.2	55296	0	0	0	0	0	0	1863
4.2	55440	0	0	0	0	0	0	1851
4.2	55584	0	0	0	0	0	0	2004
4.2	55728	0	0	0	0	0	0	1914
4.2	55872	0	0	0	0	0	0	1860
4.2	56016	0	0	0	0	0	0	1953
4.2	56160	0	0	0	0	0	0	1809
4.2	56304	0	0	0	0	0	0	1812
4.2	56448	0	0	0	0	0	0	1848
4.2	56592	0	0	0	0	0	0	2028
4.2	56736	0	0	0	0	0	0	1905
4.2	56880	0	0	0	0	0	0	1818
4.2	57024	0	0	0	0	0	0	1836
4.2	57168	0	0	0	0	0	0	1863
4.2	57312	0	0	0	0	0	0	1866
4.2	57456	0	0	0	0	0	0	1866
4.2	57600	0	0	0	0	0	0	1752
4.2	57744	0	0	0	0	0	0	1824
4.2	57888	0	0	0	0	0	0	1800
4.2	58032	0	0	0	0	0	0	1815
4.2	58176	0	0	0	0	0	0	1857
4.2	58320	0	0	0	0	0	0	1866
4.2	58464	0	0	0	0	0	0	1893
4.2	58608	0	0	0	0	0	0	2010
4.2	58752	0	0	0	0	0	0	1959
4.2	58896	0	0	0	0	0	0	1896
4.2	59040	0	0	0	0	0	0	1926
4.2	59184	0	0	0	0	0	0	1845
4.2	59328	0	0	0	0	0	0	1926
4.2	59472	0	0	0	0	0	0	1986
4.2	59616	0	0	0	0	0	0	1959
4.2	59760	0	0	0	0	0	0	1854
4.2	59904	0	0	0	0	0	0	1962
4.2	60048	0	0	0	0	0	0	2067
4.2	60192	0	0	0	0	0	0	2070
4.2	60336	0	0	0	0	0	0	1962
4.2	60480	0	0	0	0	0	0	1866
4.2	60624	0	0	0	0	0	0	1767
4.2	60768	0	0	0	0	0	0	1824
4.2	60912	0	0	0	0	0	0	1830
4.2	61056	0	0	0	0	0	0	1974
4.2	61200	0	0	0	0	0	0	1983
4.2	61344	0	0	0	0	0	0	1896
4.2	61488	0	0	0	0	0	0	1989
4.2	61632	0	0	0	0	0	0	1863
4.2	61776	0	0	0	0	0	0	1764
4.2	61920	0	0	0	0	0	0	1815
4.2	62064	0	0	0	0	0	0	1791
4.2	62208	0	0	0	0	0	0	1842
4.2	62352	0	0	0	0	0	0	1920
4.2	62496	0	0	0	0	0	0	1941
4.2	62640	0	0	0	0	0	0	1764
4.2	62784	0	0	0	0	0	0	1767
4.2	62928	0	0	0	0	0	0	1872
4.2	63072	0	0	0	0	0	0	1899
4.2	63216	0	0	0	0	0	0	1875
4.2	63360	0	0	0	0	0	0	1851
4.2	63504	0	0	0	0	0	0	1854
4.2	63648	0	0	0	0	0	0	1902
4.2	63792	0	0	0	0	0	0	1842
4.2	63936	0	0	0	0	0	0	1950
4.2	64080	0	0	0	0	0	0	1926
4.2	64224	0	0	0	0	0	0	1872
4.2	64368	0	0	0	0	0	0	1857
4.2	64512	0	0	0	0	0	0	1911
4.2	64656	0	0	0	0	0	0	1935
4.2	64800	0	0	0	0	0	0	1899
4.2	64944	0	0	0	0	0	0	1866
4.2	65088	0	0	0	0	0	0	1860
4.2	65232	0	0	0	0	0	0	1857
4.2	65376	0	0	0	0	0	0	1950
4.2	65520	0	0	0	0	0	0	1920
4.2	65664	0	0	0	0	0	0	1932
4.2	65808	0	0	0	0	0	0	1857
4.2	65952	0	0	0	0	0	0	1929
4.2	66096	0	0	0	0	0	0	1965
4.2	66240	0	0	0	0	0	0	1884
4.2	66384	0	0	0	0	0	0	1824
4.2	66528	0	0	0	0	0	0	1830
4.2	66672	0	0	0	0	0	0	1974
4.2	66816	0	0	0	0	0	0	1929
4.2	66960	0	0	0	0	0	0	1860
4.2	67104	0	0	0	0	0	0	1809
4.2	67248	0	0	0	0	0	0	1854
4.2	67392	0	0	0	0	0	0	2049
4.2	67536	0	0	0	0	0	0	1884
4.2	67680	0	0	0	0	0	0	1854
4.2	67824	0	0	0	0	0	0	1932
4.2	67968	0	0	0	0	0	0	1941
4.2	68112	0	0	0	0	0	0	1923
4.2	68256	0	0	0	0	0	0	1980
4.2	68400	0	0	0	0	0	0	1929
4.2	68544	0	0	0	0	0	0	1929
4.2	68688	0	0	0	0	0	0	1863
4.2	68832	0	0	0	0	0	0	1923
4.2	68976	0	0	0	0	0	0	1986
4.2	69120	0	0	0	0	0	0	1923
5.1	43344	0	66	0	66	66	1.33333	4134
5.1	43488	0	61	0	61	61	3.11111	4170
5.1	43632	0	56	0	56	56	1.33333	4173
5.1	43776	0	51	0	51	51	3.11111	4242
5.1	43920	0	44	0	44	44	1.33333	4053
5.1	44064	0	38	0	38	38	1.33333	4122
5.1	44208	0	32	0	32	32	0	4056
5.1	44352	0	20	0	20	20	0	4074
5.1	44496	0	16	0	16	16	0	4137
5.1	44640	0	14	0	14	14	0	4086
5.1	44784	0	8	0	8	8	0	4062
5.1	44928	0	7	0	7	7	0	3912
5.1	45072	0	4	0	4	4	0	4125
5.1	45216	0	2	0	2	2	0	4236
5.1	45360	0	0	0	0	0	0	4242
5.1	45504	0	0	0	0	0	0	4335
5.1	45648	0	0	0	0	0	0	4203
5.1	45792	0	0	0	0	0	0	4239
5.1	45936	0	0	0	0	0	0	4233
5.1	46080	0	0	0	0	0	0	4197
5.1	46224	0	0	0	0	0	0	4131
5.1	46368	0	0	0	0	0	0	4014
5.1	46512	0	0	0	0	0	0	3906
5.1	46656	0	0	0	0	0	0	4050
5.1	46800	0	0	0	0	0	0	4083
5.1	46944	0	0	0	0	0	0	4074
5.1	47088	0	0	0	0	0	0	3876
5.1	47232	0	0	0	0	0	0	4065
5.1	47376	0	0	0	0	0	0	4095
5.1	47520	0	0	0	0	0	0	3969
5.1	47664	0	0	0	0	0	0	4143
5.1	47808	0	0	0	0	0	0	3927
5.1	47952	0	0	0	0	0	0	3933
5.1	48096	0	0	0	0	0	0	4113
5.1	48240	0	0	0	0	0	0	3951
5.1	48384	0	0	0	0	0	0	4005
5.1	48528	0	0	0	0	0	0	4041
5.1	48672	0	0	0	0	0	0	4146
5.1	48816	0	0	0	0	0	0	4083
5.1	48960	0	0	0	0	0	0	4155
5.1	49104	0	0	0	0	0	0	4020
5.1	49248	0	0	0	0	0	0	4068
5.1	49392	0	0	0	0	0	0	4041
5.1	49536	0	0	0	0	0	0	4179
5.1	49680	0	0	0	0	0	0	4119
5.1	49824	0	0	0	0	0	0	4089
5.1	49968	0	0	0	0	0	0	4191
5.1	50112	0	0	0	0	0	0	4164
5.1	50256	0	0	0	0	0	0	4134
5.1	50400	0	0	0	0	0	0	4110
5.1	50544	0	0	0	0	0	0	4044
5.1	50688	0	0	0	0	0	0	4170
5.1	50832	0	0	0	0	0	0	4260
5.1	50976	0	0	0	0	0	0	4077
5.1	51120	0	0	0	0	0	0	3930
5.1	51264	0	0	0	0	0	0	3969
5.1	51408	0	0	0	0	0	0	3954
5.1	51552	0	0	0	0	0	0	3870
5.1	51696	0	0	0	0	0	0	3954
5.1	51840	0	0	0	0	0	0	3885
5.1	51984	0	0	0	0	0	0	3807
5.1	52128	0	0	0	0	0	0	3960
5.1	52272	0	0	0	0	0	0	3924
5.1	52416	0	0	0	0	0	0	3933
5.1	52560	0	0	0	0	0	0	4047
5.1	52704	0	0	0	0	0	0	4032
5.1	52848	0	0	0	0	0	0	3978
5.1	52992	0	0	0	0	0	0	4008
5.1	53136	0	0	0	0	0	0	4071
5.1	53280	0	0	0	0	0	0	4164
5.1	53424	0	0	0	0	0	0	4023
5.1	53568	0	0	0	0	0	0	4179
5.1	53712	0	0	0	0	0	0	4023
5.1	53856	0	0	0	0	0	0	3870
5.1	54000	0	0	0	0	0	0	3858
5.1	54144	0	0	0	0	0	0	4047
5.1	54288	0	0	0	0	0	0	4098
5.1	54432	0	0	0	0	0	0	4086
5.1	54576	0	0	0	0	0	0	4122
5.1	54720	0	0	0	0	0	0	4065
5.1	54864	0	0	0	0	0	0	3984
5.1	55008	0	0	0	0	0	0	4125
5.1	55152	0	0	0	0	0	0	4080
5.1	55296	0	0	0	0	0	0	4038
5.1	55440	0	0	0	0	0	0	4041
5.1	55584	0	0	0	0	0	0	4185
5.1	55728	0	0	0	0	0	0	4515
5.1	55872	0	0	0	0	0	0	4299
5.1	56016	0	0	0	0	0	0	4212
5.1	56160	0	0	0	0	0	0	4116
5.1	56304	0	0	0	0	0	0	4053
5.1	56448	0	0	0	0	0	0	4098
5.1	56592	0	0	0	0	0	0	4023
5.1	56736	0	0	0	0	0	0	3966
5.1	56880	0	0	0	0	0	0	4023
5.1	57024	0	0	0	0	0	0	4110
5.1	57168	0	0	0	0	0	0	4080
5.1	57312	0	0	0	0	0	0	4068
5.1	57456	0	0	0	0	0	0	3837
5.1	57600	0	0	0	0	0	0	3960
5.1	57744	0	0	0	0	0	0	3960
5.1	57888	0	0	0	0	0	0	4044
5.1	58032	0	0	0	0	0	0	3921
5.1	58176	0	0	0	0	0	0	3969
5.1	58320	0	0	0	0	0	0	4008
5.1	58464	0	0	0	0	0	0	3870
5.1	58608	0	0	0	0	0	0	3906
5.1	58752	0	0	0	0	0	0	4008
5.1	58896	0	0	0	0	0	0	4020
5.1	59040	0	0	0	0	0	0	4074
5.1	59184	0	0	0	0	0	0	4014
5.1	59328	0	0	0	0	0	0	4047
5.1	59472	0	0	0	0	0	0	3939
5.1	59616	0	0	0	0	0	0	4062
5.1	59760	0	0	0	0	0	0	3900
5.1	59904	0	0	0	0	0	0	3957
5.1	60048	0	0	0	0	0	0	3996
5.1	60192	0	0	0	0	0	0	4155
5.1	60336	0	0	0	0	0	0	3990
5.1	60480	0	0	0	0	0	0	3963
5.1	60624	0	0	0	0	0	0	3996
5.1	60768	0	0	0	0	0	0	4149
5.1	60912	0	0	0	0	0	0	4191
5.1	61056	0	0	0	0	0	0	4038
5.1	61200	0	0	0	0	0	0	4290
5.1	61344	0	0	0	0	0	0	4113
5.1	61488	0	0	0	0	0	0	4203
5.1	61632	0	0	0	0	0	0	4275
5.1	61776	0	0	0	0	0	0	4134
5.1	61920	0	0	0	0	0	0	4125
5.1	62064	0	0	0	0	0	0	4197
5.1	62208	0	0	0	0	0	0	3840
5.1	62352	0	0	0	0	0	0	4158
5.1	62496	0	0	0	0	0	0	4335
5.1	62640	0	0	0	0	0	0	4089
5.1	62784	0	0	0	0	0	0	4083
5.1	62928	0	0	0	0	0	0	4077
5.1	63072	0	0	0	0	0	0	3969
5.1	63216	0	0	0	0	0	0	3957
5.1	63360	0	0	0	0	0	0	3978
5.1	63504	0	0	0	0	0	0	4083
5.1	63648	0	0	0	0	0	0	3984
5.1	63792	0	0	0	0	0	0	4065
5.1	63936	0	0	0	0	0	0	4032
5.1	64080	0	0	0	0	0	0	4017
5.1	64224	0	0	0	0	0	0	4089
5.1	64368	0	0	0	0	0	0	4017
5.1	64512	0	0	0	0	0	0	4014
5.1	64656	0	0	0	0	0	0	3906
5.1	64800	0	0	0	0	0	0	4026
5.1	64944	0	0	0	0	0	0	4071
5.1	65088	0	0	0	0	0	0	4017
5.1	65232	0	0	0	0	0	0	4122
5.1	65376	0	0	0	0	0	0	4053
5.1	65520	0	0	0	0	0	0	3999
5.1	65664	0	0	0	0	0	0	3987
5.1	65808	0	0	0	0	0	0	4050
5.1	65952	0	0	0	0	0	0	4266
5.1	66096	0	0	0	0	0	0	4230
5.1	66240	0	0	0	0	0	0	4158
5.1	66384	0	0	0	0	0	0	4131
5.1	66528	0	0	0	0	0	0	4089
5.1	66672	0	0	0	0	0	0	3972
5.1	66816	0	0	0	0	0	0	4236
5.1	66960	0	0	0	0	0	0	4083
5.1	67104	0	0	0	0	0	0	3888
5.1	67248	0	0	0	0	0	0	3975
5.1	67392	0	0	0	0	0	0	4005
5.1	67536	0	0	0	0	0	0	4176
5.1	67680	0	0	0	0	0	0	4167
5.1	67824	0	0	0	0	0	0	3948
5.1	67968	0	0	0	0	0	0	4113
5.1	68112	0	0	0	0	0	0	4032
5.1	68256	0	0	0	0	0	0	4029
5.1	68400	0	0	0	0	0	0	4074
5.1	68544	0	0	0	0	0	0	4143
5.1	68688	0	0	0	0	0	0	4047
5.1	68832	0	0	0	0	0	0	3993
5.1	68976	0	0	0	0	0	0	4059
5.1	69120	0	0	0	0	0	0	4161
6.3	43344	523	2680	31	2649	3203	57652.8	12664
6.3	43488	470	2671	23	2648	3141	54328.3	12564
6.3	43632	349	2680	27	2653	3029	50814.7	12328
6.3	43776	363	2620	11	2609	2983	48384.3	11745
6.3	43920	313	2566	7	2559	2879	46255.9	11568
6.3	44064	252	2535	5	2530	2787	42771.2	11340
6.3	44208	200	2504	4	2500	2704	39194.8	11202
6.3	44352	182	2464	1	2463	2646	38644.1	10942
6.3	44496	130	2435	0	2435	2565	37447.8	10804
6.3	44640	110	2399	0	2399	2509	35990.1	10469
6.3	44784	130	2374	0	2374	2504	36357.8	10146
6.3	44928	129	2352	1	2351	2481	36437.6	10111
6.3	45072	113	2322	0	2322	2435	34972.6	9903
6.3	45216	108	2289	0	2289	2397	34572	10307
6.3	45360	105	2252	0	2252	2357	32875.9	10105
6.3	45504	107	2228	0	2228	2335	32999.5	9859
6.3	45648	90	2197	0	2197	2287	32186.5	10002
6.3	45792	82	2166	1	2165	2248	31731	9836
6.3	45936	62	2142	0	2142	2204	30216.4	9743
6.3	46080	65	2102	0	2102	2167	29265.9	9910
6.3	46224	58	2066	0	2066	2124	28314.1	9605
6.3	46368	70	2039	0	2039	2109	28378	9484
6.3	46512	48	2009	0	2009	2057	27097.8	9412
6.3	46656	60	1974	0	1974	2034	26828.6	9354
6.3	46800	61	1936	0	1936	1997	26262.2	9432
6.3	46944	48	1896	0	1896	1944	24758.7	9453
6.3	47088	47	1857	0	1857	1904	23588.4	9075
6.3	47232	32	1817	1	1816	1849	22770.4	9302
6.3	47376	24	1797	0	1797	1821	22418.1	9498
6.3	47520	26	1770	0	1770	1796	22135	9539
6.3	47664	35	1737	0	1737	1772	21881.9	9493
6.3	47808	35	1703	0	1703	1738	21519.5	9438
6.3	47952	34	1673	0	1673	1707	20959.2	9787
6.3	48096	22	1636	0	1636	1658	20316.1	9876
6.3	48240	12	1601	0	1601	1613	19465.6	9901
6.3	48384	11	1567	0	1567	1578	19056.3	9984
6.3	48528	13	1528	0	1528	1541	18341.2	9613
6.3	48672	11	1508	0	1508	1519	17697	9337
6.3	48816	13	1474	0	1474	1487	17753.5	9372
6.3	48960	10	1455	4	1451	1465	17495.2	9658
6.3	49104	2	1438	7	1431	1440	16960.1	9422
6.3	49248	9	1397	0	1397	1406	16694.8	9682
6.3	49392	12	1372	0	1372	1384	16641.9	9489
6.3	49536	9	1342	0	1342	1351	16117.7	9573
6.3	49680	10	1311	0	1311	1321	15488.4	9660
6.3	49824	15	1281	0	1281	1296	15335.1	9649
6.3	49968	16	1257	0	1257	1273	15130.8	9573
6.3	50112	18	1229	0	1229	1247	14849.8	9684
6.3	50256	20	1201	0	1201	1221	14501.6	9999
6.3	50400	22	1182	0	1182	1204	14472.5	10091
6.3	50544	10	1156	0	1156	1166	13413.2	10308
6.3	50688	6	1118	0	1118	1124	12517	10404
6.3	50832	4	1088	0	1088	1092	12067.7	10397
6.3	50976	2	1067	0	1067	1069	11656.7	10276
6.3	51120	1	1043	0	1043	1044	11141.7	10033
6.3	51264	2	1017	0	1017	1019	10667.5	9678
6.3	51408	3	997	0	997	1000	10567.4	9828
6.3	51552	3	960	0	960	963	10004.2	9825
6.3	51696	2	938	0	938	940	9774.27	9915
6.3	51840	2	907	0	907	909	9254.87	9711
6.3	51984	0	888	0	888	888	9035.53	9708
6.3	52128	0	868	0	868	868	8557.42	9708
6.3	52272	0	837	0	837	837	8304.36	9774
6.3	52416	0	812	0	812	812	8129.03	9615
6.3	52560	0	777	0	777	777	7839.91	9777
6.3	52704	0	756	0	756	756	7655.81	9555
6.3	52848	0	735	0	735	735	7459.71	9642
6.3	52992	0	710	0	710	710	7171.48	9696
6.3	53136	0	692	0	692	692	6983.18	9855
6.3	53280	0	663	0	663	663	6645.08	9657
6.3	53424	0	647	0	647	647	6512.88	9792
6.3	53568	0	612	0	612	612	6037.56	9756
6.3	53712	0	593	0	593	593	5832.41	9678
6.3	53856	0	570	0	570	570	5638.27	9633
6.3	54000	0	544	0	544	544	5246.03	9717
6.3	54144	0	516	0	516	516	4876.99	9552
6.3	54288	0	480	0	480	480	4397.59	9552
6.3	54432	0	458	0	458	458	4114.47	9951
6.3	54576	0	438	0	438	438	3823.41	10110
6.3	54720	0	418	0	418	418	3619.27	9873
6.3	54864	0	387	0	387	387	3199.92	9795
6.3	55008	0	363	0	363	363	2924.61	9705
6.3	55152	0	347	0	347	347	2740.47	9765
6.3	55296	0	327	0	327	327	2688.27	9735
6.3	55440	0	309	0	309	309	2296.04	9936
6.3	55584	0	279	0	279	279	2023.89	9771
6.3	55728	0	265	0	265	265	1755.69	9576
6.3	55872	0	246	0	246	246	1632.52	9675
6.3	56016	0	230	0	230	230	1472.47	9765
6.3	56160	0	214	0	214	214	1384.29	9294
6.3	56304	0	198	0	198	198	1324.11	9585
6.3	56448	0	179	0	179	179	1106.89	9831
6.3	56592	0	157	0	157	157	796.658	9942
6.3	56736	0	144	0	144	144	624.511	9882
6.3	56880	0	127	0	127	127	571.449	9786
6.3	57024	0	109	0	109	109	466.371	9915
6.3	57168	0	93	0	93	93	276.242	9492
6.3	57312	0	78	0	78	78	207.2	9729
6.3	57456	0	67	0	67	67	112.109	9705
6.3	57600	0	59	0	59	59	106.117	9858
6.3	57744	0	50	0	50	50	76.0713	9705
6.3	57888	0	44	0	44	44	30.0444	9585
6.3	58032	0	38	0	38	38	30.0444	10059
6.3	58176	0	34	0	34	34	15.0222	9765
6.3	58320	0	29	0	29	29	17.0196	9579
6.3	58464	0	22	0	22	22	0	9675
6.3	58608	0	15	0	15	15	0	9822
6.3	58752	0	14	0	14	14	0	9759
6.3	58896	0	8	0	8	8	0	9786
6.3	59040	0	7	0	7	7	0	9999
6.3	59184	0	3	0	3	3	0	9906
6.3	59328	0	2	0	2	2	0	9798
6.3	59472	0	2	0	2	2	0	10041
6.3	59616	0	0	0	0	0	0	9846
6.3	59760	0	0	0	0	0	0	9792
6.3	59904	0	0	0	0	0	0	10026
6.3	60048	0	0	0	0	0	0	10014
6.3	60192	0	0	0	0	0	0	10143
6.3	60336	0	0	0	0	0	0	9987
6.3	60480	0	0	0	0	0	0	9747
6.3	60624	0	0	0	0	0	0	10110
6.3	60768	0	0	0	0	0	0	9924
6.3	60912	0	0	0	0	0	0	9777
6.3	61056	0	0	0	0	0	0	9651
6.3	61200	0	0	0	0	0	0	9585
6.3	61344	0	0	0	0	0	0	9684
6.3	61488	0	0	0	0	0	0	9753
6.3	61632	0	0	0	0	0	0	9849
6.3	61776	0	0	0	0	0	0	9858
6.3	61920	0	0	0	0	0	0	9801
6.3	62064	0	0	0	0	0	0	9576
6.3	62208	0	0	0	0	0	0	9666
6.3	62352	0	0	0	0	0	0	9693
6.3	62496	0	0	0	0	0	0	9456
6.3	62640	0	0	0	0	0	0	9606
6.3	62784	0	0	0	0	0	0	9675
6.3	62928	0	0	0	0	0	0	9816
6.3	63072	0	0	0	0	0	0	9765
6.3	63216	0	0	0	0	0	0	9918
6.3	63360	0	0	0	0	0	0	9924
6.3	63504	0	0	0	0	0	0	9705
6.3	63648	0	0	0	0	0	0	10053
6.3	63792	0	0	0	0	0	0	10092
6.3	63936	0	0	0	0	0	0	10026
6.3	64080	0	0	0	0	0	0	9849
6.3	64224	0	0	0	0	0	0	9624
6.3	64368	0	0	0	0	0	0	9753
6.3	64512	0	0	0	0	0	0	10158
6.3	64656	0	0	0	0	0	0	10038
6.3	64800	0	0	0	0	0	0	9966
6.3	64944	0	0	0	0	0	0	9804
6.3	65088	0	0	0	0	0	0	9564
6.3	65232	0	0	0	0	0	0	9609
6.3	65376	0	0	0	0	0	0	9996
6.3	65520	0	0	0	0	0	0	10044
6.3	65664	0	0	0	0	0	0	9918
6.3	65808	0	0	0	0	0	0	9909
6.3	65952	0	0	0	0	0	0	9711
6.3	66096	0	0	0	0	0	0	9840
6.3	66240	0	0	0	0	0	0	10263
6.3	66384	0	0	0	0	0	0	10179
6.3	66528	0	0	0	0	0	0	9909
6.3	66672	0	0	0	0	0	0	10005
6.3	66816	0	0	0	0	0	0	9822
6.3	66960	0	0	0	0	0	0	9864
6.3	67104	0	0	0	0	0	0	9738
6.3	67248	0	0	0	0	0	0	9747
6.3	67392	0	0	0	0	0	0	9774
6.3	67536	0	0	0	0	0	0	9606
6.3	67680	0	0	0	0	0	0	9501
6.3	67824	0	0	0	0	0	0	9777
6.3	67968	0	0	0	0	0	0	9906
6.3	68112	0	0	0	0	0	0	10059
6.3	68256	0	0	0	0	0	0	10002
6.3	68400	0	0	0	0	0	0	10167
6.3	68544	0	0	0	0	0	0	10074
6.3	68688	0	0	0	0	0	0	10086
6.3	68832	0	0	0	0	0	0	10113
6.3	68976	0	0	0	0	0	0	9840
6.3	69120	0	0	0	0	0	0	9906
7.3	43344	0	33	0	33	33	299.709	1041
7.3	43488	0	30	0	30	30	262.627	1140
7.3	43632	0	29	0	29	29	258.636	1152
7.3	43776	0	23	0	23	23	232.471	1173
7.3	43920	0	18	0	18	18	166.402	1209
7.3	44064	0	16	0	16	16	144.339	1038
7.3	44208	0	9	0	9	9	70.1737	1047
7.3	44352	0	4	0	4	4	37.0816	1116
7.3	44496	0	1	0	1	1	13.0256	1092
7.3	44640	0	1	0	1	1	11.0303	1167
7.3	44784	0	0	0	0	0	0	1128
7.3	44928	0	0	0	0	0	0	1080
7.3	45072	0	0	0	0	0	0	1080
7.3	45216	0	0	0	0	0	0	1104
7.3	45360	0	0	0	0	0	0	1065
7.3	45504	0	0	0	0	0	0	1011
7.3	45648	0	0	0	0	0	0	1059
7.3	45792	0	0	0	0	0	0	1155
7.3	45936	0	0	0	0	0	0	1053
7.3	46080	0	0	0	0	0	0	1104
7.3	46224	0	0	0	0	0	0	1119
7.3	46368	0	0	0	0	0	0	1110
7.3	46512	0	0	0	0	0	0	1134
7.3	46656	0	0	0	0	0	0	1164
7.3	46800	0	0	0	0	0	0	1158
7.3	46944	0	0	0	0	0	0	1152
7.3	47088	0	0	0	0	0	0	1128
7.3	47232	0	0	0	0	0	0	1146
7.3	47376	0	0	0	0	0	0	1194
7.3	47520	0	0	0	0	0	0	1143
7.3	47664	0	0	0	0	0	0	1035
7.3	47808	0	0	0	0	0	0	1092
7.3	47952	0	0	0	0	0	0	1065
7.3	48096	0	0	0	0	0	0	1086
7.3	48240	0	0	0	0	0	0	1131
7.3	48384	0	0	0	0	0	0	1173
7.3	48528	0	0	0	0	0	0	1158
7.3	48672	0	0	0	0	0	0	1212
7.3	48816	0	0	0	0	0	0	1221
7.3	48960	0	0	0	0	0	0	1128
7.3	49104	0	0	0	0	0	0	1068
7.3	49248	0	0	0	0	0	0	1113
7.3	49392	0	0	0	0	0	0	1014
7.3	49536	0	0	0	0	0	0	1179
7.3	49680	0	0	0	0	0	0	1098
7.3	49824	0	0	0	0	0	0	1083
7.3	49968	0	0	0	0	0	0	1080
7.3	50112	0	0	0	0	0	0	1053
7.3	50256	0	0	0	0	0	0	1200
7.3	50400	0	0	0	0	0	0	1125
7.3	50544	0	0	0	0	0	0	1113
7.3	50688	0	0	0	0	0	0	1155
7.3	50832	0	0	0	0	0	0	1095
7.3	50976	0	0	0	0	0	0	1119
7.3	51120	0	0	0	0	0	0	1257
7.3	51264	0	0	0	0	0	0	1206
7.3	51408	0	0	0	0	0	0	1086
7.3	51552	0	0	0	0	0	0	1032
7.3	51696	0	0	0	0	0	0	1011
7.3	51840	0	0	0	0	0	0	1044
7.3	51984	0	0	0	0	0	0	1086
7.3	52128	0	0	0	0	0	0	1041
7.3	52272	0	0	0	0	0	0	1074
7.3	52416	0	0	0	0	0	0	1089
7.3	52560	0	0	0	0	0	0	1122
7.3	52704	0	0	0	0	0	0	1197
7.3	52848	0	0	0	0	0	0	1137
7.3	52992	0	0	0	0	0	0	1146
7.3	53136	0	0	0	0	0	0	1191
7.3	53280	0	0	0	0	0	0	1161
7.3	53424	0	0	0	0	0	0	1122
7.3	53568	0	0	0	0	0	0	1191
7.3	53712	0	0	0	0	0	0	1197
7.3	53856	0	0	0	0	0	0	1128
7.3	54000	0	0	0	0	0	0	1140
7.3	54144	0	0	0	0	0	0	1197
7.3	54288	0	0	0	0	0	0	1110
7.3	54432	0	0	0	0	0	0	1218
7.3	54576	0	0	0	0	0	0	1176
7.3	54720	0	0	0	0	0	0	1206
7.3	54864	0	0	0	0	0	0	1131
7.3	55008	0	0	0	0	0	0	1119
7.3	55152	0	0	0	0	0	0	1116
7.3	55296	0	0	0	0	0	0	1134
7.3	55440	0	0	0	0	0	0	1263
7.3	55584	0	0	0	0	0	0	1128
7.3	55728	0	0	0	0	0	0	1155
7.3	55872	0	0	0	0	0	0	1167
7.3	56016	0	0	0	0	0	0	1149
7.3	56160	0	0	0	0	0	0	1128
7.3	56304	0	0	0	0	0	0	1152
7.3	56448	0	0	0	0	0	0	1170
7.3	56592	0	0	0	0	0	0	1152
7.3	56736	0	0	0	0	0	0	1173
7.3	56880	0	0	0	0	0	0	1113
7.3	57024	0	0	0	0	0	0	1194
7.3	57168	0	0	0	0	0	0	1077
7.3	57312	0	0	0	0	0	0	1110
7.3	57456	0	0	0	0	0	0	1068
7.3	57600	0	0	0	0	0	0	1137
7.3	57744	0	0	0	0	0	0	1089
7.3	57888	0	0	0	0	0	0	1050
7.3	58032	0	0	0	0	0	0	1029
7.3	58176	0	0	0	0	0	0	1179
7.3	58320	0	0	0	0	0	0	1128
7.3	58464	0	0	0	0	0	0	1125
7.3	58608	0	0	0	0	0	0	1137
7.3	58752	0	0	0	0	0	0	1134
7.3	58896	0	0	0	0	0	0	1176
7.3	59040	0	0	0	0	0	0	1158
7.3	59184	0	0	0	0	0	0	1167
7.3	59328	0	0	0	0	0	0	1038
7.3	59472	0	0	0	0	0	0	1014
7.3	59616	0	0	0	0	0	0	1053
7.3	59760	0	0	0	0	0	0	1065
7.3	59904	0	0	0	0	0	0	1020
7.3	60048	0	0	0	0	0	0	1077
7.3	60192	0	0	0	0	0	0	1065
7.3	60336	0	0	0	0	0	0	1005
7.3	60480	0	0	0	0	0	0	1101
7.3	60624	0	0	0	0	0	0	1050
7.3	60768	0	0	0	0	0	0	1083
7.3	60912	0	0	0	0	0	0	1152
7.3	61056	0	0	0	0	0	0	1077
7.3	61200	0	0	0	0	0	0	1095
7.3	61344	0	0	0	0	0	0	1182
7.3	61488	0	0	0	0	0	0	1215
7.3	61632	0	0	0	0	0	0	1128
7.3	61776	0	0	0	0	0	0	1128
7.3	61920	0	0	0	0	0	0	1080
7.3	62064	0	0	0	0	0	0	1053
7.3	62208	0	0	0	0	0	0	1113
7.3	62352	0	0	0	0	0	0	1182
7.3	62496	0	0	0	0	0	0	1134
7.3	62640	0	0	0	0	0	0	1185
7.3	62784	0	0	0	0	0	0	1125
7.3	62928	0	0	0	0	0	0	1119
7.3	63072	0	0	0	0	0	0	1098
7.3	63216	0	0	0	0	0	0	1116
7.3	63360	0	0	0	0	0	0	1128
7.3	63504	0	0	0	0	0	0	1068
7.3	63648	0	0	0	0	0	0	1107
7.3	63792	0	0	0	0	0	0	1128
7.3	63936	0	0	0	0	0	0	1155
7.3	64080	0	0	0	0	0	0	1149
7.3	64224	0	0	0	0	0	0	1128
7.3	64368	0	0	0	0	0	0	1053
7.3	64512	0	0	0	0	0	0	1110
7.3	64656	0	0	0	0	0	0	1083
7.3	64800	0	0	0	0	0	0	975
7.3	64944	0	0	0	0	0	0	1107
7.3	65088	0	0	0	0	0	0	1161
7.3	65232	0	0	0	0	0	0	1095
7.3	65376	0	0	0	0	0	0	1122
7.3	65520	0	0	0	0	0	0	1179
7.3	65664	0	0	0	0	0	0	1158
7.3	65808	0	0	0	0	0	0	1119
7.3	65952	0	0	0	0	0	0	1113
7.3	66096	0	0	0	0	0	0	1152
7.3	66240	0	0	0	0	0	0	1230
7.3	66384	0	0	0	0	0	0	1209
7.3	66528	0	0	0	0	0	0	1149
7.3	66672	0	0	0	0	0	0	1152
7.3	66816	0	0	0	0	0	0	1068
7.3	66960	0	0	0	0	0	0	1122
7.3	67104	0	0	0	0	0	0	1158
7.3	67248	0	0	0	0	0	0	1176
7.3	67392	0	0	0	0	0	0	1215
7.3	67536	0	0	0	0	0	0	1179
7.3	67680	0	0	0	0	0	0	1149
7.3	67824	0	0	0	0	0	0	1080
7.3	67968	0	0	0	0	0	0	1038
7.3	68112	0	0	0	0	0	0	1059
7.3	68256	0	0	0	0	0	0	1080
7.3	68400	0	0	0	0	0	0	1206
7.3	68544	0	0	0	0	0	0	1170
7.3	68688	0	0	0	0	0	0	1065
7.3	68832	0	0	0	0	0	0	1077
7.3	68976	0	0	0	0	0	0	1098
7.3	69120	0	0	0	0	0	0	1089
8.2	43344	0	40	0	40	40	207.368	1539
8.2	43488	0	37	0	37	37	165.346	1605
8.2	43632	0	32	0	32	32	124.27	1665
8.2	43776	0	26	0	26	26	168.29	1662
8.2	43920	0	22	0	22	22	130.259	1557
8.2	44064	0	19	0	19	19	104.208	1674
8.2	44208	0	18	0	18	18	206.325	1629
8.2	44352	0	16	0	16	16	97.1717	1551
8.2	44496	0	12	0	12	12	67.1273	1695
8.2	44640	0	11	0	11	11	0	1689
8.2	44784	0	11	0	11	11	26.0513	1599
8.2	44928	0	8	0	8	8	41.0735	1476
8.2	45072	0	5	0	5	5	30.0444	1611
8.2	45216	0	1	0	1	1	13.0256	1542
8.2	45360	0	0	0	0	0	0	1587
8.2	45504	0	0	0	0	0	0	1614
8.2	45648	0	0	0	0	0	0	1584
8.2	45792	0	0	0	0	0	0	1524
8.2	45936	0	0	0	0	0	0	1554
8.2	46080	0	0	0	0	0	0	1470
8.2	46224	0	0	0	0	0	0	1539
8.2	46368	0	0	0	0	0	0	1539
8.2	46512	0	0	0	0	0	0	1563
8.2	46656	0	0	0	0	0	0	1590
8.2	46800	0	0	0	0	0	0	1596
8.2	46944	0	0	0	0	0	0	1572
8.2	47088	0	0	0	0	0	0	1512
8.2	47232	0	0	0	0	0	0	1512
8.2	47376	0	0	0	0	0	0	1551
8.2	47520	0	0	0	0	0	0	1545
8.2	47664	0	0	0	0	0	0	1611
8.2	47808	0	0	0	0	0	0	1575
8.2	47952	0	0	0	0	0	0	1554
8.2	48096	0	0	0	0	0	0	1659
8.2	48240	0	0	0	0	0	0	1584
8.2	48384	0	0	0	0	0	0	1446
8.2	48528	0	0	0	0	0	0	1563
8.2	48672	0	0	0	0	0	0	1503
8.2	48816	0	0	0	0	0	0	1410
8.2	48960	0	0	0	0	0	0	1407
8.2	49104	0	0	0	0	0	0	1488
8.2	49248	0	0	0	0	0	0	1569
8.2	49392	0	0	0	0	0	0	1509
8.2	49536	0	0	0	0	0	0	1476
8.2	49680	0	0	0	0	0	0	1581
8.2	49824	0	0	0	0	0	0	1449
8.2	49968	0	0	0	0	0	0	1494
8.2	50112	0	0	0	0	0	0	1557
8.2	50256	0	0	0	0	0	0	1500
8.2	50400	0	0	0	0	0	0	1464
8.2	50544	0	0	0	0	0	0	1476
8.2	50688	0	0	0	0	0	0	1449
8.2	50832	0	0	0	0	0	0	1509
8.2	50976	0	0	0	0	0	0	1527
8.2	51120	0	0	0	0	0	0	1548
8.2	51264	0	0	0	0	0	0	1551
8.2	51408	0	0	0	0	0	0	1545
8.2	51552	0	0	0	0	0	0	1473
8.2	51696	0	0	0	0	0	0	1497
8.2	51840	0	0	0	0	0	0	1548
8.2	51984	0	0	0	0	0	0	1524
8.2	52128	0	0	0	0	0	0	1614
8.2	52272	0	0	0	0	0	0	1524
8.2	52416	0	0	0	0	0	0	1575
8.2	52560	0	0	0	0	0	0	1545
8.2	52704	0	0	0	0	0	0	1551
8.2	52848	0	0	0	0	0	0	1539
8.2	52992	0	0	0	0	0	0	1491
8.2	53136	0	0	0	0	0	0	1533
8.2	53280	0	0	0	0	0	0	1584
8.2	53424	0	0	0	0	0	0	1560
8.2	53568	0	0	0	0	0	0	1569
8.2	53712	0	0	0	0	0	0	1578
8.2	53856	0	0	0	0	0	0	1596
8.2	54000	0	0	0	0	0	0	1575
8.2	54144	0	0	0	0	0	0	1470
8.2	54288	0	0	0	0	0	0	1521
8.2	54432	0	0	0	0	0	0	1527
8.2	54576	0	0	0	0	0	0	1515
8.2	54720	0	0	0	0	0	0	1497
8.2	54864	0	0	0	0	0	0	1551
8.2	55008	0	0	0	0	0	0	1518
8.2	55152	0	0	0	0	0	0	1509
8.2	55296	0	0	0	0	0	0	1503
8.2	55440	0	0	0	0	0	0	1485
8.2	55584	0	0	0	0	0	0	1491
8.2	55728	0	0	0	0	0	0	1485
8.2	55872	0	0	0	0	0	0	1545
8.2	56016	0	0	0	0	0	0	1506
8.2	56160	0	0	0	0	0	0	1518
8.2	56304	0	0	0	0	0	0	1494
8.2	56448	0	0	0	0	0	0	1500
8.2	56592	0	0	0	0	0	0	1557
8.2	56736	0	0	0	0	0	0	1593
8.2	56880	0	0	0	0	0	0	1485
8.2	57024	0	0	0	0	0	0	1437
8.2	57168	0	0	0	0	0	0	1509
8.2	57312	0	0	0	0	0	0	1452
8.2	57456	0	0	0	0	0	0	1485
8.2	57600	0	0	0	0	0	0	1530
8.2	57744	0	0	0	0	0	0	1458
8.2	57888	0	0	0	0	0	0	1458
8.2	58032	0	0	0	0	0	0	1485
8.2	58176	0	0	0	0	0	0	1524
8.2	58320	0	0	0	0	0	0	1464
8.2	58464	0	0	0	0	0	0	1524
8.2	58608	0	0	0	0	0	0	1482
8.2	58752	0	0	0	0	0	0	1611
8.2	58896	0	0	0	0	0	0	1473
8.2	59040	0	0	0	0	0	0	1470
8.2	59184	0	0	0	0	0	0	1503
8.2	59328	0	0	0	0	0	0	1527
8.2	59472	0	0	0	0	0	0	1599
8.2	59616	0	0	0	0	0	0	1503
8.2	59760	0	0	0	0	0	0	1512
8.2	59904	0	0	0	0	0	0	1527
8.2	60048	0	0	0	0	0	0	1497
8.2	60192	0	0	0	0	0	0	1503
8.2	60336	0	0	0	0	0	0	1482
8.2	60480	0	0	0	0	0	0	1383
8.2	60624	0	0	0	0	0	0	1461
8.2	60768	0	0	0	0	0	0	1500
8.2	60912	0	0	0	0	0	0	1575
8.2	61056	0	0	0	0	0	0	1470
8.2	61200	0	0	0	0	0	0	1458
8.2	61344	0	0	0	0	0	0	1530
8.2	61488	0	0	0	0	0	0	1482
8.2	61632	0	0	0	0	0	0	1542
8.2	61776	0	0	0	0	0	0	1518
8.2	61920	0	0	0	0	0	0	1602
8.2	62064	0	0	0	0	0	0	1584
8.2	62208	0	0	0	0	0	0	1545
8.2	62352	0	0	0	0	0	0	1584
8.2	62496	0	0	0	0	0	0	1476
8.2	62640	0	0	0	0	0	0	1545
8.2	62784	0	0	0	0	0	0	1566
8.2	62928	0	0	0	0	0	0	1527
8.2	63072	0	0	0	0	0	0	1479
8.2	63216	0	0	0	0	0	0	1491
8.2	63360	0	0	0	0	0	0	1521
8.2	63504	0	0	0	0	0	0	1485
8.2	63648	0	0	0	0	0	0	1566
8.2	63792	0	0	0	0	0	0	1557
8.2	63936	0	0	0	0	0	0	1530
8.2	64080	0	0	0	0	0	0	1557
8.2	64224	0	0	0	0	0	0	1557
8.2	64368	0	0	0	0	0	0	1563
8.2	64512	0	0	0	0	0	0	1515
8.2	64656	0	0	0	0	0	0	1551
8.2	64800	0	0	0	0	0	0	1614
8.2	64944	0	0	0	0	0	0	1587
8.2	65088	0	0	0	0	0	0	1503
8.2	65232	0	0	0	0	0	0	1536
8.2	65376	0	0	0	0	0	0	1539
8.2	65520	0	0	0	0	0	0	1551
8.2	65664	0	0	0	0	0	0	1482
8.2	65808	0	0	0	0	0	0	1485
8.2	65952	0	0	0	0	0	0	1548
8.2	66096	0	0	0	0	0	0	1551
8.2	66240	0	0	0	0	0	0	1518
8.2	66384	0	0	0	0	0	0	1554
8.2	66528	0	0	0	0	0	0	1479
8.2	66672	0	0	0	0	0	0	1416
8.2	66816	0	0	0	0	0	0	1416
8.2	66960	0	0	0	0	0	0	1503
8.2	67104	0	0	0	0	0	0	1497
8.2	67248	0	0	0	0	0	0	1608
8.2	67392	0	0	0	0	0	0	1557
8.2	67536	0	0	0	0	0	0	1530
8.2	67680	0	0	0	0	0	0	1488
8.2	67824	0	0	0	0	0	0	1413
8.2	67968	0	0	0	0	0	0	1503
8.2	68112	0	0	0	0	0	0	1518
8.2	68256	0	0	0	0	0	0	1524
8.2	68400	0	0	0	0	0	0	1443
8.2	68544	0	0	0	0	0	0	1467
8.2	68688	0	0	0	0	0	0	1452
8.2	68832	0	0	0	0	0	0	1395
8.2	68976	0	0	0	0	0	0	1443
8.2	69120	0	0	0	0	0	0	1461
9.3	43344	56	226	0	226	282	5812.42	4287
9.3	43488	36	212	0	212	248	4801.27	3944
9.3	43632	9	201	0	201	210	3409.12	3630
9.3	43776	4	174	0	174	178	2813.82	3561
9.3	43920	2	153	0	153	155	2297.63	3509
9.3	44064	3	134	0	134	137	2050.38	3407
9.3	44208	0	105	0	105	105	1498.91	3331
9.3	44352	0	75	0	75	75	928.614	3046
9.3	44496	0	61	0	61	61	747.538	2829
9.3	44640	0	45	0	45	45	566.443	2835
9.3	44784	0	37	0	37	37	520.413	2928
9.3	44928	0	26	0	26	26	401.342	3084
9.3	45072	0	18	0	18	18	289.197	3048
9.3	45216	0	12	0	12	12	220.153	3066
9.3	45360	0	5	0	5	5	84.0635	3063
9.3	45504	0	1	0	1	1	21.0159	2949
9.3	45648	0	0	0	0	0	0	3060
9.3	45792	0	0	0	0	0	0	3042
9.3	45936	0	0	0	0	0	0	3030
9.3	46080	0	0	0	0	0	0	2949
9.3	46224	0	0	0	0	0	0	2964
9.3	46368	0	0	0	0	0	0	2955
9.3	46512	0	0	0	0	0	0	3096
9.3	46656	0	0	0	0	0	0	3057
9.3	46800	0	0	0	0	0	0	2940
9.3	46944	0	0	0	0	0	0	2886
9.3	47088	0	0	0	0	0	0	3099
9.3	47232	0	0	0	0	0	0	3213
9.3	47376	0	0	0	0	0	0	3294
9.3	47520	0	0	0	0	0	0	3249
9.3	47664	0	0	0	0	0	0	3258
9.3	47808	0	0	0	0	0	0	3102
9.3	47952	0	0	0	0	0	0	3231
9.3	48096	0	0	0	0	0	0	3309
9.3	48240	0	0	0	0	0	0	3303
9.3	48384	0	0	0	0	0	0	3381
9.3	48528	0	0	0	0	0	0	3411
9.3	48672	0	0	0	0	0	0	3303
9.3	48816	0	0	0	0	0	0	3147
9.3	48960	0	0	0	0	0	0	3048
9.3	49104	0	0	0	0	0	0	3210
9.3	49248	0	0	0	0	0	0	3312
9.3	49392	0	0	0	0	0	0	3213
9.3	49536	0	0	0	0	0	0	3087
9.3	49680	0	0	0	0	0	0	3225
9.3	49824	0	0	0	0	0	0	3267
9.3	49968	0	0	0	0	0	0	3201
9.3	50112	0	0	0	0	0	0	3231
9.3	50256	0	0	0	0	0	0	3285
9.3	50400	0	0	0	0	0	0	3225
9.3	50544	0	0	0	0	0	0	3276
9.3	50688	0	0	0	0	0	0	3237
9.3	50832	0	0	0	0	0	0	3270
9.3	50976	0	0	0	0	0	0	3267
9.3	51120	0	0	0	0	0	0	3297
9.3	51264	0	0	0	0	0	0	3207
9.3	51408	0	0	0	0	0	0	3135
9.3	51552	0	0	0	0	0	0	3153
9.3	51696	0	0	0	0	0	0	3159
9.3	51840	0	0	0	0	0	0	3240
9.3	51984	0	0	0	0	0	0	3279
9.3	52128	0	0	0	0	0	0	3312
9.3	52272	0	0	0	0	0	0	3237
9.3	52416	0	0	0	0	0	0	3300
9.3	52560	0	0	0	0	0	0	3366
9.3	52704	0	0	0	0	0	0	3384
9.3	52848	0	0	0	0	0	0	3291
9.3	52992	0	0	0	0	0	0	3195
9.3	53136	0	0	0	0	0	0	3399
9.3	53280	0	0	0	0	0	0	3513
9.3	53424	0	0	0	0	0	0	3309
9.3	53568	0	0	0	0	0	0	3210
9.3	53712	0	0	0	0	0	0	3465
9.3	53856	0	0	0	0	0	0	3288
9.3	54000	0	0	0	0	0	0	3303
9.3	54144	0	0	0	0	0	0	3243
9.3	54288	0	0	0	0	0	0	3408
9.3	54432	0	0	0	0	0	0	3258
9.3	54576	0	0	0	0	0	0	3282
9.3	54720	0	0	0	0	0	0	3339
9.3	54864	0	0	0	0	0	0	3279
9.3	55008	0	0	0	0	0	0	3240
9.3	55152	0	0	0	0	0	0	3291
9.3	55296	0	0	0	0	0	0	3294
9.3	55440	0	0	0	0	0	0	3321
9.3	55584	0	0	0	0	0	0	3381
9.3	55728	0	0	0	0	0	0	3327
9.3	55872	0	0	0	0	0	0	3183
9.3	56016	0	0	0	0	0	0	3294
9.3	56160	0	0	0	0	0	0	3402
9.3	56304	0	0	0	0	0	0	3336
9.3	56448	0	0	0	0	0	0	3282
9.3	56592	0	0	0	0	0	0	3255
9.3	56736	0	0	0	0	0	0	3357
9.3	56880	0	0	0	0	0	0	3342
9.3	57024	0	0	0	0	0	0	3309
9.3	57168	0	0	0	0	0	0	3219
9.3	57312	0	0	0	0	0	0	3189
9.3	57456	0	0	0	0	0	0	3252
9.3	57600	0	0	0	0	0	0	3300
9.3	57744	0	0	0	0	0	0	3348
9.3	57888	0	0	0	0	0	0	3408
9.3	58032	0	0	0	0	0	0	3210
9.3	58176	0	0	0	0	0	0	3285
9.3	58320	0	0	0	0	0	0	3312
9.3	58464	0	0	0	0	0	0	3252
9.3	58608	0	0	0	0	0	0	3192
9.3	58752	0	0	0	0	0	0	3198
9.3	58896	0	0	0	0	0	0	3225
9.3	59040	0	0	0	0	0	0	3264
9.3	59184	0	0	0	0	0	0	3450
9.3	59328	0	0	0	0	0	0	3393
9.3	59472	0	0	0	0	0	0	3357
9.3	59616	0	0	0	0	0	0	3330
9.3	59760	0	0	0	0	0	0	3315
9.3	59904	0	0	0	0	0	0	3306
9.3	60048	0	0	0	0	0	0	3243
9.3	60192	0	0	0	0	0	0	3285
9.3	60336	0	0	0	0	0	0	3294
9.3	60480	0	0	0	0	0	0	3456
9.3	60624	0	0	0	0	0	0	3366
9.3	60768	0	0	0	0	0	0	3273
9.3	60912	0	0	0	0	0	0	3402
9.3	61056	0	0	0	0	0	0	3282
9.3	61200	0	0	0	0	0	0	3342
9.3	61344	0	0	0	0	0	0	3258
9.3	61488	0	0	0	0	0	0	3288
9.3	61632	0	0	0	0	0	0	3267
9.3	61776	0	0	0	0	0	0	3234
9.3	61920	0	0	0	0	0	0	3231
9.3	62064	0	0	0	0	0	0	3171
9.3	62208	0	0	0	0	0	0	3249
9.3	62352	0	0	0	0	0	0	3354
9.3	62496	0	0	0	0	0	0	3207
9.3	62640	0	0	0	0	0	0	3285
9.3	62784	0	0	0	0	0	0	3180
9.3	62928	0	0	0	0	0	0	3195
9.3	63072	0	0	0	0	0	0	3171
9.3	63216	0	0	0	0	0	0	3258
9.3	63360	0	0	0	0	0	0	3255
9.3	63504	0	0	0	0	0	0	3354
9.3	63648	0	0	0	0	0	0	3255
9.3	63792	0	0	0	0	0	0	3405
9.3	63936	0	0	0	0	0	0	3402
9.3	64080	0	0	0	0	0	0	3255
9.3	64224	0	0	0	0	0	0	3354
9.3	64368	0	0	0	0	0	0	3432
9.3	64512	0	0	0	0	0	0	3243
9.3	64656	0	0	0	0	0	0	3222
9.3	64800	0	0	0	0	0	0	3270
9.3	64944	0	0	0	0	0	0	3315
9.3	65088	0	0	0	0	0	0	3216
9.3	65232	0	0	0	0	0	0	3177
9.3	65376	0	0	0	0	0	0	3153
9.3	65520	0	0	0	0	0	0	3324
9.3	65664	0	0	0	0	0	0	3261
9.3	65808	0	0	0	0	0	0	3231
9.3	65952	0	0	0	0	0	0	3231
9.3	66096	0	0	0	0	0	0	3240
9.3	66240	0	0	0	0	0	0	3354
9.3	66384	0	0	0	0	0	0	3321
9.3	66528	0	0	0	0	0	0	3429
9.3	66672	0	0	0	0	0	0	3336
9.3	66816	0	0	0	0	0	0	3336
9.3	66960	0	0	0	0	0	0	3306
9.3	67104	0	0	0	0	0	0	3279
9.3	67248	0	0	0	0	0	0	3291
9.3	67392	0	0	0	0	0	0	3258
9.3	67536	0	0	0	0	0	0	3324
9.3	67680	0	0	0	0	0	0	3483
9.3	67824	0	0	0	0	0	0	3462
9.3	67968	0	0	0	0	0	0	3330
9.3	68112	0	0	0	0	0	0	3357
9.3	68256	0	0	0	0	0	0	3213
9.3	68400	0	0	0	0	0	0	3342
9.3	68544	0	0	0	0	0	0	3393
9.3	68688	0	0	0	0	0	0	3303
9.3	68832	0	0	0	0	0	0	3237
9.3	68976	0	0	0	0	0	0	3327
9.3	69120	0	0	0	0	0	0	3351
10.2	43344	0	62	0	62	62	307.801	1194
10.2	43488	0	60	0	60	60	329.744	1206
10.2	43632	0	54	0	54	54	346.657	1242
10.2	43776	0	53	0	53	53	316.718	1128
10.2	43920	0	52	0	52	52	305.688	1188
10.2	44064	0	48	0	48	48	321.65	1230
10.2	44208	0	43	0	43	43	294.657	1188
10.2	44352	0	35	0	35	35	244.55	1143
10.2	44496	0	30	0	30	30	220.494	1203
10.2	44640	0	29	0	29	29	221.436	1173
10.2	44784	0	23	0	23	23	159.357	1152
10.2	44928	0	20	0	20	20	164.294	1203
10.2	45072	0	16	0	16	16	120.28	1167
10.2	45216	0	15	0	15	15	117.231	1116
10.2	45360	0	12	0	12	12	96.2238	1140
10.2	45504	0	8	0	8	8	78.1538	1245
10.2	45648	0	6	0	6	6	56.0957	1293
10.2	45792	0	2	0	2	2	24.0559	1344
10.2	45936	0	2	0	2	2	24.0559	1311
10.2	46080	0	2	0	2	2	24.0559	1281
10.2	46224	0	1	0	1	1	13.0256	1149
10.2	46368	0	1	0	1	1	13.0256	1194
10.2	46512	0	0	0	0	0	0	1176
10.2	46656	0	0	0	0	0	0	1146
10.2	46800	0	0	0	0	0	0	1062
10.2	46944	0	0	0	0	0	0	1029
10.2	47088	0	0	0	0	0	0	1074
10.2	47232	0	0	0	0	0	0	1083
10.2	47376	0	0	0	0	0	0	1107
10.2	47520	0	0	0	0	0	0	1077
10.2	47664	0	0	0	0	0	0	1086
10.2	47808	0	0	0	0	0	0	1011
10.2	47952	0	0	0	0	0	0	1065
10.2	48096	0	0	0	0	0	0	1077
10.2	48240	0	0	0	0	0	0	1110
10.2	48384	0	0	0	0	0	0	1203
10.2	48528	0	0	0	0	0	0	1065
10.2	48672	0	0	0	0	0	0	1089
10.2	48816	0	0	0	0	0	0	1122
10.2	48960	0	0	0	0	0	0	1116
10.2	49104	0	0	0	0	0	0	1086
10.2	49248	0	0	0	0	0	0	1086
10.2	49392	0	0	0	0	0	0	1131
10.2	49536	0	0	0	0	0	0	1170
10.2	49680	0	0	0	0	0	0	1152
10.2	49824	0	0	0	0	0	0	1185
10.2	49968	0	0	0	0	0	0	1209
10.2	50112	0	0	0	0	0	0	1149
10.2	50256	0	0	0	0	0	0	1110
10.2	50400	0	0	0	0	0	0	1071
10.2	50544	0	0	0	0	0	0	1155
10.2	50688	0	0	0	0	0	0	1167
10.2	50832	0	0	0	0	0	0	1134
10.2	50976	0	0	0	0	0	0	1032
10.2	51120	0	0	0	0	0	0	1164
10.2	51264	0	0	0	0	0	0	1149
10.2	51408	0	0	0	0	0	0	1140
10.2	51552	0	0	0	0	0	0	1104
10.2	51696	0	0	0	0	0	0	1068
10.2	51840	0	0	0	0	0	0	1092
10.2	51984	0	0	0	0	0	0	1131
10.2	52128	0	0	0	0	0	0	1065
10.2	52272	0	0	0	0	0	0	1056
10.2	52416	0	0	0	0	0	0	990
10.2	52560	0	0	0	0	0	0	999
10.2	52704	0	0	0	0	0	0	1152
10.2	52848	0	0	0	0	0	0	1164
10.2	52992	0	0	0	0	0	0	1176
10.2	53136	0	0	0	0	0	0	1200
10.2	53280	0	0	0	0	0	0	1203
10.2	53424	0	0	0	0	0	0	1203
10.2	53568	0	0	0	0	0	0	1131
10.2	53712	0	0	0	0	0	0	1116
10.2	53856	0	0	0	0	0	0	1083
10.2	54000	0	0	0	0	0	0	1113
10.2	54144	0	0	0	0	0	0	1155
10.2	54288	0	0	0	0	0	0	1107
10.2	54432	0	0	0	0	0	0	1035
10.2	54576	0	0	0	0	0	0	1188
10.2	54720	0	0	0	0	0	0	1191
10.2	54864	0	0	0	0	0	0	1140
10.2	55008	0	0	0	0	0	0	1104
10.2	55152	0	0	0	0	0	0	1104
10.2	55296	0	0	0	0	0	0	1185
10.2	55440	0	0	0	0	0	0	1164
10.2	55584	0	0	0	0	0	0	1125
10.2	55728	0	0	0	0	0	0	1188
10.2	55872	0	0	0	0	0	0	1179
10.2	56016	0	0	0	0	0	0	1101
10.2	56160	0	0	0	0	0	0	1149
10.2	56304	0	0	0	0	0	0	1158
10.2	56448	0	0	0	0	0	0	1077
10.2	56592	0	0	0	0	0	0	1044
10.2	56736	0	0	0	0	0	0	1095
10.2	56880	0	0	0	0	0	0	1023
10.2	57024	0	0	0	0	0	0	1146
10.2	57168	0	0	0	0	0	0	1098
10.2	57312	0	0	0	0	0	0	1086
10.2	57456	0	0	0	0	0	0	1125
10.2	57600	0	0	0	0	0	0	1170
10.2	57744	0	0	0	0	0	0	1110
10.2	57888	0	0	0	0	0	0	1071
10.2	58032	0	0	0	0	0	0	1122
10.2	58176	0	0	0	0	0	0	1140
10.2	58320	0	0	0	0	0	0	1092
10.2	58464	0	0	0	0	0	0	1065
10.2	58608	0	0	0	0	0	0	1104
10.2	58752	0	0	0	0	0	0	1125
10.2	58896	0	0	0	0	0	0	1083
10.2	59040	0	0	0	0	0	0	1101
10.2	59184	0	0	0	0	0	0	1113
10.2	59328	0	0	0	0	0	0	1089
10.2	59472	0	0	0	0	0	0	1092
10.2	59616	0	0	0	0	0	0	1140
10.2	59760	0	0	0	0	0	0	1179
10.2	59904	0	0	0	0	0	0	1131
10.2	60048	0	0	0	0	0	0	1131
10.2	60192	0	0	0	0	0	0	1149
10.2	60336	0	0	0	0	0	0	1227
10.2	60480	0	0	0	0	0	0	1122
10.2	60624	0	0	0	0	0	0	1080
10.2	60768	0	0	0	0	0	0	1050
10.2	60912	0	0	0	0	0	0	1080
10.2	61056	0	0	0	0	0	0	1095
10.2	61200	0	0	0	0	0	0	1167
10.2	61344	0	0	0	0	0	0	1104
10.2	61488	0	0	0	0	0	0	1014
10.2	61632	0	0	0	0	0	0	1050
10.2	61776	0	0	0	0	0	0	1107
10.2	61920	0	0	0	0	0	0	1077
10.2	62064	0	0	0	0	0	0	1092
10.2	62208	0	0	0	0	0	0	1053
10.2	62352	0	0	0	0	0	0	1179
10.2	62496	0	0	0	0	0	0	1122
10.2	62640	0	0	0	0	0	0	1098
10.2	62784	0	0	0	0	0	0	1083
10.2	62928	0	0	0	0	0	0	1044
10.2	63072	0	0	0	0	0	0	1062
10.2	63216	0	0	0	0	0	0	1077
10.2	63360	0	0	0	0	0	0	1206
10.2	63504	0	0	0	0	0	0	1158
10.2	63648	0	0	0	0	0	0	1071
10.2	63792	0	0	0	0	0	0	1056
10.2	63936	0	0	0	0	0	0	1041
10.2	64080	0	0	0	0	0	0	1044
10.2	64224	0	0	0	0	0	0	1179
10.2	64368	0	0	0	0	0	0	1212
10.2	64512	0	0	0	0	0	0	1230
10.2	64656	0	0	0	0	0	0	1164
10.2	64800	0	0	0	0	0	0	1167
10.2	64944	0	0	0	0	0	0	1059
10.2	65088	0	0	0	0	0	0	1077
10.2	65232	0	0	0	0	0	0	1155
10.2	65376	0	0	0	0	0	0	1158
10.2	65520	0	0	0	0	0	0	1050
10.2	65664	0	0	0	0	0	0	1035
10.2	65808	0	0	0	0	0	0	1110
10.2	65952	0	0	0	0	0	0	1056
10.2	66096	0	0	0	0	0	0	1044
10.2	66240	0	0	0	0	0	0	1065
10.2	66384	0	0	0	0	0	0	1110
10.2	66528	0	0	0	0	0	0	1005
10.2	66672	0	0	0	0	0	0	1140
10.2	66816	0	0	0	0	0	0	1095
10.2	66960	0	0	0	0	0	0	1101
10.2	67104	0	0	0	0	0	0	1026
10.2	67248	0	0	0	0	0	0	1083
10.2	67392	0	0	0	0	0	0	1137
10.2	67536	0	0	0	0	0	0	1125
10.2	67680	0	0	0	0	0	0	1185
10.2	67824	0	0	0	0	0	0	1218
10.2	67968	0	0	0	0	0	0	1170
10.2	68112	0	0	0	0	0	0	1104
10.2	68256	0	0	0	0	0	0	1083
10.2	68400	0	0	0	0	0	0	1059
10.2	68544	0	0	0	0	0	0	1134
10.2	68688	0	0	0	0	0	0	1119
10.2	68832	0	0	0	0	0	0	1158
10.2	68976	0	0	0	0	0	0	1116
10.2	69120	0	0	0	0	0	0	1101
11.1	43344	0	30	0	30	30	55.1515	879
11.1	43488	0	29	0	29	29	51.165	759
11.1	43632	0	28	0	28	28	194.575	822
11.1	43776	0	26	0	26	26	42.1279	810
11.1	43920	0	22	0	22	22	27.1111	804
11.1	44064	0	21	0	21	21	22.0606	810
11.1	44208	0	17	0	17	17	0	813
11.1	44352	0	12	0	12	12	27.1111	813
11.1	44496	0	9	0	9	9	0	825
11.1	44640	0	6	0	6	6	0	876
11.1	44784	0	4	0	4	4	0	831
11.1	44928	0	4	0	4	4	0	861
11.1	45072	0	3	0	3	3	0	861
11.1	45216	0	0	0	0	0	0	894
11.1	45360	0	0	0	0	0	0	909
11.1	45504	0	0	0	0	0	0	918
11.1	45648	0	0	0	0	0	0	855
11.1	45792	0	0	0	0	0	0	909
11.1	45936	0	0	0	0	0	0	840
11.1	46080	0	0	0	0	0	0	792
11.1	46224	0	0	0	0	0	0	732
11.1	46368	0	0	0	0	0	0	702
11.1	46512	0	0	0	0	0	0	738
11.1	46656	0	0	0	0	0	0	684
11.1	46800	0	0	0	0	0	0	717
11.1	46944	0	0	0	0	0	0	786
11.1	47088	0	0	0	0	0	0	846
11.1	47232	0	0	0	0	0	0	774
11.1	47376	0	0	0	0	0	0	705
11.1	47520	0	0	0	0	0	0	741
11.1	47664	0	0	0	0	0	0	870
11.1	47808	0	0	0	0	0	0	834
11.1	47952	0	0	0	0	0	0	789
11.1	48096	0	0	0	0	0	0	765
11.1	48240	0	0	0	0	0	0	747
11.1	48384	0	0	0	0	0	0	807
11.1	48528	0	0	0	0	0	0	879
11.1	48672	0	0	0	0	0	0	789
11.1	48816	0	0	0	0	0	0	633
11.1	48960	0	0	0	0	0	0	708
11.1	49104	0	0	0	0	0	0	765
11.1	49248	0	0	0	0	0	0	753
11.1	49392	0	0	0	0	0	0	774
11.1	49536	0	0	0	0	0	0	783
11.1	49680	0	0	0	0	0	0	726
11.1	49824	0	0	0	0	0	0	741
11.1	49968	0	0	0	0	0	0	777
11.1	50112	0	0	0	0	0	0	759
11.1	50256	0	0	0	0	0	0	729
11.1	50400	0	0	0	0	0	0	759
11.1	50544	0	0	0	0	0	0	762
11.1	50688	0	0	0	0	0	0	741
11.1	50832	0	0	0	0	0	0	792
11.1	50976	0	0	0	0	0	0	744
11.1	51120	0	0	0	0	0	0	816
11.1	51264	0	0	0	0	0	0	780
11.1	51408	0	0	0	0	0	0	810
11.1	51552	0	0	0	0	0	0	792
11.1	51696	0	0	0	0	0	0	762
11.1	51840	0	0	0	0	0	0	840
11.1	51984	0	0	0	0	0	0	786
11.1	52128	0	0	0	0	0	0	924
11.1	52272	0	0	0	0	0	0	864
11.1	52416	0	0	0	0	0	0	801
11.1	52560	0	0	0	0	0	0	813
11.1	52704	0	0	0	0	0	0	870
11.1	52848	0	0	0	0	0	0	870
11.1	52992	0	0	0	0	0	0	789
11.1	53136	0	0	0	0	0	0	735
11.1	53280	0	0	0	0	0	0	753
11.1	53424	0	0	0	0	0	0	735
11.1	53568	0	0	0	0	0	0	726
11.1	53712	0	0	0	0	0	0	741
11.1	53856	0	0	0	0	0	0	822
11.1	54000	0	0	0	0	0	0	804
11.1	54144	0	0	0	0	0	0	831
11.1	54288	0	0	0	0	0	0	852
11.1	54432	0	0	0	0	0	0	885
11.1	54576	0	0	0	0	0	0	816
11.1	54720	0	0	0	0	0	0	783
11.1	54864	0	0	0	0	0	0	753
11.1	55008	0	0	0	0	0	0	825
11.1	55152	0	0	0	0	0	0	789
11.1	55296	0	0	0	0	0	0	711
11.1	55440	0	0	0	0	0	0	735
11.1	55584	0	0	0	0	0	0	801
11.1	55728	0	0	0	0	0	0	825
11.1	55872	0	0	0	0	0	0	843
11.1	56016	0	0	0	0	0	0	837
11.1	56160	0	0	0	0	0	0	867
11.1	56304	0	0	0	0	0	0	987
11.1	56448	0	0	0	0	0	0	888
11.1	56592	0	0	0	0	0	0	774
11.1	56736	0	0	0	0	0	0	756
11.1	56880	0	0	0	0	0	0	753
11.1	57024	0	0	0	0	0	0	849
11.1	57168	0	0	0	0	0	0	864
11.1	57312	0	0	0	0	0	0	849
11.1	57456	0	0	0	0	0	0	861
11.1	57600	0	0	0	0	0	0	858
11.1	57744	0	0	0	0	0	0	795
11.1	57888	0	0	0	0	0	0	867
11.1	58032	0	0	0	0	0	0	816
11.1	58176	0	0	0	0	0	0	759
11.1	58320	0	0	0	0	0	0	843
11.1	58464	0	0	0	0	0	0	915
11.1	58608	0	0	0	0	0	0	888
11.1	58752	0	0	0	0	0	0	831
11.1	58896	0	0	0	0	0	0	783
11.1	59040	0	0	0	0	0	0	804
11.1	59184	0	0	0	0	0	0	753
11.1	59328	0	0	0	0	0	0	852
11.1	59472	0	0	0	0	0	0	870
11.1	59616	0	0	0	0	0	0	849
11.1	59760	0	0	0	0	0	0	780
11.1	59904	0	0	0	0	0	0	822
11.1	60048	0	0	0	0	0	0	798
11.1	60192	0	0	0	0	0	0	828
11.1	60336	0	0	0	0	0	0	825
11.1	60480	0	0	0	0	0	0	819
11.1	60624	0	0	0	0	0	0	804
11.1	60768	0	0	0	0	0	0	876
11.1	60912	0	0	0	0	0	0	807
11.1	61056	0	0	0	0	0	0	771
11.1	61200	0	0	0	0	0	0	894
11.1	61344	0	0	0	0	0	0	888
11.1	61488	0	0	0	0	0	0	813
11.1	61632	0	0	0	0	0	0	891
11.1	61776	0	0	0	0	0	0	849
11.1	61920	0	0	0	0	0	0	819
11.1	62064	0	0	0	0	0	0	816
11.1	62208	0	0	0	0	0	0	834
11.1	62352	0	0	0	0	0	0	927
11.1	62496	0	0	0	0	0	0	858
11.1	62640	0	0	0	0	0	0	765
11.1	62784	0	0	0	0	0	0	810
11.1	62928	0	0	0	0	0	0	804
11.1	63072	0	0	0	0	0	0	798
11.1	63216	0	0	0	0	0	0	813
11.1	63360	0	0	0	0	0	0	825
11.1	63504	0	0	0	0	0	0	762
11.1	63648	0	0	0	0	0	0	783
11.1	63792	0	0	0	0	0	0	792
11.1	63936	0	0	0	0	0	0	786
11.1	64080	0	0	0	0	0	0	789
11.1	64224	0	0	0	0	0	0	789
11.1	64368	0	0	0	0	0	0	795
11.1	64512	0	0	0	0	0	0	738
11.1	64656	0	0	0	0	0	0	795
11.1	64800	0	0	0	0	0	0	813
11.1	64944	0	0	0	0	0	0	846
11.1	65088	0	0	0	0	0	0	834
11.1	65232	0	0	0	0	0	0	858
11.1	65376	0	0	0	0	0	0	858
11.1	65520	0	0	0	0	0	0	813
11.1	65664	0	0	0	0	0	0	762
11.1	65808	0	0	0	0	0	0	822
11.1	65952	0	0	0	0	0	0	861
11.1	66096	0	0	0	0	0	0	888
11.1	66240	0	0	0	0	0	0	771
11.1	66384	0	0	0	0	0	0	828
11.1	66528	0	0	0	0	0	0	822
11.1	66672	0	0	0	0	0	0	792
11.1	66816	0	0	0	0	0	0	855
11.1	66960	0	0	0	0	0	0	774
11.1	67104	0	0	0	0	0	0	831
11.1	67248	0	0	0	0	0	0	873
11.1	67392	0	0	0	0	0	0	888
11.1	67536	0	0	0	0	0	0	798
11.1	67680	0	0	0	0	0	0	813
11.1	67824	0	0	0	0	0	0	840
11.1	67968	0	0	0	0	0	0	885
11.1	68112	0	0	0	0	0	0	897
11.1	68256	0	0	0	0	0	0	867
11.1	68400	0	0	0	0	0	0	765
11.1	68544	0	0	0	0	0	0	813
11.1	68688	0	0	0	0	0	0	915
11.1	68832	0	0	0	0	0	0	936
11.1	68976	0	0	0	0	0	0	825
11.1	69120	0	0	0	0	0	0	807
12.3	43344	0	27	0	27	27	22.0606	1563
12.3	43488	0	24	0	24	24	22.0606	1659
12.3	43632	0	24	0	24	24	26.0513	1608
12.3	43776	0	18	0	18	18	22.0606	1542
12.3	43920	0	17	0	17	17	22.0606	1503
12.3	44064	0	11	0	11	11	11.0303	1536
12.3	44208	0	9	0	9	9	11.0303	1557
12.3	44352	0	4	0	4	4	11.0303	1449
12.3	44496	0	2	0	2	2	11.0303	1590
12.3	44640	0	1	0	1	1	0	1578
12.3	44784	0	1	0	1	1	0	1689
12.3	44928	0	1	0	1	1	0	1668
12.3	45072	0	0	0	0	0	0	1569
12.3	45216	0	0	0	0	0	0	1578
12.3	45360	0	0	0	0	0	0	1575
12.3	45504	0	0	0	0	0	0	1572
12.3	45648	0	0	0	0	0	0	1467
12.3	45792	0	0	0	0	0	0	1461
12.3	45936	0	0	0	0	0	0	1479
[truncated: 34,001 more rows]
