# Supplementary material for: GEODE: an in silico tool that translates in vitro to in vivo predictions of tuberculosis antibiotic combination efficacy
Source: Front Pharmacol. 2025 Oct 17;16:1639673. doi: 10.3389/fphar.2025.1639673 (PMC12575316; doi:10.3389/fphar.2025.1639673)
Supplement: Supplementary file 2 [file Supplementaryfile4.zip › simulation_data/BPaL-ANNH-max.csv]

exp	time	Int.Mtb.	Ext.Mtb.	repExtMtb	NonReplExt.Mtb.	TotMtb.	TotMtbInGranScaledRing	TotPethot
2.2	43344	0	18	0	18	18	101.272	1119
2.2	43488	0	15	0	15	15	111.249	1128
2.2	43632	0	12	0	12	12	50.1072	1116
2.2	43776	0	11	0	11	11	65.1328	981
2.2	43920	0	8	0	8	8	41.0735	1143
2.2	44064	0	8	0	8	8	41.0735	1086
2.2	44208	0	6	0	6	6	24.0559	1164
2.2	44352	0	4	0	4	4	26.0513	1149
2.2	44496	0	4	0	4	4	26.0513	1143
2.2	44640	0	4	0	4	4	26.0513	1026
2.2	44784	0	3	0	3	3	13.0256	1047
2.2	44928	0	0	0	0	0	0	1038
2.2	45072	0	0	0	0	0	0	993
2.2	45216	0	0	0	0	0	0	993
2.2	45360	0	0	0	0	0	0	1062
2.2	45504	0	0	0	0	0	0	1032
2.2	45648	0	0	0	0	0	0	1077
2.2	45792	0	0	0	0	0	0	1023
2.2	45936	0	0	0	0	0	0	966
2.2	46080	0	0	0	0	0	0	1008
2.2	46224	0	0	0	0	0	0	1065
2.2	46368	0	0	0	0	0	0	1077
2.2	46512	0	0	0	0	0	0	1053
2.2	46656	0	0	0	0	0	0	1068
2.2	46800	0	0	0	0	0	0	1041
2.2	46944	0	0	0	0	0	0	1056
2.2	47088	0	0	0	0	0	0	1047
2.2	47232	0	0	0	0	0	0	1089
2.2	47376	0	0	0	0	0	0	1143
2.2	47520	0	0	0	0	0	0	1065
2.2	47664	0	0	0	0	0	0	1116
2.2	47808	0	0	0	0	0	0	1038
2.2	47952	0	0	0	0	0	0	1032
2.2	48096	0	0	0	0	0	0	1020
2.2	48240	0	0	0	0	0	0	966
2.2	48384	0	0	0	0	0	0	936
2.2	48528	0	0	0	0	0	0	1005
2.2	48672	0	0	0	0	0	0	1080
2.2	48816	0	0	0	0	0	0	1029
2.2	48960	0	0	0	0	0	0	1053
2.2	49104	0	0	0	0	0	0	1062
2.2	49248	0	0	0	0	0	0	963
2.2	49392	0	0	0	0	0	0	1059
2.2	49536	0	0	0	0	0	0	1023
2.2	49680	0	0	0	0	0	0	1050
2.2	49824	0	0	0	0	0	0	1032
2.2	49968	0	0	0	0	0	0	990
2.2	50112	0	0	0	0	0	0	1005
2.2	50256	0	0	0	0	0	0	1056
2.2	50400	0	0	0	0	0	0	1044
2.2	50544	0	0	0	0	0	0	987
2.2	50688	0	0	0	0	0	0	1035
2.2	50832	0	0	0	0	0	0	1095
2.2	50976	0	0	0	0	0	0	1035
2.2	51120	0	0	0	0	0	0	1077
2.2	51264	0	0	0	0	0	0	1131
2.2	51408	0	0	0	0	0	0	1059
2.2	51552	0	0	0	0	0	0	1119
2.2	51696	0	0	0	0	0	0	1101
2.2	51840	0	0	0	0	0	0	1080
2.2	51984	0	0	0	0	0	0	1200
2.2	52128	0	0	0	0	0	0	1092
2.2	52272	0	0	0	0	0	0	1137
2.2	52416	0	0	0	0	0	0	1122
2.2	52560	0	0	0	0	0	0	1170
2.2	52704	0	0	0	0	0	0	1134
2.2	52848	0	0	0	0	0	0	1056
2.2	52992	0	0	0	0	0	0	1071
2.2	53136	0	0	0	0	0	0	1041
2.2	53280	0	0	0	0	0	0	1041
2.2	53424	0	0	0	0	0	0	1062
2.2	53568	0	0	0	0	0	0	1014
2.2	53712	0	0	0	0	0	0	1086
2.2	53856	0	0	0	0	0	0	1035
2.2	54000	0	0	0	0	0	0	1059
2.2	54144	0	0	0	0	0	0	1137
2.2	54288	0	0	0	0	0	0	1119
2.2	54432	0	0	0	0	0	0	1038
2.2	54576	0	0	0	0	0	0	990
2.2	54720	0	0	0	0	0	0	1050
2.2	54864	0	0	0	0	0	0	1020
2.2	55008	0	0	0	0	0	0	1017
2.2	55152	0	0	0	0	0	0	1038
2.2	55296	0	0	0	0	0	0	1035
2.2	55440	0	0	0	0	0	0	1095
2.2	55584	0	0	0	0	0	0	1086
2.2	55728	0	0	0	0	0	0	1143
2.2	55872	0	0	0	0	0	0	1095
2.2	56016	0	0	0	0	0	0	1065
2.2	56160	0	0	0	0	0	0	1071
2.2	56304	0	0	0	0	0	0	1005
2.2	56448	0	0	0	0	0	0	996
2.2	56592	0	0	0	0	0	0	1065
2.2	56736	0	0	0	0	0	0	1128
2.2	56880	0	0	0	0	0	0	1068
2.2	57024	0	0	0	0	0	0	1008
2.2	57168	0	0	0	0	0	0	1110
2.2	57312	0	0	0	0	0	0	1080
2.2	57456	0	0	0	0	0	0	1104
2.2	57600	0	0	0	0	0	0	1047
2.2	57744	0	0	0	0	0	0	1107
2.2	57888	0	0	0	0	0	0	1062
2.2	58032	0	0	0	0	0	0	1101
2.2	58176	0	0	0	0	0	0	1059
2.2	58320	0	0	0	0	0	0	1101
2.2	58464	0	0	0	0	0	0	1095
2.2	58608	0	0	0	0	0	0	1029
2.2	58752	0	0	0	0	0	0	1107
2.2	58896	0	0	0	0	0	0	1113
2.2	59040	0	0	0	0	0	0	1092
2.2	59184	0	0	0	0	0	0	1101
2.2	59328	0	0	0	0	0	0	1068
2.2	59472	0	0	0	0	0	0	1038
2.2	59616	0	0	0	0	0	0	1128
2.2	59760	0	0	0	0	0	0	1104
2.2	59904	0	0	0	0	0	0	1023
2.2	60048	0	0	0	0	0	0	1053
2.2	60192	0	0	0	0	0	0	1059
2.2	60336	0	0	0	0	0	0	1080
2.2	60480	0	0	0	0	0	0	1032
2.2	60624	0	0	0	0	0	0	1035
2.2	60768	0	0	0	0	0	0	1017
2.2	60912	0	0	0	0	0	0	1077
2.2	61056	0	0	0	0	0	0	1134
2.2	61200	0	0	0	0	0	0	1059
2.2	61344	0	0	0	0	0	0	1044
2.2	61488	0	0	0	0	0	0	1017
2.2	61632	0	0	0	0	0	0	1050
2.2	61776	0	0	0	0	0	0	1107
2.2	61920	0	0	0	0	0	0	1155
2.2	62064	0	0	0	0	0	0	1104
2.2	62208	0	0	0	0	0	0	1143
2.2	62352	0	0	0	0	0	0	1089
2.2	62496	0	0	0	0	0	0	1074
2.2	62640	0	0	0	0	0	0	1065
2.2	62784	0	0	0	0	0	0	1080
2.2	62928	0	0	0	0	0	0	1014
2.2	63072	0	0	0	0	0	0	990
2.2	63216	0	0	0	0	0	0	1017
2.2	63360	0	0	0	0	0	0	1032
2.2	63504	0	0	0	0	0	0	1020
2.2	63648	0	0	0	0	0	0	885
2.2	63792	0	0	0	0	0	0	1011
2.2	63936	0	0	0	0	0	0	1083
2.2	64080	0	0	0	0	0	0	1047
2.2	64224	0	0	0	0	0	0	960
2.2	64368	0	0	0	0	0	0	1056
2.2	64512	0	0	0	0	0	0	1047
2.2	64656	0	0	0	0	0	0	1026
2.2	64800	0	0	0	0	0	0	1044
2.2	64944	0	0	0	0	0	0	1077
2.2	65088	0	0	0	0	0	0	1074
2.2	65232	0	0	0	0	0	0	1071
2.2	65376	0	0	0	0	0	0	996
2.2	65520	0	0	0	0	0	0	1023
2.2	65664	0	0	0	0	0	0	981
2.2	65808	0	0	0	0	0	0	1014
2.2	65952	0	0	0	0	0	0	1032
2.2	66096	0	0	0	0	0	0	1035
2.2	66240	0	0	0	0	0	0	1083
2.2	66384	0	0	0	0	0	0	1077
2.2	66528	0	0	0	0	0	0	954
2.2	66672	0	0	0	0	0	0	939
2.2	66816	0	0	0	0	0	0	945
2.2	66960	0	0	0	0	0	0	933
2.2	67104	0	0	0	0	0	0	963
2.2	67248	0	0	0	0	0	0	1029
2.2	67392	0	0	0	0	0	0	1053
2.2	67536	0	0	0	0	0	0	1074
2.2	67680	0	0	0	0	0	0	1101
2.2	67824	0	0	0	0	0	0	987
2.2	67968	0	0	0	0	0	0	1029
2.2	68112	0	0	0	0	0	0	999
2.2	68256	0	0	0	0	0	0	1089
2.2	68400	0	0	0	0	0	0	1029
2.2	68544	0	0	0	0	0	0	1095
2.2	68688	0	0	0	0	0	0	1095
2.2	68832	0	0	0	0	0	0	1020
2.2	68976	0	0	0	0	0	0	1035
2.2	69120	0	0	0	0	0	0	990
3.2	43344	0	364	0	364	364	3003.94	3210
3.2	43488	0	282	0	282	282	2382	3363
3.2	43632	0	222	0	222	222	1851.65	3243
3.2	43776	0	172	0	172	172	1472.59	3213
3.2	43920	0	123	0	123	123	994.261	3222
3.2	44064	0	96	0	96	96	806.263	3162
3.2	44208	0	75	0	75	75	632.432	3009
3.2	44352	0	57	0	57	57	432.876	3144
3.2	44496	0	38	0	38	38	277.817	3219
3.2	44640	0	27	0	27	27	198.146	3186
3.2	44784	0	15	0	15	15	101.089	3156
3.2	44928	0	11	0	11	11	74.6304	3201
3.2	45072	0	8	0	8	8	57.1675	3207
3.2	45216	0	7	0	7	7	42.1453	3207
3.2	45360	0	7	0	7	7	44.1406	3207
3.2	45504	0	5	0	5	5	24.0673	3087
3.2	45648	0	3	0	3	3	21.4007	3138
3.2	45792	0	3	0	3	3	21.4007	3240
3.2	45936	0	2	0	2	2	12.3636	3129
3.2	46080	0	2	0	2	2	14.359	3195
3.2	46224	0	1	0	1	1	1.33333	3282
3.2	46368	0	1	0	1	1	1.33333	3303
3.2	46512	0	1	0	1	1	1.33333	3252
3.2	46656	0	1	0	1	1	1.33333	3291
3.2	46800	0	0	0	0	0	0	3285
3.2	46944	0	0	0	0	0	0	3225
3.2	47088	0	0	0	0	0	0	3249
3.2	47232	0	0	0	0	0	0	3177
3.2	47376	0	0	0	0	0	0	3291
3.2	47520	0	0	0	0	0	0	3228
3.2	47664	0	0	0	0	0	0	3180
3.2	47808	0	0	0	0	0	0	3165
3.2	47952	0	0	0	0	0	0	2988
3.2	48096	0	0	0	0	0	0	3078
3.2	48240	0	0	0	0	0	0	3117
3.2	48384	0	0	0	0	0	0	3168
3.2	48528	0	0	0	0	0	0	3177
3.2	48672	0	0	0	0	0	0	3147
3.2	48816	0	0	0	0	0	0	3249
3.2	48960	0	0	0	0	0	0	3183
3.2	49104	0	0	0	0	0	0	3147
3.2	49248	0	0	0	0	0	0	3237
3.2	49392	0	0	0	0	0	0	3234
3.2	49536	0	0	0	0	0	0	3237
3.2	49680	0	0	0	0	0	0	3201
3.2	49824	0	0	0	0	0	0	3216
3.2	49968	0	0	0	0	0	0	3270
3.2	50112	0	0	0	0	0	0	3102
3.2	50256	0	0	0	0	0	0	3171
3.2	50400	0	0	0	0	0	0	3270
3.2	50544	0	0	0	0	0	0	3261
3.2	50688	0	0	0	0	0	0	3282
3.2	50832	0	0	0	0	0	0	3279
3.2	50976	0	0	0	0	0	0	3429
3.2	51120	0	0	0	0	0	0	3345
3.2	51264	0	0	0	0	0	0	3258
3.2	51408	0	0	0	0	0	0	3057
3.2	51552	0	0	0	0	0	0	3114
3.2	51696	0	0	0	0	0	0	3282
3.2	51840	0	0	0	0	0	0	3324
3.2	51984	0	0	0	0	0	0	3315
3.2	52128	0	0	0	0	0	0	3300
3.2	52272	0	0	0	0	0	0	3171
3.2	52416	0	0	0	0	0	0	3357
3.2	52560	0	0	0	0	0	0	3327
3.2	52704	0	0	0	0	0	0	3135
3.2	52848	0	0	0	0	0	0	3279
3.2	52992	0	0	0	0	0	0	3240
3.2	53136	0	0	0	0	0	0	3222
3.2	53280	0	0	0	0	0	0	3087
3.2	53424	0	0	0	0	0	0	3093
3.2	53568	0	0	0	0	0	0	3093
3.2	53712	0	0	0	0	0	0	3210
3.2	53856	0	0	0	0	0	0	3144
3.2	54000	0	0	0	0	0	0	3225
3.2	54144	0	0	0	0	0	0	3258
3.2	54288	0	0	0	0	0	0	3255
3.2	54432	0	0	0	0	0	0	3201
3.2	54576	0	0	0	0	0	0	3138
3.2	54720	0	0	0	0	0	0	3024
3.2	54864	0	0	0	0	0	0	3147
3.2	55008	0	0	0	0	0	0	3093
3.2	55152	0	0	0	0	0	0	3066
3.2	55296	0	0	0	0	0	0	3195
3.2	55440	0	0	0	0	0	0	3129
3.2	55584	0	0	0	0	0	0	3108
3.2	55728	0	0	0	0	0	0	3057
3.2	55872	0	0	0	0	0	0	2955
3.2	56016	0	0	0	0	0	0	3192
3.2	56160	0	0	0	0	0	0	3174
3.2	56304	0	0	0	0	0	0	3111
3.2	56448	0	0	0	0	0	0	3078
3.2	56592	0	0	0	0	0	0	3165
3.2	56736	0	0	0	0	0	0	3165
3.2	56880	0	0	0	0	0	0	3234
3.2	57024	0	0	0	0	0	0	3267
3.2	57168	0	0	0	0	0	0	3258
3.2	57312	0	0	0	0	0	0	3186
3.2	57456	0	0	0	0	0	0	3192
3.2	57600	0	0	0	0	0	0	3255
3.2	57744	0	0	0	0	0	0	3150
3.2	57888	0	0	0	0	0	0	3195
3.2	58032	0	0	0	0	0	0	3075
3.2	58176	0	0	0	0	0	0	3087
3.2	58320	0	0	0	0	0	0	3144
3.2	58464	0	0	0	0	0	0	3102
3.2	58608	0	0	0	0	0	0	3162
3.2	58752	0	0	0	0	0	0	3129
3.2	58896	0	0	0	0	0	0	3021
3.2	59040	0	0	0	0	0	0	2916
3.2	59184	0	0	0	0	0	0	3075
3.2	59328	0	0	0	0	0	0	2985
3.2	59472	0	0	0	0	0	0	3081
3.2	59616	0	0	0	0	0	0	3225
3.2	59760	0	0	0	0	0	0	3186
3.2	59904	0	0	0	0	0	0	3087
3.2	60048	0	0	0	0	0	0	3168
3.2	60192	0	0	0	0	0	0	3330
3.2	60336	0	0	0	0	0	0	3246
3.2	60480	0	0	0	0	0	0	3210
3.2	60624	0	0	0	0	0	0	3060
3.2	60768	0	0	0	0	0	0	3105
3.2	60912	0	0	0	0	0	0	3318
3.2	61056	0	0	0	0	0	0	3222
3.2	61200	0	0	0	0	0	0	3153
3.2	61344	0	0	0	0	0	0	3147
3.2	61488	0	0	0	0	0	0	3255
3.2	61632	0	0	0	0	0	0	3285
3.2	61776	0	0	0	0	0	0	3273
3.2	61920	0	0	0	0	0	0	3075
3.2	62064	0	0	0	0	0	0	3132
3.2	62208	0	0	0	0	0	0	3210
3.2	62352	0	0	0	0	0	0	3273
3.2	62496	0	0	0	0	0	0	3111
3.2	62640	0	0	0	0	0	0	3201
3.2	62784	0	0	0	0	0	0	3159
3.2	62928	0	0	0	0	0	0	3108
3.2	63072	0	0	0	0	0	0	3141
3.2	63216	0	0	0	0	0	0	3150
3.2	63360	0	0	0	0	0	0	3195
3.2	63504	0	0	0	0	0	0	3246
3.2	63648	0	0	0	0	0	0	3246
3.2	63792	0	0	0	0	0	0	3360
3.2	63936	0	0	0	0	0	0	3156
3.2	64080	0	0	0	0	0	0	3180
3.2	64224	0	0	0	0	0	0	3165
3.2	64368	0	0	0	0	0	0	3102
3.2	64512	0	0	0	0	0	0	3132
3.2	64656	0	0	0	0	0	0	3201
3.2	64800	0	0	0	0	0	0	3090
3.2	64944	0	0	0	0	0	0	3141
3.2	65088	0	0	0	0	0	0	3225
3.2	65232	0	0	0	0	0	0	3168
3.2	65376	0	0	0	0	0	0	3267
3.2	65520	0	0	0	0	0	0	3150
3.2	65664	0	0	0	0	0	0	3015
3.2	65808	0	0	0	0	0	0	3180
3.2	65952	0	0	0	0	0	0	3084
3.2	66096	0	0	0	0	0	0	3183
3.2	66240	0	0	0	0	0	0	3234
3.2	66384	0	0	0	0	0	0	3168
3.2	66528	0	0	0	0	0	0	3141
3.2	66672	0	0	0	0	0	0	3120
3.2	66816	0	0	0	0	0	0	3171
3.2	66960	0	0	0	0	0	0	3267
3.2	67104	0	0	0	0	0	0	3147
3.2	67248	0	0	0	0	0	0	3150
3.2	67392	0	0	0	0	0	0	3168
3.2	67536	0	0	0	0	0	0	3066
3.2	67680	0	0	0	0	0	0	2967
3.2	67824	0	0	0	0	0	0	3144
3.2	67968	0	0	0	0	0	0	3033
3.2	68112	0	0	0	0	0	0	3009
3.2	68256	0	0	0	0	0	0	2910
3.2	68400	0	0	0	0	0	0	3093
3.2	68544	0	0	0	0	0	0	3111
3.2	68688	0	0	0	0	0	0	3171
3.2	68832	0	0	0	0	0	0	3180
3.2	68976	0	0	0	0	0	0	3186
3.2	69120	0	0	0	0	0	0	3204
4.1	43344	0	51	0	51	51	179.226	2259
4.1	43488	0	43	0	43	43	440.443	2238
4.1	43632	0	33	0	33	33	105.156	2193
4.1	43776	0	27	0	27	27	143.19	2340
4.1	43920	0	22	0	22	22	125.131	2178
4.1	44064	0	17	0	17	17	89.0945	2106
4.1	44208	0	12	0	12	12	79.1067	2070
4.1	44352	0	6	0	6	6	72.0749	2157
4.1	44496	0	5	0	5	5	72.0749	1983
4.1	44640	0	3	0	3	3	17.0196	2121
4.1	44784	0	3	0	3	3	15.0222	2208
4.1	44928	0	2	0	2	2	38.0351	2301
4.1	45072	0	1	0	1	1	21.0159	2346
4.1	45216	0	1	0	1	1	21.0159	2274
4.1	45360	0	0	0	0	0	0	2322
4.1	45504	0	0	0	0	0	0	2355
4.1	45648	0	0	0	0	0	0	2163
4.1	45792	0	0	0	0	0	0	2055
4.1	45936	0	0	0	0	0	0	2049
4.1	46080	0	0	0	0	0	0	2070
4.1	46224	0	0	0	0	0	0	2043
4.1	46368	0	0	0	0	0	0	2046
4.1	46512	0	0	0	0	0	0	2091
4.1	46656	0	0	0	0	0	0	2133
4.1	46800	0	0	0	0	0	0	2049
4.1	46944	0	0	0	0	0	0	2148
4.1	47088	0	0	0	0	0	0	2136
4.1	47232	0	0	0	0	0	0	2127
4.1	47376	0	0	0	0	0	0	2160
4.1	47520	0	0	0	0	0	0	2220
4.1	47664	0	0	0	0	0	0	2058
4.1	47808	0	0	0	0	0	0	2124
4.1	47952	0	0	0	0	0	0	2235
4.1	48096	0	0	0	0	0	0	2208
4.1	48240	0	0	0	0	0	0	2133
4.1	48384	0	0	0	0	0	0	2082
4.1	48528	0	0	0	0	0	0	1923
4.1	48672	0	0	0	0	0	0	2061
4.1	48816	0	0	0	0	0	0	2049
4.1	48960	0	0	0	0	0	0	2166
4.1	49104	0	0	0	0	0	0	2124
4.1	49248	0	0	0	0	0	0	2109
4.1	49392	0	0	0	0	0	0	2169
4.1	49536	0	0	0	0	0	0	2100
4.1	49680	0	0	0	0	0	0	2166
4.1	49824	0	0	0	0	0	0	2115
4.1	49968	0	0	0	0	0	0	2205
4.1	50112	0	0	0	0	0	0	2178
4.1	50256	0	0	0	0	0	0	2202
4.1	50400	0	0	0	0	0	0	2058
4.1	50544	0	0	0	0	0	0	2061
4.1	50688	0	0	0	0	0	0	2235
4.1	50832	0	0	0	0	0	0	2229
4.1	50976	0	0	0	0	0	0	2196
4.1	51120	0	0	0	0	0	0	2187
4.1	51264	0	0	0	0	0	0	2244
4.1	51408	0	0	0	0	0	0	2382
4.1	51552	0	0	0	0	0	0	2208
4.1	51696	0	0	0	0	0	0	2181
4.1	51840	0	0	0	0	0	0	2181
4.1	51984	0	0	0	0	0	0	2100
4.1	52128	0	0	0	0	0	0	2085
4.1	52272	0	0	0	0	0	0	2115
4.1	52416	0	0	0	0	0	0	2130
4.1	52560	0	0	0	0	0	0	2061
4.1	52704	0	0	0	0	0	0	2010
4.1	52848	0	0	0	0	0	0	2106
4.1	52992	0	0	0	0	0	0	2223
4.1	53136	0	0	0	0	0	0	2100
4.1	53280	0	0	0	0	0	0	2094
4.1	53424	0	0	0	0	0	0	2184
4.1	53568	0	0	0	0	0	0	2187
4.1	53712	0	0	0	0	0	0	2238
4.1	53856	0	0	0	0	0	0	2295
4.1	54000	0	0	0	0	0	0	2211
4.1	54144	0	0	0	0	0	0	2199
4.1	54288	0	0	0	0	0	0	2097
4.1	54432	0	0	0	0	0	0	2160
4.1	54576	0	0	0	0	0	0	2109
4.1	54720	0	0	0	0	0	0	2190
4.1	54864	0	0	0	0	0	0	2157
4.1	55008	0	0	0	0	0	0	2286
4.1	55152	0	0	0	0	0	0	2235
4.1	55296	0	0	0	0	0	0	2094
4.1	55440	0	0	0	0	0	0	1956
4.1	55584	0	0	0	0	0	0	1953
4.1	55728	0	0	0	0	0	0	2004
4.1	55872	0	0	0	0	0	0	2049
4.1	56016	0	0	0	0	0	0	2157
4.1	56160	0	0	0	0	0	0	2154
4.1	56304	0	0	0	0	0	0	2076
4.1	56448	0	0	0	0	0	0	2091
4.1	56592	0	0	0	0	0	0	2076
4.1	56736	0	0	0	0	0	0	2091
4.1	56880	0	0	0	0	0	0	2130
4.1	57024	0	0	0	0	0	0	2055
4.1	57168	0	0	0	0	0	0	1920
4.1	57312	0	0	0	0	0	0	1971
4.1	57456	0	0	0	0	0	0	2088
4.1	57600	0	0	0	0	0	0	2097
4.1	57744	0	0	0	0	0	0	2037
4.1	57888	0	0	0	0	0	0	2115
4.1	58032	0	0	0	0	0	0	2118
4.1	58176	0	0	0	0	0	0	2244
4.1	58320	0	0	0	0	0	0	2325
4.1	58464	0	0	0	0	0	0	2139
4.1	58608	0	0	0	0	0	0	2178
4.1	58752	0	0	0	0	0	0	2148
4.1	58896	0	0	0	0	0	0	2121
4.1	59040	0	0	0	0	0	0	2208
4.1	59184	0	0	0	0	0	0	2217
4.1	59328	0	0	0	0	0	0	2142
4.1	59472	0	0	0	0	0	0	2172
4.1	59616	0	0	0	0	0	0	2004
4.1	59760	0	0	0	0	0	0	1974
4.1	59904	0	0	0	0	0	0	2124
4.1	60048	0	0	0	0	0	0	2046
4.1	60192	0	0	0	0	0	0	2055
4.1	60336	0	0	0	0	0	0	2196
4.1	60480	0	0	0	0	0	0	2190
4.1	60624	0	0	0	0	0	0	2118
4.1	60768	0	0	0	0	0	0	2136
4.1	60912	0	0	0	0	0	0	2097
4.1	61056	0	0	0	0	0	0	2103
4.1	61200	0	0	0	0	0	0	2283
4.1	61344	0	0	0	0	0	0	2214
4.1	61488	0	0	0	0	0	0	2175
4.1	61632	0	0	0	0	0	0	2178
4.1	61776	0	0	0	0	0	0	2184
4.1	61920	0	0	0	0	0	0	2310
4.1	62064	0	0	0	0	0	0	2232
4.1	62208	0	0	0	0	0	0	2166
4.1	62352	0	0	0	0	0	0	2103
4.1	62496	0	0	0	0	0	0	2016
4.1	62640	0	0	0	0	0	0	2094
4.1	62784	0	0	0	0	0	0	2133
4.1	62928	0	0	0	0	0	0	2025
4.1	63072	0	0	0	0	0	0	2031
4.1	63216	0	0	0	0	0	0	2109
4.1	63360	0	0	0	0	0	0	2142
4.1	63504	0	0	0	0	0	0	2073
4.1	63648	0	0	0	0	0	0	1998
4.1	63792	0	0	0	0	0	0	1956
4.1	63936	0	0	0	0	0	0	2136
4.1	64080	0	0	0	0	0	0	2142
4.1	64224	0	0	0	0	0	0	2199
4.1	64368	0	0	0	0	0	0	2190
4.1	64512	0	0	0	0	0	0	2169
4.1	64656	0	0	0	0	0	0	2190
4.1	64800	0	0	0	0	0	0	2127
4.1	64944	0	0	0	0	0	0	2112
4.1	65088	0	0	0	0	0	0	2022
4.1	65232	0	0	0	0	0	0	2109
4.1	65376	0	0	0	0	0	0	2100
4.1	65520	0	0	0	0	0	0	2079
4.1	65664	0	0	0	0	0	0	2046
4.1	65808	0	0	0	0	0	0	2157
4.1	65952	0	0	0	0	0	0	2157
4.1	66096	0	0	0	0	0	0	2097
4.1	66240	0	0	0	0	0	0	2133
4.1	66384	0	0	0	0	0	0	2133
4.1	66528	0	0	0	0	0	0	2085
4.1	66672	0	0	0	0	0	0	2034
4.1	66816	0	0	0	0	0	0	2082
4.1	66960	0	0	0	0	0	0	1989
4.1	67104	0	0	0	0	0	0	2046
4.1	67248	0	0	0	0	0	0	2112
4.1	67392	0	0	0	0	0	0	1974
4.1	67536	0	0	0	0	0	0	1944
4.1	67680	0	0	0	0	0	0	1989
4.1	67824	0	0	0	0	0	0	2067
4.1	67968	0	0	0	0	0	0	2049
4.1	68112	0	0	0	0	0	0	2088
4.1	68256	0	0	0	0	0	0	2097
4.1	68400	0	0	0	0	0	0	2010
4.1	68544	0	0	0	0	0	0	2064
4.1	68688	0	0	0	0	0	0	2097
4.1	68832	0	0	0	0	0	0	2142
4.1	68976	0	0	0	0	0	0	2181
4.1	69120	0	0	0	0	0	0	2205
4.2	43344	0	29	0	29	29	161.258	2109
4.2	43488	0	22	0	22	22	133.208	2079
4.2	43632	0	19	0	19	19	86.1402	2025
4.2	43776	0	14	0	14	14	122.177	2001
4.2	43920	0	11	0	11	11	82.1495	1953
4.2	44064	0	7	0	7	7	30.0444	1986
4.2	44208	0	5	0	5	5	43.0701	1854
4.2	44352	0	1	0	1	1	0	1869
4.2	44496	0	0	0	0	0	0	1896
4.2	44640	0	0	0	0	0	0	2019
4.2	44784	0	0	0	0	0	0	1974
4.2	44928	0	0	0	0	0	0	1818
4.2	45072	0	0	0	0	0	0	1878
4.2	45216	0	0	0	0	0	0	1980
4.2	45360	0	0	0	0	0	0	1914
4.2	45504	0	0	0	0	0	0	1776
4.2	45648	0	0	0	0	0	0	1770
4.2	45792	0	0	0	0	0	0	1905
4.2	45936	0	0	0	0	0	0	1830
4.2	46080	0	0	0	0	0	0	1842
4.2	46224	0	0	0	0	0	0	1914
4.2	46368	0	0	0	0	0	0	1887
4.2	46512	0	0	0	0	0	0	1890
4.2	46656	0	0	0	0	0	0	1824
4.2	46800	0	0	0	0	0	0	1791
4.2	46944	0	0	0	0	0	0	1734
4.2	47088	0	0	0	0	0	0	1740
4.2	47232	0	0	0	0	0	0	1806
4.2	47376	0	0	0	0	0	0	1824
4.2	47520	0	0	0	0	0	0	1869
4.2	47664	0	0	0	0	0	0	1971
4.2	47808	0	0	0	0	0	0	1779
4.2	47952	0	0	0	0	0	0	1812
4.2	48096	0	0	0	0	0	0	1908
4.2	48240	0	0	0	0	0	0	1962
4.2	48384	0	0	0	0	0	0	1827
4.2	48528	0	0	0	0	0	0	1821
4.2	48672	0	0	0	0	0	0	1746
4.2	48816	0	0	0	0	0	0	1812
4.2	48960	0	0	0	0	0	0	1860
4.2	49104	0	0	0	0	0	0	1764
4.2	49248	0	0	0	0	0	0	1872
4.2	49392	0	0	0	0	0	0	1734
4.2	49536	0	0	0	0	0	0	1734
4.2	49680	0	0	0	0	0	0	1833
4.2	49824	0	0	0	0	0	0	1869
4.2	49968	0	0	0	0	0	0	1989
4.2	50112	0	0	0	0	0	0	1953
4.2	50256	0	0	0	0	0	0	1944
4.2	50400	0	0	0	0	0	0	1929
4.2	50544	0	0	0	0	0	0	1881
4.2	50688	0	0	0	0	0	0	1947
4.2	50832	0	0	0	0	0	0	1899
4.2	50976	0	0	0	0	0	0	1911
4.2	51120	0	0	0	0	0	0	1848
4.2	51264	0	0	0	0	0	0	1848
4.2	51408	0	0	0	0	0	0	1788
4.2	51552	0	0	0	0	0	0	1947
4.2	51696	0	0	0	0	0	0	1836
4.2	51840	0	0	0	0	0	0	1899
4.2	51984	0	0	0	0	0	0	1944
4.2	52128	0	0	0	0	0	0	1914
4.2	52272	0	0	0	0	0	0	1914
4.2	52416	0	0	0	0	0	0	1980
4.2	52560	0	0	0	0	0	0	1920
4.2	52704	0	0	0	0	0	0	1944
4.2	52848	0	0	0	0	0	0	2064
4.2	52992	0	0	0	0	0	0	1974
4.2	53136	0	0	0	0	0	0	1977
4.2	53280	0	0	0	0	0	0	1863
4.2	53424	0	0	0	0	0	0	1902
4.2	53568	0	0	0	0	0	0	1887
4.2	53712	0	0	0	0	0	0	1806
4.2	53856	0	0	0	0	0	0	1950
4.2	54000	0	0	0	0	0	0	1956
4.2	54144	0	0	0	0	0	0	1881
4.2	54288	0	0	0	0	0	0	1980
4.2	54432	0	0	0	0	0	0	1932
4.2	54576	0	0	0	0	0	0	1995
4.2	54720	0	0	0	0	0	0	2034
4.2	54864	0	0	0	0	0	0	1959
4.2	55008	0	0	0	0	0	0	1893
4.2	55152	0	0	0	0	0	0	1899
4.2	55296	0	0	0	0	0	0	1767
4.2	55440	0	0	0	0	0	0	1743
4.2	55584	0	0	0	0	0	0	1839
4.2	55728	0	0	0	0	0	0	1953
4.2	55872	0	0	0	0	0	0	1890
4.2	56016	0	0	0	0	0	0	1842
4.2	56160	0	0	0	0	0	0	1848
4.2	56304	0	0	0	0	0	0	1983
4.2	56448	0	0	0	0	0	0	1968
4.2	56592	0	0	0	0	0	0	1872
4.2	56736	0	0	0	0	0	0	1860
4.2	56880	0	0	0	0	0	0	1875
4.2	57024	0	0	0	0	0	0	1890
4.2	57168	0	0	0	0	0	0	1842
4.2	57312	0	0	0	0	0	0	1875
4.2	57456	0	0	0	0	0	0	1908
4.2	57600	0	0	0	0	0	0	1860
4.2	57744	0	0	0	0	0	0	1869
4.2	57888	0	0	0	0	0	0	1944
4.2	58032	0	0	0	0	0	0	1923
4.2	58176	0	0	0	0	0	0	1857
4.2	58320	0	0	0	0	0	0	1851
4.2	58464	0	0	0	0	0	0	1839
4.2	58608	0	0	0	0	0	0	1923
4.2	58752	0	0	0	0	0	0	2022
4.2	58896	0	0	0	0	0	0	1977
4.2	59040	0	0	0	0	0	0	1989
4.2	59184	0	0	0	0	0	0	1983
4.2	59328	0	0	0	0	0	0	1917
4.2	59472	0	0	0	0	0	0	1962
4.2	59616	0	0	0	0	0	0	2031
4.2	59760	0	0	0	0	0	0	2061
4.2	59904	0	0	0	0	0	0	2094
4.2	60048	0	0	0	0	0	0	2079
4.2	60192	0	0	0	0	0	0	1899
4.2	60336	0	0	0	0	0	0	1932
4.2	60480	0	0	0	0	0	0	1980
4.2	60624	0	0	0	0	0	0	1938
4.2	60768	0	0	0	0	0	0	1830
4.2	60912	0	0	0	0	0	0	1893
4.2	61056	0	0	0	0	0	0	1821
4.2	61200	0	0	0	0	0	0	1896
4.2	61344	0	0	0	0	0	0	1956
4.2	61488	0	0	0	0	0	0	1914
4.2	61632	0	0	0	0	0	0	1866
4.2	61776	0	0	0	0	0	0	1842
4.2	61920	0	0	0	0	0	0	1815
4.2	62064	0	0	0	0	0	0	1800
4.2	62208	0	0	0	0	0	0	1788
4.2	62352	0	0	0	0	0	0	1842
4.2	62496	0	0	0	0	0	0	1956
4.2	62640	0	0	0	0	0	0	1878
4.2	62784	0	0	0	0	0	0	1851
4.2	62928	0	0	0	0	0	0	1794
4.2	63072	0	0	0	0	0	0	1893
4.2	63216	0	0	0	0	0	0	1791
4.2	63360	0	0	0	0	0	0	1905
4.2	63504	0	0	0	0	0	0	1953
4.2	63648	0	0	0	0	0	0	1818
4.2	63792	0	0	0	0	0	0	1821
4.2	63936	0	0	0	0	0	0	1806
4.2	64080	0	0	0	0	0	0	1800
4.2	64224	0	0	0	0	0	0	1821
4.2	64368	0	0	0	0	0	0	1761
4.2	64512	0	0	0	0	0	0	1698
4.2	64656	0	0	0	0	0	0	1800
4.2	64800	0	0	0	0	0	0	1827
4.2	64944	0	0	0	0	0	0	1971
4.2	65088	0	0	0	0	0	0	1923
4.2	65232	0	0	0	0	0	0	1818
4.2	65376	0	0	0	0	0	0	1815
4.2	65520	0	0	0	0	0	0	1842
4.2	65664	0	0	0	0	0	0	1866
4.2	65808	0	0	0	0	0	0	1914
4.2	65952	0	0	0	0	0	0	1923
4.2	66096	0	0	0	0	0	0	1797
4.2	66240	0	0	0	0	0	0	1779
4.2	66384	0	0	0	0	0	0	1755
4.2	66528	0	0	0	0	0	0	1806
4.2	66672	0	0	0	0	0	0	1896
4.2	66816	0	0	0	0	0	0	1845
4.2	66960	0	0	0	0	0	0	1938
4.2	67104	0	0	0	0	0	0	1881
4.2	67248	0	0	0	0	0	0	1794
4.2	67392	0	0	0	0	0	0	1839
4.2	67536	0	0	0	0	0	0	1824
4.2	67680	0	0	0	0	0	0	1794
4.2	67824	0	0	0	0	0	0	2016
4.2	67968	0	0	0	0	0	0	2058
4.2	68112	0	0	0	0	0	0	1869
4.2	68256	0	0	0	0	0	0	1902
4.2	68400	0	0	0	0	0	0	1848
4.2	68544	0	0	0	0	0	0	1872
4.2	68688	0	0	0	0	0	0	1998
4.2	68832	0	0	0	0	0	0	2055
4.2	68976	0	0	0	0	0	0	1893
4.2	69120	0	0	0	0	0	0	1851
5.1	43344	0	65	0	65	65	1.33333	4059
5.1	43488	0	54	0	54	54	1.33333	4035
5.1	43632	0	37	0	37	37	0	4095
5.1	43776	0	28	0	28	28	0	4161
5.1	43920	0	22	0	22	22	0	4173
5.1	44064	0	18	0	18	18	0	3981
5.1	44208	0	15	0	15	15	0	3978
5.1	44352	0	11	0	11	11	0	4002
5.1	44496	0	9	0	9	9	0	4137
5.1	44640	0	9	0	9	9	0	4143
5.1	44784	0	7	0	7	7	0	4248
5.1	44928	0	2	0	2	2	0	4209
5.1	45072	0	1	0	1	1	0	4041
5.1	45216	0	1	0	1	1	0	4014
5.1	45360	0	1	0	1	1	0	4002
5.1	45504	0	1	0	1	1	0	4152
5.1	45648	0	1	0	1	1	0	4224
5.1	45792	0	1	0	1	1	0	4167
5.1	45936	0	1	0	1	1	0	4206
5.1	46080	0	0	0	0	0	0	4206
5.1	46224	0	0	0	0	0	0	4239
5.1	46368	0	0	0	0	0	0	4185
5.1	46512	0	0	0	0	0	0	4098
5.1	46656	0	0	0	0	0	0	4068
5.1	46800	0	0	0	0	0	0	4155
5.1	46944	0	0	0	0	0	0	4245
5.1	47088	0	0	0	0	0	0	4269
5.1	47232	0	0	0	0	0	0	4074
5.1	47376	0	0	0	0	0	0	3978
5.1	47520	0	0	0	0	0	0	4017
5.1	47664	0	0	0	0	0	0	4089
5.1	47808	0	0	0	0	0	0	4086
5.1	47952	0	0	0	0	0	0	4194
5.1	48096	0	0	0	0	0	0	4161
5.1	48240	0	0	0	0	0	0	4050
5.1	48384	0	0	0	0	0	0	3936
5.1	48528	0	0	0	0	0	0	3906
5.1	48672	0	0	0	0	0	0	3954
5.1	48816	0	0	0	0	0	0	3954
5.1	48960	0	0	0	0	0	0	3855
5.1	49104	0	0	0	0	0	0	4038
5.1	49248	0	0	0	0	0	0	4056
5.1	49392	0	0	0	0	0	0	3846
5.1	49536	0	0	0	0	0	0	3882
5.1	49680	0	0	0	0	0	0	3858
5.1	49824	0	0	0	0	0	0	4080
5.1	49968	0	0	0	0	0	0	4128
5.1	50112	0	0	0	0	0	0	4191
5.1	50256	0	0	0	0	0	0	4029
5.1	50400	0	0	0	0	0	0	4026
5.1	50544	0	0	0	0	0	0	3933
5.1	50688	0	0	0	0	0	0	3951
5.1	50832	0	0	0	0	0	0	4062
5.1	50976	0	0	0	0	0	0	4125
5.1	51120	0	0	0	0	0	0	4002
5.1	51264	0	0	0	0	0	0	4113
5.1	51408	0	0	0	0	0	0	4086
5.1	51552	0	0	0	0	0	0	4053
5.1	51696	0	0	0	0	0	0	4077
5.1	51840	0	0	0	0	0	0	4200
5.1	51984	0	0	0	0	0	0	4056
5.1	52128	0	0	0	0	0	0	4056
5.1	52272	0	0	0	0	0	0	4170
5.1	52416	0	0	0	0	0	0	4131
5.1	52560	0	0	0	0	0	0	4284
5.1	52704	0	0	0	0	0	0	4263
5.1	52848	0	0	0	0	0	0	4134
5.1	52992	0	0	0	0	0	0	4221
5.1	53136	0	0	0	0	0	0	4209
5.1	53280	0	0	0	0	0	0	4101
5.1	53424	0	0	0	0	0	0	4077
5.1	53568	0	0	0	0	0	0	3942
5.1	53712	0	0	0	0	0	0	4218
5.1	53856	0	0	0	0	0	0	4062
5.1	54000	0	0	0	0	0	0	4233
5.1	54144	0	0	0	0	0	0	4107
5.1	54288	0	0	0	0	0	0	3996
5.1	54432	0	0	0	0	0	0	4068
5.1	54576	0	0	0	0	0	0	4074
5.1	54720	0	0	0	0	0	0	4134
5.1	54864	0	0	0	0	0	0	4065
5.1	55008	0	0	0	0	0	0	4041
5.1	55152	0	0	0	0	0	0	4056
5.1	55296	0	0	0	0	0	0	4098
5.1	55440	0	0	0	0	0	0	4107
5.1	55584	0	0	0	0	0	0	4074
5.1	55728	0	0	0	0	0	0	3930
5.1	55872	0	0	0	0	0	0	3966
5.1	56016	0	0	0	0	0	0	4101
5.1	56160	0	0	0	0	0	0	4113
5.1	56304	0	0	0	0	0	0	3933
5.1	56448	0	0	0	0	0	0	4026
5.1	56592	0	0	0	0	0	0	4029
5.1	56736	0	0	0	0	0	0	3996
5.1	56880	0	0	0	0	0	0	4149
5.1	57024	0	0	0	0	0	0	4068
5.1	57168	0	0	0	0	0	0	4116
5.1	57312	0	0	0	0	0	0	4080
5.1	57456	0	0	0	0	0	0	3996
5.1	57600	0	0	0	0	0	0	3996
5.1	57744	0	0	0	0	0	0	4014
5.1	57888	0	0	0	0	0	0	4188
5.1	58032	0	0	0	0	0	0	4176
5.1	58176	0	0	0	0	0	0	4086
5.1	58320	0	0	0	0	0	0	3882
5.1	58464	0	0	0	0	0	0	3828
5.1	58608	0	0	0	0	0	0	4026
5.1	58752	0	0	0	0	0	0	4119
5.1	58896	0	0	0	0	0	0	4044
5.1	59040	0	0	0	0	0	0	4170
5.1	59184	0	0	0	0	0	0	4281
5.1	59328	0	0	0	0	0	0	4152
5.1	59472	0	0	0	0	0	0	4077
5.1	59616	0	0	0	0	0	0	4011
5.1	59760	0	0	0	0	0	0	4029
5.1	59904	0	0	0	0	0	0	4026
5.1	60048	0	0	0	0	0	0	4188
5.1	60192	0	0	0	0	0	0	4164
5.1	60336	0	0	0	0	0	0	4266
5.1	60480	0	0	0	0	0	0	4044
5.1	60624	0	0	0	0	0	0	3981
5.1	60768	0	0	0	0	0	0	4101
5.1	60912	0	0	0	0	0	0	3990
5.1	61056	0	0	0	0	0	0	3969
5.1	61200	0	0	0	0	0	0	4044
5.1	61344	0	0	0	0	0	0	3969
5.1	61488	0	0	0	0	0	0	4008
5.1	61632	0	0	0	0	0	0	3963
5.1	61776	0	0	0	0	0	0	3987
5.1	61920	0	0	0	0	0	0	3945
5.1	62064	0	0	0	0	0	0	4005
5.1	62208	0	0	0	0	0	0	4113
5.1	62352	0	0	0	0	0	0	4020
5.1	62496	0	0	0	0	0	0	4014
5.1	62640	0	0	0	0	0	0	3963
5.1	62784	0	0	0	0	0	0	4155
5.1	62928	0	0	0	0	0	0	4104
5.1	63072	0	0	0	0	0	0	4128
5.1	63216	0	0	0	0	0	0	4017
5.1	63360	0	0	0	0	0	0	3924
5.1	63504	0	0	0	0	0	0	4035
5.1	63648	0	0	0	0	0	0	4026
5.1	63792	0	0	0	0	0	0	4113
5.1	63936	0	0	0	0	0	0	4134
5.1	64080	0	0	0	0	0	0	4080
5.1	64224	0	0	0	0	0	0	4104
5.1	64368	0	0	0	0	0	0	4092
5.1	64512	0	0	0	0	0	0	4044
5.1	64656	0	0	0	0	0	0	4155
5.1	64800	0	0	0	0	0	0	4227
5.1	64944	0	0	0	0	0	0	4059
5.1	65088	0	0	0	0	0	0	4002
5.1	65232	0	0	0	0	0	0	4071
5.1	65376	0	0	0	0	0	0	4122
5.1	65520	0	0	0	0	0	0	4080
5.1	65664	0	0	0	0	0	0	4164
5.1	65808	0	0	0	0	0	0	4125
5.1	65952	0	0	0	0	0	0	4104
5.1	66096	0	0	0	0	0	0	4056
5.1	66240	0	0	0	0	0	0	4038
5.1	66384	0	0	0	0	0	0	4230
5.1	66528	0	0	0	0	0	0	4077
5.1	66672	0	0	0	0	0	0	3924
5.1	66816	0	0	0	0	0	0	4173
5.1	66960	0	0	0	0	0	0	4086
5.1	67104	0	0	0	0	0	0	4098
5.1	67248	0	0	0	0	0	0	4167
5.1	67392	0	0	0	0	0	0	4149
5.1	67536	0	0	0	0	0	0	3948
5.1	67680	0	0	0	0	0	0	3957
5.1	67824	0	0	0	0	0	0	4017
5.1	67968	0	0	0	0	0	0	3924
5.1	68112	0	0	0	0	0	0	4110
5.1	68256	0	0	0	0	0	0	4194
5.1	68400	0	0	0	0	0	0	4059
5.1	68544	0	0	0	0	0	0	4155
5.1	68688	0	0	0	0	0	0	4257
5.1	68832	0	0	0	0	0	0	4065
5.1	68976	0	0	0	0	0	0	3957
5.1	69120	0	0	0	0	0	0	4110
6.3	43344	424	2665	11	2654	3089	51593.3	12662
6.3	43488	187	2165	8	2157	2352	35836.3	11985
6.3	43632	100	1689	7	1682	1789	27199.4	11216
6.3	43776	66	1340	0	1340	1406	20346.7	10428
6.3	43920	39	1047	0	1047	1086	15730	9999
6.3	44064	24	825	0	825	849	12102.4	9700
6.3	44208	7	628	5	623	635	8848.69	9708
6.3	44352	5	465	0	465	470	6426.62	9066
6.3	44496	2	352	0	352	354	4911.63	8886
6.3	44640	2	270	0	270	272	3719.05	8975
6.3	44784	0	207	0	207	207	2749.54	8945
6.3	44928	0	161	0	161	161	2145.19	8903
6.3	45072	0	128	0	128	128	1589.96	8850
6.3	45216	0	103	0	103	103	1333.71	8682
6.3	45360	0	72	0	72	72	954.506	8727
6.3	45504	0	56	0	56	56	650.336	8943
6.3	45648	0	43	0	43	43	451.247	8922
6.3	45792	0	30	0	30	30	314.166	8994
6.3	45936	0	23	0	23	23	227.13	8847
6.3	46080	0	17	0	17	17	127.069	8763
6.3	46224	0	13	0	13	13	75.0402	8856
6.3	46368	0	4	0	4	4	27.0123	9114
6.3	46512	0	3	0	3	3	27.0123	8919
6.3	46656	0	1	0	1	1	27.0123	9039
6.3	46800	0	1	0	1	1	27.0123	9069
6.3	46944	0	1	0	1	1	27.0123	9198
6.3	47088	0	1	0	1	1	27.0123	8868
6.3	47232	0	1	0	1	1	25.0133	9177
6.3	47376	0	1	0	1	1	27.0123	9225
6.3	47520	0	1	0	1	1	27.0123	9330
6.3	47664	0	1	0	1	1	27.0123	9105
6.3	47808	0	1	0	1	1	25.0133	9201
6.3	47952	0	1	0	1	1	27.0123	9309
6.3	48096	0	0	0	0	0	0	9483
6.3	48240	0	0	0	0	0	0	9588
6.3	48384	0	0	0	0	0	0	9366
6.3	48528	0	0	0	0	0	0	9360
6.3	48672	0	0	0	0	0	0	9348
6.3	48816	0	0	0	0	0	0	9393
6.3	48960	0	0	0	0	0	0	9486
6.3	49104	0	0	0	0	0	0	9258
6.3	49248	0	0	0	0	0	0	9477
6.3	49392	0	0	0	0	0	0	9786
6.3	49536	0	0	0	0	0	0	9498
6.3	49680	0	0	0	0	0	0	9663
6.3	49824	0	0	0	0	0	0	9555
6.3	49968	0	0	0	0	0	0	9525
6.3	50112	0	0	0	0	0	0	9708
6.3	50256	0	0	0	0	0	0	9834
6.3	50400	0	0	0	0	0	0	9651
6.3	50544	0	0	0	0	0	0	9735
6.3	50688	0	0	0	0	0	0	9825
6.3	50832	0	0	0	0	0	0	9666
6.3	50976	0	0	0	0	0	0	9894
6.3	51120	0	0	0	0	0	0	9543
6.3	51264	0	0	0	0	0	0	9663
6.3	51408	0	0	0	0	0	0	9606
6.3	51552	0	0	0	0	0	0	9642
6.3	51696	0	0	0	0	0	0	9519
6.3	51840	0	0	0	0	0	0	9525
6.3	51984	0	0	0	0	0	0	9765
6.3	52128	0	0	0	0	0	0	9720
6.3	52272	0	0	0	0	0	0	9690
6.3	52416	0	0	0	0	0	0	9792
6.3	52560	0	0	0	0	0	0	9558
6.3	52704	0	0	0	0	0	0	9738
6.3	52848	0	0	0	0	0	0	9819
6.3	52992	0	0	0	0	0	0	9606
6.3	53136	0	0	0	0	0	0	9552
6.3	53280	0	0	0	0	0	0	9567
6.3	53424	0	0	0	0	0	0	9738
6.3	53568	0	0	0	0	0	0	9636
6.3	53712	0	0	0	0	0	0	9684
6.3	53856	0	0	0	0	0	0	9762
6.3	54000	0	0	0	0	0	0	9645
6.3	54144	0	0	0	0	0	0	9531
6.3	54288	0	0	0	0	0	0	9504
6.3	54432	0	0	0	0	0	0	9726
6.3	54576	0	0	0	0	0	0	9540
6.3	54720	0	0	0	0	0	0	9909
6.3	54864	0	0	0	0	0	0	9885
6.3	55008	0	0	0	0	0	0	9846
6.3	55152	0	0	0	0	0	0	9825
6.3	55296	0	0	0	0	0	0	9693
6.3	55440	0	0	0	0	0	0	9519
6.3	55584	0	0	0	0	0	0	9795
6.3	55728	0	0	0	0	0	0	9846
6.3	55872	0	0	0	0	0	0	9699
6.3	56016	0	0	0	0	0	0	9639
6.3	56160	0	0	0	0	0	0	9645
6.3	56304	0	0	0	0	0	0	9552
6.3	56448	0	0	0	0	0	0	9822
6.3	56592	0	0	0	0	0	0	9570
6.3	56736	0	0	0	0	0	0	9696
6.3	56880	0	0	0	0	0	0	9633
6.3	57024	0	0	0	0	0	0	9594
6.3	57168	0	0	0	0	0	0	9774
6.3	57312	0	0	0	0	0	0	9714
6.3	57456	0	0	0	0	0	0	9783
6.3	57600	0	0	0	0	0	0	9708
6.3	57744	0	0	0	0	0	0	9687
6.3	57888	0	0	0	0	0	0	9696
6.3	58032	0	0	0	0	0	0	9822
6.3	58176	0	0	0	0	0	0	9603
6.3	58320	0	0	0	0	0	0	9660
6.3	58464	0	0	0	0	0	0	9669
6.3	58608	0	0	0	0	0	0	9612
6.3	58752	0	0	0	0	0	0	9822
6.3	58896	0	0	0	0	0	0	9717
6.3	59040	0	0	0	0	0	0	9693
6.3	59184	0	0	0	0	0	0	9849
6.3	59328	0	0	0	0	0	0	9990
6.3	59472	0	0	0	0	0	0	9996
6.3	59616	0	0	0	0	0	0	9660
6.3	59760	0	0	0	0	0	0	9609
6.3	59904	0	0	0	0	0	0	9684
6.3	60048	0	0	0	0	0	0	9432
6.3	60192	0	0	0	0	0	0	9639
6.3	60336	0	0	0	0	0	0	9630
6.3	60480	0	0	0	0	0	0	9519
6.3	60624	0	0	0	0	0	0	9543
6.3	60768	0	0	0	0	0	0	9744
6.3	60912	0	0	0	0	0	0	9693
6.3	61056	0	0	0	0	0	0	9777
6.3	61200	0	0	0	0	0	0	9681
6.3	61344	0	0	0	0	0	0	9504
6.3	61488	0	0	0	0	0	0	9492
6.3	61632	0	0	0	0	0	0	9474
6.3	61776	0	0	0	0	0	0	9606
6.3	61920	0	0	0	0	0	0	9888
6.3	62064	0	0	0	0	0	0	9663
6.3	62208	0	0	0	0	0	0	9894
6.3	62352	0	0	0	0	0	0	9645
6.3	62496	0	0	0	0	0	0	9630
6.3	62640	0	0	0	0	0	0	9759
6.3	62784	0	0	0	0	0	0	9711
6.3	62928	0	0	0	0	0	0	9630
6.3	63072	0	0	0	0	0	0	9660
6.3	63216	0	0	0	0	0	0	9489
6.3	63360	0	0	0	0	0	0	9855
6.3	63504	0	0	0	0	0	0	9819
6.3	63648	0	0	0	0	0	0	9372
6.3	63792	0	0	0	0	0	0	9918
6.3	63936	0	0	0	0	0	0	9843
6.3	64080	0	0	0	0	0	0	9822
6.3	64224	0	0	0	0	0	0	9798
6.3	64368	0	0	0	0	0	0	9759
6.3	64512	0	0	0	0	0	0	10035
6.3	64656	0	0	0	0	0	0	9792
6.3	64800	0	0	0	0	0	0	9771
6.3	64944	0	0	0	0	0	0	9780
6.3	65088	0	0	0	0	0	0	9693
6.3	65232	0	0	0	0	0	0	9729
6.3	65376	0	0	0	0	0	0	9711
6.3	65520	0	0	0	0	0	0	9819
6.3	65664	0	0	0	0	0	0	9597
6.3	65808	0	0	0	0	0	0	9357
6.3	65952	0	0	0	0	0	0	9552
6.3	66096	0	0	0	0	0	0	9786
6.3	66240	0	0	0	0	0	0	10050
6.3	66384	0	0	0	0	0	0	9948
6.3	66528	0	0	0	0	0	0	9846
6.3	66672	0	0	0	0	0	0	9756
6.3	66816	0	0	0	0	0	0	9687
6.3	66960	0	0	0	0	0	0	9804
6.3	67104	0	0	0	0	0	0	9990
6.3	67248	0	0	0	0	0	0	9927
6.3	67392	0	0	0	0	0	0	9786
6.3	67536	0	0	0	0	0	0	10041
6.3	67680	0	0	0	0	0	0	10047
6.3	67824	0	0	0	0	0	0	10017
6.3	67968	0	0	0	0	0	0	10038
6.3	68112	0	0	0	0	0	0	9924
6.3	68256	0	0	0	0	0	0	9783
6.3	68400	0	0	0	0	0	0	9735
6.3	68544	0	0	0	0	0	0	9744
6.3	68688	0	0	0	0	0	0	9711
6.3	68832	0	0	0	0	0	0	9684
6.3	68976	0	0	0	0	0	0	9726
6.3	69120	0	0	0	0	0	0	9801
7.3	43344	0	33	0	33	33	257.576	1122
7.3	43488	0	23	0	23	23	203.484	1098
7.3	43632	0	18	0	18	18	148.332	1035
7.3	43776	0	16	0	16	16	128.262	1014
7.3	43920	0	15	0	15	15	112.302	1107
7.3	44064	0	11	0	11	11	87.1888	1116
7.3	44208	0	11	0	11	11	81.2028	1104
7.3	44352	0	10	0	10	10	79.2095	1110
7.3	44496	0	8	0	8	8	62.1953	1161
7.3	44640	0	6	0	6	6	44.1233	1119
7.3	44784	0	3	0	3	3	22.0606	1128
7.3	44928	0	3	0	3	3	26.0513	1179
7.3	45072	0	1	0	1	1	13.0256	1065
7.3	45216	0	1	0	1	1	13.0256	1038
7.3	45360	0	1	0	1	1	13.0256	1065
7.3	45504	0	1	0	1	1	11.0303	1128
7.3	45648	0	0	0	0	0	0	1161
7.3	45792	0	0	0	0	0	0	1095
7.3	45936	0	0	0	0	0	0	1143
7.3	46080	0	0	0	0	0	0	1143
7.3	46224	0	0	0	0	0	0	1065
7.3	46368	0	0	0	0	0	0	1122
7.3	46512	0	0	0	0	0	0	1263
7.3	46656	0	0	0	0	0	0	1203
7.3	46800	0	0	0	0	0	0	1179
7.3	46944	0	0	0	0	0	0	1113
7.3	47088	0	0	0	0	0	0	1077
7.3	47232	0	0	0	0	0	0	1116
7.3	47376	0	0	0	0	0	0	1110
7.3	47520	0	0	0	0	0	0	1140
7.3	47664	0	0	0	0	0	0	1068
7.3	47808	0	0	0	0	0	0	1059
7.3	47952	0	0	0	0	0	0	1050
7.3	48096	0	0	0	0	0	0	1143
7.3	48240	0	0	0	0	0	0	1239
7.3	48384	0	0	0	0	0	0	1158
7.3	48528	0	0	0	0	0	0	1098
7.3	48672	0	0	0	0	0	0	1122
7.3	48816	0	0	0	0	0	0	1230
7.3	48960	0	0	0	0	0	0	1128
7.3	49104	0	0	0	0	0	0	1050
7.3	49248	0	0	0	0	0	0	1053
7.3	49392	0	0	0	0	0	0	1077
7.3	49536	0	0	0	0	0	0	1119
7.3	49680	0	0	0	0	0	0	1065
7.3	49824	0	0	0	0	0	0	1098
7.3	49968	0	0	0	0	0	0	1122
7.3	50112	0	0	0	0	0	0	1110
7.3	50256	0	0	0	0	0	0	1176
7.3	50400	0	0	0	0	0	0	1173
7.3	50544	0	0	0	0	0	0	1194
7.3	50688	0	0	0	0	0	0	1143
7.3	50832	0	0	0	0	0	0	1116
7.3	50976	0	0	0	0	0	0	1134
7.3	51120	0	0	0	0	0	0	1092
7.3	51264	0	0	0	0	0	0	1218
7.3	51408	0	0	0	0	0	0	1140
7.3	51552	0	0	0	0	0	0	1101
7.3	51696	0	0	0	0	0	0	1101
7.3	51840	0	0	0	0	0	0	1104
7.3	51984	0	0	0	0	0	0	1125
7.3	52128	0	0	0	0	0	0	1134
7.3	52272	0	0	0	0	0	0	1077
7.3	52416	0	0	0	0	0	0	1041
7.3	52560	0	0	0	0	0	0	1056
7.3	52704	0	0	0	0	0	0	1002
7.3	52848	0	0	0	0	0	0	1065
7.3	52992	0	0	0	0	0	0	1059
7.3	53136	0	0	0	0	0	0	1074
7.3	53280	0	0	0	0	0	0	1110
7.3	53424	0	0	0	0	0	0	1116
7.3	53568	0	0	0	0	0	0	1107
7.3	53712	0	0	0	0	0	0	1167
7.3	53856	0	0	0	0	0	0	1119
7.3	54000	0	0	0	0	0	0	1089
7.3	54144	0	0	0	0	0	0	1113
7.3	54288	0	0	0	0	0	0	1098
7.3	54432	0	0	0	0	0	0	1080
7.3	54576	0	0	0	0	0	0	1146
7.3	54720	0	0	0	0	0	0	1245
7.3	54864	0	0	0	0	0	0	1173
7.3	55008	0	0	0	0	0	0	1134
7.3	55152	0	0	0	0	0	0	1257
7.3	55296	0	0	0	0	0	0	1215
7.3	55440	0	0	0	0	0	0	1161
7.3	55584	0	0	0	0	0	0	1179
7.3	55728	0	0	0	0	0	0	1137
7.3	55872	0	0	0	0	0	0	1044
7.3	56016	0	0	0	0	0	0	1137
7.3	56160	0	0	0	0	0	0	1119
7.3	56304	0	0	0	0	0	0	1071
7.3	56448	0	0	0	0	0	0	1143
7.3	56592	0	0	0	0	0	0	1077
7.3	56736	0	0	0	0	0	0	1155
7.3	56880	0	0	0	0	0	0	1134
7.3	57024	0	0	0	0	0	0	1218
7.3	57168	0	0	0	0	0	0	1149
7.3	57312	0	0	0	0	0	0	1098
7.3	57456	0	0	0	0	0	0	1173
7.3	57600	0	0	0	0	0	0	1083
7.3	57744	0	0	0	0	0	0	1101
7.3	57888	0	0	0	0	0	0	1086
7.3	58032	0	0	0	0	0	0	1101
7.3	58176	0	0	0	0	0	0	1125
7.3	58320	0	0	0	0	0	0	1134
7.3	58464	0	0	0	0	0	0	1140
7.3	58608	0	0	0	0	0	0	1158
7.3	58752	0	0	0	0	0	0	1101
7.3	58896	0	0	0	0	0	0	1101
7.3	59040	0	0	0	0	0	0	1116
7.3	59184	0	0	0	0	0	0	1077
7.3	59328	0	0	0	0	0	0	1047
7.3	59472	0	0	0	0	0	0	1116
7.3	59616	0	0	0	0	0	0	1053
7.3	59760	0	0	0	0	0	0	1044
7.3	59904	0	0	0	0	0	0	1086
7.3	60048	0	0	0	0	0	0	1191
7.3	60192	0	0	0	0	0	0	1083
7.3	60336	0	0	0	0	0	0	1119
7.3	60480	0	0	0	0	0	0	1068
7.3	60624	0	0	0	0	0	0	1185
7.3	60768	0	0	0	0	0	0	1131
7.3	60912	0	0	0	0	0	0	1167
7.3	61056	0	0	0	0	0	0	1158
7.3	61200	0	0	0	0	0	0	1086
7.3	61344	0	0	0	0	0	0	1176
7.3	61488	0	0	0	0	0	0	1122
7.3	61632	0	0	0	0	0	0	1140
7.3	61776	0	0	0	0	0	0	1128
7.3	61920	0	0	0	0	0	0	1020
7.3	62064	0	0	0	0	0	0	1005
7.3	62208	0	0	0	0	0	0	1074
7.3	62352	0	0	0	0	0	0	1074
7.3	62496	0	0	0	0	0	0	1107
7.3	62640	0	0	0	0	0	0	1158
7.3	62784	0	0	0	0	0	0	1122
7.3	62928	0	0	0	0	0	0	1056
7.3	63072	0	0	0	0	0	0	1092
7.3	63216	0	0	0	0	0	0	1101
7.3	63360	0	0	0	0	0	0	1098
7.3	63504	0	0	0	0	0	0	1014
7.3	63648	0	0	0	0	0	0	1113
7.3	63792	0	0	0	0	0	0	1071
7.3	63936	0	0	0	0	0	0	1089
7.3	64080	0	0	0	0	0	0	1119
7.3	64224	0	0	0	0	0	0	1164
7.3	64368	0	0	0	0	0	0	1143
7.3	64512	0	0	0	0	0	0	1209
7.3	64656	0	0	0	0	0	0	1173
7.3	64800	0	0	0	0	0	0	1104
7.3	64944	0	0	0	0	0	0	1113
7.3	65088	0	0	0	0	0	0	1035
7.3	65232	0	0	0	0	0	0	1068
7.3	65376	0	0	0	0	0	0	1083
7.3	65520	0	0	0	0	0	0	1161
7.3	65664	0	0	0	0	0	0	1173
7.3	65808	0	0	0	0	0	0	1098
7.3	65952	0	0	0	0	0	0	1074
7.3	66096	0	0	0	0	0	0	1116
7.3	66240	0	0	0	0	0	0	1092
7.3	66384	0	0	0	0	0	0	1176
7.3	66528	0	0	0	0	0	0	1212
7.3	66672	0	0	0	0	0	0	1098
7.3	66816	0	0	0	0	0	0	1089
7.3	66960	0	0	0	0	0	0	1146
7.3	67104	0	0	0	0	0	0	1131
7.3	67248	0	0	0	0	0	0	1170
7.3	67392	0	0	0	0	0	0	1131
7.3	67536	0	0	0	0	0	0	1185
7.3	67680	0	0	0	0	0	0	1143
7.3	67824	0	0	0	0	0	0	1188
7.3	67968	0	0	0	0	0	0	1197
7.3	68112	0	0	0	0	0	0	1164
7.3	68256	0	0	0	0	0	0	1200
7.3	68400	0	0	0	0	0	0	1209
7.3	68544	0	0	0	0	0	0	1173
7.3	68688	0	0	0	0	0	0	1176
7.3	68832	0	0	0	0	0	0	1140
7.3	68976	0	0	0	0	0	0	1038
7.3	69120	0	0	0	0	0	0	1116
8.2	43344	0	40	0	40	40	264.513	1647
8.2	43488	0	33	0	33	33	61.1375	1632
8.2	43632	0	31	0	31	31	156.31	1539
8.2	43776	0	24	0	24	24	141.288	1530
8.2	43920	0	21	0	21	21	50.1072	1560
8.2	44064	0	14	0	14	14	85.1935	1503
8.2	44208	0	10	0	10	10	67.126	1623
8.2	44352	0	7	0	7	7	60.0905	1635
8.2	44496	0	6	0	6	6	26.0513	1641
8.2	44640	0	4	0	4	4	30.0452	1518
8.2	44784	0	3	0	3	3	17.0196	1479
8.2	44928	0	3	0	3	3	0	1497
8.2	45072	0	2	0	2	2	0	1506
8.2	45216	0	2	0	2	2	0	1527
8.2	45360	0	2	0	2	2	0	1512
8.2	45504	0	2	0	2	2	0	1512
8.2	45648	0	2	0	2	2	0	1536
8.2	45792	0	2	0	2	2	0	1491
8.2	45936	0	2	0	2	2	0	1476
8.2	46080	0	0	0	0	0	0	1458
8.2	46224	0	0	0	0	0	0	1491
8.2	46368	0	0	0	0	0	0	1515
8.2	46512	0	0	0	0	0	0	1503
8.2	46656	0	0	0	0	0	0	1467
8.2	46800	0	0	0	0	0	0	1506
8.2	46944	0	0	0	0	0	0	1509
8.2	47088	0	0	0	0	0	0	1497
8.2	47232	0	0	0	0	0	0	1458
8.2	47376	0	0	0	0	0	0	1467
8.2	47520	0	0	0	0	0	0	1557
8.2	47664	0	0	0	0	0	0	1518
8.2	47808	0	0	0	0	0	0	1539
8.2	47952	0	0	0	0	0	0	1515
8.2	48096	0	0	0	0	0	0	1446
8.2	48240	0	0	0	0	0	0	1506
8.2	48384	0	0	0	0	0	0	1533
8.2	48528	0	0	0	0	0	0	1605
8.2	48672	0	0	0	0	0	0	1656
8.2	48816	0	0	0	0	0	0	1494
8.2	48960	0	0	0	0	0	0	1461
8.2	49104	0	0	0	0	0	0	1467
8.2	49248	0	0	0	0	0	0	1494
8.2	49392	0	0	0	0	0	0	1440
8.2	49536	0	0	0	0	0	0	1485
8.2	49680	0	0	0	0	0	0	1452
8.2	49824	0	0	0	0	0	0	1533
8.2	49968	0	0	0	0	0	0	1581
8.2	50112	0	0	0	0	0	0	1614
8.2	50256	0	0	0	0	0	0	1548
8.2	50400	0	0	0	0	0	0	1485
8.2	50544	0	0	0	0	0	0	1476
8.2	50688	0	0	0	0	0	0	1536
8.2	50832	0	0	0	0	0	0	1497
8.2	50976	0	0	0	0	0	0	1518
8.2	51120	0	0	0	0	0	0	1566
8.2	51264	0	0	0	0	0	0	1611
8.2	51408	0	0	0	0	0	0	1533
8.2	51552	0	0	0	0	0	0	1464
8.2	51696	0	0	0	0	0	0	1467
8.2	51840	0	0	0	0	0	0	1521
8.2	51984	0	0	0	0	0	0	1524
8.2	52128	0	0	0	0	0	0	1515
8.2	52272	0	0	0	0	0	0	1521
8.2	52416	0	0	0	0	0	0	1545
8.2	52560	0	0	0	0	0	0	1494
8.2	52704	0	0	0	0	0	0	1515
8.2	52848	0	0	0	0	0	0	1428
8.2	52992	0	0	0	0	0	0	1503
8.2	53136	0	0	0	0	0	0	1437
8.2	53280	0	0	0	0	0	0	1623
8.2	53424	0	0	0	0	0	0	1461
8.2	53568	0	0	0	0	0	0	1614
8.2	53712	0	0	0	0	0	0	1575
8.2	53856	0	0	0	0	0	0	1536
8.2	54000	0	0	0	0	0	0	1683
8.2	54144	0	0	0	0	0	0	1671
8.2	54288	0	0	0	0	0	0	1581
8.2	54432	0	0	0	0	0	0	1617
8.2	54576	0	0	0	0	0	0	1530
8.2	54720	0	0	0	0	0	0	1536
8.2	54864	0	0	0	0	0	0	1443
8.2	55008	0	0	0	0	0	0	1413
8.2	55152	0	0	0	0	0	0	1515
8.2	55296	0	0	0	0	0	0	1554
8.2	55440	0	0	0	0	0	0	1500
8.2	55584	0	0	0	0	0	0	1509
8.2	55728	0	0	0	0	0	0	1620
8.2	55872	0	0	0	0	0	0	1509
8.2	56016	0	0	0	0	0	0	1500
8.2	56160	0	0	0	0	0	0	1485
8.2	56304	0	0	0	0	0	0	1521
8.2	56448	0	0	0	0	0	0	1545
8.2	56592	0	0	0	0	0	0	1449
8.2	56736	0	0	0	0	0	0	1410
8.2	56880	0	0	0	0	0	0	1458
8.2	57024	0	0	0	0	0	0	1476
8.2	57168	0	0	0	0	0	0	1497
8.2	57312	0	0	0	0	0	0	1455
8.2	57456	0	0	0	0	0	0	1512
8.2	57600	0	0	0	0	0	0	1464
8.2	57744	0	0	0	0	0	0	1515
8.2	57888	0	0	0	0	0	0	1593
8.2	58032	0	0	0	0	0	0	1560
8.2	58176	0	0	0	0	0	0	1548
8.2	58320	0	0	0	0	0	0	1578
8.2	58464	0	0	0	0	0	0	1506
8.2	58608	0	0	0	0	0	0	1602
8.2	58752	0	0	0	0	0	0	1572
8.2	58896	0	0	0	0	0	0	1521
8.2	59040	0	0	0	0	0	0	1560
8.2	59184	0	0	0	0	0	0	1530
8.2	59328	0	0	0	0	0	0	1530
8.2	59472	0	0	0	0	0	0	1593
8.2	59616	0	0	0	0	0	0	1647
8.2	59760	0	0	0	0	0	0	1650
8.2	59904	0	0	0	0	0	0	1470
8.2	60048	0	0	0	0	0	0	1569
8.2	60192	0	0	0	0	0	0	1635
8.2	60336	0	0	0	0	0	0	1641
8.2	60480	0	0	0	0	0	0	1518
8.2	60624	0	0	0	0	0	0	1485
8.2	60768	0	0	0	0	0	0	1581
8.2	60912	0	0	0	0	0	0	1590
8.2	61056	0	0	0	0	0	0	1578
8.2	61200	0	0	0	0	0	0	1482
8.2	61344	0	0	0	0	0	0	1467
8.2	61488	0	0	0	0	0	0	1554
8.2	61632	0	0	0	0	0	0	1548
8.2	61776	0	0	0	0	0	0	1581
8.2	61920	0	0	0	0	0	0	1554
8.2	62064	0	0	0	0	0	0	1578
8.2	62208	0	0	0	0	0	0	1533
8.2	62352	0	0	0	0	0	0	1578
8.2	62496	0	0	0	0	0	0	1506
8.2	62640	0	0	0	0	0	0	1515
8.2	62784	0	0	0	0	0	0	1464
8.2	62928	0	0	0	0	0	0	1500
8.2	63072	0	0	0	0	0	0	1512
8.2	63216	0	0	0	0	0	0	1494
8.2	63360	0	0	0	0	0	0	1509
8.2	63504	0	0	0	0	0	0	1434
8.2	63648	0	0	0	0	0	0	1467
8.2	63792	0	0	0	0	0	0	1413
8.2	63936	0	0	0	0	0	0	1464
8.2	64080	0	0	0	0	0	0	1560
8.2	64224	0	0	0	0	0	0	1596
8.2	64368	0	0	0	0	0	0	1584
8.2	64512	0	0	0	0	0	0	1623
8.2	64656	0	0	0	0	0	0	1491
8.2	64800	0	0	0	0	0	0	1572
8.2	64944	0	0	0	0	0	0	1410
8.2	65088	0	0	0	0	0	0	1545
8.2	65232	0	0	0	0	0	0	1506
8.2	65376	0	0	0	0	0	0	1539
8.2	65520	0	0	0	0	0	0	1608
8.2	65664	0	0	0	0	0	0	1539
8.2	65808	0	0	0	0	0	0	1509
8.2	65952	0	0	0	0	0	0	1512
8.2	66096	0	0	0	0	0	0	1482
8.2	66240	0	0	0	0	0	0	1614
8.2	66384	0	0	0	0	0	0	1641
8.2	66528	0	0	0	0	0	0	1575
8.2	66672	0	0	0	0	0	0	1536
8.2	66816	0	0	0	0	0	0	1533
8.2	66960	0	0	0	0	0	0	1446
8.2	67104	0	0	0	0	0	0	1440
8.2	67248	0	0	0	0	0	0	1488
8.2	67392	0	0	0	0	0	0	1449
8.2	67536	0	0	0	0	0	0	1524
8.2	67680	0	0	0	0	0	0	1506
8.2	67824	0	0	0	0	0	0	1548
8.2	67968	0	0	0	0	0	0	1521
8.2	68112	0	0	0	0	0	0	1479
8.2	68256	0	0	0	0	0	0	1494
8.2	68400	0	0	0	0	0	0	1641
8.2	68544	0	0	0	0	0	0	1587
8.2	68688	0	0	0	0	0	0	1434
8.2	68832	0	0	0	0	0	0	1446
8.2	68976	0	0	0	0	0	0	1569
8.2	69120	0	0	0	0	0	0	1575
9.3	43344	58	227	0	227	285	5839.54	4298
9.3	43488	31	180	0	180	211	4055.96	4052
9.3	43632	14	136	0	136	150	2529.57	3752
9.3	43776	6	107	0	107	113	1673.19	3514
9.3	43920	0	74	0	74	74	1053.69	3199
9.3	44064	0	61	0	61	61	858.844	3061
9.3	44208	0	48	0	48	48	709.497	3004
9.3	44352	0	34	0	34	34	538.398	2956
9.3	44496	0	28	0	28	28	485.264	2983
9.3	44640	0	23	0	23	23	410.218	2865
9.3	44784	0	16	0	16	16	326.155	2856
9.3	44928	0	13	0	13	13	286.122	2955
9.3	45072	0	10	0	10	10	211.08	3054
9.3	45216	0	7	0	7	7	147.058	3039
9.3	45360	0	7	0	7	7	147.058	3069
9.3	45504	0	4	0	4	4	95.0324	3006
9.3	45648	0	2	0	2	2	39.0085	3015
9.3	45792	0	2	0	2	2	39.0085	3009
9.3	45936	0	1	0	1	1	39.0085	3135
9.3	46080	0	1	0	1	1	39.0085	3156
9.3	46224	0	1	0	1	1	39.0085	3105
9.3	46368	0	1	0	1	1	39.0085	3093
9.3	46512	0	1	0	1	1	39.0085	3078
9.3	46656	0	1	0	1	1	39.0085	3222
9.3	46800	0	1	0	1	1	39.0085	3300
9.3	46944	0	1	0	1	1	39.0085	3333
9.3	47088	0	1	0	1	1	39.0085	3240
9.3	47232	0	1	0	1	1	39.0085	3123
9.3	47376	0	0	0	0	0	0	3243
9.3	47520	0	0	0	0	0	0	3279
9.3	47664	0	0	0	0	0	0	3051
9.3	47808	0	0	0	0	0	0	3252
9.3	47952	0	0	0	0	0	0	3366
9.3	48096	0	0	0	0	0	0	3372
9.3	48240	0	0	0	0	0	0	3417
9.3	48384	0	0	0	0	0	0	3384
9.3	48528	0	0	0	0	0	0	3285
9.3	48672	0	0	0	0	0	0	3258
9.3	48816	0	0	0	0	0	0	3330
9.3	48960	0	0	0	0	0	0	3267
9.3	49104	0	0	0	0	0	0	3165
9.3	49248	0	0	0	0	0	0	3207
9.3	49392	0	0	0	0	0	0	3228
9.3	49536	0	0	0	0	0	0	3420
9.3	49680	0	0	0	0	0	0	3411
9.3	49824	0	0	0	0	0	0	3426
9.3	49968	0	0	0	0	0	0	3384
9.3	50112	0	0	0	0	0	0	3393
9.3	50256	0	0	0	0	0	0	3462
9.3	50400	0	0	0	0	0	0	3288
9.3	50544	0	0	0	0	0	0	3267
9.3	50688	0	0	0	0	0	0	3303
9.3	50832	0	0	0	0	0	0	3048
9.3	50976	0	0	0	0	0	0	3231
9.3	51120	0	0	0	0	0	0	3258
9.3	51264	0	0	0	0	0	0	3393
9.3	51408	0	0	0	0	0	0	3174
9.3	51552	0	0	0	0	0	0	3171
9.3	51696	0	0	0	0	0	0	3117
9.3	51840	0	0	0	0	0	0	3258
9.3	51984	0	0	0	0	0	0	3198
9.3	52128	0	0	0	0	0	0	3102
9.3	52272	0	0	0	0	0	0	3141
9.3	52416	0	0	0	0	0	0	3168
9.3	52560	0	0	0	0	0	0	3318
9.3	52704	0	0	0	0	0	0	3351
9.3	52848	0	0	0	0	0	0	3198
9.3	52992	0	0	0	0	0	0	3240
9.3	53136	0	0	0	0	0	0	3159
9.3	53280	0	0	0	0	0	0	3267
9.3	53424	0	0	0	0	0	0	3270
9.3	53568	0	0	0	0	0	0	3168
9.3	53712	0	0	0	0	0	0	3180
9.3	53856	0	0	0	0	0	0	3273
9.3	54000	0	0	0	0	0	0	3228
9.3	54144	0	0	0	0	0	0	3306
9.3	54288	0	0	0	0	0	0	3336
9.3	54432	0	0	0	0	0	0	3402
9.3	54576	0	0	0	0	0	0	3330
9.3	54720	0	0	0	0	0	0	3099
9.3	54864	0	0	0	0	0	0	3171
9.3	55008	0	0	0	0	0	0	3219
9.3	55152	0	0	0	0	0	0	3300
9.3	55296	0	0	0	0	0	0	3417
9.3	55440	0	0	0	0	0	0	3273
9.3	55584	0	0	0	0	0	0	3240
9.3	55728	0	0	0	0	0	0	3393
9.3	55872	0	0	0	0	0	0	3234
9.3	56016	0	0	0	0	0	0	3423
9.3	56160	0	0	0	0	0	0	3321
9.3	56304	0	0	0	0	0	0	3384
9.3	56448	0	0	0	0	0	0	3120
9.3	56592	0	0	0	0	0	0	3123
9.3	56736	0	0	0	0	0	0	3234
9.3	56880	0	0	0	0	0	0	3387
9.3	57024	0	0	0	0	0	0	3312
9.3	57168	0	0	0	0	0	0	3432
9.3	57312	0	0	0	0	0	0	3390
9.3	57456	0	0	0	0	0	0	3219
9.3	57600	0	0	0	0	0	0	3312
9.3	57744	0	0	0	0	0	0	3378
9.3	57888	0	0	0	0	0	0	3198
9.3	58032	0	0	0	0	0	0	3321
9.3	58176	0	0	0	0	0	0	3438
9.3	58320	0	0	0	0	0	0	3300
9.3	58464	0	0	0	0	0	0	3267
9.3	58608	0	0	0	0	0	0	3348
9.3	58752	0	0	0	0	0	0	3339
9.3	58896	0	0	0	0	0	0	3315
9.3	59040	0	0	0	0	0	0	3318
9.3	59184	0	0	0	0	0	0	3225
9.3	59328	0	0	0	0	0	0	3171
9.3	59472	0	0	0	0	0	0	3246
9.3	59616	0	0	0	0	0	0	3384
9.3	59760	0	0	0	0	0	0	3297
9.3	59904	0	0	0	0	0	0	3273
9.3	60048	0	0	0	0	0	0	3213
9.3	60192	0	0	0	0	0	0	3375
9.3	60336	0	0	0	0	0	0	3351
9.3	60480	0	0	0	0	0	0	3216
9.3	60624	0	0	0	0	0	0	3192
9.3	60768	0	0	0	0	0	0	3228
9.3	60912	0	0	0	0	0	0	3108
9.3	61056	0	0	0	0	0	0	3183
9.3	61200	0	0	0	0	0	0	3324
9.3	61344	0	0	0	0	0	0	3303
9.3	61488	0	0	0	0	0	0	3378
9.3	61632	0	0	0	0	0	0	3375
9.3	61776	0	0	0	0	0	0	3372
9.3	61920	0	0	0	0	0	0	3306
9.3	62064	0	0	0	0	0	0	3393
9.3	62208	0	0	0	0	0	0	3156
9.3	62352	0	0	0	0	0	0	3237
9.3	62496	0	0	0	0	0	0	3243
9.3	62640	0	0	0	0	0	0	3213
9.3	62784	0	0	0	0	0	0	3282
9.3	62928	0	0	0	0	0	0	3246
9.3	63072	0	0	0	0	0	0	3366
9.3	63216	0	0	0	0	0	0	3225
9.3	63360	0	0	0	0	0	0	3213
9.3	63504	0	0	0	0	0	0	3402
9.3	63648	0	0	0	0	0	0	3402
9.3	63792	0	0	0	0	0	0	3303
9.3	63936	0	0	0	0	0	0	3327
9.3	64080	0	0	0	0	0	0	3303
9.3	64224	0	0	0	0	0	0	3297
9.3	64368	0	0	0	0	0	0	3324
9.3	64512	0	0	0	0	0	0	3387
9.3	64656	0	0	0	0	0	0	3276
9.3	64800	0	0	0	0	0	0	3264
9.3	64944	0	0	0	0	0	0	3405
9.3	65088	0	0	0	0	0	0	3261
9.3	65232	0	0	0	0	0	0	3288
9.3	65376	0	0	0	0	0	0	3369
9.3	65520	0	0	0	0	0	0	3396
9.3	65664	0	0	0	0	0	0	3417
9.3	65808	0	0	0	0	0	0	3486
9.3	65952	0	0	0	0	0	0	3288
9.3	66096	0	0	0	0	0	0	3363
9.3	66240	0	0	0	0	0	0	3258
9.3	66384	0	0	0	0	0	0	3237
9.3	66528	0	0	0	0	0	0	3258
9.3	66672	0	0	0	0	0	0	3372
9.3	66816	0	0	0	0	0	0	3222
9.3	66960	0	0	0	0	0	0	3450
9.3	67104	0	0	0	0	0	0	3393
9.3	67248	0	0	0	0	0	0	3228
9.3	67392	0	0	0	0	0	0	3378
9.3	67536	0	0	0	0	0	0	3354
9.3	67680	0	0	0	0	0	0	3207
9.3	67824	0	0	0	0	0	0	3261
9.3	67968	0	0	0	0	0	0	3255
9.3	68112	0	0	0	0	0	0	3189
9.3	68256	0	0	0	0	0	0	3336
9.3	68400	0	0	0	0	0	0	3336
9.3	68544	0	0	0	0	0	0	3348
9.3	68688	0	0	0	0	0	0	3330
9.3	68832	0	0	0	0	0	0	3267
9.3	68976	0	0	0	0	0	0	3192
9.3	69120	0	0	0	0	0	0	3093
10.2	43344	0	62	0	62	62	365.668	1218
10.2	43488	0	52	0	52	52	257.576	1161
10.2	43632	0	32	0	32	32	141.287	1155
10.2	43776	0	26	0	26	26	124.27	1161
10.2	43920	0	23	0	23	23	130.258	1080
10.2	44064	0	17	0	17	17	89.1841	1137
10.2	44208	0	14	0	14	14	76.1585	1080
10.2	44352	0	10	0	10	10	50.1072	1128
10.2	44496	0	5	0	5	5	22.0606	1119
10.2	44640	0	4	0	4	4	24.0559	1098
10.2	44784	0	4	0	4	4	22.0606	1167
10.2	44928	0	3	0	3	3	13.0256	1185
10.2	45072	0	3	0	3	3	13.0256	1248
10.2	45216	0	3	0	3	3	13.0256	1104
10.2	45360	0	3	0	3	3	13.0256	1176
10.2	45504	0	3	0	3	3	13.0256	1167
10.2	45648	0	2	0	2	2	13.0256	1230
10.2	45792	0	1	0	1	1	13.0256	1197
10.2	45936	0	1	0	1	1	13.0256	1038
10.2	46080	0	1	0	1	1	13.0256	1095
10.2	46224	0	1	0	1	1	13.0256	1260
10.2	46368	0	0	0	0	0	0	1194
10.2	46512	0	0	0	0	0	0	1095
10.2	46656	0	0	0	0	0	0	1200
10.2	46800	0	0	0	0	0	0	1200
10.2	46944	0	0	0	0	0	0	1131
10.2	47088	0	0	0	0	0	0	1077
10.2	47232	0	0	0	0	0	0	1059
10.2	47376	0	0	0	0	0	0	1059
10.2	47520	0	0	0	0	0	0	1059
10.2	47664	0	0	0	0	0	0	1101
10.2	47808	0	0	0	0	0	0	1137
10.2	47952	0	0	0	0	0	0	1176
10.2	48096	0	0	0	0	0	0	1089
10.2	48240	0	0	0	0	0	0	1128
10.2	48384	0	0	0	0	0	0	1080
10.2	48528	0	0	0	0	0	0	1092
10.2	48672	0	0	0	0	0	0	1125
10.2	48816	0	0	0	0	0	0	1149
10.2	48960	0	0	0	0	0	0	1053
10.2	49104	0	0	0	0	0	0	1119
10.2	49248	0	0	0	0	0	0	1128
10.2	49392	0	0	0	0	0	0	1167
10.2	49536	0	0	0	0	0	0	1125
10.2	49680	0	0	0	0	0	0	1164
10.2	49824	0	0	0	0	0	0	1188
10.2	49968	0	0	0	0	0	0	1257
10.2	50112	0	0	0	0	0	0	1131
10.2	50256	0	0	0	0	0	0	1080
10.2	50400	0	0	0	0	0	0	1080
10.2	50544	0	0	0	0	0	0	1176
10.2	50688	0	0	0	0	0	0	1164
10.2	50832	0	0	0	0	0	0	1155
10.2	50976	0	0	0	0	0	0	1221
10.2	51120	0	0	0	0	0	0	1287
10.2	51264	0	0	0	0	0	0	1200
10.2	51408	0	0	0	0	0	0	1140
10.2	51552	0	0	0	0	0	0	1176
10.2	51696	0	0	0	0	0	0	1170
10.2	51840	0	0	0	0	0	0	1176
10.2	51984	0	0	0	0	0	0	1086
10.2	52128	0	0	0	0	0	0	1146
10.2	52272	0	0	0	0	0	0	1143
10.2	52416	0	0	0	0	0	0	1173
10.2	52560	0	0	0	0	0	0	1095
10.2	52704	0	0	0	0	0	0	1137
10.2	52848	0	0	0	0	0	0	1194
10.2	52992	0	0	0	0	0	0	1188
10.2	53136	0	0	0	0	0	0	1179
10.2	53280	0	0	0	0	0	0	1134
10.2	53424	0	0	0	0	0	0	1179
10.2	53568	0	0	0	0	0	0	1179
10.2	53712	0	0	0	0	0	0	1116
10.2	53856	0	0	0	0	0	0	1167
10.2	54000	0	0	0	0	0	0	1092
10.2	54144	0	0	0	0	0	0	1137
10.2	54288	0	0	0	0	0	0	1113
10.2	54432	0	0	0	0	0	0	1176
10.2	54576	0	0	0	0	0	0	1179
10.2	54720	0	0	0	0	0	0	1152
10.2	54864	0	0	0	0	0	0	1152
10.2	55008	0	0	0	0	0	0	1098
10.2	55152	0	0	0	0	0	0	1128
10.2	55296	0	0	0	0	0	0	1206
10.2	55440	0	0	0	0	0	0	1089
10.2	55584	0	0	0	0	0	0	1113
10.2	55728	0	0	0	0	0	0	1122
10.2	55872	0	0	0	0	0	0	1152
10.2	56016	0	0	0	0	0	0	1095
10.2	56160	0	0	0	0	0	0	1083
10.2	56304	0	0	0	0	0	0	1134
10.2	56448	0	0	0	0	0	0	1074
10.2	56592	0	0	0	0	0	0	1200
10.2	56736	0	0	0	0	0	0	1173
10.2	56880	0	0	0	0	0	0	1182
10.2	57024	0	0	0	0	0	0	1116
10.2	57168	0	0	0	0	0	0	1092
10.2	57312	0	0	0	0	0	0	1029
10.2	57456	0	0	0	0	0	0	1023
10.2	57600	0	0	0	0	0	0	1107
10.2	57744	0	0	0	0	0	0	1074
10.2	57888	0	0	0	0	0	0	1095
10.2	58032	0	0	0	0	0	0	1107
10.2	58176	0	0	0	0	0	0	1065
10.2	58320	0	0	0	0	0	0	1035
10.2	58464	0	0	0	0	0	0	1095
10.2	58608	0	0	0	0	0	0	1110
10.2	58752	0	0	0	0	0	0	1119
10.2	58896	0	0	0	0	0	0	1161
10.2	59040	0	0	0	0	0	0	1182
10.2	59184	0	0	0	0	0	0	1065
10.2	59328	0	0	0	0	0	0	1158
10.2	59472	0	0	0	0	0	0	1155
10.2	59616	0	0	0	0	0	0	1098
10.2	59760	0	0	0	0	0	0	1203
10.2	59904	0	0	0	0	0	0	1284
10.2	60048	0	0	0	0	0	0	1179
10.2	60192	0	0	0	0	0	0	1125
10.2	60336	0	0	0	0	0	0	1122
10.2	60480	0	0	0	0	0	0	1221
10.2	60624	0	0	0	0	0	0	1197
10.2	60768	0	0	0	0	0	0	1107
10.2	60912	0	0	0	0	0	0	1161
10.2	61056	0	0	0	0	0	0	1107
10.2	61200	0	0	0	0	0	0	1188
10.2	61344	0	0	0	0	0	0	1170
10.2	61488	0	0	0	0	0	0	1068
10.2	61632	0	0	0	0	0	0	1062
10.2	61776	0	0	0	0	0	0	1095
10.2	61920	0	0	0	0	0	0	1131
10.2	62064	0	0	0	0	0	0	1164
10.2	62208	0	0	0	0	0	0	1098
10.2	62352	0	0	0	0	0	0	1071
10.2	62496	0	0	0	0	0	0	1146
10.2	62640	0	0	0	0	0	0	1122
10.2	62784	0	0	0	0	0	0	1113
10.2	62928	0	0	0	0	0	0	1068
10.2	63072	0	0	0	0	0	0	1068
10.2	63216	0	0	0	0	0	0	999
10.2	63360	0	0	0	0	0	0	1011
10.2	63504	0	0	0	0	0	0	1062
10.2	63648	0	0	0	0	0	0	1080
10.2	63792	0	0	0	0	0	0	1062
10.2	63936	0	0	0	0	0	0	1062
10.2	64080	0	0	0	0	0	0	1143
10.2	64224	0	0	0	0	0	0	1245
10.2	64368	0	0	0	0	0	0	1254
10.2	64512	0	0	0	0	0	0	1086
10.2	64656	0	0	0	0	0	0	1053
10.2	64800	0	0	0	0	0	0	1155
10.2	64944	0	0	0	0	0	0	1023
10.2	65088	0	0	0	0	0	0	1047
10.2	65232	0	0	0	0	0	0	1071
10.2	65376	0	0	0	0	0	0	1095
10.2	65520	0	0	0	0	0	0	1035
10.2	65664	0	0	0	0	0	0	1032
10.2	65808	0	0	0	0	0	0	1071
10.2	65952	0	0	0	0	0	0	1134
10.2	66096	0	0	0	0	0	0	1125
10.2	66240	0	0	0	0	0	0	1089
10.2	66384	0	0	0	0	0	0	1095
10.2	66528	0	0	0	0	0	0	1143
10.2	66672	0	0	0	0	0	0	1122
10.2	66816	0	0	0	0	0	0	1023
10.2	66960	0	0	0	0	0	0	1065
10.2	67104	0	0	0	0	0	0	1035
10.2	67248	0	0	0	0	0	0	1032
10.2	67392	0	0	0	0	0	0	1014
10.2	67536	0	0	0	0	0	0	1041
10.2	67680	0	0	0	0	0	0	1017
10.2	67824	0	0	0	0	0	0	1101
10.2	67968	0	0	0	0	0	0	1071
10.2	68112	0	0	0	0	0	0	1083
10.2	68256	0	0	0	0	0	0	1077
10.2	68400	0	0	0	0	0	0	1065
10.2	68544	0	0	0	0	0	0	1089
10.2	68688	0	0	0	0	0	0	1119
10.2	68832	0	0	0	0	0	0	1110
10.2	68976	0	0	0	0	0	0	1053
10.2	69120	0	0	0	0	0	0	1053
11.1	43344	0	30	0	30	30	51.165	888
11.1	43488	0	19	0	19	19	20.0673	798
11.1	43632	0	15	0	15	15	22.0627	903
11.1	43776	0	14	0	14	14	20.0673	789
11.1	43920	0	9	0	9	9	11.0303	780
11.1	44064	0	8	0	8	8	11.0303	813
11.1	44208	0	7	0	7	7	9.03704	885
11.1	44352	0	3	0	3	3	0	954
11.1	44496	0	3	0	3	3	18.0741	900
11.1	44640	0	3	0	3	3	0	936
11.1	44784	0	2	0	2	2	0	972
11.1	44928	0	1	0	1	1	0	954
11.1	45072	0	1	0	1	1	0	813
11.1	45216	0	0	0	0	0	0	801
11.1	45360	0	0	0	0	0	0	756
11.1	45504	0	0	0	0	0	0	684
11.1	45648	0	0	0	0	0	0	738
11.1	45792	0	0	0	0	0	0	699
11.1	45936	0	0	0	0	0	0	666
11.1	46080	0	0	0	0	0	0	675
11.1	46224	0	0	0	0	0	0	684
11.1	46368	0	0	0	0	0	0	720
11.1	46512	0	0	0	0	0	0	729
11.1	46656	0	0	0	0	0	0	729
11.1	46800	0	0	0	0	0	0	756
11.1	46944	0	0	0	0	0	0	741
11.1	47088	0	0	0	0	0	0	732
11.1	47232	0	0	0	0	0	0	726
11.1	47376	0	0	0	0	0	0	732
11.1	47520	0	0	0	0	0	0	738
11.1	47664	0	0	0	0	0	0	720
11.1	47808	0	0	0	0	0	0	795
11.1	47952	0	0	0	0	0	0	819
11.1	48096	0	0	0	0	0	0	771
11.1	48240	0	0	0	0	0	0	858
11.1	48384	0	0	0	0	0	0	843
11.1	48528	0	0	0	0	0	0	825
11.1	48672	0	0	0	0	0	0	783
11.1	48816	0	0	0	0	0	0	792
11.1	48960	0	0	0	0	0	0	771
11.1	49104	0	0	0	0	0	0	789
11.1	49248	0	0	0	0	0	0	840
11.1	49392	0	0	0	0	0	0	849
11.1	49536	0	0	0	0	0	0	747
11.1	49680	0	0	0	0	0	0	702
11.1	49824	0	0	0	0	0	0	765
11.1	49968	0	0	0	0	0	0	795
11.1	50112	0	0	0	0	0	0	750
11.1	50256	0	0	0	0	0	0	798
11.1	50400	0	0	0	0	0	0	831
11.1	50544	0	0	0	0	0	0	753
11.1	50688	0	0	0	0	0	0	765
11.1	50832	0	0	0	0	0	0	822
11.1	50976	0	0	0	0	0	0	831
11.1	51120	0	0	0	0	0	0	798
11.1	51264	0	0	0	0	0	0	816
11.1	51408	0	0	0	0	0	0	768
11.1	51552	0	0	0	0	0	0	837
11.1	51696	0	0	0	0	0	0	861
11.1	51840	0	0	0	0	0	0	786
11.1	51984	0	0	0	0	0	0	786
11.1	52128	0	0	0	0	0	0	831
11.1	52272	0	0	0	0	0	0	777
11.1	52416	0	0	0	0	0	0	798
11.1	52560	0	0	0	0	0	0	852
11.1	52704	0	0	0	0	0	0	864
11.1	52848	0	0	0	0	0	0	885
11.1	52992	0	0	0	0	0	0	804
11.1	53136	0	0	0	0	0	0	783
11.1	53280	0	0	0	0	0	0	732
11.1	53424	0	0	0	0	0	0	834
11.1	53568	0	0	0	0	0	0	774
11.1	53712	0	0	0	0	0	0	756
11.1	53856	0	0	0	0	0	0	783
11.1	54000	0	0	0	0	0	0	792
11.1	54144	0	0	0	0	0	0	855
11.1	54288	0	0	0	0	0	0	855
11.1	54432	0	0	0	0	0	0	987
11.1	54576	0	0	0	0	0	0	909
11.1	54720	0	0	0	0	0	0	828
11.1	54864	0	0	0	0	0	0	840
11.1	55008	0	0	0	0	0	0	840
11.1	55152	0	0	0	0	0	0	801
11.1	55296	0	0	0	0	0	0	804
11.1	55440	0	0	0	0	0	0	780
11.1	55584	0	0	0	0	0	0	768
11.1	55728	0	0	0	0	0	0	792
11.1	55872	0	0	0	0	0	0	750
11.1	56016	0	0	0	0	0	0	840
11.1	56160	0	0	0	0	0	0	735
11.1	56304	0	0	0	0	0	0	711
11.1	56448	0	0	0	0	0	0	729
11.1	56592	0	0	0	0	0	0	714
11.1	56736	0	0	0	0	0	0	774
11.1	56880	0	0	0	0	0	0	900
11.1	57024	0	0	0	0	0	0	846
11.1	57168	0	0	0	0	0	0	870
11.1	57312	0	0	0	0	0	0	909
11.1	57456	0	0	0	0	0	0	870
11.1	57600	0	0	0	0	0	0	840
11.1	57744	0	0	0	0	0	0	870
11.1	57888	0	0	0	0	0	0	801
11.1	58032	0	0	0	0	0	0	855
11.1	58176	0	0	0	0	0	0	813
11.1	58320	0	0	0	0	0	0	795
11.1	58464	0	0	0	0	0	0	849
11.1	58608	0	0	0	0	0	0	858
11.1	58752	0	0	0	0	0	0	879
11.1	58896	0	0	0	0	0	0	957
11.1	59040	0	0	0	0	0	0	855
11.1	59184	0	0	0	0	0	0	855
11.1	59328	0	0	0	0	0	0	840
11.1	59472	0	0	0	0	0	0	831
11.1	59616	0	0	0	0	0	0	867
11.1	59760	0	0	0	0	0	0	861
11.1	59904	0	0	0	0	0	0	852
11.1	60048	0	0	0	0	0	0	798
11.1	60192	0	0	0	0	0	0	798
11.1	60336	0	0	0	0	0	0	780
11.1	60480	0	0	0	0	0	0	819
11.1	60624	0	0	0	0	0	0	765
11.1	60768	0	0	0	0	0	0	777
11.1	60912	0	0	0	0	0	0	813
11.1	61056	0	0	0	0	0	0	813
11.1	61200	0	0	0	0	0	0	783
11.1	61344	0	0	0	0	0	0	828
11.1	61488	0	0	0	0	0	0	852
11.1	61632	0	0	0	0	0	0	747
11.1	61776	0	0	0	0	0	0	807
11.1	61920	0	0	0	0	0	0	867
11.1	62064	0	0	0	0	0	0	816
11.1	62208	0	0	0	0	0	0	843
11.1	62352	0	0	0	0	0	0	750
11.1	62496	0	0	0	0	0	0	819
11.1	62640	0	0	0	0	0	0	774
11.1	62784	0	0	0	0	0	0	816
11.1	62928	0	0	0	0	0	0	804
11.1	63072	0	0	0	0	0	0	864
11.1	63216	0	0	0	0	0	0	804
11.1	63360	0	0	0	0	0	0	867
11.1	63504	0	0	0	0	0	0	804
11.1	63648	0	0	0	0	0	0	789
11.1	63792	0	0	0	0	0	0	792
11.1	63936	0	0	0	0	0	0	795
11.1	64080	0	0	0	0	0	0	801
11.1	64224	0	0	0	0	0	0	813
11.1	64368	0	0	0	0	0	0	774
11.1	64512	0	0	0	0	0	0	741
11.1	64656	0	0	0	0	0	0	807
11.1	64800	0	0	0	0	0	0	780
11.1	64944	0	0	0	0	0	0	777
11.1	65088	0	0	0	0	0	0	732
11.1	65232	0	0	0	0	0	0	732
11.1	65376	0	0	0	0	0	0	720
11.1	65520	0	0	0	0	0	0	771
11.1	65664	0	0	0	0	0	0	837
11.1	65808	0	0	0	0	0	0	843
11.1	65952	0	0	0	0	0	0	846
11.1	66096	0	0	0	0	0	0	861
11.1	66240	0	0	0	0	0	0	807
11.1	66384	0	0	0	0	0	0	819
11.1	66528	0	0	0	0	0	0	804
11.1	66672	0	0	0	0	0	0	837
11.1	66816	0	0	0	0	0	0	834
11.1	66960	0	0	0	0	0	0	834
11.1	67104	0	0	0	0	0	0	867
11.1	67248	0	0	0	0	0	0	792
11.1	67392	0	0	0	0	0	0	861
11.1	67536	0	0	0	0	0	0	822
11.1	67680	0	0	0	0	0	0	810
11.1	67824	0	0	0	0	0	0	822
11.1	67968	0	0	0	0	0	0	900
11.1	68112	0	0	0	0	0	0	852
11.1	68256	0	0	0	0	0	0	819
11.1	68400	0	0	0	0	0	0	840
11.1	68544	0	0	0	0	0	0	846
11.1	68688	0	0	0	0	0	0	873
11.1	68832	0	0	0	0	0	0	804
11.1	68976	0	0	0	0	0	0	810
11.1	69120	0	0	0	0	0	0	864
12.3	43344	0	27	0	27	27	26.0513	1674
12.3	43488	0	22	0	22	22	22.0606	1626
12.3	43632	0	13	0	13	13	0	1521
12.3	43776	0	10	0	10	10	0	1587
12.3	43920	0	7	0	7	7	0	1530
12.3	44064	0	5	0	5	5	0	1506
12.3	44208	0	2	0	2	2	0	1497
12.3	44352	0	2	0	2	2	0	1548
12.3	44496	0	1	0	1	1	0	1521
12.3	44640	0	0	0	0	0	0	1452
12.3	44784	0	0	0	0	0	0	1506
12.3	44928	0	0	0	0	0	0	1551
12.3	45072	0	0	0	0	0	0	1551
12.3	45216	0	0	0	0	0	0	1533
12.3	45360	0	0	0	0	0	0	1515
12.3	45504	0	0	0	0	0	0	1536
12.3	45648	0	0	0	0	0	0	1479
12.3	45792	0	0	0	0	0	0	1602
12.3	45936	0	0	0	0	0	0	1536
[truncated: 34,001 more rows]
