# Supplementary material for: GEODE: an in silico tool that translates in vitro to in vivo predictions of tuberculosis antibiotic combination efficacy
Source: Front Pharmacol. 2025 Oct 17;16:1639673. doi: 10.3389/fphar.2025.1639673 (PMC12575316; doi:10.3389/fphar.2025.1639673)
Supplement: Supplementary file 2 [file Supplementaryfile4.zip › simulation_data/HRZM-AN.csv]

exp	time	Int.Mtb.	Ext.Mtb.	repExtMtb	NonReplExt.Mtb.	TotMtb.	TotMtbInGranScaledRing	TotPethot
2.2	43344	0	18	0	18	18	105.259	984
2.2	43488	0	16	0	16	16	88.2466	993
2.2	43632	0	14	0	14	14	0	1095
2.2	43776	0	7	0	7	7	57.1489	1092
2.2	43920	0	6	0	6	6	44.1212	1080
2.2	44064	0	3	0	3	3	35.0862	1095
2.2	44208	0	2	0	2	2	22.0606	1047
2.2	44352	0	2	0	2	2	22.0606	1134
2.2	44496	0	2	0	2	2	22.0606	1170
2.2	44640	0	1	0	1	1	13.0256	1167
2.2	44784	0	1	0	1	1	11.0303	1197
2.2	44928	0	1	0	1	1	11.0303	1149
2.2	45072	0	1	0	1	1	11.0303	1068
2.2	45216	0	1	0	1	1	13.0256	1041
2.2	45360	0	0	0	0	0	0	1035
2.2	45504	0	0	0	0	0	0	1104
2.2	45648	0	0	0	0	0	0	1044
2.2	45792	0	0	0	0	0	0	1032
2.2	45936	0	0	0	0	0	0	1059
2.2	46080	0	0	0	0	0	0	1035
2.2	46224	0	0	0	0	0	0	966
2.2	46368	0	0	0	0	0	0	1014
2.2	46512	0	0	0	0	0	0	1089
2.2	46656	0	0	0	0	0	0	1026
2.2	46800	0	0	0	0	0	0	1068
2.2	46944	0	0	0	0	0	0	1041
2.2	47088	0	0	0	0	0	0	1050
2.2	47232	0	0	0	0	0	0	1056
2.2	47376	0	0	0	0	0	0	966
2.2	47520	0	0	0	0	0	0	891
2.2	47664	0	0	0	0	0	0	915
2.2	47808	0	0	0	0	0	0	984
2.2	47952	0	0	0	0	0	0	1071
2.2	48096	0	0	0	0	0	0	1110
2.2	48240	0	0	0	0	0	0	1074
2.2	48384	0	0	0	0	0	0	1011
2.2	48528	0	0	0	0	0	0	999
2.2	48672	0	0	0	0	0	0	963
2.2	48816	0	0	0	0	0	0	1044
2.2	48960	0	0	0	0	0	0	1041
2.2	49104	0	0	0	0	0	0	1026
2.2	49248	0	0	0	0	0	0	1026
2.2	49392	0	0	0	0	0	0	960
2.2	49536	0	0	0	0	0	0	1053
2.2	49680	0	0	0	0	0	0	999
2.2	49824	0	0	0	0	0	0	1005
2.2	49968	0	0	0	0	0	0	1011
2.2	50112	0	0	0	0	0	0	1065
2.2	50256	0	0	0	0	0	0	1026
2.2	50400	0	0	0	0	0	0	1080
2.2	50544	0	0	0	0	0	0	1065
2.2	50688	0	0	0	0	0	0	1098
2.2	50832	0	0	0	0	0	0	1116
2.2	50976	0	0	0	0	0	0	1080
2.2	51120	0	0	0	0	0	0	996
2.2	51264	0	0	0	0	0	0	1038
2.2	51408	0	0	0	0	0	0	1122
2.2	51552	0	0	0	0	0	0	1068
2.2	51696	0	0	0	0	0	0	900
2.2	51840	0	0	0	0	0	0	993
2.2	51984	0	0	0	0	0	0	1023
2.2	52128	0	0	0	0	0	0	1041
2.2	52272	0	0	0	0	0	0	1014
2.2	52416	0	0	0	0	0	0	1059
2.2	52560	0	0	0	0	0	0	1098
2.2	52704	0	0	0	0	0	0	1095
2.2	52848	0	0	0	0	0	0	1050
2.2	52992	0	0	0	0	0	0	1152
2.2	53136	0	0	0	0	0	0	1161
2.2	53280	0	0	0	0	0	0	1128
2.2	53424	0	0	0	0	0	0	1059
2.2	53568	0	0	0	0	0	0	1062
2.2	53712	0	0	0	0	0	0	1083
2.2	53856	0	0	0	0	0	0	993
2.2	54000	0	0	0	0	0	0	1098
2.2	54144	0	0	0	0	0	0	996
2.2	54288	0	0	0	0	0	0	1047
2.2	54432	0	0	0	0	0	0	1041
2.2	54576	0	0	0	0	0	0	1044
2.2	54720	0	0	0	0	0	0	1104
2.2	54864	0	0	0	0	0	0	1107
2.2	55008	0	0	0	0	0	0	1092
2.2	55152	0	0	0	0	0	0	1098
2.2	55296	0	0	0	0	0	0	1077
2.2	55440	0	0	0	0	0	0	1023
2.2	55584	0	0	0	0	0	0	1101
2.2	55728	0	0	0	0	0	0	1212
2.2	55872	0	0	0	0	0	0	1080
2.2	56016	0	0	0	0	0	0	1098
2.2	56160	0	0	0	0	0	0	1098
2.2	56304	0	0	0	0	0	0	1074
2.2	56448	0	0	0	0	0	0	954
2.2	56592	0	0	0	0	0	0	1062
2.2	56736	0	0	0	0	0	0	1041
2.2	56880	0	0	0	0	0	0	1074
2.2	57024	0	0	0	0	0	0	1017
2.2	57168	0	0	0	0	0	0	1044
2.2	57312	0	0	0	0	0	0	1053
2.2	57456	0	0	0	0	0	0	1077
2.2	57600	0	0	0	0	0	0	1077
2.2	57744	0	0	0	0	0	0	1074
2.2	57888	0	0	0	0	0	0	1041
2.2	58032	0	0	0	0	0	0	1074
2.2	58176	0	0	0	0	0	0	993
2.2	58320	0	0	0	0	0	0	1062
2.2	58464	0	0	0	0	0	0	1125
2.2	58608	0	0	0	0	0	0	1035
2.2	58752	0	0	0	0	0	0	978
2.2	58896	0	0	0	0	0	0	930
2.2	59040	0	0	0	0	0	0	990
2.2	59184	0	0	0	0	0	0	1047
2.2	59328	0	0	0	0	0	0	1089
2.2	59472	0	0	0	0	0	0	1038
2.2	59616	0	0	0	0	0	0	1014
2.2	59760	0	0	0	0	0	0	1017
2.2	59904	0	0	0	0	0	0	1104
2.2	60048	0	0	0	0	0	0	1152
2.2	60192	0	0	0	0	0	0	1032
2.2	60336	0	0	0	0	0	0	1053
2.2	60480	0	0	0	0	0	0	1035
2.2	60624	0	0	0	0	0	0	1065
2.2	60768	0	0	0	0	0	0	1077
2.2	60912	0	0	0	0	0	0	1020
2.2	61056	0	0	0	0	0	0	1059
2.2	61200	0	0	0	0	0	0	1047
2.2	61344	0	0	0	0	0	0	1002
2.2	61488	0	0	0	0	0	0	1137
2.2	61632	0	0	0	0	0	0	1059
2.2	61776	0	0	0	0	0	0	1041
2.2	61920	0	0	0	0	0	0	1038
2.2	62064	0	0	0	0	0	0	1056
2.2	62208	0	0	0	0	0	0	1080
2.2	62352	0	0	0	0	0	0	966
2.2	62496	0	0	0	0	0	0	999
2.2	62640	0	0	0	0	0	0	972
2.2	62784	0	0	0	0	0	0	999
2.2	62928	0	0	0	0	0	0	987
2.2	63072	0	0	0	0	0	0	987
2.2	63216	0	0	0	0	0	0	975
2.2	63360	0	0	0	0	0	0	978
2.2	63504	0	0	0	0	0	0	1017
2.2	63648	0	0	0	0	0	0	996
2.2	63792	0	0	0	0	0	0	1059
2.2	63936	0	0	0	0	0	0	1026
2.2	64080	0	0	0	0	0	0	1095
2.2	64224	0	0	0	0	0	0	1035
2.2	64368	0	0	0	0	0	0	999
2.2	64512	0	0	0	0	0	0	1080
2.2	64656	0	0	0	0	0	0	1062
2.2	64800	0	0	0	0	0	0	1089
2.2	64944	0	0	0	0	0	0	990
2.2	65088	0	0	0	0	0	0	957
2.2	65232	0	0	0	0	0	0	1014
2.2	65376	0	0	0	0	0	0	1056
2.2	65520	0	0	0	0	0	0	1011
2.2	65664	0	0	0	0	0	0	1002
2.2	65808	0	0	0	0	0	0	1017
2.2	65952	0	0	0	0	0	0	984
2.2	66096	0	0	0	0	0	0	987
2.2	66240	0	0	0	0	0	0	945
2.2	66384	0	0	0	0	0	0	936
2.2	66528	0	0	0	0	0	0	1011
2.2	66672	0	0	0	0	0	0	1056
2.2	66816	0	0	0	0	0	0	1035
2.2	66960	0	0	0	0	0	0	993
2.2	67104	0	0	0	0	0	0	1002
2.2	67248	0	0	0	0	0	0	999
2.2	67392	0	0	0	0	0	0	1020
2.2	67536	0	0	0	0	0	0	1014
2.2	67680	0	0	0	0	0	0	1005
2.2	67824	0	0	0	0	0	0	1041
2.2	67968	0	0	0	0	0	0	1077
2.2	68112	0	0	0	0	0	0	1041
2.2	68256	0	0	0	0	0	0	1059
2.2	68400	0	0	0	0	0	0	1050
2.2	68544	0	0	0	0	0	0	1107
2.2	68688	0	0	0	0	0	0	1203
2.2	68832	0	0	0	0	0	0	1146
2.2	68976	0	0	0	0	0	0	1107
2.2	69120	0	0	0	0	0	0	1026
3.2	43344	0	366	0	366	366	3135.41	3183
3.2	43488	0	355	0	355	355	2959.83	3303
3.2	43632	0	341	0	341	341	2757.32	3297
3.2	43776	0	324	0	324	324	2698.27	3426
3.2	43920	0	306	0	306	306	2552.38	3216
3.2	44064	0	291	0	291	291	2429.1	3246
3.2	44208	0	273	0	273	273	2285.9	3249
3.2	44352	0	268	0	268	268	2201.46	3225
3.2	44496	0	261	0	261	261	2136.14	3219
3.2	44640	0	253	0	253	253	2074.25	3384
3.2	44784	0	241	0	241	241	1965.69	3234
3.2	44928	0	225	0	225	225	1838.55	3162
3.2	45072	0	207	0	207	207	1707.22	3246
3.2	45216	0	197	0	197	197	1618.54	3159
3.2	45360	0	188	0	188	188	1489.54	3198
3.2	45504	0	173	0	173	173	1384.58	3198
3.2	45648	0	154	0	154	154	1201.33	3084
3.2	45792	0	143	0	143	143	1109.57	3198
3.2	45936	0	132	0	132	132	1004.96	3174
3.2	46080	0	115	0	115	115	902.38	3258
3.2	46224	0	103	0	103	103	808.874	3183
3.2	46368	0	88	0	88	88	648.45	3279
3.2	46512	0	74	0	74	74	539.914	3222
3.2	46656	0	62	0	62	62	450.924	3297
3.2	46800	0	47	0	47	47	321.384	3252
3.2	46944	0	34	0	34	34	222.793	3192
3.2	47088	0	24	0	24	24	163.836	3228
3.2	47232	0	17	0	17	17	108.018	3132
3.2	47376	0	10	0	10	10	58.6413	3078
3.2	47520	0	5	0	5	5	33.2571	3111
3.2	47664	0	3	0	3	3	23.1323	3294
3.2	47808	0	2	0	2	2	16.0847	3252
3.2	47952	0	2	0	2	2	16.0847	3051
3.2	48096	0	1	0	1	1	7.04762	3156
3.2	48240	0	1	0	1	1	5.06667	3123
3.2	48384	0	0	0	0	0	0	2967
3.2	48528	0	0	0	0	0	0	2889
3.2	48672	0	0	0	0	0	0	3078
3.2	48816	0	0	0	0	0	0	3105
3.2	48960	0	0	0	0	0	0	3201
3.2	49104	0	0	0	0	0	0	3063
3.2	49248	0	0	0	0	0	0	3195
3.2	49392	0	0	0	0	0	0	3171
3.2	49536	0	0	0	0	0	0	3039
3.2	49680	0	0	0	0	0	0	3069
3.2	49824	0	0	0	0	0	0	3153
3.2	49968	0	0	0	0	0	0	3198
3.2	50112	0	0	0	0	0	0	3228
3.2	50256	0	0	0	0	0	0	3111
3.2	50400	0	0	0	0	0	0	3231
3.2	50544	0	0	0	0	0	0	3264
3.2	50688	0	0	0	0	0	0	3330
3.2	50832	0	0	0	0	0	0	3165
3.2	50976	0	0	0	0	0	0	3255
3.2	51120	0	0	0	0	0	0	3198
3.2	51264	0	0	0	0	0	0	3252
3.2	51408	0	0	0	0	0	0	3246
3.2	51552	0	0	0	0	0	0	3345
3.2	51696	0	0	0	0	0	0	3333
3.2	51840	0	0	0	0	0	0	3291
3.2	51984	0	0	0	0	0	0	3303
3.2	52128	0	0	0	0	0	0	3129
3.2	52272	0	0	0	0	0	0	3159
3.2	52416	0	0	0	0	0	0	2955
3.2	52560	0	0	0	0	0	0	3078
3.2	52704	0	0	0	0	0	0	3087
3.2	52848	0	0	0	0	0	0	3162
3.2	52992	0	0	0	0	0	0	3072
3.2	53136	0	0	0	0	0	0	3036
3.2	53280	0	0	0	0	0	0	3057
3.2	53424	0	0	0	0	0	0	3033
3.2	53568	0	0	0	0	0	0	3165
3.2	53712	0	0	0	0	0	0	3258
3.2	53856	0	0	0	0	0	0	3099
3.2	54000	0	0	0	0	0	0	3126
3.2	54144	0	0	0	0	0	0	3240
3.2	54288	0	0	0	0	0	0	3138
3.2	54432	0	0	0	0	0	0	3078
3.2	54576	0	0	0	0	0	0	3120
3.2	54720	0	0	0	0	0	0	3177
3.2	54864	0	0	0	0	0	0	3036
3.2	55008	0	0	0	0	0	0	3135
3.2	55152	0	0	0	0	0	0	3042
3.2	55296	0	0	0	0	0	0	3081
3.2	55440	0	0	0	0	0	0	2958
3.2	55584	0	0	0	0	0	0	3144
3.2	55728	0	0	0	0	0	0	3210
3.2	55872	0	0	0	0	0	0	3111
3.2	56016	0	0	0	0	0	0	3099
3.2	56160	0	0	0	0	0	0	3054
3.2	56304	0	0	0	0	0	0	3105
3.2	56448	0	0	0	0	0	0	3117
3.2	56592	0	0	0	0	0	0	3057
3.2	56736	0	0	0	0	0	0	3099
3.2	56880	0	0	0	0	0	0	2955
3.2	57024	0	0	0	0	0	0	3024
3.2	57168	0	0	0	0	0	0	2928
3.2	57312	0	0	0	0	0	0	2976
3.2	57456	0	0	0	0	0	0	3024
3.2	57600	0	0	0	0	0	0	3075
3.2	57744	0	0	0	0	0	0	3141
3.2	57888	0	0	0	0	0	0	3087
3.2	58032	0	0	0	0	0	0	3060
3.2	58176	0	0	0	0	0	0	3135
3.2	58320	0	0	0	0	0	0	3168
3.2	58464	0	0	0	0	0	0	2928
3.2	58608	0	0	0	0	0	0	2970
3.2	58752	0	0	0	0	0	0	3099
3.2	58896	0	0	0	0	0	0	3105
3.2	59040	0	0	0	0	0	0	3135
3.2	59184	0	0	0	0	0	0	3117
3.2	59328	0	0	0	0	0	0	2988
3.2	59472	0	0	0	0	0	0	3039
3.2	59616	0	0	0	0	0	0	3096
3.2	59760	0	0	0	0	0	0	3141
3.2	59904	0	0	0	0	0	0	3207
3.2	60048	0	0	0	0	0	0	3195
3.2	60192	0	0	0	0	0	0	3207
3.2	60336	0	0	0	0	0	0	3342
3.2	60480	0	0	0	0	0	0	3339
3.2	60624	0	0	0	0	0	0	3258
3.2	60768	0	0	0	0	0	0	3114
3.2	60912	0	0	0	0	0	0	3192
3.2	61056	0	0	0	0	0	0	3138
3.2	61200	0	0	0	0	0	0	3093
3.2	61344	0	0	0	0	0	0	3108
3.2	61488	0	0	0	0	0	0	3255
3.2	61632	0	0	0	0	0	0	3159
3.2	61776	0	0	0	0	0	0	3351
3.2	61920	0	0	0	0	0	0	3366
3.2	62064	0	0	0	0	0	0	3225
3.2	62208	0	0	0	0	0	0	3192
3.2	62352	0	0	0	0	0	0	3195
3.2	62496	0	0	0	0	0	0	3204
3.2	62640	0	0	0	0	0	0	3219
3.2	62784	0	0	0	0	0	0	3180
3.2	62928	0	0	0	0	0	0	3273
3.2	63072	0	0	0	0	0	0	3168
3.2	63216	0	0	0	0	0	0	3156
3.2	63360	0	0	0	0	0	0	3147
3.2	63504	0	0	0	0	0	0	3312
3.2	63648	0	0	0	0	0	0	3336
3.2	63792	0	0	0	0	0	0	3240
3.2	63936	0	0	0	0	0	0	3207
3.2	64080	0	0	0	0	0	0	3156
3.2	64224	0	0	0	0	0	0	3117
3.2	64368	0	0	0	0	0	0	3078
3.2	64512	0	0	0	0	0	0	3312
3.2	64656	0	0	0	0	0	0	3147
3.2	64800	0	0	0	0	0	0	3270
3.2	64944	0	0	0	0	0	0	3300
3.2	65088	0	0	0	0	0	0	3144
3.2	65232	0	0	0	0	0	0	3162
3.2	65376	0	0	0	0	0	0	3054
3.2	65520	0	0	0	0	0	0	3096
3.2	65664	0	0	0	0	0	0	3132
3.2	65808	0	0	0	0	0	0	3213
3.2	65952	0	0	0	0	0	0	3141
3.2	66096	0	0	0	0	0	0	3009
3.2	66240	0	0	0	0	0	0	3057
3.2	66384	0	0	0	0	0	0	3129
3.2	66528	0	0	0	0	0	0	3183
3.2	66672	0	0	0	0	0	0	3156
3.2	66816	0	0	0	0	0	0	3222
3.2	66960	0	0	0	0	0	0	3156
3.2	67104	0	0	0	0	0	0	2973
3.2	67248	0	0	0	0	0	0	3024
3.2	67392	0	0	0	0	0	0	3138
3.2	67536	0	0	0	0	0	0	3030
3.2	67680	0	0	0	0	0	0	3003
3.2	67824	0	0	0	0	0	0	2997
3.2	67968	0	0	0	0	0	0	3066
3.2	68112	0	0	0	0	0	0	3090
3.2	68256	0	0	0	0	0	0	3048
3.2	68400	0	0	0	0	0	0	3105
3.2	68544	0	0	0	0	0	0	3285
3.2	68688	0	0	0	0	0	0	3063
3.2	68832	0	0	0	0	0	0	3036
3.2	68976	0	0	0	0	0	0	3096
3.2	69120	0	0	0	0	0	0	3126
4.1	43344	0	51	0	51	51	477.521	2337
4.1	43488	0	47	0	47	47	481.438	2637
4.1	43632	0	44	0	44	44	430.457	2577
4.1	43776	0	42	0	42	42	268.324	2496
4.1	43920	0	40	0	40	40	116.185	2355
4.1	44064	0	35	0	35	35	387.462	2127
4.1	44208	0	32	0	32	32	132.162	2142
4.1	44352	0	30	0	30	30	261.29	2115
4.1	44496	0	26	0	26	26	263.287	2055
4.1	44640	0	23	0	23	23	306.359	2064
4.1	44784	0	22	0	22	22	116.185	2217
4.1	44928	0	18	0	18	18	90.1333	2190
4.1	45072	0	17	0	17	17	174.193	2310
4.1	45216	0	13	0	13	13	142.151	2301
4.1	45360	0	10	0	10	10	85.098	2151
4.1	45504	0	8	0	8	8	94.1281	2196
4.1	45648	0	7	0	7	7	62.0863	2337
4.1	45792	0	3	0	3	3	49.062	2316
4.1	45936	0	1	0	1	1	15.0222	2181
4.1	46080	0	1	0	1	1	15.0222	2058
4.1	46224	0	1	0	1	1	15.0222	2085
4.1	46368	0	1	0	1	1	17.0196	1992
4.1	46512	0	1	0	1	1	15.0222	2013
4.1	46656	0	0	0	0	0	0	2043
4.1	46800	0	0	0	0	0	0	1962
4.1	46944	0	0	0	0	0	0	2130
4.1	47088	0	0	0	0	0	0	2043
4.1	47232	0	0	0	0	0	0	2169
4.1	47376	0	0	0	0	0	0	2040
4.1	47520	0	0	0	0	0	0	2106
4.1	47664	0	0	0	0	0	0	2145
4.1	47808	0	0	0	0	0	0	2208
4.1	47952	0	0	0	0	0	0	2028
4.1	48096	0	0	0	0	0	0	2124
4.1	48240	0	0	0	0	0	0	2136
4.1	48384	0	0	0	0	0	0	2223
4.1	48528	0	0	0	0	0	0	2232
4.1	48672	0	0	0	0	0	0	2256
4.1	48816	0	0	0	0	0	0	2175
4.1	48960	0	0	0	0	0	0	2289
4.1	49104	0	0	0	0	0	0	2187
4.1	49248	0	0	0	0	0	0	2130
4.1	49392	0	0	0	0	0	0	2142
4.1	49536	0	0	0	0	0	0	2088
4.1	49680	0	0	0	0	0	0	2175
4.1	49824	0	0	0	0	0	0	2172
4.1	49968	0	0	0	0	0	0	2037
4.1	50112	0	0	0	0	0	0	2064
4.1	50256	0	0	0	0	0	0	2145
4.1	50400	0	0	0	0	0	0	2127
4.1	50544	0	0	0	0	0	0	2037
4.1	50688	0	0	0	0	0	0	2103
4.1	50832	0	0	0	0	0	0	2058
4.1	50976	0	0	0	0	0	0	2124
4.1	51120	0	0	0	0	0	0	2169
4.1	51264	0	0	0	0	0	0	2190
4.1	51408	0	0	0	0	0	0	2220
4.1	51552	0	0	0	0	0	0	2298
4.1	51696	0	0	0	0	0	0	2154
4.1	51840	0	0	0	0	0	0	2085
4.1	51984	0	0	0	0	0	0	2169
4.1	52128	0	0	0	0	0	0	2037
4.1	52272	0	0	0	0	0	0	2151
4.1	52416	0	0	0	0	0	0	2142
4.1	52560	0	0	0	0	0	0	2064
4.1	52704	0	0	0	0	0	0	2103
4.1	52848	0	0	0	0	0	0	2151
4.1	52992	0	0	0	0	0	0	2211
4.1	53136	0	0	0	0	0	0	2136
4.1	53280	0	0	0	0	0	0	2151
4.1	53424	0	0	0	0	0	0	2049
4.1	53568	0	0	0	0	0	0	2172
4.1	53712	0	0	0	0	0	0	2154
4.1	53856	0	0	0	0	0	0	2076
4.1	54000	0	0	0	0	0	0	2106
4.1	54144	0	0	0	0	0	0	2139
4.1	54288	0	0	0	0	0	0	2256
4.1	54432	0	0	0	0	0	0	2271
4.1	54576	0	0	0	0	0	0	2235
4.1	54720	0	0	0	0	0	0	2220
4.1	54864	0	0	0	0	0	0	2310
4.1	55008	0	0	0	0	0	0	2226
4.1	55152	0	0	0	0	0	0	2061
4.1	55296	0	0	0	0	0	0	2085
4.1	55440	0	0	0	0	0	0	2001
4.1	55584	0	0	0	0	0	0	2079
4.1	55728	0	0	0	0	0	0	2085
4.1	55872	0	0	0	0	0	0	2034
4.1	56016	0	0	0	0	0	0	2148
4.1	56160	0	0	0	0	0	0	2154
4.1	56304	0	0	0	0	0	0	2085
4.1	56448	0	0	0	0	0	0	2013
4.1	56592	0	0	0	0	0	0	2058
4.1	56736	0	0	0	0	0	0	2022
4.1	56880	0	0	0	0	0	0	2142
4.1	57024	0	0	0	0	0	0	2055
4.1	57168	0	0	0	0	0	0	2136
4.1	57312	0	0	0	0	0	0	2226
4.1	57456	0	0	0	0	0	0	2196
4.1	57600	0	0	0	0	0	0	2172
4.1	57744	0	0	0	0	0	0	2127
4.1	57888	0	0	0	0	0	0	2109
4.1	58032	0	0	0	0	0	0	2070
4.1	58176	0	0	0	0	0	0	2124
4.1	58320	0	0	0	0	0	0	2127
4.1	58464	0	0	0	0	0	0	2145
4.1	58608	0	0	0	0	0	0	2133
4.1	58752	0	0	0	0	0	0	2019
4.1	58896	0	0	0	0	0	0	2094
4.1	59040	0	0	0	0	0	0	2139
4.1	59184	0	0	0	0	0	0	2166
4.1	59328	0	0	0	0	0	0	2154
4.1	59472	0	0	0	0	0	0	2151
4.1	59616	0	0	0	0	0	0	2112
4.1	59760	0	0	0	0	0	0	2244
4.1	59904	0	0	0	0	0	0	2079
4.1	60048	0	0	0	0	0	0	2052
4.1	60192	0	0	0	0	0	0	2007
4.1	60336	0	0	0	0	0	0	2163
4.1	60480	0	0	0	0	0	0	2142
4.1	60624	0	0	0	0	0	0	2154
4.1	60768	0	0	0	0	0	0	2136
4.1	60912	0	0	0	0	0	0	2172
4.1	61056	0	0	0	0	0	0	2130
4.1	61200	0	0	0	0	0	0	2145
4.1	61344	0	0	0	0	0	0	2193
4.1	61488	0	0	0	0	0	0	2181
4.1	61632	0	0	0	0	0	0	2220
4.1	61776	0	0	0	0	0	0	2193
4.1	61920	0	0	0	0	0	0	2079
4.1	62064	0	0	0	0	0	0	2166
4.1	62208	0	0	0	0	0	0	2235
4.1	62352	0	0	0	0	0	0	2127
4.1	62496	0	0	0	0	0	0	2082
4.1	62640	0	0	0	0	0	0	2136
4.1	62784	0	0	0	0	0	0	2016
4.1	62928	0	0	0	0	0	0	2121
4.1	63072	0	0	0	0	0	0	2085
4.1	63216	0	0	0	0	0	0	2151
4.1	63360	0	0	0	0	0	0	2130
4.1	63504	0	0	0	0	0	0	2139
4.1	63648	0	0	0	0	0	0	2196
4.1	63792	0	0	0	0	0	0	2100
4.1	63936	0	0	0	0	0	0	2133
4.1	64080	0	0	0	0	0	0	2175
4.1	64224	0	0	0	0	0	0	2241
4.1	64368	0	0	0	0	0	0	2169
4.1	64512	0	0	0	0	0	0	2070
4.1	64656	0	0	0	0	0	0	2124
4.1	64800	0	0	0	0	0	0	2199
4.1	64944	0	0	0	0	0	0	2181
4.1	65088	0	0	0	0	0	0	2013
4.1	65232	0	0	0	0	0	0	2058
4.1	65376	0	0	0	0	0	0	1962
4.1	65520	0	0	0	0	0	0	1953
4.1	65664	0	0	0	0	0	0	2187
4.1	65808	0	0	0	0	0	0	2088
4.1	65952	0	0	0	0	0	0	2103
4.1	66096	0	0	0	0	0	0	2142
4.1	66240	0	0	0	0	0	0	2100
4.1	66384	0	0	0	0	0	0	2010
4.1	66528	0	0	0	0	0	0	2094
4.1	66672	0	0	0	0	0	0	2145
4.1	66816	0	0	0	0	0	0	2106
4.1	66960	0	0	0	0	0	0	2172
4.1	67104	0	0	0	0	0	0	2088
4.1	67248	0	0	0	0	0	0	2091
4.1	67392	0	0	0	0	0	0	2160
4.1	67536	0	0	0	0	0	0	2055
4.1	67680	0	0	0	0	0	0	2103
4.1	67824	0	0	0	0	0	0	2148
4.1	67968	0	0	0	0	0	0	2082
4.1	68112	0	0	0	0	0	0	2052
4.1	68256	0	0	0	0	0	0	2145
4.1	68400	0	0	0	0	0	0	2121
4.1	68544	0	0	0	0	0	0	2109
4.1	68688	0	0	0	0	0	0	2172
4.1	68832	0	0	0	0	0	0	2073
4.1	68976	0	0	0	0	0	0	2241
4.1	69120	0	0	0	0	0	0	2073
4.2	43344	0	29	0	29	29	153.272	1992
4.2	43488	0	28	0	28	28	82.1495	1968
4.2	43632	0	26	0	26	26	73.1145	1926
4.2	43776	0	23	0	23	23	126.171	1926
4.2	43920	0	22	0	22	22	56.097	1965
4.2	44064	0	19	0	19	19	56.097	1884
4.2	44208	0	15	0	15	15	45.0667	1971
4.2	44352	0	15	0	15	15	45.0667	1875
4.2	44496	0	13	0	13	13	30.0444	1944
4.2	44640	0	10	0	10	10	73.1145	1866
4.2	44784	0	9	0	9	9	83.1007	1866
4.2	44928	0	9	0	9	9	73.1145	1848
4.2	45072	0	5	0	5	5	30.0444	1815
4.2	45216	0	4	0	4	4	26.0513	1848
4.2	45360	0	2	0	2	2	26.0513	1887
4.2	45504	0	1	0	1	1	0	1890
4.2	45648	0	1	0	1	1	0	1851
4.2	45792	0	0	0	0	0	0	1842
4.2	45936	0	0	0	0	0	0	1962
4.2	46080	0	0	0	0	0	0	1929
4.2	46224	0	0	0	0	0	0	2097
4.2	46368	0	0	0	0	0	0	2013
4.2	46512	0	0	0	0	0	0	1881
4.2	46656	0	0	0	0	0	0	1830
4.2	46800	0	0	0	0	0	0	1911
4.2	46944	0	0	0	0	0	0	1857
4.2	47088	0	0	0	0	0	0	1803
4.2	47232	0	0	0	0	0	0	1866
4.2	47376	0	0	0	0	0	0	1836
4.2	47520	0	0	0	0	0	0	1770
4.2	47664	0	0	0	0	0	0	1887
4.2	47808	0	0	0	0	0	0	1881
4.2	47952	0	0	0	0	0	0	1935
4.2	48096	0	0	0	0	0	0	1881
4.2	48240	0	0	0	0	0	0	1806
4.2	48384	0	0	0	0	0	0	1833
4.2	48528	0	0	0	0	0	0	1722
4.2	48672	0	0	0	0	0	0	1806
4.2	48816	0	0	0	0	0	0	1827
4.2	48960	0	0	0	0	0	0	2052
4.2	49104	0	0	0	0	0	0	2031
4.2	49248	0	0	0	0	0	0	1935
4.2	49392	0	0	0	0	0	0	1860
4.2	49536	0	0	0	0	0	0	1842
4.2	49680	0	0	0	0	0	0	1836
4.2	49824	0	0	0	0	0	0	1884
4.2	49968	0	0	0	0	0	0	1914
4.2	50112	0	0	0	0	0	0	1827
4.2	50256	0	0	0	0	0	0	1938
4.2	50400	0	0	0	0	0	0	1902
4.2	50544	0	0	0	0	0	0	2016
4.2	50688	0	0	0	0	0	0	1995
4.2	50832	0	0	0	0	0	0	2010
4.2	50976	0	0	0	0	0	0	1827
4.2	51120	0	0	0	0	0	0	1887
4.2	51264	0	0	0	0	0	0	1938
4.2	51408	0	0	0	0	0	0	1941
4.2	51552	0	0	0	0	0	0	2016
4.2	51696	0	0	0	0	0	0	1869
4.2	51840	0	0	0	0	0	0	1797
4.2	51984	0	0	0	0	0	0	1824
4.2	52128	0	0	0	0	0	0	1857
4.2	52272	0	0	0	0	0	0	1788
4.2	52416	0	0	0	0	0	0	1752
4.2	52560	0	0	0	0	0	0	1881
4.2	52704	0	0	0	0	0	0	1911
4.2	52848	0	0	0	0	0	0	1791
4.2	52992	0	0	0	0	0	0	1878
4.2	53136	0	0	0	0	0	0	1833
4.2	53280	0	0	0	0	0	0	1944
4.2	53424	0	0	0	0	0	0	1953
4.2	53568	0	0	0	0	0	0	1899
4.2	53712	0	0	0	0	0	0	1962
4.2	53856	0	0	0	0	0	0	1893
4.2	54000	0	0	0	0	0	0	1779
4.2	54144	0	0	0	0	0	0	1845
4.2	54288	0	0	0	0	0	0	1704
4.2	54432	0	0	0	0	0	0	1737
4.2	54576	0	0	0	0	0	0	1716
4.2	54720	0	0	0	0	0	0	1740
4.2	54864	0	0	0	0	0	0	1878
4.2	55008	0	0	0	0	0	0	1734
4.2	55152	0	0	0	0	0	0	1818
4.2	55296	0	0	0	0	0	0	1764
4.2	55440	0	0	0	0	0	0	1824
4.2	55584	0	0	0	0	0	0	1830
4.2	55728	0	0	0	0	0	0	1791
4.2	55872	0	0	0	0	0	0	1812
4.2	56016	0	0	0	0	0	0	1689
4.2	56160	0	0	0	0	0	0	1932
4.2	56304	0	0	0	0	0	0	1914
4.2	56448	0	0	0	0	0	0	1731
4.2	56592	0	0	0	0	0	0	1845
4.2	56736	0	0	0	0	0	0	1893
4.2	56880	0	0	0	0	0	0	2022
4.2	57024	0	0	0	0	0	0	1926
4.2	57168	0	0	0	0	0	0	2076
4.2	57312	0	0	0	0	0	0	2109
4.2	57456	0	0	0	0	0	0	2139
4.2	57600	0	0	0	0	0	0	2007
4.2	57744	0	0	0	0	0	0	1950
4.2	57888	0	0	0	0	0	0	1896
4.2	58032	0	0	0	0	0	0	1923
4.2	58176	0	0	0	0	0	0	1821
4.2	58320	0	0	0	0	0	0	1860
4.2	58464	0	0	0	0	0	0	1971
4.2	58608	0	0	0	0	0	0	1941
4.2	58752	0	0	0	0	0	0	2001
4.2	58896	0	0	0	0	0	0	1938
4.2	59040	0	0	0	0	0	0	1950
4.2	59184	0	0	0	0	0	0	1905
4.2	59328	0	0	0	0	0	0	2025
4.2	59472	0	0	0	0	0	0	1992
4.2	59616	0	0	0	0	0	0	2025
4.2	59760	0	0	0	0	0	0	2007
4.2	59904	0	0	0	0	0	0	1989
4.2	60048	0	0	0	0	0	0	1878
4.2	60192	0	0	0	0	0	0	1875
4.2	60336	0	0	0	0	0	0	1860
4.2	60480	0	0	0	0	0	0	1908
4.2	60624	0	0	0	0	0	0	1944
4.2	60768	0	0	0	0	0	0	1872
4.2	60912	0	0	0	0	0	0	1857
4.2	61056	0	0	0	0	0	0	1758
4.2	61200	0	0	0	0	0	0	1953
4.2	61344	0	0	0	0	0	0	1866
4.2	61488	0	0	0	0	0	0	1824
4.2	61632	0	0	0	0	0	0	1692
4.2	61776	0	0	0	0	0	0	1734
4.2	61920	0	0	0	0	0	0	1836
4.2	62064	0	0	0	0	0	0	1884
4.2	62208	0	0	0	0	0	0	1923
4.2	62352	0	0	0	0	0	0	1845
4.2	62496	0	0	0	0	0	0	1686
4.2	62640	0	0	0	0	0	0	1806
4.2	62784	0	0	0	0	0	0	1770
4.2	62928	0	0	0	0	0	0	1686
4.2	63072	0	0	0	0	0	0	1794
4.2	63216	0	0	0	0	0	0	1842
4.2	63360	0	0	0	0	0	0	1899
4.2	63504	0	0	0	0	0	0	1887
4.2	63648	0	0	0	0	0	0	1989
4.2	63792	0	0	0	0	0	0	1818
4.2	63936	0	0	0	0	0	0	1812
4.2	64080	0	0	0	0	0	0	1893
4.2	64224	0	0	0	0	0	0	1824
4.2	64368	0	0	0	0	0	0	1848
4.2	64512	0	0	0	0	0	0	1848
4.2	64656	0	0	0	0	0	0	1827
4.2	64800	0	0	0	0	0	0	1809
4.2	64944	0	0	0	0	0	0	1845
4.2	65088	0	0	0	0	0	0	1767
4.2	65232	0	0	0	0	0	0	1944
4.2	65376	0	0	0	0	0	0	1935
4.2	65520	0	0	0	0	0	0	1809
4.2	65664	0	0	0	0	0	0	1749
4.2	65808	0	0	0	0	0	0	1914
4.2	65952	0	0	0	0	0	0	1914
4.2	66096	0	0	0	0	0	0	1872
4.2	66240	0	0	0	0	0	0	1911
4.2	66384	0	0	0	0	0	0	1998
4.2	66528	0	0	0	0	0	0	1866
4.2	66672	0	0	0	0	0	0	1851
4.2	66816	0	0	0	0	0	0	1737
4.2	66960	0	0	0	0	0	0	1824
4.2	67104	0	0	0	0	0	0	1686
4.2	67248	0	0	0	0	0	0	1806
4.2	67392	0	0	0	0	0	0	1869
4.2	67536	0	0	0	0	0	0	1794
4.2	67680	0	0	0	0	0	0	1848
4.2	67824	0	0	0	0	0	0	1941
4.2	67968	0	0	0	0	0	0	1893
4.2	68112	0	0	0	0	0	0	1914
4.2	68256	0	0	0	0	0	0	1887
4.2	68400	0	0	0	0	0	0	1938
4.2	68544	0	0	0	0	0	0	1944
4.2	68688	0	0	0	0	0	0	1896
4.2	68832	0	0	0	0	0	0	1863
4.2	68976	0	0	0	0	0	0	1875
4.2	69120	0	0	0	0	0	0	1857
5.1	43344	0	66	0	66	66	1.33333	4134
5.1	43488	0	62	0	62	62	1.33333	4035
5.1	43632	0	57	0	57	57	1.33333	4116
5.1	43776	0	57	0	57	57	1.33333	4191
5.1	43920	0	48	0	48	48	0	4122
5.1	44064	0	42	0	42	42	0	4161
5.1	44208	0	36	0	36	36	0	4149
5.1	44352	0	32	0	32	32	0	4056
5.1	44496	0	25	0	25	25	0	3909
5.1	44640	0	20	0	20	20	0	3987
5.1	44784	0	16	0	16	16	0	4053
5.1	44928	0	9	0	9	9	0	4101
5.1	45072	0	6	0	6	6	0	4269
5.1	45216	0	5	0	5	5	0	4221
5.1	45360	0	5	0	5	5	0	4131
5.1	45504	0	3	0	3	3	0	4098
5.1	45648	0	2	0	2	2	0	4062
5.1	45792	0	2	0	2	2	0	4107
5.1	45936	0	2	0	2	2	0	4047
5.1	46080	0	1	0	1	1	0	4020
5.1	46224	0	0	0	0	0	0	3945
5.1	46368	0	0	0	0	0	0	3978
5.1	46512	0	0	0	0	0	0	4056
5.1	46656	0	0	0	0	0	0	4032
5.1	46800	0	0	0	0	0	0	4077
5.1	46944	0	0	0	0	0	0	4083
5.1	47088	0	0	0	0	0	0	4224
5.1	47232	0	0	0	0	0	0	4119
5.1	47376	0	0	0	0	0	0	4269
5.1	47520	0	0	0	0	0	0	4287
5.1	47664	0	0	0	0	0	0	4212
5.1	47808	0	0	0	0	0	0	4134
5.1	47952	0	0	0	0	0	0	3936
5.1	48096	0	0	0	0	0	0	4011
5.1	48240	0	0	0	0	0	0	4050
5.1	48384	0	0	0	0	0	0	4059
5.1	48528	0	0	0	0	0	0	4143
5.1	48672	0	0	0	0	0	0	4095
5.1	48816	0	0	0	0	0	0	3906
5.1	48960	0	0	0	0	0	0	3972
5.1	49104	0	0	0	0	0	0	4044
5.1	49248	0	0	0	0	0	0	4053
5.1	49392	0	0	0	0	0	0	3957
5.1	49536	0	0	0	0	0	0	3864
5.1	49680	0	0	0	0	0	0	4101
5.1	49824	0	0	0	0	0	0	4107
5.1	49968	0	0	0	0	0	0	4170
5.1	50112	0	0	0	0	0	0	4176
5.1	50256	0	0	0	0	0	0	3975
5.1	50400	0	0	0	0	0	0	4092
5.1	50544	0	0	0	0	0	0	3999
5.1	50688	0	0	0	0	0	0	3912
5.1	50832	0	0	0	0	0	0	4059
5.1	50976	0	0	0	0	0	0	3921
5.1	51120	0	0	0	0	0	0	3987
5.1	51264	0	0	0	0	0	0	3861
5.1	51408	0	0	0	0	0	0	4023
5.1	51552	0	0	0	0	0	0	4029
5.1	51696	0	0	0	0	0	0	3825
5.1	51840	0	0	0	0	0	0	3819
5.1	51984	0	0	0	0	0	0	4029
5.1	52128	0	0	0	0	0	0	4041
5.1	52272	0	0	0	0	0	0	3942
5.1	52416	0	0	0	0	0	0	3828
5.1	52560	0	0	0	0	0	0	3858
5.1	52704	0	0	0	0	0	0	3984
5.1	52848	0	0	0	0	0	0	3981
5.1	52992	0	0	0	0	0	0	3792
5.1	53136	0	0	0	0	0	0	3798
5.1	53280	0	0	0	0	0	0	4068
5.1	53424	0	0	0	0	0	0	4101
5.1	53568	0	0	0	0	0	0	3993
5.1	53712	0	0	0	0	0	0	4020
5.1	53856	0	0	0	0	0	0	4026
5.1	54000	0	0	0	0	0	0	3999
5.1	54144	0	0	0	0	0	0	4086
5.1	54288	0	0	0	0	0	0	4143
5.1	54432	0	0	0	0	0	0	4080
5.1	54576	0	0	0	0	0	0	3990
5.1	54720	0	0	0	0	0	0	3729
5.1	54864	0	0	0	0	0	0	3984
5.1	55008	0	0	0	0	0	0	4047
5.1	55152	0	0	0	0	0	0	4152
5.1	55296	0	0	0	0	0	0	3978
5.1	55440	0	0	0	0	0	0	4146
5.1	55584	0	0	0	0	0	0	4095
5.1	55728	0	0	0	0	0	0	4221
5.1	55872	0	0	0	0	0	0	4107
5.1	56016	0	0	0	0	0	0	4056
5.1	56160	0	0	0	0	0	0	4056
5.1	56304	0	0	0	0	0	0	4047
5.1	56448	0	0	0	0	0	0	3891
5.1	56592	0	0	0	0	0	0	4158
5.1	56736	0	0	0	0	0	0	4245
5.1	56880	0	0	0	0	0	0	4203
5.1	57024	0	0	0	0	0	0	4005
5.1	57168	0	0	0	0	0	0	4002
5.1	57312	0	0	0	0	0	0	4044
5.1	57456	0	0	0	0	0	0	3969
5.1	57600	0	0	0	0	0	0	4050
5.1	57744	0	0	0	0	0	0	3936
5.1	57888	0	0	0	0	0	0	4062
5.1	58032	0	0	0	0	0	0	4188
5.1	58176	0	0	0	0	0	0	4098
5.1	58320	0	0	0	0	0	0	4014
5.1	58464	0	0	0	0	0	0	4035
5.1	58608	0	0	0	0	0	0	4107
5.1	58752	0	0	0	0	0	0	4092
5.1	58896	0	0	0	0	0	0	4233
5.1	59040	0	0	0	0	0	0	4089
5.1	59184	0	0	0	0	0	0	4062
5.1	59328	0	0	0	0	0	0	4311
5.1	59472	0	0	0	0	0	0	4086
5.1	59616	0	0	0	0	0	0	4059
5.1	59760	0	0	0	0	0	0	3972
5.1	59904	0	0	0	0	0	0	4077
5.1	60048	0	0	0	0	0	0	4293
5.1	60192	0	0	0	0	0	0	4041
5.1	60336	0	0	0	0	0	0	3873
5.1	60480	0	0	0	0	0	0	3888
5.1	60624	0	0	0	0	0	0	4020
5.1	60768	0	0	0	0	0	0	4083
5.1	60912	0	0	0	0	0	0	4056
5.1	61056	0	0	0	0	0	0	4044
5.1	61200	0	0	0	0	0	0	4338
5.1	61344	0	0	0	0	0	0	4107
5.1	61488	0	0	0	0	0	0	4038
5.1	61632	0	0	0	0	0	0	4092
5.1	61776	0	0	0	0	0	0	4074
5.1	61920	0	0	0	0	0	0	4020
5.1	62064	0	0	0	0	0	0	3870
5.1	62208	0	0	0	0	0	0	4014
5.1	62352	0	0	0	0	0	0	4107
5.1	62496	0	0	0	0	0	0	4101
5.1	62640	0	0	0	0	0	0	4059
5.1	62784	0	0	0	0	0	0	3993
5.1	62928	0	0	0	0	0	0	4074
5.1	63072	0	0	0	0	0	0	4038
5.1	63216	0	0	0	0	0	0	4227
5.1	63360	0	0	0	0	0	0	4128
5.1	63504	0	0	0	0	0	0	4134
5.1	63648	0	0	0	0	0	0	4287
5.1	63792	0	0	0	0	0	0	4161
5.1	63936	0	0	0	0	0	0	3924
5.1	64080	0	0	0	0	0	0	4047
5.1	64224	0	0	0	0	0	0	4125
5.1	64368	0	0	0	0	0	0	4059
5.1	64512	0	0	0	0	0	0	4059
5.1	64656	0	0	0	0	0	0	4203
5.1	64800	0	0	0	0	0	0	4227
5.1	64944	0	0	0	0	0	0	4140
5.1	65088	0	0	0	0	0	0	4107
5.1	65232	0	0	0	0	0	0	3957
5.1	65376	0	0	0	0	0	0	4020
5.1	65520	0	0	0	0	0	0	4287
5.1	65664	0	0	0	0	0	0	4221
5.1	65808	0	0	0	0	0	0	4353
5.1	65952	0	0	0	0	0	0	4143
5.1	66096	0	0	0	0	0	0	4353
5.1	66240	0	0	0	0	0	0	4170
5.1	66384	0	0	0	0	0	0	4209
5.1	66528	0	0	0	0	0	0	4014
5.1	66672	0	0	0	0	0	0	4080
5.1	66816	0	0	0	0	0	0	4044
5.1	66960	0	0	0	0	0	0	3987
5.1	67104	0	0	0	0	0	0	4050
5.1	67248	0	0	0	0	0	0	4116
5.1	67392	0	0	0	0	0	0	4182
5.1	67536	0	0	0	0	0	0	4188
5.1	67680	0	0	0	0	0	0	4041
5.1	67824	0	0	0	0	0	0	4011
5.1	67968	0	0	0	0	0	0	4089
5.1	68112	0	0	0	0	0	0	4170
5.1	68256	0	0	0	0	0	0	4314
5.1	68400	0	0	0	0	0	0	4065
5.1	68544	0	0	0	0	0	0	4029
5.1	68688	0	0	0	0	0	0	4107
5.1	68832	0	0	0	0	0	0	4158
5.1	68976	0	0	0	0	0	0	4254
5.1	69120	0	0	0	0	0	0	4137
6.3	43344	521	2680	31	2649	3201	57627.8	12664
6.3	43488	361	2637	9	2628	2998	50406.4	12435
6.3	43632	246	2595	8	2587	2841	44284.4	12287
6.3	43776	230	2530	3	2527	2760	42309	11985
6.3	43920	153	2490	0	2490	2643	38874.1	11548
6.3	44064	133	2424	0	2424	2557	37695.2	11158
6.3	44208	120	2378	7	2371	2498	36774.5	10751
6.3	44352	97	2328	0	2328	2425	34726.4	10134
6.3	44496	67	2288	0	2288	2355	32323	9876
6.3	44640	49	2234	0	2234	2283	31298.6	9609
6.3	44784	50	2183	1	2182	2233	29962.5	9202
6.3	44928	42	2134	3	2131	2176	29940	8940
6.3	45072	36	2078	1	2077	2114	29130.5	8755
6.3	45216	31	2034	0	2034	2065	27753.4	8707
6.3	45360	24	1985	0	1985	2009	26357	9005
6.3	45504	26	1938	0	1938	1964	25614.8	8885
6.3	45648	22	1877	0	1877	1899	24743.9	8615
6.3	45792	11	1822	0	1822	1833	23048	8504
6.3	45936	9	1775	0	1775	1784	22209.2	8948
6.3	46080	9	1723	0	1723	1732	21445.4	9013
6.3	46224	1	1676	0	1676	1677	19977.8	9051
6.3	46368	0	1631	0	1631	1631	19201.4	9109
6.3	46512	0	1581	0	1581	1581	18305.2	9277
6.3	46656	0	1523	0	1523	1523	17400.6	9169
6.3	46800	0	1467	0	1467	1467	16417.3	9364
6.3	46944	0	1425	0	1425	1425	15587.9	9009
6.3	47088	0	1376	0	1376	1376	14691.6	9183
6.3	47232	0	1340	0	1340	1340	14209.3	9288
6.3	47376	0	1287	0	1287	1287	13403.8	9267
6.3	47520	0	1255	0	1255	1255	13064.6	9120
6.3	47664	0	1216	0	1216	1216	12405.4	9183
6.3	47808	0	1188	0	1188	1188	11900.2	9336
6.3	47952	0	1153	0	1153	1153	11571	9399
6.3	48096	0	1126	0	1126	1126	11254.7	9165
6.3	48240	0	1080	0	1080	1080	10697.4	9210
6.3	48384	0	1035	0	1035	1035	10058.9	9414
6.3	48528	0	996	0	996	996	9598.61	9453
6.3	48672	0	957	0	957	957	9092.59	9339
6.3	48816	0	925	0	925	925	8835.31	9417
6.3	48960	0	886	0	886	886	8257.13	9498
6.3	49104	0	849	0	849	849	7686.81	9558
6.3	49248	0	810	0	810	810	7383.51	9195
6.3	49392	0	765	0	765	765	6779.19	9300
6.3	49536	0	730	0	730	730	6246.02	9441
6.3	49680	0	701	0	701	701	5800.89	9441
6.3	49824	0	667	0	667	667	5451.62	9615
6.3	49968	0	637	0	637	637	4896.42	9318
6.3	50112	0	603	0	603	603	4667.09	9615
6.3	50256	0	570	0	570	570	4224.9	9645
6.3	50400	0	544	0	544	544	4062.77	9972
6.3	50544	0	518	0	518	518	3682.54	9933
6.3	50688	0	493	0	493	493	3397.31	9708
6.3	50832	0	464	0	464	464	3029.13	9783
6.3	50976	0	429	0	429	429	2719.95	10041
6.3	51120	0	404	0	404	404	2567.64	10188
6.3	51264	0	375	0	375	375	2183.3	9792
6.3	51408	0	346	0	346	346	2005.07	9693
6.3	51552	0	320	0	320	320	1709.88	9696
6.3	51696	0	287	0	287	287	1376.56	9849
6.3	51840	0	265	0	265	265	1224.39	9750
6.3	51984	0	245	0	245	245	1078.22	9621
6.3	52128	0	219	0	219	219	911.004	9909
6.3	52272	0	192	0	192	192	716.874	9777
6.3	52416	0	176	0	176	176	586.756	9915
6.3	52560	0	160	0	160	160	511.612	9828
6.3	52704	0	143	0	143	143	396.524	9771
6.3	52848	0	124	0	124	124	316.459	9828
6.3	52992	0	105	0	105	105	179.33	9855
6.3	53136	0	88	0	88	88	90.2183	9651
6.3	53280	0	75	0	75	75	64.0927	9579
6.3	53424	0	68	0	68	68	28.0546	9699
6.3	53568	0	62	0	62	62	9.03704	9642
6.3	53712	0	55	0	55	55	11.0303	9531
6.3	53856	0	42	0	42	42	9.03704	9762
6.3	54000	0	38	0	38	38	11.0303	9564
6.3	54144	0	32	0	32	32	9.03704	9948
6.3	54288	0	24	0	24	24	0	9714
6.3	54432	0	21	0	21	21	0	9465
6.3	54576	0	16	0	16	16	0	9438
6.3	54720	0	15	0	15	15	0	9651
6.3	54864	0	10	0	10	10	0	9798
6.3	55008	0	9	0	9	9	0	9783
6.3	55152	0	9	0	9	9	0	9714
6.3	55296	0	6	0	6	6	0	9939
6.3	55440	0	5	0	5	5	0	9879
6.3	55584	0	4	0	4	4	0	9900
6.3	55728	0	3	0	3	3	0	10080
6.3	55872	0	3	0	3	3	0	9993
6.3	56016	0	3	0	3	3	0	9786
6.3	56160	0	3	0	3	3	0	9519
6.3	56304	0	3	0	3	3	0	9732
6.3	56448	0	3	0	3	3	0	9552
6.3	56592	0	3	0	3	3	0	9366
6.3	56736	0	3	0	3	3	0	9621
6.3	56880	0	3	0	3	3	0	9897
6.3	57024	0	3	0	3	3	0	9810
6.3	57168	0	3	0	3	3	0	9603
6.3	57312	0	2	0	2	2	0	9636
6.3	57456	0	2	0	2	2	0	9576
6.3	57600	0	2	0	2	2	0	9750
6.3	57744	0	2	0	2	2	0	9750
6.3	57888	0	1	0	1	1	0	9519
6.3	58032	0	0	0	0	0	0	9645
6.3	58176	0	0	0	0	0	0	9996
6.3	58320	0	0	0	0	0	0	9723
6.3	58464	0	0	0	0	0	0	9771
6.3	58608	0	0	0	0	0	0	9651
6.3	58752	0	0	0	0	0	0	9609
6.3	58896	0	0	0	0	0	0	9432
6.3	59040	0	0	0	0	0	0	9558
6.3	59184	0	0	0	0	0	0	9492
6.3	59328	0	0	0	0	0	0	9345
6.3	59472	0	0	0	0	0	0	9222
6.3	59616	0	0	0	0	0	0	9456
6.3	59760	0	0	0	0	0	0	9753
6.3	59904	0	0	0	0	0	0	9663
6.3	60048	0	0	0	0	0	0	9402
6.3	60192	0	0	0	0	0	0	9462
6.3	60336	0	0	0	0	0	0	9489
6.3	60480	0	0	0	0	0	0	9555
6.3	60624	0	0	0	0	0	0	9702
6.3	60768	0	0	0	0	0	0	9618
6.3	60912	0	0	0	0	0	0	9564
6.3	61056	0	0	0	0	0	0	9669
6.3	61200	0	0	0	0	0	0	9504
6.3	61344	0	0	0	0	0	0	9447
6.3	61488	0	0	0	0	0	0	9711
6.3	61632	0	0	0	0	0	0	9657
6.3	61776	0	0	0	0	0	0	9744
6.3	61920	0	0	0	0	0	0	9831
6.3	62064	0	0	0	0	0	0	9654
6.3	62208	0	0	0	0	0	0	9780
6.3	62352	0	0	0	0	0	0	9954
6.3	62496	0	0	0	0	0	0	9648
6.3	62640	0	0	0	0	0	0	9780
6.3	62784	0	0	0	0	0	0	9801
6.3	62928	0	0	0	0	0	0	9531
6.3	63072	0	0	0	0	0	0	9636
6.3	63216	0	0	0	0	0	0	9633
6.3	63360	0	0	0	0	0	0	9642
6.3	63504	0	0	0	0	0	0	9573
6.3	63648	0	0	0	0	0	0	9861
6.3	63792	0	0	0	0	0	0	9852
6.3	63936	0	0	0	0	0	0	9702
6.3	64080	0	0	0	0	0	0	9789
6.3	64224	0	0	0	0	0	0	9669
6.3	64368	0	0	0	0	0	0	9540
6.3	64512	0	0	0	0	0	0	9609
6.3	64656	0	0	0	0	0	0	9522
6.3	64800	0	0	0	0	0	0	9615
6.3	64944	0	0	0	0	0	0	9666
6.3	65088	0	0	0	0	0	0	9768
6.3	65232	0	0	0	0	0	0	9558
6.3	65376	0	0	0	0	0	0	9708
6.3	65520	0	0	0	0	0	0	9810
6.3	65664	0	0	0	0	0	0	9840
6.3	65808	0	0	0	0	0	0	9474
6.3	65952	0	0	0	0	0	0	9690
6.3	66096	0	0	0	0	0	0	9888
6.3	66240	0	0	0	0	0	0	9846
6.3	66384	0	0	0	0	0	0	10095
6.3	66528	0	0	0	0	0	0	9588
6.3	66672	0	0	0	0	0	0	9816
6.3	66816	0	0	0	0	0	0	9582
6.3	66960	0	0	0	0	0	0	9441
6.3	67104	0	0	0	0	0	0	9453
6.3	67248	0	0	0	0	0	0	9396
6.3	67392	0	0	0	0	0	0	9498
6.3	67536	0	0	0	0	0	0	9666
6.3	67680	0	0	0	0	0	0	9732
6.3	67824	0	0	0	0	0	0	9609
6.3	67968	0	0	0	0	0	0	9498
6.3	68112	0	0	0	0	0	0	9585
6.3	68256	0	0	0	0	0	0	9555
6.3	68400	0	0	0	0	0	0	9510
6.3	68544	0	0	0	0	0	0	9426
6.3	68688	0	0	0	0	0	0	9555
6.3	68832	0	0	0	0	0	0	9750
6.3	68976	0	0	0	0	0	0	9834
6.3	69120	0	0	0	0	0	0	9786
7.3	43344	0	33	0	33	33	299.709	1041
7.3	43488	0	30	0	30	30	262.627	1140
7.3	43632	0	29	0	29	29	258.636	1152
7.3	43776	0	24	0	24	24	245.497	1149
7.3	43920	0	22	0	22	22	221.441	1131
7.3	44064	0	17	0	17	17	170.393	1149
7.3	44208	0	15	0	15	15	167.342	1089
7.3	44352	0	11	0	11	11	126.268	1071
7.3	44496	0	10	0	10	10	107.259	999
7.3	44640	0	9	0	9	9	92.2418	1047
7.3	44784	0	8	0	8	8	89.1866	1095
7.3	44928	0	7	0	7	7	78.1563	1071
7.3	45072	0	6	0	6	6	78.1563	1119
7.3	45216	0	3	0	3	3	41.0747	1095
7.3	45360	0	0	0	0	0	0	1089
7.3	45504	0	0	0	0	0	0	1113
7.3	45648	0	0	0	0	0	0	1200
7.3	45792	0	0	0	0	0	0	1197
7.3	45936	0	0	0	0	0	0	1170
7.3	46080	0	0	0	0	0	0	1104
7.3	46224	0	0	0	0	0	0	1029
7.3	46368	0	0	0	0	0	0	1020
7.3	46512	0	0	0	0	0	0	1053
7.3	46656	0	0	0	0	0	0	1077
7.3	46800	0	0	0	0	0	0	1095
7.3	46944	0	0	0	0	0	0	1101
7.3	47088	0	0	0	0	0	0	1119
7.3	47232	0	0	0	0	0	0	1104
7.3	47376	0	0	0	0	0	0	1155
7.3	47520	0	0	0	0	0	0	1131
7.3	47664	0	0	0	0	0	0	1116
7.3	47808	0	0	0	0	0	0	1179
7.3	47952	0	0	0	0	0	0	1044
7.3	48096	0	0	0	0	0	0	1083
7.3	48240	0	0	0	0	0	0	1065
7.3	48384	0	0	0	0	0	0	1077
7.3	48528	0	0	0	0	0	0	1095
7.3	48672	0	0	0	0	0	0	1041
7.3	48816	0	0	0	0	0	0	1107
7.3	48960	0	0	0	0	0	0	1113
7.3	49104	0	0	0	0	0	0	1056
7.3	49248	0	0	0	0	0	0	1131
7.3	49392	0	0	0	0	0	0	1122
7.3	49536	0	0	0	0	0	0	1050
7.3	49680	0	0	0	0	0	0	1095
7.3	49824	0	0	0	0	0	0	1164
7.3	49968	0	0	0	0	0	0	1059
7.3	50112	0	0	0	0	0	0	1026
7.3	50256	0	0	0	0	0	0	1143
7.3	50400	0	0	0	0	0	0	1137
7.3	50544	0	0	0	0	0	0	1098
7.3	50688	0	0	0	0	0	0	1113
7.3	50832	0	0	0	0	0	0	1044
7.3	50976	0	0	0	0	0	0	1107
7.3	51120	0	0	0	0	0	0	1092
7.3	51264	0	0	0	0	0	0	1080
7.3	51408	0	0	0	0	0	0	1068
7.3	51552	0	0	0	0	0	0	1068
7.3	51696	0	0	0	0	0	0	1125
7.3	51840	0	0	0	0	0	0	1182
7.3	51984	0	0	0	0	0	0	1119
7.3	52128	0	0	0	0	0	0	1152
7.3	52272	0	0	0	0	0	0	1209
7.3	52416	0	0	0	0	0	0	1140
7.3	52560	0	0	0	0	0	0	1107
7.3	52704	0	0	0	0	0	0	1077
7.3	52848	0	0	0	0	0	0	1218
7.3	52992	0	0	0	0	0	0	1206
7.3	53136	0	0	0	0	0	0	1230
7.3	53280	0	0	0	0	0	0	1194
7.3	53424	0	0	0	0	0	0	1233
7.3	53568	0	0	0	0	0	0	1110
7.3	53712	0	0	0	0	0	0	1116
7.3	53856	0	0	0	0	0	0	1098
7.3	54000	0	0	0	0	0	0	1104
7.3	54144	0	0	0	0	0	0	1113
7.3	54288	0	0	0	0	0	0	1095
7.3	54432	0	0	0	0	0	0	1098
7.3	54576	0	0	0	0	0	0	1053
7.3	54720	0	0	0	0	0	0	1128
7.3	54864	0	0	0	0	0	0	1107
7.3	55008	0	0	0	0	0	0	1179
7.3	55152	0	0	0	0	0	0	1149
7.3	55296	0	0	0	0	0	0	1176
7.3	55440	0	0	0	0	0	0	1095
7.3	55584	0	0	0	0	0	0	1239
7.3	55728	0	0	0	0	0	0	1224
7.3	55872	0	0	0	0	0	0	1143
7.3	56016	0	0	0	0	0	0	1125
7.3	56160	0	0	0	0	0	0	1143
7.3	56304	0	0	0	0	0	0	1086
7.3	56448	0	0	0	0	0	0	1128
7.3	56592	0	0	0	0	0	0	1194
7.3	56736	0	0	0	0	0	0	1131
7.3	56880	0	0	0	0	0	0	1167
7.3	57024	0	0	0	0	0	0	1116
7.3	57168	0	0	0	0	0	0	1149
7.3	57312	0	0	0	0	0	0	1143
7.3	57456	0	0	0	0	0	0	1191
7.3	57600	0	0	0	0	0	0	1245
7.3	57744	0	0	0	0	0	0	1218
7.3	57888	0	0	0	0	0	0	1221
7.3	58032	0	0	0	0	0	0	1065
7.3	58176	0	0	0	0	0	0	1113
7.3	58320	0	0	0	0	0	0	1080
7.3	58464	0	0	0	0	0	0	1047
7.3	58608	0	0	0	0	0	0	993
7.3	58752	0	0	0	0	0	0	1059
7.3	58896	0	0	0	0	0	0	1035
7.3	59040	0	0	0	0	0	0	1029
7.3	59184	0	0	0	0	0	0	1128
7.3	59328	0	0	0	0	0	0	1116
7.3	59472	0	0	0	0	0	0	1134
7.3	59616	0	0	0	0	0	0	1035
7.3	59760	0	0	0	0	0	0	1119
7.3	59904	0	0	0	0	0	0	1155
7.3	60048	0	0	0	0	0	0	1110
7.3	60192	0	0	0	0	0	0	1089
7.3	60336	0	0	0	0	0	0	1098
7.3	60480	0	0	0	0	0	0	1104
7.3	60624	0	0	0	0	0	0	1143
7.3	60768	0	0	0	0	0	0	1185
7.3	60912	0	0	0	0	0	0	1095
7.3	61056	0	0	0	0	0	0	1029
7.3	61200	0	0	0	0	0	0	1071
7.3	61344	0	0	0	0	0	0	1077
7.3	61488	0	0	0	0	0	0	1140
7.3	61632	0	0	0	0	0	0	1092
7.3	61776	0	0	0	0	0	0	1086
7.3	61920	0	0	0	0	0	0	1128
7.3	62064	0	0	0	0	0	0	1047
7.3	62208	0	0	0	0	0	0	1137
7.3	62352	0	0	0	0	0	0	1125
7.3	62496	0	0	0	0	0	0	1092
7.3	62640	0	0	0	0	0	0	1104
7.3	62784	0	0	0	0	0	0	1092
7.3	62928	0	0	0	0	0	0	1119
7.3	63072	0	0	0	0	0	0	1140
7.3	63216	0	0	0	0	0	0	1134
7.3	63360	0	0	0	0	0	0	1056
7.3	63504	0	0	0	0	0	0	1029
7.3	63648	0	0	0	0	0	0	1092
7.3	63792	0	0	0	0	0	0	1101
7.3	63936	0	0	0	0	0	0	1056
7.3	64080	0	0	0	0	0	0	1092
7.3	64224	0	0	0	0	0	0	1077
7.3	64368	0	0	0	0	0	0	1047
7.3	64512	0	0	0	0	0	0	1065
7.3	64656	0	0	0	0	0	0	1071
7.3	64800	0	0	0	0	0	0	1047
7.3	64944	0	0	0	0	0	0	1017
7.3	65088	0	0	0	0	0	0	990
7.3	65232	0	0	0	0	0	0	1104
7.3	65376	0	0	0	0	0	0	1131
7.3	65520	0	0	0	0	0	0	1155
7.3	65664	0	0	0	0	0	0	1059
7.3	65808	0	0	0	0	0	0	1050
7.3	65952	0	0	0	0	0	0	1095
7.3	66096	0	0	0	0	0	0	1047
7.3	66240	0	0	0	0	0	0	1158
7.3	66384	0	0	0	0	0	0	1167
7.3	66528	0	0	0	0	0	0	1140
7.3	66672	0	0	0	0	0	0	1110
7.3	66816	0	0	0	0	0	0	1116
7.3	66960	0	0	0	0	0	0	1125
7.3	67104	0	0	0	0	0	0	1113
7.3	67248	0	0	0	0	0	0	1029
7.3	67392	0	0	0	0	0	0	1077
7.3	67536	0	0	0	0	0	0	1086
7.3	67680	0	0	0	0	0	0	1155
7.3	67824	0	0	0	0	0	0	1122
7.3	67968	0	0	0	0	0	0	1080
7.3	68112	0	0	0	0	0	0	1062
7.3	68256	0	0	0	0	0	0	1122
7.3	68400	0	0	0	0	0	0	1077
7.3	68544	0	0	0	0	0	0	1068
7.3	68688	0	0	0	0	0	0	984
7.3	68832	0	0	0	0	0	0	987
7.3	68976	0	0	0	0	0	0	1119
7.3	69120	0	0	0	0	0	0	1095
8.2	43344	0	40	0	40	40	207.368	1539
8.2	43488	0	37	0	37	37	165.346	1605
8.2	43632	0	32	0	32	32	124.27	1665
8.2	43776	0	26	0	26	26	168.29	1662
8.2	43920	0	22	0	22	22	130.259	1557
8.2	44064	0	19	0	19	19	104.208	1674
8.2	44208	0	18	0	18	18	206.325	1629
8.2	44352	0	16	0	16	16	97.1717	1551
8.2	44496	0	14	0	14	14	82.1495	1623
8.2	44640	0	13	0	13	13	108.201	1584
8.2	44784	0	11	0	11	11	35.0862	1548
8.2	44928	0	11	0	11	11	67.1273	1677
8.2	45072	0	7	0	7	7	0	1596
8.2	45216	0	6	0	6	6	92.1344	1554
8.2	45360	0	5	0	5	5	11.0303	1497
8.2	45504	0	4	0	4	4	13.0256	1542
8.2	45648	0	3	0	3	3	15.0222	1704
8.2	45792	0	2	0	2	2	32.0418	1626
8.2	45936	0	2	0	2	2	13.0256	1539
8.2	46080	0	2	0	2	2	15.0222	1464
8.2	46224	0	0	0	0	0	0	1578
8.2	46368	0	0	0	0	0	0	1521
8.2	46512	0	0	0	0	0	0	1524
8.2	46656	0	0	0	0	0	0	1506
8.2	46800	0	0	0	0	0	0	1446
8.2	46944	0	0	0	0	0	0	1500
8.2	47088	0	0	0	0	0	0	1518
8.2	47232	0	0	0	0	0	0	1596
8.2	47376	0	0	0	0	0	0	1563
8.2	47520	0	0	0	0	0	0	1452
8.2	47664	0	0	0	0	0	0	1482
8.2	47808	0	0	0	0	0	0	1467
8.2	47952	0	0	0	0	0	0	1557
8.2	48096	0	0	0	0	0	0	1551
8.2	48240	0	0	0	0	0	0	1509
8.2	48384	0	0	0	0	0	0	1536
8.2	48528	0	0	0	0	0	0	1458
8.2	48672	0	0	0	0	0	0	1449
8.2	48816	0	0	0	0	0	0	1548
8.2	48960	0	0	0	0	0	0	1467
8.2	49104	0	0	0	0	0	0	1476
8.2	49248	0	0	0	0	0	0	1473
8.2	49392	0	0	0	0	0	0	1476
8.2	49536	0	0	0	0	0	0	1512
8.2	49680	0	0	0	0	0	0	1491
8.2	49824	0	0	0	0	0	0	1551
8.2	49968	0	0	0	0	0	0	1425
8.2	50112	0	0	0	0	0	0	1467
8.2	50256	0	0	0	0	0	0	1467
8.2	50400	0	0	0	0	0	0	1605
8.2	50544	0	0	0	0	0	0	1575
8.2	50688	0	0	0	0	0	0	1659
8.2	50832	0	0	0	0	0	0	1512
8.2	50976	0	0	0	0	0	0	1569
8.2	51120	0	0	0	0	0	0	1584
8.2	51264	0	0	0	0	0	0	1500
8.2	51408	0	0	0	0	0	0	1515
8.2	51552	0	0	0	0	0	0	1491
8.2	51696	0	0	0	0	0	0	1500
8.2	51840	0	0	0	0	0	0	1623
8.2	51984	0	0	0	0	0	0	1497
8.2	52128	0	0	0	0	0	0	1563
8.2	52272	0	0	0	0	0	0	1596
8.2	52416	0	0	0	0	0	0	1590
8.2	52560	0	0	0	0	0	0	1530
8.2	52704	0	0	0	0	0	0	1692
8.2	52848	0	0	0	0	0	0	1587
8.2	52992	0	0	0	0	0	0	1524
8.2	53136	0	0	0	0	0	0	1494
8.2	53280	0	0	0	0	0	0	1542
8.2	53424	0	0	0	0	0	0	1473
8.2	53568	0	0	0	0	0	0	1509
8.2	53712	0	0	0	0	0	0	1560
8.2	53856	0	0	0	0	0	0	1527
8.2	54000	0	0	0	0	0	0	1428
8.2	54144	0	0	0	0	0	0	1488
8.2	54288	0	0	0	0	0	0	1614
8.2	54432	0	0	0	0	0	0	1512
8.2	54576	0	0	0	0	0	0	1551
8.2	54720	0	0	0	0	0	0	1458
8.2	54864	0	0	0	0	0	0	1548
8.2	55008	0	0	0	0	0	0	1596
8.2	55152	0	0	0	0	0	0	1476
8.2	55296	0	0	0	0	0	0	1506
8.2	55440	0	0	0	0	0	0	1479
8.2	55584	0	0	0	0	0	0	1548
8.2	55728	0	0	0	0	0	0	1557
8.2	55872	0	0	0	0	0	0	1506
8.2	56016	0	0	0	0	0	0	1404
8.2	56160	0	0	0	0	0	0	1425
8.2	56304	0	0	0	0	0	0	1458
8.2	56448	0	0	0	0	0	0	1524
8.2	56592	0	0	0	0	0	0	1512
8.2	56736	0	0	0	0	0	0	1527
8.2	56880	0	0	0	0	0	0	1515
8.2	57024	0	0	0	0	0	0	1476
8.2	57168	0	0	0	0	0	0	1494
8.2	57312	0	0	0	0	0	0	1521
8.2	57456	0	0	0	0	0	0	1509
8.2	57600	0	0	0	0	0	0	1446
8.2	57744	0	0	0	0	0	0	1548
8.2	57888	0	0	0	0	0	0	1611
8.2	58032	0	0	0	0	0	0	1623
8.2	58176	0	0	0	0	0	0	1572
8.2	58320	0	0	0	0	0	0	1578
8.2	58464	0	0	0	0	0	0	1620
8.2	58608	0	0	0	0	0	0	1479
8.2	58752	0	0	0	0	0	0	1527
8.2	58896	0	0	0	0	0	0	1488
8.2	59040	0	0	0	0	0	0	1428
8.2	59184	0	0	0	0	0	0	1512
8.2	59328	0	0	0	0	0	0	1533
8.2	59472	0	0	0	0	0	0	1476
8.2	59616	0	0	0	0	0	0	1530
8.2	59760	0	0	0	0	0	0	1593
8.2	59904	0	0	0	0	0	0	1509
8.2	60048	0	0	0	0	0	0	1560
8.2	60192	0	0	0	0	0	0	1485
8.2	60336	0	0	0	0	0	0	1554
8.2	60480	0	0	0	0	0	0	1677
8.2	60624	0	0	0	0	0	0	1557
8.2	60768	0	0	0	0	0	0	1530
8.2	60912	0	0	0	0	0	0	1656
8.2	61056	0	0	0	0	0	0	1641
8.2	61200	0	0	0	0	0	0	1638
8.2	61344	0	0	0	0	0	0	1575
8.2	61488	0	0	0	0	0	0	1494
8.2	61632	0	0	0	0	0	0	1533
8.2	61776	0	0	0	0	0	0	1560
8.2	61920	0	0	0	0	0	0	1518
8.2	62064	0	0	0	0	0	0	1599
8.2	62208	0	0	0	0	0	0	1635
8.2	62352	0	0	0	0	0	0	1611
8.2	62496	0	0	0	0	0	0	1554
8.2	62640	0	0	0	0	0	0	1644
8.2	62784	0	0	0	0	0	0	1581
8.2	62928	0	0	0	0	0	0	1578
8.2	63072	0	0	0	0	0	0	1575
8.2	63216	0	0	0	0	0	0	1461
8.2	63360	0	0	0	0	0	0	1554
8.2	63504	0	0	0	0	0	0	1581
8.2	63648	0	0	0	0	0	0	1575
8.2	63792	0	0	0	0	0	0	1527
8.2	63936	0	0	0	0	0	0	1557
8.2	64080	0	0	0	0	0	0	1542
8.2	64224	0	0	0	0	0	0	1560
8.2	64368	0	0	0	0	0	0	1593
8.2	64512	0	0	0	0	0	0	1542
8.2	64656	0	0	0	0	0	0	1521
8.2	64800	0	0	0	0	0	0	1536
8.2	64944	0	0	0	0	0	0	1485
8.2	65088	0	0	0	0	0	0	1551
8.2	65232	0	0	0	0	0	0	1572
8.2	65376	0	0	0	0	0	0	1527
8.2	65520	0	0	0	0	0	0	1563
8.2	65664	0	0	0	0	0	0	1497
8.2	65808	0	0	0	0	0	0	1503
8.2	65952	0	0	0	0	0	0	1617
8.2	66096	0	0	0	0	0	0	1632
8.2	66240	0	0	0	0	0	0	1512
8.2	66384	0	0	0	0	0	0	1563
8.2	66528	0	0	0	0	0	0	1578
8.2	66672	0	0	0	0	0	0	1569
8.2	66816	0	0	0	0	0	0	1527
8.2	66960	0	0	0	0	0	0	1485
8.2	67104	0	0	0	0	0	0	1533
8.2	67248	0	0	0	0	0	0	1572
8.2	67392	0	0	0	0	0	0	1560
8.2	67536	0	0	0	0	0	0	1494
8.2	67680	0	0	0	0	0	0	1539
8.2	67824	0	0	0	0	0	0	1635
8.2	67968	0	0	0	0	0	0	1575
8.2	68112	0	0	0	0	0	0	1551
8.2	68256	0	0	0	0	0	0	1518
8.2	68400	0	0	0	0	0	0	1536
8.2	68544	0	0	0	0	0	0	1584
8.2	68688	0	0	0	0	0	0	1587
8.2	68832	0	0	0	0	0	0	1467
8.2	68976	0	0	0	0	0	0	1479
8.2	69120	0	0	0	0	0	0	1587
9.3	43344	56	227	0	227	283	5825.44	4287
9.3	43488	28	211	0	211	239	4505.2	4069
9.3	43632	14	201	0	201	215	3850.06	3649
9.3	43776	6	185	0	185	191	3201.04	3478
9.3	43920	4	167	0	167	171	2593.22	3410
9.3	44064	1	154	0	154	155	2304.78	3254
9.3	44208	1	135	0	135	136	1987.7	3283
9.3	44352	0	115	0	115	115	1694.44	3085
9.3	44496	0	93	0	93	93	1388.1	2937
9.3	44640	0	78	0	78	78	1173.94	2841
9.3	44784	0	67	0	67	67	1129.78	2904
9.3	44928	0	58	0	58	58	943.726	2958
9.3	45072	0	50	0	50	50	849.667	2970
9.3	45216	0	44	0	44	44	744.587	3000
9.3	45360	0	35	0	35	35	617.456	2979
9.3	45504	0	27	0	27	27	512.376	2943
9.3	45648	0	22	0	22	22	403.299	3219
9.3	45792	0	19	0	19	19	343.282	3141
9.3	45936	0	17	0	17	17	289.26	3273
9.3	46080	0	14	0	14	14	280.234	3147
9.3	46224	0	11	0	11	11	231.175	3111
9.3	46368	0	8	0	8	8	168.127	3123
9.3	46512	0	1	0	1	1	21.0159	3087
9.3	46656	0	1	0	1	1	21.0159	3132
9.3	46800	0	0	0	0	0	0	3144
9.3	46944	0	0	0	0	0	0	3312
9.3	47088	0	0	0	0	0	0	3306
9.3	47232	0	0	0	0	0	0	3204
9.3	47376	0	0	0	0	0	0	3354
9.3	47520	0	0	0	0	0	0	3345
9.3	47664	0	0	0	0	0	0	3246
9.3	47808	0	0	0	0	0	0	3213
9.3	47952	0	0	0	0	0	0	3261
9.3	48096	0	0	0	0	0	0	3387
9.3	48240	0	0	0	0	0	0	3351
9.3	48384	0	0	0	0	0	0	3210
9.3	48528	0	0	0	0	0	0	3312
9.3	48672	0	0	0	0	0	0	3360
9.3	48816	0	0	0	0	0	0	3444
9.3	48960	0	0	0	0	0	0	3357
9.3	49104	0	0	0	0	0	0	3321
9.3	49248	0	0	0	0	0	0	3291
9.3	49392	0	0	0	0	0	0	3222
9.3	49536	0	0	0	0	0	0	3183
9.3	49680	0	0	0	0	0	0	3312
9.3	49824	0	0	0	0	0	0	3363
9.3	49968	0	0	0	0	0	0	3390
9.3	50112	0	0	0	0	0	0	3213
9.3	50256	0	0	0	0	0	0	3336
9.3	50400	0	0	0	0	0	0	3390
9.3	50544	0	0	0	0	0	0	3375
9.3	50688	0	0	0	0	0	0	3483
9.3	50832	0	0	0	0	0	0	3402
9.3	50976	0	0	0	0	0	0	3258
9.3	51120	0	0	0	0	0	0	3273
9.3	51264	0	0	0	0	0	0	3231
9.3	51408	0	0	0	0	0	0	3438
9.3	51552	0	0	0	0	0	0	3420
9.3	51696	0	0	0	0	0	0	3501
9.3	51840	0	0	0	0	0	0	3564
9.3	51984	0	0	0	0	0	0	3306
9.3	52128	0	0	0	0	0	0	3327
9.3	52272	0	0	0	0	0	0	3258
9.3	52416	0	0	0	0	0	0	3288
9.3	52560	0	0	0	0	0	0	3324
9.3	52704	0	0	0	0	0	0	3360
9.3	52848	0	0	0	0	0	0	3246
9.3	52992	0	0	0	0	0	0	3327
9.3	53136	0	0	0	0	0	0	3351
9.3	53280	0	0	0	0	0	0	3381
9.3	53424	0	0	0	0	0	0	3360
9.3	53568	0	0	0	0	0	0	3423
9.3	53712	0	0	0	0	0	0	3468
9.3	53856	0	0	0	0	0	0	3414
9.3	54000	0	0	0	0	0	0	3321
9.3	54144	0	0	0	0	0	0	3513
9.3	54288	0	0	0	0	0	0	3441
9.3	54432	0	0	0	0	0	0	3390
9.3	54576	0	0	0	0	0	0	3411
9.3	54720	0	0	0	0	0	0	3522
9.3	54864	0	0	0	0	0	0	3552
9.3	55008	0	0	0	0	0	0	3447
9.3	55152	0	0	0	0	0	0	3486
9.3	55296	0	0	0	0	0	0	3342
9.3	55440	0	0	0	0	0	0	3300
9.3	55584	0	0	0	0	0	0	3225
9.3	55728	0	0	0	0	0	0	3201
9.3	55872	0	0	0	0	0	0	3297
9.3	56016	0	0	0	0	0	0	3267
9.3	56160	0	0	0	0	0	0	3435
9.3	56304	0	0	0	0	0	0	3507
9.3	56448	0	0	0	0	0	0	3471
9.3	56592	0	0	0	0	0	0	3309
9.3	56736	0	0	0	0	0	0	3321
9.3	56880	0	0	0	0	0	0	3333
9.3	57024	0	0	0	0	0	0	3381
9.3	57168	0	0	0	0	0	0	3384
9.3	57312	0	0	0	0	0	0	3387
9.3	57456	0	0	0	0	0	0	3309
9.3	57600	0	0	0	0	0	0	3273
9.3	57744	0	0	0	0	0	0	3399
9.3	57888	0	0	0	0	0	0	3342
9.3	58032	0	0	0	0	0	0	3393
9.3	58176	0	0	0	0	0	0	3174
9.3	58320	0	0	0	0	0	0	3195
9.3	58464	0	0	0	0	0	0	3312
9.3	58608	0	0	0	0	0	0	3354
9.3	58752	0	0	0	0	0	0	3327
9.3	58896	0	0	0	0	0	0	3411
9.3	59040	0	0	0	0	0	0	3477
9.3	59184	0	0	0	0	0	0	3330
9.3	59328	0	0	0	0	0	0	3198
9.3	59472	0	0	0	0	0	0	3231
9.3	59616	0	0	0	0	0	0	3279
9.3	59760	0	0	0	0	0	0	3438
9.3	59904	0	0	0	0	0	0	3354
9.3	60048	0	0	0	0	0	0	3417
9.3	60192	0	0	0	0	0	0	3273
9.3	60336	0	0	0	0	0	0	3273
9.3	60480	0	0	0	0	0	0	3348
9.3	60624	0	0	0	0	0	0	3300
9.3	60768	0	0	0	0	0	0	3132
9.3	60912	0	0	0	0	0	0	3195
9.3	61056	0	0	0	0	0	0	3255
9.3	61200	0	0	0	0	0	0	3276
9.3	61344	0	0	0	0	0	0	3393
9.3	61488	0	0	0	0	0	0	3330
9.3	61632	0	0	0	0	0	0	3375
9.3	61776	0	0	0	0	0	0	3273
9.3	61920	0	0	0	0	0	0	3345
9.3	62064	0	0	0	0	0	0	3354
9.3	62208	0	0	0	0	0	0	3348
9.3	62352	0	0	0	0	0	0	3423
9.3	62496	0	0	0	0	0	0	3351
9.3	62640	0	0	0	0	0	0	3204
9.3	62784	0	0	0	0	0	0	3261
9.3	62928	0	0	0	0	0	0	3315
9.3	63072	0	0	0	0	0	0	3330
9.3	63216	0	0	0	0	0	0	3171
9.3	63360	0	0	0	0	0	0	3249
9.3	63504	0	0	0	0	0	0	3255
9.3	63648	0	0	0	0	0	0	3396
9.3	63792	0	0	0	0	0	0	3327
9.3	63936	0	0	0	0	0	0	3276
9.3	64080	0	0	0	0	0	0	3411
9.3	64224	0	0	0	0	0	0	3321
9.3	64368	0	0	0	0	0	0	3372
9.3	64512	0	0	0	0	0	0	3288
9.3	64656	0	0	0	0	0	0	3345
9.3	64800	0	0	0	0	0	0	3528
9.3	64944	0	0	0	0	0	0	3333
9.3	65088	0	0	0	0	0	0	3189
9.3	65232	0	0	0	0	0	0	3282
9.3	65376	0	0	0	0	0	0	3378
9.3	65520	0	0	0	0	0	0	3339
9.3	65664	0	0	0	0	0	0	3285
9.3	65808	0	0	0	0	0	0	3267
9.3	65952	0	0	0	0	0	0	3441
9.3	66096	0	0	0	0	0	0	3357
9.3	66240	0	0	0	0	0	0	3414
9.3	66384	0	0	0	0	0	0	3513
9.3	66528	0	0	0	0	0	0	3327
9.3	66672	0	0	0	0	0	0	3201
9.3	66816	0	0	0	0	0	0	3354
9.3	66960	0	0	0	0	0	0	3375
9.3	67104	0	0	0	0	0	0	3375
9.3	67248	0	0	0	0	0	0	3471
9.3	67392	0	0	0	0	0	0	3465
9.3	67536	0	0	0	0	0	0	3546
9.3	67680	0	0	0	0	0	0	3495
9.3	67824	0	0	0	0	0	0	3399
9.3	67968	0	0	0	0	0	0	3363
9.3	68112	0	0	0	0	0	0	3378
9.3	68256	0	0	0	0	0	0	3315
9.3	68400	0	0	0	0	0	0	3255
9.3	68544	0	0	0	0	0	0	3300
9.3	68688	0	0	0	0	0	0	3327
9.3	68832	0	0	0	0	0	0	3405
9.3	68976	0	0	0	0	0	0	3270
9.3	69120	0	0	0	0	0	0	3267
10.2	43344	0	62	0	62	62	307.801	1194
10.2	43488	0	60	0	60	60	329.744	1206
10.2	43632	0	57	0	57	57	318.713	1227
10.2	43776	0	57	0	57	57	318.713	1122
10.2	43920	0	51	0	51	51	318.713	1158
10.2	44064	0	48	0	48	48	307.683	1134
10.2	44208	0	44	0	44	44	341.614	1176
10.2	44352	0	38	0	38	38	281.632	1191
10.2	44496	0	30	0	30	30	220.494	1236
10.2	44640	0	30	0	30	30	242.449	1161
10.2	44784	0	29	0	29	29	241.402	1140
10.2	44928	0	25	0	25	25	194.443	1128
10.2	45072	0	22	0	22	22	193.389	1056
10.2	45216	0	19	0	19	19	171.331	1110
10.2	45360	0	13	0	13	13	128.261	1065
10.2	45504	0	10	0	10	10	88.2445	1173
10.2	45648	0	8	0	8	8	80.1504	1128
10.2	45792	0	8	0	8	8	74.1632	1164
10.2	45936	0	7	0	7	7	61.1375	1230
10.2	46080	0	6	0	6	6	67.1248	1176
10.2	46224	0	4	0	4	4	37.0816	1194
10.2	46368	0	3	0	3	3	26.0513	1212
10.2	46512	0	3	0	3	3	26.0513	1203
10.2	46656	0	2	0	2	2	26.0513	1173
10.2	46800	0	1	0	1	1	11.0303	1095
10.2	46944	0	0	0	0	0	0	1155
10.2	47088	0	0	0	0	0	0	1155
10.2	47232	0	0	0	0	0	0	1041
10.2	47376	0	0	0	0	0	0	1032
10.2	47520	0	0	0	0	0	0	1068
10.2	47664	0	0	0	0	0	0	1107
10.2	47808	0	0	0	0	0	0	1062
10.2	47952	0	0	0	0	0	0	942
10.2	48096	0	0	0	0	0	0	1098
10.2	48240	0	0	0	0	0	0	1044
10.2	48384	0	0	0	0	0	0	1023
10.2	48528	0	0	0	0	0	0	939
10.2	48672	0	0	0	0	0	0	1047
10.2	48816	0	0	0	0	0	0	1056
10.2	48960	0	0	0	0	0	0	1104
10.2	49104	0	0	0	0	0	0	1089
10.2	49248	0	0	0	0	0	0	1044
10.2	49392	0	0	0	0	0	0	1113
10.2	49536	0	0	0	0	0	0	1155
10.2	49680	0	0	0	0	0	0	1068
10.2	49824	0	0	0	0	0	0	1182
10.2	49968	0	0	0	0	0	0	1110
10.2	50112	0	0	0	0	0	0	1101
10.2	50256	0	0	0	0	0	0	1101
10.2	50400	0	0	0	0	0	0	1119
10.2	50544	0	0	0	0	0	0	993
10.2	50688	0	0	0	0	0	0	987
10.2	50832	0	0	0	0	0	0	1068
10.2	50976	0	0	0	0	0	0	1059
10.2	51120	0	0	0	0	0	0	1104
10.2	51264	0	0	0	0	0	0	1020
10.2	51408	0	0	0	0	0	0	1131
10.2	51552	0	0	0	0	0	0	1080
10.2	51696	0	0	0	0	0	0	1128
10.2	51840	0	0	0	0	0	0	1041
10.2	51984	0	0	0	0	0	0	1020
10.2	52128	0	0	0	0	0	0	1107
10.2	52272	0	0	0	0	0	0	1083
10.2	52416	0	0	0	0	0	0	1053
10.2	52560	0	0	0	0	0	0	1065
10.2	52704	0	0	0	0	0	0	1008
10.2	52848	0	0	0	0	0	0	1143
10.2	52992	0	0	0	0	0	0	1164
10.2	53136	0	0	0	0	0	0	1161
10.2	53280	0	0	0	0	0	0	1101
10.2	53424	0	0	0	0	0	0	1092
10.2	53568	0	0	0	0	0	0	1086
10.2	53712	0	0	0	0	0	0	1107
10.2	53856	0	0	0	0	0	0	1143
10.2	54000	0	0	0	0	0	0	1101
10.2	54144	0	0	0	0	0	0	1032
10.2	54288	0	0	0	0	0	0	1119
10.2	54432	0	0	0	0	0	0	1098
10.2	54576	0	0	0	0	0	0	1131
10.2	54720	0	0	0	0	0	0	1149
10.2	54864	0	0	0	0	0	0	1071
10.2	55008	0	0	0	0	0	0	1095
10.2	55152	0	0	0	0	0	0	1083
10.2	55296	0	0	0	0	0	0	1083
10.2	55440	0	0	0	0	0	0	1065
10.2	55584	0	0	0	0	0	0	1113
10.2	55728	0	0	0	0	0	0	1044
10.2	55872	0	0	0	0	0	0	1092
10.2	56016	0	0	0	0	0	0	1104
10.2	56160	0	0	0	0	0	0	1116
10.2	56304	0	0	0	0	0	0	1113
10.2	56448	0	0	0	0	0	0	1068
10.2	56592	0	0	0	0	0	0	1101
10.2	56736	0	0	0	0	0	0	1158
10.2	56880	0	0	0	0	0	0	1137
10.2	57024	0	0	0	0	0	0	1152
10.2	57168	0	0	0	0	0	0	1158
10.2	57312	0	0	0	0	0	0	1233
10.2	57456	0	0	0	0	0	0	1179
10.2	57600	0	0	0	0	0	0	1185
10.2	57744	0	0	0	0	0	0	1149
10.2	57888	0	0	0	0	0	0	1095
10.2	58032	0	0	0	0	0	0	1119
10.2	58176	0	0	0	0	0	0	1143
10.2	58320	0	0	0	0	0	0	1107
10.2	58464	0	0	0	0	0	0	1071
10.2	58608	0	0	0	0	0	0	1044
10.2	58752	0	0	0	0	0	0	1116
10.2	58896	0	0	0	0	0	0	1191
10.2	59040	0	0	0	0	0	0	1146
10.2	59184	0	0	0	0	0	0	1128
10.2	59328	0	0	0	0	0	0	1173
10.2	59472	0	0	0	0	0	0	1251
10.2	59616	0	0	0	0	0	0	1080
10.2	59760	0	0	0	0	0	0	1083
10.2	59904	0	0	0	0	0	0	1140
10.2	60048	0	0	0	0	0	0	1209
10.2	60192	0	0	0	0	0	0	1161
10.2	60336	0	0	0	0	0	0	1116
10.2	60480	0	0	0	0	0	0	1140
10.2	60624	0	0	0	0	0	0	1152
10.2	60768	0	0	0	0	0	0	1188
10.2	60912	0	0	0	0	0	0	1209
10.2	61056	0	0	0	0	0	0	1212
10.2	61200	0	0	0	0	0	0	1254
10.2	61344	0	0	0	0	0	0	1179
10.2	61488	0	0	0	0	0	0	1137
10.2	61632	0	0	0	0	0	0	1182
10.2	61776	0	0	0	0	0	0	1095
10.2	61920	0	0	0	0	0	0	1089
10.2	62064	0	0	0	0	0	0	1107
10.2	62208	0	0	0	0	0	0	1176
10.2	62352	0	0	0	0	0	0	1140
10.2	62496	0	0	0	0	0	0	1083
10.2	62640	0	0	0	0	0	0	1110
10.2	62784	0	0	0	0	0	0	1128
10.2	62928	0	0	0	0	0	0	1143
10.2	63072	0	0	0	0	0	0	1107
10.2	63216	0	0	0	0	0	0	1113
10.2	63360	0	0	0	0	0	0	1068
10.2	63504	0	0	0	0	0	0	1128
10.2	63648	0	0	0	0	0	0	1134
10.2	63792	0	0	0	0	0	0	1083
10.2	63936	0	0	0	0	0	0	1104
10.2	64080	0	0	0	0	0	0	1155
10.2	64224	0	0	0	0	0	0	1176
10.2	64368	0	0	0	0	0	0	1092
10.2	64512	0	0	0	0	0	0	1029
10.2	64656	0	0	0	0	0	0	1113
10.2	64800	0	0	0	0	0	0	1149
10.2	64944	0	0	0	0	0	0	1155
10.2	65088	0	0	0	0	0	0	1098
10.2	65232	0	0	0	0	0	0	1149
10.2	65376	0	0	0	0	0	0	1041
10.2	65520	0	0	0	0	0	0	1065
10.2	65664	0	0	0	0	0	0	1155
10.2	65808	0	0	0	0	0	0	1101
10.2	65952	0	0	0	0	0	0	1167
10.2	66096	0	0	0	0	0	0	1128
10.2	66240	0	0	0	0	0	0	1095
10.2	66384	0	0	0	0	0	0	1107
10.2	66528	0	0	0	0	0	0	1161
10.2	66672	0	0	0	0	0	0	1266
10.2	66816	0	0	0	0	0	0	1191
10.2	66960	0	0	0	0	0	0	1155
10.2	67104	0	0	0	0	0	0	1086
10.2	67248	0	0	0	0	0	0	1092
10.2	67392	0	0	0	0	0	0	1095
10.2	67536	0	0	0	0	0	0	1080
10.2	67680	0	0	0	0	0	0	1131
10.2	67824	0	0	0	0	0	0	1173
10.2	67968	0	0	0	0	0	0	1122
10.2	68112	0	0	0	0	0	0	1125
10.2	68256	0	0	0	0	0	0	1104
10.2	68400	0	0	0	0	0	0	1104
10.2	68544	0	0	0	0	0	0	1110
10.2	68688	0	0	0	0	0	0	1116
10.2	68832	0	0	0	0	0	0	1155
10.2	68976	0	0	0	0	0	0	1203
10.2	69120	0	0	0	0	0	0	1125
11.1	43344	0	30	0	30	30	55.1515	879
11.1	43488	0	29	0	29	29	51.165	759
11.1	43632	0	26	0	26	26	31.0976	795
11.1	43776	0	24	0	24	24	26.0513	828
11.1	43920	0	20	0	20	20	18.0741	870
11.1	44064	0	15	0	15	15	18.0741	879
11.1	44208	0	13	0	13	13	54.2222	912
11.1	44352	0	12	0	12	12	93.2991	999
11.1	44496	0	7	0	7	7	0	906
11.1	44640	0	4	0	4	4	0	867
11.1	44784	0	4	0	4	4	0	864
11.1	44928	0	4	0	4	4	35.0883	879
11.1	45072	0	3	0	3	3	0	864
11.1	45216	0	2	0	2	2	0	777
11.1	45360	0	1	0	1	1	0	816
11.1	45504	0	1	0	1	1	0	783
11.1	45648	0	1	0	1	1	0	753
11.1	45792	0	1	0	1	1	0	867
11.1	45936	0	0	0	0	0	0	837
11.1	46080	0	0	0	0	0	0	825
11.1	46224	0	0	0	0	0	0	783
11.1	46368	0	0	0	0	0	0	777
11.1	46512	0	0	0	0	0	0	795
11.1	46656	0	0	0	0	0	0	786
11.1	46800	0	0	0	0	0	0	858
11.1	46944	0	0	0	0	0	0	831
11.1	47088	0	0	0	0	0	0	858
11.1	47232	0	0	0	0	0	0	894
11.1	47376	0	0	0	0	0	0	837
11.1	47520	0	0	0	0	0	0	768
11.1	47664	0	0	0	0	0	0	825
11.1	47808	0	0	0	0	0	0	852
11.1	47952	0	0	0	0	0	0	804
11.1	48096	0	0	0	0	0	0	834
11.1	48240	0	0	0	0	0	0	813
11.1	48384	0	0	0	0	0	0	747
11.1	48528	0	0	0	0	0	0	795
11.1	48672	0	0	0	0	0	0	855
11.1	48816	0	0	0	0	0	0	795
11.1	48960	0	0	0	0	0	0	783
11.1	49104	0	0	0	0	0	0	744
11.1	49248	0	0	0	0	0	0	765
11.1	49392	0	0	0	0	0	0	765
11.1	49536	0	0	0	0	0	0	810
11.1	49680	0	0	0	0	0	0	750
11.1	49824	0	0	0	0	0	0	795
11.1	49968	0	0	0	0	0	0	828
11.1	50112	0	0	0	0	0	0	870
11.1	50256	0	0	0	0	0	0	909
11.1	50400	0	0	0	0	0	0	906
11.1	50544	0	0	0	0	0	0	882
11.1	50688	0	0	0	0	0	0	765
11.1	50832	0	0	0	0	0	0	864
11.1	50976	0	0	0	0	0	0	831
11.1	51120	0	0	0	0	0	0	867
11.1	51264	0	0	0	0	0	0	855
11.1	51408	0	0	0	0	0	0	792
11.1	51552	0	0	0	0	0	0	777
11.1	51696	0	0	0	0	0	0	840
11.1	51840	0	0	0	0	0	0	786
11.1	51984	0	0	0	0	0	0	804
11.1	52128	0	0	0	0	0	0	885
11.1	52272	0	0	0	0	0	0	849
11.1	52416	0	0	0	0	0	0	807
11.1	52560	0	0	0	0	0	0	702
11.1	52704	0	0	0	0	0	0	795
11.1	52848	0	0	0	0	0	0	849
11.1	52992	0	0	0	0	0	0	900
11.1	53136	0	0	0	0	0	0	900
11.1	53280	0	0	0	0	0	0	840
11.1	53424	0	0	0	0	0	0	876
11.1	53568	0	0	0	0	0	0	813
11.1	53712	0	0	0	0	0	0	774
11.1	53856	0	0	0	0	0	0	843
11.1	54000	0	0	0	0	0	0	852
11.1	54144	0	0	0	0	0	0	831
11.1	54288	0	0	0	0	0	0	759
11.1	54432	0	0	0	0	0	0	711
11.1	54576	0	0	0	0	0	0	795
11.1	54720	0	0	0	0	0	0	882
11.1	54864	0	0	0	0	0	0	846
11.1	55008	0	0	0	0	0	0	810
11.1	55152	0	0	0	0	0	0	930
11.1	55296	0	0	0	0	0	0	852
11.1	55440	0	0	0	0	0	0	822
11.1	55584	0	0	0	0	0	0	822
11.1	55728	0	0	0	0	0	0	834
11.1	55872	0	0	0	0	0	0	834
11.1	56016	0	0	0	0	0	0	855
11.1	56160	0	0	0	0	0	0	774
11.1	56304	0	0	0	0	0	0	822
11.1	56448	0	0	0	0	0	0	843
11.1	56592	0	0	0	0	0	0	795
11.1	56736	0	0	0	0	0	0	795
11.1	56880	0	0	0	0	0	0	825
11.1	57024	0	0	0	0	0	0	822
11.1	57168	0	0	0	0	0	0	813
11.1	57312	0	0	0	0	0	0	825
11.1	57456	0	0	0	0	0	0	810
11.1	57600	0	0	0	0	0	0	744
11.1	57744	0	0	0	0	0	0	789
11.1	57888	0	0	0	0	0	0	861
11.1	58032	0	0	0	0	0	0	927
11.1	58176	0	0	0	0	0	0	888
11.1	58320	0	0	0	0	0	0	768
11.1	58464	0	0	0	0	0	0	807
11.1	58608	0	0	0	0	0	0	804
11.1	58752	0	0	0	0	0	0	798
11.1	58896	0	0	0	0	0	0	855
11.1	59040	0	0	0	0	0	0	876
11.1	59184	0	0	0	0	0	0	879
11.1	59328	0	0	0	0	0	0	912
11.1	59472	0	0	0	0	0	0	861
11.1	59616	0	0	0	0	0	0	807
11.1	59760	0	0	0	0	0	0	816
11.1	59904	0	0	0	0	0	0	861
11.1	60048	0	0	0	0	0	0	837
11.1	60192	0	0	0	0	0	0	828
11.1	60336	0	0	0	0	0	0	810
11.1	60480	0	0	0	0	0	0	759
11.1	60624	0	0	0	0	0	0	771
11.1	60768	0	0	0	0	0	0	816
11.1	60912	0	0	0	0	0	0	750
11.1	61056	0	0	0	0	0	0	702
11.1	61200	0	0	0	0	0	0	771
11.1	61344	0	0	0	0	0	0	855
11.1	61488	0	0	0	0	0	0	921
11.1	61632	0	0	0	0	0	0	816
11.1	61776	0	0	0	0	0	0	798
11.1	61920	0	0	0	0	0	0	807
11.1	62064	0	0	0	0	0	0	789
11.1	62208	0	0	0	0	0	0	843
11.1	62352	0	0	0	0	0	0	870
11.1	62496	0	0	0	0	0	0	846
11.1	62640	0	0	0	0	0	0	885
11.1	62784	0	0	0	0	0	0	906
11.1	62928	0	0	0	0	0	0	864
11.1	63072	0	0	0	0	0	0	933
11.1	63216	0	0	0	0	0	0	849
11.1	63360	0	0	0	0	0	0	879
11.1	63504	0	0	0	0	0	0	864
11.1	63648	0	0	0	0	0	0	807
11.1	63792	0	0	0	0	0	0	777
11.1	63936	0	0	0	0	0	0	753
11.1	64080	0	0	0	0	0	0	783
11.1	64224	0	0	0	0	0	0	786
11.1	64368	0	0	0	0	0	0	747
11.1	64512	0	0	0	0	0	0	777
11.1	64656	0	0	0	0	0	0	861
11.1	64800	0	0	0	0	0	0	840
11.1	64944	0	0	0	0	0	0	915
11.1	65088	0	0	0	0	0	0	834
11.1	65232	0	0	0	0	0	0	816
11.1	65376	0	0	0	0	0	0	729
11.1	65520	0	0	0	0	0	0	780
11.1	65664	0	0	0	0	0	0	777
11.1	65808	0	0	0	0	0	0	912
11.1	65952	0	0	0	0	0	0	795
11.1	66096	0	0	0	0	0	0	837
11.1	66240	0	0	0	0	0	0	867
11.1	66384	0	0	0	0	0	0	840
11.1	66528	0	0	0	0	0	0	891
11.1	66672	0	0	0	0	0	0	885
11.1	66816	0	0	0	0	0	0	894
11.1	66960	0	0	0	0	0	0	903
11.1	67104	0	0	0	0	0	0	828
11.1	67248	0	0	0	0	0	0	771
11.1	67392	0	0	0	0	0	0	819
11.1	67536	0	0	0	0	0	0	783
11.1	67680	0	0	0	0	0	0	771
11.1	67824	0	0	0	0	0	0	837
11.1	67968	0	0	0	0	0	0	828
11.1	68112	0	0	0	0	0	0	780
11.1	68256	0	0	0	0	0	0	786
11.1	68400	0	0	0	0	0	0	816
11.1	68544	0	0	0	0	0	0	819
11.1	68688	0	0	0	0	0	0	753
11.1	68832	0	0	0	0	0	0	822
11.1	68976	0	0	0	0	0	0	831
11.1	69120	0	0	0	0	0	0	774
12.3	43344	0	27	0	27	27	22.0606	1563
12.3	43488	0	26	0	26	26	22.0606	1626
12.3	43632	0	26	0	26	26	22.0606	1668
12.3	43776	0	24	0	24	24	11.0303	1656
12.3	43920	0	23	0	23	23	13.0256	1551
12.3	44064	0	19	0	19	19	0	1563
12.3	44208	0	18	0	18	18	0	1554
12.3	44352	0	17	0	17	17	0	1539
12.3	44496	0	15	0	15	15	0	1533
12.3	44640	0	11	0	11	11	0	1506
12.3	44784	0	8	0	8	8	0	1602
12.3	44928	0	7	0	7	7	0	1596
12.3	45072	0	5	0	5	5	0	1530
12.3	45216	0	4	0	4	4	0	1530
12.3	45360	0	2	0	2	2	0	1662
12.3	45504	0	2	0	2	2	0	1599
12.3	45648	0	1	0	1	1	0	1515
12.3	45792	0	1	0	1	1	0	1521
12.3	45936	0	1	0	1	1	0	1569
[truncated: 34,001 more rows]
