# Supplementary material for: GEODE: an in silico tool that translates in vitro to in vivo predictions of tuberculosis antibiotic combination efficacy
Source: Front Pharmacol. 2025 Oct 17;16:1639673. doi: 10.3389/fphar.2025.1639673 (PMC12575316; doi:10.3389/fphar.2025.1639673)
Supplement: Supplementary file 2 [file Supplementaryfile4.zip › simulation_data/HRZM-ANNNNH-max.csv]

exp	time	Int.Mtb.	Ext.Mtb.	repExtMtb	NonReplExt.Mtb.	TotMtb.	TotMtbInGranScaledRing	TotPethot
2.2	43344	0	18	0	18	18	105.259	984
2.2	43488	0	14	0	14	14	109.254	981
2.2	43632	0	10	0	10	10	79.2162	1038
2.2	43776	0	6	0	6	6	50.1118	1170
2.2	43920	0	6	0	6	6	24.0559	1140
2.2	44064	0	4	0	4	4	26.0525	1041
2.2	44208	0	2	0	2	2	0	981
2.2	44352	0	1	0	1	1	0	1011
2.2	44496	0	0	0	0	0	0	1056
2.2	44640	0	0	0	0	0	0	1107
2.2	44784	0	0	0	0	0	0	1146
2.2	44928	0	0	0	0	0	0	1098
2.2	45072	0	0	0	0	0	0	1101
2.2	45216	0	0	0	0	0	0	1107
2.2	45360	0	0	0	0	0	0	1086
2.2	45504	0	0	0	0	0	0	1110
2.2	45648	0	0	0	0	0	0	1107
2.2	45792	0	0	0	0	0	0	1044
2.2	45936	0	0	0	0	0	0	921
2.2	46080	0	0	0	0	0	0	1068
2.2	46224	0	0	0	0	0	0	1041
2.2	46368	0	0	0	0	0	0	1065
2.2	46512	0	0	0	0	0	0	1101
2.2	46656	0	0	0	0	0	0	1137
2.2	46800	0	0	0	0	0	0	1065
2.2	46944	0	0	0	0	0	0	1125
2.2	47088	0	0	0	0	0	0	1053
2.2	47232	0	0	0	0	0	0	999
2.2	47376	0	0	0	0	0	0	1008
2.2	47520	0	0	0	0	0	0	1029
2.2	47664	0	0	0	0	0	0	972
2.2	47808	0	0	0	0	0	0	993
2.2	47952	0	0	0	0	0	0	1074
2.2	48096	0	0	0	0	0	0	1092
2.2	48240	0	0	0	0	0	0	1023
2.2	48384	0	0	0	0	0	0	1002
2.2	48528	0	0	0	0	0	0	1095
2.2	48672	0	0	0	0	0	0	1059
2.2	48816	0	0	0	0	0	0	996
2.2	48960	0	0	0	0	0	0	1026
2.2	49104	0	0	0	0	0	0	993
2.2	49248	0	0	0	0	0	0	1083
2.2	49392	0	0	0	0	0	0	993
2.2	49536	0	0	0	0	0	0	1104
2.2	49680	0	0	0	0	0	0	1098
2.2	49824	0	0	0	0	0	0	1056
2.2	49968	0	0	0	0	0	0	1050
2.2	50112	0	0	0	0	0	0	1035
2.2	50256	0	0	0	0	0	0	1008
2.2	50400	0	0	0	0	0	0	993
2.2	50544	0	0	0	0	0	0	1017
2.2	50688	0	0	0	0	0	0	1032
2.2	50832	0	0	0	0	0	0	1011
2.2	50976	0	0	0	0	0	0	999
2.2	51120	0	0	0	0	0	0	999
2.2	51264	0	0	0	0	0	0	1062
2.2	51408	0	0	0	0	0	0	1056
2.2	51552	0	0	0	0	0	0	1101
2.2	51696	0	0	0	0	0	0	1086
2.2	51840	0	0	0	0	0	0	1023
2.2	51984	0	0	0	0	0	0	1047
2.2	52128	0	0	0	0	0	0	1149
2.2	52272	0	0	0	0	0	0	1056
2.2	52416	0	0	0	0	0	0	1050
2.2	52560	0	0	0	0	0	0	1047
2.2	52704	0	0	0	0	0	0	933
2.2	52848	0	0	0	0	0	0	972
2.2	52992	0	0	0	0	0	0	1026
2.2	53136	0	0	0	0	0	0	1122
2.2	53280	0	0	0	0	0	0	1017
2.2	53424	0	0	0	0	0	0	1095
2.2	53568	0	0	0	0	0	0	1083
2.2	53712	0	0	0	0	0	0	972
2.2	53856	0	0	0	0	0	0	1077
2.2	54000	0	0	0	0	0	0	1080
2.2	54144	0	0	0	0	0	0	1116
2.2	54288	0	0	0	0	0	0	1008
2.2	54432	0	0	0	0	0	0	1065
2.2	54576	0	0	0	0	0	0	984
2.2	54720	0	0	0	0	0	0	990
2.2	54864	0	0	0	0	0	0	1083
2.2	55008	0	0	0	0	0	0	1068
2.2	55152	0	0	0	0	0	0	1035
2.2	55296	0	0	0	0	0	0	1056
2.2	55440	0	0	0	0	0	0	1119
2.2	55584	0	0	0	0	0	0	1167
2.2	55728	0	0	0	0	0	0	1149
2.2	55872	0	0	0	0	0	0	1095
2.2	56016	0	0	0	0	0	0	1071
2.2	56160	0	0	0	0	0	0	1062
2.2	56304	0	0	0	0	0	0	1080
2.2	56448	0	0	0	0	0	0	1017
2.2	56592	0	0	0	0	0	0	996
2.2	56736	0	0	0	0	0	0	987
2.2	56880	0	0	0	0	0	0	927
2.2	57024	0	0	0	0	0	0	972
2.2	57168	0	0	0	0	0	0	1053
2.2	57312	0	0	0	0	0	0	1086
2.2	57456	0	0	0	0	0	0	1035
2.2	57600	0	0	0	0	0	0	993
2.2	57744	0	0	0	0	0	0	966
2.2	57888	0	0	0	0	0	0	1002
2.2	58032	0	0	0	0	0	0	993
2.2	58176	0	0	0	0	0	0	993
2.2	58320	0	0	0	0	0	0	984
2.2	58464	0	0	0	0	0	0	996
2.2	58608	0	0	0	0	0	0	1035
2.2	58752	0	0	0	0	0	0	969
2.2	58896	0	0	0	0	0	0	987
2.2	59040	0	0	0	0	0	0	1008
2.2	59184	0	0	0	0	0	0	1092
2.2	59328	0	0	0	0	0	0	1005
2.2	59472	0	0	0	0	0	0	972
2.2	59616	0	0	0	0	0	0	1059
2.2	59760	0	0	0	0	0	0	1047
2.2	59904	0	0	0	0	0	0	1041
2.2	60048	0	0	0	0	0	0	936
2.2	60192	0	0	0	0	0	0	975
2.2	60336	0	0	0	0	0	0	978
2.2	60480	0	0	0	0	0	0	999
2.2	60624	0	0	0	0	0	0	972
2.2	60768	0	0	0	0	0	0	993
2.2	60912	0	0	0	0	0	0	993
2.2	61056	0	0	0	0	0	0	1044
2.2	61200	0	0	0	0	0	0	1023
2.2	61344	0	0	0	0	0	0	1008
2.2	61488	0	0	0	0	0	0	1053
2.2	61632	0	0	0	0	0	0	1050
2.2	61776	0	0	0	0	0	0	1041
2.2	61920	0	0	0	0	0	0	957
2.2	62064	0	0	0	0	0	0	960
2.2	62208	0	0	0	0	0	0	975
2.2	62352	0	0	0	0	0	0	978
2.2	62496	0	0	0	0	0	0	1044
2.2	62640	0	0	0	0	0	0	1065
2.2	62784	0	0	0	0	0	0	1020
2.2	62928	0	0	0	0	0	0	927
2.2	63072	0	0	0	0	0	0	957
2.2	63216	0	0	0	0	0	0	1065
2.2	63360	0	0	0	0	0	0	1101
2.2	63504	0	0	0	0	0	0	1110
2.2	63648	0	0	0	0	0	0	1023
2.2	63792	0	0	0	0	0	0	993
2.2	63936	0	0	0	0	0	0	1041
2.2	64080	0	0	0	0	0	0	1095
2.2	64224	0	0	0	0	0	0	1008
2.2	64368	0	0	0	0	0	0	1050
2.2	64512	0	0	0	0	0	0	1005
2.2	64656	0	0	0	0	0	0	999
2.2	64800	0	0	0	0	0	0	1005
2.2	64944	0	0	0	0	0	0	1068
2.2	65088	0	0	0	0	0	0	1032
2.2	65232	0	0	0	0	0	0	1110
2.2	65376	0	0	0	0	0	0	1038
2.2	65520	0	0	0	0	0	0	969
2.2	65664	0	0	0	0	0	0	1011
2.2	65808	0	0	0	0	0	0	1041
2.2	65952	0	0	0	0	0	0	972
2.2	66096	0	0	0	0	0	0	957
2.2	66240	0	0	0	0	0	0	1017
2.2	66384	0	0	0	0	0	0	960
2.2	66528	0	0	0	0	0	0	960
2.2	66672	0	0	0	0	0	0	1011
2.2	66816	0	0	0	0	0	0	981
2.2	66960	0	0	0	0	0	0	999
2.2	67104	0	0	0	0	0	0	1038
2.2	67248	0	0	0	0	0	0	1053
2.2	67392	0	0	0	0	0	0	1047
2.2	67536	0	0	0	0	0	0	1041
2.2	67680	0	0	0	0	0	0	996
2.2	67824	0	0	0	0	0	0	969
2.2	67968	0	0	0	0	0	0	1029
2.2	68112	0	0	0	0	0	0	1020
2.2	68256	0	0	0	0	0	0	1026
2.2	68400	0	0	0	0	0	0	1029
2.2	68544	0	0	0	0	0	0	999
2.2	68688	0	0	0	0	0	0	987
2.2	68832	0	0	0	0	0	0	975
2.2	68976	0	0	0	0	0	0	975
2.2	69120	0	0	0	0	0	0	1059
3.2	43344	0	366	0	366	366	3135.41	3183
3.2	43488	0	339	0	339	339	2776.35	3261
3.2	43632	0	302	0	302	302	2510.44	3180
3.2	43776	0	266	0	266	266	2180.31	3348
3.2	43920	0	237	0	237	237	1982.14	3222
3.2	44064	0	213	0	213	213	1774.56	3285
3.2	44208	0	190	0	190	190	1584.67	3207
3.2	44352	0	167	0	167	167	1399.66	3183
3.2	44496	0	145	0	145	145	1142.22	3153
3.2	44640	0	117	0	117	117	868.742	3228
3.2	44784	0	95	0	95	95	705.149	3099
3.2	44928	0	74	0	74	74	526.461	3135
3.2	45072	0	55	0	55	55	394.041	3210
3.2	45216	0	42	0	42	42	327.975	3138
3.2	45360	0	30	0	30	30	258.705	3126
3.2	45504	0	18	0	18	18	147.18	3084
3.2	45648	0	10	0	10	10	74.6028	3018
3.2	45792	0	4	0	4	4	40.1439	3129
3.2	45936	0	1	0	1	1	9.03704	3120
3.2	46080	0	1	0	1	1	9.03704	3231
3.2	46224	0	1	0	1	1	9.03704	3171
3.2	46368	0	0	0	0	0	0	3177
3.2	46512	0	0	0	0	0	0	3339
3.2	46656	0	0	0	0	0	0	3168
3.2	46800	0	0	0	0	0	0	3195
3.2	46944	0	0	0	0	0	0	3234
3.2	47088	0	0	0	0	0	0	3174
3.2	47232	0	0	0	0	0	0	3147
3.2	47376	0	0	0	0	0	0	3138
3.2	47520	0	0	0	0	0	0	3126
3.2	47664	0	0	0	0	0	0	3246
3.2	47808	0	0	0	0	0	0	3225
3.2	47952	0	0	0	0	0	0	3288
3.2	48096	0	0	0	0	0	0	3180
3.2	48240	0	0	0	0	0	0	3102
3.2	48384	0	0	0	0	0	0	3180
3.2	48528	0	0	0	0	0	0	3204
3.2	48672	0	0	0	0	0	0	3039
3.2	48816	0	0	0	0	0	0	3168
3.2	48960	0	0	0	0	0	0	3222
3.2	49104	0	0	0	0	0	0	3180
3.2	49248	0	0	0	0	0	0	3219
3.2	49392	0	0	0	0	0	0	3279
3.2	49536	0	0	0	0	0	0	3003
3.2	49680	0	0	0	0	0	0	3081
3.2	49824	0	0	0	0	0	0	3237
3.2	49968	0	0	0	0	0	0	3207
3.2	50112	0	0	0	0	0	0	3273
3.2	50256	0	0	0	0	0	0	3357
3.2	50400	0	0	0	0	0	0	3285
3.2	50544	0	0	0	0	0	0	3219
3.2	50688	0	0	0	0	0	0	3183
3.2	50832	0	0	0	0	0	0	3294
3.2	50976	0	0	0	0	0	0	3048
3.2	51120	0	0	0	0	0	0	3189
3.2	51264	0	0	0	0	0	0	3186
3.2	51408	0	0	0	0	0	0	3255
3.2	51552	0	0	0	0	0	0	3351
3.2	51696	0	0	0	0	0	0	3240
3.2	51840	0	0	0	0	0	0	3204
3.2	51984	0	0	0	0	0	0	3261
3.2	52128	0	0	0	0	0	0	3210
3.2	52272	0	0	0	0	0	0	3228
3.2	52416	0	0	0	0	0	0	3207
3.2	52560	0	0	0	0	0	0	3249
3.2	52704	0	0	0	0	0	0	3264
3.2	52848	0	0	0	0	0	0	3270
3.2	52992	0	0	0	0	0	0	3255
3.2	53136	0	0	0	0	0	0	3228
3.2	53280	0	0	0	0	0	0	3228
3.2	53424	0	0	0	0	0	0	3159
3.2	53568	0	0	0	0	0	0	3069
3.2	53712	0	0	0	0	0	0	3111
3.2	53856	0	0	0	0	0	0	3216
3.2	54000	0	0	0	0	0	0	3168
3.2	54144	0	0	0	0	0	0	3174
3.2	54288	0	0	0	0	0	0	3204
3.2	54432	0	0	0	0	0	0	3069
3.2	54576	0	0	0	0	0	0	3165
3.2	54720	0	0	0	0	0	0	3096
3.2	54864	0	0	0	0	0	0	3090
3.2	55008	0	0	0	0	0	0	3144
3.2	55152	0	0	0	0	0	0	3075
3.2	55296	0	0	0	0	0	0	2970
3.2	55440	0	0	0	0	0	0	3078
3.2	55584	0	0	0	0	0	0	3144
3.2	55728	0	0	0	0	0	0	3114
3.2	55872	0	0	0	0	0	0	3252
3.2	56016	0	0	0	0	0	0	3198
3.2	56160	0	0	0	0	0	0	3114
3.2	56304	0	0	0	0	0	0	2973
3.2	56448	0	0	0	0	0	0	3012
3.2	56592	0	0	0	0	0	0	3060
3.2	56736	0	0	0	0	0	0	3042
3.2	56880	0	0	0	0	0	0	3009
3.2	57024	0	0	0	0	0	0	3042
3.2	57168	0	0	0	0	0	0	3207
3.2	57312	0	0	0	0	0	0	3237
3.2	57456	0	0	0	0	0	0	3318
3.2	57600	0	0	0	0	0	0	3189
3.2	57744	0	0	0	0	0	0	3144
3.2	57888	0	0	0	0	0	0	3027
3.2	58032	0	0	0	0	0	0	3174
3.2	58176	0	0	0	0	0	0	3141
3.2	58320	0	0	0	0	0	0	3180
3.2	58464	0	0	0	0	0	0	3126
3.2	58608	0	0	0	0	0	0	3117
3.2	58752	0	0	0	0	0	0	3105
3.2	58896	0	0	0	0	0	0	3105
3.2	59040	0	0	0	0	0	0	3255
3.2	59184	0	0	0	0	0	0	3258
3.2	59328	0	0	0	0	0	0	3216
3.2	59472	0	0	0	0	0	0	3246
3.2	59616	0	0	0	0	0	0	3237
3.2	59760	0	0	0	0	0	0	3141
3.2	59904	0	0	0	0	0	0	3165
3.2	60048	0	0	0	0	0	0	3030
3.2	60192	0	0	0	0	0	0	3066
3.2	60336	0	0	0	0	0	0	3162
3.2	60480	0	0	0	0	0	0	3144
3.2	60624	0	0	0	0	0	0	3216
3.2	60768	0	0	0	0	0	0	3198
3.2	60912	0	0	0	0	0	0	3297
3.2	61056	0	0	0	0	0	0	3327
3.2	61200	0	0	0	0	0	0	3429
3.2	61344	0	0	0	0	0	0	3255
3.2	61488	0	0	0	0	0	0	3246
3.2	61632	0	0	0	0	0	0	3351
3.2	61776	0	0	0	0	0	0	3321
3.2	61920	0	0	0	0	0	0	3207
3.2	62064	0	0	0	0	0	0	3144
3.2	62208	0	0	0	0	0	0	3312
3.2	62352	0	0	0	0	0	0	3297
3.2	62496	0	0	0	0	0	0	3384
3.2	62640	0	0	0	0	0	0	3300
3.2	62784	0	0	0	0	0	0	3120
3.2	62928	0	0	0	0	0	0	3186
3.2	63072	0	0	0	0	0	0	3258
3.2	63216	0	0	0	0	0	0	3078
3.2	63360	0	0	0	0	0	0	3090
3.2	63504	0	0	0	0	0	0	3096
3.2	63648	0	0	0	0	0	0	3171
3.2	63792	0	0	0	0	0	0	3246
3.2	63936	0	0	0	0	0	0	3198
3.2	64080	0	0	0	0	0	0	3213
3.2	64224	0	0	0	0	0	0	3099
3.2	64368	0	0	0	0	0	0	3168
3.2	64512	0	0	0	0	0	0	3267
3.2	64656	0	0	0	0	0	0	3225
3.2	64800	0	0	0	0	0	0	3228
3.2	64944	0	0	0	0	0	0	3084
3.2	65088	0	0	0	0	0	0	3096
3.2	65232	0	0	0	0	0	0	3012
3.2	65376	0	0	0	0	0	0	3096
3.2	65520	0	0	0	0	0	0	3114
3.2	65664	0	0	0	0	0	0	3213
3.2	65808	0	0	0	0	0	0	3078
3.2	65952	0	0	0	0	0	0	3135
3.2	66096	0	0	0	0	0	0	3228
3.2	66240	0	0	0	0	0	0	3219
3.2	66384	0	0	0	0	0	0	3261
3.2	66528	0	0	0	0	0	0	3123
3.2	66672	0	0	0	0	0	0	3222
3.2	66816	0	0	0	0	0	0	3255
3.2	66960	0	0	0	0	0	0	3114
3.2	67104	0	0	0	0	0	0	3126
3.2	67248	0	0	0	0	0	0	3372
3.2	67392	0	0	0	0	0	0	3369
3.2	67536	0	0	0	0	0	0	3075
3.2	67680	0	0	0	0	0	0	3165
3.2	67824	0	0	0	0	0	0	3186
3.2	67968	0	0	0	0	0	0	3189
3.2	68112	0	0	0	0	0	0	3180
3.2	68256	0	0	0	0	0	0	3057
3.2	68400	0	0	0	0	0	0	3027
3.2	68544	0	0	0	0	0	0	3228
3.2	68688	0	0	0	0	0	0	3261
3.2	68832	0	0	0	0	0	0	3171
3.2	68976	0	0	0	0	0	0	3099
3.2	69120	0	0	0	0	0	0	3159
4.1	43344	0	51	0	51	51	477.521	2337
4.1	43488	0	47	0	47	47	481.438	2637
4.1	43632	0	42	0	42	42	165.245	2592
4.1	43776	0	38	0	38	38	248.348	2514
4.1	43920	0	33	0	33	33	351.347	2328
4.1	44064	0	27	0	27	27	195.208	2271
4.1	44208	0	22	0	22	22	248.266	2238
4.1	44352	0	19	0	19	19	126.171	2142
4.1	44496	0	16	0	16	16	62.0863	2175
4.1	44640	0	14	0	14	14	178.188	2031
4.1	44784	0	8	0	8	8	49.0614	1995
4.1	44928	0	6	0	6	6	91.0924	2061
4.1	45072	0	6	0	6	6	89.0945	2034
4.1	45216	0	2	0	2	2	0	2079
4.1	45360	0	2	0	2	2	0	2139
4.1	45504	0	0	0	0	0	0	2190
4.1	45648	0	0	0	0	0	0	2136
4.1	45792	0	0	0	0	0	0	2232
4.1	45936	0	0	0	0	0	0	2196
4.1	46080	0	0	0	0	0	0	2100
4.1	46224	0	0	0	0	0	0	2058
4.1	46368	0	0	0	0	0	0	2088
4.1	46512	0	0	0	0	0	0	2223
4.1	46656	0	0	0	0	0	0	2439
4.1	46800	0	0	0	0	0	0	2433
4.1	46944	0	0	0	0	0	0	2301
4.1	47088	0	0	0	0	0	0	2298
4.1	47232	0	0	0	0	0	0	2403
4.1	47376	0	0	0	0	0	0	2196
4.1	47520	0	0	0	0	0	0	2076
4.1	47664	0	0	0	0	0	0	2130
4.1	47808	0	0	0	0	0	0	2199
4.1	47952	0	0	0	0	0	0	2181
4.1	48096	0	0	0	0	0	0	2196
4.1	48240	0	0	0	0	0	0	2181
4.1	48384	0	0	0	0	0	0	2256
4.1	48528	0	0	0	0	0	0	2169
4.1	48672	0	0	0	0	0	0	2166
4.1	48816	0	0	0	0	0	0	2091
4.1	48960	0	0	0	0	0	0	2154
4.1	49104	0	0	0	0	0	0	2085
4.1	49248	0	0	0	0	0	0	2040
4.1	49392	0	0	0	0	0	0	2034
4.1	49536	0	0	0	0	0	0	2049
4.1	49680	0	0	0	0	0	0	2088
4.1	49824	0	0	0	0	0	0	2106
4.1	49968	0	0	0	0	0	0	2145
4.1	50112	0	0	0	0	0	0	2313
4.1	50256	0	0	0	0	0	0	2298
4.1	50400	0	0	0	0	0	0	2196
4.1	50544	0	0	0	0	0	0	2163
4.1	50688	0	0	0	0	0	0	2178
4.1	50832	0	0	0	0	0	0	2223
4.1	50976	0	0	0	0	0	0	2076
4.1	51120	0	0	0	0	0	0	2061
4.1	51264	0	0	0	0	0	0	2034
4.1	51408	0	0	0	0	0	0	2088
4.1	51552	0	0	0	0	0	0	1956
4.1	51696	0	0	0	0	0	0	1986
4.1	51840	0	0	0	0	0	0	2088
4.1	51984	0	0	0	0	0	0	2223
4.1	52128	0	0	0	0	0	0	2109
4.1	52272	0	0	0	0	0	0	2031
4.1	52416	0	0	0	0	0	0	1956
4.1	52560	0	0	0	0	0	0	2100
4.1	52704	0	0	0	0	0	0	1977
4.1	52848	0	0	0	0	0	0	2094
4.1	52992	0	0	0	0	0	0	2055
4.1	53136	0	0	0	0	0	0	2007
4.1	53280	0	0	0	0	0	0	2028
4.1	53424	0	0	0	0	0	0	2103
4.1	53568	0	0	0	0	0	0	2058
4.1	53712	0	0	0	0	0	0	2040
4.1	53856	0	0	0	0	0	0	2031
4.1	54000	0	0	0	0	0	0	2115
4.1	54144	0	0	0	0	0	0	2100
4.1	54288	0	0	0	0	0	0	2076
4.1	54432	0	0	0	0	0	0	2046
4.1	54576	0	0	0	0	0	0	2073
4.1	54720	0	0	0	0	0	0	2097
4.1	54864	0	0	0	0	0	0	2223
4.1	55008	0	0	0	0	0	0	2190
4.1	55152	0	0	0	0	0	0	2109
4.1	55296	0	0	0	0	0	0	2058
4.1	55440	0	0	0	0	0	0	2112
4.1	55584	0	0	0	0	0	0	2085
4.1	55728	0	0	0	0	0	0	1989
4.1	55872	0	0	0	0	0	0	2034
4.1	56016	0	0	0	0	0	0	2139
4.1	56160	0	0	0	0	0	0	2232
4.1	56304	0	0	0	0	0	0	2154
4.1	56448	0	0	0	0	0	0	2085
4.1	56592	0	0	0	0	0	0	2100
4.1	56736	0	0	0	0	0	0	2082
4.1	56880	0	0	0	0	0	0	2169
4.1	57024	0	0	0	0	0	0	2178
4.1	57168	0	0	0	0	0	0	2256
4.1	57312	0	0	0	0	0	0	2190
4.1	57456	0	0	0	0	0	0	2064
4.1	57600	0	0	0	0	0	0	2076
4.1	57744	0	0	0	0	0	0	1956
4.1	57888	0	0	0	0	0	0	2013
4.1	58032	0	0	0	0	0	0	2058
4.1	58176	0	0	0	0	0	0	1998
4.1	58320	0	0	0	0	0	0	2058
4.1	58464	0	0	0	0	0	0	2088
4.1	58608	0	0	0	0	0	0	2073
4.1	58752	0	0	0	0	0	0	2058
4.1	58896	0	0	0	0	0	0	2118
4.1	59040	0	0	0	0	0	0	2154
4.1	59184	0	0	0	0	0	0	2310
4.1	59328	0	0	0	0	0	0	2052
4.1	59472	0	0	0	0	0	0	2175
4.1	59616	0	0	0	0	0	0	2130
4.1	59760	0	0	0	0	0	0	2133
4.1	59904	0	0	0	0	0	0	2133
4.1	60048	0	0	0	0	0	0	2088
4.1	60192	0	0	0	0	0	0	2172
4.1	60336	0	0	0	0	0	0	2031
4.1	60480	0	0	0	0	0	0	2103
4.1	60624	0	0	0	0	0	0	2043
4.1	60768	0	0	0	0	0	0	2151
4.1	60912	0	0	0	0	0	0	2124
4.1	61056	0	0	0	0	0	0	2220
4.1	61200	0	0	0	0	0	0	2256
4.1	61344	0	0	0	0	0	0	2196
4.1	61488	0	0	0	0	0	0	2046
4.1	61632	0	0	0	0	0	0	2136
4.1	61776	0	0	0	0	0	0	2238
4.1	61920	0	0	0	0	0	0	2058
4.1	62064	0	0	0	0	0	0	2184
4.1	62208	0	0	0	0	0	0	2196
4.1	62352	0	0	0	0	0	0	2142
4.1	62496	0	0	0	0	0	0	2019
4.1	62640	0	0	0	0	0	0	2154
4.1	62784	0	0	0	0	0	0	2115
4.1	62928	0	0	0	0	0	0	2136
4.1	63072	0	0	0	0	0	0	2151
4.1	63216	0	0	0	0	0	0	2106
4.1	63360	0	0	0	0	0	0	2148
4.1	63504	0	0	0	0	0	0	2085
4.1	63648	0	0	0	0	0	0	2118
4.1	63792	0	0	0	0	0	0	2133
4.1	63936	0	0	0	0	0	0	2193
4.1	64080	0	0	0	0	0	0	2121
4.1	64224	0	0	0	0	0	0	2196
4.1	64368	0	0	0	0	0	0	2190
4.1	64512	0	0	0	0	0	0	2139
4.1	64656	0	0	0	0	0	0	2130
4.1	64800	0	0	0	0	0	0	2100
4.1	64944	0	0	0	0	0	0	2082
4.1	65088	0	0	0	0	0	0	2028
4.1	65232	0	0	0	0	0	0	2196
4.1	65376	0	0	0	0	0	0	2160
4.1	65520	0	0	0	0	0	0	2091
4.1	65664	0	0	0	0	0	0	2103
4.1	65808	0	0	0	0	0	0	2193
4.1	65952	0	0	0	0	0	0	2100
4.1	66096	0	0	0	0	0	0	2040
4.1	66240	0	0	0	0	0	0	2121
4.1	66384	0	0	0	0	0	0	2178
4.1	66528	0	0	0	0	0	0	2139
4.1	66672	0	0	0	0	0	0	2073
4.1	66816	0	0	0	0	0	0	1980
4.1	66960	0	0	0	0	0	0	1995
4.1	67104	0	0	0	0	0	0	2112
4.1	67248	0	0	0	0	0	0	2112
4.1	67392	0	0	0	0	0	0	2034
4.1	67536	0	0	0	0	0	0	2055
4.1	67680	0	0	0	0	0	0	2061
4.1	67824	0	0	0	0	0	0	2052
4.1	67968	0	0	0	0	0	0	2214
4.1	68112	0	0	0	0	0	0	2121
4.1	68256	0	0	0	0	0	0	2181
4.1	68400	0	0	0	0	0	0	2226
4.1	68544	0	0	0	0	0	0	2310
4.1	68688	0	0	0	0	0	0	2061
4.1	68832	0	0	0	0	0	0	2118
4.1	68976	0	0	0	0	0	0	2151
4.1	69120	0	0	0	0	0	0	2169
4.2	43344	0	29	0	29	29	153.272	1992
4.2	43488	0	27	0	27	27	93.1798	1944
4.2	43632	0	22	0	22	22	120.183	1926
4.2	43776	0	19	0	19	19	83.1007	1935
4.2	43920	0	14	0	14	14	66.081	1959
4.2	44064	0	13	0	13	13	101.162	1854
4.2	44208	0	12	0	12	12	45.0667	1791
4.2	44352	0	10	0	10	10	49.0614	1779
4.2	44496	0	7	0	7	7	47.0649	1839
4.2	44640	0	2	0	2	2	0	1875
4.2	44784	0	1	0	1	1	0	1956
4.2	44928	0	1	0	1	1	13.0256	1938
4.2	45072	0	1	0	1	1	15.0222	1920
4.2	45216	0	0	0	0	0	0	1920
4.2	45360	0	0	0	0	0	0	2028
4.2	45504	0	0	0	0	0	0	2082
4.2	45648	0	0	0	0	0	0	2022
4.2	45792	0	0	0	0	0	0	1893
4.2	45936	0	0	0	0	0	0	1833
4.2	46080	0	0	0	0	0	0	1866
4.2	46224	0	0	0	0	0	0	1848
4.2	46368	0	0	0	0	0	0	1836
4.2	46512	0	0	0	0	0	0	1920
4.2	46656	0	0	0	0	0	0	1887
4.2	46800	0	0	0	0	0	0	1785
4.2	46944	0	0	0	0	0	0	1809
4.2	47088	0	0	0	0	0	0	1767
4.2	47232	0	0	0	0	0	0	1764
4.2	47376	0	0	0	0	0	0	1806
4.2	47520	0	0	0	0	0	0	1824
4.2	47664	0	0	0	0	0	0	1893
4.2	47808	0	0	0	0	0	0	1953
4.2	47952	0	0	0	0	0	0	2022
4.2	48096	0	0	0	0	0	0	1896
4.2	48240	0	0	0	0	0	0	1929
4.2	48384	0	0	0	0	0	0	1857
4.2	48528	0	0	0	0	0	0	1797
4.2	48672	0	0	0	0	0	0	1767
4.2	48816	0	0	0	0	0	0	1800
4.2	48960	0	0	0	0	0	0	1701
4.2	49104	0	0	0	0	0	0	1842
4.2	49248	0	0	0	0	0	0	1770
4.2	49392	0	0	0	0	0	0	1770
4.2	49536	0	0	0	0	0	0	1701
4.2	49680	0	0	0	0	0	0	1761
4.2	49824	0	0	0	0	0	0	1812
4.2	49968	0	0	0	0	0	0	1839
4.2	50112	0	0	0	0	0	0	1827
4.2	50256	0	0	0	0	0	0	1827
4.2	50400	0	0	0	0	0	0	1809
4.2	50544	0	0	0	0	0	0	1794
4.2	50688	0	0	0	0	0	0	1836
4.2	50832	0	0	0	0	0	0	1926
4.2	50976	0	0	0	0	0	0	1896
4.2	51120	0	0	0	0	0	0	1812
4.2	51264	0	0	0	0	0	0	1866
4.2	51408	0	0	0	0	0	0	1857
4.2	51552	0	0	0	0	0	0	1995
4.2	51696	0	0	0	0	0	0	1854
4.2	51840	0	0	0	0	0	0	1881
4.2	51984	0	0	0	0	0	0	1779
4.2	52128	0	0	0	0	0	0	1935
4.2	52272	0	0	0	0	0	0	1932
4.2	52416	0	0	0	0	0	0	1836
4.2	52560	0	0	0	0	0	0	1869
4.2	52704	0	0	0	0	0	0	1860
4.2	52848	0	0	0	0	0	0	1989
4.2	52992	0	0	0	0	0	0	2019
4.2	53136	0	0	0	0	0	0	1944
4.2	53280	0	0	0	0	0	0	1887
4.2	53424	0	0	0	0	0	0	1998
4.2	53568	0	0	0	0	0	0	2076
4.2	53712	0	0	0	0	0	0	1965
4.2	53856	0	0	0	0	0	0	1821
4.2	54000	0	0	0	0	0	0	1932
4.2	54144	0	0	0	0	0	0	1920
4.2	54288	0	0	0	0	0	0	1884
4.2	54432	0	0	0	0	0	0	1848
4.2	54576	0	0	0	0	0	0	1779
4.2	54720	0	0	0	0	0	0	1836
4.2	54864	0	0	0	0	0	0	1875
4.2	55008	0	0	0	0	0	0	1845
4.2	55152	0	0	0	0	0	0	1902
4.2	55296	0	0	0	0	0	0	1902
4.2	55440	0	0	0	0	0	0	2013
4.2	55584	0	0	0	0	0	0	1860
4.2	55728	0	0	0	0	0	0	1758
4.2	55872	0	0	0	0	0	0	1749
4.2	56016	0	0	0	0	0	0	1920
4.2	56160	0	0	0	0	0	0	1902
4.2	56304	0	0	0	0	0	0	1917
4.2	56448	0	0	0	0	0	0	1935
4.2	56592	0	0	0	0	0	0	1809
4.2	56736	0	0	0	0	0	0	1902
4.2	56880	0	0	0	0	0	0	1932
4.2	57024	0	0	0	0	0	0	2010
4.2	57168	0	0	0	0	0	0	1920
4.2	57312	0	0	0	0	0	0	1848
4.2	57456	0	0	0	0	0	0	1893
4.2	57600	0	0	0	0	0	0	1875
4.2	57744	0	0	0	0	0	0	1977
4.2	57888	0	0	0	0	0	0	1923
4.2	58032	0	0	0	0	0	0	1911
4.2	58176	0	0	0	0	0	0	1857
4.2	58320	0	0	0	0	0	0	1863
4.2	58464	0	0	0	0	0	0	1875
4.2	58608	0	0	0	0	0	0	1971
4.2	58752	0	0	0	0	0	0	1944
4.2	58896	0	0	0	0	0	0	1938
4.2	59040	0	0	0	0	0	0	1899
4.2	59184	0	0	0	0	0	0	1902
4.2	59328	0	0	0	0	0	0	1887
4.2	59472	0	0	0	0	0	0	1950
4.2	59616	0	0	0	0	0	0	1845
4.2	59760	0	0	0	0	0	0	1950
4.2	59904	0	0	0	0	0	0	1845
4.2	60048	0	0	0	0	0	0	1902
4.2	60192	0	0	0	0	0	0	2007
4.2	60336	0	0	0	0	0	0	1878
4.2	60480	0	0	0	0	0	0	1857
4.2	60624	0	0	0	0	0	0	1902
4.2	60768	0	0	0	0	0	0	1863
4.2	60912	0	0	0	0	0	0	1902
4.2	61056	0	0	0	0	0	0	1899
4.2	61200	0	0	0	0	0	0	1944
4.2	61344	0	0	0	0	0	0	1971
4.2	61488	0	0	0	0	0	0	1815
4.2	61632	0	0	0	0	0	0	1863
4.2	61776	0	0	0	0	0	0	1896
4.2	61920	0	0	0	0	0	0	1803
4.2	62064	0	0	0	0	0	0	1887
4.2	62208	0	0	0	0	0	0	1812
4.2	62352	0	0	0	0	0	0	1887
4.2	62496	0	0	0	0	0	0	1917
4.2	62640	0	0	0	0	0	0	1899
4.2	62784	0	0	0	0	0	0	1962
4.2	62928	0	0	0	0	0	0	1866
4.2	63072	0	0	0	0	0	0	1971
4.2	63216	0	0	0	0	0	0	1839
4.2	63360	0	0	0	0	0	0	1899
4.2	63504	0	0	0	0	0	0	1848
4.2	63648	0	0	0	0	0	0	1923
4.2	63792	0	0	0	0	0	0	1872
4.2	63936	0	0	0	0	0	0	1824
4.2	64080	0	0	0	0	0	0	1920
4.2	64224	0	0	0	0	0	0	1944
4.2	64368	0	0	0	0	0	0	1863
4.2	64512	0	0	0	0	0	0	1851
4.2	64656	0	0	0	0	0	0	1917
4.2	64800	0	0	0	0	0	0	1893
4.2	64944	0	0	0	0	0	0	1971
4.2	65088	0	0	0	0	0	0	1938
4.2	65232	0	0	0	0	0	0	1854
4.2	65376	0	0	0	0	0	0	1869
4.2	65520	0	0	0	0	0	0	1818
4.2	65664	0	0	0	0	0	0	1788
4.2	65808	0	0	0	0	0	0	1875
4.2	65952	0	0	0	0	0	0	1911
4.2	66096	0	0	0	0	0	0	1974
4.2	66240	0	0	0	0	0	0	1941
4.2	66384	0	0	0	0	0	0	1839
4.2	66528	0	0	0	0	0	0	1770
4.2	66672	0	0	0	0	0	0	1797
4.2	66816	0	0	0	0	0	0	1803
4.2	66960	0	0	0	0	0	0	1968
4.2	67104	0	0	0	0	0	0	1833
4.2	67248	0	0	0	0	0	0	1938
4.2	67392	0	0	0	0	0	0	1911
4.2	67536	0	0	0	0	0	0	1842
4.2	67680	0	0	0	0	0	0	1815
4.2	67824	0	0	0	0	0	0	1737
4.2	67968	0	0	0	0	0	0	1860
4.2	68112	0	0	0	0	0	0	1902
4.2	68256	0	0	0	0	0	0	1743
4.2	68400	0	0	0	0	0	0	1833
4.2	68544	0	0	0	0	0	0	1845
4.2	68688	0	0	0	0	0	0	1908
4.2	68832	0	0	0	0	0	0	1983
4.2	68976	0	0	0	0	0	0	1956
4.2	69120	0	0	0	0	0	0	2013
5.1	43344	0	66	0	66	66	1.33333	4134
5.1	43488	0	62	0	62	62	1.33333	4086
5.1	43632	0	53	0	53	53	1.33333	4188
5.1	43776	0	38	0	38	38	0	4086
5.1	43920	0	33	0	33	33	0	4065
5.1	44064	0	26	0	26	26	0	3987
5.1	44208	0	16	0	16	16	0	4005
5.1	44352	0	13	0	13	13	0	4068
5.1	44496	0	10	0	10	10	0	4080
5.1	44640	0	9	0	9	9	0	4155
5.1	44784	0	5	0	5	5	0	4155
5.1	44928	0	3	0	3	3	0	4185
5.1	45072	0	2	0	2	2	0	4284
5.1	45216	0	1	0	1	1	0	4134
5.1	45360	0	1	0	1	1	0	4128
5.1	45504	0	1	0	1	1	0	4257
5.1	45648	0	1	0	1	1	0	4059
5.1	45792	0	1	0	1	1	0	4041
5.1	45936	0	1	0	1	1	0	4011
5.1	46080	0	1	0	1	1	0	4077
5.1	46224	0	1	0	1	1	0	4080
5.1	46368	0	1	0	1	1	0	4203
5.1	46512	0	1	0	1	1	0	4155
5.1	46656	0	0	0	0	0	0	4092
5.1	46800	0	0	0	0	0	0	3975
5.1	46944	0	0	0	0	0	0	4086
5.1	47088	0	0	0	0	0	0	4170
5.1	47232	0	0	0	0	0	0	4113
5.1	47376	0	0	0	0	0	0	4029
5.1	47520	0	0	0	0	0	0	4131
5.1	47664	0	0	0	0	0	0	4071
5.1	47808	0	0	0	0	0	0	4044
5.1	47952	0	0	0	0	0	0	4110
5.1	48096	0	0	0	0	0	0	4131
5.1	48240	0	0	0	0	0	0	4095
5.1	48384	0	0	0	0	0	0	4008
5.1	48528	0	0	0	0	0	0	4122
5.1	48672	0	0	0	0	0	0	4197
5.1	48816	0	0	0	0	0	0	4305
5.1	48960	0	0	0	0	0	0	4137
5.1	49104	0	0	0	0	0	0	3975
5.1	49248	0	0	0	0	0	0	3816
5.1	49392	0	0	0	0	0	0	4098
5.1	49536	0	0	0	0	0	0	4125
5.1	49680	0	0	0	0	0	0	4110
5.1	49824	0	0	0	0	0	0	4164
5.1	49968	0	0	0	0	0	0	4119
5.1	50112	0	0	0	0	0	0	4173
5.1	50256	0	0	0	0	0	0	4098
5.1	50400	0	0	0	0	0	0	4131
5.1	50544	0	0	0	0	0	0	4161
5.1	50688	0	0	0	0	0	0	3870
5.1	50832	0	0	0	0	0	0	4044
5.1	50976	0	0	0	0	0	0	4023
5.1	51120	0	0	0	0	0	0	4038
5.1	51264	0	0	0	0	0	0	4128
5.1	51408	0	0	0	0	0	0	4086
5.1	51552	0	0	0	0	0	0	4194
5.1	51696	0	0	0	0	0	0	4092
5.1	51840	0	0	0	0	0	0	4038
5.1	51984	0	0	0	0	0	0	4032
5.1	52128	0	0	0	0	0	0	4185
5.1	52272	0	0	0	0	0	0	4275
5.1	52416	0	0	0	0	0	0	4158
5.1	52560	0	0	0	0	0	0	4197
5.1	52704	0	0	0	0	0	0	4212
5.1	52848	0	0	0	0	0	0	4191
5.1	52992	0	0	0	0	0	0	4140
5.1	53136	0	0	0	0	0	0	4035
5.1	53280	0	0	0	0	0	0	3936
5.1	53424	0	0	0	0	0	0	4071
5.1	53568	0	0	0	0	0	0	3795
5.1	53712	0	0	0	0	0	0	3849
5.1	53856	0	0	0	0	0	0	3999
5.1	54000	0	0	0	0	0	0	3936
5.1	54144	0	0	0	0	0	0	3807
5.1	54288	0	0	0	0	0	0	4059
5.1	54432	0	0	0	0	0	0	4110
5.1	54576	0	0	0	0	0	0	4050
5.1	54720	0	0	0	0	0	0	3990
5.1	54864	0	0	0	0	0	0	3987
5.1	55008	0	0	0	0	0	0	4101
5.1	55152	0	0	0	0	0	0	4056
5.1	55296	0	0	0	0	0	0	4026
5.1	55440	0	0	0	0	0	0	4092
5.1	55584	0	0	0	0	0	0	4080
5.1	55728	0	0	0	0	0	0	4269
5.1	55872	0	0	0	0	0	0	4053
5.1	56016	0	0	0	0	0	0	4086
5.1	56160	0	0	0	0	0	0	4119
5.1	56304	0	0	0	0	0	0	3984
5.1	56448	0	0	0	0	0	0	4089
5.1	56592	0	0	0	0	0	0	4017
5.1	56736	0	0	0	0	0	0	3978
5.1	56880	0	0	0	0	0	0	4104
5.1	57024	0	0	0	0	0	0	4137
5.1	57168	0	0	0	0	0	0	4224
5.1	57312	0	0	0	0	0	0	4272
5.1	57456	0	0	0	0	0	0	4233
5.1	57600	0	0	0	0	0	0	4023
5.1	57744	0	0	0	0	0	0	4146
5.1	57888	0	0	0	0	0	0	4032
5.1	58032	0	0	0	0	0	0	4137
5.1	58176	0	0	0	0	0	0	4092
5.1	58320	0	0	0	0	0	0	4140
5.1	58464	0	0	0	0	0	0	4275
5.1	58608	0	0	0	0	0	0	4110
5.1	58752	0	0	0	0	0	0	4083
5.1	58896	0	0	0	0	0	0	4173
5.1	59040	0	0	0	0	0	0	4185
5.1	59184	0	0	0	0	0	0	4041
5.1	59328	0	0	0	0	0	0	3963
5.1	59472	0	0	0	0	0	0	4071
5.1	59616	0	0	0	0	0	0	4101
5.1	59760	0	0	0	0	0	0	4143
5.1	59904	0	0	0	0	0	0	4065
5.1	60048	0	0	0	0	0	0	4113
5.1	60192	0	0	0	0	0	0	4191
5.1	60336	0	0	0	0	0	0	4056
5.1	60480	0	0	0	0	0	0	4050
5.1	60624	0	0	0	0	0	0	3981
5.1	60768	0	0	0	0	0	0	4053
5.1	60912	0	0	0	0	0	0	3990
5.1	61056	0	0	0	0	0	0	4053
5.1	61200	0	0	0	0	0	0	4116
5.1	61344	0	0	0	0	0	0	4041
5.1	61488	0	0	0	0	0	0	4017
5.1	61632	0	0	0	0	0	0	3954
5.1	61776	0	0	0	0	0	0	4005
5.1	61920	0	0	0	0	0	0	3933
5.1	62064	0	0	0	0	0	0	3951
5.1	62208	0	0	0	0	0	0	4050
5.1	62352	0	0	0	0	0	0	3930
5.1	62496	0	0	0	0	0	0	3855
5.1	62640	0	0	0	0	0	0	3993
5.1	62784	0	0	0	0	0	0	4182
5.1	62928	0	0	0	0	0	0	4278
5.1	63072	0	0	0	0	0	0	4341
5.1	63216	0	0	0	0	0	0	4176
5.1	63360	0	0	0	0	0	0	4128
5.1	63504	0	0	0	0	0	0	4197
5.1	63648	0	0	0	0	0	0	4152
5.1	63792	0	0	0	0	0	0	4338
5.1	63936	0	0	0	0	0	0	4260
5.1	64080	0	0	0	0	0	0	4134
5.1	64224	0	0	0	0	0	0	4020
5.1	64368	0	0	0	0	0	0	4137
5.1	64512	0	0	0	0	0	0	4224
5.1	64656	0	0	0	0	0	0	4227
5.1	64800	0	0	0	0	0	0	4143
5.1	64944	0	0	0	0	0	0	4200
5.1	65088	0	0	0	0	0	0	4209
5.1	65232	0	0	0	0	0	0	4320
5.1	65376	0	0	0	0	0	0	4104
5.1	65520	0	0	0	0	0	0	4095
5.1	65664	0	0	0	0	0	0	4191
5.1	65808	0	0	0	0	0	0	4239
5.1	65952	0	0	0	0	0	0	4146
5.1	66096	0	0	0	0	0	0	4080
5.1	66240	0	0	0	0	0	0	4215
5.1	66384	0	0	0	0	0	0	4056
5.1	66528	0	0	0	0	0	0	4065
5.1	66672	0	0	0	0	0	0	3876
5.1	66816	0	0	0	0	0	0	4233
5.1	66960	0	0	0	0	0	0	4149
5.1	67104	0	0	0	0	0	0	4017
5.1	67248	0	0	0	0	0	0	3972
5.1	67392	0	0	0	0	0	0	3966
5.1	67536	0	0	0	0	0	0	3954
5.1	67680	0	0	0	0	0	0	4116
5.1	67824	0	0	0	0	0	0	4149
5.1	67968	0	0	0	0	0	0	4080
5.1	68112	0	0	0	0	0	0	4155
5.1	68256	0	0	0	0	0	0	4173
5.1	68400	0	0	0	0	0	0	4326
5.1	68544	0	0	0	0	0	0	4347
5.1	68688	0	0	0	0	0	0	4224
5.1	68832	0	0	0	0	0	0	4209
5.1	68976	0	0	0	0	0	0	4242
5.1	69120	0	0	0	0	0	0	4065
6.3	43344	521	2680	31	2649	3201	57627.8	12664
6.3	43488	325	2563	10	2553	2888	47991.5	12714
6.3	43632	234	2436	3	2433	2670	42285.5	12083
6.3	43776	134	2314	1	2313	2448	35834.1	11213
6.3	43920	94	2179	0	2179	2273	31693.2	10599
6.3	44064	82	2077	0	2077	2159	30117.5	10166
6.3	44208	75	1929	2	1927	2004	27625.5	9694
6.3	44352	72	1817	0	1817	1889	25661.3	9723
6.3	44496	50	1714	0	1714	1764	23827.5	9342
6.3	44640	32	1605	0	1605	1637	21370.9	9149
6.3	44784	32	1490	0	1490	1522	20061.9	8955
6.3	44928	28	1395	0	1395	1423	18651.5	8987
6.3	45072	24	1304	0	1304	1328	17085.4	9157
6.3	45216	23	1219	0	1219	1242	15723.3	9019
6.3	45360	27	1144	0	1144	1171	14771.7	8684
6.3	45504	24	1073	0	1073	1097	13577.1	8660
6.3	45648	15	996	3	993	1011	12295.7	8904
6.3	45792	8	912	0	912	920	11041.9	8919
6.3	45936	2	832	0	832	834	9783.37	8677
6.3	46080	3	765	0	765	768	8821.7	8965
6.3	46224	1	699	0	699	700	7956.32	9066
6.3	46368	2	645	0	645	647	7172.86	9185
6.3	46512	0	582	0	582	582	6162.43	9226
6.3	46656	0	524	0	524	524	5449.93	9127
6.3	46800	0	460	0	460	460	4807.38	9253
6.3	46944	0	415	0	415	415	4061.04	9342
6.3	47088	0	357	0	357	357	3491.37	9399
6.3	47232	0	316	0	316	316	3030.12	9546
6.3	47376	0	266	0	266	266	2479.71	9402
6.3	47520	0	234	0	234	234	1987.43	9519
6.3	47664	0	189	0	189	189	1528.15	9357
6.3	47808	0	153	0	153	153	1269.84	9447
6.3	47952	0	118	0	118	118	751.539	9504
6.3	48096	0	99	0	99	99	629.432	9336
6.3	48240	0	79	0	79	79	458.327	9384
6.3	48384	0	60	0	60	60	318.224	9270
6.3	48528	0	47	0	47	47	268.197	9528
6.3	48672	0	31	0	31	31	207.137	9525
6.3	48816	0	21	0	21	21	146.087	9354
6.3	48960	0	14	0	14	14	102.056	9429
6.3	49104	0	9	0	9	9	81.0387	9591
6.3	49248	0	9	0	9	9	83.0382	9492
6.3	49392	0	8	0	8	8	83.0382	9483
6.3	49536	0	7	0	7	7	81.0387	9684
6.3	49680	0	3	0	3	3	25.0133	9633
6.3	49824	0	1	0	1	1	25.0133	9765
6.3	49968	0	1	0	1	1	25.0133	9798
6.3	50112	0	1	0	1	1	25.0133	9663
6.3	50256	0	1	0	1	1	23.0145	9651
6.3	50400	0	1	0	1	1	25.0133	9588
6.3	50544	0	0	0	0	0	0	9651
6.3	50688	0	0	0	0	0	0	9681
6.3	50832	0	0	0	0	0	0	9720
6.3	50976	0	0	0	0	0	0	9738
6.3	51120	0	0	0	0	0	0	9858
6.3	51264	0	0	0	0	0	0	9573
6.3	51408	0	0	0	0	0	0	9342
6.3	51552	0	0	0	0	0	0	9630
6.3	51696	0	0	0	0	0	0	9603
6.3	51840	0	0	0	0	0	0	9516
6.3	51984	0	0	0	0	0	0	9711
6.3	52128	0	0	0	0	0	0	9540
6.3	52272	0	0	0	0	0	0	9672
6.3	52416	0	0	0	0	0	0	9573
6.3	52560	0	0	0	0	0	0	9651
6.3	52704	0	0	0	0	0	0	9705
6.3	52848	0	0	0	0	0	0	9591
6.3	52992	0	0	0	0	0	0	9576
6.3	53136	0	0	0	0	0	0	9918
6.3	53280	0	0	0	0	0	0	9831
6.3	53424	0	0	0	0	0	0	9645
6.3	53568	0	0	0	0	0	0	9969
6.3	53712	0	0	0	0	0	0	9699
6.3	53856	0	0	0	0	0	0	9621
6.3	54000	0	0	0	0	0	0	9735
6.3	54144	0	0	0	0	0	0	9732
6.3	54288	0	0	0	0	0	0	9711
6.3	54432	0	0	0	0	0	0	9624
6.3	54576	0	0	0	0	0	0	9513
6.3	54720	0	0	0	0	0	0	9669
6.3	54864	0	0	0	0	0	0	9879
6.3	55008	0	0	0	0	0	0	9633
6.3	55152	0	0	0	0	0	0	9714
6.3	55296	0	0	0	0	0	0	9684
6.3	55440	0	0	0	0	0	0	9672
6.3	55584	0	0	0	0	0	0	9771
6.3	55728	0	0	0	0	0	0	10125
6.3	55872	0	0	0	0	0	0	9894
6.3	56016	0	0	0	0	0	0	9885
6.3	56160	0	0	0	0	0	0	9702
6.3	56304	0	0	0	0	0	0	9741
6.3	56448	0	0	0	0	0	0	9702
6.3	56592	0	0	0	0	0	0	9819
6.3	56736	0	0	0	0	0	0	9780
6.3	56880	0	0	0	0	0	0	9921
6.3	57024	0	0	0	0	0	0	9699
6.3	57168	0	0	0	0	0	0	9585
6.3	57312	0	0	0	0	0	0	9660
6.3	57456	0	0	0	0	0	0	9645
6.3	57600	0	0	0	0	0	0	9636
6.3	57744	0	0	0	0	0	0	9630
6.3	57888	0	0	0	0	0	0	9564
6.3	58032	0	0	0	0	0	0	9459
6.3	58176	0	0	0	0	0	0	9576
6.3	58320	0	0	0	0	0	0	9570
6.3	58464	0	0	0	0	0	0	9561
6.3	58608	0	0	0	0	0	0	9528
6.3	58752	0	0	0	0	0	0	9438
6.3	58896	0	0	0	0	0	0	9852
6.3	59040	0	0	0	0	0	0	9468
6.3	59184	0	0	0	0	0	0	9435
6.3	59328	0	0	0	0	0	0	9672
6.3	59472	0	0	0	0	0	0	9630
6.3	59616	0	0	0	0	0	0	9630
6.3	59760	0	0	0	0	0	0	9600
6.3	59904	0	0	0	0	0	0	9588
6.3	60048	0	0	0	0	0	0	9564
6.3	60192	0	0	0	0	0	0	9534
6.3	60336	0	0	0	0	0	0	9402
6.3	60480	0	0	0	0	0	0	9450
6.3	60624	0	0	0	0	0	0	9600
6.3	60768	0	0	0	0	0	0	9528
6.3	60912	0	0	0	0	0	0	9621
6.3	61056	0	0	0	0	0	0	9540
6.3	61200	0	0	0	0	0	0	9741
6.3	61344	0	0	0	0	0	0	9771
6.3	61488	0	0	0	0	0	0	9675
6.3	61632	0	0	0	0	0	0	9519
6.3	61776	0	0	0	0	0	0	9528
6.3	61920	0	0	0	0	0	0	9435
6.3	62064	0	0	0	0	0	0	9660
6.3	62208	0	0	0	0	0	0	9744
6.3	62352	0	0	0	0	0	0	9681
6.3	62496	0	0	0	0	0	0	9555
6.3	62640	0	0	0	0	0	0	9618
6.3	62784	0	0	0	0	0	0	9579
6.3	62928	0	0	0	0	0	0	9501
6.3	63072	0	0	0	0	0	0	9504
6.3	63216	0	0	0	0	0	0	9669
6.3	63360	0	0	0	0	0	0	9900
6.3	63504	0	0	0	0	0	0	9867
6.3	63648	0	0	0	0	0	0	9963
6.3	63792	0	0	0	0	0	0	9861
6.3	63936	0	0	0	0	0	0	9759
6.3	64080	0	0	0	0	0	0	9660
6.3	64224	0	0	0	0	0	0	9645
6.3	64368	0	0	0	0	0	0	9681
6.3	64512	0	0	0	0	0	0	9819
6.3	64656	0	0	0	0	0	0	9540
6.3	64800	0	0	0	0	0	0	9822
6.3	64944	0	0	0	0	0	0	9630
6.3	65088	0	0	0	0	0	0	9708
6.3	65232	0	0	0	0	0	0	9630
6.3	65376	0	0	0	0	0	0	9648
6.3	65520	0	0	0	0	0	0	9885
6.3	65664	0	0	0	0	0	0	9909
6.3	65808	0	0	0	0	0	0	9837
6.3	65952	0	0	0	0	0	0	9816
6.3	66096	0	0	0	0	0	0	9531
6.3	66240	0	0	0	0	0	0	9528
6.3	66384	0	0	0	0	0	0	9573
6.3	66528	0	0	0	0	0	0	9696
6.3	66672	0	0	0	0	0	0	9732
6.3	66816	0	0	0	0	0	0	9657
6.3	66960	0	0	0	0	0	0	9600
6.3	67104	0	0	0	0	0	0	9372
6.3	67248	0	0	0	0	0	0	9378
6.3	67392	0	0	0	0	0	0	9552
6.3	67536	0	0	0	0	0	0	9390
6.3	67680	0	0	0	0	0	0	9510
6.3	67824	0	0	0	0	0	0	9591
6.3	67968	0	0	0	0	0	0	9741
6.3	68112	0	0	0	0	0	0	9546
6.3	68256	0	0	0	0	0	0	9441
6.3	68400	0	0	0	0	0	0	9369
6.3	68544	0	0	0	0	0	0	9441
6.3	68688	0	0	0	0	0	0	9282
6.3	68832	0	0	0	0	0	0	9744
6.3	68976	0	0	0	0	0	0	9876
6.3	69120	0	0	0	0	0	0	9702
7.3	43344	0	33	0	33	33	299.709	1041
7.3	43488	0	29	0	29	29	280.583	1146
7.3	43632	0	25	0	25	25	236.575	1131
7.3	43776	0	16	0	16	16	154.316	1146
7.3	43920	0	13	0	13	13	115.239	1137
7.3	44064	0	10	0	10	10	91.182	1119
7.3	44208	0	7	0	7	7	63.1354	1110
7.3	44352	0	6	0	6	6	52.1038	1107
7.3	44496	0	5	0	5	5	33.0909	1053
7.3	44640	0	3	0	3	3	24.0559	1167
7.3	44784	0	2	0	2	2	11.0303	1113
7.3	44928	0	2	0	2	2	11.0303	1068
7.3	45072	0	0	0	0	0	0	1005
7.3	45216	0	0	0	0	0	0	1020
7.3	45360	0	0	0	0	0	0	1080
7.3	45504	0	0	0	0	0	0	1002
7.3	45648	0	0	0	0	0	0	984
7.3	45792	0	0	0	0	0	0	1131
7.3	45936	0	0	0	0	0	0	1041
7.3	46080	0	0	0	0	0	0	1035
7.3	46224	0	0	0	0	0	0	993
7.3	46368	0	0	0	0	0	0	1050
7.3	46512	0	0	0	0	0	0	1113
7.3	46656	0	0	0	0	0	0	1092
7.3	46800	0	0	0	0	0	0	1104
7.3	46944	0	0	0	0	0	0	1161
7.3	47088	0	0	0	0	0	0	1101
7.3	47232	0	0	0	0	0	0	1023
7.3	47376	0	0	0	0	0	0	1062
7.3	47520	0	0	0	0	0	0	1083
7.3	47664	0	0	0	0	0	0	1095
7.3	47808	0	0	0	0	0	0	1074
7.3	47952	0	0	0	0	0	0	1068
7.3	48096	0	0	0	0	0	0	1110
7.3	48240	0	0	0	0	0	0	1068
7.3	48384	0	0	0	0	0	0	1128
7.3	48528	0	0	0	0	0	0	1188
7.3	48672	0	0	0	0	0	0	1161
7.3	48816	0	0	0	0	0	0	1197
7.3	48960	0	0	0	0	0	0	1242
7.3	49104	0	0	0	0	0	0	1098
7.3	49248	0	0	0	0	0	0	1104
7.3	49392	0	0	0	0	0	0	1146
7.3	49536	0	0	0	0	0	0	1143
7.3	49680	0	0	0	0	0	0	1221
7.3	49824	0	0	0	0	0	0	1146
7.3	49968	0	0	0	0	0	0	1137
7.3	50112	0	0	0	0	0	0	1089
7.3	50256	0	0	0	0	0	0	1107
7.3	50400	0	0	0	0	0	0	1038
7.3	50544	0	0	0	0	0	0	1038
7.3	50688	0	0	0	0	0	0	996
7.3	50832	0	0	0	0	0	0	1113
7.3	50976	0	0	0	0	0	0	1140
7.3	51120	0	0	0	0	0	0	1149
7.3	51264	0	0	0	0	0	0	1140
7.3	51408	0	0	0	0	0	0	1089
7.3	51552	0	0	0	0	0	0	1119
7.3	51696	0	0	0	0	0	0	1107
7.3	51840	0	0	0	0	0	0	1080
7.3	51984	0	0	0	0	0	0	1059
7.3	52128	0	0	0	0	0	0	1041
7.3	52272	0	0	0	0	0	0	1020
7.3	52416	0	0	0	0	0	0	1131
7.3	52560	0	0	0	0	0	0	1191
7.3	52704	0	0	0	0	0	0	1116
7.3	52848	0	0	0	0	0	0	1110
7.3	52992	0	0	0	0	0	0	1071
7.3	53136	0	0	0	0	0	0	1008
7.3	53280	0	0	0	0	0	0	1131
7.3	53424	0	0	0	0	0	0	1098
7.3	53568	0	0	0	0	0	0	1119
7.3	53712	0	0	0	0	0	0	1098
7.3	53856	0	0	0	0	0	0	1086
7.3	54000	0	0	0	0	0	0	1179
7.3	54144	0	0	0	0	0	0	1116
7.3	54288	0	0	0	0	0	0	1179
7.3	54432	0	0	0	0	0	0	1200
7.3	54576	0	0	0	0	0	0	1101
7.3	54720	0	0	0	0	0	0	1158
7.3	54864	0	0	0	0	0	0	1134
7.3	55008	0	0	0	0	0	0	1119
7.3	55152	0	0	0	0	0	0	1107
7.3	55296	0	0	0	0	0	0	1077
7.3	55440	0	0	0	0	0	0	1131
7.3	55584	0	0	0	0	0	0	1083
7.3	55728	0	0	0	0	0	0	1089
7.3	55872	0	0	0	0	0	0	1056
7.3	56016	0	0	0	0	0	0	1164
7.3	56160	0	0	0	0	0	0	1161
7.3	56304	0	0	0	0	0	0	1110
7.3	56448	0	0	0	0	0	0	1080
7.3	56592	0	0	0	0	0	0	1146
7.3	56736	0	0	0	0	0	0	1113
7.3	56880	0	0	0	0	0	0	1104
7.3	57024	0	0	0	0	0	0	1149
7.3	57168	0	0	0	0	0	0	1119
7.3	57312	0	0	0	0	0	0	1086
7.3	57456	0	0	0	0	0	0	1107
7.3	57600	0	0	0	0	0	0	1128
7.3	57744	0	0	0	0	0	0	1152
7.3	57888	0	0	0	0	0	0	1167
7.3	58032	0	0	0	0	0	0	1092
7.3	58176	0	0	0	0	0	0	1170
7.3	58320	0	0	0	0	0	0	1122
7.3	58464	0	0	0	0	0	0	1131
7.3	58608	0	0	0	0	0	0	1068
7.3	58752	0	0	0	0	0	0	1032
7.3	58896	0	0	0	0	0	0	984
7.3	59040	0	0	0	0	0	0	978
7.3	59184	0	0	0	0	0	0	1101
7.3	59328	0	0	0	0	0	0	1191
7.3	59472	0	0	0	0	0	0	1170
7.3	59616	0	0	0	0	0	0	1167
7.3	59760	0	0	0	0	0	0	1101
7.3	59904	0	0	0	0	0	0	1113
7.3	60048	0	0	0	0	0	0	1146
7.3	60192	0	0	0	0	0	0	1092
7.3	60336	0	0	0	0	0	0	1155
7.3	60480	0	0	0	0	0	0	1149
7.3	60624	0	0	0	0	0	0	1113
7.3	60768	0	0	0	0	0	0	1188
7.3	60912	0	0	0	0	0	0	1155
7.3	61056	0	0	0	0	0	0	1071
7.3	61200	0	0	0	0	0	0	1200
7.3	61344	0	0	0	0	0	0	1086
7.3	61488	0	0	0	0	0	0	1086
7.3	61632	0	0	0	0	0	0	1089
7.3	61776	0	0	0	0	0	0	1122
7.3	61920	0	0	0	0	0	0	1215
7.3	62064	0	0	0	0	0	0	1110
7.3	62208	0	0	0	0	0	0	1059
7.3	62352	0	0	0	0	0	0	1077
7.3	62496	0	0	0	0	0	0	1167
7.3	62640	0	0	0	0	0	0	1068
7.3	62784	0	0	0	0	0	0	1059
7.3	62928	0	0	0	0	0	0	1014
7.3	63072	0	0	0	0	0	0	1014
7.3	63216	0	0	0	0	0	0	1122
7.3	63360	0	0	0	0	0	0	1134
7.3	63504	0	0	0	0	0	0	1161
7.3	63648	0	0	0	0	0	0	1140
7.3	63792	0	0	0	0	0	0	1104
7.3	63936	0	0	0	0	0	0	1083
7.3	64080	0	0	0	0	0	0	1038
7.3	64224	0	0	0	0	0	0	1122
7.3	64368	0	0	0	0	0	0	1173
7.3	64512	0	0	0	0	0	0	1119
7.3	64656	0	0	0	0	0	0	1032
7.3	64800	0	0	0	0	0	0	1017
7.3	64944	0	0	0	0	0	0	1020
7.3	65088	0	0	0	0	0	0	1074
7.3	65232	0	0	0	0	0	0	1011
7.3	65376	0	0	0	0	0	0	1044
7.3	65520	0	0	0	0	0	0	1104
7.3	65664	0	0	0	0	0	0	1050
7.3	65808	0	0	0	0	0	0	1047
7.3	65952	0	0	0	0	0	0	1083
7.3	66096	0	0	0	0	0	0	1182
7.3	66240	0	0	0	0	0	0	1077
7.3	66384	0	0	0	0	0	0	1119
7.3	66528	0	0	0	0	0	0	1140
7.3	66672	0	0	0	0	0	0	1164
7.3	66816	0	0	0	0	0	0	1131
7.3	66960	0	0	0	0	0	0	1140
7.3	67104	0	0	0	0	0	0	1167
7.3	67248	0	0	0	0	0	0	1158
7.3	67392	0	0	0	0	0	0	1116
7.3	67536	0	0	0	0	0	0	1167
7.3	67680	0	0	0	0	0	0	1119
7.3	67824	0	0	0	0	0	0	1164
7.3	67968	0	0	0	0	0	0	1140
7.3	68112	0	0	0	0	0	0	1155
7.3	68256	0	0	0	0	0	0	1101
7.3	68400	0	0	0	0	0	0	1158
7.3	68544	0	0	0	0	0	0	1128
7.3	68688	0	0	0	0	0	0	1107
7.3	68832	0	0	0	0	0	0	1152
7.3	68976	0	0	0	0	0	0	1143
7.3	69120	0	0	0	0	0	0	1149
8.2	43344	0	40	0	40	40	207.368	1539
8.2	43488	0	32	0	32	32	123.223	1500
8.2	43632	0	28	0	28	28	193.299	1506
8.2	43776	0	21	0	21	21	220.302	1524
8.2	43920	0	17	0	17	17	91.182	1542
8.2	44064	0	15	0	15	15	88.1384	1539
8.2	44208	0	10	0	10	10	37.0816	1542
8.2	44352	0	7	0	7	7	54.1004	1644
8.2	44496	0	7	0	7	7	54.1004	1566
8.2	44640	0	4	0	4	4	13.0256	1530
8.2	44784	0	1	0	1	1	0	1614
8.2	44928	0	1	0	1	1	0	1614
8.2	45072	0	1	0	1	1	15.0222	1515
8.2	45216	0	0	0	0	0	0	1548
8.2	45360	0	0	0	0	0	0	1518
8.2	45504	0	0	0	0	0	0	1578
8.2	45648	0	0	0	0	0	0	1548
8.2	45792	0	0	0	0	0	0	1611
8.2	45936	0	0	0	0	0	0	1536
8.2	46080	0	0	0	0	0	0	1554
8.2	46224	0	0	0	0	0	0	1590
8.2	46368	0	0	0	0	0	0	1545
8.2	46512	0	0	0	0	0	0	1494
8.2	46656	0	0	0	0	0	0	1506
8.2	46800	0	0	0	0	0	0	1458
8.2	46944	0	0	0	0	0	0	1428
8.2	47088	0	0	0	0	0	0	1509
8.2	47232	0	0	0	0	0	0	1530
8.2	47376	0	0	0	0	0	0	1566
8.2	47520	0	0	0	0	0	0	1530
8.2	47664	0	0	0	0	0	0	1449
8.2	47808	0	0	0	0	0	0	1569
8.2	47952	0	0	0	0	0	0	1524
8.2	48096	0	0	0	0	0	0	1539
8.2	48240	0	0	0	0	0	0	1575
8.2	48384	0	0	0	0	0	0	1599
8.2	48528	0	0	0	0	0	0	1482
8.2	48672	0	0	0	0	0	0	1491
8.2	48816	0	0	0	0	0	0	1569
8.2	48960	0	0	0	0	0	0	1425
8.2	49104	0	0	0	0	0	0	1458
8.2	49248	0	0	0	0	0	0	1440
8.2	49392	0	0	0	0	0	0	1491
8.2	49536	0	0	0	0	0	0	1479
8.2	49680	0	0	0	0	0	0	1524
8.2	49824	0	0	0	0	0	0	1467
8.2	49968	0	0	0	0	0	0	1515
8.2	50112	0	0	0	0	0	0	1506
8.2	50256	0	0	0	0	0	0	1515
8.2	50400	0	0	0	0	0	0	1518
8.2	50544	0	0	0	0	0	0	1473
8.2	50688	0	0	0	0	0	0	1497
8.2	50832	0	0	0	0	0	0	1503
8.2	50976	0	0	0	0	0	0	1596
8.2	51120	0	0	0	0	0	0	1683
8.2	51264	0	0	0	0	0	0	1578
8.2	51408	0	0	0	0	0	0	1494
8.2	51552	0	0	0	0	0	0	1569
8.2	51696	0	0	0	0	0	0	1599
8.2	51840	0	0	0	0	0	0	1497
8.2	51984	0	0	0	0	0	0	1347
8.2	52128	0	0	0	0	0	0	1482
8.2	52272	0	0	0	0	0	0	1512
8.2	52416	0	0	0	0	0	0	1575
8.2	52560	0	0	0	0	0	0	1473
8.2	52704	0	0	0	0	0	0	1512
8.2	52848	0	0	0	0	0	0	1416
8.2	52992	0	0	0	0	0	0	1581
8.2	53136	0	0	0	0	0	0	1536
8.2	53280	0	0	0	0	0	0	1539
8.2	53424	0	0	0	0	0	0	1482
8.2	53568	0	0	0	0	0	0	1602
8.2	53712	0	0	0	0	0	0	1515
8.2	53856	0	0	0	0	0	0	1470
8.2	54000	0	0	0	0	0	0	1434
8.2	54144	0	0	0	0	0	0	1389
8.2	54288	0	0	0	0	0	0	1407
8.2	54432	0	0	0	0	0	0	1476
8.2	54576	0	0	0	0	0	0	1602
8.2	54720	0	0	0	0	0	0	1602
8.2	54864	0	0	0	0	0	0	1584
8.2	55008	0	0	0	0	0	0	1542
8.2	55152	0	0	0	0	0	0	1416
8.2	55296	0	0	0	0	0	0	1419
8.2	55440	0	0	0	0	0	0	1503
8.2	55584	0	0	0	0	0	0	1587
8.2	55728	0	0	0	0	0	0	1569
8.2	55872	0	0	0	0	0	0	1518
8.2	56016	0	0	0	0	0	0	1461
8.2	56160	0	0	0	0	0	0	1485
8.2	56304	0	0	0	0	0	0	1545
8.2	56448	0	0	0	0	0	0	1587
8.2	56592	0	0	0	0	0	0	1515
8.2	56736	0	0	0	0	0	0	1467
8.2	56880	0	0	0	0	0	0	1530
8.2	57024	0	0	0	0	0	0	1629
8.2	57168	0	0	0	0	0	0	1533
8.2	57312	0	0	0	0	0	0	1533
8.2	57456	0	0	0	0	0	0	1476
8.2	57600	0	0	0	0	0	0	1536
8.2	57744	0	0	0	0	0	0	1629
8.2	57888	0	0	0	0	0	0	1539
8.2	58032	0	0	0	0	0	0	1524
8.2	58176	0	0	0	0	0	0	1536
8.2	58320	0	0	0	0	0	0	1530
8.2	58464	0	0	0	0	0	0	1509
8.2	58608	0	0	0	0	0	0	1569
8.2	58752	0	0	0	0	0	0	1524
8.2	58896	0	0	0	0	0	0	1527
8.2	59040	0	0	0	0	0	0	1509
8.2	59184	0	0	0	0	0	0	1503
8.2	59328	0	0	0	0	0	0	1557
8.2	59472	0	0	0	0	0	0	1551
8.2	59616	0	0	0	0	0	0	1524
8.2	59760	0	0	0	0	0	0	1563
8.2	59904	0	0	0	0	0	0	1506
8.2	60048	0	0	0	0	0	0	1521
8.2	60192	0	0	0	0	0	0	1551
8.2	60336	0	0	0	0	0	0	1566
8.2	60480	0	0	0	0	0	0	1443
8.2	60624	0	0	0	0	0	0	1482
8.2	60768	0	0	0	0	0	0	1503
8.2	60912	0	0	0	0	0	0	1509
8.2	61056	0	0	0	0	0	0	1572
8.2	61200	0	0	0	0	0	0	1590
8.2	61344	0	0	0	0	0	0	1485
8.2	61488	0	0	0	0	0	0	1500
8.2	61632	0	0	0	0	0	0	1473
8.2	61776	0	0	0	0	0	0	1530
8.2	61920	0	0	0	0	0	0	1623
8.2	62064	0	0	0	0	0	0	1626
8.2	62208	0	0	0	0	0	0	1587
8.2	62352	0	0	0	0	0	0	1494
8.2	62496	0	0	0	0	0	0	1551
8.2	62640	0	0	0	0	0	0	1569
8.2	62784	0	0	0	0	0	0	1503
8.2	62928	0	0	0	0	0	0	1551
8.2	63072	0	0	0	0	0	0	1539
8.2	63216	0	0	0	0	0	0	1506
8.2	63360	0	0	0	0	0	0	1464
8.2	63504	0	0	0	0	0	0	1536
8.2	63648	0	0	0	0	0	0	1545
8.2	63792	0	0	0	0	0	0	1539
8.2	63936	0	0	0	0	0	0	1587
8.2	64080	0	0	0	0	0	0	1575
8.2	64224	0	0	0	0	0	0	1536
8.2	64368	0	0	0	0	0	0	1602
8.2	64512	0	0	0	0	0	0	1617
8.2	64656	0	0	0	0	0	0	1518
8.2	64800	0	0	0	0	0	0	1584
8.2	64944	0	0	0	0	0	0	1527
8.2	65088	0	0	0	0	0	0	1455
8.2	65232	0	0	0	0	0	0	1554
8.2	65376	0	0	0	0	0	0	1488
8.2	65520	0	0	0	0	0	0	1668
8.2	65664	0	0	0	0	0	0	1500
8.2	65808	0	0	0	0	0	0	1500
8.2	65952	0	0	0	0	0	0	1539
8.2	66096	0	0	0	0	0	0	1506
8.2	66240	0	0	0	0	0	0	1536
8.2	66384	0	0	0	0	0	0	1596
8.2	66528	0	0	0	0	0	0	1533
8.2	66672	0	0	0	0	0	0	1473
8.2	66816	0	0	0	0	0	0	1566
8.2	66960	0	0	0	0	0	0	1584
8.2	67104	0	0	0	0	0	0	1506
8.2	67248	0	0	0	0	0	0	1479
8.2	67392	0	0	0	0	0	0	1422
8.2	67536	0	0	0	0	0	0	1599
8.2	67680	0	0	0	0	0	0	1536
8.2	67824	0	0	0	0	0	0	1566
8.2	67968	0	0	0	0	0	0	1476
8.2	68112	0	0	0	0	0	0	1557
8.2	68256	0	0	0	0	0	0	1536
8.2	68400	0	0	0	0	0	0	1596
8.2	68544	0	0	0	0	0	0	1557
8.2	68688	0	0	0	0	0	0	1494
8.2	68832	0	0	0	0	0	0	1662
8.2	68976	0	0	0	0	0	0	1593
8.2	69120	0	0	0	0	0	0	1563
9.3	43344	56	226	0	226	282	5812.42	4287
9.3	43488	23	207	0	207	230	4242.08	4089
9.3	43632	11	175	0	175	186	3228.89	3755
9.3	43776	5	155	0	155	160	2644.67	3435
9.3	43920	1	124	0	124	125	2123.51	3306
9.3	44064	0	110	0	110	110	1834.24	2967
9.3	44208	0	87	0	87	87	1480.05	2802
9.3	44352	0	71	0	71	71	1185.13	2889
9.3	44496	0	50	0	50	50	885.531	2931
9.3	44640	0	30	0	30	30	431.283	2919
9.3	44784	0	17	0	17	17	253.162	2994
9.3	44928	0	8	0	8	8	113.075	3045
9.3	45072	0	1	0	1	1	21.0159	3015
9.3	45216	0	0	0	0	0	0	3081
9.3	45360	0	0	0	0	0	0	3120
9.3	45504	0	0	0	0	0	0	3042
9.3	45648	0	0	0	0	0	0	3114
9.3	45792	0	0	0	0	0	0	3096
9.3	45936	0	0	0	0	0	0	2970
9.3	46080	0	0	0	0	0	0	3126
9.3	46224	0	0	0	0	0	0	3132
9.3	46368	0	0	0	0	0	0	3189
9.3	46512	0	0	0	0	0	0	3216
9.3	46656	0	0	0	0	0	0	3207
9.3	46800	0	0	0	0	0	0	3156
9.3	46944	0	0	0	0	0	0	3108
9.3	47088	0	0	0	0	0	0	3117
9.3	47232	0	0	0	0	0	0	3243
9.3	47376	0	0	0	0	0	0	3186
9.3	47520	0	0	0	0	0	0	3153
9.3	47664	0	0	0	0	0	0	3294
9.3	47808	0	0	0	0	0	0	3315
9.3	47952	0	0	0	0	0	0	3216
9.3	48096	0	0	0	0	0	0	3219
9.3	48240	0	0	0	0	0	0	3210
9.3	48384	0	0	0	0	0	0	3312
9.3	48528	0	0	0	0	0	0	3288
9.3	48672	0	0	0	0	0	0	3345
9.3	48816	0	0	0	0	0	0	3264
9.3	48960	0	0	0	0	0	0	3303
9.3	49104	0	0	0	0	0	0	3351
9.3	49248	0	0	0	0	0	0	3324
9.3	49392	0	0	0	0	0	0	3270
9.3	49536	0	0	0	0	0	0	3261
9.3	49680	0	0	0	0	0	0	3201
9.3	49824	0	0	0	0	0	0	3318
9.3	49968	0	0	0	0	0	0	3381
9.3	50112	0	0	0	0	0	0	3249
9.3	50256	0	0	0	0	0	0	3321
9.3	50400	0	0	0	0	0	0	3279
9.3	50544	0	0	0	0	0	0	3297
9.3	50688	0	0	0	0	0	0	3327
9.3	50832	0	0	0	0	0	0	3318
9.3	50976	0	0	0	0	0	0	3129
9.3	51120	0	0	0	0	0	0	3255
9.3	51264	0	0	0	0	0	0	3351
9.3	51408	0	0	0	0	0	0	3432
9.3	51552	0	0	0	0	0	0	3393
9.3	51696	0	0	0	0	0	0	3270
9.3	51840	0	0	0	0	0	0	3453
9.3	51984	0	0	0	0	0	0	3225
9.3	52128	0	0	0	0	0	0	3225
9.3	52272	0	0	0	0	0	0	3219
9.3	52416	0	0	0	0	0	0	3366
9.3	52560	0	0	0	0	0	0	3372
9.3	52704	0	0	0	0	0	0	3414
9.3	52848	0	0	0	0	0	0	3348
9.3	52992	0	0	0	0	0	0	3279
9.3	53136	0	0	0	0	0	0	3258
9.3	53280	0	0	0	0	0	0	3309
9.3	53424	0	0	0	0	0	0	3273
9.3	53568	0	0	0	0	0	0	3453
9.3	53712	0	0	0	0	0	0	3423
9.3	53856	0	0	0	0	0	0	3441
9.3	54000	0	0	0	0	0	0	3372
9.3	54144	0	0	0	0	0	0	3318
9.3	54288	0	0	0	0	0	0	3294
9.3	54432	0	0	0	0	0	0	3468
9.3	54576	0	0	0	0	0	0	3531
9.3	54720	0	0	0	0	0	0	3438
9.3	54864	0	0	0	0	0	0	3414
9.3	55008	0	0	0	0	0	0	3489
9.3	55152	0	0	0	0	0	0	3465
9.3	55296	0	0	0	0	0	0	3381
9.3	55440	0	0	0	0	0	0	3420
9.3	55584	0	0	0	0	0	0	3351
9.3	55728	0	0	0	0	0	0	3315
9.3	55872	0	0	0	0	0	0	3273
9.3	56016	0	0	0	0	0	0	3372
9.3	56160	0	0	0	0	0	0	3483
9.3	56304	0	0	0	0	0	0	3342
9.3	56448	0	0	0	0	0	0	3195
9.3	56592	0	0	0	0	0	0	3261
9.3	56736	0	0	0	0	0	0	3288
9.3	56880	0	0	0	0	0	0	3159
9.3	57024	0	0	0	0	0	0	3234
9.3	57168	0	0	0	0	0	0	3174
9.3	57312	0	0	0	0	0	0	3204
9.3	57456	0	0	0	0	0	0	3132
9.3	57600	0	0	0	0	0	0	3159
9.3	57744	0	0	0	0	0	0	3177
9.3	57888	0	0	0	0	0	0	3204
9.3	58032	0	0	0	0	0	0	3213
9.3	58176	0	0	0	0	0	0	3258
9.3	58320	0	0	0	0	0	0	3159
9.3	58464	0	0	0	0	0	0	3237
9.3	58608	0	0	0	0	0	0	3267
9.3	58752	0	0	0	0	0	0	3162
9.3	58896	0	0	0	0	0	0	3219
9.3	59040	0	0	0	0	0	0	3213
9.3	59184	0	0	0	0	0	0	3126
9.3	59328	0	0	0	0	0	0	3261
9.3	59472	0	0	0	0	0	0	3288
9.3	59616	0	0	0	0	0	0	3180
9.3	59760	0	0	0	0	0	0	3246
9.3	59904	0	0	0	0	0	0	3213
9.3	60048	0	0	0	0	0	0	3189
9.3	60192	0	0	0	0	0	0	3228
9.3	60336	0	0	0	0	0	0	3216
9.3	60480	0	0	0	0	0	0	3255
9.3	60624	0	0	0	0	0	0	3261
9.3	60768	0	0	0	0	0	0	3195
9.3	60912	0	0	0	0	0	0	3348
9.3	61056	0	0	0	0	0	0	3348
9.3	61200	0	0	0	0	0	0	3261
9.3	61344	0	0	0	0	0	0	3252
9.3	61488	0	0	0	0	0	0	3453
9.3	61632	0	0	0	0	0	0	3354
9.3	61776	0	0	0	0	0	0	3324
9.3	61920	0	0	0	0	0	0	3168
9.3	62064	0	0	0	0	0	0	3186
9.3	62208	0	0	0	0	0	0	3138
9.3	62352	0	0	0	0	0	0	3390
9.3	62496	0	0	0	0	0	0	3315
9.3	62640	0	0	0	0	0	0	3378
9.3	62784	0	0	0	0	0	0	3237
9.3	62928	0	0	0	0	0	0	3279
9.3	63072	0	0	0	0	0	0	3366
9.3	63216	0	0	0	0	0	0	3396
9.3	63360	0	0	0	0	0	0	3354
9.3	63504	0	0	0	0	0	0	3357
9.3	63648	0	0	0	0	0	0	3270
9.3	63792	0	0	0	0	0	0	3255
9.3	63936	0	0	0	0	0	0	3213
9.3	64080	0	0	0	0	0	0	3228
9.3	64224	0	0	0	0	0	0	3324
9.3	64368	0	0	0	0	0	0	3270
9.3	64512	0	0	0	0	0	0	3096
9.3	64656	0	0	0	0	0	0	3168
9.3	64800	0	0	0	0	0	0	3186
9.3	64944	0	0	0	0	0	0	3408
9.3	65088	0	0	0	0	0	0	3399
9.3	65232	0	0	0	0	0	0	3381
9.3	65376	0	0	0	0	0	0	3270
9.3	65520	0	0	0	0	0	0	3378
9.3	65664	0	0	0	0	0	0	3234
9.3	65808	0	0	0	0	0	0	3138
9.3	65952	0	0	0	0	0	0	3180
9.3	66096	0	0	0	0	0	0	3282
9.3	66240	0	0	0	0	0	0	3261
9.3	66384	0	0	0	0	0	0	3387
9.3	66528	0	0	0	0	0	0	3378
9.3	66672	0	0	0	0	0	0	3375
9.3	66816	0	0	0	0	0	0	3441
9.3	66960	0	0	0	0	0	0	3501
9.3	67104	0	0	0	0	0	0	3360
9.3	67248	0	0	0	0	0	0	3360
9.3	67392	0	0	0	0	0	0	3306
9.3	67536	0	0	0	0	0	0	3483
9.3	67680	0	0	0	0	0	0	3321
9.3	67824	0	0	0	0	0	0	3300
9.3	67968	0	0	0	0	0	0	3243
9.3	68112	0	0	0	0	0	0	3294
9.3	68256	0	0	0	0	0	0	3327
9.3	68400	0	0	0	0	0	0	3468
9.3	68544	0	0	0	0	0	0	3456
9.3	68688	0	0	0	0	0	0	3471
9.3	68832	0	0	0	0	0	0	3366
9.3	68976	0	0	0	0	0	0	3333
9.3	69120	0	0	0	0	0	0	3465
10.2	43344	0	62	0	62	62	307.801	1194
10.2	43488	0	59	0	59	59	331.634	1248
10.2	43632	0	50	0	50	50	292.556	1185
10.2	43776	0	44	0	44	44	232.578	1065
10.2	43920	0	38	0	38	38	231.419	1149
10.2	44064	0	35	0	35	35	196.438	1149
10.2	44208	0	30	0	30	30	160.302	1227
10.2	44352	0	26	0	26	26	160.302	1275
10.2	44496	0	22	0	22	22	114.296	1257
10.2	44640	0	18	0	18	18	95.1726	1164
10.2	44784	0	14	0	14	14	63.1329	1128
10.2	44928	0	9	0	9	9	52.1026	1206
10.2	45072	0	6	0	6	6	41.0735	1311
10.2	45216	0	3	0	3	3	26.0513	1398
10.2	45360	0	0	0	0	0	0	1377
10.2	45504	0	0	0	0	0	0	1233
10.2	45648	0	0	0	0	0	0	1206
10.2	45792	0	0	0	0	0	0	1218
10.2	45936	0	0	0	0	0	0	1197
10.2	46080	0	0	0	0	0	0	1200
10.2	46224	0	0	0	0	0	0	1122
10.2	46368	0	0	0	0	0	0	1104
10.2	46512	0	0	0	0	0	0	1074
10.2	46656	0	0	0	0	0	0	1149
10.2	46800	0	0	0	0	0	0	1083
10.2	46944	0	0	0	0	0	0	1146
10.2	47088	0	0	0	0	0	0	1152
10.2	47232	0	0	0	0	0	0	1182
10.2	47376	0	0	0	0	0	0	1185
10.2	47520	0	0	0	0	0	0	1065
10.2	47664	0	0	0	0	0	0	1074
10.2	47808	0	0	0	0	0	0	1092
10.2	47952	0	0	0	0	0	0	1077
10.2	48096	0	0	0	0	0	0	1092
10.2	48240	0	0	0	0	0	0	1119
10.2	48384	0	0	0	0	0	0	1041
10.2	48528	0	0	0	0	0	0	1164
10.2	48672	0	0	0	0	0	0	1164
10.2	48816	0	0	0	0	0	0	1059
10.2	48960	0	0	0	0	0	0	1074
10.2	49104	0	0	0	0	0	0	1080
10.2	49248	0	0	0	0	0	0	990
10.2	49392	0	0	0	0	0	0	1071
10.2	49536	0	0	0	0	0	0	1110
10.2	49680	0	0	0	0	0	0	1164
10.2	49824	0	0	0	0	0	0	1107
10.2	49968	0	0	0	0	0	0	1047
10.2	50112	0	0	0	0	0	0	1089
10.2	50256	0	0	0	0	0	0	1080
10.2	50400	0	0	0	0	0	0	1161
10.2	50544	0	0	0	0	0	0	1140
10.2	50688	0	0	0	0	0	0	1182
10.2	50832	0	0	0	0	0	0	1119
10.2	50976	0	0	0	0	0	0	1158
10.2	51120	0	0	0	0	0	0	1140
10.2	51264	0	0	0	0	0	0	1173
10.2	51408	0	0	0	0	0	0	1086
10.2	51552	0	0	0	0	0	0	1092
10.2	51696	0	0	0	0	0	0	1155
10.2	51840	0	0	0	0	0	0	1158
10.2	51984	0	0	0	0	0	0	1176
10.2	52128	0	0	0	0	0	0	1179
10.2	52272	0	0	0	0	0	0	1170
10.2	52416	0	0	0	0	0	0	1128
10.2	52560	0	0	0	0	0	0	1170
10.2	52704	0	0	0	0	0	0	1074
10.2	52848	0	0	0	0	0	0	1236
10.2	52992	0	0	0	0	0	0	1203
10.2	53136	0	0	0	0	0	0	1149
10.2	53280	0	0	0	0	0	0	1143
10.2	53424	0	0	0	0	0	0	1140
10.2	53568	0	0	0	0	0	0	1092
10.2	53712	0	0	0	0	0	0	1119
10.2	53856	0	0	0	0	0	0	1134
10.2	54000	0	0	0	0	0	0	1164
10.2	54144	0	0	0	0	0	0	1146
10.2	54288	0	0	0	0	0	0	1137
10.2	54432	0	0	0	0	0	0	1137
10.2	54576	0	0	0	0	0	0	1077
10.2	54720	0	0	0	0	0	0	1164
10.2	54864	0	0	0	0	0	0	1158
10.2	55008	0	0	0	0	0	0	1146
10.2	55152	0	0	0	0	0	0	1128
10.2	55296	0	0	0	0	0	0	1068
10.2	55440	0	0	0	0	0	0	1080
10.2	55584	0	0	0	0	0	0	1038
10.2	55728	0	0	0	0	0	0	1083
10.2	55872	0	0	0	0	0	0	1056
10.2	56016	0	0	0	0	0	0	1233
10.2	56160	0	0	0	0	0	0	1203
10.2	56304	0	0	0	0	0	0	1125
10.2	56448	0	0	0	0	0	0	1140
10.2	56592	0	0	0	0	0	0	1122
10.2	56736	0	0	0	0	0	0	1113
10.2	56880	0	0	0	0	0	0	1116
10.2	57024	0	0	0	0	0	0	1095
10.2	57168	0	0	0	0	0	0	1134
10.2	57312	0	0	0	0	0	0	1170
10.2	57456	0	0	0	0	0	0	1089
10.2	57600	0	0	0	0	0	0	1182
10.2	57744	0	0	0	0	0	0	1140
10.2	57888	0	0	0	0	0	0	1161
10.2	58032	0	0	0	0	0	0	1116
10.2	58176	0	0	0	0	0	0	1110
10.2	58320	0	0	0	0	0	0	1146
10.2	58464	0	0	0	0	0	0	1125
10.2	58608	0	0	0	0	0	0	1044
10.2	58752	0	0	0	0	0	0	1020
10.2	58896	0	0	0	0	0	0	1191
10.2	59040	0	0	0	0	0	0	1059
10.2	59184	0	0	0	0	0	0	1080
10.2	59328	0	0	0	0	0	0	1041
10.2	59472	0	0	0	0	0	0	1086
10.2	59616	0	0	0	0	0	0	1080
10.2	59760	0	0	0	0	0	0	1122
10.2	59904	0	0	0	0	0	0	1140
10.2	60048	0	0	0	0	0	0	1122
10.2	60192	0	0	0	0	0	0	1173
10.2	60336	0	0	0	0	0	0	1146
10.2	60480	0	0	0	0	0	0	1107
10.2	60624	0	0	0	0	0	0	1086
10.2	60768	0	0	0	0	0	0	1170
10.2	60912	0	0	0	0	0	0	1092
10.2	61056	0	0	0	0	0	0	1092
10.2	61200	0	0	0	0	0	0	1107
10.2	61344	0	0	0	0	0	0	1047
10.2	61488	0	0	0	0	0	0	1101
10.2	61632	0	0	0	0	0	0	1092
10.2	61776	0	0	0	0	0	0	1095
10.2	61920	0	0	0	0	0	0	1086
10.2	62064	0	0	0	0	0	0	1134
10.2	62208	0	0	0	0	0	0	1242
10.2	62352	0	0	0	0	0	0	1089
10.2	62496	0	0	0	0	0	0	1170
10.2	62640	0	0	0	0	0	0	1221
10.2	62784	0	0	0	0	0	0	1233
10.2	62928	0	0	0	0	0	0	1236
10.2	63072	0	0	0	0	0	0	1098
10.2	63216	0	0	0	0	0	0	1137
10.2	63360	0	0	0	0	0	0	1101
10.2	63504	0	0	0	0	0	0	1131
10.2	63648	0	0	0	0	0	0	1149
10.2	63792	0	0	0	0	0	0	1122
10.2	63936	0	0	0	0	0	0	1125
10.2	64080	0	0	0	0	0	0	1206
10.2	64224	0	0	0	0	0	0	1218
10.2	64368	0	0	0	0	0	0	1122
10.2	64512	0	0	0	0	0	0	1185
10.2	64656	0	0	0	0	0	0	1104
10.2	64800	0	0	0	0	0	0	1131
10.2	64944	0	0	0	0	0	0	1182
10.2	65088	0	0	0	0	0	0	1212
10.2	65232	0	0	0	0	0	0	1146
10.2	65376	0	0	0	0	0	0	1170
10.2	65520	0	0	0	0	0	0	1131
10.2	65664	0	0	0	0	0	0	1137
10.2	65808	0	0	0	0	0	0	1161
10.2	65952	0	0	0	0	0	0	1173
10.2	66096	0	0	0	0	0	0	1188
10.2	66240	0	0	0	0	0	0	1191
10.2	66384	0	0	0	0	0	0	1095
10.2	66528	0	0	0	0	0	0	1044
10.2	66672	0	0	0	0	0	0	1071
10.2	66816	0	0	0	0	0	0	1083
10.2	66960	0	0	0	0	0	0	1125
10.2	67104	0	0	0	0	0	0	1098
10.2	67248	0	0	0	0	0	0	1131
10.2	67392	0	0	0	0	0	0	1128
10.2	67536	0	0	0	0	0	0	1053
10.2	67680	0	0	0	0	0	0	1065
10.2	67824	0	0	0	0	0	0	1131
10.2	67968	0	0	0	0	0	0	1134
10.2	68112	0	0	0	0	0	0	1098
10.2	68256	0	0	0	0	0	0	1089
10.2	68400	0	0	0	0	0	0	1086
10.2	68544	0	0	0	0	0	0	1173
10.2	68688	0	0	0	0	0	0	1191
10.2	68832	0	0	0	0	0	0	1182
10.2	68976	0	0	0	0	0	0	1083
10.2	69120	0	0	0	0	0	0	1038
11.1	43344	0	30	0	30	30	55.1515	879
11.1	43488	0	29	0	29	29	51.165	759
11.1	43632	0	22	0	22	22	35.0883	813
11.1	43776	0	22	0	22	22	27.1111	786
11.1	43920	0	20	0	20	20	150.45	762
11.1	44064	0	14	0	14	14	9.03704	780
11.1	44208	0	13	0	13	13	11.0303	744
11.1	44352	0	10	0	10	10	0	738
11.1	44496	0	7	0	7	7	0	798
11.1	44640	0	3	0	3	3	0	813
11.1	44784	0	2	0	2	2	0	789
11.1	44928	0	2	0	2	2	0	762
11.1	45072	0	1	0	1	1	0	831
11.1	45216	0	0	0	0	0	0	747
11.1	45360	0	0	0	0	0	0	783
11.1	45504	0	0	0	0	0	0	798
11.1	45648	0	0	0	0	0	0	900
11.1	45792	0	0	0	0	0	0	864
11.1	45936	0	0	0	0	0	0	915
11.1	46080	0	0	0	0	0	0	867
11.1	46224	0	0	0	0	0	0	834
11.1	46368	0	0	0	0	0	0	732
11.1	46512	0	0	0	0	0	0	789
11.1	46656	0	0	0	0	0	0	816
11.1	46800	0	0	0	0	0	0	852
11.1	46944	0	0	0	0	0	0	915
11.1	47088	0	0	0	0	0	0	924
11.1	47232	0	0	0	0	0	0	792
11.1	47376	0	0	0	0	0	0	789
11.1	47520	0	0	0	0	0	0	777
11.1	47664	0	0	0	0	0	0	780
11.1	47808	0	0	0	0	0	0	765
11.1	47952	0	0	0	0	0	0	771
11.1	48096	0	0	0	0	0	0	783
11.1	48240	0	0	0	0	0	0	783
11.1	48384	0	0	0	0	0	0	831
11.1	48528	0	0	0	0	0	0	789
11.1	48672	0	0	0	0	0	0	786
11.1	48816	0	0	0	0	0	0	780
11.1	48960	0	0	0	0	0	0	789
11.1	49104	0	0	0	0	0	0	732
11.1	49248	0	0	0	0	0	0	744
11.1	49392	0	0	0	0	0	0	738
11.1	49536	0	0	0	0	0	0	732
11.1	49680	0	0	0	0	0	0	774
11.1	49824	0	0	0	0	0	0	846
11.1	49968	0	0	0	0	0	0	828
11.1	50112	0	0	0	0	0	0	837
11.1	50256	0	0	0	0	0	0	828
11.1	50400	0	0	0	0	0	0	828
11.1	50544	0	0	0	0	0	0	786
11.1	50688	0	0	0	0	0	0	828
11.1	50832	0	0	0	0	0	0	816
11.1	50976	0	0	0	0	0	0	837
11.1	51120	0	0	0	0	0	0	789
11.1	51264	0	0	0	0	0	0	816
11.1	51408	0	0	0	0	0	0	870
11.1	51552	0	0	0	0	0	0	861
11.1	51696	0	0	0	0	0	0	855
11.1	51840	0	0	0	0	0	0	819
11.1	51984	0	0	0	0	0	0	882
11.1	52128	0	0	0	0	0	0	843
11.1	52272	0	0	0	0	0	0	837
11.1	52416	0	0	0	0	0	0	888
11.1	52560	0	0	0	0	0	0	822
11.1	52704	0	0	0	0	0	0	792
11.1	52848	0	0	0	0	0	0	747
11.1	52992	0	0	0	0	0	0	807
11.1	53136	0	0	0	0	0	0	819
11.1	53280	0	0	0	0	0	0	807
11.1	53424	0	0	0	0	0	0	819
11.1	53568	0	0	0	0	0	0	804
11.1	53712	0	0	0	0	0	0	822
11.1	53856	0	0	0	0	0	0	837
11.1	54000	0	0	0	0	0	0	846
11.1	54144	0	0	0	0	0	0	873
11.1	54288	0	0	0	0	0	0	906
11.1	54432	0	0	0	0	0	0	900
11.1	54576	0	0	0	0	0	0	864
11.1	54720	0	0	0	0	0	0	867
11.1	54864	0	0	0	0	0	0	849
11.1	55008	0	0	0	0	0	0	858
11.1	55152	0	0	0	0	0	0	909
11.1	55296	0	0	0	0	0	0	882
11.1	55440	0	0	0	0	0	0	789
11.1	55584	0	0	0	0	0	0	807
11.1	55728	0	0	0	0	0	0	801
11.1	55872	0	0	0	0	0	0	807
11.1	56016	0	0	0	0	0	0	846
11.1	56160	0	0	0	0	0	0	858
11.1	56304	0	0	0	0	0	0	789
11.1	56448	0	0	0	0	0	0	774
11.1	56592	0	0	0	0	0	0	822
11.1	56736	0	0	0	0	0	0	807
11.1	56880	0	0	0	0	0	0	771
11.1	57024	0	0	0	0	0	0	888
11.1	57168	0	0	0	0	0	0	873
11.1	57312	0	0	0	0	0	0	924
11.1	57456	0	0	0	0	0	0	897
11.1	57600	0	0	0	0	0	0	777
11.1	57744	0	0	0	0	0	0	762
11.1	57888	0	0	0	0	0	0	762
11.1	58032	0	0	0	0	0	0	873
11.1	58176	0	0	0	0	0	0	807
11.1	58320	0	0	0	0	0	0	876
11.1	58464	0	0	0	0	0	0	867
11.1	58608	0	0	0	0	0	0	843
11.1	58752	0	0	0	0	0	0	795
11.1	58896	0	0	0	0	0	0	789
11.1	59040	0	0	0	0	0	0	822
11.1	59184	0	0	0	0	0	0	774
11.1	59328	0	0	0	0	0	0	801
11.1	59472	0	0	0	0	0	0	867
11.1	59616	0	0	0	0	0	0	834
11.1	59760	0	0	0	0	0	0	762
11.1	59904	0	0	0	0	0	0	765
11.1	60048	0	0	0	0	0	0	732
11.1	60192	0	0	0	0	0	0	825
11.1	60336	0	0	0	0	0	0	813
11.1	60480	0	0	0	0	0	0	849
11.1	60624	0	0	0	0	0	0	861
11.1	60768	0	0	0	0	0	0	852
11.1	60912	0	0	0	0	0	0	789
11.1	61056	0	0	0	0	0	0	792
11.1	61200	0	0	0	0	0	0	861
11.1	61344	0	0	0	0	0	0	786
11.1	61488	0	0	0	0	0	0	783
11.1	61632	0	0	0	0	0	0	816
11.1	61776	0	0	0	0	0	0	789
11.1	61920	0	0	0	0	0	0	801
11.1	62064	0	0	0	0	0	0	798
11.1	62208	0	0	0	0	0	0	786
11.1	62352	0	0	0	0	0	0	792
11.1	62496	0	0	0	0	0	0	840
11.1	62640	0	0	0	0	0	0	771
11.1	62784	0	0	0	0	0	0	789
11.1	62928	0	0	0	0	0	0	858
11.1	63072	0	0	0	0	0	0	873
11.1	63216	0	0	0	0	0	0	831
11.1	63360	0	0	0	0	0	0	849
11.1	63504	0	0	0	0	0	0	849
11.1	63648	0	0	0	0	0	0	825
11.1	63792	0	0	0	0	0	0	825
11.1	63936	0	0	0	0	0	0	828
11.1	64080	0	0	0	0	0	0	825
11.1	64224	0	0	0	0	0	0	813
11.1	64368	0	0	0	0	0	0	804
11.1	64512	0	0	0	0	0	0	879
11.1	64656	0	0	0	0	0	0	771
11.1	64800	0	0	0	0	0	0	813
11.1	64944	0	0	0	0	0	0	747
11.1	65088	0	0	0	0	0	0	759
11.1	65232	0	0	0	0	0	0	732
11.1	65376	0	0	0	0	0	0	744
11.1	65520	0	0	0	0	0	0	825
11.1	65664	0	0	0	0	0	0	810
11.1	65808	0	0	0	0	0	0	804
11.1	65952	0	0	0	0	0	0	822
11.1	66096	0	0	0	0	0	0	855
11.1	66240	0	0	0	0	0	0	873
11.1	66384	0	0	0	0	0	0	906
11.1	66528	0	0	0	0	0	0	831
11.1	66672	0	0	0	0	0	0	870
11.1	66816	0	0	0	0	0	0	780
11.1	66960	0	0	0	0	0	0	807
11.1	67104	0	0	0	0	0	0	801
11.1	67248	0	0	0	0	0	0	792
11.1	67392	0	0	0	0	0	0	759
11.1	67536	0	0	0	0	0	0	768
11.1	67680	0	0	0	0	0	0	801
11.1	67824	0	0	0	0	0	0	768
11.1	67968	0	0	0	0	0	0	783
11.1	68112	0	0	0	0	0	0	774
11.1	68256	0	0	0	0	0	0	789
11.1	68400	0	0	0	0	0	0	831
11.1	68544	0	0	0	0	0	0	771
11.1	68688	0	0	0	0	0	0	798
11.1	68832	0	0	0	0	0	0	795
11.1	68976	0	0	0	0	0	0	840
11.1	69120	0	0	0	0	0	0	891
12.3	43344	0	27	0	27	27	22.0606	1563
12.3	43488	0	23	0	23	23	22.0606	1575
12.3	43632	0	22	0	22	22	26.0513	1569
12.3	43776	0	18	0	18	18	26.0513	1566
12.3	43920	0	11	0	11	11	22.0606	1518
12.3	44064	0	9	0	9	9	22.0606	1479
12.3	44208	0	7	0	7	7	22.0606	1482
12.3	44352	0	5	0	5	5	11.0303	1554
12.3	44496	0	2	0	2	2	0	1575
12.3	44640	0	2	0	2	2	0	1449
12.3	44784	0	0	0	0	0	0	1467
12.3	44928	0	0	0	0	0	0	1515
12.3	45072	0	0	0	0	0	0	1566
12.3	45216	0	0	0	0	0	0	1473
12.3	45360	0	0	0	0	0	0	1509
12.3	45504	0	0	0	0	0	0	1593
12.3	45648	0	0	0	0	0	0	1575
12.3	45792	0	0	0	0	0	0	1572
12.3	45936	0	0	0	0	0	0	1524
[truncated: 34,001 more rows]
