# Supplementary material for: GEODE: an in silico tool that translates in vitro to in vivo predictions of tuberculosis antibiotic combination efficacy
Source: Front Pharmacol. 2025 Oct 17;16:1639673. doi: 10.3389/fphar.2025.1639673 (PMC12575316; doi:10.3389/fphar.2025.1639673)
Supplement: Supplementary file 2 [file Supplementaryfile4.zip › simulation_data/BPaMZ-AN.csv]

exp	time	Int.Mtb.	Ext.Mtb.	repExtMtb	NonReplExt.Mtb.	TotMtb.	TotMtbInGranScaledRing	TotPethot
2.2	43344	0	18	0	18	18	105.259	984
2.2	43488	0	14	0	14	14	109.254	981
2.2	43632	0	10	0	10	10	79.2162	1038
2.2	43776	0	6	0	6	6	50.1118	1170
2.2	43920	0	6	0	6	6	24.0559	1140
2.2	44064	0	4	0	4	4	26.0525	1041
2.2	44208	0	2	0	2	2	0	981
2.2	44352	0	1	0	1	1	0	1011
2.2	44496	0	0	0	0	0	0	1056
2.2	44640	0	0	0	0	0	0	1107
2.2	44784	0	0	0	0	0	0	1146
2.2	44928	0	0	0	0	0	0	1098
2.2	45072	0	0	0	0	0	0	1101
2.2	45216	0	0	0	0	0	0	1107
2.2	45360	0	0	0	0	0	0	1086
2.2	45504	0	0	0	0	0	0	1110
2.2	45648	0	0	0	0	0	0	1107
2.2	45792	0	0	0	0	0	0	1044
2.2	45936	0	0	0	0	0	0	921
2.2	46080	0	0	0	0	0	0	1068
2.2	46224	0	0	0	0	0	0	1041
2.2	46368	0	0	0	0	0	0	1065
2.2	46512	0	0	0	0	0	0	1101
2.2	46656	0	0	0	0	0	0	1137
2.2	46800	0	0	0	0	0	0	1065
2.2	46944	0	0	0	0	0	0	1125
2.2	47088	0	0	0	0	0	0	1053
2.2	47232	0	0	0	0	0	0	999
2.2	47376	0	0	0	0	0	0	1008
2.2	47520	0	0	0	0	0	0	1029
2.2	47664	0	0	0	0	0	0	972
2.2	47808	0	0	0	0	0	0	993
2.2	47952	0	0	0	0	0	0	1074
2.2	48096	0	0	0	0	0	0	1092
2.2	48240	0	0	0	0	0	0	1023
2.2	48384	0	0	0	0	0	0	1002
2.2	48528	0	0	0	0	0	0	1095
2.2	48672	0	0	0	0	0	0	1059
2.2	48816	0	0	0	0	0	0	996
2.2	48960	0	0	0	0	0	0	1026
2.2	49104	0	0	0	0	0	0	993
2.2	49248	0	0	0	0	0	0	1083
2.2	49392	0	0	0	0	0	0	993
2.2	49536	0	0	0	0	0	0	1104
2.2	49680	0	0	0	0	0	0	1098
2.2	49824	0	0	0	0	0	0	1056
2.2	49968	0	0	0	0	0	0	1050
2.2	50112	0	0	0	0	0	0	1035
2.2	50256	0	0	0	0	0	0	1008
2.2	50400	0	0	0	0	0	0	993
2.2	50544	0	0	0	0	0	0	1017
2.2	50688	0	0	0	0	0	0	1032
2.2	50832	0	0	0	0	0	0	1011
2.2	50976	0	0	0	0	0	0	999
2.2	51120	0	0	0	0	0	0	999
2.2	51264	0	0	0	0	0	0	1062
2.2	51408	0	0	0	0	0	0	1056
2.2	51552	0	0	0	0	0	0	1101
2.2	51696	0	0	0	0	0	0	1086
2.2	51840	0	0	0	0	0	0	1023
2.2	51984	0	0	0	0	0	0	1047
2.2	52128	0	0	0	0	0	0	1149
2.2	52272	0	0	0	0	0	0	1056
2.2	52416	0	0	0	0	0	0	1050
2.2	52560	0	0	0	0	0	0	1047
2.2	52704	0	0	0	0	0	0	933
2.2	52848	0	0	0	0	0	0	972
2.2	52992	0	0	0	0	0	0	1026
2.2	53136	0	0	0	0	0	0	1122
2.2	53280	0	0	0	0	0	0	1017
2.2	53424	0	0	0	0	0	0	1095
2.2	53568	0	0	0	0	0	0	1083
2.2	53712	0	0	0	0	0	0	972
2.2	53856	0	0	0	0	0	0	1077
2.2	54000	0	0	0	0	0	0	1080
2.2	54144	0	0	0	0	0	0	1116
2.2	54288	0	0	0	0	0	0	1008
2.2	54432	0	0	0	0	0	0	1065
2.2	54576	0	0	0	0	0	0	984
2.2	54720	0	0	0	0	0	0	990
2.2	54864	0	0	0	0	0	0	1083
2.2	55008	0	0	0	0	0	0	1068
2.2	55152	0	0	0	0	0	0	1035
2.2	55296	0	0	0	0	0	0	1056
2.2	55440	0	0	0	0	0	0	1119
2.2	55584	0	0	0	0	0	0	1167
2.2	55728	0	0	0	0	0	0	1149
2.2	55872	0	0	0	0	0	0	1095
2.2	56016	0	0	0	0	0	0	1071
2.2	56160	0	0	0	0	0	0	1062
2.2	56304	0	0	0	0	0	0	1080
2.2	56448	0	0	0	0	0	0	1017
2.2	56592	0	0	0	0	0	0	996
2.2	56736	0	0	0	0	0	0	987
2.2	56880	0	0	0	0	0	0	927
2.2	57024	0	0	0	0	0	0	972
2.2	57168	0	0	0	0	0	0	1053
2.2	57312	0	0	0	0	0	0	1086
2.2	57456	0	0	0	0	0	0	1035
2.2	57600	0	0	0	0	0	0	993
2.2	57744	0	0	0	0	0	0	966
2.2	57888	0	0	0	0	0	0	1002
2.2	58032	0	0	0	0	0	0	993
2.2	58176	0	0	0	0	0	0	993
2.2	58320	0	0	0	0	0	0	984
2.2	58464	0	0	0	0	0	0	996
2.2	58608	0	0	0	0	0	0	1035
2.2	58752	0	0	0	0	0	0	969
2.2	58896	0	0	0	0	0	0	987
2.2	59040	0	0	0	0	0	0	1008
2.2	59184	0	0	0	0	0	0	1092
2.2	59328	0	0	0	0	0	0	1005
2.2	59472	0	0	0	0	0	0	972
2.2	59616	0	0	0	0	0	0	1059
2.2	59760	0	0	0	0	0	0	1047
2.2	59904	0	0	0	0	0	0	1041
2.2	60048	0	0	0	0	0	0	936
2.2	60192	0	0	0	0	0	0	975
2.2	60336	0	0	0	0	0	0	978
2.2	60480	0	0	0	0	0	0	999
2.2	60624	0	0	0	0	0	0	972
2.2	60768	0	0	0	0	0	0	993
2.2	60912	0	0	0	0	0	0	993
2.2	61056	0	0	0	0	0	0	1044
2.2	61200	0	0	0	0	0	0	1023
2.2	61344	0	0	0	0	0	0	1008
2.2	61488	0	0	0	0	0	0	1053
2.2	61632	0	0	0	0	0	0	1050
2.2	61776	0	0	0	0	0	0	1041
2.2	61920	0	0	0	0	0	0	957
2.2	62064	0	0	0	0	0	0	960
2.2	62208	0	0	0	0	0	0	975
2.2	62352	0	0	0	0	0	0	978
2.2	62496	0	0	0	0	0	0	1044
2.2	62640	0	0	0	0	0	0	1065
2.2	62784	0	0	0	0	0	0	1020
2.2	62928	0	0	0	0	0	0	927
2.2	63072	0	0	0	0	0	0	957
2.2	63216	0	0	0	0	0	0	1065
2.2	63360	0	0	0	0	0	0	1101
2.2	63504	0	0	0	0	0	0	1110
2.2	63648	0	0	0	0	0	0	1023
2.2	63792	0	0	0	0	0	0	993
2.2	63936	0	0	0	0	0	0	1041
2.2	64080	0	0	0	0	0	0	1095
2.2	64224	0	0	0	0	0	0	1008
2.2	64368	0	0	0	0	0	0	1050
2.2	64512	0	0	0	0	0	0	1005
2.2	64656	0	0	0	0	0	0	999
2.2	64800	0	0	0	0	0	0	1005
2.2	64944	0	0	0	0	0	0	1068
2.2	65088	0	0	0	0	0	0	1032
2.2	65232	0	0	0	0	0	0	1110
2.2	65376	0	0	0	0	0	0	1038
2.2	65520	0	0	0	0	0	0	969
2.2	65664	0	0	0	0	0	0	1011
2.2	65808	0	0	0	0	0	0	1041
2.2	65952	0	0	0	0	0	0	972
2.2	66096	0	0	0	0	0	0	957
2.2	66240	0	0	0	0	0	0	1017
2.2	66384	0	0	0	0	0	0	960
2.2	66528	0	0	0	0	0	0	960
2.2	66672	0	0	0	0	0	0	1011
2.2	66816	0	0	0	0	0	0	981
2.2	66960	0	0	0	0	0	0	999
2.2	67104	0	0	0	0	0	0	1038
2.2	67248	0	0	0	0	0	0	1053
2.2	67392	0	0	0	0	0	0	1047
2.2	67536	0	0	0	0	0	0	1041
2.2	67680	0	0	0	0	0	0	996
2.2	67824	0	0	0	0	0	0	969
2.2	67968	0	0	0	0	0	0	1029
2.2	68112	0	0	0	0	0	0	1020
2.2	68256	0	0	0	0	0	0	1026
2.2	68400	0	0	0	0	0	0	1029
2.2	68544	0	0	0	0	0	0	999
2.2	68688	0	0	0	0	0	0	987
2.2	68832	0	0	0	0	0	0	975
2.2	68976	0	0	0	0	0	0	975
2.2	69120	0	0	0	0	0	0	1059
3.2	43344	0	366	0	366	366	3135.41	3183
3.2	43488	0	320	0	320	320	2667.17	3303
3.2	43632	0	271	0	271	271	2223.21	3324
3.2	43776	0	228	0	228	228	1828.74	3345
3.2	43920	0	191	0	191	191	1508.96	3384
3.2	44064	0	156	0	156	156	1245.58	3303
3.2	44208	0	132	0	132	132	1068.58	3225
3.2	44352	0	105	0	105	105	827.548	3270
3.2	44496	0	83	0	83	83	645.915	3216
3.2	44640	0	68	0	68	68	540.689	3114
3.2	44784	0	48	0	48	48	384.709	3138
3.2	44928	0	26	0	26	26	214.545	3120
3.2	45072	0	17	0	17	17	148.925	3291
3.2	45216	0	13	0	13	13	108.551	3303
3.2	45360	0	9	0	9	9	80.3379	3255
3.2	45504	0	6	0	6	6	74.1798	3306
3.2	45648	0	5	0	5	5	59.1555	3195
3.2	45792	0	5	0	5	5	57.1522	3180
3.2	45936	0	2	0	2	2	22.0627	3210
3.2	46080	0	2	0	2	2	18.0779	3138
3.2	46224	0	1	0	1	1	13.0256	3141
3.2	46368	0	1	0	1	1	13.0256	3207
3.2	46512	0	0	0	0	0	0	3168
3.2	46656	0	0	0	0	0	0	3090
3.2	46800	0	0	0	0	0	0	2961
3.2	46944	0	0	0	0	0	0	3069
3.2	47088	0	0	0	0	0	0	3072
3.2	47232	0	0	0	0	0	0	3129
3.2	47376	0	0	0	0	0	0	3144
3.2	47520	0	0	0	0	0	0	3354
3.2	47664	0	0	0	0	0	0	3297
3.2	47808	0	0	0	0	0	0	3258
3.2	47952	0	0	0	0	0	0	3078
3.2	48096	0	0	0	0	0	0	3198
3.2	48240	0	0	0	0	0	0	3072
3.2	48384	0	0	0	0	0	0	3111
3.2	48528	0	0	0	0	0	0	3141
3.2	48672	0	0	0	0	0	0	3108
3.2	48816	0	0	0	0	0	0	3141
3.2	48960	0	0	0	0	0	0	3417
3.2	49104	0	0	0	0	0	0	3360
3.2	49248	0	0	0	0	0	0	3246
3.2	49392	0	0	0	0	0	0	3195
3.2	49536	0	0	0	0	0	0	3030
3.2	49680	0	0	0	0	0	0	3288
3.2	49824	0	0	0	0	0	0	3303
3.2	49968	0	0	0	0	0	0	3174
3.2	50112	0	0	0	0	0	0	3174
3.2	50256	0	0	0	0	0	0	3108
3.2	50400	0	0	0	0	0	0	3192
3.2	50544	0	0	0	0	0	0	3234
3.2	50688	0	0	0	0	0	0	3150
3.2	50832	0	0	0	0	0	0	3174
3.2	50976	0	0	0	0	0	0	3162
3.2	51120	0	0	0	0	0	0	3294
3.2	51264	0	0	0	0	0	0	3333
3.2	51408	0	0	0	0	0	0	3276
3.2	51552	0	0	0	0	0	0	3207
3.2	51696	0	0	0	0	0	0	3090
3.2	51840	0	0	0	0	0	0	3057
3.2	51984	0	0	0	0	0	0	3240
3.2	52128	0	0	0	0	0	0	3033
3.2	52272	0	0	0	0	0	0	3087
3.2	52416	0	0	0	0	0	0	3042
3.2	52560	0	0	0	0	0	0	3078
3.2	52704	0	0	0	0	0	0	3081
3.2	52848	0	0	0	0	0	0	3204
3.2	52992	0	0	0	0	0	0	3183
3.2	53136	0	0	0	0	0	0	3195
3.2	53280	0	0	0	0	0	0	3183
3.2	53424	0	0	0	0	0	0	3198
3.2	53568	0	0	0	0	0	0	3273
3.2	53712	0	0	0	0	0	0	3165
3.2	53856	0	0	0	0	0	0	3141
3.2	54000	0	0	0	0	0	0	3258
3.2	54144	0	0	0	0	0	0	3291
3.2	54288	0	0	0	0	0	0	3075
3.2	54432	0	0	0	0	0	0	3162
3.2	54576	0	0	0	0	0	0	3147
3.2	54720	0	0	0	0	0	0	3078
3.2	54864	0	0	0	0	0	0	2988
3.2	55008	0	0	0	0	0	0	3021
3.2	55152	0	0	0	0	0	0	3030
3.2	55296	0	0	0	0	0	0	3153
3.2	55440	0	0	0	0	0	0	3108
3.2	55584	0	0	0	0	0	0	3198
3.2	55728	0	0	0	0	0	0	3126
3.2	55872	0	0	0	0	0	0	3189
3.2	56016	0	0	0	0	0	0	3078
3.2	56160	0	0	0	0	0	0	3135
3.2	56304	0	0	0	0	0	0	3165
3.2	56448	0	0	0	0	0	0	3135
3.2	56592	0	0	0	0	0	0	3051
3.2	56736	0	0	0	0	0	0	3195
3.2	56880	0	0	0	0	0	0	3189
3.2	57024	0	0	0	0	0	0	3108
3.2	57168	0	0	0	0	0	0	3123
3.2	57312	0	0	0	0	0	0	3135
3.2	57456	0	0	0	0	0	0	3108
3.2	57600	0	0	0	0	0	0	2940
3.2	57744	0	0	0	0	0	0	3048
3.2	57888	0	0	0	0	0	0	3144
3.2	58032	0	0	0	0	0	0	3174
3.2	58176	0	0	0	0	0	0	3102
3.2	58320	0	0	0	0	0	0	3087
3.2	58464	0	0	0	0	0	0	3213
3.2	58608	0	0	0	0	0	0	3156
3.2	58752	0	0	0	0	0	0	3153
3.2	58896	0	0	0	0	0	0	3060
3.2	59040	0	0	0	0	0	0	3084
3.2	59184	0	0	0	0	0	0	3231
3.2	59328	0	0	0	0	0	0	3120
3.2	59472	0	0	0	0	0	0	3192
3.2	59616	0	0	0	0	0	0	3144
3.2	59760	0	0	0	0	0	0	3060
3.2	59904	0	0	0	0	0	0	3069
3.2	60048	0	0	0	0	0	0	3222
3.2	60192	0	0	0	0	0	0	3180
3.2	60336	0	0	0	0	0	0	3276
3.2	60480	0	0	0	0	0	0	3168
3.2	60624	0	0	0	0	0	0	3246
3.2	60768	0	0	0	0	0	0	3147
3.2	60912	0	0	0	0	0	0	3060
3.2	61056	0	0	0	0	0	0	2985
3.2	61200	0	0	0	0	0	0	3123
3.2	61344	0	0	0	0	0	0	3342
3.2	61488	0	0	0	0	0	0	3177
3.2	61632	0	0	0	0	0	0	3102
3.2	61776	0	0	0	0	0	0	3183
3.2	61920	0	0	0	0	0	0	3090
3.2	62064	0	0	0	0	0	0	3072
3.2	62208	0	0	0	0	0	0	3066
3.2	62352	0	0	0	0	0	0	3099
3.2	62496	0	0	0	0	0	0	3294
3.2	62640	0	0	0	0	0	0	3177
3.2	62784	0	0	0	0	0	0	3138
3.2	62928	0	0	0	0	0	0	3066
3.2	63072	0	0	0	0	0	0	3090
3.2	63216	0	0	0	0	0	0	3213
3.2	63360	0	0	0	0	0	0	3117
3.2	63504	0	0	0	0	0	0	3144
3.2	63648	0	0	0	0	0	0	3096
3.2	63792	0	0	0	0	0	0	3090
3.2	63936	0	0	0	0	0	0	3096
3.2	64080	0	0	0	0	0	0	3150
3.2	64224	0	0	0	0	0	0	3216
3.2	64368	0	0	0	0	0	0	3180
3.2	64512	0	0	0	0	0	0	3216
3.2	64656	0	0	0	0	0	0	3189
3.2	64800	0	0	0	0	0	0	3327
3.2	64944	0	0	0	0	0	0	3102
3.2	65088	0	0	0	0	0	0	3054
3.2	65232	0	0	0	0	0	0	3081
3.2	65376	0	0	0	0	0	0	3237
3.2	65520	0	0	0	0	0	0	3222
3.2	65664	0	0	0	0	0	0	3210
3.2	65808	0	0	0	0	0	0	3252
3.2	65952	0	0	0	0	0	0	3165
3.2	66096	0	0	0	0	0	0	3048
3.2	66240	0	0	0	0	0	0	3165
3.2	66384	0	0	0	0	0	0	3195
3.2	66528	0	0	0	0	0	0	3111
3.2	66672	0	0	0	0	0	0	3057
3.2	66816	0	0	0	0	0	0	3213
3.2	66960	0	0	0	0	0	0	3162
3.2	67104	0	0	0	0	0	0	3267
3.2	67248	0	0	0	0	0	0	3207
3.2	67392	0	0	0	0	0	0	3180
3.2	67536	0	0	0	0	0	0	3243
3.2	67680	0	0	0	0	0	0	3186
3.2	67824	0	0	0	0	0	0	3228
3.2	67968	0	0	0	0	0	0	3111
3.2	68112	0	0	0	0	0	0	3114
3.2	68256	0	0	0	0	0	0	3144
3.2	68400	0	0	0	0	0	0	3204
3.2	68544	0	0	0	0	0	0	3303
3.2	68688	0	0	0	0	0	0	3093
3.2	68832	0	0	0	0	0	0	3189
3.2	68976	0	0	0	0	0	0	3231
3.2	69120	0	0	0	0	0	0	3216
4.1	43344	0	51	0	51	51	477.521	2337
4.1	43488	0	43	0	43	43	269.36	2358
4.1	43632	0	38	0	38	38	150.223	2355
4.1	43776	0	35	0	35	35	145.187	2307
4.1	43920	0	28	0	28	28	130.165	2229
4.1	44064	0	21	0	21	21	90.1333	2130
4.1	44208	0	17	0	17	17	75.1111	2145
4.1	44352	0	13	0	13	13	167.164	2160
4.1	44496	0	9	0	9	9	55.0547	2148
4.1	44640	0	5	0	5	5	57.0526	2271
4.1	44784	0	4	0	4	4	38.0351	2226
4.1	44928	0	2	0	2	2	0	2154
4.1	45072	0	1	0	1	1	21.0159	2160
4.1	45216	0	1	0	1	1	0	2154
4.1	45360	0	0	0	0	0	0	2097
4.1	45504	0	0	0	0	0	0	2040
4.1	45648	0	0	0	0	0	0	2106
4.1	45792	0	0	0	0	0	0	2178
4.1	45936	0	0	0	0	0	0	2091
4.1	46080	0	0	0	0	0	0	2040
4.1	46224	0	0	0	0	0	0	2076
4.1	46368	0	0	0	0	0	0	2055
4.1	46512	0	0	0	0	0	0	2097
4.1	46656	0	0	0	0	0	0	2013
4.1	46800	0	0	0	0	0	0	2016
4.1	46944	0	0	0	0	0	0	2109
4.1	47088	0	0	0	0	0	0	2004
4.1	47232	0	0	0	0	0	0	2118
4.1	47376	0	0	0	0	0	0	2097
4.1	47520	0	0	0	0	0	0	2055
4.1	47664	0	0	0	0	0	0	2031
4.1	47808	0	0	0	0	0	0	2043
4.1	47952	0	0	0	0	0	0	2082
4.1	48096	0	0	0	0	0	0	2190
4.1	48240	0	0	0	0	0	0	2184
4.1	48384	0	0	0	0	0	0	2157
4.1	48528	0	0	0	0	0	0	2175
4.1	48672	0	0	0	0	0	0	2094
4.1	48816	0	0	0	0	0	0	1998
4.1	48960	0	0	0	0	0	0	2082
4.1	49104	0	0	0	0	0	0	1998
4.1	49248	0	0	0	0	0	0	2088
4.1	49392	0	0	0	0	0	0	2094
4.1	49536	0	0	0	0	0	0	2100
4.1	49680	0	0	0	0	0	0	2073
4.1	49824	0	0	0	0	0	0	2073
4.1	49968	0	0	0	0	0	0	1995
4.1	50112	0	0	0	0	0	0	2100
4.1	50256	0	0	0	0	0	0	2169
4.1	50400	0	0	0	0	0	0	2178
4.1	50544	0	0	0	0	0	0	2097
4.1	50688	0	0	0	0	0	0	2091
4.1	50832	0	0	0	0	0	0	2073
4.1	50976	0	0	0	0	0	0	1950
4.1	51120	0	0	0	0	0	0	1989
4.1	51264	0	0	0	0	0	0	2082
4.1	51408	0	0	0	0	0	0	2067
4.1	51552	0	0	0	0	0	0	2094
4.1	51696	0	0	0	0	0	0	2100
4.1	51840	0	0	0	0	0	0	2064
4.1	51984	0	0	0	0	0	0	2115
4.1	52128	0	0	0	0	0	0	2094
4.1	52272	0	0	0	0	0	0	2124
4.1	52416	0	0	0	0	0	0	2208
4.1	52560	0	0	0	0	0	0	2259
4.1	52704	0	0	0	0	0	0	2184
4.1	52848	0	0	0	0	0	0	2178
4.1	52992	0	0	0	0	0	0	2316
4.1	53136	0	0	0	0	0	0	2238
4.1	53280	0	0	0	0	0	0	2166
4.1	53424	0	0	0	0	0	0	2139
4.1	53568	0	0	0	0	0	0	2160
4.1	53712	0	0	0	0	0	0	2085
4.1	53856	0	0	0	0	0	0	2154
4.1	54000	0	0	0	0	0	0	2100
4.1	54144	0	0	0	0	0	0	2148
4.1	54288	0	0	0	0	0	0	2199
4.1	54432	0	0	0	0	0	0	2130
4.1	54576	0	0	0	0	0	0	2121
4.1	54720	0	0	0	0	0	0	2106
4.1	54864	0	0	0	0	0	0	2067
4.1	55008	0	0	0	0	0	0	2118
4.1	55152	0	0	0	0	0	0	2079
4.1	55296	0	0	0	0	0	0	2076
4.1	55440	0	0	0	0	0	0	2196
4.1	55584	0	0	0	0	0	0	2055
4.1	55728	0	0	0	0	0	0	2037
4.1	55872	0	0	0	0	0	0	2016
4.1	56016	0	0	0	0	0	0	2061
4.1	56160	0	0	0	0	0	0	2040
4.1	56304	0	0	0	0	0	0	2184
4.1	56448	0	0	0	0	0	0	2202
4.1	56592	0	0	0	0	0	0	2187
4.1	56736	0	0	0	0	0	0	2133
4.1	56880	0	0	0	0	0	0	2025
4.1	57024	0	0	0	0	0	0	2037
4.1	57168	0	0	0	0	0	0	2082
4.1	57312	0	0	0	0	0	0	2073
4.1	57456	0	0	0	0	0	0	2094
4.1	57600	0	0	0	0	0	0	2121
4.1	57744	0	0	0	0	0	0	2172
4.1	57888	0	0	0	0	0	0	2223
4.1	58032	0	0	0	0	0	0	2208
4.1	58176	0	0	0	0	0	0	2181
4.1	58320	0	0	0	0	0	0	2112
4.1	58464	0	0	0	0	0	0	2142
4.1	58608	0	0	0	0	0	0	2214
4.1	58752	0	0	0	0	0	0	2106
4.1	58896	0	0	0	0	0	0	2076
4.1	59040	0	0	0	0	0	0	2076
4.1	59184	0	0	0	0	0	0	2097
4.1	59328	0	0	0	0	0	0	2082
4.1	59472	0	0	0	0	0	0	2094
4.1	59616	0	0	0	0	0	0	2205
4.1	59760	0	0	0	0	0	0	2223
4.1	59904	0	0	0	0	0	0	2184
4.1	60048	0	0	0	0	0	0	2190
4.1	60192	0	0	0	0	0	0	2181
4.1	60336	0	0	0	0	0	0	2016
4.1	60480	0	0	0	0	0	0	2112
4.1	60624	0	0	0	0	0	0	2238
4.1	60768	0	0	0	0	0	0	2223
4.1	60912	0	0	0	0	0	0	2283
4.1	61056	0	0	0	0	0	0	2190
4.1	61200	0	0	0	0	0	0	2037
4.1	61344	0	0	0	0	0	0	2049
4.1	61488	0	0	0	0	0	0	2169
4.1	61632	0	0	0	0	0	0	2118
4.1	61776	0	0	0	0	0	0	2016
4.1	61920	0	0	0	0	0	0	2115
4.1	62064	0	0	0	0	0	0	2130
4.1	62208	0	0	0	0	0	0	2109
4.1	62352	0	0	0	0	0	0	2058
4.1	62496	0	0	0	0	0	0	2067
4.1	62640	0	0	0	0	0	0	2028
4.1	62784	0	0	0	0	0	0	2208
4.1	62928	0	0	0	0	0	0	2130
4.1	63072	0	0	0	0	0	0	2097
4.1	63216	0	0	0	0	0	0	2286
4.1	63360	0	0	0	0	0	0	2208
4.1	63504	0	0	0	0	0	0	2169
4.1	63648	0	0	0	0	0	0	2181
4.1	63792	0	0	0	0	0	0	2103
4.1	63936	0	0	0	0	0	0	2046
4.1	64080	0	0	0	0	0	0	2121
4.1	64224	0	0	0	0	0	0	2082
4.1	64368	0	0	0	0	0	0	2133
4.1	64512	0	0	0	0	0	0	2040
4.1	64656	0	0	0	0	0	0	2067
4.1	64800	0	0	0	0	0	0	2049
4.1	64944	0	0	0	0	0	0	2232
4.1	65088	0	0	0	0	0	0	2298
4.1	65232	0	0	0	0	0	0	2193
4.1	65376	0	0	0	0	0	0	2139
4.1	65520	0	0	0	0	0	0	2187
4.1	65664	0	0	0	0	0	0	2127
4.1	65808	0	0	0	0	0	0	2115
4.1	65952	0	0	0	0	0	0	2154
4.1	66096	0	0	0	0	0	0	2085
4.1	66240	0	0	0	0	0	0	2157
4.1	66384	0	0	0	0	0	0	2172
4.1	66528	0	0	0	0	0	0	2121
4.1	66672	0	0	0	0	0	0	2151
4.1	66816	0	0	0	0	0	0	2259
4.1	66960	0	0	0	0	0	0	2295
4.1	67104	0	0	0	0	0	0	2214
4.1	67248	0	0	0	0	0	0	2175
4.1	67392	0	0	0	0	0	0	2199
4.1	67536	0	0	0	0	0	0	2208
4.1	67680	0	0	0	0	0	0	1977
4.1	67824	0	0	0	0	0	0	2058
4.1	67968	0	0	0	0	0	0	2052
4.1	68112	0	0	0	0	0	0	2157
4.1	68256	0	0	0	0	0	0	2148
4.1	68400	0	0	0	0	0	0	2154
4.1	68544	0	0	0	0	0	0	2160
4.1	68688	0	0	0	0	0	0	2172
4.1	68832	0	0	0	0	0	0	2154
4.1	68976	0	0	0	0	0	0	2106
4.1	69120	0	0	0	0	0	0	2163
4.2	43344	0	29	0	29	29	153.272	1992
4.2	43488	0	26	0	26	26	180.267	2004
4.2	43632	0	24	0	24	24	121.226	1920
4.2	43776	0	18	0	18	18	103.164	1986
4.2	43920	0	14	0	14	14	88.1417	2010
4.2	44064	0	11	0	11	11	54.1004	1998
4.2	44208	0	9	0	9	9	28.0479	1893
4.2	44352	0	7	0	7	7	39.0782	1926
4.2	44496	0	7	0	7	7	54.0991	1860
4.2	44640	0	3	0	3	3	30.0452	1974
4.2	44784	0	3	0	3	3	28.0499	1935
4.2	44928	0	3	0	3	3	11.0303	2013
4.2	45072	0	1	0	1	1	0	1878
4.2	45216	0	0	0	0	0	0	1854
4.2	45360	0	0	0	0	0	0	1800
4.2	45504	0	0	0	0	0	0	1965
4.2	45648	0	0	0	0	0	0	1773
4.2	45792	0	0	0	0	0	0	1827
4.2	45936	0	0	0	0	0	0	1980
4.2	46080	0	0	0	0	0	0	1956
4.2	46224	0	0	0	0	0	0	1860
4.2	46368	0	0	0	0	0	0	1818
4.2	46512	0	0	0	0	0	0	1788
4.2	46656	0	0	0	0	0	0	1764
4.2	46800	0	0	0	0	0	0	1908
4.2	46944	0	0	0	0	0	0	1923
4.2	47088	0	0	0	0	0	0	1902
4.2	47232	0	0	0	0	0	0	1944
4.2	47376	0	0	0	0	0	0	1920
4.2	47520	0	0	0	0	0	0	1857
4.2	47664	0	0	0	0	0	0	1755
4.2	47808	0	0	0	0	0	0	1719
4.2	47952	0	0	0	0	0	0	1809
4.2	48096	0	0	0	0	0	0	1902
4.2	48240	0	0	0	0	0	0	1755
4.2	48384	0	0	0	0	0	0	1746
4.2	48528	0	0	0	0	0	0	1821
4.2	48672	0	0	0	0	0	0	1854
4.2	48816	0	0	0	0	0	0	1851
4.2	48960	0	0	0	0	0	0	1869
4.2	49104	0	0	0	0	0	0	1890
4.2	49248	0	0	0	0	0	0	1809
4.2	49392	0	0	0	0	0	0	1836
4.2	49536	0	0	0	0	0	0	1923
4.2	49680	0	0	0	0	0	0	1887
4.2	49824	0	0	0	0	0	0	1812
4.2	49968	0	0	0	0	0	0	1923
4.2	50112	0	0	0	0	0	0	1893
4.2	50256	0	0	0	0	0	0	1830
4.2	50400	0	0	0	0	0	0	1839
4.2	50544	0	0	0	0	0	0	1737
4.2	50688	0	0	0	0	0	0	1872
4.2	50832	0	0	0	0	0	0	1863
4.2	50976	0	0	0	0	0	0	1827
4.2	51120	0	0	0	0	0	0	1791
4.2	51264	0	0	0	0	0	0	1773
4.2	51408	0	0	0	0	0	0	1860
4.2	51552	0	0	0	0	0	0	1923
4.2	51696	0	0	0	0	0	0	1776
4.2	51840	0	0	0	0	0	0	1824
4.2	51984	0	0	0	0	0	0	1791
4.2	52128	0	0	0	0	0	0	1833
4.2	52272	0	0	0	0	0	0	1878
4.2	52416	0	0	0	0	0	0	1974
4.2	52560	0	0	0	0	0	0	1815
4.2	52704	0	0	0	0	0	0	1860
4.2	52848	0	0	0	0	0	0	1824
4.2	52992	0	0	0	0	0	0	1779
4.2	53136	0	0	0	0	0	0	1899
4.2	53280	0	0	0	0	0	0	1941
4.2	53424	0	0	0	0	0	0	1929
4.2	53568	0	0	0	0	0	0	1926
4.2	53712	0	0	0	0	0	0	1752
4.2	53856	0	0	0	0	0	0	1818
4.2	54000	0	0	0	0	0	0	1827
4.2	54144	0	0	0	0	0	0	1857
4.2	54288	0	0	0	0	0	0	1791
4.2	54432	0	0	0	0	0	0	1782
4.2	54576	0	0	0	0	0	0	1800
4.2	54720	0	0	0	0	0	0	1830
4.2	54864	0	0	0	0	0	0	1872
4.2	55008	0	0	0	0	0	0	1827
4.2	55152	0	0	0	0	0	0	1875
4.2	55296	0	0	0	0	0	0	1959
4.2	55440	0	0	0	0	0	0	1950
4.2	55584	0	0	0	0	0	0	1833
4.2	55728	0	0	0	0	0	0	1800
4.2	55872	0	0	0	0	0	0	1782
4.2	56016	0	0	0	0	0	0	1857
4.2	56160	0	0	0	0	0	0	1869
4.2	56304	0	0	0	0	0	0	1869
4.2	56448	0	0	0	0	0	0	1935
4.2	56592	0	0	0	0	0	0	1860
4.2	56736	0	0	0	0	0	0	1767
4.2	56880	0	0	0	0	0	0	1824
4.2	57024	0	0	0	0	0	0	1794
4.2	57168	0	0	0	0	0	0	1764
4.2	57312	0	0	0	0	0	0	1764
4.2	57456	0	0	0	0	0	0	1848
4.2	57600	0	0	0	0	0	0	1842
4.2	57744	0	0	0	0	0	0	1839
4.2	57888	0	0	0	0	0	0	1881
4.2	58032	0	0	0	0	0	0	2025
4.2	58176	0	0	0	0	0	0	1956
4.2	58320	0	0	0	0	0	0	1782
4.2	58464	0	0	0	0	0	0	1761
4.2	58608	0	0	0	0	0	0	1776
4.2	58752	0	0	0	0	0	0	1845
4.2	58896	0	0	0	0	0	0	1977
4.2	59040	0	0	0	0	0	0	1833
4.2	59184	0	0	0	0	0	0	1911
4.2	59328	0	0	0	0	0	0	2007
4.2	59472	0	0	0	0	0	0	1956
4.2	59616	0	0	0	0	0	0	2016
4.2	59760	0	0	0	0	0	0	1965
4.2	59904	0	0	0	0	0	0	1884
4.2	60048	0	0	0	0	0	0	1914
4.2	60192	0	0	0	0	0	0	1914
4.2	60336	0	0	0	0	0	0	1962
4.2	60480	0	0	0	0	0	0	1725
4.2	60624	0	0	0	0	0	0	1737
4.2	60768	0	0	0	0	0	0	1863
4.2	60912	0	0	0	0	0	0	1872
4.2	61056	0	0	0	0	0	0	1890
4.2	61200	0	0	0	0	0	0	1908
4.2	61344	0	0	0	0	0	0	1881
4.2	61488	0	0	0	0	0	0	1854
4.2	61632	0	0	0	0	0	0	1899
4.2	61776	0	0	0	0	0	0	1986
4.2	61920	0	0	0	0	0	0	1992
4.2	62064	0	0	0	0	0	0	2001
4.2	62208	0	0	0	0	0	0	1962
4.2	62352	0	0	0	0	0	0	1869
4.2	62496	0	0	0	0	0	0	1836
4.2	62640	0	0	0	0	0	0	1881
4.2	62784	0	0	0	0	0	0	1821
4.2	62928	0	0	0	0	0	0	1893
4.2	63072	0	0	0	0	0	0	1884
4.2	63216	0	0	0	0	0	0	1995
4.2	63360	0	0	0	0	0	0	1872
4.2	63504	0	0	0	0	0	0	1893
4.2	63648	0	0	0	0	0	0	1860
4.2	63792	0	0	0	0	0	0	1881
4.2	63936	0	0	0	0	0	0	1854
4.2	64080	0	0	0	0	0	0	1860
4.2	64224	0	0	0	0	0	0	1860
4.2	64368	0	0	0	0	0	0	1980
4.2	64512	0	0	0	0	0	0	1929
4.2	64656	0	0	0	0	0	0	1944
4.2	64800	0	0	0	0	0	0	1947
4.2	64944	0	0	0	0	0	0	1902
4.2	65088	0	0	0	0	0	0	1824
4.2	65232	0	0	0	0	0	0	1755
4.2	65376	0	0	0	0	0	0	1794
4.2	65520	0	0	0	0	0	0	1905
4.2	65664	0	0	0	0	0	0	1911
4.2	65808	0	0	0	0	0	0	1869
4.2	65952	0	0	0	0	0	0	1914
4.2	66096	0	0	0	0	0	0	1935
4.2	66240	0	0	0	0	0	0	1932
4.2	66384	0	0	0	0	0	0	1860
4.2	66528	0	0	0	0	0	0	2004
4.2	66672	0	0	0	0	0	0	2049
4.2	66816	0	0	0	0	0	0	2133
4.2	66960	0	0	0	0	0	0	1887
4.2	67104	0	0	0	0	0	0	1860
4.2	67248	0	0	0	0	0	0	2025
4.2	67392	0	0	0	0	0	0	1986
4.2	67536	0	0	0	0	0	0	1989
4.2	67680	0	0	0	0	0	0	2046
4.2	67824	0	0	0	0	0	0	1902
4.2	67968	0	0	0	0	0	0	1905
4.2	68112	0	0	0	0	0	0	1881
4.2	68256	0	0	0	0	0	0	1932
4.2	68400	0	0	0	0	0	0	1815
4.2	68544	0	0	0	0	0	0	1797
4.2	68688	0	0	0	0	0	0	1770
4.2	68832	0	0	0	0	0	0	1851
4.2	68976	0	0	0	0	0	0	1980
4.2	69120	0	0	0	0	0	0	1887
5.1	43344	0	66	0	66	66	1.33333	4134
5.1	43488	0	60	0	60	60	1.33333	4131
5.1	43632	0	42	0	42	42	1.33333	4179
5.1	43776	0	32	0	32	32	0	4014
5.1	43920	0	21	0	21	21	0	4080
5.1	44064	0	17	0	17	17	0	3966
5.1	44208	0	13	0	13	13	0	3993
5.1	44352	0	6	0	6	6	0	4119
5.1	44496	0	4	0	4	4	0	3954
5.1	44640	0	3	0	3	3	0	3984
5.1	44784	0	2	0	2	2	0	4059
5.1	44928	0	1	0	1	1	0	3978
5.1	45072	0	0	0	0	0	0	3915
5.1	45216	0	0	0	0	0	0	3999
5.1	45360	0	0	0	0	0	0	3969
5.1	45504	0	0	0	0	0	0	3906
5.1	45648	0	0	0	0	0	0	4038
5.1	45792	0	0	0	0	0	0	4017
5.1	45936	0	0	0	0	0	0	3939
5.1	46080	0	0	0	0	0	0	3942
5.1	46224	0	0	0	0	0	0	3861
5.1	46368	0	0	0	0	0	0	3978
5.1	46512	0	0	0	0	0	0	3912
5.1	46656	0	0	0	0	0	0	4011
5.1	46800	0	0	0	0	0	0	4002
5.1	46944	0	0	0	0	0	0	4035
5.1	47088	0	0	0	0	0	0	4053
5.1	47232	0	0	0	0	0	0	3996
5.1	47376	0	0	0	0	0	0	4104
5.1	47520	0	0	0	0	0	0	4140
5.1	47664	0	0	0	0	0	0	4101
5.1	47808	0	0	0	0	0	0	4056
5.1	47952	0	0	0	0	0	0	4008
5.1	48096	0	0	0	0	0	0	3996
5.1	48240	0	0	0	0	0	0	4143
5.1	48384	0	0	0	0	0	0	4197
5.1	48528	0	0	0	0	0	0	4152
5.1	48672	0	0	0	0	0	0	4059
5.1	48816	0	0	0	0	0	0	4104
5.1	48960	0	0	0	0	0	0	3990
5.1	49104	0	0	0	0	0	0	4116
5.1	49248	0	0	0	0	0	0	4116
5.1	49392	0	0	0	0	0	0	4143
5.1	49536	0	0	0	0	0	0	4041
5.1	49680	0	0	0	0	0	0	4338
5.1	49824	0	0	0	0	0	0	4092
5.1	49968	0	0	0	0	0	0	4065
5.1	50112	0	0	0	0	0	0	4275
5.1	50256	0	0	0	0	0	0	4206
5.1	50400	0	0	0	0	0	0	4263
5.1	50544	0	0	0	0	0	0	4191
5.1	50688	0	0	0	0	0	0	4182
5.1	50832	0	0	0	0	0	0	4083
5.1	50976	0	0	0	0	0	0	4050
5.1	51120	0	0	0	0	0	0	4143
5.1	51264	0	0	0	0	0	0	4179
5.1	51408	0	0	0	0	0	0	4086
5.1	51552	0	0	0	0	0	0	4104
5.1	51696	0	0	0	0	0	0	4134
5.1	51840	0	0	0	0	0	0	4230
5.1	51984	0	0	0	0	0	0	4095
5.1	52128	0	0	0	0	0	0	4104
5.1	52272	0	0	0	0	0	0	4164
5.1	52416	0	0	0	0	0	0	3975
5.1	52560	0	0	0	0	0	0	4176
5.1	52704	0	0	0	0	0	0	4152
5.1	52848	0	0	0	0	0	0	4113
5.1	52992	0	0	0	0	0	0	3846
5.1	53136	0	0	0	0	0	0	3972
5.1	53280	0	0	0	0	0	0	3942
5.1	53424	0	0	0	0	0	0	4104
5.1	53568	0	0	0	0	0	0	4167
5.1	53712	0	0	0	0	0	0	4236
5.1	53856	0	0	0	0	0	0	4245
5.1	54000	0	0	0	0	0	0	4347
5.1	54144	0	0	0	0	0	0	4395
5.1	54288	0	0	0	0	0	0	4203
5.1	54432	0	0	0	0	0	0	4026
5.1	54576	0	0	0	0	0	0	4065
5.1	54720	0	0	0	0	0	0	3948
5.1	54864	0	0	0	0	0	0	4107
5.1	55008	0	0	0	0	0	0	4104
5.1	55152	0	0	0	0	0	0	4323
5.1	55296	0	0	0	0	0	0	4014
5.1	55440	0	0	0	0	0	0	4113
5.1	55584	0	0	0	0	0	0	4119
5.1	55728	0	0	0	0	0	0	4014
5.1	55872	0	0	0	0	0	0	3957
5.1	56016	0	0	0	0	0	0	3990
5.1	56160	0	0	0	0	0	0	3933
5.1	56304	0	0	0	0	0	0	3897
5.1	56448	0	0	0	0	0	0	3990
5.1	56592	0	0	0	0	0	0	3942
5.1	56736	0	0	0	0	0	0	3954
5.1	56880	0	0	0	0	0	0	3942
5.1	57024	0	0	0	0	0	0	3924
5.1	57168	0	0	0	0	0	0	3996
5.1	57312	0	0	0	0	0	0	4008
5.1	57456	0	0	0	0	0	0	4167
5.1	57600	0	0	0	0	0	0	4182
5.1	57744	0	0	0	0	0	0	4254
5.1	57888	0	0	0	0	0	0	4026
5.1	58032	0	0	0	0	0	0	3930
5.1	58176	0	0	0	0	0	0	4146
5.1	58320	0	0	0	0	0	0	4128
5.1	58464	0	0	0	0	0	0	4032
5.1	58608	0	0	0	0	0	0	4197
5.1	58752	0	0	0	0	0	0	3945
5.1	58896	0	0	0	0	0	0	4032
5.1	59040	0	0	0	0	0	0	4101
5.1	59184	0	0	0	0	0	0	4104
5.1	59328	0	0	0	0	0	0	4053
5.1	59472	0	0	0	0	0	0	4131
5.1	59616	0	0	0	0	0	0	4080
5.1	59760	0	0	0	0	0	0	4194
5.1	59904	0	0	0	0	0	0	4161
5.1	60048	0	0	0	0	0	0	4113
5.1	60192	0	0	0	0	0	0	3969
5.1	60336	0	0	0	0	0	0	4146
5.1	60480	0	0	0	0	0	0	4170
5.1	60624	0	0	0	0	0	0	3858
5.1	60768	0	0	0	0	0	0	3885
5.1	60912	0	0	0	0	0	0	3954
5.1	61056	0	0	0	0	0	0	3933
5.1	61200	0	0	0	0	0	0	3951
5.1	61344	0	0	0	0	0	0	3939
5.1	61488	0	0	0	0	0	0	4020
5.1	61632	0	0	0	0	0	0	4002
5.1	61776	0	0	0	0	0	0	3984
5.1	61920	0	0	0	0	0	0	3906
5.1	62064	0	0	0	0	0	0	4080
5.1	62208	0	0	0	0	0	0	4167
5.1	62352	0	0	0	0	0	0	4062
5.1	62496	0	0	0	0	0	0	3987
5.1	62640	0	0	0	0	0	0	3999
5.1	62784	0	0	0	0	0	0	3882
5.1	62928	0	0	0	0	0	0	4035
5.1	63072	0	0	0	0	0	0	4194
5.1	63216	0	0	0	0	0	0	4161
5.1	63360	0	0	0	0	0	0	4281
5.1	63504	0	0	0	0	0	0	4110
5.1	63648	0	0	0	0	0	0	3927
5.1	63792	0	0	0	0	0	0	4041
5.1	63936	0	0	0	0	0	0	4098
5.1	64080	0	0	0	0	0	0	4164
5.1	64224	0	0	0	0	0	0	4110
5.1	64368	0	0	0	0	0	0	4083
5.1	64512	0	0	0	0	0	0	4005
5.1	64656	0	0	0	0	0	0	4017
5.1	64800	0	0	0	0	0	0	4041
5.1	64944	0	0	0	0	0	0	3957
5.1	65088	0	0	0	0	0	0	4092
5.1	65232	0	0	0	0	0	0	4146
5.1	65376	0	0	0	0	0	0	4275
5.1	65520	0	0	0	0	0	0	4140
5.1	65664	0	0	0	0	0	0	4092
5.1	65808	0	0	0	0	0	0	4122
5.1	65952	0	0	0	0	0	0	4083
5.1	66096	0	0	0	0	0	0	4158
5.1	66240	0	0	0	0	0	0	4320
5.1	66384	0	0	0	0	0	0	4251
5.1	66528	0	0	0	0	0	0	3921
5.1	66672	0	0	0	0	0	0	3987
5.1	66816	0	0	0	0	0	0	4038
5.1	66960	0	0	0	0	0	0	4227
5.1	67104	0	0	0	0	0	0	4230
5.1	67248	0	0	0	0	0	0	4224
5.1	67392	0	0	0	0	0	0	3882
5.1	67536	0	0	0	0	0	0	3954
5.1	67680	0	0	0	0	0	0	3996
5.1	67824	0	0	0	0	0	0	3966
5.1	67968	0	0	0	0	0	0	3933
5.1	68112	0	0	0	0	0	0	3945
5.1	68256	0	0	0	0	0	0	3957
5.1	68400	0	0	0	0	0	0	3804
5.1	68544	0	0	0	0	0	0	3999
5.1	68688	0	0	0	0	0	0	4167
5.1	68832	0	0	0	0	0	0	4029
5.1	68976	0	0	0	0	0	0	4011
5.1	69120	0	0	0	0	0	0	4029
6.3	43344	524	2680	31	2649	3204	57652.8	12664
6.3	43488	423	2410	10	2400	2833	48437.2	12546
6.3	43632	310	2144	3	2141	2454	40949.2	12370
6.3	43776	275	1926	0	1926	2201	36636.4	11995
6.3	43920	254	1722	0	1722	1976	32710.4	11879
6.3	44064	226	1530	5	1525	1756	28825.9	11724
6.3	44208	200	1366	18	1348	1566	25843.8	11208
6.3	44352	162	1196	2	1194	1358	22029.5	11250
6.3	44496	145	1043	1	1042	1188	20010.5	11070
6.3	44640	118	904	0	904	1022	16194.6	10592
6.3	44784	127	770	1	769	897	14914.8	10032
6.3	44928	150	659	0	659	809	14395.7	9973
6.3	45072	99	564	1	563	663	10620.6	10270
6.3	45216	125	464	0	464	589	9743.04	9982
6.3	45360	107	409	0	409	516	8835.63	9904
6.3	45504	92	339	0	339	431	7300.11	9839
6.3	45648	72	281	0	281	353	5996.45	9595
6.3	45792	84	221	0	221	305	5895.02	9518
6.3	45936	80	175	0	175	255	5438.61	9331
6.3	46080	62	141	0	141	203	4205.3	9222
6.3	46224	75	107	0	107	182	4503.24	9422
6.3	46368	41	80	0	80	121	2931.74	9919
6.3	46512	37	64	0	64	101	2465.61	9778
6.3	46656	17	48	0	48	65	1492.42	9834
6.3	46800	12	34	0	34	46	1090.24	9635
6.3	46944	10	25	0	25	35	855.16	9395
6.3	47088	12	16	0	16	28	868.172	9179
6.3	47232	7	11	0	11	18	626.122	9271
6.3	47376	9	8	0	8	17	652.107	9126
6.3	47520	7	5	0	5	12	520.1	9146
6.3	47664	11	4	0	4	15	679.118	9337
6.3	47808	8	3	0	3	11	485.089	9446
6.3	47952	11	3	0	3	14	636.108	9572
6.3	48096	11	1	0	1	12	554.087	9594
6.3	48240	3	3	0	3	6	280.043	9497
6.3	48384	2	1	0	1	3	137.022	9353
6.3	48528	2	1	0	1	3	137.022	9419
6.3	48672	2	0	0	0	2	94.0142	9236
6.3	48816	2	0	0	0	2	90.0148	9185
6.3	48960	3	0	0	0	3	135.022	9239
6.3	49104	4	0	0	0	4	180.03	9320
6.3	49248	5	0	0	0	5	225.037	9365
6.3	49392	1	1	0	1	2	88.0152	9527
6.3	49536	0	1	0	1	1	41.0081	9568
6.3	49680	0	1	0	1	1	41.0081	9511
6.3	49824	0	0	0	0	0	0	9390
6.3	49968	0	0	0	0	0	0	9582
6.3	50112	0	0	0	0	0	0	9645
6.3	50256	0	0	0	0	0	0	9816
6.3	50400	0	0	0	0	0	0	9606
6.3	50544	0	0	0	0	0	0	9756
6.3	50688	0	0	0	0	0	0	9849
6.3	50832	0	0	0	0	0	0	9897
6.3	50976	0	0	0	0	0	0	9603
6.3	51120	0	0	0	0	0	0	9468
6.3	51264	0	0	0	0	0	0	9981
6.3	51408	0	0	0	0	0	0	10068
6.3	51552	0	0	0	0	0	0	9798
6.3	51696	0	0	0	0	0	0	9549
6.3	51840	0	0	0	0	0	0	9699
6.3	51984	0	0	0	0	0	0	9849
6.3	52128	0	0	0	0	0	0	9852
6.3	52272	0	0	0	0	0	0	9762
6.3	52416	0	0	0	0	0	0	9759
6.3	52560	0	0	0	0	0	0	9798
6.3	52704	0	0	0	0	0	0	9705
6.3	52848	0	0	0	0	0	0	9810
6.3	52992	0	0	0	0	0	0	9720
6.3	53136	0	0	0	0	0	0	9480
6.3	53280	0	0	0	0	0	0	9831
6.3	53424	0	0	0	0	0	0	9669
6.3	53568	0	0	0	0	0	0	9834
6.3	53712	0	0	0	0	0	0	9945
6.3	53856	0	0	0	0	0	0	9909
6.3	54000	0	0	0	0	0	0	9993
6.3	54144	0	0	0	0	0	0	10131
6.3	54288	0	0	0	0	0	0	10005
6.3	54432	0	0	0	0	0	0	10119
6.3	54576	0	0	0	0	0	0	9993
6.3	54720	0	0	0	0	0	0	9900
6.3	54864	0	0	0	0	0	0	9999
6.3	55008	0	0	0	0	0	0	10086
6.3	55152	0	0	0	0	0	0	9942
6.3	55296	0	0	0	0	0	0	10008
6.3	55440	0	0	0	0	0	0	9630
6.3	55584	0	0	0	0	0	0	9750
6.3	55728	0	0	0	0	0	0	9966
6.3	55872	0	0	0	0	0	0	9798
6.3	56016	0	0	0	0	0	0	9915
6.3	56160	0	0	0	0	0	0	9942
6.3	56304	0	0	0	0	0	0	9729
6.3	56448	0	0	0	0	0	0	9672
6.3	56592	0	0	0	0	0	0	9777
6.3	56736	0	0	0	0	0	0	9897
6.3	56880	0	0	0	0	0	0	9816
6.3	57024	0	0	0	0	0	0	9885
6.3	57168	0	0	0	0	0	0	9954
6.3	57312	0	0	0	0	0	0	9969
6.3	57456	0	0	0	0	0	0	9810
6.3	57600	0	0	0	0	0	0	9807
6.3	57744	0	0	0	0	0	0	9912
6.3	57888	0	0	0	0	0	0	10041
6.3	58032	0	0	0	0	0	0	9963
6.3	58176	0	0	0	0	0	0	9927
6.3	58320	0	0	0	0	0	0	9690
6.3	58464	0	0	0	0	0	0	9612
6.3	58608	0	0	0	0	0	0	9804
6.3	58752	0	0	0	0	0	0	9633
6.3	58896	0	0	0	0	0	0	9711
6.3	59040	0	0	0	0	0	0	9621
6.3	59184	0	0	0	0	0	0	9681
6.3	59328	0	0	0	0	0	0	9786
6.3	59472	0	0	0	0	0	0	9642
6.3	59616	0	0	0	0	0	0	9936
6.3	59760	0	0	0	0	0	0	9867
6.3	59904	0	0	0	0	0	0	9678
6.3	60048	0	0	0	0	0	0	9450
6.3	60192	0	0	0	0	0	0	9576
6.3	60336	0	0	0	0	0	0	9684
6.3	60480	0	0	0	0	0	0	9753
6.3	60624	0	0	0	0	0	0	9972
6.3	60768	0	0	0	0	0	0	9951
6.3	60912	0	0	0	0	0	0	9753
6.3	61056	0	0	0	0	0	0	9861
6.3	61200	0	0	0	0	0	0	9663
6.3	61344	0	0	0	0	0	0	10053
6.3	61488	0	0	0	0	0	0	9984
6.3	61632	0	0	0	0	0	0	9948
6.3	61776	0	0	0	0	0	0	9864
6.3	61920	0	0	0	0	0	0	9618
6.3	62064	0	0	0	0	0	0	9837
6.3	62208	0	0	0	0	0	0	9834
6.3	62352	0	0	0	0	0	0	10014
6.3	62496	0	0	0	0	0	0	9912
6.3	62640	0	0	0	0	0	0	9840
6.3	62784	0	0	0	0	0	0	9912
6.3	62928	0	0	0	0	0	0	9708
6.3	63072	0	0	0	0	0	0	9687
6.3	63216	0	0	0	0	0	0	9621
6.3	63360	0	0	0	0	0	0	9798
6.3	63504	0	0	0	0	0	0	9744
6.3	63648	0	0	0	0	0	0	9906
6.3	63792	0	0	0	0	0	0	9588
6.3	63936	0	0	0	0	0	0	9639
6.3	64080	0	0	0	0	0	0	9498
6.3	64224	0	0	0	0	0	0	9615
6.3	64368	0	0	0	0	0	0	9933
6.3	64512	0	0	0	0	0	0	10104
6.3	64656	0	0	0	0	0	0	9867
6.3	64800	0	0	0	0	0	0	9750
6.3	64944	0	0	0	0	0	0	9819
6.3	65088	0	0	0	0	0	0	9768
6.3	65232	0	0	0	0	0	0	9762
6.3	65376	0	0	0	0	0	0	9804
6.3	65520	0	0	0	0	0	0	10119
6.3	65664	0	0	0	0	0	0	10125
6.3	65808	0	0	0	0	0	0	9975
6.3	65952	0	0	0	0	0	0	9771
6.3	66096	0	0	0	0	0	0	9729
6.3	66240	0	0	0	0	0	0	9957
6.3	66384	0	0	0	0	0	0	9924
6.3	66528	0	0	0	0	0	0	9855
6.3	66672	0	0	0	0	0	0	9681
6.3	66816	0	0	0	0	0	0	9903
6.3	66960	0	0	0	0	0	0	9804
6.3	67104	0	0	0	0	0	0	9960
6.3	67248	0	0	0	0	0	0	9657
6.3	67392	0	0	0	0	0	0	9648
6.3	67536	0	0	0	0	0	0	9618
6.3	67680	0	0	0	0	0	0	9852
6.3	67824	0	0	0	0	0	0	9684
6.3	67968	0	0	0	0	0	0	9828
6.3	68112	0	0	0	0	0	0	9741
6.3	68256	0	0	0	0	0	0	9843
6.3	68400	0	0	0	0	0	0	9984
6.3	68544	0	0	0	0	0	0	9912
6.3	68688	0	0	0	0	0	0	9867
6.3	68832	0	0	0	0	0	0	9351
6.3	68976	0	0	0	0	0	0	9591
6.3	69120	0	0	0	0	0	0	9693
7.3	43344	0	33	0	33	33	299.709	1041
7.3	43488	0	28	0	28	28	236.575	1113
7.3	43632	0	28	0	28	28	252.535	1083
7.3	43776	0	20	0	20	20	153.373	1077
7.3	43920	0	13	0	13	13	98.2216	1104
7.3	44064	0	12	0	12	12	104.208	1242
7.3	44208	0	9	0	9	9	72.1691	1173
7.3	44352	0	6	0	6	6	52.1038	1101
7.3	44496	0	3	0	3	3	24.0559	1116
7.3	44640	0	2	0	2	2	13.0256	1059
7.3	44784	0	2	0	2	2	13.0256	1059
7.3	44928	0	1	0	1	1	13.0256	1029
7.3	45072	0	0	0	0	0	0	984
7.3	45216	0	0	0	0	0	0	978
7.3	45360	0	0	0	0	0	0	1032
7.3	45504	0	0	0	0	0	0	1026
7.3	45648	0	0	0	0	0	0	1056
7.3	45792	0	0	0	0	0	0	996
7.3	45936	0	0	0	0	0	0	1140
7.3	46080	0	0	0	0	0	0	1125
7.3	46224	0	0	0	0	0	0	1089
7.3	46368	0	0	0	0	0	0	1026
7.3	46512	0	0	0	0	0	0	1098
7.3	46656	0	0	0	0	0	0	1122
7.3	46800	0	0	0	0	0	0	1095
7.3	46944	0	0	0	0	0	0	1101
7.3	47088	0	0	0	0	0	0	1119
7.3	47232	0	0	0	0	0	0	1038
7.3	47376	0	0	0	0	0	0	1020
7.3	47520	0	0	0	0	0	0	1035
7.3	47664	0	0	0	0	0	0	1074
7.3	47808	0	0	0	0	0	0	1104
7.3	47952	0	0	0	0	0	0	1113
7.3	48096	0	0	0	0	0	0	1131
7.3	48240	0	0	0	0	0	0	1203
7.3	48384	0	0	0	0	0	0	1215
7.3	48528	0	0	0	0	0	0	1110
7.3	48672	0	0	0	0	0	0	1128
7.3	48816	0	0	0	0	0	0	1038
7.3	48960	0	0	0	0	0	0	1002
7.3	49104	0	0	0	0	0	0	1104
7.3	49248	0	0	0	0	0	0	1191
7.3	49392	0	0	0	0	0	0	1101
7.3	49536	0	0	0	0	0	0	1035
7.3	49680	0	0	0	0	0	0	1128
7.3	49824	0	0	0	0	0	0	1011
7.3	49968	0	0	0	0	0	0	1065
7.3	50112	0	0	0	0	0	0	1080
7.3	50256	0	0	0	0	0	0	1110
7.3	50400	0	0	0	0	0	0	1104
7.3	50544	0	0	0	0	0	0	1143
7.3	50688	0	0	0	0	0	0	1200
7.3	50832	0	0	0	0	0	0	1098
7.3	50976	0	0	0	0	0	0	1092
7.3	51120	0	0	0	0	0	0	1068
7.3	51264	0	0	0	0	0	0	1077
7.3	51408	0	0	0	0	0	0	1056
7.3	51552	0	0	0	0	0	0	1095
7.3	51696	0	0	0	0	0	0	1107
7.3	51840	0	0	0	0	0	0	1077
7.3	51984	0	0	0	0	0	0	1128
7.3	52128	0	0	0	0	0	0	1110
7.3	52272	0	0	0	0	0	0	1149
7.3	52416	0	0	0	0	0	0	1125
7.3	52560	0	0	0	0	0	0	1002
7.3	52704	0	0	0	0	0	0	1026
7.3	52848	0	0	0	0	0	0	1023
7.3	52992	0	0	0	0	0	0	1083
7.3	53136	0	0	0	0	0	0	1062
7.3	53280	0	0	0	0	0	0	1035
7.3	53424	0	0	0	0	0	0	1080
7.3	53568	0	0	0	0	0	0	1164
7.3	53712	0	0	0	0	0	0	1080
7.3	53856	0	0	0	0	0	0	1041
7.3	54000	0	0	0	0	0	0	1041
7.3	54144	0	0	0	0	0	0	1002
7.3	54288	0	0	0	0	0	0	1017
7.3	54432	0	0	0	0	0	0	1077
7.3	54576	0	0	0	0	0	0	1098
7.3	54720	0	0	0	0	0	0	1149
7.3	54864	0	0	0	0	0	0	1152
7.3	55008	0	0	0	0	0	0	1167
7.3	55152	0	0	0	0	0	0	1044
7.3	55296	0	0	0	0	0	0	966
7.3	55440	0	0	0	0	0	0	1029
7.3	55584	0	0	0	0	0	0	1065
7.3	55728	0	0	0	0	0	0	1101
7.3	55872	0	0	0	0	0	0	1062
7.3	56016	0	0	0	0	0	0	1095
7.3	56160	0	0	0	0	0	0	1134
7.3	56304	0	0	0	0	0	0	1125
7.3	56448	0	0	0	0	0	0	1125
7.3	56592	0	0	0	0	0	0	1098
7.3	56736	0	0	0	0	0	0	1086
7.3	56880	0	0	0	0	0	0	1068
7.3	57024	0	0	0	0	0	0	1053
7.3	57168	0	0	0	0	0	0	1053
7.3	57312	0	0	0	0	0	0	1026
7.3	57456	0	0	0	0	0	0	999
7.3	57600	0	0	0	0	0	0	1050
7.3	57744	0	0	0	0	0	0	1005
7.3	57888	0	0	0	0	0	0	1062
7.3	58032	0	0	0	0	0	0	981
7.3	58176	0	0	0	0	0	0	993
7.3	58320	0	0	0	0	0	0	1101
7.3	58464	0	0	0	0	0	0	1083
7.3	58608	0	0	0	0	0	0	1119
7.3	58752	0	0	0	0	0	0	1170
7.3	58896	0	0	0	0	0	0	1146
7.3	59040	0	0	0	0	0	0	1086
7.3	59184	0	0	0	0	0	0	1023
7.3	59328	0	0	0	0	0	0	1062
7.3	59472	0	0	0	0	0	0	1086
7.3	59616	0	0	0	0	0	0	1098
7.3	59760	0	0	0	0	0	0	1050
7.3	59904	0	0	0	0	0	0	1152
7.3	60048	0	0	0	0	0	0	1095
7.3	60192	0	0	0	0	0	0	1071
7.3	60336	0	0	0	0	0	0	1104
7.3	60480	0	0	0	0	0	0	1170
7.3	60624	0	0	0	0	0	0	1110
7.3	60768	0	0	0	0	0	0	1143
7.3	60912	0	0	0	0	0	0	1197
7.3	61056	0	0	0	0	0	0	1134
7.3	61200	0	0	0	0	0	0	1047
7.3	61344	0	0	0	0	0	0	1086
7.3	61488	0	0	0	0	0	0	1194
7.3	61632	0	0	0	0	0	0	1101
7.3	61776	0	0	0	0	0	0	1077
7.3	61920	0	0	0	0	0	0	1116
7.3	62064	0	0	0	0	0	0	1005
7.3	62208	0	0	0	0	0	0	1023
7.3	62352	0	0	0	0	0	0	1047
7.3	62496	0	0	0	0	0	0	978
7.3	62640	0	0	0	0	0	0	1002
7.3	62784	0	0	0	0	0	0	1086
7.3	62928	0	0	0	0	0	0	1110
7.3	63072	0	0	0	0	0	0	1083
7.3	63216	0	0	0	0	0	0	1068
7.3	63360	0	0	0	0	0	0	984
7.3	63504	0	0	0	0	0	0	1104
7.3	63648	0	0	0	0	0	0	1152
7.3	63792	0	0	0	0	0	0	1071
7.3	63936	0	0	0	0	0	0	1023
7.3	64080	0	0	0	0	0	0	1068
7.3	64224	0	0	0	0	0	0	1062
7.3	64368	0	0	0	0	0	0	1104
7.3	64512	0	0	0	0	0	0	1041
7.3	64656	0	0	0	0	0	0	1017
7.3	64800	0	0	0	0	0	0	1080
7.3	64944	0	0	0	0	0	0	1089
7.3	65088	0	0	0	0	0	0	1083
7.3	65232	0	0	0	0	0	0	1044
7.3	65376	0	0	0	0	0	0	1179
7.3	65520	0	0	0	0	0	0	1161
7.3	65664	0	0	0	0	0	0	1149
7.3	65808	0	0	0	0	0	0	1128
7.3	65952	0	0	0	0	0	0	1131
7.3	66096	0	0	0	0	0	0	1116
7.3	66240	0	0	0	0	0	0	1089
7.3	66384	0	0	0	0	0	0	1137
7.3	66528	0	0	0	0	0	0	1152
7.3	66672	0	0	0	0	0	0	1035
7.3	66816	0	0	0	0	0	0	1194
7.3	66960	0	0	0	0	0	0	1131
7.3	67104	0	0	0	0	0	0	1149
7.3	67248	0	0	0	0	0	0	1068
7.3	67392	0	0	0	0	0	0	1155
7.3	67536	0	0	0	0	0	0	1035
7.3	67680	0	0	0	0	0	0	1032
7.3	67824	0	0	0	0	0	0	1146
7.3	67968	0	0	0	0	0	0	1146
7.3	68112	0	0	0	0	0	0	1155
7.3	68256	0	0	0	0	0	0	1113
7.3	68400	0	0	0	0	0	0	1170
7.3	68544	0	0	0	0	0	0	1185
7.3	68688	0	0	0	0	0	0	1227
7.3	68832	0	0	0	0	0	0	1191
7.3	68976	0	0	0	0	0	0	1092
7.3	69120	0	0	0	0	0	0	1095
8.2	43344	0	40	0	40	40	207.368	1539
8.2	43488	0	30	0	30	30	185.307	1578
8.2	43632	0	25	0	25	25	114.188	1662
8.2	43776	0	22	0	22	22	114.188	1593
8.2	43920	0	16	0	16	16	37.0816	1512
8.2	44064	0	14	0	14	14	87.1901	1557
8.2	44208	0	10	0	10	10	52.1026	1602
8.2	44352	0	8	0	8	8	52.1038	1515
8.2	44496	0	7	0	7	7	54.0991	1554
8.2	44640	0	5	0	5	5	58.0923	1578
8.2	44784	0	4	0	4	4	41.0735	1650
8.2	44928	0	4	0	4	4	45.0667	1668
8.2	45072	0	2	0	2	2	0	1647
8.2	45216	0	2	0	2	2	0	1545
8.2	45360	0	1	0	1	1	15.0222	1431
8.2	45504	0	0	0	0	0	0	1515
8.2	45648	0	0	0	0	0	0	1515
8.2	45792	0	0	0	0	0	0	1494
8.2	45936	0	0	0	0	0	0	1578
8.2	46080	0	0	0	0	0	0	1494
8.2	46224	0	0	0	0	0	0	1515
8.2	46368	0	0	0	0	0	0	1602
8.2	46512	0	0	0	0	0	0	1530
8.2	46656	0	0	0	0	0	0	1416
8.2	46800	0	0	0	0	0	0	1305
8.2	46944	0	0	0	0	0	0	1335
8.2	47088	0	0	0	0	0	0	1347
8.2	47232	0	0	0	0	0	0	1428
8.2	47376	0	0	0	0	0	0	1518
8.2	47520	0	0	0	0	0	0	1485
8.2	47664	0	0	0	0	0	0	1452
8.2	47808	0	0	0	0	0	0	1515
8.2	47952	0	0	0	0	0	0	1464
8.2	48096	0	0	0	0	0	0	1476
8.2	48240	0	0	0	0	0	0	1446
8.2	48384	0	0	0	0	0	0	1449
8.2	48528	0	0	0	0	0	0	1545
8.2	48672	0	0	0	0	0	0	1515
8.2	48816	0	0	0	0	0	0	1527
8.2	48960	0	0	0	0	0	0	1557
8.2	49104	0	0	0	0	0	0	1515
8.2	49248	0	0	0	0	0	0	1503
8.2	49392	0	0	0	0	0	0	1599
8.2	49536	0	0	0	0	0	0	1458
8.2	49680	0	0	0	0	0	0	1455
8.2	49824	0	0	0	0	0	0	1536
8.2	49968	0	0	0	0	0	0	1506
8.2	50112	0	0	0	0	0	0	1536
8.2	50256	0	0	0	0	0	0	1554
8.2	50400	0	0	0	0	0	0	1395
8.2	50544	0	0	0	0	0	0	1389
8.2	50688	0	0	0	0	0	0	1416
8.2	50832	0	0	0	0	0	0	1446
8.2	50976	0	0	0	0	0	0	1437
8.2	51120	0	0	0	0	0	0	1443
8.2	51264	0	0	0	0	0	0	1500
8.2	51408	0	0	0	0	0	0	1458
8.2	51552	0	0	0	0	0	0	1461
8.2	51696	0	0	0	0	0	0	1530
8.2	51840	0	0	0	0	0	0	1539
8.2	51984	0	0	0	0	0	0	1548
8.2	52128	0	0	0	0	0	0	1515
8.2	52272	0	0	0	0	0	0	1476
8.2	52416	0	0	0	0	0	0	1533
8.2	52560	0	0	0	0	0	0	1512
8.2	52704	0	0	0	0	0	0	1503
8.2	52848	0	0	0	0	0	0	1482
8.2	52992	0	0	0	0	0	0	1449
8.2	53136	0	0	0	0	0	0	1458
8.2	53280	0	0	0	0	0	0	1515
8.2	53424	0	0	0	0	0	0	1452
8.2	53568	0	0	0	0	0	0	1518
8.2	53712	0	0	0	0	0	0	1473
8.2	53856	0	0	0	0	0	0	1455
8.2	54000	0	0	0	0	0	0	1434
8.2	54144	0	0	0	0	0	0	1464
8.2	54288	0	0	0	0	0	0	1536
8.2	54432	0	0	0	0	0	0	1482
8.2	54576	0	0	0	0	0	0	1548
8.2	54720	0	0	0	0	0	0	1542
8.2	54864	0	0	0	0	0	0	1587
8.2	55008	0	0	0	0	0	0	1512
8.2	55152	0	0	0	0	0	0	1584
8.2	55296	0	0	0	0	0	0	1587
8.2	55440	0	0	0	0	0	0	1650
8.2	55584	0	0	0	0	0	0	1743
8.2	55728	0	0	0	0	0	0	1527
8.2	55872	0	0	0	0	0	0	1407
8.2	56016	0	0	0	0	0	0	1461
8.2	56160	0	0	0	0	0	0	1524
8.2	56304	0	0	0	0	0	0	1533
8.2	56448	0	0	0	0	0	0	1626
8.2	56592	0	0	0	0	0	0	1545
8.2	56736	0	0	0	0	0	0	1563
8.2	56880	0	0	0	0	0	0	1497
8.2	57024	0	0	0	0	0	0	1515
8.2	57168	0	0	0	0	0	0	1584
8.2	57312	0	0	0	0	0	0	1524
8.2	57456	0	0	0	0	0	0	1482
8.2	57600	0	0	0	0	0	0	1560
8.2	57744	0	0	0	0	0	0	1602
8.2	57888	0	0	0	0	0	0	1494
8.2	58032	0	0	0	0	0	0	1527
8.2	58176	0	0	0	0	0	0	1512
8.2	58320	0	0	0	0	0	0	1617
8.2	58464	0	0	0	0	0	0	1539
8.2	58608	0	0	0	0	0	0	1503
8.2	58752	0	0	0	0	0	0	1578
8.2	58896	0	0	0	0	0	0	1620
8.2	59040	0	0	0	0	0	0	1677
8.2	59184	0	0	0	0	0	0	1626
8.2	59328	0	0	0	0	0	0	1566
8.2	59472	0	0	0	0	0	0	1569
8.2	59616	0	0	0	0	0	0	1530
8.2	59760	0	0	0	0	0	0	1590
8.2	59904	0	0	0	0	0	0	1587
8.2	60048	0	0	0	0	0	0	1536
8.2	60192	0	0	0	0	0	0	1590
8.2	60336	0	0	0	0	0	0	1581
8.2	60480	0	0	0	0	0	0	1641
8.2	60624	0	0	0	0	0	0	1572
8.2	60768	0	0	0	0	0	0	1503
8.2	60912	0	0	0	0	0	0	1605
8.2	61056	0	0	0	0	0	0	1539
8.2	61200	0	0	0	0	0	0	1593
8.2	61344	0	0	0	0	0	0	1602
8.2	61488	0	0	0	0	0	0	1500
8.2	61632	0	0	0	0	0	0	1560
8.2	61776	0	0	0	0	0	0	1599
8.2	61920	0	0	0	0	0	0	1563
8.2	62064	0	0	0	0	0	0	1557
8.2	62208	0	0	0	0	0	0	1665
8.2	62352	0	0	0	0	0	0	1557
8.2	62496	0	0	0	0	0	0	1617
8.2	62640	0	0	0	0	0	0	1533
8.2	62784	0	0	0	0	0	0	1656
8.2	62928	0	0	0	0	0	0	1491
8.2	63072	0	0	0	0	0	0	1491
8.2	63216	0	0	0	0	0	0	1515
8.2	63360	0	0	0	0	0	0	1464
8.2	63504	0	0	0	0	0	0	1536
8.2	63648	0	0	0	0	0	0	1605
8.2	63792	0	0	0	0	0	0	1632
8.2	63936	0	0	0	0	0	0	1665
8.2	64080	0	0	0	0	0	0	1530
8.2	64224	0	0	0	0	0	0	1404
8.2	64368	0	0	0	0	0	0	1407
8.2	64512	0	0	0	0	0	0	1482
8.2	64656	0	0	0	0	0	0	1533
8.2	64800	0	0	0	0	0	0	1536
8.2	64944	0	0	0	0	0	0	1476
8.2	65088	0	0	0	0	0	0	1401
8.2	65232	0	0	0	0	0	0	1461
8.2	65376	0	0	0	0	0	0	1467
8.2	65520	0	0	0	0	0	0	1503
8.2	65664	0	0	0	0	0	0	1509
8.2	65808	0	0	0	0	0	0	1578
8.2	65952	0	0	0	0	0	0	1512
8.2	66096	0	0	0	0	0	0	1482
8.2	66240	0	0	0	0	0	0	1551
8.2	66384	0	0	0	0	0	0	1455
8.2	66528	0	0	0	0	0	0	1440
8.2	66672	0	0	0	0	0	0	1446
8.2	66816	0	0	0	0	0	0	1536
8.2	66960	0	0	0	0	0	0	1605
8.2	67104	0	0	0	0	0	0	1512
8.2	67248	0	0	0	0	0	0	1524
8.2	67392	0	0	0	0	0	0	1536
8.2	67536	0	0	0	0	0	0	1497
8.2	67680	0	0	0	0	0	0	1458
8.2	67824	0	0	0	0	0	0	1611
8.2	67968	0	0	0	0	0	0	1638
8.2	68112	0	0	0	0	0	0	1488
8.2	68256	0	0	0	0	0	0	1401
8.2	68400	0	0	0	0	0	0	1521
8.2	68544	0	0	0	0	0	0	1524
8.2	68688	0	0	0	0	0	0	1530
8.2	68832	0	0	0	0	0	0	1506
8.2	68976	0	0	0	0	0	0	1512
8.2	69120	0	0	0	0	0	0	1476
9.3	43344	56	226	0	226	282	5812.42	4287
9.3	43488	43	190	1	189	233	4596	4140
9.3	43632	32	145	0	145	177	3505.58	3960
9.3	43776	19	107	0	107	126	2322.08	3573
9.3	43920	10	83	0	83	93	1486.86	3449
9.3	44064	12	62	0	62	74	1246.78	3250
9.3	44208	18	39	0	39	57	1200.7	3283
9.3	44352	22	29	0	29	51	1202.76	3109
9.3	44496	17	16	0	16	33	780.382	3188
9.3	44640	3	10	0	10	13	200.205	3228
9.3	44784	3	6	0	6	9	180.076	3059
9.3	44928	3	4	0	4	7	180.076	3098
9.3	45072	2	4	0	4	6	147.064	3043
9.3	45216	3	3	0	3	6	139.068	3022
9.3	45360	3	2	0	2	5	122.048	3073
9.3	45504	5	1	0	1	6	185.045	3127
9.3	45648	5	1	0	1	6	185.045	3112
9.3	45792	6	0	0	0	6	210.057	3067
9.3	45936	8	0	0	0	8	280.076	3145
9.3	46080	10	0	0	0	10	350.095	3186
9.3	46224	2	0	0	0	2	70.019	3295
9.3	46368	3	0	0	0	3	101.03	3265
9.3	46512	5	0	0	0	5	175.048	3208
9.3	46656	4	0	0	0	4	140.038	3407
9.3	46800	4	0	0	0	4	140.038	3251
9.3	46944	0	0	0	0	0	0	3176
9.3	47088	0	0	0	0	0	0	3344
9.3	47232	0	0	0	0	0	0	3359
9.3	47376	0	0	0	0	0	0	3293
9.3	47520	0	0	0	0	0	0	3376
9.3	47664	0	0	0	0	0	0	3291
9.3	47808	0	0	0	0	0	0	3099
9.3	47952	0	0	0	0	0	0	3117
9.3	48096	0	0	0	0	0	0	3252
9.3	48240	0	0	0	0	0	0	3186
9.3	48384	0	0	0	0	0	0	3171
9.3	48528	0	0	0	0	0	0	3114
9.3	48672	0	0	0	0	0	0	3282
9.3	48816	0	0	0	0	0	0	3294
9.3	48960	0	0	0	0	0	0	3267
9.3	49104	0	0	0	0	0	0	3216
9.3	49248	0	0	0	0	0	0	3300
9.3	49392	0	0	0	0	0	0	3300
9.3	49536	0	0	0	0	0	0	3177
9.3	49680	0	0	0	0	0	0	3087
9.3	49824	0	0	0	0	0	0	3429
9.3	49968	0	0	0	0	0	0	3267
9.3	50112	0	0	0	0	0	0	3312
9.3	50256	0	0	0	0	0	0	3321
9.3	50400	0	0	0	0	0	0	3270
9.3	50544	0	0	0	0	0	0	3216
9.3	50688	0	0	0	0	0	0	3165
9.3	50832	0	0	0	0	0	0	3246
9.3	50976	0	0	0	0	0	0	3306
9.3	51120	0	0	0	0	0	0	3399
9.3	51264	0	0	0	0	0	0	3459
9.3	51408	0	0	0	0	0	0	3402
9.3	51552	0	0	0	0	0	0	3378
9.3	51696	0	0	0	0	0	0	3462
9.3	51840	0	0	0	0	0	0	3432
9.3	51984	0	0	0	0	0	0	3396
9.3	52128	0	0	0	0	0	0	3378
9.3	52272	0	0	0	0	0	0	3375
9.3	52416	0	0	0	0	0	0	3411
9.3	52560	0	0	0	0	0	0	3345
9.3	52704	0	0	0	0	0	0	3372
9.3	52848	0	0	0	0	0	0	3348
9.3	52992	0	0	0	0	0	0	3279
9.3	53136	0	0	0	0	0	0	3402
9.3	53280	0	0	0	0	0	0	3420
9.3	53424	0	0	0	0	0	0	3201
9.3	53568	0	0	0	0	0	0	3141
9.3	53712	0	0	0	0	0	0	3204
9.3	53856	0	0	0	0	0	0	3375
9.3	54000	0	0	0	0	0	0	3240
9.3	54144	0	0	0	0	0	0	3294
9.3	54288	0	0	0	0	0	0	3318
9.3	54432	0	0	0	0	0	0	3324
9.3	54576	0	0	0	0	0	0	3300
9.3	54720	0	0	0	0	0	0	3402
9.3	54864	0	0	0	0	0	0	3267
9.3	55008	0	0	0	0	0	0	3171
9.3	55152	0	0	0	0	0	0	3255
9.3	55296	0	0	0	0	0	0	3210
9.3	55440	0	0	0	0	0	0	3294
9.3	55584	0	0	0	0	0	0	3267
9.3	55728	0	0	0	0	0	0	3513
9.3	55872	0	0	0	0	0	0	3333
9.3	56016	0	0	0	0	0	0	3408
9.3	56160	0	0	0	0	0	0	3180
9.3	56304	0	0	0	0	0	0	3264
9.3	56448	0	0	0	0	0	0	3438
9.3	56592	0	0	0	0	0	0	3405
9.3	56736	0	0	0	0	0	0	3288
9.3	56880	0	0	0	0	0	0	3195
9.3	57024	0	0	0	0	0	0	3300
9.3	57168	0	0	0	0	0	0	3360
9.3	57312	0	0	0	0	0	0	3399
9.3	57456	0	0	0	0	0	0	3288
9.3	57600	0	0	0	0	0	0	3315
9.3	57744	0	0	0	0	0	0	3267
9.3	57888	0	0	0	0	0	0	3378
9.3	58032	0	0	0	0	0	0	3372
9.3	58176	0	0	0	0	0	0	3282
9.3	58320	0	0	0	0	0	0	3324
9.3	58464	0	0	0	0	0	0	3375
9.3	58608	0	0	0	0	0	0	3258
9.3	58752	0	0	0	0	0	0	3345
9.3	58896	0	0	0	0	0	0	3306
9.3	59040	0	0	0	0	0	0	3285
9.3	59184	0	0	0	0	0	0	3384
9.3	59328	0	0	0	0	0	0	3390
9.3	59472	0	0	0	0	0	0	3390
9.3	59616	0	0	0	0	0	0	3270
9.3	59760	0	0	0	0	0	0	3045
9.3	59904	0	0	0	0	0	0	3150
9.3	60048	0	0	0	0	0	0	3357
9.3	60192	0	0	0	0	0	0	3387
9.3	60336	0	0	0	0	0	0	3288
9.3	60480	0	0	0	0	0	0	3288
9.3	60624	0	0	0	0	0	0	3222
9.3	60768	0	0	0	0	0	0	3330
9.3	60912	0	0	0	0	0	0	3426
9.3	61056	0	0	0	0	0	0	3333
9.3	61200	0	0	0	0	0	0	3372
9.3	61344	0	0	0	0	0	0	3507
9.3	61488	0	0	0	0	0	0	3507
9.3	61632	0	0	0	0	0	0	3366
9.3	61776	0	0	0	0	0	0	3219
9.3	61920	0	0	0	0	0	0	3291
9.3	62064	0	0	0	0	0	0	3195
9.3	62208	0	0	0	0	0	0	3288
9.3	62352	0	0	0	0	0	0	3396
9.3	62496	0	0	0	0	0	0	3465
9.3	62640	0	0	0	0	0	0	3447
9.3	62784	0	0	0	0	0	0	3348
9.3	62928	0	0	0	0	0	0	3249
9.3	63072	0	0	0	0	0	0	3426
9.3	63216	0	0	0	0	0	0	3390
9.3	63360	0	0	0	0	0	0	3231
9.3	63504	0	0	0	0	0	0	3357
9.3	63648	0	0	0	0	0	0	3300
9.3	63792	0	0	0	0	0	0	3366
9.3	63936	0	0	0	0	0	0	3357
9.3	64080	0	0	0	0	0	0	3387
9.3	64224	0	0	0	0	0	0	3294
9.3	64368	0	0	0	0	0	0	3303
9.3	64512	0	0	0	0	0	0	3327
9.3	64656	0	0	0	0	0	0	3261
9.3	64800	0	0	0	0	0	0	3345
9.3	64944	0	0	0	0	0	0	3330
9.3	65088	0	0	0	0	0	0	3378
9.3	65232	0	0	0	0	0	0	3384
9.3	65376	0	0	0	0	0	0	3375
9.3	65520	0	0	0	0	0	0	3339
9.3	65664	0	0	0	0	0	0	3201
9.3	65808	0	0	0	0	0	0	3210
9.3	65952	0	0	0	0	0	0	3426
9.3	66096	0	0	0	0	0	0	3294
9.3	66240	0	0	0	0	0	0	3303
9.3	66384	0	0	0	0	0	0	3306
9.3	66528	0	0	0	0	0	0	3339
9.3	66672	0	0	0	0	0	0	3303
9.3	66816	0	0	0	0	0	0	3369
9.3	66960	0	0	0	0	0	0	3456
9.3	67104	0	0	0	0	0	0	3504
9.3	67248	0	0	0	0	0	0	3489
9.3	67392	0	0	0	0	0	0	3435
9.3	67536	0	0	0	0	0	0	3465
9.3	67680	0	0	0	0	0	0	3492
9.3	67824	0	0	0	0	0	0	3378
9.3	67968	0	0	0	0	0	0	3243
9.3	68112	0	0	0	0	0	0	3252
9.3	68256	0	0	0	0	0	0	3318
9.3	68400	0	0	0	0	0	0	3246
9.3	68544	0	0	0	0	0	0	3312
9.3	68688	0	0	0	0	0	0	3183
9.3	68832	0	0	0	0	0	0	3234
9.3	68976	0	0	0	0	0	0	3384
9.3	69120	0	0	0	0	0	0	3372
10.2	43344	0	62	0	62	62	307.801	1194
10.2	43488	0	54	0	54	54	318.713	1194
10.2	43632	0	51	0	51	51	326.591	1164
10.2	43776	0	44	0	44	44	281.529	1107
10.2	43920	0	38	0	38	38	205.473	1146
10.2	44064	0	31	0	31	31	184.359	1209
10.2	44208	0	25	0	25	25	144.336	1128
10.2	44352	0	23	0	23	23	154.315	1074
10.2	44496	0	16	0	16	16	96.2238	1104
10.2	44640	0	9	0	9	9	65.1294	1119
10.2	44784	0	7	0	7	7	61.1375	1218
10.2	44928	0	4	0	4	4	37.0816	1227
10.2	45072	0	2	0	2	2	24.0559	1137
10.2	45216	0	2	0	2	2	24.0559	1191
10.2	45360	0	2	0	2	2	24.0559	1167
10.2	45504	0	2	0	2	2	24.0559	1056
10.2	45648	0	1	0	1	1	13.0256	1122
10.2	45792	0	1	0	1	1	13.0256	1116
10.2	45936	0	0	0	0	0	0	1143
10.2	46080	0	0	0	0	0	0	1182
10.2	46224	0	0	0	0	0	0	1089
10.2	46368	0	0	0	0	0	0	1110
10.2	46512	0	0	0	0	0	0	1122
10.2	46656	0	0	0	0	0	0	1050
10.2	46800	0	0	0	0	0	0	1158
10.2	46944	0	0	0	0	0	0	1173
10.2	47088	0	0	0	0	0	0	1152
10.2	47232	0	0	0	0	0	0	1110
10.2	47376	0	0	0	0	0	0	1140
10.2	47520	0	0	0	0	0	0	1161
10.2	47664	0	0	0	0	0	0	1104
10.2	47808	0	0	0	0	0	0	1245
10.2	47952	0	0	0	0	0	0	1128
10.2	48096	0	0	0	0	0	0	1062
10.2	48240	0	0	0	0	0	0	1116
10.2	48384	0	0	0	0	0	0	1098
10.2	48528	0	0	0	0	0	0	1041
10.2	48672	0	0	0	0	0	0	1095
10.2	48816	0	0	0	0	0	0	1137
10.2	48960	0	0	0	0	0	0	1152
10.2	49104	0	0	0	0	0	0	1101
10.2	49248	0	0	0	0	0	0	1107
10.2	49392	0	0	0	0	0	0	1233
10.2	49536	0	0	0	0	0	0	1182
10.2	49680	0	0	0	0	0	0	1161
10.2	49824	0	0	0	0	0	0	1167
10.2	49968	0	0	0	0	0	0	1194
10.2	50112	0	0	0	0	0	0	1272
10.2	50256	0	0	0	0	0	0	1173
10.2	50400	0	0	0	0	0	0	1146
10.2	50544	0	0	0	0	0	0	1149
10.2	50688	0	0	0	0	0	0	1134
10.2	50832	0	0	0	0	0	0	1197
10.2	50976	0	0	0	0	0	0	1188
10.2	51120	0	0	0	0	0	0	1266
10.2	51264	0	0	0	0	0	0	1251
10.2	51408	0	0	0	0	0	0	1194
10.2	51552	0	0	0	0	0	0	1161
10.2	51696	0	0	0	0	0	0	1146
10.2	51840	0	0	0	0	0	0	1128
10.2	51984	0	0	0	0	0	0	1128
10.2	52128	0	0	0	0	0	0	1161
10.2	52272	0	0	0	0	0	0	1218
10.2	52416	0	0	0	0	0	0	1095
10.2	52560	0	0	0	0	0	0	1140
10.2	52704	0	0	0	0	0	0	1167
10.2	52848	0	0	0	0	0	0	1140
10.2	52992	0	0	0	0	0	0	1068
10.2	53136	0	0	0	0	0	0	1128
10.2	53280	0	0	0	0	0	0	1191
10.2	53424	0	0	0	0	0	0	1239
10.2	53568	0	0	0	0	0	0	1209
10.2	53712	0	0	0	0	0	0	1122
10.2	53856	0	0	0	0	0	0	1131
10.2	54000	0	0	0	0	0	0	1164
10.2	54144	0	0	0	0	0	0	1140
10.2	54288	0	0	0	0	0	0	1086
10.2	54432	0	0	0	0	0	0	1167
10.2	54576	0	0	0	0	0	0	1167
10.2	54720	0	0	0	0	0	0	1167
10.2	54864	0	0	0	0	0	0	1146
10.2	55008	0	0	0	0	0	0	1122
10.2	55152	0	0	0	0	0	0	1083
10.2	55296	0	0	0	0	0	0	1116
10.2	55440	0	0	0	0	0	0	1128
10.2	55584	0	0	0	0	0	0	1209
10.2	55728	0	0	0	0	0	0	1101
10.2	55872	0	0	0	0	0	0	1095
10.2	56016	0	0	0	0	0	0	1068
10.2	56160	0	0	0	0	0	0	1245
10.2	56304	0	0	0	0	0	0	1218
10.2	56448	0	0	0	0	0	0	1206
10.2	56592	0	0	0	0	0	0	1230
10.2	56736	0	0	0	0	0	0	1248
10.2	56880	0	0	0	0	0	0	1200
10.2	57024	0	0	0	0	0	0	1158
10.2	57168	0	0	0	0	0	0	1137
10.2	57312	0	0	0	0	0	0	1170
10.2	57456	0	0	0	0	0	0	1176
10.2	57600	0	0	0	0	0	0	1206
10.2	57744	0	0	0	0	0	0	1125
10.2	57888	0	0	0	0	0	0	1068
10.2	58032	0	0	0	0	0	0	1077
10.2	58176	0	0	0	0	0	0	1119
10.2	58320	0	0	0	0	0	0	1137
10.2	58464	0	0	0	0	0	0	1122
10.2	58608	0	0	0	0	0	0	1191
10.2	58752	0	0	0	0	0	0	1134
10.2	58896	0	0	0	0	0	0	1140
10.2	59040	0	0	0	0	0	0	1140
10.2	59184	0	0	0	0	0	0	1089
10.2	59328	0	0	0	0	0	0	1119
10.2	59472	0	0	0	0	0	0	1086
10.2	59616	0	0	0	0	0	0	1071
10.2	59760	0	0	0	0	0	0	1155
10.2	59904	0	0	0	0	0	0	1170
10.2	60048	0	0	0	0	0	0	1104
10.2	60192	0	0	0	0	0	0	1104
10.2	60336	0	0	0	0	0	0	1116
10.2	60480	0	0	0	0	0	0	1164
10.2	60624	0	0	0	0	0	0	1137
10.2	60768	0	0	0	0	0	0	1119
10.2	60912	0	0	0	0	0	0	1149
10.2	61056	0	0	0	0	0	0	1167
10.2	61200	0	0	0	0	0	0	1158
10.2	61344	0	0	0	0	0	0	1092
10.2	61488	0	0	0	0	0	0	1155
10.2	61632	0	0	0	0	0	0	1140
10.2	61776	0	0	0	0	0	0	1137
10.2	61920	0	0	0	0	0	0	1098
10.2	62064	0	0	0	0	0	0	1104
10.2	62208	0	0	0	0	0	0	1104
10.2	62352	0	0	0	0	0	0	1110
10.2	62496	0	0	0	0	0	0	1065
10.2	62640	0	0	0	0	0	0	1095
10.2	62784	0	0	0	0	0	0	1071
10.2	62928	0	0	0	0	0	0	1053
10.2	63072	0	0	0	0	0	0	1083
10.2	63216	0	0	0	0	0	0	1098
10.2	63360	0	0	0	0	0	0	1119
10.2	63504	0	0	0	0	0	0	1098
10.2	63648	0	0	0	0	0	0	1050
10.2	63792	0	0	0	0	0	0	1104
10.2	63936	0	0	0	0	0	0	1119
10.2	64080	0	0	0	0	0	0	1068
10.2	64224	0	0	0	0	0	0	1101
10.2	64368	0	0	0	0	0	0	1032
10.2	64512	0	0	0	0	0	0	1050
10.2	64656	0	0	0	0	0	0	1116
10.2	64800	0	0	0	0	0	0	1146
10.2	64944	0	0	0	0	0	0	1170
10.2	65088	0	0	0	0	0	0	1143
10.2	65232	0	0	0	0	0	0	1203
10.2	65376	0	0	0	0	0	0	1131
10.2	65520	0	0	0	0	0	0	1143
10.2	65664	0	0	0	0	0	0	1101
10.2	65808	0	0	0	0	0	0	1155
10.2	65952	0	0	0	0	0	0	1161
10.2	66096	0	0	0	0	0	0	1041
10.2	66240	0	0	0	0	0	0	1152
10.2	66384	0	0	0	0	0	0	1125
10.2	66528	0	0	0	0	0	0	1113
10.2	66672	0	0	0	0	0	0	1104
10.2	66816	0	0	0	0	0	0	1131
10.2	66960	0	0	0	0	0	0	1233
10.2	67104	0	0	0	0	0	0	1215
10.2	67248	0	0	0	0	0	0	1200
10.2	67392	0	0	0	0	0	0	1158
10.2	67536	0	0	0	0	0	0	1095
10.2	67680	0	0	0	0	0	0	1146
10.2	67824	0	0	0	0	0	0	1047
10.2	67968	0	0	0	0	0	0	1080
10.2	68112	0	0	0	0	0	0	1110
10.2	68256	0	0	0	0	0	0	1095
10.2	68400	0	0	0	0	0	0	1101
10.2	68544	0	0	0	0	0	0	1128
10.2	68688	0	0	0	0	0	0	1149
10.2	68832	0	0	0	0	0	0	1194
10.2	68976	0	0	0	0	0	0	1248
10.2	69120	0	0	0	0	0	0	1104
11.1	43344	0	30	0	30	30	55.1515	879
11.1	43488	0	27	0	27	27	51.165	771
11.1	43632	0	22	0	22	22	40.1347	816
11.1	43776	0	17	0	17	17	54.2222	816
11.1	43920	0	15	0	15	15	40.1347	828
11.1	44064	0	11	0	11	11	40.1347	798
11.1	44208	0	9	0	9	9	20.0673	843
11.1	44352	0	6	0	6	6	20.0673	867
11.1	44496	0	5	0	5	5	20.0673	912
11.1	44640	0	4	0	4	4	22.0627	972
11.1	44784	0	4	0	4	4	20.0673	924
11.1	44928	0	4	0	4	4	22.0627	984
11.1	45072	0	3	0	3	3	9.03704	885
11.1	45216	0	1	0	1	1	0	870
11.1	45360	0	0	0	0	0	0	768
11.1	45504	0	0	0	0	0	0	807
11.1	45648	0	0	0	0	0	0	915
11.1	45792	0	0	0	0	0	0	891
11.1	45936	0	0	0	0	0	0	819
11.1	46080	0	0	0	0	0	0	807
11.1	46224	0	0	0	0	0	0	825
11.1	46368	0	0	0	0	0	0	900
11.1	46512	0	0	0	0	0	0	774
11.1	46656	0	0	0	0	0	0	747
11.1	46800	0	0	0	0	0	0	729
11.1	46944	0	0	0	0	0	0	816
11.1	47088	0	0	0	0	0	0	747
11.1	47232	0	0	0	0	0	0	810
11.1	47376	0	0	0	0	0	0	843
11.1	47520	0	0	0	0	0	0	840
11.1	47664	0	0	0	0	0	0	807
11.1	47808	0	0	0	0	0	0	765
11.1	47952	0	0	0	0	0	0	834
11.1	48096	0	0	0	0	0	0	810
11.1	48240	0	0	0	0	0	0	837
11.1	48384	0	0	0	0	0	0	837
11.1	48528	0	0	0	0	0	0	837
11.1	48672	0	0	0	0	0	0	846
11.1	48816	0	0	0	0	0	0	759
11.1	48960	0	0	0	0	0	0	723
11.1	49104	0	0	0	0	0	0	750
11.1	49248	0	0	0	0	0	0	717
11.1	49392	0	0	0	0	0	0	783
11.1	49536	0	0	0	0	0	0	786
11.1	49680	0	0	0	0	0	0	798
11.1	49824	0	0	0	0	0	0	795
11.1	49968	0	0	0	0	0	0	813
11.1	50112	0	0	0	0	0	0	822
11.1	50256	0	0	0	0	0	0	828
11.1	50400	0	0	0	0	0	0	786
11.1	50544	0	0	0	0	0	0	813
11.1	50688	0	0	0	0	0	0	807
11.1	50832	0	0	0	0	0	0	834
11.1	50976	0	0	0	0	0	0	813
11.1	51120	0	0	0	0	0	0	768
11.1	51264	0	0	0	0	0	0	768
11.1	51408	0	0	0	0	0	0	831
11.1	51552	0	0	0	0	0	0	852
11.1	51696	0	0	0	0	0	0	861
11.1	51840	0	0	0	0	0	0	873
11.1	51984	0	0	0	0	0	0	840
11.1	52128	0	0	0	0	0	0	870
11.1	52272	0	0	0	0	0	0	810
11.1	52416	0	0	0	0	0	0	822
11.1	52560	0	0	0	0	0	0	858
11.1	52704	0	0	0	0	0	0	855
11.1	52848	0	0	0	0	0	0	768
11.1	52992	0	0	0	0	0	0	915
11.1	53136	0	0	0	0	0	0	855
11.1	53280	0	0	0	0	0	0	813
11.1	53424	0	0	0	0	0	0	822
11.1	53568	0	0	0	0	0	0	747
11.1	53712	0	0	0	0	0	0	801
11.1	53856	0	0	0	0	0	0	891
11.1	54000	0	0	0	0	0	0	846
11.1	54144	0	0	0	0	0	0	804
11.1	54288	0	0	0	0	0	0	849
11.1	54432	0	0	0	0	0	0	789
11.1	54576	0	0	0	0	0	0	852
11.1	54720	0	0	0	0	0	0	903
11.1	54864	0	0	0	0	0	0	876
11.1	55008	0	0	0	0	0	0	804
11.1	55152	0	0	0	0	0	0	822
11.1	55296	0	0	0	0	0	0	792
11.1	55440	0	0	0	0	0	0	816
11.1	55584	0	0	0	0	0	0	813
11.1	55728	0	0	0	0	0	0	786
11.1	55872	0	0	0	0	0	0	831
11.1	56016	0	0	0	0	0	0	744
11.1	56160	0	0	0	0	0	0	837
11.1	56304	0	0	0	0	0	0	768
11.1	56448	0	0	0	0	0	0	744
11.1	56592	0	0	0	0	0	0	837
11.1	56736	0	0	0	0	0	0	831
11.1	56880	0	0	0	0	0	0	801
11.1	57024	0	0	0	0	0	0	759
11.1	57168	0	0	0	0	0	0	822
11.1	57312	0	0	0	0	0	0	825
11.1	57456	0	0	0	0	0	0	813
11.1	57600	0	0	0	0	0	0	831
11.1	57744	0	0	0	0	0	0	846
11.1	57888	0	0	0	0	0	0	798
11.1	58032	0	0	0	0	0	0	798
11.1	58176	0	0	0	0	0	0	783
11.1	58320	0	0	0	0	0	0	840
11.1	58464	0	0	0	0	0	0	762
11.1	58608	0	0	0	0	0	0	819
11.1	58752	0	0	0	0	0	0	897
11.1	58896	0	0	0	0	0	0	927
11.1	59040	0	0	0	0	0	0	870
11.1	59184	0	0	0	0	0	0	882
11.1	59328	0	0	0	0	0	0	840
11.1	59472	0	0	0	0	0	0	852
11.1	59616	0	0	0	0	0	0	831
11.1	59760	0	0	0	0	0	0	843
11.1	59904	0	0	0	0	0	0	825
11.1	60048	0	0	0	0	0	0	780
11.1	60192	0	0	0	0	0	0	777
11.1	60336	0	0	0	0	0	0	759
11.1	60480	0	0	0	0	0	0	720
11.1	60624	0	0	0	0	0	0	771
11.1	60768	0	0	0	0	0	0	840
11.1	60912	0	0	0	0	0	0	822
11.1	61056	0	0	0	0	0	0	765
11.1	61200	0	0	0	0	0	0	777
11.1	61344	0	0	0	0	0	0	765
11.1	61488	0	0	0	0	0	0	825
11.1	61632	0	0	0	0	0	0	879
11.1	61776	0	0	0	0	0	0	936
11.1	61920	0	0	0	0	0	0	876
11.1	62064	0	0	0	0	0	0	867
11.1	62208	0	0	0	0	0	0	825
11.1	62352	0	0	0	0	0	0	789
11.1	62496	0	0	0	0	0	0	762
11.1	62640	0	0	0	0	0	0	783
11.1	62784	0	0	0	0	0	0	807
11.1	62928	0	0	0	0	0	0	819
11.1	63072	0	0	0	0	0	0	813
11.1	63216	0	0	0	0	0	0	801
11.1	63360	0	0	0	0	0	0	828
11.1	63504	0	0	0	0	0	0	777
11.1	63648	0	0	0	0	0	0	747
11.1	63792	0	0	0	0	0	0	852
11.1	63936	0	0	0	0	0	0	912
11.1	64080	0	0	0	0	0	0	825
11.1	64224	0	0	0	0	0	0	768
11.1	64368	0	0	0	0	0	0	807
11.1	64512	0	0	0	0	0	0	843
11.1	64656	0	0	0	0	0	0	819
11.1	64800	0	0	0	0	0	0	858
11.1	64944	0	0	0	0	0	0	876
11.1	65088	0	0	0	0	0	0	813
11.1	65232	0	0	0	0	0	0	837
11.1	65376	0	0	0	0	0	0	855
11.1	65520	0	0	0	0	0	0	771
11.1	65664	0	0	0	0	0	0	837
11.1	65808	0	0	0	0	0	0	966
11.1	65952	0	0	0	0	0	0	810
11.1	66096	0	0	0	0	0	0	861
11.1	66240	0	0	0	0	0	0	813
11.1	66384	0	0	0	0	0	0	792
11.1	66528	0	0	0	0	0	0	852
11.1	66672	0	0	0	0	0	0	807
11.1	66816	0	0	0	0	0	0	753
11.1	66960	0	0	0	0	0	0	807
11.1	67104	0	0	0	0	0	0	837
11.1	67248	0	0	0	0	0	0	834
11.1	67392	0	0	0	0	0	0	810
11.1	67536	0	0	0	0	0	0	774
11.1	67680	0	0	0	0	0	0	816
11.1	67824	0	0	0	0	0	0	840
11.1	67968	0	0	0	0	0	0	867
11.1	68112	0	0	0	0	0	0	810
11.1	68256	0	0	0	0	0	0	807
11.1	68400	0	0	0	0	0	0	867
11.1	68544	0	0	0	0	0	0	864
11.1	68688	0	0	0	0	0	0	864
11.1	68832	0	0	0	0	0	0	801
11.1	68976	0	0	0	0	0	0	822
11.1	69120	0	0	0	0	0	0	747
12.3	43344	0	27	0	27	27	22.0606	1563
12.3	43488	0	24	0	24	24	26.0513	1617
12.3	43632	0	21	0	21	21	13.0256	1656
12.3	43776	0	19	0	19	19	11.0303	1716
12.3	43920	0	17	0	17	17	13.0256	1650
12.3	44064	0	14	0	14	14	13.0256	1644
12.3	44208	0	10	0	10	10	13.0256	1635
12.3	44352	0	8	0	8	8	13.0256	1536
12.3	44496	0	8	0	8	8	11.0303	1590
12.3	44640	0	3	0	3	3	0	1587
12.3	44784	0	2	0	2	2	0	1635
12.3	44928	0	1	0	1	1	0	1521
12.3	45072	0	0	0	0	0	0	1566
12.3	45216	0	0	0	0	0	0	1500
12.3	45360	0	0	0	0	0	0	1512
12.3	45504	0	0	0	0	0	0	1437
12.3	45648	0	0	0	0	0	0	1509
12.3	45792	0	0	0	0	0	0	1533
12.3	45936	0	0	0	0	0	0	1518
[truncated: 34,001 more rows]
