# Supplementary material for: GEODE: an in silico tool that translates in vitro to in vivo predictions of tuberculosis antibiotic combination efficacy
Source: Front Pharmacol. 2025 Oct 17;16:1639673. doi: 10.3389/fphar.2025.1639673 (PMC12575316; doi:10.3389/fphar.2025.1639673)
Supplement: Supplementary file 2 [file Supplementaryfile4.zip › simulation_data/HRZE-ANNH-mean.csv]

exp	time	Int.Mtb.	Ext.Mtb.	repExtMtb	NonReplExt.Mtb.	TotMtb.	TotMtbInGranScaledRing	TotPethot
2.2	43344	0	18	0	18	18	101.272	1119
2.2	43488	0	16	0	16	16	90.2419	1146
2.2	43632	0	13	0	13	13	98.2257	1113
2.2	43776	0	6	0	6	6	31.0976	1119
2.2	43920	0	5	0	5	5	35.0896	1140
2.2	44064	0	4	0	4	4	20.0673	1200
2.2	44208	0	1	0	1	1	0	1299
2.2	44352	0	1	0	1	1	0	1260
2.2	44496	0	1	0	1	1	0	1146
2.2	44640	0	1	0	1	1	0	1119
2.2	44784	0	1	0	1	1	0	1095
2.2	44928	0	1	0	1	1	0	990
2.2	45072	0	1	0	1	1	0	1017
2.2	45216	0	1	0	1	1	0	1053
2.2	45360	0	1	0	1	1	0	1113
2.2	45504	0	1	0	1	1	0	1107
2.2	45648	0	0	0	0	0	0	1080
2.2	45792	0	0	0	0	0	0	1062
2.2	45936	0	0	0	0	0	0	1104
2.2	46080	0	0	0	0	0	0	1077
2.2	46224	0	0	0	0	0	0	1038
2.2	46368	0	0	0	0	0	0	996
2.2	46512	0	0	0	0	0	0	1083
2.2	46656	0	0	0	0	0	0	1014
2.2	46800	0	0	0	0	0	0	984
2.2	46944	0	0	0	0	0	0	948
2.2	47088	0	0	0	0	0	0	939
2.2	47232	0	0	0	0	0	0	957
2.2	47376	0	0	0	0	0	0	990
2.2	47520	0	0	0	0	0	0	966
2.2	47664	0	0	0	0	0	0	960
2.2	47808	0	0	0	0	0	0	993
2.2	47952	0	0	0	0	0	0	999
2.2	48096	0	0	0	0	0	0	1002
2.2	48240	0	0	0	0	0	0	996
2.2	48384	0	0	0	0	0	0	954
2.2	48528	0	0	0	0	0	0	972
2.2	48672	0	0	0	0	0	0	966
2.2	48816	0	0	0	0	0	0	1029
2.2	48960	0	0	0	0	0	0	939
2.2	49104	0	0	0	0	0	0	1032
2.2	49248	0	0	0	0	0	0	987
2.2	49392	0	0	0	0	0	0	1020
2.2	49536	0	0	0	0	0	0	987
2.2	49680	0	0	0	0	0	0	978
2.2	49824	0	0	0	0	0	0	1002
2.2	49968	0	0	0	0	0	0	999
2.2	50112	0	0	0	0	0	0	1065
2.2	50256	0	0	0	0	0	0	1050
2.2	50400	0	0	0	0	0	0	978
2.2	50544	0	0	0	0	0	0	1020
2.2	50688	0	0	0	0	0	0	1110
2.2	50832	0	0	0	0	0	0	1047
2.2	50976	0	0	0	0	0	0	1065
2.2	51120	0	0	0	0	0	0	1071
2.2	51264	0	0	0	0	0	0	1008
2.2	51408	0	0	0	0	0	0	957
2.2	51552	0	0	0	0	0	0	987
2.2	51696	0	0	0	0	0	0	1074
2.2	51840	0	0	0	0	0	0	1068
2.2	51984	0	0	0	0	0	0	1050
2.2	52128	0	0	0	0	0	0	1053
2.2	52272	0	0	0	0	0	0	1116
2.2	52416	0	0	0	0	0	0	1062
2.2	52560	0	0	0	0	0	0	1050
2.2	52704	0	0	0	0	0	0	1026
2.2	52848	0	0	0	0	0	0	1074
2.2	52992	0	0	0	0	0	0	1089
2.2	53136	0	0	0	0	0	0	1032
2.2	53280	0	0	0	0	0	0	1029
2.2	53424	0	0	0	0	0	0	1059
2.2	53568	0	0	0	0	0	0	1071
2.2	53712	0	0	0	0	0	0	1071
2.2	53856	0	0	0	0	0	0	978
2.2	54000	0	0	0	0	0	0	1056
2.2	54144	0	0	0	0	0	0	1080
2.2	54288	0	0	0	0	0	0	1080
2.2	54432	0	0	0	0	0	0	1125
2.2	54576	0	0	0	0	0	0	1140
2.2	54720	0	0	0	0	0	0	1041
2.2	54864	0	0	0	0	0	0	1017
2.2	55008	0	0	0	0	0	0	1131
2.2	55152	0	0	0	0	0	0	1152
2.2	55296	0	0	0	0	0	0	1107
2.2	55440	0	0	0	0	0	0	1032
2.2	55584	0	0	0	0	0	0	1038
2.2	55728	0	0	0	0	0	0	1005
2.2	55872	0	0	0	0	0	0	1020
2.2	56016	0	0	0	0	0	0	966
2.2	56160	0	0	0	0	0	0	975
2.2	56304	0	0	0	0	0	0	1071
2.2	56448	0	0	0	0	0	0	1062
2.2	56592	0	0	0	0	0	0	1080
2.2	56736	0	0	0	0	0	0	990
2.2	56880	0	0	0	0	0	0	1113
2.2	57024	0	0	0	0	0	0	1095
2.2	57168	0	0	0	0	0	0	1053
2.2	57312	0	0	0	0	0	0	1035
2.2	57456	0	0	0	0	0	0	1098
2.2	57600	0	0	0	0	0	0	1044
2.2	57744	0	0	0	0	0	0	1101
2.2	57888	0	0	0	0	0	0	1098
2.2	58032	0	0	0	0	0	0	963
2.2	58176	0	0	0	0	0	0	945
2.2	58320	0	0	0	0	0	0	966
2.2	58464	0	0	0	0	0	0	969
2.2	58608	0	0	0	0	0	0	969
2.2	58752	0	0	0	0	0	0	1074
2.2	58896	0	0	0	0	0	0	1035
2.2	59040	0	0	0	0	0	0	1068
2.2	59184	0	0	0	0	0	0	1038
2.2	59328	0	0	0	0	0	0	1005
2.2	59472	0	0	0	0	0	0	945
2.2	59616	0	0	0	0	0	0	1005
2.2	59760	0	0	0	0	0	0	1026
2.2	59904	0	0	0	0	0	0	981
2.2	60048	0	0	0	0	0	0	978
2.2	60192	0	0	0	0	0	0	1050
2.2	60336	0	0	0	0	0	0	978
2.2	60480	0	0	0	0	0	0	1008
2.2	60624	0	0	0	0	0	0	1047
2.2	60768	0	0	0	0	0	0	1086
2.2	60912	0	0	0	0	0	0	1023
2.2	61056	0	0	0	0	0	0	1029
2.2	61200	0	0	0	0	0	0	1110
2.2	61344	0	0	0	0	0	0	1059
2.2	61488	0	0	0	0	0	0	990
2.2	61632	0	0	0	0	0	0	945
2.2	61776	0	0	0	0	0	0	954
2.2	61920	0	0	0	0	0	0	954
2.2	62064	0	0	0	0	0	0	1014
2.2	62208	0	0	0	0	0	0	963
2.2	62352	0	0	0	0	0	0	1002
2.2	62496	0	0	0	0	0	0	963
2.2	62640	0	0	0	0	0	0	1041
2.2	62784	0	0	0	0	0	0	1017
2.2	62928	0	0	0	0	0	0	1008
2.2	63072	0	0	0	0	0	0	1011
2.2	63216	0	0	0	0	0	0	1038
2.2	63360	0	0	0	0	0	0	1062
2.2	63504	0	0	0	0	0	0	1002
2.2	63648	0	0	0	0	0	0	1002
2.2	63792	0	0	0	0	0	0	966
2.2	63936	0	0	0	0	0	0	981
2.2	64080	0	0	0	0	0	0	1020
2.2	64224	0	0	0	0	0	0	975
2.2	64368	0	0	0	0	0	0	1041
2.2	64512	0	0	0	0	0	0	1053
2.2	64656	0	0	0	0	0	0	1089
2.2	64800	0	0	0	0	0	0	987
2.2	64944	0	0	0	0	0	0	1026
2.2	65088	0	0	0	0	0	0	1056
2.2	65232	0	0	0	0	0	0	1005
2.2	65376	0	0	0	0	0	0	1011
2.2	65520	0	0	0	0	0	0	1083
2.2	65664	0	0	0	0	0	0	1065
2.2	65808	0	0	0	0	0	0	1083
2.2	65952	0	0	0	0	0	0	1122
2.2	66096	0	0	0	0	0	0	1041
2.2	66240	0	0	0	0	0	0	1044
2.2	66384	0	0	0	0	0	0	1062
2.2	66528	0	0	0	0	0	0	1095
2.2	66672	0	0	0	0	0	0	1155
2.2	66816	0	0	0	0	0	0	1062
2.2	66960	0	0	0	0	0	0	1008
2.2	67104	0	0	0	0	0	0	1020
2.2	67248	0	0	0	0	0	0	1017
2.2	67392	0	0	0	0	0	0	942
2.2	67536	0	0	0	0	0	0	1023
2.2	67680	0	0	0	0	0	0	1032
2.2	67824	0	0	0	0	0	0	1032
2.2	67968	0	0	0	0	0	0	1047
2.2	68112	0	0	0	0	0	0	942
2.2	68256	0	0	0	0	0	0	1038
2.2	68400	0	0	0	0	0	0	1071
2.2	68544	0	0	0	0	0	0	1077
2.2	68688	0	0	0	0	0	0	1107
2.2	68832	0	0	0	0	0	0	1056
2.2	68976	0	0	0	0	0	0	1092
2.2	69120	0	0	0	0	0	0	1053
3.2	43344	0	366	0	366	366	3024.01	3210
3.2	43488	0	334	0	334	334	2812.01	3285
3.2	43632	0	307	0	307	307	2619.52	3234
3.2	43776	0	284	0	284	284	2398.92	3261
3.2	43920	0	251	0	251	251	2148.21	3156
3.2	44064	0	230	0	230	230	2008.85	3186
3.2	44208	0	211	0	211	211	1806.12	3213
3.2	44352	0	194	0	194	194	1728.85	3276
3.2	44496	0	170	0	170	170	1523.38	3240
3.2	44640	0	154	0	154	154	1360.07	3249
3.2	44784	0	135	0	135	135	1193.13	3345
3.2	44928	0	120	0	120	120	1051.83	3366
3.2	45072	0	106	0	106	106	926.306	3285
3.2	45216	0	91	0	91	91	787.43	3144
3.2	45360	0	80	0	80	80	693.781	3186
3.2	45504	0	66	0	66	66	569.22	3372
3.2	45648	0	51	0	51	51	456.852	3372
3.2	45792	0	44	0	44	44	387.295	3228
3.2	45936	0	35	0	35	35	296.598	3420
3.2	46080	0	30	0	30	30	258.981	3270
3.2	46224	0	26	0	26	26	216.466	3123
3.2	46368	0	21	0	21	21	176.965	3132
3.2	46512	0	16	0	16	16	119.815	3279
3.2	46656	0	13	0	13	13	95.0706	3216
3.2	46800	0	11	0	11	11	82.7421	3258
3.2	46944	0	7	0	7	7	45.6546	3339
3.2	47088	0	6	0	6	6	36.6176	3261
3.2	47232	0	5	0	5	5	27.3735	3249
3.2	47376	0	4	0	4	4	24.2624	3129
3.2	47520	0	1	0	1	1	1.33333	3327
3.2	47664	0	1	0	1	1	1.33333	3297
3.2	47808	0	1	0	1	1	3.11111	3225
3.2	47952	0	1	0	1	1	3.11111	3117
3.2	48096	0	1	0	1	1	3.11111	3198
3.2	48240	0	1	0	1	1	1.33333	3132
3.2	48384	0	1	0	1	1	3.11111	3144
3.2	48528	0	1	0	1	1	3.11111	3273
3.2	48672	0	1	0	1	1	1.33333	3303
3.2	48816	0	0	0	0	0	0	3126
3.2	48960	0	0	0	0	0	0	3090
3.2	49104	0	0	0	0	0	0	3159
3.2	49248	0	0	0	0	0	0	3231
3.2	49392	0	0	0	0	0	0	3249
3.2	49536	0	0	0	0	0	0	3174
3.2	49680	0	0	0	0	0	0	3189
3.2	49824	0	0	0	0	0	0	3339
3.2	49968	0	0	0	0	0	0	3327
3.2	50112	0	0	0	0	0	0	3297
3.2	50256	0	0	0	0	0	0	3267
3.2	50400	0	0	0	0	0	0	3228
3.2	50544	0	0	0	0	0	0	3171
3.2	50688	0	0	0	0	0	0	3264
3.2	50832	0	0	0	0	0	0	3279
3.2	50976	0	0	0	0	0	0	3252
3.2	51120	0	0	0	0	0	0	3132
3.2	51264	0	0	0	0	0	0	3048
3.2	51408	0	0	0	0	0	0	3198
3.2	51552	0	0	0	0	0	0	3177
3.2	51696	0	0	0	0	0	0	3222
3.2	51840	0	0	0	0	0	0	3249
3.2	51984	0	0	0	0	0	0	3303
3.2	52128	0	0	0	0	0	0	3237
3.2	52272	0	0	0	0	0	0	3285
3.2	52416	0	0	0	0	0	0	3108
3.2	52560	0	0	0	0	0	0	3156
3.2	52704	0	0	0	0	0	0	3108
3.2	52848	0	0	0	0	0	0	3213
3.2	52992	0	0	0	0	0	0	3201
3.2	53136	0	0	0	0	0	0	3144
3.2	53280	0	0	0	0	0	0	3216
3.2	53424	0	0	0	0	0	0	3090
3.2	53568	0	0	0	0	0	0	3204
3.2	53712	0	0	0	0	0	0	3141
3.2	53856	0	0	0	0	0	0	3180
3.2	54000	0	0	0	0	0	0	3285
3.2	54144	0	0	0	0	0	0	3306
3.2	54288	0	0	0	0	0	0	3108
3.2	54432	0	0	0	0	0	0	3120
3.2	54576	0	0	0	0	0	0	3210
3.2	54720	0	0	0	0	0	0	3189
3.2	54864	0	0	0	0	0	0	3204
3.2	55008	0	0	0	0	0	0	3285
3.2	55152	0	0	0	0	0	0	3381
3.2	55296	0	0	0	0	0	0	3069
3.2	55440	0	0	0	0	0	0	3111
3.2	55584	0	0	0	0	0	0	3123
3.2	55728	0	0	0	0	0	0	3222
3.2	55872	0	0	0	0	0	0	3051
3.2	56016	0	0	0	0	0	0	3162
3.2	56160	0	0	0	0	0	0	3069
3.2	56304	0	0	0	0	0	0	3234
3.2	56448	0	0	0	0	0	0	3246
3.2	56592	0	0	0	0	0	0	3249
3.2	56736	0	0	0	0	0	0	3216
3.2	56880	0	0	0	0	0	0	3207
3.2	57024	0	0	0	0	0	0	3141
3.2	57168	0	0	0	0	0	0	3150
3.2	57312	0	0	0	0	0	0	3087
3.2	57456	0	0	0	0	0	0	3123
3.2	57600	0	0	0	0	0	0	3342
3.2	57744	0	0	0	0	0	0	3192
3.2	57888	0	0	0	0	0	0	3297
3.2	58032	0	0	0	0	0	0	3132
3.2	58176	0	0	0	0	0	0	3105
3.2	58320	0	0	0	0	0	0	3153
3.2	58464	0	0	0	0	0	0	3201
3.2	58608	0	0	0	0	0	0	3183
3.2	58752	0	0	0	0	0	0	3105
3.2	58896	0	0	0	0	0	0	3093
3.2	59040	0	0	0	0	0	0	3087
3.2	59184	0	0	0	0	0	0	3219
3.2	59328	0	0	0	0	0	0	3267
3.2	59472	0	0	0	0	0	0	3150
3.2	59616	0	0	0	0	0	0	3240
3.2	59760	0	0	0	0	0	0	3120
3.2	59904	0	0	0	0	0	0	3141
3.2	60048	0	0	0	0	0	0	3198
3.2	60192	0	0	0	0	0	0	3183
3.2	60336	0	0	0	0	0	0	3252
3.2	60480	0	0	0	0	0	0	3321
3.2	60624	0	0	0	0	0	0	3246
3.2	60768	0	0	0	0	0	0	3270
3.2	60912	0	0	0	0	0	0	3108
3.2	61056	0	0	0	0	0	0	3177
3.2	61200	0	0	0	0	0	0	3231
3.2	61344	0	0	0	0	0	0	3297
3.2	61488	0	0	0	0	0	0	2994
3.2	61632	0	0	0	0	0	0	3159
3.2	61776	0	0	0	0	0	0	3303
3.2	61920	0	0	0	0	0	0	3312
3.2	62064	0	0	0	0	0	0	3189
3.2	62208	0	0	0	0	0	0	3243
3.2	62352	0	0	0	0	0	0	3243
3.2	62496	0	0	0	0	0	0	3285
3.2	62640	0	0	0	0	0	0	3138
3.2	62784	0	0	0	0	0	0	3171
3.2	62928	0	0	0	0	0	0	3084
3.2	63072	0	0	0	0	0	0	3066
3.2	63216	0	0	0	0	0	0	3150
3.2	63360	0	0	0	0	0	0	3186
3.2	63504	0	0	0	0	0	0	3129
3.2	63648	0	0	0	0	0	0	3087
3.2	63792	0	0	0	0	0	0	3300
3.2	63936	0	0	0	0	0	0	3132
3.2	64080	0	0	0	0	0	0	3270
3.2	64224	0	0	0	0	0	0	3183
3.2	64368	0	0	0	0	0	0	3072
3.2	64512	0	0	0	0	0	0	3177
3.2	64656	0	0	0	0	0	0	3252
3.2	64800	0	0	0	0	0	0	3138
3.2	64944	0	0	0	0	0	0	3138
3.2	65088	0	0	0	0	0	0	3183
3.2	65232	0	0	0	0	0	0	3441
3.2	65376	0	0	0	0	0	0	3363
3.2	65520	0	0	0	0	0	0	3114
3.2	65664	0	0	0	0	0	0	3210
3.2	65808	0	0	0	0	0	0	3216
3.2	65952	0	0	0	0	0	0	3219
3.2	66096	0	0	0	0	0	0	3234
3.2	66240	0	0	0	0	0	0	3252
3.2	66384	0	0	0	0	0	0	3213
3.2	66528	0	0	0	0	0	0	3285
3.2	66672	0	0	0	0	0	0	3075
3.2	66816	0	0	0	0	0	0	3150
3.2	66960	0	0	0	0	0	0	3174
3.2	67104	0	0	0	0	0	0	3198
3.2	67248	0	0	0	0	0	0	3378
3.2	67392	0	0	0	0	0	0	3072
3.2	67536	0	0	0	0	0	0	3198
3.2	67680	0	0	0	0	0	0	3072
3.2	67824	0	0	0	0	0	0	3009
3.2	67968	0	0	0	0	0	0	3171
3.2	68112	0	0	0	0	0	0	2961
3.2	68256	0	0	0	0	0	0	2937
3.2	68400	0	0	0	0	0	0	3126
3.2	68544	0	0	0	0	0	0	3255
3.2	68688	0	0	0	0	0	0	3111
3.2	68832	0	0	0	0	0	0	3267
3.2	68976	0	0	0	0	0	0	3177
3.2	69120	0	0	0	0	0	0	3153
4.1	43344	0	51	0	51	51	179.226	2259
4.1	43488	0	46	0	46	46	431.491	2202
4.1	43632	0	42	0	42	42	165.245	2172
4.1	43776	0	35	0	35	35	249.306	2013
4.1	43920	0	30	0	30	30	120.179	2124
4.1	44064	0	28	0	28	28	206.235	2226
4.1	44208	0	26	0	26	26	238.279	2220
4.1	44352	0	23	0	23	23	194.25	2232
4.1	44496	0	22	0	22	22	175.234	2175
4.1	44640	0	16	0	16	16	121.136	2229
4.1	44784	0	15	0	15	15	62.0863	2265
4.1	44928	0	10	0	10	10	30.0444	2250
4.1	45072	0	9	0	9	9	47.0641	2274
4.1	45216	0	7	0	7	7	19.0175	2400
4.1	45360	0	2	0	2	2	19.0175	2334
4.1	45504	0	0	0	0	0	0	2259
4.1	45648	0	0	0	0	0	0	2079
4.1	45792	0	0	0	0	0	0	2097
4.1	45936	0	0	0	0	0	0	2253
4.1	46080	0	0	0	0	0	0	2196
4.1	46224	0	0	0	0	0	0	2163
4.1	46368	0	0	0	0	0	0	2109
4.1	46512	0	0	0	0	0	0	2064
4.1	46656	0	0	0	0	0	0	1995
4.1	46800	0	0	0	0	0	0	1980
4.1	46944	0	0	0	0	0	0	2103
4.1	47088	0	0	0	0	0	0	2187
4.1	47232	0	0	0	0	0	0	2085
4.1	47376	0	0	0	0	0	0	2196
4.1	47520	0	0	0	0	0	0	2085
4.1	47664	0	0	0	0	0	0	1989
4.1	47808	0	0	0	0	0	0	2151
4.1	47952	0	0	0	0	0	0	1992
4.1	48096	0	0	0	0	0	0	2175
4.1	48240	0	0	0	0	0	0	2223
4.1	48384	0	0	0	0	0	0	2202
4.1	48528	0	0	0	0	0	0	2094
4.1	48672	0	0	0	0	0	0	2052
4.1	48816	0	0	0	0	0	0	1998
4.1	48960	0	0	0	0	0	0	2115
4.1	49104	0	0	0	0	0	0	2217
4.1	49248	0	0	0	0	0	0	2130
4.1	49392	0	0	0	0	0	0	2040
4.1	49536	0	0	0	0	0	0	2226
4.1	49680	0	0	0	0	0	0	2292
4.1	49824	0	0	0	0	0	0	2196
4.1	49968	0	0	0	0	0	0	2064
4.1	50112	0	0	0	0	0	0	2082
4.1	50256	0	0	0	0	0	0	2139
4.1	50400	0	0	0	0	0	0	2094
4.1	50544	0	0	0	0	0	0	2196
4.1	50688	0	0	0	0	0	0	2148
4.1	50832	0	0	0	0	0	0	2013
4.1	50976	0	0	0	0	0	0	2133
4.1	51120	0	0	0	0	0	0	2133
4.1	51264	0	0	0	0	0	0	2157
4.1	51408	0	0	0	0	0	0	2103
4.1	51552	0	0	0	0	0	0	2109
4.1	51696	0	0	0	0	0	0	2022
4.1	51840	0	0	0	0	0	0	1956
4.1	51984	0	0	0	0	0	0	2016
4.1	52128	0	0	0	0	0	0	2037
4.1	52272	0	0	0	0	0	0	2094
4.1	52416	0	0	0	0	0	0	2103
4.1	52560	0	0	0	0	0	0	2136
4.1	52704	0	0	0	0	0	0	2133
4.1	52848	0	0	0	0	0	0	2118
4.1	52992	0	0	0	0	0	0	2070
4.1	53136	0	0	0	0	0	0	2091
4.1	53280	0	0	0	0	0	0	2145
4.1	53424	0	0	0	0	0	0	2139
4.1	53568	0	0	0	0	0	0	2058
4.1	53712	0	0	0	0	0	0	2115
4.1	53856	0	0	0	0	0	0	2250
4.1	54000	0	0	0	0	0	0	2211
4.1	54144	0	0	0	0	0	0	2127
4.1	54288	0	0	0	0	0	0	2058
4.1	54432	0	0	0	0	0	0	2082
4.1	54576	0	0	0	0	0	0	2043
4.1	54720	0	0	0	0	0	0	2088
4.1	54864	0	0	0	0	0	0	2025
4.1	55008	0	0	0	0	0	0	2067
4.1	55152	0	0	0	0	0	0	2079
4.1	55296	0	0	0	0	0	0	2043
4.1	55440	0	0	0	0	0	0	2103
4.1	55584	0	0	0	0	0	0	2073
4.1	55728	0	0	0	0	0	0	2175
4.1	55872	0	0	0	0	0	0	2082
4.1	56016	0	0	0	0	0	0	2172
4.1	56160	0	0	0	0	0	0	2217
4.1	56304	0	0	0	0	0	0	2250
4.1	56448	0	0	0	0	0	0	2076
4.1	56592	0	0	0	0	0	0	2139
4.1	56736	0	0	0	0	0	0	2124
4.1	56880	0	0	0	0	0	0	2190
4.1	57024	0	0	0	0	0	0	2163
4.1	57168	0	0	0	0	0	0	2091
4.1	57312	0	0	0	0	0	0	2115
4.1	57456	0	0	0	0	0	0	2187
4.1	57600	0	0	0	0	0	0	2247
4.1	57744	0	0	0	0	0	0	2226
4.1	57888	0	0	0	0	0	0	2325
4.1	58032	0	0	0	0	0	0	2262
4.1	58176	0	0	0	0	0	0	2052
4.1	58320	0	0	0	0	0	0	2082
4.1	58464	0	0	0	0	0	0	2082
4.1	58608	0	0	0	0	0	0	2112
4.1	58752	0	0	0	0	0	0	2085
4.1	58896	0	0	0	0	0	0	2067
4.1	59040	0	0	0	0	0	0	2202
4.1	59184	0	0	0	0	0	0	2112
4.1	59328	0	0	0	0	0	0	2082
4.1	59472	0	0	0	0	0	0	2082
4.1	59616	0	0	0	0	0	0	2022
4.1	59760	0	0	0	0	0	0	2013
4.1	59904	0	0	0	0	0	0	2133
4.1	60048	0	0	0	0	0	0	2115
4.1	60192	0	0	0	0	0	0	2106
4.1	60336	0	0	0	0	0	0	2163
4.1	60480	0	0	0	0	0	0	2151
4.1	60624	0	0	0	0	0	0	2202
4.1	60768	0	0	0	0	0	0	2184
4.1	60912	0	0	0	0	0	0	2160
4.1	61056	0	0	0	0	0	0	2199
4.1	61200	0	0	0	0	0	0	2124
4.1	61344	0	0	0	0	0	0	2199
4.1	61488	0	0	0	0	0	0	2247
4.1	61632	0	0	0	0	0	0	2169
4.1	61776	0	0	0	0	0	0	2139
4.1	61920	0	0	0	0	0	0	2133
4.1	62064	0	0	0	0	0	0	2190
4.1	62208	0	0	0	0	0	0	2139
4.1	62352	0	0	0	0	0	0	2232
4.1	62496	0	0	0	0	0	0	2187
4.1	62640	0	0	0	0	0	0	1989
4.1	62784	0	0	0	0	0	0	2001
4.1	62928	0	0	0	0	0	0	2025
4.1	63072	0	0	0	0	0	0	2100
4.1	63216	0	0	0	0	0	0	2112
4.1	63360	0	0	0	0	0	0	2157
4.1	63504	0	0	0	0	0	0	2106
4.1	63648	0	0	0	0	0	0	2088
4.1	63792	0	0	0	0	0	0	2109
4.1	63936	0	0	0	0	0	0	1989
4.1	64080	0	0	0	0	0	0	2049
4.1	64224	0	0	0	0	0	0	2109
4.1	64368	0	0	0	0	0	0	2031
4.1	64512	0	0	0	0	0	0	2112
4.1	64656	0	0	0	0	0	0	2067
4.1	64800	0	0	0	0	0	0	2151
4.1	64944	0	0	0	0	0	0	2157
4.1	65088	0	0	0	0	0	0	2220
4.1	65232	0	0	0	0	0	0	2079
4.1	65376	0	0	0	0	0	0	2124
4.1	65520	0	0	0	0	0	0	1995
4.1	65664	0	0	0	0	0	0	2064
4.1	65808	0	0	0	0	0	0	2139
4.1	65952	0	0	0	0	0	0	2085
4.1	66096	0	0	0	0	0	0	2103
4.1	66240	0	0	0	0	0	0	1953
4.1	66384	0	0	0	0	0	0	2064
4.1	66528	0	0	0	0	0	0	2139
4.1	66672	0	0	0	0	0	0	2079
4.1	66816	0	0	0	0	0	0	2148
4.1	66960	0	0	0	0	0	0	2148
4.1	67104	0	0	0	0	0	0	2214
4.1	67248	0	0	0	0	0	0	2163
4.1	67392	0	0	0	0	0	0	2217
4.1	67536	0	0	0	0	0	0	2184
4.1	67680	0	0	0	0	0	0	2085
4.1	67824	0	0	0	0	0	0	2199
4.1	67968	0	0	0	0	0	0	2151
4.1	68112	0	0	0	0	0	0	2079
4.1	68256	0	0	0	0	0	0	2121
4.1	68400	0	0	0	0	0	0	2142
4.1	68544	0	0	0	0	0	0	2133
4.1	68688	0	0	0	0	0	0	1992
4.1	68832	0	0	0	0	0	0	1995
4.1	68976	0	0	0	0	0	0	2097
4.1	69120	0	0	0	0	0	0	2175
4.2	43344	0	29	0	29	29	161.258	2109
4.2	43488	0	28	0	28	28	145.282	2049
4.2	43632	0	23	0	23	23	118.183	2049
4.2	43776	0	20	0	20	20	97.1746	1878
4.2	43920	0	17	0	17	17	63.1341	1950
4.2	44064	0	16	0	16	16	130.256	1899
4.2	44208	0	12	0	12	12	41.0735	1947
4.2	44352	0	11	0	11	11	28.0479	1908
4.2	44496	0	11	0	11	11	24.0559	1884
4.2	44640	0	9	0	9	9	11.0303	1896
4.2	44784	0	6	0	6	6	11.0303	1878
4.2	44928	0	5	0	5	5	11.0303	1902
4.2	45072	0	3	0	3	3	11.0303	1830
4.2	45216	0	2	0	2	2	11.0303	1959
4.2	45360	0	2	0	2	2	13.0256	1980
4.2	45504	0	2	0	2	2	11.0303	1983
4.2	45648	0	1	0	1	1	11.0303	1875
4.2	45792	0	1	0	1	1	11.0303	1812
4.2	45936	0	1	0	1	1	11.0303	1824
4.2	46080	0	1	0	1	1	11.0303	1854
4.2	46224	0	1	0	1	1	11.0303	1809
4.2	46368	0	1	0	1	1	11.0303	1848
4.2	46512	0	0	0	0	0	0	1884
4.2	46656	0	0	0	0	0	0	1806
4.2	46800	0	0	0	0	0	0	1818
4.2	46944	0	0	0	0	0	0	1821
4.2	47088	0	0	0	0	0	0	1791
4.2	47232	0	0	0	0	0	0	1905
4.2	47376	0	0	0	0	0	0	1962
4.2	47520	0	0	0	0	0	0	1872
4.2	47664	0	0	0	0	0	0	1899
4.2	47808	0	0	0	0	0	0	1863
4.2	47952	0	0	0	0	0	0	1902
4.2	48096	0	0	0	0	0	0	1878
4.2	48240	0	0	0	0	0	0	1881
4.2	48384	0	0	0	0	0	0	1917
4.2	48528	0	0	0	0	0	0	1929
4.2	48672	0	0	0	0	0	0	1986
4.2	48816	0	0	0	0	0	0	1959
4.2	48960	0	0	0	0	0	0	2004
4.2	49104	0	0	0	0	0	0	2037
4.2	49248	0	0	0	0	0	0	1950
4.2	49392	0	0	0	0	0	0	1854
4.2	49536	0	0	0	0	0	0	1938
4.2	49680	0	0	0	0	0	0	1923
4.2	49824	0	0	0	0	0	0	1914
4.2	49968	0	0	0	0	0	0	1791
4.2	50112	0	0	0	0	0	0	1839
4.2	50256	0	0	0	0	0	0	1782
4.2	50400	0	0	0	0	0	0	1815
4.2	50544	0	0	0	0	0	0	1836
4.2	50688	0	0	0	0	0	0	1872
4.2	50832	0	0	0	0	0	0	1965
4.2	50976	0	0	0	0	0	0	1914
4.2	51120	0	0	0	0	0	0	1842
4.2	51264	0	0	0	0	0	0	1869
4.2	51408	0	0	0	0	0	0	1887
4.2	51552	0	0	0	0	0	0	1836
4.2	51696	0	0	0	0	0	0	1821
4.2	51840	0	0	0	0	0	0	1878
4.2	51984	0	0	0	0	0	0	1872
4.2	52128	0	0	0	0	0	0	1935
4.2	52272	0	0	0	0	0	0	1893
4.2	52416	0	0	0	0	0	0	1845
4.2	52560	0	0	0	0	0	0	1836
4.2	52704	0	0	0	0	0	0	1839
4.2	52848	0	0	0	0	0	0	1791
4.2	52992	0	0	0	0	0	0	1887
4.2	53136	0	0	0	0	0	0	1974
4.2	53280	0	0	0	0	0	0	1959
4.2	53424	0	0	0	0	0	0	1932
4.2	53568	0	0	0	0	0	0	1866
4.2	53712	0	0	0	0	0	0	1830
4.2	53856	0	0	0	0	0	0	1818
4.2	54000	0	0	0	0	0	0	1815
4.2	54144	0	0	0	0	0	0	1920
4.2	54288	0	0	0	0	0	0	1914
4.2	54432	0	0	0	0	0	0	1935
4.2	54576	0	0	0	0	0	0	1881
4.2	54720	0	0	0	0	0	0	1878
4.2	54864	0	0	0	0	0	0	1947
4.2	55008	0	0	0	0	0	0	1899
4.2	55152	0	0	0	0	0	0	1923
4.2	55296	0	0	0	0	0	0	1932
4.2	55440	0	0	0	0	0	0	1803
4.2	55584	0	0	0	0	0	0	1848
4.2	55728	0	0	0	0	0	0	1839
4.2	55872	0	0	0	0	0	0	1938
4.2	56016	0	0	0	0	0	0	2016
4.2	56160	0	0	0	0	0	0	2004
4.2	56304	0	0	0	0	0	0	2028
4.2	56448	0	0	0	0	0	0	2037
4.2	56592	0	0	0	0	0	0	1947
4.2	56736	0	0	0	0	0	0	1998
4.2	56880	0	0	0	0	0	0	1803
4.2	57024	0	0	0	0	0	0	1986
4.2	57168	0	0	0	0	0	0	2037
4.2	57312	0	0	0	0	0	0	2079
4.2	57456	0	0	0	0	0	0	1914
4.2	57600	0	0	0	0	0	0	1917
4.2	57744	0	0	0	0	0	0	1866
4.2	57888	0	0	0	0	0	0	1773
4.2	58032	0	0	0	0	0	0	1842
4.2	58176	0	0	0	0	0	0	1884
4.2	58320	0	0	0	0	0	0	1890
4.2	58464	0	0	0	0	0	0	1899
4.2	58608	0	0	0	0	0	0	1923
4.2	58752	0	0	0	0	0	0	1968
4.2	58896	0	0	0	0	0	0	1917
4.2	59040	0	0	0	0	0	0	1872
4.2	59184	0	0	0	0	0	0	1863
4.2	59328	0	0	0	0	0	0	2052
4.2	59472	0	0	0	0	0	0	1974
4.2	59616	0	0	0	0	0	0	1887
4.2	59760	0	0	0	0	0	0	1800
4.2	59904	0	0	0	0	0	0	1866
4.2	60048	0	0	0	0	0	0	1902
4.2	60192	0	0	0	0	0	0	1797
4.2	60336	0	0	0	0	0	0	1866
4.2	60480	0	0	0	0	0	0	1830
4.2	60624	0	0	0	0	0	0	1905
4.2	60768	0	0	0	0	0	0	1845
4.2	60912	0	0	0	0	0	0	1884
4.2	61056	0	0	0	0	0	0	1800
4.2	61200	0	0	0	0	0	0	1872
4.2	61344	0	0	0	0	0	0	1908
4.2	61488	0	0	0	0	0	0	1848
4.2	61632	0	0	0	0	0	0	1848
4.2	61776	0	0	0	0	0	0	1830
4.2	61920	0	0	0	0	0	0	1764
4.2	62064	0	0	0	0	0	0	1833
4.2	62208	0	0	0	0	0	0	1962
4.2	62352	0	0	0	0	0	0	1887
4.2	62496	0	0	0	0	0	0	1836
4.2	62640	0	0	0	0	0	0	2010
4.2	62784	0	0	0	0	0	0	2067
4.2	62928	0	0	0	0	0	0	1968
4.2	63072	0	0	0	0	0	0	1830
4.2	63216	0	0	0	0	0	0	1929
4.2	63360	0	0	0	0	0	0	1866
4.2	63504	0	0	0	0	0	0	1854
4.2	63648	0	0	0	0	0	0	1827
4.2	63792	0	0	0	0	0	0	1914
4.2	63936	0	0	0	0	0	0	1947
4.2	64080	0	0	0	0	0	0	2013
4.2	64224	0	0	0	0	0	0	1968
4.2	64368	0	0	0	0	0	0	1911
4.2	64512	0	0	0	0	0	0	1893
4.2	64656	0	0	0	0	0	0	1935
4.2	64800	0	0	0	0	0	0	1893
4.2	64944	0	0	0	0	0	0	1872
4.2	65088	0	0	0	0	0	0	1800
4.2	65232	0	0	0	0	0	0	1905
4.2	65376	0	0	0	0	0	0	1866
4.2	65520	0	0	0	0	0	0	1767
4.2	65664	0	0	0	0	0	0	1899
4.2	65808	0	0	0	0	0	0	1869
4.2	65952	0	0	0	0	0	0	1890
4.2	66096	0	0	0	0	0	0	1926
4.2	66240	0	0	0	0	0	0	1878
4.2	66384	0	0	0	0	0	0	1824
4.2	66528	0	0	0	0	0	0	1800
4.2	66672	0	0	0	0	0	0	1803
4.2	66816	0	0	0	0	0	0	1770
4.2	66960	0	0	0	0	0	0	1914
4.2	67104	0	0	0	0	0	0	1866
4.2	67248	0	0	0	0	0	0	1890
4.2	67392	0	0	0	0	0	0	1977
4.2	67536	0	0	0	0	0	0	1932
4.2	67680	0	0	0	0	0	0	1866
4.2	67824	0	0	0	0	0	0	1911
4.2	67968	0	0	0	0	0	0	1890
4.2	68112	0	0	0	0	0	0	1818
4.2	68256	0	0	0	0	0	0	1902
4.2	68400	0	0	0	0	0	0	2085
4.2	68544	0	0	0	0	0	0	1851
4.2	68688	0	0	0	0	0	0	1857
4.2	68832	0	0	0	0	0	0	1818
4.2	68976	0	0	0	0	0	0	1773
4.2	69120	0	0	0	0	0	0	1914
5.1	43344	0	65	0	65	65	1.33333	4059
5.1	43488	0	51	0	51	51	0	4095
5.1	43632	0	45	0	45	45	0	3996
5.1	43776	0	40	0	40	40	0	3981
5.1	43920	0	31	0	31	31	0	4047
5.1	44064	0	26	0	26	26	0	4317
5.1	44208	0	24	0	24	24	0	4068
5.1	44352	0	19	0	19	19	0	3969
5.1	44496	0	15	0	15	15	0	3969
5.1	44640	0	10	0	10	10	0	4122
5.1	44784	0	9	0	9	9	0	4089
5.1	44928	0	8	0	8	8	0	3990
5.1	45072	0	6	0	6	6	0	4098
5.1	45216	0	3	0	3	3	0	4116
5.1	45360	0	3	0	3	3	0	4194
5.1	45504	0	3	0	3	3	0	4035
5.1	45648	0	3	0	3	3	0	3894
5.1	45792	0	2	0	2	2	0	4005
5.1	45936	0	1	0	1	1	0	3975
5.1	46080	0	0	0	0	0	0	3960
5.1	46224	0	0	0	0	0	0	3987
5.1	46368	0	0	0	0	0	0	4098
5.1	46512	0	0	0	0	0	0	4182
5.1	46656	0	0	0	0	0	0	4041
5.1	46800	0	0	0	0	0	0	4008
5.1	46944	0	0	0	0	0	0	4119
5.1	47088	0	0	0	0	0	0	3948
5.1	47232	0	0	0	0	0	0	3879
5.1	47376	0	0	0	0	0	0	4005
5.1	47520	0	0	0	0	0	0	4032
5.1	47664	0	0	0	0	0	0	4029
5.1	47808	0	0	0	0	0	0	3960
5.1	47952	0	0	0	0	0	0	4080
5.1	48096	0	0	0	0	0	0	4215
5.1	48240	0	0	0	0	0	0	4122
5.1	48384	0	0	0	0	0	0	3963
5.1	48528	0	0	0	0	0	0	3918
5.1	48672	0	0	0	0	0	0	4017
5.1	48816	0	0	0	0	0	0	4014
5.1	48960	0	0	0	0	0	0	3903
5.1	49104	0	0	0	0	0	0	3891
5.1	49248	0	0	0	0	0	0	3987
5.1	49392	0	0	0	0	0	0	4158
5.1	49536	0	0	0	0	0	0	4164
5.1	49680	0	0	0	0	0	0	4032
5.1	49824	0	0	0	0	0	0	4023
5.1	49968	0	0	0	0	0	0	3960
5.1	50112	0	0	0	0	0	0	4053
5.1	50256	0	0	0	0	0	0	3945
5.1	50400	0	0	0	0	0	0	4173
5.1	50544	0	0	0	0	0	0	3975
5.1	50688	0	0	0	0	0	0	4155
5.1	50832	0	0	0	0	0	0	4086
5.1	50976	0	0	0	0	0	0	3918
5.1	51120	0	0	0	0	0	0	3990
5.1	51264	0	0	0	0	0	0	4089
5.1	51408	0	0	0	0	0	0	4020
5.1	51552	0	0	0	0	0	0	3963
5.1	51696	0	0	0	0	0	0	4014
5.1	51840	0	0	0	0	0	0	3999
5.1	51984	0	0	0	0	0	0	4023
5.1	52128	0	0	0	0	0	0	4074
5.1	52272	0	0	0	0	0	0	4053
5.1	52416	0	0	0	0	0	0	3972
5.1	52560	0	0	0	0	0	0	4080
5.1	52704	0	0	0	0	0	0	3987
5.1	52848	0	0	0	0	0	0	3978
5.1	52992	0	0	0	0	0	0	4014
5.1	53136	0	0	0	0	0	0	3951
5.1	53280	0	0	0	0	0	0	3951
5.1	53424	0	0	0	0	0	0	4158
5.1	53568	0	0	0	0	0	0	4038
5.1	53712	0	0	0	0	0	0	4080
5.1	53856	0	0	0	0	0	0	4134
5.1	54000	0	0	0	0	0	0	4056
5.1	54144	0	0	0	0	0	0	4017
5.1	54288	0	0	0	0	0	0	3936
5.1	54432	0	0	0	0	0	0	4023
5.1	54576	0	0	0	0	0	0	3954
5.1	54720	0	0	0	0	0	0	3933
5.1	54864	0	0	0	0	0	0	3960
5.1	55008	0	0	0	0	0	0	4155
5.1	55152	0	0	0	0	0	0	4212
5.1	55296	0	0	0	0	0	0	4122
5.1	55440	0	0	0	0	0	0	3945
5.1	55584	0	0	0	0	0	0	4032
5.1	55728	0	0	0	0	0	0	4083
5.1	55872	0	0	0	0	0	0	4086
5.1	56016	0	0	0	0	0	0	4110
5.1	56160	0	0	0	0	0	0	4113
5.1	56304	0	0	0	0	0	0	4083
5.1	56448	0	0	0	0	0	0	4122
5.1	56592	0	0	0	0	0	0	4194
5.1	56736	0	0	0	0	0	0	4140
5.1	56880	0	0	0	0	0	0	4290
5.1	57024	0	0	0	0	0	0	4254
5.1	57168	0	0	0	0	0	0	4218
5.1	57312	0	0	0	0	0	0	4068
5.1	57456	0	0	0	0	0	0	4143
5.1	57600	0	0	0	0	0	0	4176
5.1	57744	0	0	0	0	0	0	4164
5.1	57888	0	0	0	0	0	0	4347
5.1	58032	0	0	0	0	0	0	4137
5.1	58176	0	0	0	0	0	0	4197
5.1	58320	0	0	0	0	0	0	4278
5.1	58464	0	0	0	0	0	0	4305
5.1	58608	0	0	0	0	0	0	4275
5.1	58752	0	0	0	0	0	0	4302
5.1	58896	0	0	0	0	0	0	4149
5.1	59040	0	0	0	0	0	0	3921
5.1	59184	0	0	0	0	0	0	3996
5.1	59328	0	0	0	0	0	0	3996
5.1	59472	0	0	0	0	0	0	4056
5.1	59616	0	0	0	0	0	0	4044
5.1	59760	0	0	0	0	0	0	4182
5.1	59904	0	0	0	0	0	0	4239
5.1	60048	0	0	0	0	0	0	4128
5.1	60192	0	0	0	0	0	0	4089
5.1	60336	0	0	0	0	0	0	4098
5.1	60480	0	0	0	0	0	0	4188
5.1	60624	0	0	0	0	0	0	4146
5.1	60768	0	0	0	0	0	0	4029
5.1	60912	0	0	0	0	0	0	4014
5.1	61056	0	0	0	0	0	0	3960
5.1	61200	0	0	0	0	0	0	3783
5.1	61344	0	0	0	0	0	0	3984
5.1	61488	0	0	0	0	0	0	4128
5.1	61632	0	0	0	0	0	0	4236
5.1	61776	0	0	0	0	0	0	4206
5.1	61920	0	0	0	0	0	0	4056
5.1	62064	0	0	0	0	0	0	4032
5.1	62208	0	0	0	0	0	0	4113
5.1	62352	0	0	0	0	0	0	3996
5.1	62496	0	0	0	0	0	0	4095
5.1	62640	0	0	0	0	0	0	4122
5.1	62784	0	0	0	0	0	0	4107
5.1	62928	0	0	0	0	0	0	4104
5.1	63072	0	0	0	0	0	0	3975
5.1	63216	0	0	0	0	0	0	4338
5.1	63360	0	0	0	0	0	0	4266
5.1	63504	0	0	0	0	0	0	4314
5.1	63648	0	0	0	0	0	0	4038
5.1	63792	0	0	0	0	0	0	4098
5.1	63936	0	0	0	0	0	0	4206
5.1	64080	0	0	0	0	0	0	4134
5.1	64224	0	0	0	0	0	0	4059
5.1	64368	0	0	0	0	0	0	4131
5.1	64512	0	0	0	0	0	0	4110
5.1	64656	0	0	0	0	0	0	4065
5.1	64800	0	0	0	0	0	0	4008
5.1	64944	0	0	0	0	0	0	4083
5.1	65088	0	0	0	0	0	0	4197
5.1	65232	0	0	0	0	0	0	4152
5.1	65376	0	0	0	0	0	0	4137
5.1	65520	0	0	0	0	0	0	4092
5.1	65664	0	0	0	0	0	0	4242
5.1	65808	0	0	0	0	0	0	4092
5.1	65952	0	0	0	0	0	0	4206
5.1	66096	0	0	0	0	0	0	3984
5.1	66240	0	0	0	0	0	0	4122
5.1	66384	0	0	0	0	0	0	4131
5.1	66528	0	0	0	0	0	0	4158
5.1	66672	0	0	0	0	0	0	4167
5.1	66816	0	0	0	0	0	0	3861
5.1	66960	0	0	0	0	0	0	4062
5.1	67104	0	0	0	0	0	0	4005
5.1	67248	0	0	0	0	0	0	3894
5.1	67392	0	0	0	0	0	0	3972
5.1	67536	0	0	0	0	0	0	4203
5.1	67680	0	0	0	0	0	0	4074
5.1	67824	0	0	0	0	0	0	4119
5.1	67968	0	0	0	0	0	0	4128
5.1	68112	0	0	0	0	0	0	3951
5.1	68256	0	0	0	0	0	0	3996
5.1	68400	0	0	0	0	0	0	4014
5.1	68544	0	0	0	0	0	0	4038
5.1	68688	0	0	0	0	0	0	4110
5.1	68832	0	0	0	0	0	0	3918
5.1	68976	0	0	0	0	0	0	4059
5.1	69120	0	0	0	0	0	0	4128
6.3	43344	457	2649	13	2636	3106	52945.2	12675
6.3	43488	316	2597	39	2558	2913	47783.4	11873
6.3	43632	265	2424	8	2416	2689	43515.7	11614
6.3	43776	215	2305	6	2299	2520	38751.5	11233
6.3	43920	147	2177	6	2171	2324	34435.6	11074
6.3	44064	113	2074	4	2070	2187	30461.2	10389
6.3	44208	93	1971	5	1966	2064	28549.3	10050
6.3	44352	89	1863	0	1863	1952	27001.8	9828
6.3	44496	92	1768	1	1767	1860	26723.1	10109
6.3	44640	78	1672	0	1672	1750	25060.5	9893
6.3	44784	85	1580	2	1578	1665	24027.8	9869
6.3	44928	72	1492	0	1492	1564	22431.2	10099
6.3	45072	90	1392	0	1392	1482	21509.9	10271
6.3	45216	73	1335	1	1334	1408	19784.7	10113
6.3	45360	45	1247	0	1247	1292	18087.3	10572
6.3	45504	25	1183	0	1183	1208	16590.4	10351
6.3	45648	19	1107	0	1107	1126	14873	9660
6.3	45792	19	1028	0	1028	1047	13629.5	9493
6.3	45936	12	954	0	954	966	12268.8	9568
6.3	46080	15	882	0	882	897	11323	9107
6.3	46224	17	803	0	803	820	10328.5	9204
6.3	46368	16	741	0	741	757	9517.04	9203
6.3	46512	20	684	0	684	704	9175.54	9132
6.3	46656	15	637	0	637	652	8741.27	9433
6.3	46800	13	586	0	586	599	8093.12	9457
6.3	46944	16	531	0	531	547	7516.48	9490
6.3	47088	8	469	0	469	477	6130.08	9615
6.3	47232	6	420	0	420	426	5348.72	9756
6.3	47376	0	383	0	383	383	4721.38	9773
6.3	47520	0	338	0	338	338	3986.9	9977
6.3	47664	0	286	0	286	286	3417.44	9406
6.3	47808	0	251	0	251	251	2948.17	9135
6.3	47952	0	217	0	217	217	2458.81	8931
6.3	48096	0	182	0	182	182	1868.52	9174
6.3	48240	0	154	0	154	154	1557.38	9357
6.3	48384	0	132	0	132	132	1358.26	9333
6.3	48528	0	109	0	109	109	1153.98	9249
6.3	48672	0	84	0	84	84	873.714	9393
6.3	48816	0	70	0	70	70	727.578	9378
6.3	48960	0	54	0	54	54	573.452	9228
6.3	49104	0	46	0	46	46	469.319	9330
6.3	49248	0	37	0	37	37	259.241	9318
6.3	49392	0	28	0	28	28	217.204	9342
6.3	49536	0	20	0	20	20	160.147	9543
6.3	49680	0	14	0	14	14	124.109	9384
6.3	49824	0	13	0	13	13	91.0987	9543
6.3	49968	0	12	0	12	12	87.1071	9510
6.3	50112	0	10	0	10	10	87.1071	9543
6.3	50256	0	8	0	8	8	89.1004	9405
6.3	50400	0	8	0	8	8	91.0987	9384
6.3	50544	0	5	0	5	5	53.0568	9306
6.3	50688	0	4	0	4	4	38.0355	9651
6.3	50832	0	4	0	4	4	38.0355	9972
6.3	50976	0	4	0	4	4	36.0372	9600
6.3	51120	0	4	0	4	4	36.0372	9798
6.3	51264	0	4	0	4	4	36.0372	9927
6.3	51408	0	2	0	2	2	17.0196	9648
6.3	51552	0	0	0	0	0	0	9903
6.3	51696	0	0	0	0	0	0	10059
6.3	51840	0	0	0	0	0	0	9582
6.3	51984	0	0	0	0	0	0	9585
6.3	52128	0	0	0	0	0	0	9627
6.3	52272	0	0	0	0	0	0	9978
6.3	52416	0	0	0	0	0	0	9912
6.3	52560	0	0	0	0	0	0	9711
6.3	52704	0	0	0	0	0	0	9810
6.3	52848	0	0	0	0	0	0	9720
6.3	52992	0	0	0	0	0	0	9732
6.3	53136	0	0	0	0	0	0	9960
6.3	53280	0	0	0	0	0	0	9990
6.3	53424	0	0	0	0	0	0	9963
6.3	53568	0	0	0	0	0	0	9786
6.3	53712	0	0	0	0	0	0	9969
6.3	53856	0	0	0	0	0	0	9780
6.3	54000	0	0	0	0	0	0	9873
6.3	54144	0	0	0	0	0	0	10113
6.3	54288	0	0	0	0	0	0	9789
6.3	54432	0	0	0	0	0	0	10044
6.3	54576	0	0	0	0	0	0	10056
6.3	54720	0	0	0	0	0	0	9897
6.3	54864	0	0	0	0	0	0	9744
6.3	55008	0	0	0	0	0	0	9891
6.3	55152	0	0	0	0	0	0	9807
6.3	55296	0	0	0	0	0	0	9666
6.3	55440	0	0	0	0	0	0	9867
6.3	55584	0	0	0	0	0	0	9756
6.3	55728	0	0	0	0	0	0	9636
6.3	55872	0	0	0	0	0	0	9756
6.3	56016	0	0	0	0	0	0	9702
6.3	56160	0	0	0	0	0	0	9786
6.3	56304	0	0	0	0	0	0	9867
6.3	56448	0	0	0	0	0	0	9915
6.3	56592	0	0	0	0	0	0	10209
6.3	56736	0	0	0	0	0	0	10014
6.3	56880	0	0	0	0	0	0	9933
6.3	57024	0	0	0	0	0	0	9762
6.3	57168	0	0	0	0	0	0	9948
6.3	57312	0	0	0	0	0	0	9849
6.3	57456	0	0	0	0	0	0	10050
6.3	57600	0	0	0	0	0	0	9660
6.3	57744	0	0	0	0	0	0	9552
6.3	57888	0	0	0	0	0	0	9654
6.3	58032	0	0	0	0	0	0	9669
6.3	58176	0	0	0	0	0	0	9612
6.3	58320	0	0	0	0	0	0	9774
6.3	58464	0	0	0	0	0	0	9714
6.3	58608	0	0	0	0	0	0	9894
6.3	58752	0	0	0	0	0	0	9810
6.3	58896	0	0	0	0	0	0	9666
6.3	59040	0	0	0	0	0	0	9789
6.3	59184	0	0	0	0	0	0	9471
6.3	59328	0	0	0	0	0	0	9612
6.3	59472	0	0	0	0	0	0	9642
6.3	59616	0	0	0	0	0	0	9573
6.3	59760	0	0	0	0	0	0	9546
6.3	59904	0	0	0	0	0	0	9732
6.3	60048	0	0	0	0	0	0	9723
6.3	60192	0	0	0	0	0	0	9588
6.3	60336	0	0	0	0	0	0	9756
6.3	60480	0	0	0	0	0	0	9768
6.3	60624	0	0	0	0	0	0	9642
6.3	60768	0	0	0	0	0	0	9480
6.3	60912	0	0	0	0	0	0	9837
6.3	61056	0	0	0	0	0	0	9777
6.3	61200	0	0	0	0	0	0	9522
6.3	61344	0	0	0	0	0	0	9435
6.3	61488	0	0	0	0	0	0	9567
6.3	61632	0	0	0	0	0	0	9696
6.3	61776	0	0	0	0	0	0	9780
6.3	61920	0	0	0	0	0	0	9504
6.3	62064	0	0	0	0	0	0	9552
6.3	62208	0	0	0	0	0	0	9795
6.3	62352	0	0	0	0	0	0	9822
6.3	62496	0	0	0	0	0	0	9756
6.3	62640	0	0	0	0	0	0	9585
6.3	62784	0	0	0	0	0	0	9717
6.3	62928	0	0	0	0	0	0	9555
6.3	63072	0	0	0	0	0	0	9699
6.3	63216	0	0	0	0	0	0	9714
6.3	63360	0	0	0	0	0	0	9699
6.3	63504	0	0	0	0	0	0	9879
6.3	63648	0	0	0	0	0	0	9636
6.3	63792	0	0	0	0	0	0	9933
6.3	63936	0	0	0	0	0	0	9663
6.3	64080	0	0	0	0	0	0	9720
6.3	64224	0	0	0	0	0	0	9702
6.3	64368	0	0	0	0	0	0	9480
6.3	64512	0	0	0	0	0	0	9795
6.3	64656	0	0	0	0	0	0	9750
6.3	64800	0	0	0	0	0	0	9795
6.3	64944	0	0	0	0	0	0	9516
6.3	65088	0	0	0	0	0	0	9882
6.3	65232	0	0	0	0	0	0	9657
6.3	65376	0	0	0	0	0	0	9714
6.3	65520	0	0	0	0	0	0	9432
6.3	65664	0	0	0	0	0	0	9534
6.3	65808	0	0	0	0	0	0	9804
6.3	65952	0	0	0	0	0	0	9897
6.3	66096	0	0	0	0	0	0	9837
6.3	66240	0	0	0	0	0	0	9762
6.3	66384	0	0	0	0	0	0	9813
6.3	66528	0	0	0	0	0	0	9993
6.3	66672	0	0	0	0	0	0	9885
6.3	66816	0	0	0	0	0	0	9549
6.3	66960	0	0	0	0	0	0	9657
6.3	67104	0	0	0	0	0	0	9510
6.3	67248	0	0	0	0	0	0	9684
6.3	67392	0	0	0	0	0	0	9822
6.3	67536	0	0	0	0	0	0	9978
6.3	67680	0	0	0	0	0	0	10002
6.3	67824	0	0	0	0	0	0	9927
6.3	67968	0	0	0	0	0	0	9972
6.3	68112	0	0	0	0	0	0	9717
6.3	68256	0	0	0	0	0	0	9888
6.3	68400	0	0	0	0	0	0	9864
6.3	68544	0	0	0	0	0	0	9948
6.3	68688	0	0	0	0	0	0	9876
6.3	68832	0	0	0	0	0	0	9960
6.3	68976	0	0	0	0	0	0	10185
6.3	69120	0	0	0	0	0	0	10077
7.3	43344	0	33	0	33	33	257.576	1122
7.3	43488	0	29	0	29	29	291.613	1140
7.3	43632	0	22	0	22	22	187.537	1089
7.3	43776	0	20	0	20	20	194.45	1029
7.3	43920	0	14	0	14	14	135.308	1020
7.3	44064	0	12	0	12	12	111.248	1026
7.3	44208	0	10	0	10	10	75.2296	1041
7.3	44352	0	7	0	7	7	74.1657	1044
7.3	44496	0	5	0	5	5	42.1333	1074
7.3	44640	0	3	0	3	3	37.0828	1095
7.3	44784	0	3	0	3	3	33.0963	1068
7.3	44928	0	3	0	3	3	37.0828	1038
7.3	45072	0	1	0	1	1	9.03704	1062
7.3	45216	0	0	0	0	0	0	1050
7.3	45360	0	0	0	0	0	0	1110
7.3	45504	0	0	0	0	0	0	1155
7.3	45648	0	0	0	0	0	0	1104
7.3	45792	0	0	0	0	0	0	1092
7.3	45936	0	0	0	0	0	0	1212
7.3	46080	0	0	0	0	0	0	1140
7.3	46224	0	0	0	0	0	0	1065
7.3	46368	0	0	0	0	0	0	1041
7.3	46512	0	0	0	0	0	0	1068
7.3	46656	0	0	0	0	0	0	1089
7.3	46800	0	0	0	0	0	0	1083
7.3	46944	0	0	0	0	0	0	1113
7.3	47088	0	0	0	0	0	0	1134
7.3	47232	0	0	0	0	0	0	1023
7.3	47376	0	0	0	0	0	0	1050
7.3	47520	0	0	0	0	0	0	1104
7.3	47664	0	0	0	0	0	0	1077
7.3	47808	0	0	0	0	0	0	1083
7.3	47952	0	0	0	0	0	0	1149
7.3	48096	0	0	0	0	0	0	1161
7.3	48240	0	0	0	0	0	0	1179
7.3	48384	0	0	0	0	0	0	1233
7.3	48528	0	0	0	0	0	0	1230
7.3	48672	0	0	0	0	0	0	1101
7.3	48816	0	0	0	0	0	0	1158
7.3	48960	0	0	0	0	0	0	1116
7.3	49104	0	0	0	0	0	0	1095
7.3	49248	0	0	0	0	0	0	1185
7.3	49392	0	0	0	0	0	0	1212
7.3	49536	0	0	0	0	0	0	1230
7.3	49680	0	0	0	0	0	0	1164
7.3	49824	0	0	0	0	0	0	1161
7.3	49968	0	0	0	0	0	0	1113
7.3	50112	0	0	0	0	0	0	1155
7.3	50256	0	0	0	0	0	0	1182
7.3	50400	0	0	0	0	0	0	1107
7.3	50544	0	0	0	0	0	0	1098
7.3	50688	0	0	0	0	0	0	1206
7.3	50832	0	0	0	0	0	0	1098
7.3	50976	0	0	0	0	0	0	1173
7.3	51120	0	0	0	0	0	0	1107
7.3	51264	0	0	0	0	0	0	1152
7.3	51408	0	0	0	0	0	0	1119
7.3	51552	0	0	0	0	0	0	1176
7.3	51696	0	0	0	0	0	0	1185
7.3	51840	0	0	0	0	0	0	1167
7.3	51984	0	0	0	0	0	0	1179
7.3	52128	0	0	0	0	0	0	1158
7.3	52272	0	0	0	0	0	0	1038
7.3	52416	0	0	0	0	0	0	1158
7.3	52560	0	0	0	0	0	0	1143
7.3	52704	0	0	0	0	0	0	1107
7.3	52848	0	0	0	0	0	0	1104
7.3	52992	0	0	0	0	0	0	1131
7.3	53136	0	0	0	0	0	0	1209
7.3	53280	0	0	0	0	0	0	1224
7.3	53424	0	0	0	0	0	0	1110
7.3	53568	0	0	0	0	0	0	1092
7.3	53712	0	0	0	0	0	0	1122
7.3	53856	0	0	0	0	0	0	1113
7.3	54000	0	0	0	0	0	0	1149
7.3	54144	0	0	0	0	0	0	1119
7.3	54288	0	0	0	0	0	0	1017
7.3	54432	0	0	0	0	0	0	1098
7.3	54576	0	0	0	0	0	0	1155
7.3	54720	0	0	0	0	0	0	1194
7.3	54864	0	0	0	0	0	0	1203
7.3	55008	0	0	0	0	0	0	1083
7.3	55152	0	0	0	0	0	0	1164
7.3	55296	0	0	0	0	0	0	1203
7.3	55440	0	0	0	0	0	0	1230
7.3	55584	0	0	0	0	0	0	1206
7.3	55728	0	0	0	0	0	0	1245
7.3	55872	0	0	0	0	0	0	1191
7.3	56016	0	0	0	0	0	0	1158
7.3	56160	0	0	0	0	0	0	1164
7.3	56304	0	0	0	0	0	0	1128
7.3	56448	0	0	0	0	0	0	1143
7.3	56592	0	0	0	0	0	0	1152
7.3	56736	0	0	0	0	0	0	1149
7.3	56880	0	0	0	0	0	0	1167
7.3	57024	0	0	0	0	0	0	1110
7.3	57168	0	0	0	0	0	0	1092
7.3	57312	0	0	0	0	0	0	1119
7.3	57456	0	0	0	0	0	0	1110
7.3	57600	0	0	0	0	0	0	1131
7.3	57744	0	0	0	0	0	0	1251
7.3	57888	0	0	0	0	0	0	1248
7.3	58032	0	0	0	0	0	0	1158
7.3	58176	0	0	0	0	0	0	1140
7.3	58320	0	0	0	0	0	0	1143
7.3	58464	0	0	0	0	0	0	1188
7.3	58608	0	0	0	0	0	0	1095
7.3	58752	0	0	0	0	0	0	1029
7.3	58896	0	0	0	0	0	0	1137
7.3	59040	0	0	0	0	0	0	1146
7.3	59184	0	0	0	0	0	0	1104
7.3	59328	0	0	0	0	0	0	1074
7.3	59472	0	0	0	0	0	0	1149
7.3	59616	0	0	0	0	0	0	1077
7.3	59760	0	0	0	0	0	0	1059
7.3	59904	0	0	0	0	0	0	1125
7.3	60048	0	0	0	0	0	0	1179
7.3	60192	0	0	0	0	0	0	1125
7.3	60336	0	0	0	0	0	0	1146
7.3	60480	0	0	0	0	0	0	1146
7.3	60624	0	0	0	0	0	0	1182
7.3	60768	0	0	0	0	0	0	1167
7.3	60912	0	0	0	0	0	0	1125
7.3	61056	0	0	0	0	0	0	1203
7.3	61200	0	0	0	0	0	0	1200
7.3	61344	0	0	0	0	0	0	1164
7.3	61488	0	0	0	0	0	0	1092
7.3	61632	0	0	0	0	0	0	1149
7.3	61776	0	0	0	0	0	0	1128
7.3	61920	0	0	0	0	0	0	1059
7.3	62064	0	0	0	0	0	0	1071
7.3	62208	0	0	0	0	0	0	1134
7.3	62352	0	0	0	0	0	0	1209
7.3	62496	0	0	0	0	0	0	1221
7.3	62640	0	0	0	0	0	0	1185
7.3	62784	0	0	0	0	0	0	1188
7.3	62928	0	0	0	0	0	0	1053
7.3	63072	0	0	0	0	0	0	1101
7.3	63216	0	0	0	0	0	0	1116
7.3	63360	0	0	0	0	0	0	1074
7.3	63504	0	0	0	0	0	0	1080
7.3	63648	0	0	0	0	0	0	1077
7.3	63792	0	0	0	0	0	0	1113
7.3	63936	0	0	0	0	0	0	1143
7.3	64080	0	0	0	0	0	0	1131
7.3	64224	0	0	0	0	0	0	1269
7.3	64368	0	0	0	0	0	0	1170
7.3	64512	0	0	0	0	0	0	1086
7.3	64656	0	0	0	0	0	0	1191
7.3	64800	0	0	0	0	0	0	1188
7.3	64944	0	0	0	0	0	0	1158
7.3	65088	0	0	0	0	0	0	1122
7.3	65232	0	0	0	0	0	0	1134
7.3	65376	0	0	0	0	0	0	1095
7.3	65520	0	0	0	0	0	0	1104
7.3	65664	0	0	0	0	0	0	1068
7.3	65808	0	0	0	0	0	0	1092
7.3	65952	0	0	0	0	0	0	1119
7.3	66096	0	0	0	0	0	0	1161
7.3	66240	0	0	0	0	0	0	1161
7.3	66384	0	0	0	0	0	0	1173
7.3	66528	0	0	0	0	0	0	1128
7.3	66672	0	0	0	0	0	0	1128
7.3	66816	0	0	0	0	0	0	1140
7.3	66960	0	0	0	0	0	0	1083
7.3	67104	0	0	0	0	0	0	1110
7.3	67248	0	0	0	0	0	0	1071
7.3	67392	0	0	0	0	0	0	1056
7.3	67536	0	0	0	0	0	0	1131
7.3	67680	0	0	0	0	0	0	1146
7.3	67824	0	0	0	0	0	0	1206
7.3	67968	0	0	0	0	0	0	1140
7.3	68112	0	0	0	0	0	0	1158
7.3	68256	0	0	0	0	0	0	1134
7.3	68400	0	0	0	0	0	0	1161
7.3	68544	0	0	0	0	0	0	1134
7.3	68688	0	0	0	0	0	0	1074
7.3	68832	0	0	0	0	0	0	1056
7.3	68976	0	0	0	0	0	0	1170
7.3	69120	0	0	0	0	0	0	1146
8.2	43344	0	40	0	40	40	264.513	1647
8.2	43488	0	38	0	38	38	342.579	1560
8.2	43632	0	36	0	36	36	207.368	1530
8.2	43776	0	34	0	34	34	140.239	1662
8.2	43920	0	31	0	31	31	166.294	1551
8.2	44064	0	29	0	29	29	278.4	1548
8.2	44208	0	25	0	25	25	131.207	1623
8.2	44352	0	24	0	24	24	119.23	1518
8.2	44496	0	18	0	18	18	82.1495	1596
8.2	44640	0	14	0	14	14	52.1038	1629
8.2	44784	0	9	0	9	9	11.0303	1578
8.2	44928	0	7	0	7	7	58.0952	1629
8.2	45072	0	7	0	7	7	26.0525	1560
8.2	45216	0	7	0	7	7	24.0559	1602
8.2	45360	0	6	0	6	6	0	1563
8.2	45504	0	5	0	5	5	13.0256	1617
8.2	45648	0	3	0	3	3	0	1572
8.2	45792	0	3	0	3	3	0	1632
8.2	45936	0	3	0	3	3	0	1629
8.2	46080	0	3	0	3	3	0	1536
8.2	46224	0	3	0	3	3	0	1521
8.2	46368	0	1	0	1	1	0	1572
8.2	46512	0	1	0	1	1	0	1611
8.2	46656	0	1	0	1	1	0	1593
8.2	46800	0	1	0	1	1	0	1485
8.2	46944	0	1	0	1	1	0	1542
8.2	47088	0	1	0	1	1	0	1566
8.2	47232	0	1	0	1	1	0	1584
8.2	47376	0	0	0	0	0	0	1578
8.2	47520	0	0	0	0	0	0	1605
8.2	47664	0	0	0	0	0	0	1665
8.2	47808	0	0	0	0	0	0	1596
8.2	47952	0	0	0	0	0	0	1545
8.2	48096	0	0	0	0	0	0	1563
8.2	48240	0	0	0	0	0	0	1548
8.2	48384	0	0	0	0	0	0	1551
8.2	48528	0	0	0	0	0	0	1539
8.2	48672	0	0	0	0	0	0	1563
8.2	48816	0	0	0	0	0	0	1584
8.2	48960	0	0	0	0	0	0	1605
8.2	49104	0	0	0	0	0	0	1515
8.2	49248	0	0	0	0	0	0	1521
8.2	49392	0	0	0	0	0	0	1422
8.2	49536	0	0	0	0	0	0	1473
8.2	49680	0	0	0	0	0	0	1455
8.2	49824	0	0	0	0	0	0	1509
8.2	49968	0	0	0	0	0	0	1473
8.2	50112	0	0	0	0	0	0	1464
8.2	50256	0	0	0	0	0	0	1530
8.2	50400	0	0	0	0	0	0	1572
8.2	50544	0	0	0	0	0	0	1542
8.2	50688	0	0	0	0	0	0	1551
8.2	50832	0	0	0	0	0	0	1560
8.2	50976	0	0	0	0	0	0	1476
8.2	51120	0	0	0	0	0	0	1494
8.2	51264	0	0	0	0	0	0	1500
8.2	51408	0	0	0	0	0	0	1554
8.2	51552	0	0	0	0	0	0	1584
8.2	51696	0	0	0	0	0	0	1509
8.2	51840	0	0	0	0	0	0	1467
8.2	51984	0	0	0	0	0	0	1380
8.2	52128	0	0	0	0	0	0	1602
8.2	52272	0	0	0	0	0	0	1653
8.2	52416	0	0	0	0	0	0	1695
8.2	52560	0	0	0	0	0	0	1497
8.2	52704	0	0	0	0	0	0	1479
8.2	52848	0	0	0	0	0	0	1596
8.2	52992	0	0	0	0	0	0	1575
8.2	53136	0	0	0	0	0	0	1512
8.2	53280	0	0	0	0	0	0	1491
8.2	53424	0	0	0	0	0	0	1503
8.2	53568	0	0	0	0	0	0	1530
8.2	53712	0	0	0	0	0	0	1458
8.2	53856	0	0	0	0	0	0	1494
8.2	54000	0	0	0	0	0	0	1497
8.2	54144	0	0	0	0	0	0	1500
8.2	54288	0	0	0	0	0	0	1521
8.2	54432	0	0	0	0	0	0	1476
8.2	54576	0	0	0	0	0	0	1533
8.2	54720	0	0	0	0	0	0	1581
8.2	54864	0	0	0	0	0	0	1488
8.2	55008	0	0	0	0	0	0	1542
8.2	55152	0	0	0	0	0	0	1623
8.2	55296	0	0	0	0	0	0	1617
8.2	55440	0	0	0	0	0	0	1572
8.2	55584	0	0	0	0	0	0	1470
8.2	55728	0	0	0	0	0	0	1530
8.2	55872	0	0	0	0	0	0	1563
8.2	56016	0	0	0	0	0	0	1518
8.2	56160	0	0	0	0	0	0	1446
8.2	56304	0	0	0	0	0	0	1533
8.2	56448	0	0	0	0	0	0	1506
8.2	56592	0	0	0	0	0	0	1545
8.2	56736	0	0	0	0	0	0	1479
8.2	56880	0	0	0	0	0	0	1566
8.2	57024	0	0	0	0	0	0	1617
8.2	57168	0	0	0	0	0	0	1611
8.2	57312	0	0	0	0	0	0	1506
8.2	57456	0	0	0	0	0	0	1491
8.2	57600	0	0	0	0	0	0	1464
8.2	57744	0	0	0	0	0	0	1497
8.2	57888	0	0	0	0	0	0	1602
8.2	58032	0	0	0	0	0	0	1533
8.2	58176	0	0	0	0	0	0	1476
8.2	58320	0	0	0	0	0	0	1491
8.2	58464	0	0	0	0	0	0	1434
8.2	58608	0	0	0	0	0	0	1506
8.2	58752	0	0	0	0	0	0	1539
8.2	58896	0	0	0	0	0	0	1476
8.2	59040	0	0	0	0	0	0	1527
8.2	59184	0	0	0	0	0	0	1470
8.2	59328	0	0	0	0	0	0	1551
8.2	59472	0	0	0	0	0	0	1470
8.2	59616	0	0	0	0	0	0	1491
8.2	59760	0	0	0	0	0	0	1515
8.2	59904	0	0	0	0	0	0	1515
8.2	60048	0	0	0	0	0	0	1437
8.2	60192	0	0	0	0	0	0	1527
8.2	60336	0	0	0	0	0	0	1455
8.2	60480	0	0	0	0	0	0	1521
8.2	60624	0	0	0	0	0	0	1539
8.2	60768	0	0	0	0	0	0	1449
8.2	60912	0	0	0	0	0	0	1473
8.2	61056	0	0	0	0	0	0	1554
8.2	61200	0	0	0	0	0	0	1536
8.2	61344	0	0	0	0	0	0	1509
8.2	61488	0	0	0	0	0	0	1506
8.2	61632	0	0	0	0	0	0	1503
8.2	61776	0	0	0	0	0	0	1479
8.2	61920	0	0	0	0	0	0	1434
8.2	62064	0	0	0	0	0	0	1533
8.2	62208	0	0	0	0	0	0	1551
8.2	62352	0	0	0	0	0	0	1509
8.2	62496	0	0	0	0	0	0	1623
8.2	62640	0	0	0	0	0	0	1518
8.2	62784	0	0	0	0	0	0	1572
8.2	62928	0	0	0	0	0	0	1593
8.2	63072	0	0	0	0	0	0	1629
8.2	63216	0	0	0	0	0	0	1572
8.2	63360	0	0	0	0	0	0	1464
8.2	63504	0	0	0	0	0	0	1539
8.2	63648	0	0	0	0	0	0	1557
8.2	63792	0	0	0	0	0	0	1518
8.2	63936	0	0	0	0	0	0	1437
8.2	64080	0	0	0	0	0	0	1449
8.2	64224	0	0	0	0	0	0	1509
8.2	64368	0	0	0	0	0	0	1530
8.2	64512	0	0	0	0	0	0	1443
8.2	64656	0	0	0	0	0	0	1494
8.2	64800	0	0	0	0	0	0	1437
8.2	64944	0	0	0	0	0	0	1560
8.2	65088	0	0	0	0	0	0	1458
8.2	65232	0	0	0	0	0	0	1509
8.2	65376	0	0	0	0	0	0	1584
8.2	65520	0	0	0	0	0	0	1623
8.2	65664	0	0	0	0	0	0	1692
8.2	65808	0	0	0	0	0	0	1545
8.2	65952	0	0	0	0	0	0	1476
8.2	66096	0	0	0	0	0	0	1518
8.2	66240	0	0	0	0	0	0	1545
8.2	66384	0	0	0	0	0	0	1500
8.2	66528	0	0	0	0	0	0	1434
8.2	66672	0	0	0	0	0	0	1461
8.2	66816	0	0	0	0	0	0	1476
8.2	66960	0	0	0	0	0	0	1443
8.2	67104	0	0	0	0	0	0	1479
8.2	67248	0	0	0	0	0	0	1362
8.2	67392	0	0	0	0	0	0	1518
8.2	67536	0	0	0	0	0	0	1569
8.2	67680	0	0	0	0	0	0	1524
8.2	67824	0	0	0	0	0	0	1500
8.2	67968	0	0	0	0	0	0	1518
8.2	68112	0	0	0	0	0	0	1521
8.2	68256	0	0	0	0	0	0	1638
8.2	68400	0	0	0	0	0	0	1614
8.2	68544	0	0	0	0	0	0	1539
8.2	68688	0	0	0	0	0	0	1485
8.2	68832	0	0	0	0	0	0	1518
8.2	68976	0	0	0	0	0	0	1533
8.2	69120	0	0	0	0	0	0	1584
9.3	43344	43	229	0	229	272	5378.43	4081
9.3	43488	24	193	0	193	217	4034.03	3811
9.3	43632	9	161	0	161	170	2798.86	3366
9.3	43776	3	143	0	143	146	2173.16	3074
9.3	43920	0	119	0	119	119	1766.95	3159
9.3	44064	0	95	0	95	95	1400.67	3172
9.3	44208	0	72	0	72	72	1089.01	3190
9.3	44352	0	58	0	58	58	909.668	3117
9.3	44496	0	43	0	43	43	703.499	2829
9.3	44640	0	31	0	31	31	546.349	3036
9.3	44784	0	24	0	24	24	398.266	2928
9.3	44928	0	18	0	18	18	344.242	2976
9.3	45072	0	12	0	12	12	198.158	2976
9.3	45216	0	11	0	11	11	196.202	3018
9.3	45360	0	6	0	6	6	119.117	2952
9.3	45504	0	4	0	4	4	78.1089	2859
9.3	45648	0	4	0	4	4	78.1089	2934
9.3	45792	0	4	0	4	4	78.1089	2991
9.3	45936	0	2	0	2	2	32.1226	3024
9.3	46080	0	2	0	2	2	32.079	3105
9.3	46224	0	2	0	2	2	32.079	3039
9.3	46368	0	1	0	1	1	27.0123	3024
9.3	46512	0	1	0	1	1	27.0123	3174
9.3	46656	0	1	0	1	1	27.0123	3033
9.3	46800	0	1	0	1	1	27.0123	3102
9.3	46944	0	1	0	1	1	27.0123	3243
9.3	47088	0	1	0	1	1	29.0115	3090
9.3	47232	0	1	0	1	1	27.0123	3069
9.3	47376	0	1	0	1	1	27.0123	3144
9.3	47520	0	1	0	1	1	27.0123	3132
9.3	47664	0	1	0	1	1	27.0123	3213
9.3	47808	0	1	0	1	1	27.0123	3168
9.3	47952	0	1	0	1	1	27.0123	3327
9.3	48096	0	1	0	1	1	27.0123	3348
9.3	48240	0	1	0	1	1	27.0123	3123
9.3	48384	0	1	0	1	1	29.0115	3108
9.3	48528	0	1	0	1	1	27.0123	3048
9.3	48672	0	1	0	1	1	27.0123	3075
9.3	48816	0	0	0	0	0	0	3135
9.3	48960	0	0	0	0	0	0	3285
9.3	49104	0	0	0	0	0	0	3360
9.3	49248	0	0	0	0	0	0	3243
9.3	49392	0	0	0	0	0	0	3366
9.3	49536	0	0	0	0	0	0	3237
9.3	49680	0	0	0	0	0	0	3231
9.3	49824	0	0	0	0	0	0	3384
9.3	49968	0	0	0	0	0	0	3297
9.3	50112	0	0	0	0	0	0	3183
9.3	50256	0	0	0	0	0	0	3285
9.3	50400	0	0	0	0	0	0	3324
9.3	50544	0	0	0	0	0	0	3255
9.3	50688	0	0	0	0	0	0	3111
9.3	50832	0	0	0	0	0	0	3255
9.3	50976	0	0	0	0	0	0	3339
9.3	51120	0	0	0	0	0	0	3246
9.3	51264	0	0	0	0	0	0	3318
9.3	51408	0	0	0	0	0	0	3333
9.3	51552	0	0	0	0	0	0	3261
9.3	51696	0	0	0	0	0	0	3270
9.3	51840	0	0	0	0	0	0	3330
9.3	51984	0	0	0	0	0	0	3300
9.3	52128	0	0	0	0	0	0	3267
9.3	52272	0	0	0	0	0	0	3327
9.3	52416	0	0	0	0	0	0	3471
9.3	52560	0	0	0	0	0	0	3342
9.3	52704	0	0	0	0	0	0	3315
9.3	52848	0	0	0	0	0	0	3183
9.3	52992	0	0	0	0	0	0	3210
9.3	53136	0	0	0	0	0	0	3177
9.3	53280	0	0	0	0	0	0	3282
9.3	53424	0	0	0	0	0	0	3333
9.3	53568	0	0	0	0	0	0	3297
9.3	53712	0	0	0	0	0	0	3267
9.3	53856	0	0	0	0	0	0	3240
9.3	54000	0	0	0	0	0	0	3306
9.3	54144	0	0	0	0	0	0	3456
9.3	54288	0	0	0	0	0	0	3375
9.3	54432	0	0	0	0	0	0	3303
9.3	54576	0	0	0	0	0	0	3279
9.3	54720	0	0	0	0	0	0	3459
9.3	54864	0	0	0	0	0	0	3459
9.3	55008	0	0	0	0	0	0	3348
9.3	55152	0	0	0	0	0	0	3318
9.3	55296	0	0	0	0	0	0	3435
9.3	55440	0	0	0	0	0	0	3411
9.3	55584	0	0	0	0	0	0	3318
9.3	55728	0	0	0	0	0	0	3375
9.3	55872	0	0	0	0	0	0	3327
9.3	56016	0	0	0	0	0	0	3336
9.3	56160	0	0	0	0	0	0	3396
9.3	56304	0	0	0	0	0	0	3456
9.3	56448	0	0	0	0	0	0	3333
9.3	56592	0	0	0	0	0	0	3282
9.3	56736	0	0	0	0	0	0	3219
9.3	56880	0	0	0	0	0	0	3249
9.3	57024	0	0	0	0	0	0	3129
9.3	57168	0	0	0	0	0	0	3192
9.3	57312	0	0	0	0	0	0	3075
9.3	57456	0	0	0	0	0	0	3237
9.3	57600	0	0	0	0	0	0	3120
9.3	57744	0	0	0	0	0	0	3228
9.3	57888	0	0	0	0	0	0	3276
9.3	58032	0	0	0	0	0	0	3228
9.3	58176	0	0	0	0	0	0	3171
9.3	58320	0	0	0	0	0	0	3318
9.3	58464	0	0	0	0	0	0	3138
9.3	58608	0	0	0	0	0	0	3234
9.3	58752	0	0	0	0	0	0	3219
9.3	58896	0	0	0	0	0	0	3267
9.3	59040	0	0	0	0	0	0	3201
9.3	59184	0	0	0	0	0	0	3111
9.3	59328	0	0	0	0	0	0	3354
9.3	59472	0	0	0	0	0	0	3228
9.3	59616	0	0	0	0	0	0	3195
9.3	59760	0	0	0	0	0	0	3195
9.3	59904	0	0	0	0	0	0	3288
9.3	60048	0	0	0	0	0	0	3423
9.3	60192	0	0	0	0	0	0	3360
9.3	60336	0	0	0	0	0	0	3270
9.3	60480	0	0	0	0	0	0	3276
9.3	60624	0	0	0	0	0	0	3348
9.3	60768	0	0	0	0	0	0	3255
9.3	60912	0	0	0	0	0	0	3186
9.3	61056	0	0	0	0	0	0	3393
9.3	61200	0	0	0	0	0	0	3378
9.3	61344	0	0	0	0	0	0	3348
9.3	61488	0	0	0	0	0	0	3345
9.3	61632	0	0	0	0	0	0	3312
9.3	61776	0	0	0	0	0	0	3357
9.3	61920	0	0	0	0	0	0	3189
9.3	62064	0	0	0	0	0	0	3246
9.3	62208	0	0	0	0	0	0	3273
9.3	62352	0	0	0	0	0	0	3213
9.3	62496	0	0	0	0	0	0	3363
9.3	62640	0	0	0	0	0	0	3444
9.3	62784	0	0	0	0	0	0	3297
9.3	62928	0	0	0	0	0	0	3219
9.3	63072	0	0	0	0	0	0	3336
9.3	63216	0	0	0	0	0	0	3351
9.3	63360	0	0	0	0	0	0	3282
9.3	63504	0	0	0	0	0	0	3420
9.3	63648	0	0	0	0	0	0	3423
9.3	63792	0	0	0	0	0	0	3330
9.3	63936	0	0	0	0	0	0	3228
9.3	64080	0	0	0	0	0	0	3222
9.3	64224	0	0	0	0	0	0	3306
9.3	64368	0	0	0	0	0	0	3243
9.3	64512	0	0	0	0	0	0	3162
9.3	64656	0	0	0	0	0	0	3198
9.3	64800	0	0	0	0	0	0	3294
9.3	64944	0	0	0	0	0	0	3078
9.3	65088	0	0	0	0	0	0	3048
9.3	65232	0	0	0	0	0	0	3243
9.3	65376	0	0	0	0	0	0	3180
9.3	65520	0	0	0	0	0	0	3312
9.3	65664	0	0	0	0	0	0	3231
9.3	65808	0	0	0	0	0	0	3111
9.3	65952	0	0	0	0	0	0	3210
9.3	66096	0	0	0	0	0	0	3357
9.3	66240	0	0	0	0	0	0	3147
9.3	66384	0	0	0	0	0	0	3225
9.3	66528	0	0	0	0	0	0	3468
9.3	66672	0	0	0	0	0	0	3525
9.3	66816	0	0	0	0	0	0	3375
9.3	66960	0	0	0	0	0	0	3345
9.3	67104	0	0	0	0	0	0	3375
9.3	67248	0	0	0	0	0	0	3348
9.3	67392	0	0	0	0	0	0	3378
9.3	67536	0	0	0	0	0	0	3222
9.3	67680	0	0	0	0	0	0	3174
9.3	67824	0	0	0	0	0	0	3285
9.3	67968	0	0	0	0	0	0	3234
9.3	68112	0	0	0	0	0	0	3321
9.3	68256	0	0	0	0	0	0	3378
9.3	68400	0	0	0	0	0	0	3219
9.3	68544	0	0	0	0	0	0	3189
9.3	68688	0	0	0	0	0	0	3219
9.3	68832	0	0	0	0	0	0	3240
9.3	68976	0	0	0	0	0	0	3153
9.3	69120	0	0	0	0	0	0	3261
10.2	43344	0	62	0	62	62	365.668	1218
10.2	43488	0	58	0	58	58	300.755	1137
10.2	43632	0	55	0	55	55	308.626	1116
10.2	43776	0	55	0	55	55	292.662	1122
10.2	43920	0	50	0	50	50	270.601	1209
10.2	44064	0	45	0	45	45	248.541	1236
10.2	44208	0	43	0	43	43	253.479	1233
10.2	44352	0	38	0	38	38	196.438	1179
10.2	44496	0	36	0	36	36	183.413	1104
10.2	44640	0	34	0	34	34	182.361	1164
10.2	44784	0	27	0	27	27	146.331	1230
10.2	44928	0	22	0	22	22	143.283	1236
10.2	45072	0	20	0	20	20	133.305	1161
10.2	45216	0	18	0	18	18	115.235	1224
10.2	45360	0	17	0	17	17	109.249	1185
10.2	45504	0	13	0	13	13	93.1761	1254
10.2	45648	0	10	0	10	10	72.1678	1305
10.2	45792	0	7	0	7	7	46.1166	1395
10.2	45936	0	6	0	6	6	54.0991	1353
10.2	46080	0	6	0	6	6	54.0991	1308
10.2	46224	0	4	0	4	4	39.0769	1206
10.2	46368	0	3	0	3	3	22.0606	1188
10.2	46512	0	2	0	2	2	26.0513	1143
10.2	46656	0	2	0	2	2	22.0606	1206
10.2	46800	0	2	0	2	2	22.0606	1173
10.2	46944	0	2	0	2	2	22.0606	1212
10.2	47088	0	2	0	2	2	22.0606	1191
10.2	47232	0	2	0	2	2	26.0513	1167
10.2	47376	0	2	0	2	2	22.0606	1161
10.2	47520	0	2	0	2	2	22.0606	1152
10.2	47664	0	2	0	2	2	26.0513	1212
10.2	47808	0	1	0	1	1	11.0303	1140
10.2	47952	0	1	0	1	1	11.0303	1179
10.2	48096	0	0	0	0	0	0	1179
10.2	48240	0	0	0	0	0	0	1101
10.2	48384	0	0	0	0	0	0	1089
10.2	48528	0	0	0	0	0	0	1059
10.2	48672	0	0	0	0	0	0	1146
10.2	48816	0	0	0	0	0	0	1161
10.2	48960	0	0	0	0	0	0	1188
10.2	49104	0	0	0	0	0	0	1053
10.2	49248	0	0	0	0	0	0	1134
10.2	49392	0	0	0	0	0	0	1083
10.2	49536	0	0	0	0	0	0	1131
10.2	49680	0	0	0	0	0	0	1209
10.2	49824	0	0	0	0	0	0	1149
10.2	49968	0	0	0	0	0	0	1083
10.2	50112	0	0	0	0	0	0	1140
10.2	50256	0	0	0	0	0	0	1212
10.2	50400	0	0	0	0	0	0	1158
10.2	50544	0	0	0	0	0	0	1092
10.2	50688	0	0	0	0	0	0	1116
10.2	50832	0	0	0	0	0	0	1107
10.2	50976	0	0	0	0	0	0	1062
10.2	51120	0	0	0	0	0	0	1080
10.2	51264	0	0	0	0	0	0	1128
10.2	51408	0	0	0	0	0	0	1149
10.2	51552	0	0	0	0	0	0	1086
10.2	51696	0	0	0	0	0	0	1098
10.2	51840	0	0	0	0	0	0	1164
10.2	51984	0	0	0	0	0	0	1116
10.2	52128	0	0	0	0	0	0	1080
10.2	52272	0	0	0	0	0	0	1056
10.2	52416	0	0	0	0	0	0	1155
10.2	52560	0	0	0	0	0	0	1104
10.2	52704	0	0	0	0	0	0	1128
10.2	52848	0	0	0	0	0	0	1062
10.2	52992	0	0	0	0	0	0	1116
10.2	53136	0	0	0	0	0	0	1092
10.2	53280	0	0	0	0	0	0	1107
10.2	53424	0	0	0	0	0	0	1083
10.2	53568	0	0	0	0	0	0	1110
10.2	53712	0	0	0	0	0	0	1173
10.2	53856	0	0	0	0	0	0	1095
10.2	54000	0	0	0	0	0	0	1146
10.2	54144	0	0	0	0	0	0	1173
10.2	54288	0	0	0	0	0	0	1212
10.2	54432	0	0	0	0	0	0	1221
10.2	54576	0	0	0	0	0	0	1143
10.2	54720	0	0	0	0	0	0	1131
10.2	54864	0	0	0	0	0	0	1119
10.2	55008	0	0	0	0	0	0	1185
10.2	55152	0	0	0	0	0	0	1146
10.2	55296	0	0	0	0	0	0	1173
10.2	55440	0	0	0	0	0	0	1170
10.2	55584	0	0	0	0	0	0	1185
10.2	55728	0	0	0	0	0	0	1143
10.2	55872	0	0	0	0	0	0	1194
10.2	56016	0	0	0	0	0	0	1140
10.2	56160	0	0	0	0	0	0	1149
10.2	56304	0	0	0	0	0	0	1242
10.2	56448	0	0	0	0	0	0	1221
10.2	56592	0	0	0	0	0	0	1083
10.2	56736	0	0	0	0	0	0	1122
10.2	56880	0	0	0	0	0	0	1062
10.2	57024	0	0	0	0	0	0	1020
10.2	57168	0	0	0	0	0	0	1062
10.2	57312	0	0	0	0	0	0	1086
10.2	57456	0	0	0	0	0	0	1116
10.2	57600	0	0	0	0	0	0	1056
10.2	57744	0	0	0	0	0	0	1032
10.2	57888	0	0	0	0	0	0	1071
10.2	58032	0	0	0	0	0	0	1032
10.2	58176	0	0	0	0	0	0	1071
10.2	58320	0	0	0	0	0	0	1149
10.2	58464	0	0	0	0	0	0	990
10.2	58608	0	0	0	0	0	0	1032
10.2	58752	0	0	0	0	0	0	1170
10.2	58896	0	0	0	0	0	0	1200
10.2	59040	0	0	0	0	0	0	1122
10.2	59184	0	0	0	0	0	0	1125
10.2	59328	0	0	0	0	0	0	1056
10.2	59472	0	0	0	0	0	0	1065
10.2	59616	0	0	0	0	0	0	1032
10.2	59760	0	0	0	0	0	0	1113
10.2	59904	0	0	0	0	0	0	1074
10.2	60048	0	0	0	0	0	0	1083
10.2	60192	0	0	0	0	0	0	1077
10.2	60336	0	0	0	0	0	0	1089
10.2	60480	0	0	0	0	0	0	1086
10.2	60624	0	0	0	0	0	0	1092
10.2	60768	0	0	0	0	0	0	1101
10.2	60912	0	0	0	0	0	0	1170
10.2	61056	0	0	0	0	0	0	1131
10.2	61200	0	0	0	0	0	0	1047
10.2	61344	0	0	0	0	0	0	1089
10.2	61488	0	0	0	0	0	0	1056
10.2	61632	0	0	0	0	0	0	1101
10.2	61776	0	0	0	0	0	0	1095
10.2	61920	0	0	0	0	0	0	1098
10.2	62064	0	0	0	0	0	0	1155
10.2	62208	0	0	0	0	0	0	1065
10.2	62352	0	0	0	0	0	0	1146
10.2	62496	0	0	0	0	0	0	1119
10.2	62640	0	0	0	0	0	0	1149
10.2	62784	0	0	0	0	0	0	1140
10.2	62928	0	0	0	0	0	0	1161
10.2	63072	0	0	0	0	0	0	1110
10.2	63216	0	0	0	0	0	0	1170
10.2	63360	0	0	0	0	0	0	1143
10.2	63504	0	0	0	0	0	0	1089
10.2	63648	0	0	0	0	0	0	1188
10.2	63792	0	0	0	0	0	0	1161
10.2	63936	0	0	0	0	0	0	1113
10.2	64080	0	0	0	0	0	0	1128
10.2	64224	0	0	0	0	0	0	1125
10.2	64368	0	0	0	0	0	0	1170
10.2	64512	0	0	0	0	0	0	1167
10.2	64656	0	0	0	0	0	0	1059
10.2	64800	0	0	0	0	0	0	1110
10.2	64944	0	0	0	0	0	0	1110
10.2	65088	0	0	0	0	0	0	1086
10.2	65232	0	0	0	0	0	0	1179
10.2	65376	0	0	0	0	0	0	1185
10.2	65520	0	0	0	0	0	0	1197
10.2	65664	0	0	0	0	0	0	1113
10.2	65808	0	0	0	0	0	0	1167
10.2	65952	0	0	0	0	0	0	1158
10.2	66096	0	0	0	0	0	0	1080
10.2	66240	0	0	0	0	0	0	1167
10.2	66384	0	0	0	0	0	0	1194
10.2	66528	0	0	0	0	0	0	1164
10.2	66672	0	0	0	0	0	0	1155
10.2	66816	0	0	0	0	0	0	1050
10.2	66960	0	0	0	0	0	0	1128
10.2	67104	0	0	0	0	0	0	1101
10.2	67248	0	0	0	0	0	0	1104
10.2	67392	0	0	0	0	0	0	1098
10.2	67536	0	0	0	0	0	0	1146
10.2	67680	0	0	0	0	0	0	1137
10.2	67824	0	0	0	0	0	0	1197
10.2	67968	0	0	0	0	0	0	1092
10.2	68112	0	0	0	0	0	0	1026
10.2	68256	0	0	0	0	0	0	1167
10.2	68400	0	0	0	0	0	0	1209
10.2	68544	0	0	0	0	0	0	1119
10.2	68688	0	0	0	0	0	0	1146
10.2	68832	0	0	0	0	0	0	1113
10.2	68976	0	0	0	0	0	0	1116
10.2	69120	0	0	0	0	0	0	1158
11.1	43344	0	30	0	30	30	51.165	888
11.1	43488	0	29	0	29	29	57.151	828
11.1	43632	0	24	0	24	24	181.55	819
11.1	43776	0	23	0	23	23	33.0909	903
11.1	43920	0	19	0	19	19	22.0606	945
11.1	44064	0	19	0	19	19	18.0741	870
11.1	44208	0	17	0	17	17	18.0741	819
11.1	44352	0	13	0	13	13	97.2877	864
11.1	44496	0	10	0	10	10	9.03704	849
11.1	44640	0	8	0	8	8	9.03704	831
11.1	44784	0	8	0	8	8	11.0303	762
11.1	44928	0	5	0	5	5	9.03704	708
11.1	45072	0	4	0	4	4	9.03704	807
11.1	45216	0	4	0	4	4	9.03704	741
11.1	45360	0	4	0	4	4	9.03704	762
11.1	45504	0	3	0	3	3	11.0303	768
11.1	45648	0	1	0	1	1	9.03704	837
11.1	45792	0	1	0	1	1	9.03704	813
11.1	45936	0	0	0	0	0	0	780
11.1	46080	0	0	0	0	0	0	798
11.1	46224	0	0	0	0	0	0	804
11.1	46368	0	0	0	0	0	0	813
11.1	46512	0	0	0	0	0	0	936
11.1	46656	0	0	0	0	0	0	834
11.1	46800	0	0	0	0	0	0	783
11.1	46944	0	0	0	0	0	0	834
11.1	47088	0	0	0	0	0	0	828
11.1	47232	0	0	0	0	0	0	924
11.1	47376	0	0	0	0	0	0	879
11.1	47520	0	0	0	0	0	0	741
11.1	47664	0	0	0	0	0	0	729
11.1	47808	0	0	0	0	0	0	723
11.1	47952	0	0	0	0	0	0	702
11.1	48096	0	0	0	0	0	0	636
11.1	48240	0	0	0	0	0	0	729
11.1	48384	0	0	0	0	0	0	756
11.1	48528	0	0	0	0	0	0	753
11.1	48672	0	0	0	0	0	0	705
11.1	48816	0	0	0	0	0	0	693
11.1	48960	0	0	0	0	0	0	795
11.1	49104	0	0	0	0	0	0	831
11.1	49248	0	0	0	0	0	0	777
11.1	49392	0	0	0	0	0	0	738
11.1	49536	0	0	0	0	0	0	813
11.1	49680	0	0	0	0	0	0	840
11.1	49824	0	0	0	0	0	0	783
11.1	49968	0	0	0	0	0	0	786
11.1	50112	0	0	0	0	0	0	777
11.1	50256	0	0	0	0	0	0	858
11.1	50400	0	0	0	0	0	0	720
11.1	50544	0	0	0	0	0	0	798
11.1	50688	0	0	0	0	0	0	813
11.1	50832	0	0	0	0	0	0	726
11.1	50976	0	0	0	0	0	0	741
11.1	51120	0	0	0	0	0	0	804
11.1	51264	0	0	0	0	0	0	858
11.1	51408	0	0	0	0	0	0	837
11.1	51552	0	0	0	0	0	0	804
11.1	51696	0	0	0	0	0	0	792
11.1	51840	0	0	0	0	0	0	801
11.1	51984	0	0	0	0	0	0	804
11.1	52128	0	0	0	0	0	0	768
11.1	52272	0	0	0	0	0	0	753
11.1	52416	0	0	0	0	0	0	759
11.1	52560	0	0	0	0	0	0	717
11.1	52704	0	0	0	0	0	0	753
11.1	52848	0	0	0	0	0	0	795
11.1	52992	0	0	0	0	0	0	882
11.1	53136	0	0	0	0	0	0	858
11.1	53280	0	0	0	0	0	0	807
11.1	53424	0	0	0	0	0	0	783
11.1	53568	0	0	0	0	0	0	843
11.1	53712	0	0	0	0	0	0	852
11.1	53856	0	0	0	0	0	0	828
11.1	54000	0	0	0	0	0	0	840
11.1	54144	0	0	0	0	0	0	807
11.1	54288	0	0	0	0	0	0	882
11.1	54432	0	0	0	0	0	0	843
11.1	54576	0	0	0	0	0	0	837
11.1	54720	0	0	0	0	0	0	774
11.1	54864	0	0	0	0	0	0	789
11.1	55008	0	0	0	0	0	0	780
11.1	55152	0	0	0	0	0	0	738
11.1	55296	0	0	0	0	0	0	774
11.1	55440	0	0	0	0	0	0	795
11.1	55584	0	0	0	0	0	0	798
11.1	55728	0	0	0	0	0	0	792
11.1	55872	0	0	0	0	0	0	942
11.1	56016	0	0	0	0	0	0	855
11.1	56160	0	0	0	0	0	0	825
11.1	56304	0	0	0	0	0	0	747
11.1	56448	0	0	0	0	0	0	723
11.1	56592	0	0	0	0	0	0	738
11.1	56736	0	0	0	0	0	0	777
11.1	56880	0	0	0	0	0	0	759
11.1	57024	0	0	0	0	0	0	852
11.1	57168	0	0	0	0	0	0	810
11.1	57312	0	0	0	0	0	0	768
11.1	57456	0	0	0	0	0	0	822
11.1	57600	0	0	0	0	0	0	744
11.1	57744	0	0	0	0	0	0	720
11.1	57888	0	0	0	0	0	0	750
11.1	58032	0	0	0	0	0	0	780
11.1	58176	0	0	0	0	0	0	843
11.1	58320	0	0	0	0	0	0	807
11.1	58464	0	0	0	0	0	0	756
11.1	58608	0	0	0	0	0	0	786
11.1	58752	0	0	0	0	0	0	795
11.1	58896	0	0	0	0	0	0	798
11.1	59040	0	0	0	0	0	0	843
11.1	59184	0	0	0	0	0	0	855
11.1	59328	0	0	0	0	0	0	810
11.1	59472	0	0	0	0	0	0	798
11.1	59616	0	0	0	0	0	0	759
11.1	59760	0	0	0	0	0	0	786
11.1	59904	0	0	0	0	0	0	801
11.1	60048	0	0	0	0	0	0	789
11.1	60192	0	0	0	0	0	0	783
11.1	60336	0	0	0	0	0	0	795
11.1	60480	0	0	0	0	0	0	861
11.1	60624	0	0	0	0	0	0	825
11.1	60768	0	0	0	0	0	0	783
11.1	60912	0	0	0	0	0	0	810
11.1	61056	0	0	0	0	0	0	786
11.1	61200	0	0	0	0	0	0	774
11.1	61344	0	0	0	0	0	0	741
11.1	61488	0	0	0	0	0	0	735
11.1	61632	0	0	0	0	0	0	858
11.1	61776	0	0	0	0	0	0	819
11.1	61920	0	0	0	0	0	0	792
11.1	62064	0	0	0	0	0	0	732
11.1	62208	0	0	0	0	0	0	765
11.1	62352	0	0	0	0	0	0	840
11.1	62496	0	0	0	0	0	0	807
11.1	62640	0	0	0	0	0	0	777
11.1	62784	0	0	0	0	0	0	780
11.1	62928	0	0	0	0	0	0	795
11.1	63072	0	0	0	0	0	0	783
11.1	63216	0	0	0	0	0	0	807
11.1	63360	0	0	0	0	0	0	846
11.1	63504	0	0	0	0	0	0	813
11.1	63648	0	0	0	0	0	0	762
11.1	63792	0	0	0	0	0	0	837
11.1	63936	0	0	0	0	0	0	771
11.1	64080	0	0	0	0	0	0	786
11.1	64224	0	0	0	0	0	0	816
11.1	64368	0	0	0	0	0	0	750
11.1	64512	0	0	0	0	0	0	747
11.1	64656	0	0	0	0	0	0	735
11.1	64800	0	0	0	0	0	0	762
11.1	64944	0	0	0	0	0	0	804
11.1	65088	0	0	0	0	0	0	837
11.1	65232	0	0	0	0	0	0	861
11.1	65376	0	0	0	0	0	0	819
11.1	65520	0	0	0	0	0	0	849
11.1	65664	0	0	0	0	0	0	834
11.1	65808	0	0	0	0	0	0	858
11.1	65952	0	0	0	0	0	0	822
11.1	66096	0	0	0	0	0	0	798
11.1	66240	0	0	0	0	0	0	762
11.1	66384	0	0	0	0	0	0	807
11.1	66528	0	0	0	0	0	0	810
11.1	66672	0	0	0	0	0	0	819
11.1	66816	0	0	0	0	0	0	828
11.1	66960	0	0	0	0	0	0	849
11.1	67104	0	0	0	0	0	0	807
11.1	67248	0	0	0	0	0	0	789
11.1	67392	0	0	0	0	0	0	843
11.1	67536	0	0	0	0	0	0	897
11.1	67680	0	0	0	0	0	0	882
11.1	67824	0	0	0	0	0	0	864
11.1	67968	0	0	0	0	0	0	831
11.1	68112	0	0	0	0	0	0	774
11.1	68256	0	0	0	0	0	0	795
11.1	68400	0	0	0	0	0	0	765
11.1	68544	0	0	0	0	0	0	747
11.1	68688	0	0	0	0	0	0	747
11.1	68832	0	0	0	0	0	0	810
11.1	68976	0	0	0	0	0	0	846
11.1	69120	0	0	0	0	0	0	882
12.3	43344	0	27	0	27	27	26.0513	1674
12.3	43488	0	22	0	22	22	22.0606	1641
12.3	43632	0	18	0	18	18	22.0606	1536
12.3	43776	0	15	0	15	15	11.0303	1596
12.3	43920	0	10	0	10	10	0	1659
12.3	44064	0	9	0	9	9	0	1545
12.3	44208	0	4	0	4	4	0	1494
12.3	44352	0	2	0	2	2	0	1500
12.3	44496	0	0	0	0	0	0	1548
12.3	44640	0	0	0	0	0	0	1461
12.3	44784	0	0	0	0	0	0	1542
12.3	44928	0	0	0	0	0	0	1590
12.3	45072	0	0	0	0	0	0	1659
12.3	45216	0	0	0	0	0	0	1515
12.3	45360	0	0	0	0	0	0	1425
12.3	45504	0	0	0	0	0	0	1335
12.3	45648	0	0	0	0	0	0	1416
12.3	45792	0	0	0	0	0	0	1518
12.3	45936	0	0	0	0	0	0	1524
[truncated: 33,442 more rows]
