# Supplementary material for: GEODE: an in silico tool that translates in vitro to in vivo predictions of tuberculosis antibiotic combination efficacy
Source: Front Pharmacol. 2025 Oct 17;16:1639673. doi: 10.3389/fphar.2025.1639673 (PMC12575316; doi:10.3389/fphar.2025.1639673)
Supplement: Supplementary file 2 [file Supplementaryfile4.zip › simulation_data/HRZE-NNNH-max.csv]

exp	time	Int.Mtb.	Ext.Mtb.	repExtMtb	NonReplExt.Mtb.	TotMtb.	TotMtbInGranScaledRing	TotPethot
2.2	43344	0	18	0	18	18	101.272	1119
2.2	43488	0	16	0	16	16	90.2419	1146
2.2	43632	0	12	0	12	12	85.198	1116
2.2	43776	0	11	0	11	11	59.1443	1041
2.2	43920	0	8	0	8	8	76.1631	1113
2.2	44064	0	6	0	6	6	63.1341	1188
2.2	44208	0	4	0	4	4	46.1199	1083
2.2	44352	0	3	0	3	3	22.0627	1122
2.2	44496	0	3	0	3	3	37.0849	1122
2.2	44640	0	2	0	2	2	13.0256	1188
2.2	44784	0	1	0	1	1	11.0303	1113
2.2	44928	0	1	0	1	1	13.0256	1161
2.2	45072	0	0	0	0	0	0	1038
2.2	45216	0	0	0	0	0	0	999
2.2	45360	0	0	0	0	0	0	1092
2.2	45504	0	0	0	0	0	0	1023
2.2	45648	0	0	0	0	0	0	1032
2.2	45792	0	0	0	0	0	0	1080
2.2	45936	0	0	0	0	0	0	1065
2.2	46080	0	0	0	0	0	0	1089
2.2	46224	0	0	0	0	0	0	1086
2.2	46368	0	0	0	0	0	0	1038
2.2	46512	0	0	0	0	0	0	1026
2.2	46656	0	0	0	0	0	0	987
2.2	46800	0	0	0	0	0	0	1098
2.2	46944	0	0	0	0	0	0	1014
2.2	47088	0	0	0	0	0	0	972
2.2	47232	0	0	0	0	0	0	1002
2.2	47376	0	0	0	0	0	0	1143
2.2	47520	0	0	0	0	0	0	1089
2.2	47664	0	0	0	0	0	0	1041
2.2	47808	0	0	0	0	0	0	951
2.2	47952	0	0	0	0	0	0	981
2.2	48096	0	0	0	0	0	0	948
2.2	48240	0	0	0	0	0	0	1014
2.2	48384	0	0	0	0	0	0	1062
2.2	48528	0	0	0	0	0	0	1062
2.2	48672	0	0	0	0	0	0	1077
2.2	48816	0	0	0	0	0	0	1116
2.2	48960	0	0	0	0	0	0	1119
2.2	49104	0	0	0	0	0	0	1077
2.2	49248	0	0	0	0	0	0	1050
2.2	49392	0	0	0	0	0	0	1026
2.2	49536	0	0	0	0	0	0	1056
2.2	49680	0	0	0	0	0	0	1068
2.2	49824	0	0	0	0	0	0	1089
2.2	49968	0	0	0	0	0	0	1056
2.2	50112	0	0	0	0	0	0	1062
2.2	50256	0	0	0	0	0	0	987
2.2	50400	0	0	0	0	0	0	942
2.2	50544	0	0	0	0	0	0	1071
2.2	50688	0	0	0	0	0	0	1011
2.2	50832	0	0	0	0	0	0	993
2.2	50976	0	0	0	0	0	0	1059
2.2	51120	0	0	0	0	0	0	1068
2.2	51264	0	0	0	0	0	0	1059
2.2	51408	0	0	0	0	0	0	1068
2.2	51552	0	0	0	0	0	0	1032
2.2	51696	0	0	0	0	0	0	1035
2.2	51840	0	0	0	0	0	0	1077
2.2	51984	0	0	0	0	0	0	1074
2.2	52128	0	0	0	0	0	0	1050
2.2	52272	0	0	0	0	0	0	981
2.2	52416	0	0	0	0	0	0	1098
2.2	52560	0	0	0	0	0	0	1116
2.2	52704	0	0	0	0	0	0	1113
2.2	52848	0	0	0	0	0	0	1056
2.2	52992	0	0	0	0	0	0	1089
2.2	53136	0	0	0	0	0	0	1035
2.2	53280	0	0	0	0	0	0	1044
2.2	53424	0	0	0	0	0	0	1029
2.2	53568	0	0	0	0	0	0	1050
2.2	53712	0	0	0	0	0	0	1134
2.2	53856	0	0	0	0	0	0	993
2.2	54000	0	0	0	0	0	0	1011
2.2	54144	0	0	0	0	0	0	996
2.2	54288	0	0	0	0	0	0	1017
2.2	54432	0	0	0	0	0	0	1044
2.2	54576	0	0	0	0	0	0	1011
2.2	54720	0	0	0	0	0	0	1131
2.2	54864	0	0	0	0	0	0	1074
2.2	55008	0	0	0	0	0	0	1068
2.2	55152	0	0	0	0	0	0	1125
2.2	55296	0	0	0	0	0	0	1152
2.2	55440	0	0	0	0	0	0	1104
2.2	55584	0	0	0	0	0	0	1077
2.2	55728	0	0	0	0	0	0	1131
2.2	55872	0	0	0	0	0	0	1128
2.2	56016	0	0	0	0	0	0	1107
2.2	56160	0	0	0	0	0	0	1059
2.2	56304	0	0	0	0	0	0	1074
2.2	56448	0	0	0	0	0	0	1050
2.2	56592	0	0	0	0	0	0	1056
2.2	56736	0	0	0	0	0	0	1056
2.2	56880	0	0	0	0	0	0	1074
2.2	57024	0	0	0	0	0	0	1089
2.2	57168	0	0	0	0	0	0	1131
2.2	57312	0	0	0	0	0	0	1104
2.2	57456	0	0	0	0	0	0	1128
2.2	57600	0	0	0	0	0	0	1086
2.2	57744	0	0	0	0	0	0	1098
2.2	57888	0	0	0	0	0	0	1068
2.2	58032	0	0	0	0	0	0	1026
2.2	58176	0	0	0	0	0	0	1014
2.2	58320	0	0	0	0	0	0	957
2.2	58464	0	0	0	0	0	0	1002
2.2	58608	0	0	0	0	0	0	1017
2.2	58752	0	0	0	0	0	0	1020
2.2	58896	0	0	0	0	0	0	1041
2.2	59040	0	0	0	0	0	0	1083
2.2	59184	0	0	0	0	0	0	1008
2.2	59328	0	0	0	0	0	0	1047
2.2	59472	0	0	0	0	0	0	1035
2.2	59616	0	0	0	0	0	0	1119
2.2	59760	0	0	0	0	0	0	987
2.2	59904	0	0	0	0	0	0	1080
2.2	60048	0	0	0	0	0	0	1098
2.2	60192	0	0	0	0	0	0	1197
2.2	60336	0	0	0	0	0	0	1077
2.2	60480	0	0	0	0	0	0	1014
2.2	60624	0	0	0	0	0	0	1077
2.2	60768	0	0	0	0	0	0	1095
2.2	60912	0	0	0	0	0	0	1026
2.2	61056	0	0	0	0	0	0	1083
2.2	61200	0	0	0	0	0	0	1080
2.2	61344	0	0	0	0	0	0	1098
2.2	61488	0	0	0	0	0	0	1065
2.2	61632	0	0	0	0	0	0	1041
2.2	61776	0	0	0	0	0	0	1098
2.2	61920	0	0	0	0	0	0	1182
2.2	62064	0	0	0	0	0	0	1134
2.2	62208	0	0	0	0	0	0	1053
2.2	62352	0	0	0	0	0	0	1065
2.2	62496	0	0	0	0	0	0	1080
2.2	62640	0	0	0	0	0	0	993
2.2	62784	0	0	0	0	0	0	996
2.2	62928	0	0	0	0	0	0	1065
2.2	63072	0	0	0	0	0	0	1092
2.2	63216	0	0	0	0	0	0	1092
2.2	63360	0	0	0	0	0	0	1107
2.2	63504	0	0	0	0	0	0	999
2.2	63648	0	0	0	0	0	0	1011
2.2	63792	0	0	0	0	0	0	1095
2.2	63936	0	0	0	0	0	0	1041
2.2	64080	0	0	0	0	0	0	1011
2.2	64224	0	0	0	0	0	0	987
2.2	64368	0	0	0	0	0	0	990
2.2	64512	0	0	0	0	0	0	1050
2.2	64656	0	0	0	0	0	0	1053
2.2	64800	0	0	0	0	0	0	1062
2.2	64944	0	0	0	0	0	0	1101
2.2	65088	0	0	0	0	0	0	1047
2.2	65232	0	0	0	0	0	0	1005
2.2	65376	0	0	0	0	0	0	1086
2.2	65520	0	0	0	0	0	0	1026
2.2	65664	0	0	0	0	0	0	1008
2.2	65808	0	0	0	0	0	0	1071
2.2	65952	0	0	0	0	0	0	1062
2.2	66096	0	0	0	0	0	0	1077
2.2	66240	0	0	0	0	0	0	987
2.2	66384	0	0	0	0	0	0	1065
2.2	66528	0	0	0	0	0	0	1155
2.2	66672	0	0	0	0	0	0	1071
2.2	66816	0	0	0	0	0	0	1014
2.2	66960	0	0	0	0	0	0	1005
2.2	67104	0	0	0	0	0	0	1038
2.2	67248	0	0	0	0	0	0	1080
2.2	67392	0	0	0	0	0	0	1020
2.2	67536	0	0	0	0	0	0	990
2.2	67680	0	0	0	0	0	0	1113
2.2	67824	0	0	0	0	0	0	1101
2.2	67968	0	0	0	0	0	0	1134
2.2	68112	0	0	0	0	0	0	1107
2.2	68256	0	0	0	0	0	0	1143
2.2	68400	0	0	0	0	0	0	1134
2.2	68544	0	0	0	0	0	0	1047
2.2	68688	0	0	0	0	0	0	1008
2.2	68832	0	0	0	0	0	0	1059
2.2	68976	0	0	0	0	0	0	1077
2.2	69120	0	0	0	0	0	0	1116
3.2	43344	0	366	0	366	366	3024.01	3210
3.2	43488	0	323	0	323	323	2705.61	3198
3.2	43632	0	280	0	280	280	2351.09	3204
3.2	43776	0	258	0	258	258	2160.52	3204
3.2	43920	0	220	0	220	220	1822.53	3279
3.2	44064	0	193	0	193	193	1586.61	3267
3.2	44208	0	166	0	166	166	1311.56	3168
3.2	44352	0	149	0	149	149	1187.11	3342
3.2	44496	0	124	0	124	124	1036.37	3315
3.2	44640	0	103	0	103	103	915.777	3228
3.2	44784	0	90	0	90	90	775.95	3087
3.2	44928	0	75	0	75	75	659.714	3150
3.2	45072	0	55	0	55	55	456.788	3195
3.2	45216	0	46	0	46	46	406.109	3288
3.2	45360	0	36	0	36	36	319.545	3303
3.2	45504	0	29	0	29	29	246.298	3336
3.2	45648	0	22	0	22	22	159.323	3237
3.2	45792	0	15	0	15	15	116.71	3243
3.2	45936	0	9	0	9	9	71.5027	3270
3.2	46080	0	8	0	8	8	62.4657	3222
3.2	46224	0	7	0	7	7	47.4468	3189
3.2	46368	0	4	0	4	4	26.2557	3327
3.2	46512	0	2	0	2	2	12.1143	3333
3.2	46656	0	2	0	2	2	12.1143	3294
3.2	46800	0	2	0	2	2	12.1143	3066
3.2	46944	0	1	0	1	1	7.04762	3063
3.2	47088	0	1	0	1	1	7.04762	3204
3.2	47232	0	1	0	1	1	7.04762	3270
3.2	47376	0	1	0	1	1	7.04762	3234
3.2	47520	0	0	0	0	0	0	3099
3.2	47664	0	0	0	0	0	0	3342
3.2	47808	0	0	0	0	0	0	3267
3.2	47952	0	0	0	0	0	0	3273
3.2	48096	0	0	0	0	0	0	3210
3.2	48240	0	0	0	0	0	0	3315
3.2	48384	0	0	0	0	0	0	3300
3.2	48528	0	0	0	0	0	0	3276
3.2	48672	0	0	0	0	0	0	3141
3.2	48816	0	0	0	0	0	0	3162
3.2	48960	0	0	0	0	0	0	3207
3.2	49104	0	0	0	0	0	0	3324
3.2	49248	0	0	0	0	0	0	3267
3.2	49392	0	0	0	0	0	0	3207
3.2	49536	0	0	0	0	0	0	3162
3.2	49680	0	0	0	0	0	0	3267
3.2	49824	0	0	0	0	0	0	3285
3.2	49968	0	0	0	0	0	0	3126
3.2	50112	0	0	0	0	0	0	3207
3.2	50256	0	0	0	0	0	0	3270
3.2	50400	0	0	0	0	0	0	3252
3.2	50544	0	0	0	0	0	0	3138
3.2	50688	0	0	0	0	0	0	3120
3.2	50832	0	0	0	0	0	0	3033
3.2	50976	0	0	0	0	0	0	3243
3.2	51120	0	0	0	0	0	0	3255
3.2	51264	0	0	0	0	0	0	3219
3.2	51408	0	0	0	0	0	0	3291
3.2	51552	0	0	0	0	0	0	3210
3.2	51696	0	0	0	0	0	0	3210
3.2	51840	0	0	0	0	0	0	3183
3.2	51984	0	0	0	0	0	0	3039
3.2	52128	0	0	0	0	0	0	3084
3.2	52272	0	0	0	0	0	0	3336
3.2	52416	0	0	0	0	0	0	3216
3.2	52560	0	0	0	0	0	0	3144
3.2	52704	0	0	0	0	0	0	3138
3.2	52848	0	0	0	0	0	0	3171
3.2	52992	0	0	0	0	0	0	3240
3.2	53136	0	0	0	0	0	0	3261
3.2	53280	0	0	0	0	0	0	3357
3.2	53424	0	0	0	0	0	0	3111
3.2	53568	0	0	0	0	0	0	3201
3.2	53712	0	0	0	0	0	0	3219
3.2	53856	0	0	0	0	0	0	3198
3.2	54000	0	0	0	0	0	0	3051
3.2	54144	0	0	0	0	0	0	3063
3.2	54288	0	0	0	0	0	0	3117
3.2	54432	0	0	0	0	0	0	3138
3.2	54576	0	0	0	0	0	0	3156
3.2	54720	0	0	0	0	0	0	3201
3.2	54864	0	0	0	0	0	0	3045
3.2	55008	0	0	0	0	0	0	3096
3.2	55152	0	0	0	0	0	0	3243
3.2	55296	0	0	0	0	0	0	3297
3.2	55440	0	0	0	0	0	0	3210
3.2	55584	0	0	0	0	0	0	3114
3.2	55728	0	0	0	0	0	0	3090
3.2	55872	0	0	0	0	0	0	3150
3.2	56016	0	0	0	0	0	0	3144
3.2	56160	0	0	0	0	0	0	3111
3.2	56304	0	0	0	0	0	0	3231
3.2	56448	0	0	0	0	0	0	3243
3.2	56592	0	0	0	0	0	0	3276
3.2	56736	0	0	0	0	0	0	3306
3.2	56880	0	0	0	0	0	0	3303
3.2	57024	0	0	0	0	0	0	3213
3.2	57168	0	0	0	0	0	0	3177
3.2	57312	0	0	0	0	0	0	3249
3.2	57456	0	0	0	0	0	0	3276
3.2	57600	0	0	0	0	0	0	3129
3.2	57744	0	0	0	0	0	0	3270
3.2	57888	0	0	0	0	0	0	3204
3.2	58032	0	0	0	0	0	0	3159
3.2	58176	0	0	0	0	0	0	3204
3.2	58320	0	0	0	0	0	0	3096
3.2	58464	0	0	0	0	0	0	3201
3.2	58608	0	0	0	0	0	0	3135
3.2	58752	0	0	0	0	0	0	3228
3.2	58896	0	0	0	0	0	0	3300
3.2	59040	0	0	0	0	0	0	3135
3.2	59184	0	0	0	0	0	0	3264
3.2	59328	0	0	0	0	0	0	3162
3.2	59472	0	0	0	0	0	0	3180
3.2	59616	0	0	0	0	0	0	3135
3.2	59760	0	0	0	0	0	0	3153
3.2	59904	0	0	0	0	0	0	3117
3.2	60048	0	0	0	0	0	0	3186
3.2	60192	0	0	0	0	0	0	3189
3.2	60336	0	0	0	0	0	0	3198
3.2	60480	0	0	0	0	0	0	3228
3.2	60624	0	0	0	0	0	0	3204
3.2	60768	0	0	0	0	0	0	3162
3.2	60912	0	0	0	0	0	0	3240
3.2	61056	0	0	0	0	0	0	3138
3.2	61200	0	0	0	0	0	0	3207
3.2	61344	0	0	0	0	0	0	3096
3.2	61488	0	0	0	0	0	0	3081
3.2	61632	0	0	0	0	0	0	3156
3.2	61776	0	0	0	0	0	0	3207
3.2	61920	0	0	0	0	0	0	3171
3.2	62064	0	0	0	0	0	0	3249
3.2	62208	0	0	0	0	0	0	3282
3.2	62352	0	0	0	0	0	0	3216
3.2	62496	0	0	0	0	0	0	3246
3.2	62640	0	0	0	0	0	0	3123
3.2	62784	0	0	0	0	0	0	3204
3.2	62928	0	0	0	0	0	0	3171
3.2	63072	0	0	0	0	0	0	3090
3.2	63216	0	0	0	0	0	0	3150
3.2	63360	0	0	0	0	0	0	3132
3.2	63504	0	0	0	0	0	0	3222
3.2	63648	0	0	0	0	0	0	3114
3.2	63792	0	0	0	0	0	0	3009
3.2	63936	0	0	0	0	0	0	3162
3.2	64080	0	0	0	0	0	0	3075
3.2	64224	0	0	0	0	0	0	3243
3.2	64368	0	0	0	0	0	0	3189
3.2	64512	0	0	0	0	0	0	3096
3.2	64656	0	0	0	0	0	0	3294
3.2	64800	0	0	0	0	0	0	3276
3.2	64944	0	0	0	0	0	0	3219
3.2	65088	0	0	0	0	0	0	3234
3.2	65232	0	0	0	0	0	0	3147
3.2	65376	0	0	0	0	0	0	3027
3.2	65520	0	0	0	0	0	0	3129
3.2	65664	0	0	0	0	0	0	3012
3.2	65808	0	0	0	0	0	0	3198
3.2	65952	0	0	0	0	0	0	3096
3.2	66096	0	0	0	0	0	0	3108
3.2	66240	0	0	0	0	0	0	3132
3.2	66384	0	0	0	0	0	0	3174
3.2	66528	0	0	0	0	0	0	3270
3.2	66672	0	0	0	0	0	0	3126
3.2	66816	0	0	0	0	0	0	3072
3.2	66960	0	0	0	0	0	0	2973
3.2	67104	0	0	0	0	0	0	2994
3.2	67248	0	0	0	0	0	0	3060
3.2	67392	0	0	0	0	0	0	3138
3.2	67536	0	0	0	0	0	0	3111
3.2	67680	0	0	0	0	0	0	3159
3.2	67824	0	0	0	0	0	0	3081
3.2	67968	0	0	0	0	0	0	3105
3.2	68112	0	0	0	0	0	0	3018
3.2	68256	0	0	0	0	0	0	3078
3.2	68400	0	0	0	0	0	0	3183
3.2	68544	0	0	0	0	0	0	3087
3.2	68688	0	0	0	0	0	0	3141
3.2	68832	0	0	0	0	0	0	3147
3.2	68976	0	0	0	0	0	0	3057
3.2	69120	0	0	0	0	0	0	3171
4.1	43344	0	51	0	51	51	179.226	2259
4.1	43488	0	42	0	42	42	279.351	2226
4.1	43632	0	36	0	36	36	201.283	2229
4.1	43776	0	28	0	28	28	219.26	2208
4.1	43920	0	22	0	22	22	174.194	2148
4.1	44064	0	19	0	19	19	45.0667	2151
4.1	44208	0	17	0	17	17	30.0444	2139
4.1	44352	0	13	0	13	13	95.0881	2223
4.1	44496	0	8	0	8	8	0	2247
4.1	44640	0	4	0	4	4	0	2184
4.1	44784	0	2	0	2	2	17.0196	2154
4.1	44928	0	2	0	2	2	38.0351	2136
4.1	45072	0	2	0	2	2	0	2070
4.1	45216	0	1	0	1	1	0	2082
4.1	45360	0	1	0	1	1	0	2064
4.1	45504	0	0	0	0	0	0	2172
4.1	45648	0	0	0	0	0	0	2208
4.1	45792	0	0	0	0	0	0	2220
4.1	45936	0	0	0	0	0	0	2241
4.1	46080	0	0	0	0	0	0	2109
4.1	46224	0	0	0	0	0	0	2136
4.1	46368	0	0	0	0	0	0	2124
4.1	46512	0	0	0	0	0	0	2229
4.1	46656	0	0	0	0	0	0	2199
4.1	46800	0	0	0	0	0	0	2331
4.1	46944	0	0	0	0	0	0	2319
4.1	47088	0	0	0	0	0	0	2160
4.1	47232	0	0	0	0	0	0	2085
4.1	47376	0	0	0	0	0	0	2064
4.1	47520	0	0	0	0	0	0	2154
4.1	47664	0	0	0	0	0	0	2112
4.1	47808	0	0	0	0	0	0	2121
4.1	47952	0	0	0	0	0	0	2187
4.1	48096	0	0	0	0	0	0	2082
4.1	48240	0	0	0	0	0	0	2208
4.1	48384	0	0	0	0	0	0	2169
4.1	48528	0	0	0	0	0	0	2091
4.1	48672	0	0	0	0	0	0	2049
4.1	48816	0	0	0	0	0	0	2121
4.1	48960	0	0	0	0	0	0	2142
4.1	49104	0	0	0	0	0	0	2172
4.1	49248	0	0	0	0	0	0	2115
4.1	49392	0	0	0	0	0	0	2178
4.1	49536	0	0	0	0	0	0	2142
4.1	49680	0	0	0	0	0	0	2235
4.1	49824	0	0	0	0	0	0	2283
4.1	49968	0	0	0	0	0	0	2205
4.1	50112	0	0	0	0	0	0	2223
4.1	50256	0	0	0	0	0	0	2214
4.1	50400	0	0	0	0	0	0	2232
4.1	50544	0	0	0	0	0	0	2067
4.1	50688	0	0	0	0	0	0	2040
4.1	50832	0	0	0	0	0	0	2097
4.1	50976	0	0	0	0	0	0	2136
4.1	51120	0	0	0	0	0	0	2082
4.1	51264	0	0	0	0	0	0	2160
4.1	51408	0	0	0	0	0	0	2112
4.1	51552	0	0	0	0	0	0	2046
4.1	51696	0	0	0	0	0	0	2067
4.1	51840	0	0	0	0	0	0	2169
4.1	51984	0	0	0	0	0	0	1998
4.1	52128	0	0	0	0	0	0	2073
4.1	52272	0	0	0	0	0	0	2055
4.1	52416	0	0	0	0	0	0	2109
4.1	52560	0	0	0	0	0	0	2160
4.1	52704	0	0	0	0	0	0	2241
4.1	52848	0	0	0	0	0	0	2283
4.1	52992	0	0	0	0	0	0	2343
4.1	53136	0	0	0	0	0	0	2121
4.1	53280	0	0	0	0	0	0	2010
4.1	53424	0	0	0	0	0	0	1995
4.1	53568	0	0	0	0	0	0	2187
4.1	53712	0	0	0	0	0	0	2181
4.1	53856	0	0	0	0	0	0	2064
4.1	54000	0	0	0	0	0	0	2070
4.1	54144	0	0	0	0	0	0	2112
4.1	54288	0	0	0	0	0	0	2112
4.1	54432	0	0	0	0	0	0	2085
4.1	54576	0	0	0	0	0	0	2088
4.1	54720	0	0	0	0	0	0	2031
4.1	54864	0	0	0	0	0	0	2160
4.1	55008	0	0	0	0	0	0	2046
4.1	55152	0	0	0	0	0	0	2103
4.1	55296	0	0	0	0	0	0	2118
4.1	55440	0	0	0	0	0	0	2079
4.1	55584	0	0	0	0	0	0	2208
4.1	55728	0	0	0	0	0	0	2157
4.1	55872	0	0	0	0	0	0	2115
4.1	56016	0	0	0	0	0	0	2112
4.1	56160	0	0	0	0	0	0	2136
4.1	56304	0	0	0	0	0	0	2181
4.1	56448	0	0	0	0	0	0	2244
4.1	56592	0	0	0	0	0	0	2088
4.1	56736	0	0	0	0	0	0	2118
4.1	56880	0	0	0	0	0	0	2163
4.1	57024	0	0	0	0	0	0	2199
4.1	57168	0	0	0	0	0	0	2184
4.1	57312	0	0	0	0	0	0	2178
4.1	57456	0	0	0	0	0	0	2271
4.1	57600	0	0	0	0	0	0	2322
4.1	57744	0	0	0	0	0	0	2202
4.1	57888	0	0	0	0	0	0	2124
4.1	58032	0	0	0	0	0	0	2100
4.1	58176	0	0	0	0	0	0	2187
4.1	58320	0	0	0	0	0	0	2244
4.1	58464	0	0	0	0	0	0	2217
4.1	58608	0	0	0	0	0	0	2085
4.1	58752	0	0	0	0	0	0	2043
4.1	58896	0	0	0	0	0	0	1977
4.1	59040	0	0	0	0	0	0	2070
4.1	59184	0	0	0	0	0	0	2241
4.1	59328	0	0	0	0	0	0	2229
4.1	59472	0	0	0	0	0	0	2139
4.1	59616	0	0	0	0	0	0	2082
4.1	59760	0	0	0	0	0	0	2085
4.1	59904	0	0	0	0	0	0	2112
4.1	60048	0	0	0	0	0	0	2088
4.1	60192	0	0	0	0	0	0	2244
4.1	60336	0	0	0	0	0	0	2268
4.1	60480	0	0	0	0	0	0	2166
4.1	60624	0	0	0	0	0	0	2118
4.1	60768	0	0	0	0	0	0	2097
4.1	60912	0	0	0	0	0	0	2133
4.1	61056	0	0	0	0	0	0	2070
4.1	61200	0	0	0	0	0	0	2115
4.1	61344	0	0	0	0	0	0	2265
4.1	61488	0	0	0	0	0	0	2172
4.1	61632	0	0	0	0	0	0	2262
4.1	61776	0	0	0	0	0	0	2160
4.1	61920	0	0	0	0	0	0	2154
4.1	62064	0	0	0	0	0	0	2175
4.1	62208	0	0	0	0	0	0	2142
4.1	62352	0	0	0	0	0	0	2004
4.1	62496	0	0	0	0	0	0	2172
4.1	62640	0	0	0	0	0	0	2046
4.1	62784	0	0	0	0	0	0	2154
4.1	62928	0	0	0	0	0	0	2178
4.1	63072	0	0	0	0	0	0	2244
4.1	63216	0	0	0	0	0	0	2199
4.1	63360	0	0	0	0	0	0	2148
4.1	63504	0	0	0	0	0	0	2151
4.1	63648	0	0	0	0	0	0	2235
4.1	63792	0	0	0	0	0	0	2223
4.1	63936	0	0	0	0	0	0	2097
4.1	64080	0	0	0	0	0	0	2205
4.1	64224	0	0	0	0	0	0	2340
4.1	64368	0	0	0	0	0	0	2349
4.1	64512	0	0	0	0	0	0	2220
4.1	64656	0	0	0	0	0	0	2232
4.1	64800	0	0	0	0	0	0	2226
4.1	64944	0	0	0	0	0	0	2229
4.1	65088	0	0	0	0	0	0	2139
4.1	65232	0	0	0	0	0	0	2058
4.1	65376	0	0	0	0	0	0	2088
4.1	65520	0	0	0	0	0	0	2181
4.1	65664	0	0	0	0	0	0	2142
4.1	65808	0	0	0	0	0	0	2136
4.1	65952	0	0	0	0	0	0	2028
4.1	66096	0	0	0	0	0	0	2049
4.1	66240	0	0	0	0	0	0	2076
4.1	66384	0	0	0	0	0	0	2163
4.1	66528	0	0	0	0	0	0	2220
4.1	66672	0	0	0	0	0	0	2187
4.1	66816	0	0	0	0	0	0	2274
4.1	66960	0	0	0	0	0	0	2214
4.1	67104	0	0	0	0	0	0	2136
4.1	67248	0	0	0	0	0	0	2187
4.1	67392	0	0	0	0	0	0	2220
4.1	67536	0	0	0	0	0	0	2367
4.1	67680	0	0	0	0	0	0	2235
4.1	67824	0	0	0	0	0	0	2178
4.1	67968	0	0	0	0	0	0	2118
4.1	68112	0	0	0	0	0	0	2226
4.1	68256	0	0	0	0	0	0	2067
4.1	68400	0	0	0	0	0	0	2130
4.1	68544	0	0	0	0	0	0	2076
4.1	68688	0	0	0	0	0	0	2133
4.1	68832	0	0	0	0	0	0	2205
4.1	68976	0	0	0	0	0	0	2082
4.1	69120	0	0	0	0	0	0	2175
4.2	43344	0	29	0	29	29	161.258	2109
4.2	43488	0	24	0	24	24	170.284	2028
4.2	43632	0	17	0	17	17	74.1632	2007
4.2	43776	0	15	0	15	15	76.1598	1797
4.2	43920	0	10	0	10	10	43.0701	1926
4.2	44064	0	9	0	9	9	41.0747	1902
4.2	44208	0	9	0	9	9	65.1282	1806
4.2	44352	0	6	0	6	6	26.0525	1758
4.2	44496	0	5	0	5	5	11.0303	1815
4.2	44640	0	4	0	4	4	0	1911
4.2	44784	0	3	0	3	3	0	1887
4.2	44928	0	2	0	2	2	0	1923
4.2	45072	0	2	0	2	2	0	1854
4.2	45216	0	1	0	1	1	13.0256	1779
4.2	45360	0	1	0	1	1	0	1758
4.2	45504	0	1	0	1	1	0	1887
4.2	45648	0	1	0	1	1	0	1920
4.2	45792	0	1	0	1	1	0	1941
4.2	45936	0	1	0	1	1	0	1941
4.2	46080	0	1	0	1	1	0	1866
4.2	46224	0	1	0	1	1	0	1971
4.2	46368	0	1	0	1	1	0	1884
4.2	46512	0	0	0	0	0	0	1932
4.2	46656	0	0	0	0	0	0	1974
4.2	46800	0	0	0	0	0	0	1869
4.2	46944	0	0	0	0	0	0	1899
4.2	47088	0	0	0	0	0	0	1965
4.2	47232	0	0	0	0	0	0	1938
4.2	47376	0	0	0	0	0	0	1917
4.2	47520	0	0	0	0	0	0	1893
4.2	47664	0	0	0	0	0	0	1821
4.2	47808	0	0	0	0	0	0	1872
4.2	47952	0	0	0	0	0	0	1809
4.2	48096	0	0	0	0	0	0	2019
4.2	48240	0	0	0	0	0	0	1995
4.2	48384	0	0	0	0	0	0	1938
4.2	48528	0	0	0	0	0	0	1815
4.2	48672	0	0	0	0	0	0	1833
4.2	48816	0	0	0	0	0	0	1830
4.2	48960	0	0	0	0	0	0	1863
4.2	49104	0	0	0	0	0	0	1767
4.2	49248	0	0	0	0	0	0	1824
4.2	49392	0	0	0	0	0	0	1860
4.2	49536	0	0	0	0	0	0	1890
4.2	49680	0	0	0	0	0	0	1851
4.2	49824	0	0	0	0	0	0	1893
4.2	49968	0	0	0	0	0	0	1878
4.2	50112	0	0	0	0	0	0	1917
4.2	50256	0	0	0	0	0	0	1950
4.2	50400	0	0	0	0	0	0	1971
4.2	50544	0	0	0	0	0	0	1893
4.2	50688	0	0	0	0	0	0	1827
4.2	50832	0	0	0	0	0	0	1812
4.2	50976	0	0	0	0	0	0	1785
4.2	51120	0	0	0	0	0	0	1848
4.2	51264	0	0	0	0	0	0	1848
4.2	51408	0	0	0	0	0	0	1776
4.2	51552	0	0	0	0	0	0	1701
4.2	51696	0	0	0	0	0	0	1752
4.2	51840	0	0	0	0	0	0	1740
4.2	51984	0	0	0	0	0	0	1821
4.2	52128	0	0	0	0	0	0	1944
4.2	52272	0	0	0	0	0	0	2127
4.2	52416	0	0	0	0	0	0	2013
4.2	52560	0	0	0	0	0	0	1905
4.2	52704	0	0	0	0	0	0	1809
4.2	52848	0	0	0	0	0	0	1869
4.2	52992	0	0	0	0	0	0	1794
4.2	53136	0	0	0	0	0	0	1878
4.2	53280	0	0	0	0	0	0	1905
4.2	53424	0	0	0	0	0	0	1926
4.2	53568	0	0	0	0	0	0	1869
4.2	53712	0	0	0	0	0	0	1935
4.2	53856	0	0	0	0	0	0	1974
4.2	54000	0	0	0	0	0	0	1953
4.2	54144	0	0	0	0	0	0	2010
4.2	54288	0	0	0	0	0	0	1806
4.2	54432	0	0	0	0	0	0	1839
4.2	54576	0	0	0	0	0	0	1890
4.2	54720	0	0	0	0	0	0	2001
4.2	54864	0	0	0	0	0	0	1962
4.2	55008	0	0	0	0	0	0	1941
4.2	55152	0	0	0	0	0	0	1854
4.2	55296	0	0	0	0	0	0	1791
4.2	55440	0	0	0	0	0	0	1773
4.2	55584	0	0	0	0	0	0	1752
4.2	55728	0	0	0	0	0	0	1833
4.2	55872	0	0	0	0	0	0	1947
4.2	56016	0	0	0	0	0	0	2067
4.2	56160	0	0	0	0	0	0	1896
4.2	56304	0	0	0	0	0	0	1899
4.2	56448	0	0	0	0	0	0	1800
4.2	56592	0	0	0	0	0	0	1899
4.2	56736	0	0	0	0	0	0	1815
4.2	56880	0	0	0	0	0	0	1806
4.2	57024	0	0	0	0	0	0	1830
4.2	57168	0	0	0	0	0	0	1914
4.2	57312	0	0	0	0	0	0	1941
4.2	57456	0	0	0	0	0	0	1830
4.2	57600	0	0	0	0	0	0	1827
4.2	57744	0	0	0	0	0	0	1842
4.2	57888	0	0	0	0	0	0	1761
4.2	58032	0	0	0	0	0	0	1866
4.2	58176	0	0	0	0	0	0	1746
4.2	58320	0	0	0	0	0	0	1833
4.2	58464	0	0	0	0	0	0	1758
4.2	58608	0	0	0	0	0	0	1767
4.2	58752	0	0	0	0	0	0	1878
4.2	58896	0	0	0	0	0	0	1827
4.2	59040	0	0	0	0	0	0	1878
4.2	59184	0	0	0	0	0	0	1782
4.2	59328	0	0	0	0	0	0	1746
4.2	59472	0	0	0	0	0	0	1740
4.2	59616	0	0	0	0	0	0	1863
4.2	59760	0	0	0	0	0	0	1803
4.2	59904	0	0	0	0	0	0	1782
4.2	60048	0	0	0	0	0	0	1824
4.2	60192	0	0	0	0	0	0	1812
4.2	60336	0	0	0	0	0	0	2010
4.2	60480	0	0	0	0	0	0	1920
4.2	60624	0	0	0	0	0	0	1962
4.2	60768	0	0	0	0	0	0	1932
4.2	60912	0	0	0	0	0	0	1914
4.2	61056	0	0	0	0	0	0	1794
4.2	61200	0	0	0	0	0	0	1935
4.2	61344	0	0	0	0	0	0	1791
4.2	61488	0	0	0	0	0	0	1737
4.2	61632	0	0	0	0	0	0	1845
4.2	61776	0	0	0	0	0	0	1908
4.2	61920	0	0	0	0	0	0	1938
4.2	62064	0	0	0	0	0	0	1881
4.2	62208	0	0	0	0	0	0	1785
4.2	62352	0	0	0	0	0	0	1797
4.2	62496	0	0	0	0	0	0	1854
4.2	62640	0	0	0	0	0	0	1869
4.2	62784	0	0	0	0	0	0	1785
4.2	62928	0	0	0	0	0	0	1878
4.2	63072	0	0	0	0	0	0	1818
4.2	63216	0	0	0	0	0	0	1989
4.2	63360	0	0	0	0	0	0	1854
4.2	63504	0	0	0	0	0	0	1902
4.2	63648	0	0	0	0	0	0	1926
4.2	63792	0	0	0	0	0	0	1920
4.2	63936	0	0	0	0	0	0	1959
4.2	64080	0	0	0	0	0	0	1932
4.2	64224	0	0	0	0	0	0	1845
4.2	64368	0	0	0	0	0	0	1869
4.2	64512	0	0	0	0	0	0	1818
4.2	64656	0	0	0	0	0	0	1902
4.2	64800	0	0	0	0	0	0	2001
4.2	64944	0	0	0	0	0	0	1863
4.2	65088	0	0	0	0	0	0	1890
4.2	65232	0	0	0	0	0	0	1848
4.2	65376	0	0	0	0	0	0	1839
4.2	65520	0	0	0	0	0	0	1911
4.2	65664	0	0	0	0	0	0	1947
4.2	65808	0	0	0	0	0	0	1809
4.2	65952	0	0	0	0	0	0	1950
4.2	66096	0	0	0	0	0	0	1878
4.2	66240	0	0	0	0	0	0	1908
4.2	66384	0	0	0	0	0	0	1860
4.2	66528	0	0	0	0	0	0	1953
4.2	66672	0	0	0	0	0	0	2067
4.2	66816	0	0	0	0	0	0	2019
4.2	66960	0	0	0	0	0	0	2007
4.2	67104	0	0	0	0	0	0	1908
4.2	67248	0	0	0	0	0	0	1809
4.2	67392	0	0	0	0	0	0	1785
4.2	67536	0	0	0	0	0	0	1830
4.2	67680	0	0	0	0	0	0	1869
4.2	67824	0	0	0	0	0	0	1863
4.2	67968	0	0	0	0	0	0	1869
4.2	68112	0	0	0	0	0	0	1935
4.2	68256	0	0	0	0	0	0	1968
4.2	68400	0	0	0	0	0	0	1968
4.2	68544	0	0	0	0	0	0	1962
4.2	68688	0	0	0	0	0	0	1962
4.2	68832	0	0	0	0	0	0	1872
4.2	68976	0	0	0	0	0	0	1893
4.2	69120	0	0	0	0	0	0	1989
5.1	43344	0	65	0	65	65	1.33333	4059
5.1	43488	0	56	0	56	56	1.33333	4143
5.1	43632	0	47	0	47	47	0	4116
5.1	43776	0	39	0	39	39	0	4182
5.1	43920	0	31	0	31	31	0	4083
5.1	44064	0	26	0	26	26	0	4026
5.1	44208	0	16	0	16	16	0	3936
5.1	44352	0	11	0	11	11	0	4062
5.1	44496	0	9	0	9	9	0	3804
5.1	44640	0	7	0	7	7	0	3792
5.1	44784	0	5	0	5	5	0	3975
5.1	44928	0	4	0	4	4	0	4248
5.1	45072	0	3	0	3	3	0	4086
5.1	45216	0	2	0	2	2	0	4014
5.1	45360	0	2	0	2	2	0	4131
5.1	45504	0	2	0	2	2	0	4260
5.1	45648	0	2	0	2	2	0	4266
5.1	45792	0	1	0	1	1	0	4119
5.1	45936	0	1	0	1	1	0	3996
5.1	46080	0	1	0	1	1	0	4182
5.1	46224	0	1	0	1	1	0	3963
5.1	46368	0	1	0	1	1	0	4047
5.1	46512	0	1	0	1	1	0	4038
5.1	46656	0	1	0	1	1	0	4029
5.1	46800	0	1	0	1	1	0	4002
5.1	46944	0	0	0	0	0	0	3912
5.1	47088	0	0	0	0	0	0	4050
5.1	47232	0	0	0	0	0	0	4053
5.1	47376	0	0	0	0	0	0	3993
5.1	47520	0	0	0	0	0	0	4098
5.1	47664	0	0	0	0	0	0	3993
5.1	47808	0	0	0	0	0	0	4059
5.1	47952	0	0	0	0	0	0	4065
5.1	48096	0	0	0	0	0	0	4233
5.1	48240	0	0	0	0	0	0	4257
5.1	48384	0	0	0	0	0	0	4104
5.1	48528	0	0	0	0	0	0	4032
5.1	48672	0	0	0	0	0	0	4080
5.1	48816	0	0	0	0	0	0	4197
5.1	48960	0	0	0	0	0	0	4176
5.1	49104	0	0	0	0	0	0	4041
5.1	49248	0	0	0	0	0	0	4020
5.1	49392	0	0	0	0	0	0	3996
5.1	49536	0	0	0	0	0	0	4071
5.1	49680	0	0	0	0	0	0	3969
5.1	49824	0	0	0	0	0	0	4035
5.1	49968	0	0	0	0	0	0	4131
5.1	50112	0	0	0	0	0	0	3990
5.1	50256	0	0	0	0	0	0	4032
5.1	50400	0	0	0	0	0	0	4011
5.1	50544	0	0	0	0	0	0	4053
5.1	50688	0	0	0	0	0	0	3966
5.1	50832	0	0	0	0	0	0	3909
5.1	50976	0	0	0	0	0	0	4146
5.1	51120	0	0	0	0	0	0	4026
5.1	51264	0	0	0	0	0	0	4026
5.1	51408	0	0	0	0	0	0	3990
5.1	51552	0	0	0	0	0	0	4074
5.1	51696	0	0	0	0	0	0	4119
5.1	51840	0	0	0	0	0	0	4218
5.1	51984	0	0	0	0	0	0	4224
5.1	52128	0	0	0	0	0	0	3963
5.1	52272	0	0	0	0	0	0	4155
5.1	52416	0	0	0	0	0	0	4065
5.1	52560	0	0	0	0	0	0	4008
5.1	52704	0	0	0	0	0	0	4101
5.1	52848	0	0	0	0	0	0	3993
5.1	52992	0	0	0	0	0	0	4065
5.1	53136	0	0	0	0	0	0	4167
5.1	53280	0	0	0	0	0	0	4140
5.1	53424	0	0	0	0	0	0	4002
5.1	53568	0	0	0	0	0	0	4077
5.1	53712	0	0	0	0	0	0	3921
5.1	53856	0	0	0	0	0	0	4083
5.1	54000	0	0	0	0	0	0	3951
5.1	54144	0	0	0	0	0	0	4017
5.1	54288	0	0	0	0	0	0	3975
5.1	54432	0	0	0	0	0	0	4089
5.1	54576	0	0	0	0	0	0	4089
5.1	54720	0	0	0	0	0	0	4113
5.1	54864	0	0	0	0	0	0	4092
5.1	55008	0	0	0	0	0	0	4104
5.1	55152	0	0	0	0	0	0	4212
5.1	55296	0	0	0	0	0	0	4182
5.1	55440	0	0	0	0	0	0	4206
5.1	55584	0	0	0	0	0	0	4113
5.1	55728	0	0	0	0	0	0	4188
5.1	55872	0	0	0	0	0	0	4194
5.1	56016	0	0	0	0	0	0	3939
5.1	56160	0	0	0	0	0	0	4155
5.1	56304	0	0	0	0	0	0	4158
5.1	56448	0	0	0	0	0	0	4095
5.1	56592	0	0	0	0	0	0	4059
5.1	56736	0	0	0	0	0	0	4176
5.1	56880	0	0	0	0	0	0	3951
5.1	57024	0	0	0	0	0	0	4083
5.1	57168	0	0	0	0	0	0	4119
5.1	57312	0	0	0	0	0	0	4215
5.1	57456	0	0	0	0	0	0	4068
5.1	57600	0	0	0	0	0	0	4059
5.1	57744	0	0	0	0	0	0	4179
5.1	57888	0	0	0	0	0	0	4335
5.1	58032	0	0	0	0	0	0	4179
5.1	58176	0	0	0	0	0	0	4203
5.1	58320	0	0	0	0	0	0	4080
5.1	58464	0	0	0	0	0	0	4179
5.1	58608	0	0	0	0	0	0	4149
5.1	58752	0	0	0	0	0	0	4317
5.1	58896	0	0	0	0	0	0	4194
5.1	59040	0	0	0	0	0	0	4023
5.1	59184	0	0	0	0	0	0	3948
5.1	59328	0	0	0	0	0	0	3981
5.1	59472	0	0	0	0	0	0	4185
5.1	59616	0	0	0	0	0	0	4056
5.1	59760	0	0	0	0	0	0	4086
5.1	59904	0	0	0	0	0	0	4113
5.1	60048	0	0	0	0	0	0	3963
5.1	60192	0	0	0	0	0	0	3861
5.1	60336	0	0	0	0	0	0	4032
5.1	60480	0	0	0	0	0	0	3930
5.1	60624	0	0	0	0	0	0	4002
5.1	60768	0	0	0	0	0	0	3834
5.1	60912	0	0	0	0	0	0	3912
5.1	61056	0	0	0	0	0	0	4101
5.1	61200	0	0	0	0	0	0	4065
5.1	61344	0	0	0	0	0	0	4140
5.1	61488	0	0	0	0	0	0	4068
5.1	61632	0	0	0	0	0	0	3984
5.1	61776	0	0	0	0	0	0	4011
5.1	61920	0	0	0	0	0	0	4110
5.1	62064	0	0	0	0	0	0	4092
5.1	62208	0	0	0	0	0	0	4197
5.1	62352	0	0	0	0	0	0	4212
5.1	62496	0	0	0	0	0	0	4149
5.1	62640	0	0	0	0	0	0	3927
5.1	62784	0	0	0	0	0	0	3990
5.1	62928	0	0	0	0	0	0	3936
5.1	63072	0	0	0	0	0	0	4101
5.1	63216	0	0	0	0	0	0	4101
5.1	63360	0	0	0	0	0	0	4098
5.1	63504	0	0	0	0	0	0	3972
5.1	63648	0	0	0	0	0	0	3987
5.1	63792	0	0	0	0	0	0	3939
5.1	63936	0	0	0	0	0	0	4254
5.1	64080	0	0	0	0	0	0	4281
5.1	64224	0	0	0	0	0	0	4074
5.1	64368	0	0	0	0	0	0	4221
5.1	64512	0	0	0	0	0	0	4188
5.1	64656	0	0	0	0	0	0	4245
5.1	64800	0	0	0	0	0	0	3960
5.1	64944	0	0	0	0	0	0	4080
5.1	65088	0	0	0	0	0	0	4134
5.1	65232	0	0	0	0	0	0	4152
5.1	65376	0	0	0	0	0	0	4059
5.1	65520	0	0	0	0	0	0	3717
5.1	65664	0	0	0	0	0	0	3753
5.1	65808	0	0	0	0	0	0	3921
5.1	65952	0	0	0	0	0	0	4074
5.1	66096	0	0	0	0	0	0	3951
5.1	66240	0	0	0	0	0	0	3930
5.1	66384	0	0	0	0	0	0	3843
5.1	66528	0	0	0	0	0	0	3801
5.1	66672	0	0	0	0	0	0	4044
5.1	66816	0	0	0	0	0	0	3990
5.1	66960	0	0	0	0	0	0	3945
5.1	67104	0	0	0	0	0	0	4050
5.1	67248	0	0	0	0	0	0	4068
5.1	67392	0	0	0	0	0	0	4047
5.1	67536	0	0	0	0	0	0	4056
5.1	67680	0	0	0	0	0	0	3906
5.1	67824	0	0	0	0	0	0	3939
5.1	67968	0	0	0	0	0	0	3867
5.1	68112	0	0	0	0	0	0	4038
5.1	68256	0	0	0	0	0	0	3894
5.1	68400	0	0	0	0	0	0	3918
5.1	68544	0	0	0	0	0	0	3966
5.1	68688	0	0	0	0	0	0	4053
5.1	68832	0	0	0	0	0	0	4101
5.1	68976	0	0	0	0	0	0	4041
5.1	69120	0	0	0	0	0	0	4020
6.3	43344	457	2649	13	2636	3106	52945.2	12675
6.3	43488	329	2535	38	2497	2864	48124.2	12023
6.3	43632	272	2316	3	2313	2588	42037.1	11930
6.3	43776	235	2158	5	2153	2393	37527.8	11688
6.3	43920	184	1992	0	1992	2176	33182.4	11183
6.3	44064	117	1831	0	1831	1948	28245.9	11014
6.3	44208	109	1696	2	1694	1805	25739.8	10566
6.3	44352	91	1545	0	1545	1636	23230.9	10165
6.3	44496	76	1426	0	1426	1502	20774	10219
6.3	44640	67	1324	0	1324	1391	19893.1	9800
6.3	44784	67	1209	0	1209	1276	18482.5	9620
6.3	44928	58	1126	0	1126	1184	17479.5	9832
6.3	45072	24	1055	1	1054	1079	15162.2	9286
6.3	45216	28	964	0	964	992	14067.3	9221
6.3	45360	28	880	0	880	908	12789.6	9290
6.3	45504	21	789	0	789	810	10952.4	9327
6.3	45648	11	705	0	705	716	9227.19	9159
6.3	45792	16	623	0	623	639	8844.67	9200
6.3	45936	9	550	0	550	559	7487.09	9311
6.3	46080	10	481	0	481	491	6393.58	9372
6.3	46224	11	419	0	419	430	5759.06	9409
6.3	46368	4	352	0	352	356	4194.43	9231
6.3	46512	1	282	0	282	283	3015.95	9032
6.3	46656	1	231	0	231	232	2605.62	9131
6.3	46800	0	195	0	195	195	2152.38	8825
6.3	46944	0	157	0	157	157	1683.1	9116
6.3	47088	0	124	0	124	124	1342.81	8965
6.3	47232	0	100	0	100	100	995.535	9235
6.3	47376	0	74	0	74	74	723.389	9168
6.3	47520	0	59	0	59	59	538.327	9213
6.3	47664	0	45	0	45	45	384.206	9087
6.3	47808	0	36	0	36	36	338.18	9372
6.3	47952	0	26	0	26	26	300.134	9333
6.3	48096	0	21	0	21	21	277.119	9432
6.3	48240	0	13	0	13	13	151.072	9168
6.3	48384	0	9	0	9	9	106.06	9381
6.3	48528	0	4	0	4	4	21.0159	9243
6.3	48672	0	4	0	4	4	21.0159	9519
6.3	48816	0	2	0	2	2	0	9570
6.3	48960	0	1	0	1	1	0	9426
6.3	49104	0	1	0	1	1	0	9465
6.3	49248	0	1	0	1	1	0	9570
6.3	49392	0	1	0	1	1	0	9546
6.3	49536	0	1	0	1	1	0	9699
6.3	49680	0	1	0	1	1	0	9474
6.3	49824	0	1	0	1	1	0	9408
6.3	49968	0	1	0	1	1	0	9396
6.3	50112	0	0	0	0	0	0	9495
6.3	50256	0	0	0	0	0	0	9630
6.3	50400	0	0	0	0	0	0	9768
6.3	50544	0	0	0	0	0	0	9744
6.3	50688	0	0	0	0	0	0	9651
6.3	50832	0	0	0	0	0	0	9396
6.3	50976	0	0	0	0	0	0	9591
6.3	51120	0	0	0	0	0	0	9762
6.3	51264	0	0	0	0	0	0	9801
6.3	51408	0	0	0	0	0	0	9780
6.3	51552	0	0	0	0	0	0	9750
6.3	51696	0	0	0	0	0	0	9738
6.3	51840	0	0	0	0	0	0	9567
6.3	51984	0	0	0	0	0	0	9858
6.3	52128	0	0	0	0	0	0	9678
6.3	52272	0	0	0	0	0	0	9768
6.3	52416	0	0	0	0	0	0	9597
6.3	52560	0	0	0	0	0	0	9528
6.3	52704	0	0	0	0	0	0	9531
6.3	52848	0	0	0	0	0	0	9681
6.3	52992	0	0	0	0	0	0	9786
6.3	53136	0	0	0	0	0	0	9864
6.3	53280	0	0	0	0	0	0	9996
6.3	53424	0	0	0	0	0	0	9798
6.3	53568	0	0	0	0	0	0	10155
6.3	53712	0	0	0	0	0	0	9891
6.3	53856	0	0	0	0	0	0	9765
6.3	54000	0	0	0	0	0	0	9822
6.3	54144	0	0	0	0	0	0	10008
6.3	54288	0	0	0	0	0	0	9774
6.3	54432	0	0	0	0	0	0	9894
6.3	54576	0	0	0	0	0	0	10053
6.3	54720	0	0	0	0	0	0	10104
6.3	54864	0	0	0	0	0	0	9915
6.3	55008	0	0	0	0	0	0	9933
6.3	55152	0	0	0	0	0	0	9639
6.3	55296	0	0	0	0	0	0	9666
6.3	55440	0	0	0	0	0	0	9765
6.3	55584	0	0	0	0	0	0	9951
6.3	55728	0	0	0	0	0	0	9711
6.3	55872	0	0	0	0	0	0	9588
6.3	56016	0	0	0	0	0	0	9777
6.3	56160	0	0	0	0	0	0	9636
6.3	56304	0	0	0	0	0	0	9789
6.3	56448	0	0	0	0	0	0	9858
6.3	56592	0	0	0	0	0	0	9747
6.3	56736	0	0	0	0	0	0	9693
6.3	56880	0	0	0	0	0	0	9774
6.3	57024	0	0	0	0	0	0	9693
6.3	57168	0	0	0	0	0	0	9588
6.3	57312	0	0	0	0	0	0	9648
6.3	57456	0	0	0	0	0	0	9615
6.3	57600	0	0	0	0	0	0	9693
6.3	57744	0	0	0	0	0	0	9690
6.3	57888	0	0	0	0	0	0	9732
6.3	58032	0	0	0	0	0	0	9711
6.3	58176	0	0	0	0	0	0	9555
6.3	58320	0	0	0	0	0	0	9678
6.3	58464	0	0	0	0	0	0	9453
6.3	58608	0	0	0	0	0	0	9507
6.3	58752	0	0	0	0	0	0	9519
6.3	58896	0	0	0	0	0	0	9675
6.3	59040	0	0	0	0	0	0	9714
6.3	59184	0	0	0	0	0	0	10002
6.3	59328	0	0	0	0	0	0	9666
6.3	59472	0	0	0	0	0	0	9801
6.3	59616	0	0	0	0	0	0	9717
6.3	59760	0	0	0	0	0	0	9660
6.3	59904	0	0	0	0	0	0	9516
6.3	60048	0	0	0	0	0	0	9459
6.3	60192	0	0	0	0	0	0	9285
6.3	60336	0	0	0	0	0	0	9459
6.3	60480	0	0	0	0	0	0	9552
6.3	60624	0	0	0	0	0	0	9537
6.3	60768	0	0	0	0	0	0	9423
6.3	60912	0	0	0	0	0	0	9573
6.3	61056	0	0	0	0	0	0	9429
6.3	61200	0	0	0	0	0	0	9519
6.3	61344	0	0	0	0	0	0	9606
6.3	61488	0	0	0	0	0	0	9396
6.3	61632	0	0	0	0	0	0	9315
6.3	61776	0	0	0	0	0	0	9579
6.3	61920	0	0	0	0	0	0	9588
6.3	62064	0	0	0	0	0	0	9426
6.3	62208	0	0	0	0	0	0	9492
6.3	62352	0	0	0	0	0	0	9531
6.3	62496	0	0	0	0	0	0	9621
6.3	62640	0	0	0	0	0	0	9681
6.3	62784	0	0	0	0	0	0	9612
6.3	62928	0	0	0	0	0	0	9504
6.3	63072	0	0	0	0	0	0	9738
6.3	63216	0	0	0	0	0	0	9915
6.3	63360	0	0	0	0	0	0	9960
6.3	63504	0	0	0	0	0	0	9660
6.3	63648	0	0	0	0	0	0	9726
6.3	63792	0	0	0	0	0	0	9876
6.3	63936	0	0	0	0	0	0	9768
6.3	64080	0	0	0	0	0	0	9642
6.3	64224	0	0	0	0	0	0	9792
6.3	64368	0	0	0	0	0	0	9642
6.3	64512	0	0	0	0	0	0	9888
6.3	64656	0	0	0	0	0	0	9927
6.3	64800	0	0	0	0	0	0	9903
6.3	64944	0	0	0	0	0	0	9993
6.3	65088	0	0	0	0	0	0	9837
6.3	65232	0	0	0	0	0	0	9684
6.3	65376	0	0	0	0	0	0	9819
6.3	65520	0	0	0	0	0	0	9705
6.3	65664	0	0	0	0	0	0	9708
6.3	65808	0	0	0	0	0	0	9693
6.3	65952	0	0	0	0	0	0	9528
6.3	66096	0	0	0	0	0	0	9837
6.3	66240	0	0	0	0	0	0	9609
6.3	66384	0	0	0	0	0	0	9672
6.3	66528	0	0	0	0	0	0	9546
6.3	66672	0	0	0	0	0	0	9666
6.3	66816	0	0	0	0	0	0	9468
6.3	66960	0	0	0	0	0	0	9666
6.3	67104	0	0	0	0	0	0	9771
6.3	67248	0	0	0	0	0	0	9969
6.3	67392	0	0	0	0	0	0	10053
6.3	67536	0	0	0	0	0	0	9900
6.3	67680	0	0	0	0	0	0	9717
6.3	67824	0	0	0	0	0	0	9753
6.3	67968	0	0	0	0	0	0	9711
6.3	68112	0	0	0	0	0	0	9693
6.3	68256	0	0	0	0	0	0	9750
6.3	68400	0	0	0	0	0	0	9354
6.3	68544	0	0	0	0	0	0	9588
6.3	68688	0	0	0	0	0	0	9858
6.3	68832	0	0	0	0	0	0	9615
6.3	68976	0	0	0	0	0	0	9807
6.3	69120	0	0	0	0	0	0	9894
7.3	43344	0	33	0	33	33	257.576	1122
7.3	43488	0	29	0	29	29	291.613	1140
7.3	43632	0	22	0	22	22	187.537	1089
7.3	43776	0	20	0	20	20	194.45	1029
7.3	43920	0	14	0	14	14	135.308	1020
7.3	44064	0	12	0	12	12	111.248	1026
7.3	44208	0	11	0	11	11	96.2263	1062
7.3	44352	0	6	0	6	6	57.1502	1071
7.3	44496	0	3	0	3	3	22.0606	1077
7.3	44640	0	2	0	2	2	22.0606	1044
7.3	44784	0	2	0	2	2	22.0606	1146
7.3	44928	0	2	0	2	2	22.0606	1188
7.3	45072	0	1	0	1	1	11.0303	1140
7.3	45216	0	0	0	0	0	0	1065
7.3	45360	0	0	0	0	0	0	1065
7.3	45504	0	0	0	0	0	0	1080
7.3	45648	0	0	0	0	0	0	1059
7.3	45792	0	0	0	0	0	0	1113
7.3	45936	0	0	0	0	0	0	1137
7.3	46080	0	0	0	0	0	0	1086
7.3	46224	0	0	0	0	0	0	1119
7.3	46368	0	0	0	0	0	0	1116
7.3	46512	0	0	0	0	0	0	1068
7.3	46656	0	0	0	0	0	0	1179
7.3	46800	0	0	0	0	0	0	1128
7.3	46944	0	0	0	0	0	0	1062
7.3	47088	0	0	0	0	0	0	1116
7.3	47232	0	0	0	0	0	0	1134
7.3	47376	0	0	0	0	0	0	1047
7.3	47520	0	0	0	0	0	0	1041
7.3	47664	0	0	0	0	0	0	1176
7.3	47808	0	0	0	0	0	0	1128
7.3	47952	0	0	0	0	0	0	1116
7.3	48096	0	0	0	0	0	0	1101
7.3	48240	0	0	0	0	0	0	1122
7.3	48384	0	0	0	0	0	0	1104
7.3	48528	0	0	0	0	0	0	1107
7.3	48672	0	0	0	0	0	0	1122
7.3	48816	0	0	0	0	0	0	1167
7.3	48960	0	0	0	0	0	0	1122
7.3	49104	0	0	0	0	0	0	1098
7.3	49248	0	0	0	0	0	0	1116
7.3	49392	0	0	0	0	0	0	1191
7.3	49536	0	0	0	0	0	0	1188
7.3	49680	0	0	0	0	0	0	1152
7.3	49824	0	0	0	0	0	0	1065
7.3	49968	0	0	0	0	0	0	1098
7.3	50112	0	0	0	0	0	0	1023
7.3	50256	0	0	0	0	0	0	1098
7.3	50400	0	0	0	0	0	0	1080
7.3	50544	0	0	0	0	0	0	1116
7.3	50688	0	0	0	0	0	0	1068
7.3	50832	0	0	0	0	0	0	1032
7.3	50976	0	0	0	0	0	0	1149
7.3	51120	0	0	0	0	0	0	1089
7.3	51264	0	0	0	0	0	0	1119
7.3	51408	0	0	0	0	0	0	1068
7.3	51552	0	0	0	0	0	0	1089
7.3	51696	0	0	0	0	0	0	1191
7.3	51840	0	0	0	0	0	0	1128
7.3	51984	0	0	0	0	0	0	1062
7.3	52128	0	0	0	0	0	0	1095
7.3	52272	0	0	0	0	0	0	1221
7.3	52416	0	0	0	0	0	0	1167
7.3	52560	0	0	0	0	0	0	1080
7.3	52704	0	0	0	0	0	0	1116
7.3	52848	0	0	0	0	0	0	1068
7.3	52992	0	0	0	0	0	0	1095
7.3	53136	0	0	0	0	0	0	1101
7.3	53280	0	0	0	0	0	0	1020
7.3	53424	0	0	0	0	0	0	1101
7.3	53568	0	0	0	0	0	0	1179
7.3	53712	0	0	0	0	0	0	1140
7.3	53856	0	0	0	0	0	0	1134
7.3	54000	0	0	0	0	0	0	1128
7.3	54144	0	0	0	0	0	0	1161
7.3	54288	0	0	0	0	0	0	1092
7.3	54432	0	0	0	0	0	0	1023
7.3	54576	0	0	0	0	0	0	1065
7.3	54720	0	0	0	0	0	0	1119
7.3	54864	0	0	0	0	0	0	1128
7.3	55008	0	0	0	0	0	0	1212
7.3	55152	0	0	0	0	0	0	1155
7.3	55296	0	0	0	0	0	0	1155
7.3	55440	0	0	0	0	0	0	1143
7.3	55584	0	0	0	0	0	0	1161
7.3	55728	0	0	0	0	0	0	1134
7.3	55872	0	0	0	0	0	0	1137
7.3	56016	0	0	0	0	0	0	1128
7.3	56160	0	0	0	0	0	0	1158
7.3	56304	0	0	0	0	0	0	1137
7.3	56448	0	0	0	0	0	0	1185
7.3	56592	0	0	0	0	0	0	1248
7.3	56736	0	0	0	0	0	0	1233
7.3	56880	0	0	0	0	0	0	1194
7.3	57024	0	0	0	0	0	0	1167
7.3	57168	0	0	0	0	0	0	1200
7.3	57312	0	0	0	0	0	0	1188
7.3	57456	0	0	0	0	0	0	1098
7.3	57600	0	0	0	0	0	0	1038
7.3	57744	0	0	0	0	0	0	1095
7.3	57888	0	0	0	0	0	0	1110
7.3	58032	0	0	0	0	0	0	1179
7.3	58176	0	0	0	0	0	0	1050
7.3	58320	0	0	0	0	0	0	1059
7.3	58464	0	0	0	0	0	0	1053
7.3	58608	0	0	0	0	0	0	1056
7.3	58752	0	0	0	0	0	0	1128
7.3	58896	0	0	0	0	0	0	1152
7.3	59040	0	0	0	0	0	0	1107
7.3	59184	0	0	0	0	0	0	1071
7.3	59328	0	0	0	0	0	0	1107
7.3	59472	0	0	0	0	0	0	1014
7.3	59616	0	0	0	0	0	0	1077
7.3	59760	0	0	0	0	0	0	1107
7.3	59904	0	0	0	0	0	0	1047
7.3	60048	0	0	0	0	0	0	1194
7.3	60192	0	0	0	0	0	0	1221
7.3	60336	0	0	0	0	0	0	1158
7.3	60480	0	0	0	0	0	0	1125
7.3	60624	0	0	0	0	0	0	1056
7.3	60768	0	0	0	0	0	0	1080
7.3	60912	0	0	0	0	0	0	1119
7.3	61056	0	0	0	0	0	0	1197
7.3	61200	0	0	0	0	0	0	1098
7.3	61344	0	0	0	0	0	0	1134
7.3	61488	0	0	0	0	0	0	1095
7.3	61632	0	0	0	0	0	0	1116
7.3	61776	0	0	0	0	0	0	1053
7.3	61920	0	0	0	0	0	0	1071
7.3	62064	0	0	0	0	0	0	1059
7.3	62208	0	0	0	0	0	0	1074
7.3	62352	0	0	0	0	0	0	1149
7.3	62496	0	0	0	0	0	0	1086
7.3	62640	0	0	0	0	0	0	1044
7.3	62784	0	0	0	0	0	0	1059
7.3	62928	0	0	0	0	0	0	1035
7.3	63072	0	0	0	0	0	0	1116
7.3	63216	0	0	0	0	0	0	1149
7.3	63360	0	0	0	0	0	0	1158
7.3	63504	0	0	0	0	0	0	1080
7.3	63648	0	0	0	0	0	0	1125
7.3	63792	0	0	0	0	0	0	1146
7.3	63936	0	0	0	0	0	0	1107
7.3	64080	0	0	0	0	0	0	1167
7.3	64224	0	0	0	0	0	0	1170
7.3	64368	0	0	0	0	0	0	1077
7.3	64512	0	0	0	0	0	0	1038
7.3	64656	0	0	0	0	0	0	1047
7.3	64800	0	0	0	0	0	0	1146
7.3	64944	0	0	0	0	0	0	1137
7.3	65088	0	0	0	0	0	0	1164
7.3	65232	0	0	0	0	0	0	1173
7.3	65376	0	0	0	0	0	0	1197
7.3	65520	0	0	0	0	0	0	1107
7.3	65664	0	0	0	0	0	0	1008
7.3	65808	0	0	0	0	0	0	1062
7.3	65952	0	0	0	0	0	0	1077
7.3	66096	0	0	0	0	0	0	1074
7.3	66240	0	0	0	0	0	0	1140
7.3	66384	0	0	0	0	0	0	1161
7.3	66528	0	0	0	0	0	0	1119
7.3	66672	0	0	0	0	0	0	1092
7.3	66816	0	0	0	0	0	0	1053
7.3	66960	0	0	0	0	0	0	1092
7.3	67104	0	0	0	0	0	0	1080
7.3	67248	0	0	0	0	0	0	1092
7.3	67392	0	0	0	0	0	0	1122
7.3	67536	0	0	0	0	0	0	1089
7.3	67680	0	0	0	0	0	0	1083
7.3	67824	0	0	0	0	0	0	1092
7.3	67968	0	0	0	0	0	0	1092
7.3	68112	0	0	0	0	0	0	1128
7.3	68256	0	0	0	0	0	0	1137
7.3	68400	0	0	0	0	0	0	1104
7.3	68544	0	0	0	0	0	0	1068
7.3	68688	0	0	0	0	0	0	1092
7.3	68832	0	0	0	0	0	0	1116
7.3	68976	0	0	0	0	0	0	1137
7.3	69120	0	0	0	0	0	0	1146
8.2	43344	0	40	0	40	40	264.513	1647
8.2	43488	0	35	0	35	35	52.1026	1554
8.2	43632	0	30	0	30	30	61.1375	1551
8.2	43776	0	28	0	28	28	200.332	1554
8.2	43920	0	24	0	24	24	122.276	1533
8.2	44064	0	21	0	21	21	155.266	1605
8.2	44208	0	14	0	14	14	61.1375	1500
8.2	44352	0	11	0	11	11	82.1491	1491
8.2	44496	0	8	0	8	8	65.1327	1542
8.2	44640	0	7	0	7	7	37.0816	1725
8.2	44784	0	4	0	4	4	26.0513	1665
8.2	44928	0	2	0	2	2	0	1653
8.2	45072	0	1	0	1	1	0	1614
8.2	45216	0	1	0	1	1	0	1581
8.2	45360	0	1	0	1	1	0	1581
8.2	45504	0	1	0	1	1	0	1557
8.2	45648	0	0	0	0	0	0	1503
8.2	45792	0	0	0	0	0	0	1446
8.2	45936	0	0	0	0	0	0	1476
8.2	46080	0	0	0	0	0	0	1530
8.2	46224	0	0	0	0	0	0	1452
8.2	46368	0	0	0	0	0	0	1443
8.2	46512	0	0	0	0	0	0	1473
8.2	46656	0	0	0	0	0	0	1506
8.2	46800	0	0	0	0	0	0	1578
8.2	46944	0	0	0	0	0	0	1590
8.2	47088	0	0	0	0	0	0	1521
8.2	47232	0	0	0	0	0	0	1500
8.2	47376	0	0	0	0	0	0	1509
8.2	47520	0	0	0	0	0	0	1542
8.2	47664	0	0	0	0	0	0	1605
8.2	47808	0	0	0	0	0	0	1575
8.2	47952	0	0	0	0	0	0	1488
8.2	48096	0	0	0	0	0	0	1551
8.2	48240	0	0	0	0	0	0	1515
8.2	48384	0	0	0	0	0	0	1536
8.2	48528	0	0	0	0	0	0	1494
8.2	48672	0	0	0	0	0	0	1542
8.2	48816	0	0	0	0	0	0	1551
8.2	48960	0	0	0	0	0	0	1590
8.2	49104	0	0	0	0	0	0	1584
8.2	49248	0	0	0	0	0	0	1470
8.2	49392	0	0	0	0	0	0	1605
8.2	49536	0	0	0	0	0	0	1584
8.2	49680	0	0	0	0	0	0	1494
8.2	49824	0	0	0	0	0	0	1665
8.2	49968	0	0	0	0	0	0	1671
8.2	50112	0	0	0	0	0	0	1602
8.2	50256	0	0	0	0	0	0	1578
8.2	50400	0	0	0	0	0	0	1548
8.2	50544	0	0	0	0	0	0	1503
8.2	50688	0	0	0	0	0	0	1497
8.2	50832	0	0	0	0	0	0	1551
8.2	50976	0	0	0	0	0	0	1554
8.2	51120	0	0	0	0	0	0	1581
8.2	51264	0	0	0	0	0	0	1566
8.2	51408	0	0	0	0	0	0	1494
8.2	51552	0	0	0	0	0	0	1527
8.2	51696	0	0	0	0	0	0	1464
8.2	51840	0	0	0	0	0	0	1560
8.2	51984	0	0	0	0	0	0	1569
8.2	52128	0	0	0	0	0	0	1572
8.2	52272	0	0	0	0	0	0	1563
8.2	52416	0	0	0	0	0	0	1548
8.2	52560	0	0	0	0	0	0	1698
8.2	52704	0	0	0	0	0	0	1671
8.2	52848	0	0	0	0	0	0	1647
8.2	52992	0	0	0	0	0	0	1683
8.2	53136	0	0	0	0	0	0	1674
8.2	53280	0	0	0	0	0	0	1662
8.2	53424	0	0	0	0	0	0	1482
8.2	53568	0	0	0	0	0	0	1545
8.2	53712	0	0	0	0	0	0	1569
8.2	53856	0	0	0	0	0	0	1578
8.2	54000	0	0	0	0	0	0	1560
8.2	54144	0	0	0	0	0	0	1503
8.2	54288	0	0	0	0	0	0	1587
8.2	54432	0	0	0	0	0	0	1557
8.2	54576	0	0	0	0	0	0	1620
8.2	54720	0	0	0	0	0	0	1656
8.2	54864	0	0	0	0	0	0	1674
8.2	55008	0	0	0	0	0	0	1518
8.2	55152	0	0	0	0	0	0	1587
8.2	55296	0	0	0	0	0	0	1548
8.2	55440	0	0	0	0	0	0	1494
8.2	55584	0	0	0	0	0	0	1551
8.2	55728	0	0	0	0	0	0	1548
8.2	55872	0	0	0	0	0	0	1548
8.2	56016	0	0	0	0	0	0	1527
8.2	56160	0	0	0	0	0	0	1488
8.2	56304	0	0	0	0	0	0	1626
8.2	56448	0	0	0	0	0	0	1581
8.2	56592	0	0	0	0	0	0	1605
8.2	56736	0	0	0	0	0	0	1500
8.2	56880	0	0	0	0	0	0	1500
8.2	57024	0	0	0	0	0	0	1530
8.2	57168	0	0	0	0	0	0	1557
8.2	57312	0	0	0	0	0	0	1542
8.2	57456	0	0	0	0	0	0	1542
8.2	57600	0	0	0	0	0	0	1497
8.2	57744	0	0	0	0	0	0	1461
8.2	57888	0	0	0	0	0	0	1590
8.2	58032	0	0	0	0	0	0	1449
8.2	58176	0	0	0	0	0	0	1581
8.2	58320	0	0	0	0	0	0	1533
8.2	58464	0	0	0	0	0	0	1545
8.2	58608	0	0	0	0	0	0	1455
8.2	58752	0	0	0	0	0	0	1560
8.2	58896	0	0	0	0	0	0	1533
8.2	59040	0	0	0	0	0	0	1512
8.2	59184	0	0	0	0	0	0	1533
8.2	59328	0	0	0	0	0	0	1536
8.2	59472	0	0	0	0	0	0	1569
8.2	59616	0	0	0	0	0	0	1542
8.2	59760	0	0	0	0	0	0	1542
8.2	59904	0	0	0	0	0	0	1569
8.2	60048	0	0	0	0	0	0	1545
8.2	60192	0	0	0	0	0	0	1608
8.2	60336	0	0	0	0	0	0	1587
8.2	60480	0	0	0	0	0	0	1590
8.2	60624	0	0	0	0	0	0	1497
8.2	60768	0	0	0	0	0	0	1584
8.2	60912	0	0	0	0	0	0	1572
8.2	61056	0	0	0	0	0	0	1521
8.2	61200	0	0	0	0	0	0	1494
8.2	61344	0	0	0	0	0	0	1632
8.2	61488	0	0	0	0	0	0	1548
8.2	61632	0	0	0	0	0	0	1491
8.2	61776	0	0	0	0	0	0	1578
8.2	61920	0	0	0	0	0	0	1632
8.2	62064	0	0	0	0	0	0	1572
8.2	62208	0	0	0	0	0	0	1635
8.2	62352	0	0	0	0	0	0	1536
8.2	62496	0	0	0	0	0	0	1557
8.2	62640	0	0	0	0	0	0	1578
8.2	62784	0	0	0	0	0	0	1551
8.2	62928	0	0	0	0	0	0	1605
8.2	63072	0	0	0	0	0	0	1497
8.2	63216	0	0	0	0	0	0	1566
8.2	63360	0	0	0	0	0	0	1575
8.2	63504	0	0	0	0	0	0	1455
8.2	63648	0	0	0	0	0	0	1569
8.2	63792	0	0	0	0	0	0	1479
8.2	63936	0	0	0	0	0	0	1524
8.2	64080	0	0	0	0	0	0	1515
8.2	64224	0	0	0	0	0	0	1491
8.2	64368	0	0	0	0	0	0	1461
8.2	64512	0	0	0	0	0	0	1593
8.2	64656	0	0	0	0	0	0	1590
8.2	64800	0	0	0	0	0	0	1548
8.2	64944	0	0	0	0	0	0	1518
8.2	65088	0	0	0	0	0	0	1575
8.2	65232	0	0	0	0	0	0	1485
8.2	65376	0	0	0	0	0	0	1527
8.2	65520	0	0	0	0	0	0	1524
8.2	65664	0	0	0	0	0	0	1497
8.2	65808	0	0	0	0	0	0	1617
8.2	65952	0	0	0	0	0	0	1425
8.2	66096	0	0	0	0	0	0	1587
8.2	66240	0	0	0	0	0	0	1647
8.2	66384	0	0	0	0	0	0	1443
8.2	66528	0	0	0	0	0	0	1437
8.2	66672	0	0	0	0	0	0	1413
8.2	66816	0	0	0	0	0	0	1461
8.2	66960	0	0	0	0	0	0	1413
8.2	67104	0	0	0	0	0	0	1476
8.2	67248	0	0	0	0	0	0	1473
8.2	67392	0	0	0	0	0	0	1557
8.2	67536	0	0	0	0	0	0	1569
8.2	67680	0	0	0	0	0	0	1602
8.2	67824	0	0	0	0	0	0	1617
8.2	67968	0	0	0	0	0	0	1512
8.2	68112	0	0	0	0	0	0	1566
8.2	68256	0	0	0	0	0	0	1671
8.2	68400	0	0	0	0	0	0	1578
8.2	68544	0	0	0	0	0	0	1578
8.2	68688	0	0	0	0	0	0	1533
8.2	68832	0	0	0	0	0	0	1554
8.2	68976	0	0	0	0	0	0	1545
8.2	69120	0	0	0	0	0	0	1530
9.3	43344	43	229	0	229	272	5378.43	4081
9.3	43488	31	198	0	198	229	4364.05	3802
9.3	43632	14	158	0	158	172	3070.56	3615
9.3	43776	9	129	0	129	138	2382.28	3457
9.3	43920	3	95	0	95	98	1679.91	3350
9.3	44064	1	69	0	69	70	1234.68	3246
9.3	44208	0	46	0	46	46	728.508	3093
9.3	44352	0	32	0	32	32	463.308	3058
9.3	44496	0	22	0	22	22	327.176	3105
9.3	44640	0	19	0	19	19	247.166	3162
9.3	44784	0	13	0	13	13	211.13	2898
9.3	44928	0	7	0	7	7	96.0567	2847
9.3	45072	0	5	0	5	5	73.0422	3057
9.3	45216	0	3	0	3	3	46.0299	3141
9.3	45360	0	2	0	2	2	19.0175	3228
9.3	45504	0	2	0	2	2	19.0175	3030
9.3	45648	0	2	0	2	2	19.0175	2904
9.3	45792	0	1	0	1	1	0	2937
9.3	45936	0	1	0	1	1	0	3120
9.3	46080	0	1	0	1	1	0	3102
9.3	46224	0	1	0	1	1	0	3063
9.3	46368	0	1	0	1	1	0	3027
9.3	46512	0	0	0	0	0	0	3135
9.3	46656	0	0	0	0	0	0	3150
9.3	46800	0	0	0	0	0	0	3216
9.3	46944	0	0	0	0	0	0	3156
9.3	47088	0	0	0	0	0	0	3087
9.3	47232	0	0	0	0	0	0	3114
9.3	47376	0	0	0	0	0	0	3198
9.3	47520	0	0	0	0	0	0	3246
9.3	47664	0	0	0	0	0	0	3303
9.3	47808	0	0	0	0	0	0	3159
9.3	47952	0	0	0	0	0	0	3237
9.3	48096	0	0	0	0	0	0	3213
9.3	48240	0	0	0	0	0	0	3108
9.3	48384	0	0	0	0	0	0	3123
9.3	48528	0	0	0	0	0	0	3369
9.3	48672	0	0	0	0	0	0	3189
9.3	48816	0	0	0	0	0	0	3129
9.3	48960	0	0	0	0	0	0	3180
9.3	49104	0	0	0	0	0	0	3258
9.3	49248	0	0	0	0	0	0	3405
9.3	49392	0	0	0	0	0	0	3219
9.3	49536	0	0	0	0	0	0	3198
9.3	49680	0	0	0	0	0	0	3285
9.3	49824	0	0	0	0	0	0	3327
9.3	49968	0	0	0	0	0	0	3276
9.3	50112	0	0	0	0	0	0	3393
9.3	50256	0	0	0	0	0	0	3393
9.3	50400	0	0	0	0	0	0	3315
9.3	50544	0	0	0	0	0	0	3240
9.3	50688	0	0	0	0	0	0	3174
9.3	50832	0	0	0	0	0	0	3231
9.3	50976	0	0	0	0	0	0	3384
9.3	51120	0	0	0	0	0	0	3453
9.3	51264	0	0	0	0	0	0	3399
9.3	51408	0	0	0	0	0	0	3345
9.3	51552	0	0	0	0	0	0	3207
9.3	51696	0	0	0	0	0	0	3192
9.3	51840	0	0	0	0	0	0	3336
9.3	51984	0	0	0	0	0	0	3423
9.3	52128	0	0	0	0	0	0	3432
9.3	52272	0	0	0	0	0	0	3327
9.3	52416	0	0	0	0	0	0	3273
9.3	52560	0	0	0	0	0	0	3288
9.3	52704	0	0	0	0	0	0	3261
9.3	52848	0	0	0	0	0	0	3162
9.3	52992	0	0	0	0	0	0	3411
9.3	53136	0	0	0	0	0	0	3306
9.3	53280	0	0	0	0	0	0	3189
9.3	53424	0	0	0	0	0	0	3264
9.3	53568	0	0	0	0	0	0	3216
9.3	53712	0	0	0	0	0	0	3138
9.3	53856	0	0	0	0	0	0	3225
9.3	54000	0	0	0	0	0	0	3225
9.3	54144	0	0	0	0	0	0	3138
9.3	54288	0	0	0	0	0	0	3093
9.3	54432	0	0	0	0	0	0	3180
9.3	54576	0	0	0	0	0	0	3345
9.3	54720	0	0	0	0	0	0	3267
9.3	54864	0	0	0	0	0	0	3279
9.3	55008	0	0	0	0	0	0	3183
9.3	55152	0	0	0	0	0	0	3366
9.3	55296	0	0	0	0	0	0	3366
9.3	55440	0	0	0	0	0	0	3348
9.3	55584	0	0	0	0	0	0	3459
9.3	55728	0	0	0	0	0	0	3321
9.3	55872	0	0	0	0	0	0	3276
9.3	56016	0	0	0	0	0	0	3144
9.3	56160	0	0	0	0	0	0	3159
9.3	56304	0	0	0	0	0	0	3159
9.3	56448	0	0	0	0	0	0	3156
9.3	56592	0	0	0	0	0	0	3228
9.3	56736	0	0	0	0	0	0	3348
9.3	56880	0	0	0	0	0	0	3294
9.3	57024	0	0	0	0	0	0	3261
9.3	57168	0	0	0	0	0	0	3201
9.3	57312	0	0	0	0	0	0	3246
9.3	57456	0	0	0	0	0	0	3228
9.3	57600	0	0	0	0	0	0	3333
9.3	57744	0	0	0	0	0	0	3303
9.3	57888	0	0	0	0	0	0	3372
9.3	58032	0	0	0	0	0	0	3507
9.3	58176	0	0	0	0	0	0	3210
9.3	58320	0	0	0	0	0	0	3348
9.3	58464	0	0	0	0	0	0	3375
9.3	58608	0	0	0	0	0	0	3294
9.3	58752	0	0	0	0	0	0	3237
9.3	58896	0	0	0	0	0	0	3261
9.3	59040	0	0	0	0	0	0	3318
9.3	59184	0	0	0	0	0	0	3210
9.3	59328	0	0	0	0	0	0	3045
9.3	59472	0	0	0	0	0	0	3237
9.3	59616	0	0	0	0	0	0	3201
9.3	59760	0	0	0	0	0	0	3258
9.3	59904	0	0	0	0	0	0	3165
9.3	60048	0	0	0	0	0	0	3207
9.3	60192	0	0	0	0	0	0	3279
9.3	60336	0	0	0	0	0	0	3225
9.3	60480	0	0	0	0	0	0	3156
9.3	60624	0	0	0	0	0	0	3363
9.3	60768	0	0	0	0	0	0	3351
9.3	60912	0	0	0	0	0	0	3216
9.3	61056	0	0	0	0	0	0	3207
9.3	61200	0	0	0	0	0	0	3021
9.3	61344	0	0	0	0	0	0	3144
9.3	61488	0	0	0	0	0	0	3330
9.3	61632	0	0	0	0	0	0	3396
9.3	61776	0	0	0	0	0	0	3417
9.3	61920	0	0	0	0	0	0	3324
9.3	62064	0	0	0	0	0	0	3249
9.3	62208	0	0	0	0	0	0	3339
9.3	62352	0	0	0	0	0	0	3411
9.3	62496	0	0	0	0	0	0	3210
9.3	62640	0	0	0	0	0	0	3288
9.3	62784	0	0	0	0	0	0	3294
9.3	62928	0	0	0	0	0	0	3381
9.3	63072	0	0	0	0	0	0	3393
9.3	63216	0	0	0	0	0	0	3249
9.3	63360	0	0	0	0	0	0	3354
9.3	63504	0	0	0	0	0	0	3303
9.3	63648	0	0	0	0	0	0	3438
9.3	63792	0	0	0	0	0	0	3462
9.3	63936	0	0	0	0	0	0	3339
9.3	64080	0	0	0	0	0	0	3402
9.3	64224	0	0	0	0	0	0	3381
9.3	64368	0	0	0	0	0	0	3378
9.3	64512	0	0	0	0	0	0	3498
9.3	64656	0	0	0	0	0	0	3459
9.3	64800	0	0	0	0	0	0	3369
9.3	64944	0	0	0	0	0	0	3285
9.3	65088	0	0	0	0	0	0	3228
9.3	65232	0	0	0	0	0	0	3333
9.3	65376	0	0	0	0	0	0	3366
9.3	65520	0	0	0	0	0	0	3192
9.3	65664	0	0	0	0	0	0	3246
9.3	65808	0	0	0	0	0	0	3291
9.3	65952	0	0	0	0	0	0	3261
9.3	66096	0	0	0	0	0	0	3315
9.3	66240	0	0	0	0	0	0	3174
9.3	66384	0	0	0	0	0	0	3246
9.3	66528	0	0	0	0	0	0	3351
9.3	66672	0	0	0	0	0	0	3363
9.3	66816	0	0	0	0	0	0	3195
9.3	66960	0	0	0	0	0	0	3117
9.3	67104	0	0	0	0	0	0	3282
9.3	67248	0	0	0	0	0	0	3429
9.3	67392	0	0	0	0	0	0	3363
9.3	67536	0	0	0	0	0	0	3279
9.3	67680	0	0	0	0	0	0	3087
9.3	67824	0	0	0	0	0	0	3171
9.3	67968	0	0	0	0	0	0	3144
9.3	68112	0	0	0	0	0	0	3189
9.3	68256	0	0	0	0	0	0	3267
9.3	68400	0	0	0	0	0	0	3363
9.3	68544	0	0	0	0	0	0	3342
9.3	68688	0	0	0	0	0	0	3210
9.3	68832	0	0	0	0	0	0	3321
9.3	68976	0	0	0	0	0	0	3228
9.3	69120	0	0	0	0	0	0	3243
10.2	43344	0	62	0	62	62	365.668	1218
10.2	43488	0	58	0	58	58	300.755	1137
10.2	43632	0	54	0	54	54	324.595	1092
10.2	43776	0	49	0	49	49	279.636	1128
10.2	43920	0	38	0	38	38	255.475	1095
10.2	44064	0	34	0	34	34	207.469	1083
10.2	44208	0	27	0	27	27	188.35	1107
10.2	44352	0	23	0	23	23	139.291	1125
10.2	44496	0	18	0	18	18	121.224	1167
10.2	44640	0	14	0	14	14	74.1632	1158
10.2	44784	0	10	0	10	10	69.1214	1224
10.2	44928	0	8	0	8	8	39.0769	1200
10.2	45072	0	6	0	6	6	26.0513	1029
10.2	45216	0	3	0	3	3	15.0222	1197
10.2	45360	0	1	0	1	1	0	1191
10.2	45504	0	1	0	1	1	0	1137
10.2	45648	0	1	0	1	1	0	1152
10.2	45792	0	1	0	1	1	0	1212
10.2	45936	0	0	0	0	0	0	1200
10.2	46080	0	0	0	0	0	0	1146
10.2	46224	0	0	0	0	0	0	1161
10.2	46368	0	0	0	0	0	0	1206
10.2	46512	0	0	0	0	0	0	1254
10.2	46656	0	0	0	0	0	0	1131
10.2	46800	0	0	0	0	0	0	1068
10.2	46944	0	0	0	0	0	0	1113
10.2	47088	0	0	0	0	0	0	1128
10.2	47232	0	0	0	0	0	0	1080
10.2	47376	0	0	0	0	0	0	1140
10.2	47520	0	0	0	0	0	0	1146
10.2	47664	0	0	0	0	0	0	1173
10.2	47808	0	0	0	0	0	0	1053
10.2	47952	0	0	0	0	0	0	1032
10.2	48096	0	0	0	0	0	0	1107
10.2	48240	0	0	0	0	0	0	1122
10.2	48384	0	0	0	0	0	0	1098
10.2	48528	0	0	0	0	0	0	1008
10.2	48672	0	0	0	0	0	0	1050
10.2	48816	0	0	0	0	0	0	1017
10.2	48960	0	0	0	0	0	0	1107
10.2	49104	0	0	0	0	0	0	1170
10.2	49248	0	0	0	0	0	0	1071
10.2	49392	0	0	0	0	0	0	1074
10.2	49536	0	0	0	0	0	0	1056
10.2	49680	0	0	0	0	0	0	1047
10.2	49824	0	0	0	0	0	0	1026
10.2	49968	0	0	0	0	0	0	1086
10.2	50112	0	0	0	0	0	0	1125
10.2	50256	0	0	0	0	0	0	1068
10.2	50400	0	0	0	0	0	0	1113
10.2	50544	0	0	0	0	0	0	1086
10.2	50688	0	0	0	0	0	0	1077
10.2	50832	0	0	0	0	0	0	963
10.2	50976	0	0	0	0	0	0	1020
10.2	51120	0	0	0	0	0	0	1167
10.2	51264	0	0	0	0	0	0	1167
10.2	51408	0	0	0	0	0	0	1176
10.2	51552	0	0	0	0	0	0	1137
10.2	51696	0	0	0	0	0	0	1110
10.2	51840	0	0	0	0	0	0	1116
10.2	51984	0	0	0	0	0	0	1053
10.2	52128	0	0	0	0	0	0	1152
10.2	52272	0	0	0	0	0	0	1137
10.2	52416	0	0	0	0	0	0	1086
10.2	52560	0	0	0	0	0	0	1167
10.2	52704	0	0	0	0	0	0	1164
10.2	52848	0	0	0	0	0	0	1233
10.2	52992	0	0	0	0	0	0	1209
10.2	53136	0	0	0	0	0	0	1194
10.2	53280	0	0	0	0	0	0	1134
10.2	53424	0	0	0	0	0	0	1149
10.2	53568	0	0	0	0	0	0	1137
10.2	53712	0	0	0	0	0	0	1149
10.2	53856	0	0	0	0	0	0	1146
10.2	54000	0	0	0	0	0	0	1092
10.2	54144	0	0	0	0	0	0	1143
10.2	54288	0	0	0	0	0	0	1095
10.2	54432	0	0	0	0	0	0	1083
10.2	54576	0	0	0	0	0	0	1071
10.2	54720	0	0	0	0	0	0	1026
10.2	54864	0	0	0	0	0	0	1152
10.2	55008	0	0	0	0	0	0	1119
10.2	55152	0	0	0	0	0	0	1098
10.2	55296	0	0	0	0	0	0	1107
10.2	55440	0	0	0	0	0	0	1113
10.2	55584	0	0	0	0	0	0	1155
10.2	55728	0	0	0	0	0	0	1194
10.2	55872	0	0	0	0	0	0	1140
10.2	56016	0	0	0	0	0	0	1257
10.2	56160	0	0	0	0	0	0	1221
10.2	56304	0	0	0	0	0	0	1173
10.2	56448	0	0	0	0	0	0	1152
10.2	56592	0	0	0	0	0	0	1134
10.2	56736	0	0	0	0	0	0	1050
10.2	56880	0	0	0	0	0	0	1113
10.2	57024	0	0	0	0	0	0	1182
10.2	57168	0	0	0	0	0	0	1143
10.2	57312	0	0	0	0	0	0	1161
10.2	57456	0	0	0	0	0	0	1260
10.2	57600	0	0	0	0	0	0	1248
10.2	57744	0	0	0	0	0	0	1191
10.2	57888	0	0	0	0	0	0	1173
10.2	58032	0	0	0	0	0	0	1068
10.2	58176	0	0	0	0	0	0	1035
10.2	58320	0	0	0	0	0	0	1128
10.2	58464	0	0	0	0	0	0	1032
10.2	58608	0	0	0	0	0	0	1083
10.2	58752	0	0	0	0	0	0	1077
10.2	58896	0	0	0	0	0	0	1104
10.2	59040	0	0	0	0	0	0	1023
10.2	59184	0	0	0	0	0	0	1092
10.2	59328	0	0	0	0	0	0	1152
10.2	59472	0	0	0	0	0	0	1071
10.2	59616	0	0	0	0	0	0	1053
10.2	59760	0	0	0	0	0	0	1035
10.2	59904	0	0	0	0	0	0	1071
10.2	60048	0	0	0	0	0	0	1104
10.2	60192	0	0	0	0	0	0	1122
10.2	60336	0	0	0	0	0	0	1128
10.2	60480	0	0	0	0	0	0	1140
10.2	60624	0	0	0	0	0	0	1161
10.2	60768	0	0	0	0	0	0	1086
10.2	60912	0	0	0	0	0	0	1155
10.2	61056	0	0	0	0	0	0	1134
10.2	61200	0	0	0	0	0	0	1149
10.2	61344	0	0	0	0	0	0	1179
10.2	61488	0	0	0	0	0	0	1104
10.2	61632	0	0	0	0	0	0	1155
10.2	61776	0	0	0	0	0	0	1086
10.2	61920	0	0	0	0	0	0	1077
10.2	62064	0	0	0	0	0	0	1074
10.2	62208	0	0	0	0	0	0	1026
10.2	62352	0	0	0	0	0	0	1047
10.2	62496	0	0	0	0	0	0	1095
10.2	62640	0	0	0	0	0	0	1110
10.2	62784	0	0	0	0	0	0	1110
10.2	62928	0	0	0	0	0	0	1137
10.2	63072	0	0	0	0	0	0	1077
10.2	63216	0	0	0	0	0	0	1107
10.2	63360	0	0	0	0	0	0	1191
10.2	63504	0	0	0	0	0	0	1230
10.2	63648	0	0	0	0	0	0	1266
10.2	63792	0	0	0	0	0	0	1161
10.2	63936	0	0	0	0	0	0	1083
10.2	64080	0	0	0	0	0	0	1095
10.2	64224	0	0	0	0	0	0	1122
10.2	64368	0	0	0	0	0	0	1101
10.2	64512	0	0	0	0	0	0	1101
10.2	64656	0	0	0	0	0	0	1095
10.2	64800	0	0	0	0	0	0	1107
10.2	64944	0	0	0	0	0	0	1155
10.2	65088	0	0	0	0	0	0	1092
10.2	65232	0	0	0	0	0	0	1131
10.2	65376	0	0	0	0	0	0	1137
10.2	65520	0	0	0	0	0	0	1143
10.2	65664	0	0	0	0	0	0	1119
10.2	65808	0	0	0	0	0	0	1104
10.2	65952	0	0	0	0	0	0	1128
10.2	66096	0	0	0	0	0	0	1206
10.2	66240	0	0	0	0	0	0	1158
10.2	66384	0	0	0	0	0	0	1140
10.2	66528	0	0	0	0	0	0	1164
10.2	66672	0	0	0	0	0	0	1083
10.2	66816	0	0	0	0	0	0	1110
10.2	66960	0	0	0	0	0	0	1020
10.2	67104	0	0	0	0	0	0	1071
10.2	67248	0	0	0	0	0	0	1152
10.2	67392	0	0	0	0	0	0	1149
10.2	67536	0	0	0	0	0	0	1074
10.2	67680	0	0	0	0	0	0	1119
10.2	67824	0	0	0	0	0	0	1149
10.2	67968	0	0	0	0	0	0	1140
10.2	68112	0	0	0	0	0	0	1134
10.2	68256	0	0	0	0	0	0	1116
10.2	68400	0	0	0	0	0	0	1122
10.2	68544	0	0	0	0	0	0	1098
10.2	68688	0	0	0	0	0	0	1062
10.2	68832	0	0	0	0	0	0	1098
10.2	68976	0	0	0	0	0	0	1134
10.2	69120	0	0	0	0	0	0	1113
11.1	43344	0	30	0	30	30	51.165	888
11.1	43488	0	26	0	26	26	18.0741	837
11.1	43632	0	23	0	23	23	193.398	840
11.1	43776	0	20	0	20	20	42.1279	801
11.1	43920	0	20	0	20	20	36.1481	849
11.1	44064	0	15	0	15	15	88.2507	885
11.1	44208	0	12	0	12	12	31.0976	933
11.1	44352	0	10	0	10	10	31.0976	963
11.1	44496	0	7	0	7	7	22.0606	882
11.1	44640	0	6	0	6	6	11.0303	858
11.1	44784	0	5	0	5	5	11.0303	786
11.1	44928	0	3	0	3	3	0	906
11.1	45072	0	1	0	1	1	0	981
11.1	45216	0	1	0	1	1	0	924
11.1	45360	0	0	0	0	0	0	972
11.1	45504	0	0	0	0	0	0	861
11.1	45648	0	0	0	0	0	0	780
11.1	45792	0	0	0	0	0	0	801
11.1	45936	0	0	0	0	0	0	735
11.1	46080	0	0	0	0	0	0	798
11.1	46224	0	0	0	0	0	0	816
11.1	46368	0	0	0	0	0	0	792
11.1	46512	0	0	0	0	0	0	771
11.1	46656	0	0	0	0	0	0	798
11.1	46800	0	0	0	0	0	0	717
11.1	46944	0	0	0	0	0	0	723
11.1	47088	0	0	0	0	0	0	780
11.1	47232	0	0	0	0	0	0	708
11.1	47376	0	0	0	0	0	0	738
11.1	47520	0	0	0	0	0	0	744
11.1	47664	0	0	0	0	0	0	756
11.1	47808	0	0	0	0	0	0	777
11.1	47952	0	0	0	0	0	0	771
11.1	48096	0	0	0	0	0	0	816
11.1	48240	0	0	0	0	0	0	804
11.1	48384	0	0	0	0	0	0	810
11.1	48528	0	0	0	0	0	0	813
11.1	48672	0	0	0	0	0	0	804
11.1	48816	0	0	0	0	0	0	858
11.1	48960	0	0	0	0	0	0	837
11.1	49104	0	0	0	0	0	0	798
11.1	49248	0	0	0	0	0	0	861
11.1	49392	0	0	0	0	0	0	891
11.1	49536	0	0	0	0	0	0	909
11.1	49680	0	0	0	0	0	0	888
11.1	49824	0	0	0	0	0	0	840
11.1	49968	0	0	0	0	0	0	837
11.1	50112	0	0	0	0	0	0	801
11.1	50256	0	0	0	0	0	0	789
11.1	50400	0	0	0	0	0	0	777
11.1	50544	0	0	0	0	0	0	759
11.1	50688	0	0	0	0	0	0	801
11.1	50832	0	0	0	0	0	0	867
11.1	50976	0	0	0	0	0	0	891
11.1	51120	0	0	0	0	0	0	843
11.1	51264	0	0	0	0	0	0	786
11.1	51408	0	0	0	0	0	0	822
11.1	51552	0	0	0	0	0	0	831
11.1	51696	0	0	0	0	0	0	831
11.1	51840	0	0	0	0	0	0	828
11.1	51984	0	0	0	0	0	0	798
11.1	52128	0	0	0	0	0	0	744
11.1	52272	0	0	0	0	0	0	795
11.1	52416	0	0	0	0	0	0	759
11.1	52560	0	0	0	0	0	0	777
11.1	52704	0	0	0	0	0	0	810
11.1	52848	0	0	0	0	0	0	846
11.1	52992	0	0	0	0	0	0	837
11.1	53136	0	0	0	0	0	0	852
11.1	53280	0	0	0	0	0	0	774
11.1	53424	0	0	0	0	0	0	873
11.1	53568	0	0	0	0	0	0	843
11.1	53712	0	0	0	0	0	0	915
11.1	53856	0	0	0	0	0	0	882
11.1	54000	0	0	0	0	0	0	849
11.1	54144	0	0	0	0	0	0	846
11.1	54288	0	0	0	0	0	0	846
11.1	54432	0	0	0	0	0	0	816
11.1	54576	0	0	0	0	0	0	771
11.1	54720	0	0	0	0	0	0	840
11.1	54864	0	0	0	0	0	0	852
11.1	55008	0	0	0	0	0	0	915
11.1	55152	0	0	0	0	0	0	864
11.1	55296	0	0	0	0	0	0	813
11.1	55440	0	0	0	0	0	0	849
11.1	55584	0	0	0	0	0	0	831
11.1	55728	0	0	0	0	0	0	831
11.1	55872	0	0	0	0	0	0	876
11.1	56016	0	0	0	0	0	0	831
11.1	56160	0	0	0	0	0	0	792
11.1	56304	0	0	0	0	0	0	762
11.1	56448	0	0	0	0	0	0	753
11.1	56592	0	0	0	0	0	0	834
11.1	56736	0	0	0	0	0	0	837
11.1	56880	0	0	0	0	0	0	780
11.1	57024	0	0	0	0	0	0	744
11.1	57168	0	0	0	0	0	0	735
11.1	57312	0	0	0	0	0	0	798
11.1	57456	0	0	0	0	0	0	837
11.1	57600	0	0	0	0	0	0	822
11.1	57744	0	0	0	0	0	0	741
11.1	57888	0	0	0	0	0	0	723
11.1	58032	0	0	0	0	0	0	789
11.1	58176	0	0	0	0	0	0	870
11.1	58320	0	0	0	0	0	0	864
11.1	58464	0	0	0	0	0	0	855
11.1	58608	0	0	0	0	0	0	819
11.1	58752	0	0	0	0	0	0	873
11.1	58896	0	0	0	0	0	0	900
11.1	59040	0	0	0	0	0	0	849
11.1	59184	0	0	0	0	0	0	885
11.1	59328	0	0	0	0	0	0	780
11.1	59472	0	0	0	0	0	0	834
11.1	59616	0	0	0	0	0	0	846
11.1	59760	0	0	0	0	0	0	813
11.1	59904	0	0	0	0	0	0	726
11.1	60048	0	0	0	0	0	0	753
11.1	60192	0	0	0	0	0	0	753
11.1	60336	0	0	0	0	0	0	777
11.1	60480	0	0	0	0	0	0	744
11.1	60624	0	0	0	0	0	0	846
11.1	60768	0	0	0	0	0	0	753
11.1	60912	0	0	0	0	0	0	843
11.1	61056	0	0	0	0	0	0	843
11.1	61200	0	0	0	0	0	0	855
11.1	61344	0	0	0	0	0	0	765
11.1	61488	0	0	0	0	0	0	822
11.1	61632	0	0	0	0	0	0	840
11.1	61776	0	0	0	0	0	0	900
11.1	61920	0	0	0	0	0	0	894
11.1	62064	0	0	0	0	0	0	852
11.1	62208	0	0	0	0	0	0	882
11.1	62352	0	0	0	0	0	0	867
11.1	62496	0	0	0	0	0	0	873
11.1	62640	0	0	0	0	0	0	783
11.1	62784	0	0	0	0	0	0	798
11.1	62928	0	0	0	0	0	0	837
11.1	63072	0	0	0	0	0	0	867
11.1	63216	0	0	0	0	0	0	870
11.1	63360	0	0	0	0	0	0	912
11.1	63504	0	0	0	0	0	0	915
11.1	63648	0	0	0	0	0	0	957
11.1	63792	0	0	0	0	0	0	858
11.1	63936	0	0	0	0	0	0	753
11.1	64080	0	0	0	0	0	0	771
11.1	64224	0	0	0	0	0	0	813
11.1	64368	0	0	0	0	0	0	795
11.1	64512	0	0	0	0	0	0	801
11.1	64656	0	0	0	0	0	0	768
11.1	64800	0	0	0	0	0	0	816
11.1	64944	0	0	0	0	0	0	873
11.1	65088	0	0	0	0	0	0	915
11.1	65232	0	0	0	0	0	0	831
11.1	65376	0	0	0	0	0	0	822
11.1	65520	0	0	0	0	0	0	870
11.1	65664	0	0	0	0	0	0	882
11.1	65808	0	0	0	0	0	0	747
11.1	65952	0	0	0	0	0	0	771
11.1	66096	0	0	0	0	0	0	816
11.1	66240	0	0	0	0	0	0	831
11.1	66384	0	0	0	0	0	0	780
11.1	66528	0	0	0	0	0	0	807
11.1	66672	0	0	0	0	0	0	777
11.1	66816	0	0	0	0	0	0	747
11.1	66960	0	0	0	0	0	0	840
11.1	67104	0	0	0	0	0	0	837
11.1	67248	0	0	0	0	0	0	837
11.1	67392	0	0	0	0	0	0	867
11.1	67536	0	0	0	0	0	0	879
11.1	67680	0	0	0	0	0	0	855
11.1	67824	0	0	0	0	0	0	888
11.1	67968	0	0	0	0	0	0	882
11.1	68112	0	0	0	0	0	0	855
11.1	68256	0	0	0	0	0	0	816
11.1	68400	0	0	0	0	0	0	798
11.1	68544	0	0	0	0	0	0	729
11.1	68688	0	0	0	0	0	0	732
11.1	68832	0	0	0	0	0	0	810
11.1	68976	0	0	0	0	0	0	831
11.1	69120	0	0	0	0	0	0	960
12.3	43344	0	27	0	27	27	26.0513	1674
12.3	43488	0	22	0	22	22	22.0606	1641
12.3	43632	0	17	0	17	17	26.0513	1578
12.3	43776	0	12	0	12	12	22.0606	1536
12.3	43920	0	10	0	10	10	26.0513	1563
12.3	44064	0	5	0	5	5	13.0256	1554
12.3	44208	0	4	0	4	4	11.0303	1572
12.3	44352	0	1	0	1	1	0	1503
12.3	44496	0	1	0	1	1	0	1554
12.3	44640	0	1	0	1	1	0	1473
12.3	44784	0	1	0	1	1	0	1512
12.3	44928	0	0	0	0	0	0	1536
12.3	45072	0	0	0	0	0	0	1554
12.3	45216	0	0	0	0	0	0	1479
12.3	45360	0	0	0	0	0	0	1401
12.3	45504	0	0	0	0	0	0	1503
12.3	45648	0	0	0	0	0	0	1482
12.3	45792	0	0	0	0	0	0	1488
12.3	45936	0	0	0	0	0	0	1593
[truncated: 33,484 more rows]
