# Supplementary material for: GEODE: an in silico tool that translates in vitro to in vivo predictions of tuberculosis antibiotic combination efficacy
Source: Front Pharmacol. 2025 Oct 17;16:1639673. doi: 10.3389/fphar.2025.1639673 (PMC12575316; doi:10.3389/fphar.2025.1639673)
Supplement: Supplementary file 2 [file Supplementaryfile4.zip › simulation_data/RMZE-NN.csv]

exp	time	Int.Mtb.	Ext.Mtb.	repExtMtb	NonReplExt.Mtb.	TotMtb.	TotMtbInGranScaledRing	TotPethot
2.2	43344	0	18	0	18	18	105.259	984
2.2	43488	0	14	0	14	14	109.254	981
2.2	43632	0	11	0	11	11	96.2283	1014
2.2	43776	0	8	0	8	8	46.1166	1110
2.2	43920	0	6	0	6	6	65.1307	1098
2.2	44064	0	4	0	4	4	35.0896	1080
2.2	44208	0	3	0	3	3	24.0593	1107
2.2	44352	0	2	0	2	2	24.0593	1032
2.2	44496	0	1	0	1	1	0	1038
2.2	44640	0	1	0	1	1	15.0222	1005
2.2	44784	0	1	0	1	1	15.0222	1011
2.2	44928	0	0	0	0	0	0	1101
2.2	45072	0	0	0	0	0	0	1071
2.2	45216	0	0	0	0	0	0	1074
2.2	45360	0	0	0	0	0	0	1134
2.2	45504	0	0	0	0	0	0	1059
2.2	45648	0	0	0	0	0	0	1131
2.2	45792	0	0	0	0	0	0	1131
2.2	45936	0	0	0	0	0	0	1068
2.2	46080	0	0	0	0	0	0	1071
2.2	46224	0	0	0	0	0	0	1029
2.2	46368	0	0	0	0	0	0	1002
2.2	46512	0	0	0	0	0	0	999
2.2	46656	0	0	0	0	0	0	1014
2.2	46800	0	0	0	0	0	0	957
2.2	46944	0	0	0	0	0	0	981
2.2	47088	0	0	0	0	0	0	921
2.2	47232	0	0	0	0	0	0	1071
2.2	47376	0	0	0	0	0	0	1008
2.2	47520	0	0	0	0	0	0	1074
2.2	47664	0	0	0	0	0	0	1032
2.2	47808	0	0	0	0	0	0	990
2.2	47952	0	0	0	0	0	0	1074
2.2	48096	0	0	0	0	0	0	1062
2.2	48240	0	0	0	0	0	0	1095
2.2	48384	0	0	0	0	0	0	1065
2.2	48528	0	0	0	0	0	0	1050
2.2	48672	0	0	0	0	0	0	1023
2.2	48816	0	0	0	0	0	0	1044
2.2	48960	0	0	0	0	0	0	1071
2.2	49104	0	0	0	0	0	0	1041
2.2	49248	0	0	0	0	0	0	1071
2.2	49392	0	0	0	0	0	0	1005
2.2	49536	0	0	0	0	0	0	993
2.2	49680	0	0	0	0	0	0	1065
2.2	49824	0	0	0	0	0	0	1080
2.2	49968	0	0	0	0	0	0	1053
2.2	50112	0	0	0	0	0	0	1017
2.2	50256	0	0	0	0	0	0	1068
2.2	50400	0	0	0	0	0	0	996
2.2	50544	0	0	0	0	0	0	990
2.2	50688	0	0	0	0	0	0	978
2.2	50832	0	0	0	0	0	0	1032
2.2	50976	0	0	0	0	0	0	1065
2.2	51120	0	0	0	0	0	0	1008
2.2	51264	0	0	0	0	0	0	1035
2.2	51408	0	0	0	0	0	0	1008
2.2	51552	0	0	0	0	0	0	1029
2.2	51696	0	0	0	0	0	0	1050
2.2	51840	0	0	0	0	0	0	1011
2.2	51984	0	0	0	0	0	0	987
2.2	52128	0	0	0	0	0	0	1011
2.2	52272	0	0	0	0	0	0	990
2.2	52416	0	0	0	0	0	0	1047
2.2	52560	0	0	0	0	0	0	1041
2.2	52704	0	0	0	0	0	0	978
2.2	52848	0	0	0	0	0	0	1008
2.2	52992	0	0	0	0	0	0	1011
2.2	53136	0	0	0	0	0	0	1053
2.2	53280	0	0	0	0	0	0	1104
2.2	53424	0	0	0	0	0	0	1104
2.2	53568	0	0	0	0	0	0	1080
2.2	53712	0	0	0	0	0	0	1107
2.2	53856	0	0	0	0	0	0	1023
2.2	54000	0	0	0	0	0	0	1032
2.2	54144	0	0	0	0	0	0	1059
2.2	54288	0	0	0	0	0	0	1014
2.2	54432	0	0	0	0	0	0	978
2.2	54576	0	0	0	0	0	0	1032
2.2	54720	0	0	0	0	0	0	1059
2.2	54864	0	0	0	0	0	0	1065
2.2	55008	0	0	0	0	0	0	1047
2.2	55152	0	0	0	0	0	0	999
2.2	55296	0	0	0	0	0	0	969
2.2	55440	0	0	0	0	0	0	1014
2.2	55584	0	0	0	0	0	0	1065
2.2	55728	0	0	0	0	0	0	1050
2.2	55872	0	0	0	0	0	0	1098
2.2	56016	0	0	0	0	0	0	1095
2.2	56160	0	0	0	0	0	0	1098
2.2	56304	0	0	0	0	0	0	1050
2.2	56448	0	0	0	0	0	0	1041
2.2	56592	0	0	0	0	0	0	1011
2.2	56736	0	0	0	0	0	0	951
2.2	56880	0	0	0	0	0	0	1092
2.2	57024	0	0	0	0	0	0	1095
2.2	57168	0	0	0	0	0	0	1050
2.2	57312	0	0	0	0	0	0	1101
2.2	57456	0	0	0	0	0	0	1032
2.2	57600	0	0	0	0	0	0	1029
2.2	57744	0	0	0	0	0	0	1107
2.2	57888	0	0	0	0	0	0	1053
2.2	58032	0	0	0	0	0	0	912
2.2	58176	0	0	0	0	0	0	939
2.2	58320	0	0	0	0	0	0	1002
2.2	58464	0	0	0	0	0	0	1116
2.2	58608	0	0	0	0	0	0	1050
2.2	58752	0	0	0	0	0	0	1065
2.2	58896	0	0	0	0	0	0	1104
2.2	59040	0	0	0	0	0	0	1032
2.2	59184	0	0	0	0	0	0	1029
2.2	59328	0	0	0	0	0	0	1059
2.2	59472	0	0	0	0	0	0	1092
2.2	59616	0	0	0	0	0	0	1152
2.2	59760	0	0	0	0	0	0	1089
2.2	59904	0	0	0	0	0	0	957
2.2	60048	0	0	0	0	0	0	972
2.2	60192	0	0	0	0	0	0	1059
2.2	60336	0	0	0	0	0	0	1026
2.2	60480	0	0	0	0	0	0	1029
2.2	60624	0	0	0	0	0	0	990
2.2	60768	0	0	0	0	0	0	1101
2.2	60912	0	0	0	0	0	0	1140
2.2	61056	0	0	0	0	0	0	1047
2.2	61200	0	0	0	0	0	0	1017
2.2	61344	0	0	0	0	0	0	1023
2.2	61488	0	0	0	0	0	0	1089
2.2	61632	0	0	0	0	0	0	1083
2.2	61776	0	0	0	0	0	0	1050
2.2	61920	0	0	0	0	0	0	1041
2.2	62064	0	0	0	0	0	0	1029
2.2	62208	0	0	0	0	0	0	1089
2.2	62352	0	0	0	0	0	0	1023
2.2	62496	0	0	0	0	0	0	1104
2.2	62640	0	0	0	0	0	0	1110
2.2	62784	0	0	0	0	0	0	1086
2.2	62928	0	0	0	0	0	0	1098
2.2	63072	0	0	0	0	0	0	1023
2.2	63216	0	0	0	0	0	0	1086
2.2	63360	0	0	0	0	0	0	999
2.2	63504	0	0	0	0	0	0	999
2.2	63648	0	0	0	0	0	0	1041
2.2	63792	0	0	0	0	0	0	1056
2.2	63936	0	0	0	0	0	0	999
2.2	64080	0	0	0	0	0	0	1023
2.2	64224	0	0	0	0	0	0	1053
2.2	64368	0	0	0	0	0	0	1101
2.2	64512	0	0	0	0	0	0	1080
2.2	64656	0	0	0	0	0	0	1158
2.2	64800	0	0	0	0	0	0	1062
2.2	64944	0	0	0	0	0	0	1038
2.2	65088	0	0	0	0	0	0	1029
2.2	65232	0	0	0	0	0	0	1074
2.2	65376	0	0	0	0	0	0	1032
2.2	65520	0	0	0	0	0	0	987
2.2	65664	0	0	0	0	0	0	1032
2.2	65808	0	0	0	0	0	0	1032
2.2	65952	0	0	0	0	0	0	1068
2.2	66096	0	0	0	0	0	0	1026
2.2	66240	0	0	0	0	0	0	1020
2.2	66384	0	0	0	0	0	0	1017
2.2	66528	0	0	0	0	0	0	966
2.2	66672	0	0	0	0	0	0	1014
2.2	66816	0	0	0	0	0	0	951
2.2	66960	0	0	0	0	0	0	1026
2.2	67104	0	0	0	0	0	0	1110
2.2	67248	0	0	0	0	0	0	1092
2.2	67392	0	0	0	0	0	0	1032
2.2	67536	0	0	0	0	0	0	1113
2.2	67680	0	0	0	0	0	0	1050
2.2	67824	0	0	0	0	0	0	1095
2.2	67968	0	0	0	0	0	0	1077
2.2	68112	0	0	0	0	0	0	990
2.2	68256	0	0	0	0	0	0	1008
2.2	68400	0	0	0	0	0	0	1005
2.2	68544	0	0	0	0	0	0	1059
2.2	68688	0	0	0	0	0	0	1014
2.2	68832	0	0	0	0	0	0	975
2.2	68976	0	0	0	0	0	0	1017
2.2	69120	0	0	0	0	0	0	990
3.2	43344	0	366	0	366	366	3135.41	3183
3.2	43488	0	356	0	356	356	2944.38	3183
3.2	43632	0	351	0	351	351	2945.92	3210
3.2	43776	0	327	0	327	327	2724.17	3252
3.2	43920	0	315	0	315	315	2595.61	3099
3.2	44064	0	309	0	309	309	2473.36	3258
3.2	44208	0	288	0	288	288	2321.11	3333
3.2	44352	0	276	0	276	276	2178.55	3312
3.2	44496	0	263	0	263	263	2103.71	3153
3.2	44640	0	247	0	247	247	1930.71	3159
3.2	44784	0	237	0	237	237	1831.52	3153
3.2	44928	0	223	0	223	223	1688.7	3198
3.2	45072	0	214	0	214	214	1658.24	3069
3.2	45216	0	208	0	208	208	1552.39	3171
3.2	45360	0	196	0	196	196	1474.28	3081
3.2	45504	0	186	0	186	186	1370.63	3135
3.2	45648	0	176	0	176	176	1279.28	3225
3.2	45792	0	165	0	165	165	1183.81	3336
3.2	45936	0	152	0	152	152	1056.38	3240
3.2	46080	0	133	0	133	133	907.725	3243
3.2	46224	0	116	0	116	116	751.155	3111
3.2	46368	0	106	0	106	106	589.56	3366
3.2	46512	0	82	0	82	82	518.915	3312
3.2	46656	0	68	0	68	68	447.107	3360
3.2	46800	0	58	0	58	58	368.638	3297
3.2	46944	0	41	0	41	41	268.479	3273
3.2	47088	0	29	0	29	29	179.971	3390
3.2	47232	0	25	0	25	25	145.789	3318
3.2	47376	0	19	0	19	19	113.148	3279
3.2	47520	0	14	0	14	14	86.8779	3294
3.2	47664	0	7	0	7	7	39.4794	3207
3.2	47808	0	4	0	4	4	18.5397	3204
3.2	47952	0	2	0	2	2	10.1587	3234
3.2	48096	0	1	0	1	1	3.11111	3201
3.2	48240	0	0	0	0	0	0	3228
3.2	48384	0	0	0	0	0	0	3225
3.2	48528	0	0	0	0	0	0	3210
3.2	48672	0	0	0	0	0	0	3240
3.2	48816	0	0	0	0	0	0	3246
3.2	48960	0	0	0	0	0	0	3210
3.2	49104	0	0	0	0	0	0	3174
3.2	49248	0	0	0	0	0	0	3087
3.2	49392	0	0	0	0	0	0	3258
3.2	49536	0	0	0	0	0	0	3255
3.2	49680	0	0	0	0	0	0	3147
3.2	49824	0	0	0	0	0	0	3282
3.2	49968	0	0	0	0	0	0	3246
3.2	50112	0	0	0	0	0	0	3303
3.2	50256	0	0	0	0	0	0	3165
3.2	50400	0	0	0	0	0	0	3126
3.2	50544	0	0	0	0	0	0	3132
3.2	50688	0	0	0	0	0	0	3234
3.2	50832	0	0	0	0	0	0	3201
3.2	50976	0	0	0	0	0	0	3168
3.2	51120	0	0	0	0	0	0	3087
3.2	51264	0	0	0	0	0	0	3201
3.2	51408	0	0	0	0	0	0	3051
3.2	51552	0	0	0	0	0	0	3099
3.2	51696	0	0	0	0	0	0	3147
3.2	51840	0	0	0	0	0	0	3216
3.2	51984	0	0	0	0	0	0	3168
3.2	52128	0	0	0	0	0	0	3168
3.2	52272	0	0	0	0	0	0	3111
3.2	52416	0	0	0	0	0	0	3159
3.2	52560	0	0	0	0	0	0	3144
3.2	52704	0	0	0	0	0	0	3132
3.2	52848	0	0	0	0	0	0	3156
3.2	52992	0	0	0	0	0	0	3207
3.2	53136	0	0	0	0	0	0	3270
3.2	53280	0	0	0	0	0	0	3252
3.2	53424	0	0	0	0	0	0	3174
3.2	53568	0	0	0	0	0	0	3159
3.2	53712	0	0	0	0	0	0	3150
3.2	53856	0	0	0	0	0	0	3186
3.2	54000	0	0	0	0	0	0	3147
3.2	54144	0	0	0	0	0	0	3153
3.2	54288	0	0	0	0	0	0	3264
3.2	54432	0	0	0	0	0	0	3222
3.2	54576	0	0	0	0	0	0	3237
3.2	54720	0	0	0	0	0	0	3201
3.2	54864	0	0	0	0	0	0	3225
3.2	55008	0	0	0	0	0	0	3297
3.2	55152	0	0	0	0	0	0	3342
3.2	55296	0	0	0	0	0	0	3102
3.2	55440	0	0	0	0	0	0	3132
3.2	55584	0	0	0	0	0	0	3096
3.2	55728	0	0	0	0	0	0	3141
3.2	55872	0	0	0	0	0	0	3360
3.2	56016	0	0	0	0	0	0	3366
3.2	56160	0	0	0	0	0	0	3243
3.2	56304	0	0	0	0	0	0	3123
3.2	56448	0	0	0	0	0	0	3099
3.2	56592	0	0	0	0	0	0	3273
3.2	56736	0	0	0	0	0	0	3333
3.2	56880	0	0	0	0	0	0	3186
3.2	57024	0	0	0	0	0	0	3111
3.2	57168	0	0	0	0	0	0	3114
3.2	57312	0	0	0	0	0	0	3240
3.2	57456	0	0	0	0	0	0	3303
3.2	57600	0	0	0	0	0	0	3222
3.2	57744	0	0	0	0	0	0	3243
3.2	57888	0	0	0	0	0	0	3216
3.2	58032	0	0	0	0	0	0	3246
3.2	58176	0	0	0	0	0	0	3141
3.2	58320	0	0	0	0	0	0	3198
3.2	58464	0	0	0	0	0	0	3210
3.2	58608	0	0	0	0	0	0	3150
3.2	58752	0	0	0	0	0	0	3285
3.2	58896	0	0	0	0	0	0	3300
3.2	59040	0	0	0	0	0	0	3270
3.2	59184	0	0	0	0	0	0	3174
3.2	59328	0	0	0	0	0	0	3216
3.2	59472	0	0	0	0	0	0	3189
3.2	59616	0	0	0	0	0	0	3309
3.2	59760	0	0	0	0	0	0	3351
3.2	59904	0	0	0	0	0	0	3084
3.2	60048	0	0	0	0	0	0	3180
3.2	60192	0	0	0	0	0	0	3204
3.2	60336	0	0	0	0	0	0	3255
3.2	60480	0	0	0	0	0	0	3210
3.2	60624	0	0	0	0	0	0	3156
3.2	60768	0	0	0	0	0	0	3186
3.2	60912	0	0	0	0	0	0	3228
3.2	61056	0	0	0	0	0	0	3249
3.2	61200	0	0	0	0	0	0	3171
3.2	61344	0	0	0	0	0	0	3066
3.2	61488	0	0	0	0	0	0	3126
3.2	61632	0	0	0	0	0	0	3201
3.2	61776	0	0	0	0	0	0	3126
3.2	61920	0	0	0	0	0	0	3141
3.2	62064	0	0	0	0	0	0	3159
3.2	62208	0	0	0	0	0	0	3147
3.2	62352	0	0	0	0	0	0	3198
3.2	62496	0	0	0	0	0	0	3210
3.2	62640	0	0	0	0	0	0	3177
3.2	62784	0	0	0	0	0	0	3093
3.2	62928	0	0	0	0	0	0	3156
3.2	63072	0	0	0	0	0	0	3048
3.2	63216	0	0	0	0	0	0	3126
3.2	63360	0	0	0	0	0	0	3096
3.2	63504	0	0	0	0	0	0	3183
3.2	63648	0	0	0	0	0	0	3246
3.2	63792	0	0	0	0	0	0	3042
3.2	63936	0	0	0	0	0	0	3237
3.2	64080	0	0	0	0	0	0	3168
3.2	64224	0	0	0	0	0	0	3141
3.2	64368	0	0	0	0	0	0	3240
3.2	64512	0	0	0	0	0	0	3153
3.2	64656	0	0	0	0	0	0	3180
3.2	64800	0	0	0	0	0	0	3036
3.2	64944	0	0	0	0	0	0	3114
3.2	65088	0	0	0	0	0	0	3147
3.2	65232	0	0	0	0	0	0	3075
3.2	65376	0	0	0	0	0	0	3342
3.2	65520	0	0	0	0	0	0	3243
3.2	65664	0	0	0	0	0	0	3174
3.2	65808	0	0	0	0	0	0	3300
3.2	65952	0	0	0	0	0	0	3177
3.2	66096	0	0	0	0	0	0	3225
3.2	66240	0	0	0	0	0	0	3093
3.2	66384	0	0	0	0	0	0	3237
3.2	66528	0	0	0	0	0	0	3369
3.2	66672	0	0	0	0	0	0	3387
3.2	66816	0	0	0	0	0	0	3255
3.2	66960	0	0	0	0	0	0	3321
3.2	67104	0	0	0	0	0	0	3129
3.2	67248	0	0	0	0	0	0	3126
3.2	67392	0	0	0	0	0	0	3267
3.2	67536	0	0	0	0	0	0	3135
3.2	67680	0	0	0	0	0	0	3168
3.2	67824	0	0	0	0	0	0	3156
3.2	67968	0	0	0	0	0	0	3189
3.2	68112	0	0	0	0	0	0	3069
3.2	68256	0	0	0	0	0	0	3150
3.2	68400	0	0	0	0	0	0	3144
3.2	68544	0	0	0	0	0	0	3240
3.2	68688	0	0	0	0	0	0	3228
3.2	68832	0	0	0	0	0	0	3132
3.2	68976	0	0	0	0	0	0	3156
3.2	69120	0	0	0	0	0	0	3099
4.1	43344	0	51	0	51	51	477.521	2337
4.1	43488	0	47	0	47	47	481.438	2637
4.1	43632	0	46	0	46	46	447.476	2538
4.1	43776	0	42	0	42	42	416.469	2490
4.1	43920	0	36	0	36	36	268.324	2385
4.1	44064	0	33	0	33	33	387.462	2205
4.1	44208	0	28	0	28	28	105.156	2307
4.1	44352	0	23	0	23	23	312.277	2331
4.1	44496	0	16	0	16	16	191.215	2217
4.1	44640	0	13	0	13	13	75.1119	2241
4.1	44784	0	12	0	12	12	150.143	2202
4.1	44928	0	10	0	10	10	79.1067	2181
4.1	45072	0	8	0	8	8	30.0444	2181
4.1	45216	0	7	0	7	7	28.0479	2175
4.1	45360	0	5	0	5	5	15.0222	2241
4.1	45504	0	4	0	4	4	68.0803	2247
4.1	45648	0	2	0	2	2	0	2133
4.1	45792	0	1	0	1	1	0	2103
4.1	45936	0	0	0	0	0	0	2061
4.1	46080	0	0	0	0	0	0	2127
4.1	46224	0	0	0	0	0	0	2034
4.1	46368	0	0	0	0	0	0	2022
4.1	46512	0	0	0	0	0	0	2058
4.1	46656	0	0	0	0	0	0	2112
4.1	46800	0	0	0	0	0	0	2184
4.1	46944	0	0	0	0	0	0	2094
4.1	47088	0	0	0	0	0	0	1998
4.1	47232	0	0	0	0	0	0	2007
4.1	47376	0	0	0	0	0	0	2256
4.1	47520	0	0	0	0	0	0	2229
4.1	47664	0	0	0	0	0	0	2055
4.1	47808	0	0	0	0	0	0	2160
4.1	47952	0	0	0	0	0	0	2163
4.1	48096	0	0	0	0	0	0	2001
4.1	48240	0	0	0	0	0	0	2046
4.1	48384	0	0	0	0	0	0	2082
4.1	48528	0	0	0	0	0	0	2088
4.1	48672	0	0	0	0	0	0	2082
4.1	48816	0	0	0	0	0	0	2034
4.1	48960	0	0	0	0	0	0	2055
4.1	49104	0	0	0	0	0	0	2085
4.1	49248	0	0	0	0	0	0	2100
4.1	49392	0	0	0	0	0	0	2088
4.1	49536	0	0	0	0	0	0	2151
4.1	49680	0	0	0	0	0	0	2124
4.1	49824	0	0	0	0	0	0	2085
4.1	49968	0	0	0	0	0	0	2067
4.1	50112	0	0	0	0	0	0	1980
4.1	50256	0	0	0	0	0	0	2067
4.1	50400	0	0	0	0	0	0	2136
4.1	50544	0	0	0	0	0	0	2016
4.1	50688	0	0	0	0	0	0	2016
4.1	50832	0	0	0	0	0	0	2061
4.1	50976	0	0	0	0	0	0	2061
4.1	51120	0	0	0	0	0	0	2109
4.1	51264	0	0	0	0	0	0	2187
4.1	51408	0	0	0	0	0	0	1989
4.1	51552	0	0	0	0	0	0	2037
4.1	51696	0	0	0	0	0	0	1983
4.1	51840	0	0	0	0	0	0	2016
4.1	51984	0	0	0	0	0	0	2079
4.1	52128	0	0	0	0	0	0	2040
4.1	52272	0	0	0	0	0	0	2001
4.1	52416	0	0	0	0	0	0	1938
4.1	52560	0	0	0	0	0	0	2037
4.1	52704	0	0	0	0	0	0	2106
4.1	52848	0	0	0	0	0	0	2076
4.1	52992	0	0	0	0	0	0	1968
4.1	53136	0	0	0	0	0	0	2070
4.1	53280	0	0	0	0	0	0	2166
4.1	53424	0	0	0	0	0	0	2148
4.1	53568	0	0	0	0	0	0	2100
4.1	53712	0	0	0	0	0	0	2088
4.1	53856	0	0	0	0	0	0	2046
4.1	54000	0	0	0	0	0	0	2181
4.1	54144	0	0	0	0	0	0	2031
4.1	54288	0	0	0	0	0	0	2127
4.1	54432	0	0	0	0	0	0	2232
4.1	54576	0	0	0	0	0	0	2109
4.1	54720	0	0	0	0	0	0	2205
4.1	54864	0	0	0	0	0	0	2112
4.1	55008	0	0	0	0	0	0	2016
4.1	55152	0	0	0	0	0	0	2238
4.1	55296	0	0	0	0	0	0	2163
4.1	55440	0	0	0	0	0	0	2166
4.1	55584	0	0	0	0	0	0	2157
4.1	55728	0	0	0	0	0	0	2181
4.1	55872	0	0	0	0	0	0	2223
4.1	56016	0	0	0	0	0	0	2142
4.1	56160	0	0	0	0	0	0	2094
4.1	56304	0	0	0	0	0	0	2169
4.1	56448	0	0	0	0	0	0	2160
4.1	56592	0	0	0	0	0	0	2106
4.1	56736	0	0	0	0	0	0	2166
4.1	56880	0	0	0	0	0	0	2196
4.1	57024	0	0	0	0	0	0	2199
4.1	57168	0	0	0	0	0	0	2124
4.1	57312	0	0	0	0	0	0	2112
4.1	57456	0	0	0	0	0	0	2145
4.1	57600	0	0	0	0	0	0	2088
4.1	57744	0	0	0	0	0	0	2070
4.1	57888	0	0	0	0	0	0	2118
4.1	58032	0	0	0	0	0	0	2127
4.1	58176	0	0	0	0	0	0	2127
4.1	58320	0	0	0	0	0	0	2100
4.1	58464	0	0	0	0	0	0	2103
4.1	58608	0	0	0	0	0	0	2076
4.1	58752	0	0	0	0	0	0	2022
4.1	58896	0	0	0	0	0	0	2097
4.1	59040	0	0	0	0	0	0	2133
4.1	59184	0	0	0	0	0	0	2277
4.1	59328	0	0	0	0	0	0	2163
4.1	59472	0	0	0	0	0	0	2040
4.1	59616	0	0	0	0	0	0	2181
4.1	59760	0	0	0	0	0	0	2115
4.1	59904	0	0	0	0	0	0	2181
4.1	60048	0	0	0	0	0	0	2259
4.1	60192	0	0	0	0	0	0	2274
4.1	60336	0	0	0	0	0	0	2112
4.1	60480	0	0	0	0	0	0	2007
4.1	60624	0	0	0	0	0	0	2061
4.1	60768	0	0	0	0	0	0	1983
4.1	60912	0	0	0	0	0	0	2163
4.1	61056	0	0	0	0	0	0	2142
4.1	61200	0	0	0	0	0	0	2169
4.1	61344	0	0	0	0	0	0	2031
4.1	61488	0	0	0	0	0	0	2088
4.1	61632	0	0	0	0	0	0	2115
4.1	61776	0	0	0	0	0	0	2040
4.1	61920	0	0	0	0	0	0	2028
4.1	62064	0	0	0	0	0	0	2178
4.1	62208	0	0	0	0	0	0	2250
4.1	62352	0	0	0	0	0	0	2151
4.1	62496	0	0	0	0	0	0	2103
4.1	62640	0	0	0	0	0	0	2151
4.1	62784	0	0	0	0	0	0	2190
4.1	62928	0	0	0	0	0	0	2094
4.1	63072	0	0	0	0	0	0	2142
4.1	63216	0	0	0	0	0	0	2082
4.1	63360	0	0	0	0	0	0	2070
4.1	63504	0	0	0	0	0	0	2202
4.1	63648	0	0	0	0	0	0	2175
4.1	63792	0	0	0	0	0	0	2157
4.1	63936	0	0	0	0	0	0	2217
4.1	64080	0	0	0	0	0	0	2160
4.1	64224	0	0	0	0	0	0	2070
4.1	64368	0	0	0	0	0	0	2094
4.1	64512	0	0	0	0	0	0	2142
4.1	64656	0	0	0	0	0	0	2142
4.1	64800	0	0	0	0	0	0	2148
4.1	64944	0	0	0	0	0	0	2049
4.1	65088	0	0	0	0	0	0	2187
4.1	65232	0	0	0	0	0	0	2130
4.1	65376	0	0	0	0	0	0	2130
4.1	65520	0	0	0	0	0	0	2151
4.1	65664	0	0	0	0	0	0	2151
4.1	65808	0	0	0	0	0	0	2133
4.1	65952	0	0	0	0	0	0	2067
4.1	66096	0	0	0	0	0	0	2169
4.1	66240	0	0	0	0	0	0	2244
4.1	66384	0	0	0	0	0	0	2184
4.1	66528	0	0	0	0	0	0	2091
4.1	66672	0	0	0	0	0	0	2088
4.1	66816	0	0	0	0	0	0	2046
4.1	66960	0	0	0	0	0	0	2082
4.1	67104	0	0	0	0	0	0	2040
4.1	67248	0	0	0	0	0	0	2079
4.1	67392	0	0	0	0	0	0	2142
4.1	67536	0	0	0	0	0	0	2151
4.1	67680	0	0	0	0	0	0	2019
4.1	67824	0	0	0	0	0	0	2127
4.1	67968	0	0	0	0	0	0	2079
4.1	68112	0	0	0	0	0	0	2079
4.1	68256	0	0	0	0	0	0	2040
4.1	68400	0	0	0	0	0	0	2130
4.1	68544	0	0	0	0	0	0	2163
4.1	68688	0	0	0	0	0	0	2175
4.1	68832	0	0	0	0	0	0	2124
4.1	68976	0	0	0	0	0	0	2115
4.1	69120	0	0	0	0	0	0	2055
4.2	43344	0	29	0	29	29	153.272	1992
4.2	43488	0	28	0	28	28	82.1495	1968
4.2	43632	0	25	0	25	25	56.097	1929
4.2	43776	0	22	0	22	22	58.0923	1956
4.2	43920	0	16	0	16	16	58.0923	2007
4.2	44064	0	11	0	11	11	45.0667	1905
4.2	44208	0	8	0	8	8	34.0392	1920
4.2	44352	0	6	0	6	6	15.0222	2019
4.2	44496	0	5	0	5	5	17.0196	2007
4.2	44640	0	5	0	5	5	17.0196	2004
4.2	44784	0	3	0	3	3	17.0196	1974
4.2	44928	0	2	0	2	2	13.0256	1863
4.2	45072	0	2	0	2	2	15.0222	1935
4.2	45216	0	1	0	1	1	0	1941
4.2	45360	0	0	0	0	0	0	1851
4.2	45504	0	0	0	0	0	0	1827
4.2	45648	0	0	0	0	0	0	1740
4.2	45792	0	0	0	0	0	0	1701
4.2	45936	0	0	0	0	0	0	1818
4.2	46080	0	0	0	0	0	0	1875
4.2	46224	0	0	0	0	0	0	1776
4.2	46368	0	0	0	0	0	0	1749
4.2	46512	0	0	0	0	0	0	1707
4.2	46656	0	0	0	0	0	0	1686
4.2	46800	0	0	0	0	0	0	1728
4.2	46944	0	0	0	0	0	0	1755
4.2	47088	0	0	0	0	0	0	1788
4.2	47232	0	0	0	0	0	0	1827
4.2	47376	0	0	0	0	0	0	1839
4.2	47520	0	0	0	0	0	0	1872
4.2	47664	0	0	0	0	0	0	1899
4.2	47808	0	0	0	0	0	0	1971
4.2	47952	0	0	0	0	0	0	1923
4.2	48096	0	0	0	0	0	0	1794
4.2	48240	0	0	0	0	0	0	1881
4.2	48384	0	0	0	0	0	0	1923
4.2	48528	0	0	0	0	0	0	1944
4.2	48672	0	0	0	0	0	0	1995
4.2	48816	0	0	0	0	0	0	1869
4.2	48960	0	0	0	0	0	0	1818
4.2	49104	0	0	0	0	0	0	1938
4.2	49248	0	0	0	0	0	0	1989
4.2	49392	0	0	0	0	0	0	1842
4.2	49536	0	0	0	0	0	0	1926
4.2	49680	0	0	0	0	0	0	1830
4.2	49824	0	0	0	0	0	0	1803
4.2	49968	0	0	0	0	0	0	1875
4.2	50112	0	0	0	0	0	0	1914
4.2	50256	0	0	0	0	0	0	1875
4.2	50400	0	0	0	0	0	0	1761
4.2	50544	0	0	0	0	0	0	1839
4.2	50688	0	0	0	0	0	0	1752
4.2	50832	0	0	0	0	0	0	1932
4.2	50976	0	0	0	0	0	0	1941
4.2	51120	0	0	0	0	0	0	2010
4.2	51264	0	0	0	0	0	0	1914
4.2	51408	0	0	0	0	0	0	1935
4.2	51552	0	0	0	0	0	0	1920
4.2	51696	0	0	0	0	0	0	1899
4.2	51840	0	0	0	0	0	0	1851
4.2	51984	0	0	0	0	0	0	1788
4.2	52128	0	0	0	0	0	0	1869
4.2	52272	0	0	0	0	0	0	1782
4.2	52416	0	0	0	0	0	0	1812
4.2	52560	0	0	0	0	0	0	1863
4.2	52704	0	0	0	0	0	0	1782
4.2	52848	0	0	0	0	0	0	1842
4.2	52992	0	0	0	0	0	0	1755
4.2	53136	0	0	0	0	0	0	1905
4.2	53280	0	0	0	0	0	0	1920
4.2	53424	0	0	0	0	0	0	1893
4.2	53568	0	0	0	0	0	0	1815
4.2	53712	0	0	0	0	0	0	1842
4.2	53856	0	0	0	0	0	0	1863
4.2	54000	0	0	0	0	0	0	1854
4.2	54144	0	0	0	0	0	0	1971
4.2	54288	0	0	0	0	0	0	1863
4.2	54432	0	0	0	0	0	0	1917
4.2	54576	0	0	0	0	0	0	1881
4.2	54720	0	0	0	0	0	0	1902
4.2	54864	0	0	0	0	0	0	1953
4.2	55008	0	0	0	0	0	0	1848
4.2	55152	0	0	0	0	0	0	2031
4.2	55296	0	0	0	0	0	0	2040
4.2	55440	0	0	0	0	0	0	1929
4.2	55584	0	0	0	0	0	0	1878
4.2	55728	0	0	0	0	0	0	1932
4.2	55872	0	0	0	0	0	0	1995
4.2	56016	0	0	0	0	0	0	1983
4.2	56160	0	0	0	0	0	0	1854
4.2	56304	0	0	0	0	0	0	1884
4.2	56448	0	0	0	0	0	0	2064
4.2	56592	0	0	0	0	0	0	1950
4.2	56736	0	0	0	0	0	0	1914
4.2	56880	0	0	0	0	0	0	1884
4.2	57024	0	0	0	0	0	0	1848
4.2	57168	0	0	0	0	0	0	1797
4.2	57312	0	0	0	0	0	0	1854
4.2	57456	0	0	0	0	0	0	1842
4.2	57600	0	0	0	0	0	0	1923
4.2	57744	0	0	0	0	0	0	1821
4.2	57888	0	0	0	0	0	0	1929
4.2	58032	0	0	0	0	0	0	1866
4.2	58176	0	0	0	0	0	0	1815
4.2	58320	0	0	0	0	0	0	1893
4.2	58464	0	0	0	0	0	0	1995
4.2	58608	0	0	0	0	0	0	1854
4.2	58752	0	0	0	0	0	0	1833
4.2	58896	0	0	0	0	0	0	1854
4.2	59040	0	0	0	0	0	0	1950
4.2	59184	0	0	0	0	0	0	1830
4.2	59328	0	0	0	0	0	0	1836
4.2	59472	0	0	0	0	0	0	1920
4.2	59616	0	0	0	0	0	0	1857
4.2	59760	0	0	0	0	0	0	1854
4.2	59904	0	0	0	0	0	0	1848
4.2	60048	0	0	0	0	0	0	1860
4.2	60192	0	0	0	0	0	0	1860
4.2	60336	0	0	0	0	0	0	1809
4.2	60480	0	0	0	0	0	0	1830
4.2	60624	0	0	0	0	0	0	1869
4.2	60768	0	0	0	0	0	0	1911
4.2	60912	0	0	0	0	0	0	1965
4.2	61056	0	0	0	0	0	0	1965
4.2	61200	0	0	0	0	0	0	1878
4.2	61344	0	0	0	0	0	0	1899
4.2	61488	0	0	0	0	0	0	1842
4.2	61632	0	0	0	0	0	0	1935
4.2	61776	0	0	0	0	0	0	1788
4.2	61920	0	0	0	0	0	0	1830
4.2	62064	0	0	0	0	0	0	1782
4.2	62208	0	0	0	0	0	0	1827
4.2	62352	0	0	0	0	0	0	1800
4.2	62496	0	0	0	0	0	0	1785
4.2	62640	0	0	0	0	0	0	1929
4.2	62784	0	0	0	0	0	0	1923
4.2	62928	0	0	0	0	0	0	2004
4.2	63072	0	0	0	0	0	0	1920
4.2	63216	0	0	0	0	0	0	1893
4.2	63360	0	0	0	0	0	0	1986
4.2	63504	0	0	0	0	0	0	1797
4.2	63648	0	0	0	0	0	0	1848
4.2	63792	0	0	0	0	0	0	1791
4.2	63936	0	0	0	0	0	0	1761
4.2	64080	0	0	0	0	0	0	1812
4.2	64224	0	0	0	0	0	0	1821
4.2	64368	0	0	0	0	0	0	1752
4.2	64512	0	0	0	0	0	0	1815
4.2	64656	0	0	0	0	0	0	1893
4.2	64800	0	0	0	0	0	0	1926
4.2	64944	0	0	0	0	0	0	1860
4.2	65088	0	0	0	0	0	0	1926
4.2	65232	0	0	0	0	0	0	2034
4.2	65376	0	0	0	0	0	0	1944
4.2	65520	0	0	0	0	0	0	1845
4.2	65664	0	0	0	0	0	0	1791
4.2	65808	0	0	0	0	0	0	1923
4.2	65952	0	0	0	0	0	0	1923
4.2	66096	0	0	0	0	0	0	1860
4.2	66240	0	0	0	0	0	0	1773
4.2	66384	0	0	0	0	0	0	1722
4.2	66528	0	0	0	0	0	0	1854
4.2	66672	0	0	0	0	0	0	1902
4.2	66816	0	0	0	0	0	0	1806
4.2	66960	0	0	0	0	0	0	1854
4.2	67104	0	0	0	0	0	0	1854
4.2	67248	0	0	0	0	0	0	1905
4.2	67392	0	0	0	0	0	0	1896
4.2	67536	0	0	0	0	0	0	1917
4.2	67680	0	0	0	0	0	0	1884
4.2	67824	0	0	0	0	0	0	1866
4.2	67968	0	0	0	0	0	0	1863
4.2	68112	0	0	0	0	0	0	1845
4.2	68256	0	0	0	0	0	0	1911
4.2	68400	0	0	0	0	0	0	1875
4.2	68544	0	0	0	0	0	0	1815
4.2	68688	0	0	0	0	0	0	1938
4.2	68832	0	0	0	0	0	0	1809
4.2	68976	0	0	0	0	0	0	1911
4.2	69120	0	0	0	0	0	0	1899
5.1	43344	0	66	0	66	66	1.33333	4134
5.1	43488	0	61	0	61	61	1.33333	4077
5.1	43632	0	55	0	55	55	1.33333	4104
5.1	43776	0	49	0	49	49	1.33333	4155
5.1	43920	0	44	0	44	44	1.33333	4017
5.1	44064	0	37	0	37	37	1.33333	3987
5.1	44208	0	32	0	32	32	0	4011
5.1	44352	0	31	0	31	31	0	4140
5.1	44496	0	26	0	26	26	0	4107
5.1	44640	0	18	0	18	18	0	4203
5.1	44784	0	14	0	14	14	0	4026
5.1	44928	0	8	0	8	8	0	4134
5.1	45072	0	5	0	5	5	0	4059
5.1	45216	0	2	0	2	2	0	4137
5.1	45360	0	2	0	2	2	0	3933
5.1	45504	0	1	0	1	1	0	4077
5.1	45648	0	1	0	1	1	0	4068
5.1	45792	0	1	0	1	1	0	4056
5.1	45936	0	0	0	0	0	0	4089
5.1	46080	0	0	0	0	0	0	4029
5.1	46224	0	0	0	0	0	0	4164
5.1	46368	0	0	0	0	0	0	4035
5.1	46512	0	0	0	0	0	0	4134
5.1	46656	0	0	0	0	0	0	4152
5.1	46800	0	0	0	0	0	0	4002
5.1	46944	0	0	0	0	0	0	4062
5.1	47088	0	0	0	0	0	0	4050
5.1	47232	0	0	0	0	0	0	4080
5.1	47376	0	0	0	0	0	0	4041
5.1	47520	0	0	0	0	0	0	4056
5.1	47664	0	0	0	0	0	0	3939
5.1	47808	0	0	0	0	0	0	3990
5.1	47952	0	0	0	0	0	0	4143
5.1	48096	0	0	0	0	0	0	4173
5.1	48240	0	0	0	0	0	0	4155
5.1	48384	0	0	0	0	0	0	4011
5.1	48528	0	0	0	0	0	0	3969
5.1	48672	0	0	0	0	0	0	4089
5.1	48816	0	0	0	0	0	0	4089
5.1	48960	0	0	0	0	0	0	4200
5.1	49104	0	0	0	0	0	0	4185
5.1	49248	0	0	0	0	0	0	4293
5.1	49392	0	0	0	0	0	0	4155
5.1	49536	0	0	0	0	0	0	4032
5.1	49680	0	0	0	0	0	0	4044
5.1	49824	0	0	0	0	0	0	3921
5.1	49968	0	0	0	0	0	0	3897
5.1	50112	0	0	0	0	0	0	4083
5.1	50256	0	0	0	0	0	0	4116
5.1	50400	0	0	0	0	0	0	4062
5.1	50544	0	0	0	0	0	0	4122
5.1	50688	0	0	0	0	0	0	3966
5.1	50832	0	0	0	0	0	0	3954
5.1	50976	0	0	0	0	0	0	4071
5.1	51120	0	0	0	0	0	0	3993
5.1	51264	0	0	0	0	0	0	4077
5.1	51408	0	0	0	0	0	0	4089
5.1	51552	0	0	0	0	0	0	4194
5.1	51696	0	0	0	0	0	0	4194
5.1	51840	0	0	0	0	0	0	3993
5.1	51984	0	0	0	0	0	0	4056
5.1	52128	0	0	0	0	0	0	4086
5.1	52272	0	0	0	0	0	0	4158
5.1	52416	0	0	0	0	0	0	4095
5.1	52560	0	0	0	0	0	0	4173
5.1	52704	0	0	0	0	0	0	4296
5.1	52848	0	0	0	0	0	0	4179
5.1	52992	0	0	0	0	0	0	4242
5.1	53136	0	0	0	0	0	0	4053
5.1	53280	0	0	0	0	0	0	4182
5.1	53424	0	0	0	0	0	0	4230
5.1	53568	0	0	0	0	0	0	4218
5.1	53712	0	0	0	0	0	0	4218
5.1	53856	0	0	0	0	0	0	4299
5.1	54000	0	0	0	0	0	0	4233
5.1	54144	0	0	0	0	0	0	4326
5.1	54288	0	0	0	0	0	0	4194
5.1	54432	0	0	0	0	0	0	4371
5.1	54576	0	0	0	0	0	0	4260
5.1	54720	0	0	0	0	0	0	4170
5.1	54864	0	0	0	0	0	0	4164
5.1	55008	0	0	0	0	0	0	4242
5.1	55152	0	0	0	0	0	0	4170
5.1	55296	0	0	0	0	0	0	4332
5.1	55440	0	0	0	0	0	0	4305
5.1	55584	0	0	0	0	0	0	4197
5.1	55728	0	0	0	0	0	0	4089
5.1	55872	0	0	0	0	0	0	4101
5.1	56016	0	0	0	0	0	0	3939
5.1	56160	0	0	0	0	0	0	3846
5.1	56304	0	0	0	0	0	0	3867
5.1	56448	0	0	0	0	0	0	3990
5.1	56592	0	0	0	0	0	0	3900
5.1	56736	0	0	0	0	0	0	3828
5.1	56880	0	0	0	0	0	0	3855
5.1	57024	0	0	0	0	0	0	3888
5.1	57168	0	0	0	0	0	0	3984
5.1	57312	0	0	0	0	0	0	3969
5.1	57456	0	0	0	0	0	0	3921
5.1	57600	0	0	0	0	0	0	3843
5.1	57744	0	0	0	0	0	0	3990
5.1	57888	0	0	0	0	0	0	3984
5.1	58032	0	0	0	0	0	0	4029
5.1	58176	0	0	0	0	0	0	4020
5.1	58320	0	0	0	0	0	0	3972
5.1	58464	0	0	0	0	0	0	4083
5.1	58608	0	0	0	0	0	0	3906
5.1	58752	0	0	0	0	0	0	3999
5.1	58896	0	0	0	0	0	0	4041
5.1	59040	0	0	0	0	0	0	3969
5.1	59184	0	0	0	0	0	0	3930
5.1	59328	0	0	0	0	0	0	4116
5.1	59472	0	0	0	0	0	0	4020
5.1	59616	0	0	0	0	0	0	4032
5.1	59760	0	0	0	0	0	0	3924
5.1	59904	0	0	0	0	0	0	3996
5.1	60048	0	0	0	0	0	0	3990
5.1	60192	0	0	0	0	0	0	4029
5.1	60336	0	0	0	0	0	0	4020
5.1	60480	0	0	0	0	0	0	4056
5.1	60624	0	0	0	0	0	0	4158
5.1	60768	0	0	0	0	0	0	4218
5.1	60912	0	0	0	0	0	0	3933
5.1	61056	0	0	0	0	0	0	3963
5.1	61200	0	0	0	0	0	0	4068
5.1	61344	0	0	0	0	0	0	4077
5.1	61488	0	0	0	0	0	0	4032
5.1	61632	0	0	0	0	0	0	4071
5.1	61776	0	0	0	0	0	0	3882
5.1	61920	0	0	0	0	0	0	3957
5.1	62064	0	0	0	0	0	0	4095
5.1	62208	0	0	0	0	0	0	4110
5.1	62352	0	0	0	0	0	0	3972
5.1	62496	0	0	0	0	0	0	4122
5.1	62640	0	0	0	0	0	0	4077
5.1	62784	0	0	0	0	0	0	4056
5.1	62928	0	0	0	0	0	0	4017
5.1	63072	0	0	0	0	0	0	4062
5.1	63216	0	0	0	0	0	0	4119
5.1	63360	0	0	0	0	0	0	4026
5.1	63504	0	0	0	0	0	0	3984
5.1	63648	0	0	0	0	0	0	4116
5.1	63792	0	0	0	0	0	0	4068
5.1	63936	0	0	0	0	0	0	4209
5.1	64080	0	0	0	0	0	0	4152
5.1	64224	0	0	0	0	0	0	4011
5.1	64368	0	0	0	0	0	0	4116
5.1	64512	0	0	0	0	0	0	4005
5.1	64656	0	0	0	0	0	0	4041
5.1	64800	0	0	0	0	0	0	4056
5.1	64944	0	0	0	0	0	0	4038
5.1	65088	0	0	0	0	0	0	4251
5.1	65232	0	0	0	0	0	0	4362
5.1	65376	0	0	0	0	0	0	4173
5.1	65520	0	0	0	0	0	0	4104
5.1	65664	0	0	0	0	0	0	4221
5.1	65808	0	0	0	0	0	0	4425
5.1	65952	0	0	0	0	0	0	4287
5.1	66096	0	0	0	0	0	0	4143
5.1	66240	0	0	0	0	0	0	4185
5.1	66384	0	0	0	0	0	0	4122
5.1	66528	0	0	0	0	0	0	4113
5.1	66672	0	0	0	0	0	0	4224
5.1	66816	0	0	0	0	0	0	4323
5.1	66960	0	0	0	0	0	0	4125
5.1	67104	0	0	0	0	0	0	4110
5.1	67248	0	0	0	0	0	0	4167
5.1	67392	0	0	0	0	0	0	4161
5.1	67536	0	0	0	0	0	0	4200
5.1	67680	0	0	0	0	0	0	4116
5.1	67824	0	0	0	0	0	0	4026
5.1	67968	0	0	0	0	0	0	4008
5.1	68112	0	0	0	0	0	0	4089
5.1	68256	0	0	0	0	0	0	4140
5.1	68400	0	0	0	0	0	0	4191
5.1	68544	0	0	0	0	0	0	4110
5.1	68688	0	0	0	0	0	0	4212
5.1	68832	0	0	0	0	0	0	4158
5.1	68976	0	0	0	0	0	0	3984
5.1	69120	0	0	0	0	0	0	3957
6.3	43344	524	2680	31	2649	3204	57652.8	12664
6.3	43488	377	2665	18	2647	3042	51491.2	12616
6.3	43632	279	2640	13	2627	2919	47448.4	12572
6.3	43776	275	2629	4	2625	2904	46327.2	11866
6.3	43920	242	2600	4	2596	2842	44228.5	11448
6.3	44064	222	2564	1	2563	2786	42981.3	11039
6.3	44208	194	2562	11	2551	2756	42796.4	10701
6.3	44352	160	2535	3	2532	2695	40825.9	11032
6.3	44496	144	2504	1	2503	2648	40105.4	10989
6.3	44640	132	2458	1	2457	2590	38154.3	10618
6.3	44784	121	2420	0	2420	2541	36283.2	10445
6.3	44928	147	2391	1	2390	2538	36138.2	10467
6.3	45072	132	2362	0	2362	2494	35425.9	10316
6.3	45216	92	2342	1	2341	2434	33307.6	9762
6.3	45360	111	2314	1	2313	2425	33596.8	9697
6.3	45504	89	2284	3	2281	2373	32027.8	9870
6.3	45648	68	2253	0	2253	2321	30085.5	9632
6.3	45792	90	2217	0	2217	2307	29979.7	9568
6.3	45936	69	2214	1	2213	2283	28979.2	9471
6.3	46080	71	2181	1	2180	2252	28071	9257
6.3	46224	45	2150	1	2149	2195	27402.8	9762
6.3	46368	50	2113	0	2113	2163	27199.6	9893
6.3	46512	57	2085	1	2084	2142	26521.6	9763
6.3	46656	56	2059	0	2059	2115	26151.4	9404
6.3	46800	46	2030	1	2029	2076	25874.8	9531
6.3	46944	22	2007	0	2007	2029	25393.9	9755
6.3	47088	9	1976	0	1976	1985	24558.4	9720
6.3	47232	10	1947	0	1947	1957	24102.2	9836
6.3	47376	6	1920	0	1920	1926	23765.1	9752
6.3	47520	4	1885	0	1885	1889	23066.1	9666
6.3	47664	9	1855	0	1855	1864	22880.7	9606
6.3	47808	11	1822	0	1822	1833	22373.7	9676
6.3	47952	13	1799	4	1795	1812	22159.3	9512
6.3	48096	3	1768	3	1765	1771	20889.4	9957
6.3	48240	7	1738	0	1738	1745	20491.2	9654
6.3	48384	8	1709	0	1709	1717	19918.8	9765
6.3	48528	9	1679	0	1679	1688	19325.7	9908
6.3	48672	1	1653	0	1653	1654	19033.5	9820
6.3	48816	2	1632	0	1632	1634	18617.3	9481
6.3	48960	2	1610	0	1610	1612	18439.2	9793
6.3	49104	1	1585	0	1585	1586	18231	9736
6.3	49248	0	1548	0	1548	1548	17467.5	9730
6.3	49392	0	1529	0	1529	1529	16977.6	9667
6.3	49536	0	1499	0	1499	1499	16815.4	9640
6.3	49680	0	1471	0	1471	1471	16122.1	9561
6.3	49824	0	1449	0	1449	1449	15878.3	9648
6.3	49968	0	1422	0	1422	1422	15412.9	9654
6.3	50112	0	1383	0	1383	1383	14927.7	9798
6.3	50256	0	1358	0	1358	1358	14445.5	9774
6.3	50400	0	1332	0	1332	1332	14179.3	10092
6.3	50544	0	1309	0	1309	1309	13890.5	10056
6.3	50688	0	1279	0	1279	1279	13590	10071
6.3	50832	0	1253	0	1253	1253	13131.1	9969
6.3	50976	0	1233	0	1233	1233	13116.7	9948
6.3	51120	0	1206	0	1206	1206	12695.6	9981
6.3	51264	0	1180	0	1180	1180	12323.4	10116
6.3	51408	0	1146	0	1146	1146	11730.3	9744
6.3	51552	0	1114	0	1114	1114	11383.6	10107
6.3	51696	0	1076	0	1076	1076	10986.5	9873
6.3	51840	0	1052	0	1052	1052	10640.2	9969
6.3	51984	0	1026	0	1026	1026	10222.5	9852
6.3	52128	0	998	0	998	998	10057	10098
6.3	52272	0	980	0	980	980	9846.8	9903
6.3	52416	0	955	0	955	955	9556.86	9699
6.3	52560	0	924	0	924	924	9317.33	9720
6.3	52704	0	901	0	901	901	9036.25	9810
6.3	52848	0	874	0	874	874	8750.03	9993
6.3	52992	0	849	0	849	849	8407.15	10005
6.3	53136	0	823	0	823	823	8252.57	9999
6.3	53280	0	806	0	806	806	7997.76	9843
6.3	53424	0	777	0	777	777	7646.65	9693
6.3	53568	0	741	0	741	741	7397.43	10086
6.3	53712	0	719	0	719	719	7078.28	9984
6.3	53856	0	695	0	695	695	7034.67	9954
6.3	54000	0	677	0	677	677	6744.47	10062
6.3	54144	0	647	0	647	647	6472.92	9981
6.3	54288	0	624	0	624	624	6178.54	10194
6.3	54432	0	595	0	595	595	5896.33	9960
6.3	54576	0	569	0	569	569	5497.23	10260
6.3	54720	0	543	0	543	543	5150.52	10065
6.3	54864	0	518	0	518	518	4815.64	10071
6.3	55008	0	491	0	491	491	4536.52	10110
6.3	55152	0	466	0	466	466	4142.13	10050
6.3	55296	0	435	0	435	435	3980.98	9912
6.3	55440	0	408	0	408	408	3770.78	10149
6.3	55584	0	381	0	381	381	3409.88	10434
6.3	55728	0	349	0	349	349	3012	10176
6.3	55872	0	322	0	322	322	2761.84	9981
6.3	56016	0	294	0	294	294	2570.83	10107
6.3	56160	0	264	0	264	264	2230.29	10035
6.3	56304	0	235	0	235	235	1970.96	10191
6.3	56448	0	204	0	204	204	1591.5	10185
6.3	56592	0	181	0	181	181	1373.28	10062
6.3	56736	0	151	0	151	151	977.784	9792
6.3	56880	0	127	0	127	127	751.55	9789
6.3	57024	0	108	0	108	108	563.437	9753
6.3	57168	0	82	0	82	82	335.299	9777
6.3	57312	0	67	0	67	67	321.203	9747
6.3	57456	0	59	0	59	59	262.144	9831
6.3	57600	0	49	0	49	49	212.118	9831
6.3	57744	0	40	0	40	40	195.099	9678
6.3	57888	0	36	0	36	36	112.053	9798
6.3	58032	0	33	0	33	33	114.052	9627
6.3	58176	0	26	0	26	26	89.0383	9918
6.3	58320	0	19	0	19	19	42.032	9801
6.3	58464	0	13	0	13	13	23.0145	10074
6.3	58608	0	13	0	13	13	23.0145	10035
6.3	58752	0	11	0	11	11	0	10056
6.3	58896	0	11	0	11	11	0	9900
6.3	59040	0	10	0	10	10	0	9876
6.3	59184	0	8	0	8	8	0	9894
6.3	59328	0	8	0	8	8	0	9921
6.3	59472	0	7	0	7	7	0	9843
6.3	59616	0	7	0	7	7	0	9756
6.3	59760	0	2	0	2	2	0	9633
6.3	59904	0	0	0	0	0	0	9537
6.3	60048	0	0	0	0	0	0	9816
6.3	60192	0	0	0	0	0	0	10014
6.3	60336	0	0	0	0	0	0	10041
6.3	60480	0	0	0	0	0	0	9999
6.3	60624	0	0	0	0	0	0	9933
6.3	60768	0	0	0	0	0	0	9948
6.3	60912	0	0	0	0	0	0	9816
6.3	61056	0	0	0	0	0	0	9771
6.3	61200	0	0	0	0	0	0	9990
6.3	61344	0	0	0	0	0	0	9903
6.3	61488	0	0	0	0	0	0	9945
6.3	61632	0	0	0	0	0	0	10269
6.3	61776	0	0	0	0	0	0	10167
6.3	61920	0	0	0	0	0	0	10044
6.3	62064	0	0	0	0	0	0	9882
6.3	62208	0	0	0	0	0	0	9885
6.3	62352	0	0	0	0	0	0	10179
6.3	62496	0	0	0	0	0	0	10434
6.3	62640	0	0	0	0	0	0	10005
6.3	62784	0	0	0	0	0	0	9861
6.3	62928	0	0	0	0	0	0	10170
6.3	63072	0	0	0	0	0	0	10023
6.3	63216	0	0	0	0	0	0	10257
6.3	63360	0	0	0	0	0	0	10176
6.3	63504	0	0	0	0	0	0	10119
6.3	63648	0	0	0	0	0	0	9999
6.3	63792	0	0	0	0	0	0	10056
6.3	63936	0	0	0	0	0	0	10032
6.3	64080	0	0	0	0	0	0	10032
6.3	64224	0	0	0	0	0	0	9867
6.3	64368	0	0	0	0	0	0	9972
6.3	64512	0	0	0	0	0	0	9906
6.3	64656	0	0	0	0	0	0	9984
6.3	64800	0	0	0	0	0	0	9894
6.3	64944	0	0	0	0	0	0	9933
6.3	65088	0	0	0	0	0	0	10038
6.3	65232	0	0	0	0	0	0	10104
6.3	65376	0	0	0	0	0	0	9792
6.3	65520	0	0	0	0	0	0	9876
6.3	65664	0	0	0	0	0	0	9669
6.3	65808	0	0	0	0	0	0	9927
6.3	65952	0	0	0	0	0	0	9798
6.3	66096	0	0	0	0	0	0	9939
6.3	66240	0	0	0	0	0	0	9987
6.3	66384	0	0	0	0	0	0	9840
6.3	66528	0	0	0	0	0	0	9618
6.3	66672	0	0	0	0	0	0	9777
6.3	66816	0	0	0	0	0	0	9846
6.3	66960	0	0	0	0	0	0	9945
6.3	67104	0	0	0	0	0	0	9687
6.3	67248	0	0	0	0	0	0	9699
6.3	67392	0	0	0	0	0	0	10113
6.3	67536	0	0	0	0	0	0	9951
6.3	67680	0	0	0	0	0	0	9690
6.3	67824	0	0	0	0	0	0	9834
6.3	67968	0	0	0	0	0	0	9897
6.3	68112	0	0	0	0	0	0	9807
6.3	68256	0	0	0	0	0	0	9894
6.3	68400	0	0	0	0	0	0	9822
6.3	68544	0	0	0	0	0	0	9855
6.3	68688	0	0	0	0	0	0	9990
6.3	68832	0	0	0	0	0	0	9984
6.3	68976	0	0	0	0	0	0	9816
6.3	69120	0	0	0	0	0	0	9945
7.3	43344	0	33	0	33	33	299.709	1041
7.3	43488	0	30	0	30	30	262.627	1140
7.3	43632	0	29	0	29	29	258.636	1152
7.3	43776	0	22	0	22	22	207.474	1188
7.3	43920	0	21	0	21	21	192.451	1146
7.3	44064	0	18	0	18	18	177.429	1116
7.3	44208	0	16	0	16	16	167.34	1107
7.3	44352	0	15	0	15	15	154.315	1152
7.3	44496	0	10	0	10	10	115.239	1083
7.3	44640	0	7	0	7	7	70.1737	1026
7.3	44784	0	6	0	6	6	65.1315	1116
7.3	44928	0	4	0	4	4	37.0828	1113
7.3	45072	0	3	0	3	3	24.0559	1065
7.3	45216	0	2	0	2	2	11.0303	1077
7.3	45360	0	1	0	1	1	11.0303	1113
7.3	45504	0	1	0	1	1	11.0303	1071
7.3	45648	0	1	0	1	1	11.0303	1065
7.3	45792	0	0	0	0	0	0	1149
7.3	45936	0	0	0	0	0	0	1080
7.3	46080	0	0	0	0	0	0	1068
7.3	46224	0	0	0	0	0	0	1050
7.3	46368	0	0	0	0	0	0	1152
7.3	46512	0	0	0	0	0	0	1140
7.3	46656	0	0	0	0	0	0	1095
7.3	46800	0	0	0	0	0	0	1086
7.3	46944	0	0	0	0	0	0	1062
7.3	47088	0	0	0	0	0	0	1017
7.3	47232	0	0	0	0	0	0	1074
7.3	47376	0	0	0	0	0	0	1074
7.3	47520	0	0	0	0	0	0	1083
7.3	47664	0	0	0	0	0	0	1134
7.3	47808	0	0	0	0	0	0	1203
7.3	47952	0	0	0	0	0	0	1110
7.3	48096	0	0	0	0	0	0	1089
7.3	48240	0	0	0	0	0	0	1140
7.3	48384	0	0	0	0	0	0	1065
7.3	48528	0	0	0	0	0	0	1161
7.3	48672	0	0	0	0	0	0	1125
7.3	48816	0	0	0	0	0	0	1140
7.3	48960	0	0	0	0	0	0	1185
7.3	49104	0	0	0	0	0	0	1119
7.3	49248	0	0	0	0	0	0	1140
7.3	49392	0	0	0	0	0	0	1224
7.3	49536	0	0	0	0	0	0	1176
7.3	49680	0	0	0	0	0	0	1080
7.3	49824	0	0	0	0	0	0	1029
7.3	49968	0	0	0	0	0	0	1041
7.3	50112	0	0	0	0	0	0	1086
7.3	50256	0	0	0	0	0	0	1086
7.3	50400	0	0	0	0	0	0	1062
7.3	50544	0	0	0	0	0	0	1068
7.3	50688	0	0	0	0	0	0	1074
7.3	50832	0	0	0	0	0	0	1110
7.3	50976	0	0	0	0	0	0	1128
7.3	51120	0	0	0	0	0	0	1140
7.3	51264	0	0	0	0	0	0	1119
7.3	51408	0	0	0	0	0	0	1086
7.3	51552	0	0	0	0	0	0	1206
7.3	51696	0	0	0	0	0	0	1227
7.3	51840	0	0	0	0	0	0	1143
7.3	51984	0	0	0	0	0	0	1035
7.3	52128	0	0	0	0	0	0	1164
7.3	52272	0	0	0	0	0	0	1206
7.3	52416	0	0	0	0	0	0	1122
7.3	52560	0	0	0	0	0	0	1083
7.3	52704	0	0	0	0	0	0	993
7.3	52848	0	0	0	0	0	0	1092
7.3	52992	0	0	0	0	0	0	1173
7.3	53136	0	0	0	0	0	0	1119
7.3	53280	0	0	0	0	0	0	1059
7.3	53424	0	0	0	0	0	0	1056
7.3	53568	0	0	0	0	0	0	981
7.3	53712	0	0	0	0	0	0	1149
7.3	53856	0	0	0	0	0	0	1221
7.3	54000	0	0	0	0	0	0	1209
7.3	54144	0	0	0	0	0	0	1065
7.3	54288	0	0	0	0	0	0	1047
7.3	54432	0	0	0	0	0	0	1068
7.3	54576	0	0	0	0	0	0	1110
7.3	54720	0	0	0	0	0	0	1173
7.3	54864	0	0	0	0	0	0	1092
7.3	55008	0	0	0	0	0	0	1038
7.3	55152	0	0	0	0	0	0	1056
7.3	55296	0	0	0	0	0	0	1017
7.3	55440	0	0	0	0	0	0	1035
7.3	55584	0	0	0	0	0	0	1116
7.3	55728	0	0	0	0	0	0	1044
7.3	55872	0	0	0	0	0	0	963
7.3	56016	0	0	0	0	0	0	969
7.3	56160	0	0	0	0	0	0	1050
7.3	56304	0	0	0	0	0	0	1023
7.3	56448	0	0	0	0	0	0	990
7.3	56592	0	0	0	0	0	0	996
7.3	56736	0	0	0	0	0	0	984
7.3	56880	0	0	0	0	0	0	1074
7.3	57024	0	0	0	0	0	0	1092
7.3	57168	0	0	0	0	0	0	1170
7.3	57312	0	0	0	0	0	0	1071
7.3	57456	0	0	0	0	0	0	1065
7.3	57600	0	0	0	0	0	0	1029
7.3	57744	0	0	0	0	0	0	1065
7.3	57888	0	0	0	0	0	0	1056
7.3	58032	0	0	0	0	0	0	1098
7.3	58176	0	0	0	0	0	0	1077
7.3	58320	0	0	0	0	0	0	1053
7.3	58464	0	0	0	0	0	0	1047
7.3	58608	0	0	0	0	0	0	1083
7.3	58752	0	0	0	0	0	0	1107
7.3	58896	0	0	0	0	0	0	1086
7.3	59040	0	0	0	0	0	0	1038
7.3	59184	0	0	0	0	0	0	1038
7.3	59328	0	0	0	0	0	0	1062
7.3	59472	0	0	0	0	0	0	1131
7.3	59616	0	0	0	0	0	0	1107
7.3	59760	0	0	0	0	0	0	1062
7.3	59904	0	0	0	0	0	0	1098
7.3	60048	0	0	0	0	0	0	990
7.3	60192	0	0	0	0	0	0	1113
7.3	60336	0	0	0	0	0	0	966
7.3	60480	0	0	0	0	0	0	1032
7.3	60624	0	0	0	0	0	0	1056
7.3	60768	0	0	0	0	0	0	1089
7.3	60912	0	0	0	0	0	0	1104
7.3	61056	0	0	0	0	0	0	1068
7.3	61200	0	0	0	0	0	0	1068
7.3	61344	0	0	0	0	0	0	1086
7.3	61488	0	0	0	0	0	0	1038
7.3	61632	0	0	0	0	0	0	1077
7.3	61776	0	0	0	0	0	0	1161
7.3	61920	0	0	0	0	0	0	1179
7.3	62064	0	0	0	0	0	0	1095
7.3	62208	0	0	0	0	0	0	1119
7.3	62352	0	0	0	0	0	0	1038
7.3	62496	0	0	0	0	0	0	1101
7.3	62640	0	0	0	0	0	0	1119
7.3	62784	0	0	0	0	0	0	1134
7.3	62928	0	0	0	0	0	0	1140
7.3	63072	0	0	0	0	0	0	1134
7.3	63216	0	0	0	0	0	0	1119
7.3	63360	0	0	0	0	0	0	1011
7.3	63504	0	0	0	0	0	0	1140
7.3	63648	0	0	0	0	0	0	1125
7.3	63792	0	0	0	0	0	0	1146
7.3	63936	0	0	0	0	0	0	1089
7.3	64080	0	0	0	0	0	0	1101
7.3	64224	0	0	0	0	0	0	1134
7.3	64368	0	0	0	0	0	0	1116
7.3	64512	0	0	0	0	0	0	1137
7.3	64656	0	0	0	0	0	0	1113
7.3	64800	0	0	0	0	0	0	1143
7.3	64944	0	0	0	0	0	0	1080
7.3	65088	0	0	0	0	0	0	1041
7.3	65232	0	0	0	0	0	0	1053
7.3	65376	0	0	0	0	0	0	1173
7.3	65520	0	0	0	0	0	0	1146
7.3	65664	0	0	0	0	0	0	1077
7.3	65808	0	0	0	0	0	0	1005
7.3	65952	0	0	0	0	0	0	1089
7.3	66096	0	0	0	0	0	0	1137
7.3	66240	0	0	0	0	0	0	1176
7.3	66384	0	0	0	0	0	0	1197
7.3	66528	0	0	0	0	0	0	1278
7.3	66672	0	0	0	0	0	0	1152
7.3	66816	0	0	0	0	0	0	1116
7.3	66960	0	0	0	0	0	0	1029
7.3	67104	0	0	0	0	0	0	1011
7.3	67248	0	0	0	0	0	0	1041
7.3	67392	0	0	0	0	0	0	1242
7.3	67536	0	0	0	0	0	0	1185
7.3	67680	0	0	0	0	0	0	1092
7.3	67824	0	0	0	0	0	0	1125
7.3	67968	0	0	0	0	0	0	1053
7.3	68112	0	0	0	0	0	0	1140
7.3	68256	0	0	0	0	0	0	1167
7.3	68400	0	0	0	0	0	0	1137
7.3	68544	0	0	0	0	0	0	1164
7.3	68688	0	0	0	0	0	0	1059
7.3	68832	0	0	0	0	0	0	1077
7.3	68976	0	0	0	0	0	0	1104
7.3	69120	0	0	0	0	0	0	1104
8.2	43344	0	40	0	40	40	207.368	1539
8.2	43488	0	37	0	37	37	165.346	1605
8.2	43632	0	32	0	32	32	124.27	1665
8.2	43776	0	27	0	27	27	127.214	1629
8.2	43920	0	23	0	23	23	115.237	1500
8.2	44064	0	20	0	20	20	110.197	1578
8.2	44208	0	17	0	17	17	0	1638
8.2	44352	0	14	0	14	14	65.1294	1653
8.2	44496	0	13	0	13	13	0	1671
8.2	44640	0	11	0	11	11	56.097	1569
8.2	44784	0	8	0	8	8	37.0816	1560
8.2	44928	0	5	0	5	5	30.0444	1605
8.2	45072	0	3	0	3	3	30.0444	1644
8.2	45216	0	1	0	1	1	0	1584
8.2	45360	0	1	0	1	1	0	1569
8.2	45504	0	1	0	1	1	0	1533
8.2	45648	0	0	0	0	0	0	1599
8.2	45792	0	0	0	0	0	0	1593
8.2	45936	0	0	0	0	0	0	1551
8.2	46080	0	0	0	0	0	0	1434
8.2	46224	0	0	0	0	0	0	1503
8.2	46368	0	0	0	0	0	0	1560
8.2	46512	0	0	0	0	0	0	1536
8.2	46656	0	0	0	0	0	0	1458
8.2	46800	0	0	0	0	0	0	1530
8.2	46944	0	0	0	0	0	0	1476
8.2	47088	0	0	0	0	0	0	1566
8.2	47232	0	0	0	0	0	0	1554
8.2	47376	0	0	0	0	0	0	1503
8.2	47520	0	0	0	0	0	0	1566
8.2	47664	0	0	0	0	0	0	1536
8.2	47808	0	0	0	0	0	0	1566
8.2	47952	0	0	0	0	0	0	1554
8.2	48096	0	0	0	0	0	0	1449
8.2	48240	0	0	0	0	0	0	1530
8.2	48384	0	0	0	0	0	0	1596
8.2	48528	0	0	0	0	0	0	1668
8.2	48672	0	0	0	0	0	0	1581
8.2	48816	0	0	0	0	0	0	1509
8.2	48960	0	0	0	0	0	0	1500
8.2	49104	0	0	0	0	0	0	1392
8.2	49248	0	0	0	0	0	0	1524
8.2	49392	0	0	0	0	0	0	1545
8.2	49536	0	0	0	0	0	0	1602
8.2	49680	0	0	0	0	0	0	1503
8.2	49824	0	0	0	0	0	0	1482
8.2	49968	0	0	0	0	0	0	1467
8.2	50112	0	0	0	0	0	0	1497
8.2	50256	0	0	0	0	0	0	1536
8.2	50400	0	0	0	0	0	0	1479
8.2	50544	0	0	0	0	0	0	1548
8.2	50688	0	0	0	0	0	0	1554
8.2	50832	0	0	0	0	0	0	1539
8.2	50976	0	0	0	0	0	0	1557
8.2	51120	0	0	0	0	0	0	1539
8.2	51264	0	0	0	0	0	0	1569
8.2	51408	0	0	0	0	0	0	1503
8.2	51552	0	0	0	0	0	0	1491
8.2	51696	0	0	0	0	0	0	1551
8.2	51840	0	0	0	0	0	0	1536
8.2	51984	0	0	0	0	0	0	1509
8.2	52128	0	0	0	0	0	0	1494
8.2	52272	0	0	0	0	0	0	1485
8.2	52416	0	0	0	0	0	0	1506
8.2	52560	0	0	0	0	0	0	1461
8.2	52704	0	0	0	0	0	0	1467
8.2	52848	0	0	0	0	0	0	1500
8.2	52992	0	0	0	0	0	0	1401
8.2	53136	0	0	0	0	0	0	1503
8.2	53280	0	0	0	0	0	0	1509
8.2	53424	0	0	0	0	0	0	1455
8.2	53568	0	0	0	0	0	0	1437
8.2	53712	0	0	0	0	0	0	1452
8.2	53856	0	0	0	0	0	0	1515
8.2	54000	0	0	0	0	0	0	1515
8.2	54144	0	0	0	0	0	0	1497
8.2	54288	0	0	0	0	0	0	1551
8.2	54432	0	0	0	0	0	0	1644
8.2	54576	0	0	0	0	0	0	1563
8.2	54720	0	0	0	0	0	0	1572
8.2	54864	0	0	0	0	0	0	1524
8.2	55008	0	0	0	0	0	0	1521
8.2	55152	0	0	0	0	0	0	1572
8.2	55296	0	0	0	0	0	0	1539
8.2	55440	0	0	0	0	0	0	1479
8.2	55584	0	0	0	0	0	0	1431
8.2	55728	0	0	0	0	0	0	1419
8.2	55872	0	0	0	0	0	0	1506
8.2	56016	0	0	0	0	0	0	1551
8.2	56160	0	0	0	0	0	0	1587
8.2	56304	0	0	0	0	0	0	1437
8.2	56448	0	0	0	0	0	0	1509
8.2	56592	0	0	0	0	0	0	1590
8.2	56736	0	0	0	0	0	0	1602
8.2	56880	0	0	0	0	0	0	1482
8.2	57024	0	0	0	0	0	0	1557
8.2	57168	0	0	0	0	0	0	1668
8.2	57312	0	0	0	0	0	0	1581
8.2	57456	0	0	0	0	0	0	1515
8.2	57600	0	0	0	0	0	0	1560
8.2	57744	0	0	0	0	0	0	1509
8.2	57888	0	0	0	0	0	0	1500
8.2	58032	0	0	0	0	0	0	1503
8.2	58176	0	0	0	0	0	0	1506
8.2	58320	0	0	0	0	0	0	1518
8.2	58464	0	0	0	0	0	0	1506
8.2	58608	0	0	0	0	0	0	1551
8.2	58752	0	0	0	0	0	0	1527
8.2	58896	0	0	0	0	0	0	1464
8.2	59040	0	0	0	0	0	0	1521
8.2	59184	0	0	0	0	0	0	1491
8.2	59328	0	0	0	0	0	0	1446
8.2	59472	0	0	0	0	0	0	1497
8.2	59616	0	0	0	0	0	0	1509
8.2	59760	0	0	0	0	0	0	1449
8.2	59904	0	0	0	0	0	0	1434
8.2	60048	0	0	0	0	0	0	1458
8.2	60192	0	0	0	0	0	0	1467
8.2	60336	0	0	0	0	0	0	1527
8.2	60480	0	0	0	0	0	0	1596
8.2	60624	0	0	0	0	0	0	1566
8.2	60768	0	0	0	0	0	0	1530
8.2	60912	0	0	0	0	0	0	1623
8.2	61056	0	0	0	0	0	0	1569
8.2	61200	0	0	0	0	0	0	1539
8.2	61344	0	0	0	0	0	0	1569
8.2	61488	0	0	0	0	0	0	1566
8.2	61632	0	0	0	0	0	0	1533
8.2	61776	0	0	0	0	0	0	1455
8.2	61920	0	0	0	0	0	0	1455
8.2	62064	0	0	0	0	0	0	1464
8.2	62208	0	0	0	0	0	0	1482
8.2	62352	0	0	0	0	0	0	1512
8.2	62496	0	0	0	0	0	0	1542
8.2	62640	0	0	0	0	0	0	1560
8.2	62784	0	0	0	0	0	0	1566
8.2	62928	0	0	0	0	0	0	1539
8.2	63072	0	0	0	0	0	0	1530
8.2	63216	0	0	0	0	0	0	1509
8.2	63360	0	0	0	0	0	0	1569
8.2	63504	0	0	0	0	0	0	1506
8.2	63648	0	0	0	0	0	0	1491
8.2	63792	0	0	0	0	0	0	1512
8.2	63936	0	0	0	0	0	0	1548
8.2	64080	0	0	0	0	0	0	1584
8.2	64224	0	0	0	0	0	0	1566
8.2	64368	0	0	0	0	0	0	1452
8.2	64512	0	0	0	0	0	0	1437
8.2	64656	0	0	0	0	0	0	1452
8.2	64800	0	0	0	0	0	0	1500
8.2	64944	0	0	0	0	0	0	1503
8.2	65088	0	0	0	0	0	0	1575
8.2	65232	0	0	0	0	0	0	1557
8.2	65376	0	0	0	0	0	0	1389
8.2	65520	0	0	0	0	0	0	1521
8.2	65664	0	0	0	0	0	0	1461
8.2	65808	0	0	0	0	0	0	1527
8.2	65952	0	0	0	0	0	0	1518
8.2	66096	0	0	0	0	0	0	1602
8.2	66240	0	0	0	0	0	0	1602
8.2	66384	0	0	0	0	0	0	1539
8.2	66528	0	0	0	0	0	0	1620
8.2	66672	0	0	0	0	0	0	1599
8.2	66816	0	0	0	0	0	0	1569
8.2	66960	0	0	0	0	0	0	1623
8.2	67104	0	0	0	0	0	0	1650
8.2	67248	0	0	0	0	0	0	1599
8.2	67392	0	0	0	0	0	0	1656
8.2	67536	0	0	0	0	0	0	1548
8.2	67680	0	0	0	0	0	0	1461
8.2	67824	0	0	0	0	0	0	1473
8.2	67968	0	0	0	0	0	0	1467
8.2	68112	0	0	0	0	0	0	1542
8.2	68256	0	0	0	0	0	0	1437
8.2	68400	0	0	0	0	0	0	1452
8.2	68544	0	0	0	0	0	0	1551
8.2	68688	0	0	0	0	0	0	1557
8.2	68832	0	0	0	0	0	0	1458
8.2	68976	0	0	0	0	0	0	1515
8.2	69120	0	0	0	0	0	0	1542
9.3	43344	56	226	0	226	282	5812.42	4287
9.3	43488	35	216	0	216	251	4809.3	3871
9.3	43632	11	209	0	209	220	3779.16	3651
9.3	43776	4	188	0	188	192	3089.09	3564
9.3	43920	5	163	0	163	168	2644.46	3416
9.3	44064	5	135	0	135	140	2077.88	3176
9.3	44208	2	113	0	113	115	1610.58	3111
9.3	44352	0	94	0	94	94	1255.49	3136
9.3	44496	0	81	0	81	81	1076.92	3076
9.3	44640	0	64	0	64	64	911.813	3127
9.3	44784	0	47	0	47	47	688.629	3214
9.3	44928	0	34	0	34	34	513.469	3207
9.3	45072	0	24	0	24	24	319.249	2964
9.3	45216	0	17	0	17	17	245.166	3147
9.3	45360	0	12	0	12	12	195.139	3234
9.3	45504	0	8	0	8	8	141.117	3063
9.3	45648	0	6	0	6	6	130.092	3114
9.3	45792	0	6	0	6	6	130.092	3174
9.3	45936	0	4	0	4	4	92.0584	3036
9.3	46080	0	3	0	3	3	65.0462	3063
9.3	46224	0	2	0	2	2	44.0304	3039
9.3	46368	0	1	0	1	1	21.0159	2976
9.3	46512	0	0	0	0	0	0	3114
9.3	46656	0	0	0	0	0	0	3117
9.3	46800	0	0	0	0	0	0	3042
9.3	46944	0	0	0	0	0	0	3057
9.3	47088	0	0	0	0	0	0	3114
9.3	47232	0	0	0	0	0	0	3081
9.3	47376	0	0	0	0	0	0	3252
9.3	47520	0	0	0	0	0	0	3210
9.3	47664	0	0	0	0	0	0	3210
9.3	47808	0	0	0	0	0	0	3252
9.3	47952	0	0	0	0	0	0	3132
9.3	48096	0	0	0	0	0	0	3168
9.3	48240	0	0	0	0	0	0	3081
9.3	48384	0	0	0	0	0	0	3174
9.3	48528	0	0	0	0	0	0	3285
9.3	48672	0	0	0	0	0	0	3396
9.3	48816	0	0	0	0	0	0	3228
9.3	48960	0	0	0	0	0	0	3318
9.3	49104	0	0	0	0	0	0	3195
9.3	49248	0	0	0	0	0	0	3312
9.3	49392	0	0	0	0	0	0	3285
9.3	49536	0	0	0	0	0	0	3237
9.3	49680	0	0	0	0	0	0	3177
9.3	49824	0	0	0	0	0	0	3360
9.3	49968	0	0	0	0	0	0	3417
9.3	50112	0	0	0	0	0	0	3327
9.3	50256	0	0	0	0	0	0	3234
9.3	50400	0	0	0	0	0	0	3126
9.3	50544	0	0	0	0	0	0	3315
9.3	50688	0	0	0	0	0	0	3348
9.3	50832	0	0	0	0	0	0	3150
9.3	50976	0	0	0	0	0	0	3270
9.3	51120	0	0	0	0	0	0	3285
9.3	51264	0	0	0	0	0	0	3354
9.3	51408	0	0	0	0	0	0	3270
9.3	51552	0	0	0	0	0	0	3246
9.3	51696	0	0	0	0	0	0	3477
9.3	51840	0	0	0	0	0	0	3339
9.3	51984	0	0	0	0	0	0	3168
9.3	52128	0	0	0	0	0	0	3348
9.3	52272	0	0	0	0	0	0	3450
9.3	52416	0	0	0	0	0	0	3339
9.3	52560	0	0	0	0	0	0	3318
9.3	52704	0	0	0	0	0	0	3414
9.3	52848	0	0	0	0	0	0	3378
9.3	52992	0	0	0	0	0	0	3372
9.3	53136	0	0	0	0	0	0	3318
9.3	53280	0	0	0	0	0	0	3300
9.3	53424	0	0	0	0	0	0	3255
9.3	53568	0	0	0	0	0	0	3291
9.3	53712	0	0	0	0	0	0	3261
9.3	53856	0	0	0	0	0	0	3357
9.3	54000	0	0	0	0	0	0	3147
9.3	54144	0	0	0	0	0	0	3225
9.3	54288	0	0	0	0	0	0	3168
9.3	54432	0	0	0	0	0	0	3318
9.3	54576	0	0	0	0	0	0	3366
9.3	54720	0	0	0	0	0	0	3438
9.3	54864	0	0	0	0	0	0	3153
9.3	55008	0	0	0	0	0	0	3282
9.3	55152	0	0	0	0	0	0	3186
9.3	55296	0	0	0	0	0	0	3357
9.3	55440	0	0	0	0	0	0	3519
9.3	55584	0	0	0	0	0	0	3210
9.3	55728	0	0	0	0	0	0	3375
9.3	55872	0	0	0	0	0	0	3393
9.3	56016	0	0	0	0	0	0	3273
9.3	56160	0	0	0	0	0	0	3384
9.3	56304	0	0	0	0	0	0	3384
9.3	56448	0	0	0	0	0	0	3339
9.3	56592	0	0	0	0	0	0	3357
9.3	56736	0	0	0	0	0	0	3222
9.3	56880	0	0	0	0	0	0	3264
9.3	57024	0	0	0	0	0	0	3462
9.3	57168	0	0	0	0	0	0	3402
9.3	57312	0	0	0	0	0	0	3453
9.3	57456	0	0	0	0	0	0	3336
9.3	57600	0	0	0	0	0	0	3282
9.3	57744	0	0	0	0	0	0	3288
9.3	57888	0	0	0	0	0	0	3273
9.3	58032	0	0	0	0	0	0	3261
9.3	58176	0	0	0	0	0	0	3405
9.3	58320	0	0	0	0	0	0	3363
9.3	58464	0	0	0	0	0	0	3285
9.3	58608	0	0	0	0	0	0	3204
9.3	58752	0	0	0	0	0	0	3276
9.3	58896	0	0	0	0	0	0	3378
9.3	59040	0	0	0	0	0	0	3411
9.3	59184	0	0	0	0	0	0	3255
9.3	59328	0	0	0	0	0	0	3360
9.3	59472	0	0	0	0	0	0	3483
9.3	59616	0	0	0	0	0	0	3405
9.3	59760	0	0	0	0	0	0	3264
9.3	59904	0	0	0	0	0	0	3321
9.3	60048	0	0	0	0	0	0	3297
9.3	60192	0	0	0	0	0	0	3360
9.3	60336	0	0	0	0	0	0	3459
9.3	60480	0	0	0	0	0	0	3285
9.3	60624	0	0	0	0	0	0	3213
9.3	60768	0	0	0	0	0	0	3426
9.3	60912	0	0	0	0	0	0	3390
9.3	61056	0	0	0	0	0	0	3348
9.3	61200	0	0	0	0	0	0	3387
9.3	61344	0	0	0	0	0	0	3246
9.3	61488	0	0	0	0	0	0	3336
9.3	61632	0	0	0	0	0	0	3249
9.3	61776	0	0	0	0	0	0	3273
9.3	61920	0	0	0	0	0	0	3303
9.3	62064	0	0	0	0	0	0	3288
9.3	62208	0	0	0	0	0	0	3354
9.3	62352	0	0	0	0	0	0	3342
9.3	62496	0	0	0	0	0	0	3363
9.3	62640	0	0	0	0	0	0	3273
9.3	62784	0	0	0	0	0	0	3312
9.3	62928	0	0	0	0	0	0	3342
9.3	63072	0	0	0	0	0	0	3264
9.3	63216	0	0	0	0	0	0	3432
9.3	63360	0	0	0	0	0	0	3336
9.3	63504	0	0	0	0	0	0	3279
9.3	63648	0	0	0	0	0	0	3270
9.3	63792	0	0	0	0	0	0	3315
9.3	63936	0	0	0	0	0	0	3264
9.3	64080	0	0	0	0	0	0	3216
9.3	64224	0	0	0	0	0	0	3339
9.3	64368	0	0	0	0	0	0	3246
9.3	64512	0	0	0	0	0	0	3363
9.3	64656	0	0	0	0	0	0	3342
9.3	64800	0	0	0	0	0	0	3339
9.3	64944	0	0	0	0	0	0	3219
9.3	65088	0	0	0	0	0	0	3126
9.3	65232	0	0	0	0	0	0	3246
9.3	65376	0	0	0	0	0	0	3309
9.3	65520	0	0	0	0	0	0	3291
9.3	65664	0	0	0	0	0	0	3324
9.3	65808	0	0	0	0	0	0	3237
9.3	65952	0	0	0	0	0	0	3222
9.3	66096	0	0	0	0	0	0	3258
9.3	66240	0	0	0	0	0	0	3270
9.3	66384	0	0	0	0	0	0	3435
9.3	66528	0	0	0	0	0	0	3327
9.3	66672	0	0	0	0	0	0	3303
9.3	66816	0	0	0	0	0	0	3231
9.3	66960	0	0	0	0	0	0	3336
9.3	67104	0	0	0	0	0	0	3360
9.3	67248	0	0	0	0	0	0	3288
9.3	67392	0	0	0	0	0	0	3099
9.3	67536	0	0	0	0	0	0	3357
9.3	67680	0	0	0	0	0	0	3408
9.3	67824	0	0	0	0	0	0	3231
9.3	67968	0	0	0	0	0	0	3231
9.3	68112	0	0	0	0	0	0	3387
9.3	68256	0	0	0	0	0	0	3435
9.3	68400	0	0	0	0	0	0	3471
9.3	68544	0	0	0	0	0	0	3207
9.3	68688	0	0	0	0	0	0	3345
9.3	68832	0	0	0	0	0	0	3438
9.3	68976	0	0	0	0	0	0	3375
9.3	69120	0	0	0	0	0	0	3357
10.2	43344	0	62	0	62	62	307.801	1194
10.2	43488	0	60	0	60	60	329.744	1206
10.2	43632	0	54	0	54	54	346.657	1242
10.2	43776	0	53	0	53	53	316.718	1128
10.2	43920	0	52	0	52	52	305.688	1188
10.2	44064	0	48	0	48	48	321.65	1230
10.2	44208	0	43	0	43	43	294.657	1188
10.2	44352	0	39	0	39	39	281.632	1167
10.2	44496	0	35	0	35	35	254.641	1161
10.2	44640	0	33	0	33	33	255.58	1173
10.2	44784	0	33	0	33	33	271.543	1155
10.2	44928	0	32	0	32	32	242.555	1170
10.2	45072	0	29	0	29	29	220.494	1188
10.2	45216	0	25	0	25	25	209.464	1140
10.2	45360	0	24	0	24	24	209.464	1185
10.2	45504	0	20	0	20	20	185.408	1356
10.2	45648	0	20	0	20	20	173.436	1293
10.2	45792	0	15	0	15	15	120.28	1299
10.2	45936	0	11	0	11	11	85.1935	1248
10.2	46080	0	9	0	9	9	59.1422	1194
10.2	46224	0	9	0	9	9	63.1329	1194
10.2	46368	0	8	0	8	8	44.1212	1281
10.2	46512	0	7	0	7	7	37.0816	1284
10.2	46656	0	7	0	7	7	37.0816	1176
10.2	46800	0	5	0	5	5	13.0256	1176
10.2	46944	0	5	0	5	5	13.0256	1251
10.2	47088	0	3	0	3	3	0	1215
10.2	47232	0	3	0	3	3	0	1131
10.2	47376	0	2	0	2	2	0	1071
10.2	47520	0	2	0	2	2	0	1092
10.2	47664	0	2	0	2	2	0	1152
10.2	47808	0	1	0	1	1	0	1140
10.2	47952	0	0	0	0	0	0	1110
10.2	48096	0	0	0	0	0	0	1092
10.2	48240	0	0	0	0	0	0	1059
10.2	48384	0	0	0	0	0	0	1089
10.2	48528	0	0	0	0	0	0	1071
10.2	48672	0	0	0	0	0	0	1056
10.2	48816	0	0	0	0	0	0	1083
10.2	48960	0	0	0	0	0	0	1083
10.2	49104	0	0	0	0	0	0	1158
10.2	49248	0	0	0	0	0	0	1110
10.2	49392	0	0	0	0	0	0	1104
10.2	49536	0	0	0	0	0	0	1116
10.2	49680	0	0	0	0	0	0	1083
10.2	49824	0	0	0	0	0	0	1149
10.2	49968	0	0	0	0	0	0	1116
10.2	50112	0	0	0	0	0	0	1122
10.2	50256	0	0	0	0	0	0	1065
10.2	50400	0	0	0	0	0	0	1074
10.2	50544	0	0	0	0	0	0	1092
10.2	50688	0	0	0	0	0	0	1152
10.2	50832	0	0	0	0	0	0	1095
10.2	50976	0	0	0	0	0	0	1002
10.2	51120	0	0	0	0	0	0	1095
10.2	51264	0	0	0	0	0	0	1038
10.2	51408	0	0	0	0	0	0	1131
10.2	51552	0	0	0	0	0	0	1155
10.2	51696	0	0	0	0	0	0	1167
10.2	51840	0	0	0	0	0	0	1158
10.2	51984	0	0	0	0	0	0	1053
10.2	52128	0	0	0	0	0	0	1068
10.2	52272	0	0	0	0	0	0	1152
10.2	52416	0	0	0	0	0	0	1179
10.2	52560	0	0	0	0	0	0	1173
10.2	52704	0	0	0	0	0	0	1143
10.2	52848	0	0	0	0	0	0	1071
10.2	52992	0	0	0	0	0	0	1077
10.2	53136	0	0	0	0	0	0	1029
10.2	53280	0	0	0	0	0	0	1083
10.2	53424	0	0	0	0	0	0	1059
10.2	53568	0	0	0	0	0	0	1134
10.2	53712	0	0	0	0	0	0	1131
10.2	53856	0	0	0	0	0	0	1164
10.2	54000	0	0	0	0	0	0	1176
10.2	54144	0	0	0	0	0	0	1191
10.2	54288	0	0	0	0	0	0	1173
10.2	54432	0	0	0	0	0	0	1125
10.2	54576	0	0	0	0	0	0	1119
10.2	54720	0	0	0	0	0	0	1101
10.2	54864	0	0	0	0	0	0	1122
10.2	55008	0	0	0	0	0	0	1170
10.2	55152	0	0	0	0	0	0	1221
10.2	55296	0	0	0	0	0	0	1107
10.2	55440	0	0	0	0	0	0	1101
10.2	55584	0	0	0	0	0	0	1116
10.2	55728	0	0	0	0	0	0	1119
10.2	55872	0	0	0	0	0	0	1176
10.2	56016	0	0	0	0	0	0	1119
10.2	56160	0	0	0	0	0	0	1140
10.2	56304	0	0	0	0	0	0	1164
10.2	56448	0	0	0	0	0	0	1095
10.2	56592	0	0	0	0	0	0	1173
10.2	56736	0	0	0	0	0	0	1188
10.2	56880	0	0	0	0	0	0	1140
10.2	57024	0	0	0	0	0	0	1020
10.2	57168	0	0	0	0	0	0	1086
10.2	57312	0	0	0	0	0	0	1104
10.2	57456	0	0	0	0	0	0	1170
10.2	57600	0	0	0	0	0	0	1095
10.2	57744	0	0	0	0	0	0	1014
10.2	57888	0	0	0	0	0	0	1095
10.2	58032	0	0	0	0	0	0	1071
10.2	58176	0	0	0	0	0	0	1086
10.2	58320	0	0	0	0	0	0	1077
10.2	58464	0	0	0	0	0	0	1107
10.2	58608	0	0	0	0	0	0	1095
10.2	58752	0	0	0	0	0	0	1155
10.2	58896	0	0	0	0	0	0	1068
10.2	59040	0	0	0	0	0	0	1107
10.2	59184	0	0	0	0	0	0	1173
10.2	59328	0	0	0	0	0	0	1119
10.2	59472	0	0	0	0	0	0	984
10.2	59616	0	0	0	0	0	0	1014
10.2	59760	0	0	0	0	0	0	1047
10.2	59904	0	0	0	0	0	0	1125
10.2	60048	0	0	0	0	0	0	1173
10.2	60192	0	0	0	0	0	0	1119
10.2	60336	0	0	0	0	0	0	1200
10.2	60480	0	0	0	0	0	0	1146
10.2	60624	0	0	0	0	0	0	1155
10.2	60768	0	0	0	0	0	0	1056
10.2	60912	0	0	0	0	0	0	1092
10.2	61056	0	0	0	0	0	0	1134
10.2	61200	0	0	0	0	0	0	1143
10.2	61344	0	0	0	0	0	0	1110
10.2	61488	0	0	0	0	0	0	1056
10.2	61632	0	0	0	0	0	0	1083
10.2	61776	0	0	0	0	0	0	1101
10.2	61920	0	0	0	0	0	0	1101
10.2	62064	0	0	0	0	0	0	1065
10.2	62208	0	0	0	0	0	0	1065
10.2	62352	0	0	0	0	0	0	1149
10.2	62496	0	0	0	0	0	0	1125
10.2	62640	0	0	0	0	0	0	1107
10.2	62784	0	0	0	0	0	0	1179
10.2	62928	0	0	0	0	0	0	1203
10.2	63072	0	0	0	0	0	0	1185
10.2	63216	0	0	0	0	0	0	1203
10.2	63360	0	0	0	0	0	0	1116
10.2	63504	0	0	0	0	0	0	1101
10.2	63648	0	0	0	0	0	0	1134
10.2	63792	0	0	0	0	0	0	1143
10.2	63936	0	0	0	0	0	0	1137
10.2	64080	0	0	0	0	0	0	1122
10.2	64224	0	0	0	0	0	0	1068
10.2	64368	0	0	0	0	0	0	1173
10.2	64512	0	0	0	0	0	0	1188
10.2	64656	0	0	0	0	0	0	1152
10.2	64800	0	0	0	0	0	0	1200
10.2	64944	0	0	0	0	0	0	1116
10.2	65088	0	0	0	0	0	0	1176
10.2	65232	0	0	0	0	0	0	1152
10.2	65376	0	0	0	0	0	0	1176
10.2	65520	0	0	0	0	0	0	1215
10.2	65664	0	0	0	0	0	0	1212
10.2	65808	0	0	0	0	0	0	1215
10.2	65952	0	0	0	0	0	0	1125
10.2	66096	0	0	0	0	0	0	1200
10.2	66240	0	0	0	0	0	0	1170
10.2	66384	0	0	0	0	0	0	1206
10.2	66528	0	0	0	0	0	0	1116
10.2	66672	0	0	0	0	0	0	1185
10.2	66816	0	0	0	0	0	0	1161
10.2	66960	0	0	0	0	0	0	1122
10.2	67104	0	0	0	0	0	0	1101
10.2	67248	0	0	0	0	0	0	1143
10.2	67392	0	0	0	0	0	0	1125
10.2	67536	0	0	0	0	0	0	1083
10.2	67680	0	0	0	0	0	0	1173
10.2	67824	0	0	0	0	0	0	1260
10.2	67968	0	0	0	0	0	0	1131
10.2	68112	0	0	0	0	0	0	1185
10.2	68256	0	0	0	0	0	0	1155
10.2	68400	0	0	0	0	0	0	1131
10.2	68544	0	0	0	0	0	0	1152
10.2	68688	0	0	0	0	0	0	1176
10.2	68832	0	0	0	0	0	0	1158
10.2	68976	0	0	0	0	0	0	1158
10.2	69120	0	0	0	0	0	0	1215
11.1	43344	0	30	0	30	30	55.1515	879
11.1	43488	0	29	0	29	29	51.165	759
11.1	43632	0	28	0	28	28	194.575	822
11.1	43776	0	28	0	28	28	51.165	834
11.1	43920	0	26	0	26	26	44.1212	780
11.1	44064	0	26	0	26	26	48.1119	840
11.1	44208	0	24	0	24	24	44.1254	828
11.1	44352	0	24	0	24	24	40.1347	813
11.1	44496	0	21	0	21	21	29.1044	777
11.1	44640	0	19	0	19	19	115.362	780
11.1	44784	0	18	0	18	18	31.0997	828
11.1	44928	0	17	0	17	17	31.0997	882
11.1	45072	0	17	0	17	17	29.1044	831
11.1	45216	0	14	0	14	14	29.1044	843
11.1	45360	0	12	0	12	12	22.0627	960
11.1	45504	0	10	0	10	10	11.0303	1020
11.1	45648	0	10	0	10	10	9.03704	1026
11.1	45792	0	8	0	8	8	0	876
11.1	45936	0	8	0	8	8	0	849
11.1	46080	0	7	0	7	7	0	825
11.1	46224	0	6	0	6	6	0	885
11.1	46368	0	6	0	6	6	0	960
11.1	46512	0	6	0	6	6	0	1134
11.1	46656	0	5	0	5	5	0	1014
11.1	46800	0	4	0	4	4	31.0997	1023
11.1	46944	0	3	0	3	3	0	948
11.1	47088	0	2	0	2	2	0	861
11.1	47232	0	1	0	1	1	0	813
11.1	47376	0	0	0	0	0	0	720
11.1	47520	0	0	0	0	0	0	777
11.1	47664	0	0	0	0	0	0	780
11.1	47808	0	0	0	0	0	0	807
11.1	47952	0	0	0	0	0	0	798
11.1	48096	0	0	0	0	0	0	789
11.1	48240	0	0	0	0	0	0	765
11.1	48384	0	0	0	0	0	0	678
11.1	48528	0	0	0	0	0	0	744
11.1	48672	0	0	0	0	0	0	762
11.1	48816	0	0	0	0	0	0	729
11.1	48960	0	0	0	0	0	0	699
11.1	49104	0	0	0	0	0	0	771
11.1	49248	0	0	0	0	0	0	834
11.1	49392	0	0	0	0	0	0	834
11.1	49536	0	0	0	0	0	0	807
11.1	49680	0	0	0	0	0	0	840
11.1	49824	0	0	0	0	0	0	789
11.1	49968	0	0	0	0	0	0	741
11.1	50112	0	0	0	0	0	0	798
11.1	50256	0	0	0	0	0	0	747
11.1	50400	0	0	0	0	0	0	774
11.1	50544	0	0	0	0	0	0	837
11.1	50688	0	0	0	0	0	0	867
11.1	50832	0	0	0	0	0	0	780
11.1	50976	0	0	0	0	0	0	867
11.1	51120	0	0	0	0	0	0	843
11.1	51264	0	0	0	0	0	0	798
11.1	51408	0	0	0	0	0	0	801
11.1	51552	0	0	0	0	0	0	834
11.1	51696	0	0	0	0	0	0	834
11.1	51840	0	0	0	0	0	0	822
11.1	51984	0	0	0	0	0	0	816
11.1	52128	0	0	0	0	0	0	777
11.1	52272	0	0	0	0	0	0	774
11.1	52416	0	0	0	0	0	0	768
11.1	52560	0	0	0	0	0	0	798
11.1	52704	0	0	0	0	0	0	840
11.1	52848	0	0	0	0	0	0	885
11.1	52992	0	0	0	0	0	0	906
11.1	53136	0	0	0	0	0	0	807
11.1	53280	0	0	0	0	0	0	765
11.1	53424	0	0	0	0	0	0	780
11.1	53568	0	0	0	0	0	0	756
11.1	53712	0	0	0	0	0	0	768
11.1	53856	0	0	0	0	0	0	780
11.1	54000	0	0	0	0	0	0	795
11.1	54144	0	0	0	0	0	0	750
11.1	54288	0	0	0	0	0	0	771
11.1	54432	0	0	0	0	0	0	819
11.1	54576	0	0	0	0	0	0	738
11.1	54720	0	0	0	0	0	0	768
11.1	54864	0	0	0	0	0	0	840
11.1	55008	0	0	0	0	0	0	795
11.1	55152	0	0	0	0	0	0	819
11.1	55296	0	0	0	0	0	0	834
11.1	55440	0	0	0	0	0	0	804
11.1	55584	0	0	0	0	0	0	816
11.1	55728	0	0	0	0	0	0	822
11.1	55872	0	0	0	0	0	0	786
11.1	56016	0	0	0	0	0	0	843
11.1	56160	0	0	0	0	0	0	876
11.1	56304	0	0	0	0	0	0	894
11.1	56448	0	0	0	0	0	0	849
11.1	56592	0	0	0	0	0	0	822
11.1	56736	0	0	0	0	0	0	810
11.1	56880	0	0	0	0	0	0	810
11.1	57024	0	0	0	0	0	0	822
11.1	57168	0	0	0	0	0	0	846
11.1	57312	0	0	0	0	0	0	879
11.1	57456	0	0	0	0	0	0	837
11.1	57600	0	0	0	0	0	0	819
11.1	57744	0	0	0	0	0	0	807
11.1	57888	0	0	0	0	0	0	864
11.1	58032	0	0	0	0	0	0	834
11.1	58176	0	0	0	0	0	0	789
11.1	58320	0	0	0	0	0	0	762
11.1	58464	0	0	0	0	0	0	822
11.1	58608	0	0	0	0	0	0	819
11.1	58752	0	0	0	0	0	0	804
11.1	58896	0	0	0	0	0	0	753
11.1	59040	0	0	0	0	0	0	777
11.1	59184	0	0	0	0	0	0	822
11.1	59328	0	0	0	0	0	0	852
11.1	59472	0	0	0	0	0	0	828
11.1	59616	0	0	0	0	0	0	864
11.1	59760	0	0	0	0	0	0	885
11.1	59904	0	0	0	0	0	0	834
11.1	60048	0	0	0	0	0	0	885
11.1	60192	0	0	0	0	0	0	795
11.1	60336	0	0	0	0	0	0	870
11.1	60480	0	0	0	0	0	0	867
11.1	60624	0	0	0	0	0	0	897
11.1	60768	0	0	0	0	0	0	771
11.1	60912	0	0	0	0	0	0	798
11.1	61056	0	0	0	0	0	0	771
11.1	61200	0	0	0	0	0	0	762
11.1	61344	0	0	0	0	0	0	765
11.1	61488	0	0	0	0	0	0	768
11.1	61632	0	0	0	0	0	0	831
11.1	61776	0	0	0	0	0	0	810
11.1	61920	0	0	0	0	0	0	840
11.1	62064	0	0	0	0	0	0	861
11.1	62208	0	0	0	0	0	0	825
11.1	62352	0	0	0	0	0	0	783
11.1	62496	0	0	0	0	0	0	789
11.1	62640	0	0	0	0	0	0	810
11.1	62784	0	0	0	0	0	0	837
11.1	62928	0	0	0	0	0	0	792
11.1	63072	0	0	0	0	0	0	759
11.1	63216	0	0	0	0	0	0	798
11.1	63360	0	0	0	0	0	0	801
11.1	63504	0	0	0	0	0	0	762
11.1	63648	0	0	0	0	0	0	852
11.1	63792	0	0	0	0	0	0	807
11.1	63936	0	0	0	0	0	0	846
11.1	64080	0	0	0	0	0	0	786
11.1	64224	0	0	0	0	0	0	789
11.1	64368	0	0	0	0	0	0	888
11.1	64512	0	0	0	0	0	0	927
11.1	64656	0	0	0	0	0	0	894
11.1	64800	0	0	0	0	0	0	786
11.1	64944	0	0	0	0	0	0	771
11.1	65088	0	0	0	0	0	0	783
11.1	65232	0	0	0	0	0	0	840
11.1	65376	0	0	0	0	0	0	840
11.1	65520	0	0	0	0	0	0	870
11.1	65664	0	0	0	0	0	0	840
11.1	65808	0	0	0	0	0	0	798
11.1	65952	0	0	0	0	0	0	792
11.1	66096	0	0	0	0	0	0	759
11.1	66240	0	0	0	0	0	0	888
11.1	66384	0	0	0	0	0	0	831
11.1	66528	0	0	0	0	0	0	828
11.1	66672	0	0	0	0	0	0	840
11.1	66816	0	0	0	0	0	0	849
11.1	66960	0	0	0	0	0	0	834
11.1	67104	0	0	0	0	0	0	852
11.1	67248	0	0	0	0	0	0	804
11.1	67392	0	0	0	0	0	0	795
11.1	67536	0	0	0	0	0	0	807
11.1	67680	0	0	0	0	0	0	894
11.1	67824	0	0	0	0	0	0	831
11.1	67968	0	0	0	0	0	0	867
11.1	68112	0	0	0	0	0	0	930
11.1	68256	0	0	0	0	0	0	894
11.1	68400	0	0	0	0	0	0	807
11.1	68544	0	0	0	0	0	0	849
11.1	68688	0	0	0	0	0	0	801
11.1	68832	0	0	0	0	0	0	792
11.1	68976	0	0	0	0	0	0	831
11.1	69120	0	0	0	0	0	0	888
12.3	43344	0	27	0	27	27	22.0606	1563
12.3	43488	0	24	0	24	24	22.0606	1659
12.3	43632	0	24	0	24	24	26.0513	1608
12.3	43776	0	18	0	18	18	22.0606	1542
12.3	43920	0	17	0	17	17	22.0606	1503
12.3	44064	0	13	0	13	13	26.0513	1608
12.3	44208	0	11	0	11	11	26.0513	1587
12.3	44352	0	9	0	9	9	22.0606	1590
12.3	44496	0	5	0	5	5	11.0303	1488
12.3	44640	0	5	0	5	5	11.0303	1449
12.3	44784	0	3	0	3	3	13.0256	1557
12.3	44928	0	3	0	3	3	11.0303	1560
12.3	45072	0	2	0	2	2	11.0303	1473
12.3	45216	0	1	0	1	1	0	1539
12.3	45360	0	1	0	1	1	0	1542
12.3	45504	0	1	0	1	1	0	1569
12.3	45648	0	1	0	1	1	0	1611
12.3	45792	0	0	0	0	0	0	1635
12.3	45936	0	0	0	0	0	0	1638
[truncated: 34,001 more rows]
