# Supplementary material for: GEODE: an in silico tool that translates in vitro to in vivo predictions of tuberculosis antibiotic combination efficacy
Source: Front Pharmacol. 2025 Oct 17;16:1639673. doi: 10.3389/fphar.2025.1639673 (PMC12575316; doi:10.3389/fphar.2025.1639673)
Supplement: Supplementary file 2 [file Supplementaryfile4.zip › simulation_data/RMZE-ANNH-max-noInoc.csv]

exp	time	Int.Mtb.	Ext.Mtb.	repExtMtb	NonReplExt.Mtb.	TotMtb.	TotMtbInGranScaledRing	TotPethot
2.2	43344	0	18	0	18	18	105.259	984
2.2	43488	0	14	0	14	14	109.254	981
2.2	43632	0	7	0	7	7	46.1166	984
2.2	43776	0	4	0	4	4	24.0559	1059
2.2	43920	0	3	0	3	3	22.0627	1155
2.2	44064	0	0	0	0	0	0	1152
2.2	44208	0	0	0	0	0	0	1068
2.2	44352	0	0	0	0	0	0	1077
2.2	44496	0	0	0	0	0	0	1029
2.2	44640	0	0	0	0	0	0	1101
2.2	44784	0	0	0	0	0	0	1110
2.2	44928	0	0	0	0	0	0	1074
2.2	45072	0	0	0	0	0	0	1089
2.2	45216	0	0	0	0	0	0	981
2.2	45360	0	0	0	0	0	0	1038
2.2	45504	0	0	0	0	0	0	1071
2.2	45648	0	0	0	0	0	0	1005
2.2	45792	0	0	0	0	0	0	1038
2.2	45936	0	0	0	0	0	0	1035
2.2	46080	0	0	0	0	0	0	993
2.2	46224	0	0	0	0	0	0	1062
2.2	46368	0	0	0	0	0	0	1089
2.2	46512	0	0	0	0	0	0	1074
2.2	46656	0	0	0	0	0	0	1080
2.2	46800	0	0	0	0	0	0	1053
2.2	46944	0	0	0	0	0	0	1035
2.2	47088	0	0	0	0	0	0	1002
2.2	47232	0	0	0	0	0	0	1023
2.2	47376	0	0	0	0	0	0	999
2.2	47520	0	0	0	0	0	0	1029
2.2	47664	0	0	0	0	0	0	966
2.2	47808	0	0	0	0	0	0	1056
2.2	47952	0	0	0	0	0	0	1029
2.2	48096	0	0	0	0	0	0	1089
2.2	48240	0	0	0	0	0	0	1068
2.2	48384	0	0	0	0	0	0	990
2.2	48528	0	0	0	0	0	0	1023
2.2	48672	0	0	0	0	0	0	987
2.2	48816	0	0	0	0	0	0	1041
2.2	48960	0	0	0	0	0	0	1041
2.2	49104	0	0	0	0	0	0	996
2.2	49248	0	0	0	0	0	0	1077
2.2	49392	0	0	0	0	0	0	1083
2.2	49536	0	0	0	0	0	0	957
2.2	49680	0	0	0	0	0	0	987
2.2	49824	0	0	0	0	0	0	1056
2.2	49968	0	0	0	0	0	0	1083
2.2	50112	0	0	0	0	0	0	1020
2.2	50256	0	0	0	0	0	0	1035
2.2	50400	0	0	0	0	0	0	987
2.2	50544	0	0	0	0	0	0	1014
2.2	50688	0	0	0	0	0	0	1080
2.2	50832	0	0	0	0	0	0	1059
2.2	50976	0	0	0	0	0	0	1041
2.2	51120	0	0	0	0	0	0	1020
2.2	51264	0	0	0	0	0	0	1026
2.2	51408	0	0	0	0	0	0	1002
2.2	51552	0	0	0	0	0	0	1005
2.2	51696	0	0	0	0	0	0	1014
2.2	51840	0	0	0	0	0	0	1050
2.2	51984	0	0	0	0	0	0	1056
2.2	52128	0	0	0	0	0	0	1098
2.2	52272	0	0	0	0	0	0	933
2.2	52416	0	0	0	0	0	0	945
2.2	52560	0	0	0	0	0	0	1002
2.2	52704	0	0	0	0	0	0	1080
2.2	52848	0	0	0	0	0	0	1023
2.2	52992	0	0	0	0	0	0	1062
2.2	53136	0	0	0	0	0	0	1035
2.2	53280	0	0	0	0	0	0	987
2.2	53424	0	0	0	0	0	0	966
2.2	53568	0	0	0	0	0	0	945
2.2	53712	0	0	0	0	0	0	1026
2.2	53856	0	0	0	0	0	0	1062
2.2	54000	0	0	0	0	0	0	1134
2.2	54144	0	0	0	0	0	0	1029
2.2	54288	0	0	0	0	0	0	957
2.2	54432	0	0	0	0	0	0	954
2.2	54576	0	0	0	0	0	0	975
2.2	54720	0	0	0	0	0	0	1008
2.2	54864	0	0	0	0	0	0	969
2.2	55008	0	0	0	0	0	0	1038
2.2	55152	0	0	0	0	0	0	930
2.2	55296	0	0	0	0	0	0	996
2.2	55440	0	0	0	0	0	0	1041
2.2	55584	0	0	0	0	0	0	1050
2.2	55728	0	0	0	0	0	0	1092
2.2	55872	0	0	0	0	0	0	1101
2.2	56016	0	0	0	0	0	0	990
2.2	56160	0	0	0	0	0	0	1041
2.2	56304	0	0	0	0	0	0	1011
2.2	56448	0	0	0	0	0	0	969
2.2	56592	0	0	0	0	0	0	933
2.2	56736	0	0	0	0	0	0	1062
2.2	56880	0	0	0	0	0	0	1068
2.2	57024	0	0	0	0	0	0	1080
2.2	57168	0	0	0	0	0	0	1014
2.2	57312	0	0	0	0	0	0	1047
2.2	57456	0	0	0	0	0	0	1059
2.2	57600	0	0	0	0	0	0	1032
2.2	57744	0	0	0	0	0	0	1098
2.2	57888	0	0	0	0	0	0	1077
2.2	58032	0	0	0	0	0	0	1023
2.2	58176	0	0	0	0	0	0	1044
2.2	58320	0	0	0	0	0	0	1044
2.2	58464	0	0	0	0	0	0	1041
2.2	58608	0	0	0	0	0	0	1083
2.2	58752	0	0	0	0	0	0	1116
2.2	58896	0	0	0	0	0	0	1140
2.2	59040	0	0	0	0	0	0	1044
2.2	59184	0	0	0	0	0	0	978
2.2	59328	0	0	0	0	0	0	1032
2.2	59472	0	0	0	0	0	0	1071
2.2	59616	0	0	0	0	0	0	1086
2.2	59760	0	0	0	0	0	0	1062
2.2	59904	0	0	0	0	0	0	1080
2.2	60048	0	0	0	0	0	0	1050
2.2	60192	0	0	0	0	0	0	1032
2.2	60336	0	0	0	0	0	0	987
2.2	60480	0	0	0	0	0	0	993
2.2	60624	0	0	0	0	0	0	1077
2.2	60768	0	0	0	0	0	0	1122
2.2	60912	0	0	0	0	0	0	999
2.2	61056	0	0	0	0	0	0	966
2.2	61200	0	0	0	0	0	0	1023
2.2	61344	0	0	0	0	0	0	1041
2.2	61488	0	0	0	0	0	0	900
2.2	61632	0	0	0	0	0	0	993
2.2	61776	0	0	0	0	0	0	1074
2.2	61920	0	0	0	0	0	0	1035
2.2	62064	0	0	0	0	0	0	993
2.2	62208	0	0	0	0	0	0	975
2.2	62352	0	0	0	0	0	0	1029
2.2	62496	0	0	0	0	0	0	993
2.2	62640	0	0	0	0	0	0	969
2.2	62784	0	0	0	0	0	0	1044
2.2	62928	0	0	0	0	0	0	1050
2.2	63072	0	0	0	0	0	0	939
2.2	63216	0	0	0	0	0	0	1020
2.2	63360	0	0	0	0	0	0	1101
2.2	63504	0	0	0	0	0	0	1053
2.2	63648	0	0	0	0	0	0	1083
2.2	63792	0	0	0	0	0	0	1146
2.2	63936	0	0	0	0	0	0	1074
2.2	64080	0	0	0	0	0	0	1011
2.2	64224	0	0	0	0	0	0	999
2.2	64368	0	0	0	0	0	0	1026
2.2	64512	0	0	0	0	0	0	999
2.2	64656	0	0	0	0	0	0	927
2.2	64800	0	0	0	0	0	0	1065
2.2	64944	0	0	0	0	0	0	1101
2.2	65088	0	0	0	0	0	0	1032
2.2	65232	0	0	0	0	0	0	1086
2.2	65376	0	0	0	0	0	0	1095
2.2	65520	0	0	0	0	0	0	1050
2.2	65664	0	0	0	0	0	0	1044
2.2	65808	0	0	0	0	0	0	1101
2.2	65952	0	0	0	0	0	0	1101
2.2	66096	0	0	0	0	0	0	1032
2.2	66240	0	0	0	0	0	0	984
2.2	66384	0	0	0	0	0	0	1083
2.2	66528	0	0	0	0	0	0	1113
2.2	66672	0	0	0	0	0	0	1047
2.2	66816	0	0	0	0	0	0	1101
2.2	66960	0	0	0	0	0	0	1047
2.2	67104	0	0	0	0	0	0	1062
2.2	67248	0	0	0	0	0	0	1062
2.2	67392	0	0	0	0	0	0	1023
2.2	67536	0	0	0	0	0	0	1029
2.2	67680	0	0	0	0	0	0	1122
2.2	67824	0	0	0	0	0	0	1044
2.2	67968	0	0	0	0	0	0	1056
2.2	68112	0	0	0	0	0	0	984
2.2	68256	0	0	0	0	0	0	981
2.2	68400	0	0	0	0	0	0	1020
2.2	68544	0	0	0	0	0	0	1029
2.2	68688	0	0	0	0	0	0	1116
2.2	68832	0	0	0	0	0	0	1095
2.2	68976	0	0	0	0	0	0	984
2.2	69120	0	0	0	0	0	0	1041
3.2	43344	0	366	0	366	366	3135.41	3183
3.2	43488	0	331	0	331	331	2781.84	3192
3.2	43632	0	293	0	293	293	2460.06	3195
3.2	43776	0	269	0	269	269	2222.21	3354
3.2	43920	0	244	0	244	244	2030.5	3240
3.2	44064	0	219	0	219	219	1775.67	3201
3.2	44208	0	183	0	183	183	1415.69	3360
3.2	44352	0	159	0	159	159	1252.22	3288
3.2	44496	0	144	0	144	144	1093.25	3117
3.2	44640	0	127	0	127	127	907.432	3240
3.2	44784	0	111	0	111	111	798.433	3159
3.2	44928	0	96	0	96	96	695.691	3117
3.2	45072	0	80	0	80	80	546.763	3201
3.2	45216	0	66	0	66	66	445.803	3144
3.2	45360	0	52	0	52	52	382.035	2994
3.2	45504	0	40	0	40	40	283.121	3084
3.2	45648	0	33	0	33	33	227.832	3255
3.2	45792	0	24	0	24	24	189.6	3192
3.2	45936	0	21	0	21	21	170.166	3171
3.2	46080	0	17	0	17	17	133.976	2898
3.2	46224	0	13	0	13	13	101.745	3039
3.2	46368	0	10	0	10	10	88.4664	3126
3.2	46512	0	6	0	6	6	48.3125	3123
3.2	46656	0	3	0	3	3	19.2081	3189
3.2	46800	0	2	0	2	2	6.22222	3153
3.2	46944	0	1	0	1	1	3.11111	3102
3.2	47088	0	1	0	1	1	3.11111	3126
3.2	47232	0	0	0	0	0	0	3162
3.2	47376	0	0	0	0	0	0	3054
3.2	47520	0	0	0	0	0	0	3183
3.2	47664	0	0	0	0	0	0	3216
3.2	47808	0	0	0	0	0	0	3060
3.2	47952	0	0	0	0	0	0	3237
3.2	48096	0	0	0	0	0	0	3237
3.2	48240	0	0	0	0	0	0	3201
3.2	48384	0	0	0	0	0	0	3171
3.2	48528	0	0	0	0	0	0	3075
3.2	48672	0	0	0	0	0	0	3288
3.2	48816	0	0	0	0	0	0	3174
3.2	48960	0	0	0	0	0	0	3114
3.2	49104	0	0	0	0	0	0	3075
3.2	49248	0	0	0	0	0	0	3225
3.2	49392	0	0	0	0	0	0	3306
3.2	49536	0	0	0	0	0	0	3333
3.2	49680	0	0	0	0	0	0	3195
3.2	49824	0	0	0	0	0	0	3060
3.2	49968	0	0	0	0	0	0	3252
3.2	50112	0	0	0	0	0	0	3300
3.2	50256	0	0	0	0	0	0	3429
3.2	50400	0	0	0	0	0	0	3300
3.2	50544	0	0	0	0	0	0	3351
3.2	50688	0	0	0	0	0	0	3318
3.2	50832	0	0	0	0	0	0	3345
3.2	50976	0	0	0	0	0	0	3102
3.2	51120	0	0	0	0	0	0	3207
3.2	51264	0	0	0	0	0	0	3315
3.2	51408	0	0	0	0	0	0	3123
3.2	51552	0	0	0	0	0	0	3210
3.2	51696	0	0	0	0	0	0	3288
3.2	51840	0	0	0	0	0	0	3315
3.2	51984	0	0	0	0	0	0	3300
3.2	52128	0	0	0	0	0	0	3156
3.2	52272	0	0	0	0	0	0	3279
3.2	52416	0	0	0	0	0	0	3270
3.2	52560	0	0	0	0	0	0	3243
3.2	52704	0	0	0	0	0	0	3318
3.2	52848	0	0	0	0	0	0	3201
3.2	52992	0	0	0	0	0	0	3162
3.2	53136	0	0	0	0	0	0	3180
3.2	53280	0	0	0	0	0	0	3186
3.2	53424	0	0	0	0	0	0	3063
3.2	53568	0	0	0	0	0	0	3123
3.2	53712	0	0	0	0	0	0	3159
3.2	53856	0	0	0	0	0	0	3249
3.2	54000	0	0	0	0	0	0	3174
3.2	54144	0	0	0	0	0	0	3228
3.2	54288	0	0	0	0	0	0	3234
3.2	54432	0	0	0	0	0	0	3072
3.2	54576	0	0	0	0	0	0	3243
3.2	54720	0	0	0	0	0	0	3213
3.2	54864	0	0	0	0	0	0	3183
3.2	55008	0	0	0	0	0	0	3201
3.2	55152	0	0	0	0	0	0	3126
3.2	55296	0	0	0	0	0	0	3144
3.2	55440	0	0	0	0	0	0	3165
3.2	55584	0	0	0	0	0	0	3153
3.2	55728	0	0	0	0	0	0	3249
3.2	55872	0	0	0	0	0	0	3117
3.2	56016	0	0	0	0	0	0	3225
3.2	56160	0	0	0	0	0	0	3201
3.2	56304	0	0	0	0	0	0	3075
3.2	56448	0	0	0	0	0	0	3075
3.2	56592	0	0	0	0	0	0	3105
3.2	56736	0	0	0	0	0	0	3132
3.2	56880	0	0	0	0	0	0	3150
3.2	57024	0	0	0	0	0	0	3135
3.2	57168	0	0	0	0	0	0	3081
3.2	57312	0	0	0	0	0	0	3054
3.2	57456	0	0	0	0	0	0	3009
3.2	57600	0	0	0	0	0	0	3375
3.2	57744	0	0	0	0	0	0	3210
3.2	57888	0	0	0	0	0	0	3249
3.2	58032	0	0	0	0	0	0	3222
3.2	58176	0	0	0	0	0	0	3153
3.2	58320	0	0	0	0	0	0	3171
3.2	58464	0	0	0	0	0	0	3111
3.2	58608	0	0	0	0	0	0	3114
3.2	58752	0	0	0	0	0	0	3075
3.2	58896	0	0	0	0	0	0	2958
3.2	59040	0	0	0	0	0	0	3048
3.2	59184	0	0	0	0	0	0	3171
3.2	59328	0	0	0	0	0	0	3264
3.2	59472	0	0	0	0	0	0	3252
3.2	59616	0	0	0	0	0	0	3222
3.2	59760	0	0	0	0	0	0	3138
3.2	59904	0	0	0	0	0	0	3084
3.2	60048	0	0	0	0	0	0	3027
3.2	60192	0	0	0	0	0	0	3060
3.2	60336	0	0	0	0	0	0	3186
3.2	60480	0	0	0	0	0	0	3060
3.2	60624	0	0	0	0	0	0	3096
3.2	60768	0	0	0	0	0	0	2946
3.2	60912	0	0	0	0	0	0	3048
3.2	61056	0	0	0	0	0	0	3078
3.2	61200	0	0	0	0	0	0	3024
3.2	61344	0	0	0	0	0	0	3123
3.2	61488	0	0	0	0	0	0	3075
3.2	61632	0	0	0	0	0	0	3021
3.2	61776	0	0	0	0	0	0	3030
3.2	61920	0	0	0	0	0	0	3081
3.2	62064	0	0	0	0	0	0	3003
3.2	62208	0	0	0	0	0	0	3045
3.2	62352	0	0	0	0	0	0	3087
3.2	62496	0	0	0	0	0	0	2973
3.2	62640	0	0	0	0	0	0	2925
3.2	62784	0	0	0	0	0	0	3009
3.2	62928	0	0	0	0	0	0	3006
3.2	63072	0	0	0	0	0	0	3042
3.2	63216	0	0	0	0	0	0	3174
3.2	63360	0	0	0	0	0	0	3081
3.2	63504	0	0	0	0	0	0	3018
3.2	63648	0	0	0	0	0	0	3012
3.2	63792	0	0	0	0	0	0	3078
3.2	63936	0	0	0	0	0	0	3114
3.2	64080	0	0	0	0	0	0	3126
3.2	64224	0	0	0	0	0	0	3225
3.2	64368	0	0	0	0	0	0	3225
3.2	64512	0	0	0	0	0	0	3069
3.2	64656	0	0	0	0	0	0	3162
3.2	64800	0	0	0	0	0	0	3192
3.2	64944	0	0	0	0	0	0	3333
3.2	65088	0	0	0	0	0	0	3183
3.2	65232	0	0	0	0	0	0	3087
3.2	65376	0	0	0	0	0	0	3105
3.2	65520	0	0	0	0	0	0	3159
3.2	65664	0	0	0	0	0	0	2886
3.2	65808	0	0	0	0	0	0	3237
3.2	65952	0	0	0	0	0	0	3078
3.2	66096	0	0	0	0	0	0	3171
3.2	66240	0	0	0	0	0	0	3285
3.2	66384	0	0	0	0	0	0	3117
3.2	66528	0	0	0	0	0	0	3138
3.2	66672	0	0	0	0	0	0	3129
3.2	66816	0	0	0	0	0	0	3150
3.2	66960	0	0	0	0	0	0	3213
3.2	67104	0	0	0	0	0	0	3270
3.2	67248	0	0	0	0	0	0	3291
3.2	67392	0	0	0	0	0	0	3285
3.2	67536	0	0	0	0	0	0	3171
3.2	67680	0	0	0	0	0	0	3255
3.2	67824	0	0	0	0	0	0	3213
3.2	67968	0	0	0	0	0	0	3192
3.2	68112	0	0	0	0	0	0	3114
3.2	68256	0	0	0	0	0	0	3150
3.2	68400	0	0	0	0	0	0	3186
3.2	68544	0	0	0	0	0	0	3177
3.2	68688	0	0	0	0	0	0	3195
3.2	68832	0	0	0	0	0	0	2931
3.2	68976	0	0	0	0	0	0	3006
3.2	69120	0	0	0	0	0	0	3015
4.1	43344	0	51	0	51	51	477.521	2337
4.1	43488	0	47	0	47	47	163.248	2403
4.1	43632	0	42	0	42	42	463.455	2388
4.1	43776	0	30	0	30	30	181.224	2445
4.1	43920	0	25	0	25	25	181.224	2385
4.1	44064	0	22	0	22	22	183.221	2313
4.1	44208	0	18	0	18	18	135.2	2196
4.1	44352	0	15	0	15	15	215.265	2220
4.1	44496	0	10	0	10	10	152.142	2028
4.1	44640	0	8	0	8	8	45.0667	1986
4.1	44784	0	8	0	8	8	45.0667	2118
4.1	44928	0	5	0	5	5	68.0795	2076
4.1	45072	0	4	0	4	4	53.0573	2037
4.1	45216	0	2	0	2	2	15.0222	2055
4.1	45360	0	2	0	2	2	15.0222	2079
4.1	45504	0	2	0	2	2	17.0196	2160
4.1	45648	0	0	0	0	0	0	2235
4.1	45792	0	0	0	0	0	0	2202
4.1	45936	0	0	0	0	0	0	2106
4.1	46080	0	0	0	0	0	0	2097
4.1	46224	0	0	0	0	0	0	2226
4.1	46368	0	0	0	0	0	0	2091
4.1	46512	0	0	0	0	0	0	2082
4.1	46656	0	0	0	0	0	0	1971
4.1	46800	0	0	0	0	0	0	2037
4.1	46944	0	0	0	0	0	0	2073
4.1	47088	0	0	0	0	0	0	2145
4.1	47232	0	0	0	0	0	0	2250
4.1	47376	0	0	0	0	0	0	2259
4.1	47520	0	0	0	0	0	0	2202
4.1	47664	0	0	0	0	0	0	2124
4.1	47808	0	0	0	0	0	0	2052
4.1	47952	0	0	0	0	0	0	2100
4.1	48096	0	0	0	0	0	0	2109
4.1	48240	0	0	0	0	0	0	2151
4.1	48384	0	0	0	0	0	0	2046
4.1	48528	0	0	0	0	0	0	1986
4.1	48672	0	0	0	0	0	0	2229
4.1	48816	0	0	0	0	0	0	2103
4.1	48960	0	0	0	0	0	0	2124
4.1	49104	0	0	0	0	0	0	2154
4.1	49248	0	0	0	0	0	0	2229
4.1	49392	0	0	0	0	0	0	2109
4.1	49536	0	0	0	0	0	0	2178
4.1	49680	0	0	0	0	0	0	2130
4.1	49824	0	0	0	0	0	0	2127
4.1	49968	0	0	0	0	0	0	2079
4.1	50112	0	0	0	0	0	0	2139
4.1	50256	0	0	0	0	0	0	2262
4.1	50400	0	0	0	0	0	0	2256
4.1	50544	0	0	0	0	0	0	2238
4.1	50688	0	0	0	0	0	0	2187
4.1	50832	0	0	0	0	0	0	2157
4.1	50976	0	0	0	0	0	0	2103
4.1	51120	0	0	0	0	0	0	2196
4.1	51264	0	0	0	0	0	0	2169
4.1	51408	0	0	0	0	0	0	2178
4.1	51552	0	0	0	0	0	0	2217
4.1	51696	0	0	0	0	0	0	2232
4.1	51840	0	0	0	0	0	0	2139
4.1	51984	0	0	0	0	0	0	2103
4.1	52128	0	0	0	0	0	0	2127
4.1	52272	0	0	0	0	0	0	2199
4.1	52416	0	0	0	0	0	0	2112
4.1	52560	0	0	0	0	0	0	2175
4.1	52704	0	0	0	0	0	0	2217
4.1	52848	0	0	0	0	0	0	2289
4.1	52992	0	0	0	0	0	0	2193
4.1	53136	0	0	0	0	0	0	2097
4.1	53280	0	0	0	0	0	0	2148
4.1	53424	0	0	0	0	0	0	2280
4.1	53568	0	0	0	0	0	0	2253
4.1	53712	0	0	0	0	0	0	2196
4.1	53856	0	0	0	0	0	0	2094
4.1	54000	0	0	0	0	0	0	2091
4.1	54144	0	0	0	0	0	0	2085
4.1	54288	0	0	0	0	0	0	2037
4.1	54432	0	0	0	0	0	0	2127
4.1	54576	0	0	0	0	0	0	2010
4.1	54720	0	0	0	0	0	0	2082
4.1	54864	0	0	0	0	0	0	2076
4.1	55008	0	0	0	0	0	0	2031
4.1	55152	0	0	0	0	0	0	2154
4.1	55296	0	0	0	0	0	0	2052
4.1	55440	0	0	0	0	0	0	2055
4.1	55584	0	0	0	0	0	0	2085
4.1	55728	0	0	0	0	0	0	2229
4.1	55872	0	0	0	0	0	0	2214
4.1	56016	0	0	0	0	0	0	2178
4.1	56160	0	0	0	0	0	0	2181
4.1	56304	0	0	0	0	0	0	2265
4.1	56448	0	0	0	0	0	0	2313
4.1	56592	0	0	0	0	0	0	2253
4.1	56736	0	0	0	0	0	0	2220
4.1	56880	0	0	0	0	0	0	2109
4.1	57024	0	0	0	0	0	0	2046
4.1	57168	0	0	0	0	0	0	2046
4.1	57312	0	0	0	0	0	0	2052
4.1	57456	0	0	0	0	0	0	2004
4.1	57600	0	0	0	0	0	0	2208
4.1	57744	0	0	0	0	0	0	2127
4.1	57888	0	0	0	0	0	0	2172
4.1	58032	0	0	0	0	0	0	2223
4.1	58176	0	0	0	0	0	0	2223
4.1	58320	0	0	0	0	0	0	2229
4.1	58464	0	0	0	0	0	0	2076
4.1	58608	0	0	0	0	0	0	2088
4.1	58752	0	0	0	0	0	0	2022
4.1	58896	0	0	0	0	0	0	2088
4.1	59040	0	0	0	0	0	0	2085
4.1	59184	0	0	0	0	0	0	2331
4.1	59328	0	0	0	0	0	0	2244
4.1	59472	0	0	0	0	0	0	2223
4.1	59616	0	0	0	0	0	0	2082
4.1	59760	0	0	0	0	0	0	1944
4.1	59904	0	0	0	0	0	0	2205
4.1	60048	0	0	0	0	0	0	2277
4.1	60192	0	0	0	0	0	0	2085
4.1	60336	0	0	0	0	0	0	2055
4.1	60480	0	0	0	0	0	0	2031
4.1	60624	0	0	0	0	0	0	2052
4.1	60768	0	0	0	0	0	0	2073
4.1	60912	0	0	0	0	0	0	2124
4.1	61056	0	0	0	0	0	0	2124
4.1	61200	0	0	0	0	0	0	1992
4.1	61344	0	0	0	0	0	0	2091
4.1	61488	0	0	0	0	0	0	2157
4.1	61632	0	0	0	0	0	0	2133
4.1	61776	0	0	0	0	0	0	2166
4.1	61920	0	0	0	0	0	0	2229
4.1	62064	0	0	0	0	0	0	2202
4.1	62208	0	0	0	0	0	0	2226
4.1	62352	0	0	0	0	0	0	2082
4.1	62496	0	0	0	0	0	0	2028
4.1	62640	0	0	0	0	0	0	2079
4.1	62784	0	0	0	0	0	0	2055
4.1	62928	0	0	0	0	0	0	2145
4.1	63072	0	0	0	0	0	0	2154
4.1	63216	0	0	0	0	0	0	2145
4.1	63360	0	0	0	0	0	0	2160
4.1	63504	0	0	0	0	0	0	2211
4.1	63648	0	0	0	0	0	0	2181
4.1	63792	0	0	0	0	0	0	2112
4.1	63936	0	0	0	0	0	0	2040
4.1	64080	0	0	0	0	0	0	2079
4.1	64224	0	0	0	0	0	0	2154
4.1	64368	0	0	0	0	0	0	2109
4.1	64512	0	0	0	0	0	0	2208
4.1	64656	0	0	0	0	0	0	2070
4.1	64800	0	0	0	0	0	0	2106
4.1	64944	0	0	0	0	0	0	2145
4.1	65088	0	0	0	0	0	0	2106
4.1	65232	0	0	0	0	0	0	2151
4.1	65376	0	0	0	0	0	0	2184
4.1	65520	0	0	0	0	0	0	2166
4.1	65664	0	0	0	0	0	0	2130
4.1	65808	0	0	0	0	0	0	2196
4.1	65952	0	0	0	0	0	0	2187
4.1	66096	0	0	0	0	0	0	2214
4.1	66240	0	0	0	0	0	0	2175
4.1	66384	0	0	0	0	0	0	2109
4.1	66528	0	0	0	0	0	0	2103
4.1	66672	0	0	0	0	0	0	2307
4.1	66816	0	0	0	0	0	0	2187
4.1	66960	0	0	0	0	0	0	2088
4.1	67104	0	0	0	0	0	0	2076
4.1	67248	0	0	0	0	0	0	2124
4.1	67392	0	0	0	0	0	0	2238
4.1	67536	0	0	0	0	0	0	2247
4.1	67680	0	0	0	0	0	0	2202
4.1	67824	0	0	0	0	0	0	2196
4.1	67968	0	0	0	0	0	0	2199
4.1	68112	0	0	0	0	0	0	2184
4.1	68256	0	0	0	0	0	0	2187
4.1	68400	0	0	0	0	0	0	2097
4.1	68544	0	0	0	0	0	0	2124
4.1	68688	0	0	0	0	0	0	2124
4.1	68832	0	0	0	0	0	0	2133
4.1	68976	0	0	0	0	0	0	2127
4.1	69120	0	0	0	0	0	0	2190
4.2	43344	0	29	0	29	29	153.272	1992
4.2	43488	0	27	0	27	27	93.1798	1944
4.2	43632	0	21	0	21	21	114.194	1962
4.2	43776	0	17	0	17	17	99.1658	1863
4.2	43920	0	13	0	13	13	78.1538	1860
4.2	44064	0	11	0	11	11	65.1327	1884
4.2	44208	0	6	0	6	6	26.0513	1932
4.2	44352	0	5	0	5	5	37.0828	1917
4.2	44496	0	3	0	3	3	28.0479	2067
4.2	44640	0	1	0	1	1	13.0256	2061
4.2	44784	0	1	0	1	1	0	2064
4.2	44928	0	1	0	1	1	0	1989
4.2	45072	0	1	0	1	1	0	1956
4.2	45216	0	1	0	1	1	0	1896
4.2	45360	0	1	0	1	1	0	1839
4.2	45504	0	1	0	1	1	0	1860
4.2	45648	0	0	0	0	0	0	1842
4.2	45792	0	0	0	0	0	0	1875
4.2	45936	0	0	0	0	0	0	1827
4.2	46080	0	0	0	0	0	0	1857
4.2	46224	0	0	0	0	0	0	1779
4.2	46368	0	0	0	0	0	0	1848
4.2	46512	0	0	0	0	0	0	1929
4.2	46656	0	0	0	0	0	0	1848
4.2	46800	0	0	0	0	0	0	1839
4.2	46944	0	0	0	0	0	0	1887
4.2	47088	0	0	0	0	0	0	1860
4.2	47232	0	0	0	0	0	0	1770
4.2	47376	0	0	0	0	0	0	1830
4.2	47520	0	0	0	0	0	0	1800
4.2	47664	0	0	0	0	0	0	1875
4.2	47808	0	0	0	0	0	0	1860
4.2	47952	0	0	0	0	0	0	1908
4.2	48096	0	0	0	0	0	0	1833
4.2	48240	0	0	0	0	0	0	1791
4.2	48384	0	0	0	0	0	0	1866
4.2	48528	0	0	0	0	0	0	1734
4.2	48672	0	0	0	0	0	0	1857
4.2	48816	0	0	0	0	0	0	1848
4.2	48960	0	0	0	0	0	0	1896
4.2	49104	0	0	0	0	0	0	1842
4.2	49248	0	0	0	0	0	0	1893
4.2	49392	0	0	0	0	0	0	1773
4.2	49536	0	0	0	0	0	0	1941
4.2	49680	0	0	0	0	0	0	2019
4.2	49824	0	0	0	0	0	0	1920
4.2	49968	0	0	0	0	0	0	1917
4.2	50112	0	0	0	0	0	0	1845
4.2	50256	0	0	0	0	0	0	1707
4.2	50400	0	0	0	0	0	0	1740
4.2	50544	0	0	0	0	0	0	1821
4.2	50688	0	0	0	0	0	0	1980
4.2	50832	0	0	0	0	0	0	1878
4.2	50976	0	0	0	0	0	0	1878
4.2	51120	0	0	0	0	0	0	1797
4.2	51264	0	0	0	0	0	0	1941
4.2	51408	0	0	0	0	0	0	1875
4.2	51552	0	0	0	0	0	0	1899
4.2	51696	0	0	0	0	0	0	1869
4.2	51840	0	0	0	0	0	0	1965
4.2	51984	0	0	0	0	0	0	1821
4.2	52128	0	0	0	0	0	0	1854
4.2	52272	0	0	0	0	0	0	1950
4.2	52416	0	0	0	0	0	0	1989
4.2	52560	0	0	0	0	0	0	1986
4.2	52704	0	0	0	0	0	0	1932
4.2	52848	0	0	0	0	0	0	1890
4.2	52992	0	0	0	0	0	0	1932
4.2	53136	0	0	0	0	0	0	1977
4.2	53280	0	0	0	0	0	0	1977
4.2	53424	0	0	0	0	0	0	1914
4.2	53568	0	0	0	0	0	0	1923
4.2	53712	0	0	0	0	0	0	1941
4.2	53856	0	0	0	0	0	0	1815
4.2	54000	0	0	0	0	0	0	1794
4.2	54144	0	0	0	0	0	0	1809
4.2	54288	0	0	0	0	0	0	1839
4.2	54432	0	0	0	0	0	0	1878
4.2	54576	0	0	0	0	0	0	1809
4.2	54720	0	0	0	0	0	0	1860
4.2	54864	0	0	0	0	0	0	1917
4.2	55008	0	0	0	0	0	0	1926
4.2	55152	0	0	0	0	0	0	1806
4.2	55296	0	0	0	0	0	0	1758
4.2	55440	0	0	0	0	0	0	1689
4.2	55584	0	0	0	0	0	0	1851
4.2	55728	0	0	0	0	0	0	1998
4.2	55872	0	0	0	0	0	0	1938
4.2	56016	0	0	0	0	0	0	1887
4.2	56160	0	0	0	0	0	0	1815
4.2	56304	0	0	0	0	0	0	1809
4.2	56448	0	0	0	0	0	0	1800
4.2	56592	0	0	0	0	0	0	1839
4.2	56736	0	0	0	0	0	0	1938
4.2	56880	0	0	0	0	0	0	1809
4.2	57024	0	0	0	0	0	0	1935
4.2	57168	0	0	0	0	0	0	1941
4.2	57312	0	0	0	0	0	0	1983
4.2	57456	0	0	0	0	0	0	1941
4.2	57600	0	0	0	0	0	0	1878
4.2	57744	0	0	0	0	0	0	1827
4.2	57888	0	0	0	0	0	0	1827
4.2	58032	0	0	0	0	0	0	1866
4.2	58176	0	0	0	0	0	0	1839
4.2	58320	0	0	0	0	0	0	1914
4.2	58464	0	0	0	0	0	0	1860
4.2	58608	0	0	0	0	0	0	1842
4.2	58752	0	0	0	0	0	0	1860
4.2	58896	0	0	0	0	0	0	1932
4.2	59040	0	0	0	0	0	0	1899
4.2	59184	0	0	0	0	0	0	1764
4.2	59328	0	0	0	0	0	0	1842
4.2	59472	0	0	0	0	0	0	1899
4.2	59616	0	0	0	0	0	0	1872
4.2	59760	0	0	0	0	0	0	1842
4.2	59904	0	0	0	0	0	0	2046
4.2	60048	0	0	0	0	0	0	1959
4.2	60192	0	0	0	0	0	0	1926
4.2	60336	0	0	0	0	0	0	1926
4.2	60480	0	0	0	0	0	0	1893
4.2	60624	0	0	0	0	0	0	1830
4.2	60768	0	0	0	0	0	0	1866
4.2	60912	0	0	0	0	0	0	1875
4.2	61056	0	0	0	0	0	0	1956
4.2	61200	0	0	0	0	0	0	1953
4.2	61344	0	0	0	0	0	0	1827
4.2	61488	0	0	0	0	0	0	1824
4.2	61632	0	0	0	0	0	0	1872
4.2	61776	0	0	0	0	0	0	1818
4.2	61920	0	0	0	0	0	0	1830
4.2	62064	0	0	0	0	0	0	1896
4.2	62208	0	0	0	0	0	0	1920
4.2	62352	0	0	0	0	0	0	1854
4.2	62496	0	0	0	0	0	0	1953
4.2	62640	0	0	0	0	0	0	1866
4.2	62784	0	0	0	0	0	0	1845
4.2	62928	0	0	0	0	0	0	1962
4.2	63072	0	0	0	0	0	0	1998
4.2	63216	0	0	0	0	0	0	1992
4.2	63360	0	0	0	0	0	0	1959
4.2	63504	0	0	0	0	0	0	1887
4.2	63648	0	0	0	0	0	0	1947
4.2	63792	0	0	0	0	0	0	1983
4.2	63936	0	0	0	0	0	0	1947
4.2	64080	0	0	0	0	0	0	1821
4.2	64224	0	0	0	0	0	0	1887
4.2	64368	0	0	0	0	0	0	1959
4.2	64512	0	0	0	0	0	0	1944
4.2	64656	0	0	0	0	0	0	2022
4.2	64800	0	0	0	0	0	0	1944
4.2	64944	0	0	0	0	0	0	1914
4.2	65088	0	0	0	0	0	0	2031
4.2	65232	0	0	0	0	0	0	1947
4.2	65376	0	0	0	0	0	0	1914
4.2	65520	0	0	0	0	0	0	1986
4.2	65664	0	0	0	0	0	0	1932
4.2	65808	0	0	0	0	0	0	1872
4.2	65952	0	0	0	0	0	0	1950
4.2	66096	0	0	0	0	0	0	2061
4.2	66240	0	0	0	0	0	0	1932
4.2	66384	0	0	0	0	0	0	1929
4.2	66528	0	0	0	0	0	0	1929
4.2	66672	0	0	0	0	0	0	1833
4.2	66816	0	0	0	0	0	0	1857
4.2	66960	0	0	0	0	0	0	1860
4.2	67104	0	0	0	0	0	0	1899
4.2	67248	0	0	0	0	0	0	1896
4.2	67392	0	0	0	0	0	0	2067
4.2	67536	0	0	0	0	0	0	1983
4.2	67680	0	0	0	0	0	0	1902
4.2	67824	0	0	0	0	0	0	2001
4.2	67968	0	0	0	0	0	0	1827
4.2	68112	0	0	0	0	0	0	1923
4.2	68256	0	0	0	0	0	0	1944
4.2	68400	0	0	0	0	0	0	1881
4.2	68544	0	0	0	0	0	0	1899
4.2	68688	0	0	0	0	0	0	1869
4.2	68832	0	0	0	0	0	0	1848
4.2	68976	0	0	0	0	0	0	1875
4.2	69120	0	0	0	0	0	0	1866
5.1	43344	0	66	0	66	66	1.33333	4134
5.1	43488	0	62	0	62	62	1.33333	4086
5.1	43632	0	51	0	51	51	1.33333	4161
5.1	43776	0	40	0	40	40	1.33333	3999
5.1	43920	0	36	0	36	36	1.33333	4281
5.1	44064	0	29	0	29	29	1.33333	4104
5.1	44208	0	23	0	23	23	1.33333	4185
5.1	44352	0	17	0	17	17	1.33333	4218
5.1	44496	0	11	0	11	11	0	4230
5.1	44640	0	8	0	8	8	0	4242
5.1	44784	0	5	0	5	5	0	4248
5.1	44928	0	5	0	5	5	0	4146
5.1	45072	0	5	0	5	5	0	4038
5.1	45216	0	5	0	5	5	0	4275
5.1	45360	0	4	0	4	4	0	4248
5.1	45504	0	3	0	3	3	0	4230
5.1	45648	0	3	0	3	3	0	4083
5.1	45792	0	3	0	3	3	0	4044
5.1	45936	0	3	0	3	3	0	4047
5.1	46080	0	2	0	2	2	0	4071
5.1	46224	0	1	0	1	1	0	4080
5.1	46368	0	1	0	1	1	0	3960
5.1	46512	0	0	0	0	0	0	3924
5.1	46656	0	0	0	0	0	0	4053
5.1	46800	0	0	0	0	0	0	3945
5.1	46944	0	0	0	0	0	0	3984
5.1	47088	0	0	0	0	0	0	4110
5.1	47232	0	0	0	0	0	0	3930
5.1	47376	0	0	0	0	0	0	3882
5.1	47520	0	0	0	0	0	0	4032
5.1	47664	0	0	0	0	0	0	4071
5.1	47808	0	0	0	0	0	0	3981
5.1	47952	0	0	0	0	0	0	4023
5.1	48096	0	0	0	0	0	0	3873
5.1	48240	0	0	0	0	0	0	3873
5.1	48384	0	0	0	0	0	0	3981
5.1	48528	0	0	0	0	0	0	4137
5.1	48672	0	0	0	0	0	0	3951
5.1	48816	0	0	0	0	0	0	3963
5.1	48960	0	0	0	0	0	0	4122
5.1	49104	0	0	0	0	0	0	4074
5.1	49248	0	0	0	0	0	0	4170
5.1	49392	0	0	0	0	0	0	3981
5.1	49536	0	0	0	0	0	0	4110
5.1	49680	0	0	0	0	0	0	3972
5.1	49824	0	0	0	0	0	0	4035
5.1	49968	0	0	0	0	0	0	4029
5.1	50112	0	0	0	0	0	0	4068
5.1	50256	0	0	0	0	0	0	4074
5.1	50400	0	0	0	0	0	0	4104
5.1	50544	0	0	0	0	0	0	4017
5.1	50688	0	0	0	0	0	0	4104
5.1	50832	0	0	0	0	0	0	4083
5.1	50976	0	0	0	0	0	0	4131
5.1	51120	0	0	0	0	0	0	4002
5.1	51264	0	0	0	0	0	0	4167
5.1	51408	0	0	0	0	0	0	4104
5.1	51552	0	0	0	0	0	0	4035
5.1	51696	0	0	0	0	0	0	4005
5.1	51840	0	0	0	0	0	0	4008
5.1	51984	0	0	0	0	0	0	3807
5.1	52128	0	0	0	0	0	0	3885
5.1	52272	0	0	0	0	0	0	3846
5.1	52416	0	0	0	0	0	0	3978
5.1	52560	0	0	0	0	0	0	4122
5.1	52704	0	0	0	0	0	0	4134
5.1	52848	0	0	0	0	0	0	4086
5.1	52992	0	0	0	0	0	0	4014
5.1	53136	0	0	0	0	0	0	3966
5.1	53280	0	0	0	0	0	0	3972
5.1	53424	0	0	0	0	0	0	4077
5.1	53568	0	0	0	0	0	0	4176
5.1	53712	0	0	0	0	0	0	4131
5.1	53856	0	0	0	0	0	0	4059
5.1	54000	0	0	0	0	0	0	4002
5.1	54144	0	0	0	0	0	0	3981
5.1	54288	0	0	0	0	0	0	3951
5.1	54432	0	0	0	0	0	0	4056
5.1	54576	0	0	0	0	0	0	3951
5.1	54720	0	0	0	0	0	0	3945
5.1	54864	0	0	0	0	0	0	3912
5.1	55008	0	0	0	0	0	0	3792
5.1	55152	0	0	0	0	0	0	4092
5.1	55296	0	0	0	0	0	0	4149
5.1	55440	0	0	0	0	0	0	4221
5.1	55584	0	0	0	0	0	0	4227
5.1	55728	0	0	0	0	0	0	3981
5.1	55872	0	0	0	0	0	0	4170
5.1	56016	0	0	0	0	0	0	4239
5.1	56160	0	0	0	0	0	0	4140
5.1	56304	0	0	0	0	0	0	4203
5.1	56448	0	0	0	0	0	0	4212
5.1	56592	0	0	0	0	0	0	4071
5.1	56736	0	0	0	0	0	0	4110
5.1	56880	0	0	0	0	0	0	4134
5.1	57024	0	0	0	0	0	0	4164
5.1	57168	0	0	0	0	0	0	4206
5.1	57312	0	0	0	0	0	0	4086
5.1	57456	0	0	0	0	0	0	3984
5.1	57600	0	0	0	0	0	0	4032
5.1	57744	0	0	0	0	0	0	3969
5.1	57888	0	0	0	0	0	0	3981
5.1	58032	0	0	0	0	0	0	4059
5.1	58176	0	0	0	0	0	0	4098
5.1	58320	0	0	0	0	0	0	4176
5.1	58464	0	0	0	0	0	0	4161
5.1	58608	0	0	0	0	0	0	4038
5.1	58752	0	0	0	0	0	0	4245
5.1	58896	0	0	0	0	0	0	4341
5.1	59040	0	0	0	0	0	0	4233
5.1	59184	0	0	0	0	0	0	4254
5.1	59328	0	0	0	0	0	0	4242
5.1	59472	0	0	0	0	0	0	4128
5.1	59616	0	0	0	0	0	0	4290
5.1	59760	0	0	0	0	0	0	4338
5.1	59904	0	0	0	0	0	0	4272
5.1	60048	0	0	0	0	0	0	4140
5.1	60192	0	0	0	0	0	0	4035
5.1	60336	0	0	0	0	0	0	4194
5.1	60480	0	0	0	0	0	0	4074
5.1	60624	0	0	0	0	0	0	4107
5.1	60768	0	0	0	0	0	0	4212
5.1	60912	0	0	0	0	0	0	4209
5.1	61056	0	0	0	0	0	0	4212
5.1	61200	0	0	0	0	0	0	4176
5.1	61344	0	0	0	0	0	0	4287
5.1	61488	0	0	0	0	0	0	4215
5.1	61632	0	0	0	0	0	0	4242
5.1	61776	0	0	0	0	0	0	4314
5.1	61920	0	0	0	0	0	0	4128
5.1	62064	0	0	0	0	0	0	4134
5.1	62208	0	0	0	0	0	0	4080
5.1	62352	0	0	0	0	0	0	4176
5.1	62496	0	0	0	0	0	0	3969
5.1	62640	0	0	0	0	0	0	3957
5.1	62784	0	0	0	0	0	0	4065
5.1	62928	0	0	0	0	0	0	3894
5.1	63072	0	0	0	0	0	0	3978
5.1	63216	0	0	0	0	0	0	4011
5.1	63360	0	0	0	0	0	0	4005
5.1	63504	0	0	0	0	0	0	4125
5.1	63648	0	0	0	0	0	0	3948
5.1	63792	0	0	0	0	0	0	4116
5.1	63936	0	0	0	0	0	0	3975
5.1	64080	0	0	0	0	0	0	4077
5.1	64224	0	0	0	0	0	0	4062
5.1	64368	0	0	0	0	0	0	4041
5.1	64512	0	0	0	0	0	0	4050
5.1	64656	0	0	0	0	0	0	4044
5.1	64800	0	0	0	0	0	0	3906
5.1	64944	0	0	0	0	0	0	3912
5.1	65088	0	0	0	0	0	0	3888
5.1	65232	0	0	0	0	0	0	3954
5.1	65376	0	0	0	0	0	0	3894
5.1	65520	0	0	0	0	0	0	4074
5.1	65664	0	0	0	0	0	0	4065
5.1	65808	0	0	0	0	0	0	4029
5.1	65952	0	0	0	0	0	0	4131
5.1	66096	0	0	0	0	0	0	4155
5.1	66240	0	0	0	0	0	0	4140
5.1	66384	0	0	0	0	0	0	3999
5.1	66528	0	0	0	0	0	0	4044
5.1	66672	0	0	0	0	0	0	4080
5.1	66816	0	0	0	0	0	0	4164
5.1	66960	0	0	0	0	0	0	4149
5.1	67104	0	0	0	0	0	0	4218
5.1	67248	0	0	0	0	0	0	4158
5.1	67392	0	0	0	0	0	0	3813
5.1	67536	0	0	0	0	0	0	4110
5.1	67680	0	0	0	0	0	0	4035
5.1	67824	0	0	0	0	0	0	4158
5.1	67968	0	0	0	0	0	0	4077
5.1	68112	0	0	0	0	0	0	4041
5.1	68256	0	0	0	0	0	0	4191
5.1	68400	0	0	0	0	0	0	4254
5.1	68544	0	0	0	0	0	0	4086
5.1	68688	0	0	0	0	0	0	4083
5.1	68832	0	0	0	0	0	0	4059
5.1	68976	0	0	0	0	0	0	3978
5.1	69120	0	0	0	0	0	0	4092
6.3	43344	520	2680	31	2649	3200	57596.8	12664
6.3	43488	213	2490	3	2487	2703	39882.7	12479
6.3	43632	85	2287	1	2286	2372	32724.5	11688
6.3	43776	52	2106	0	2106	2158	28261.7	10544
6.3	43920	25	1935	0	1935	1960	24842.5	10032
6.3	44064	8	1777	0	1777	1785	21608.5	9323
6.3	44208	6	1635	4	1631	1641	19222.8	9116
6.3	44352	8	1490	0	1490	1498	16848.8	9426
6.3	44496	2	1378	0	1378	1380	15094	9101
6.3	44640	0	1259	0	1259	1259	13629.1	8989
6.3	44784	0	1149	0	1149	1149	12205.6	8609
6.3	44928	0	1047	0	1047	1047	10915.9	8483
6.3	45072	0	965	0	965	965	9647.1	8222
6.3	45216	0	882	0	882	882	8724.7	8387
6.3	45360	0	803	0	803	803	7695.29	8447
6.3	45504	0	716	0	716	716	6899.58	8441
6.3	45648	0	659	0	659	659	6302.25	8696
6.3	45792	0	598	0	598	598	5627.4	8759
6.3	45936	0	528	0	528	528	4872.98	8712
6.3	46080	0	470	0	470	470	4020.53	8787
6.3	46224	0	421	0	421	421	3438.05	8895
6.3	46368	0	376	0	376	376	2911.68	8700
6.3	46512	0	339	0	339	339	2600.38	9132
6.3	46656	0	302	0	302	302	2360.18	9141
6.3	46800	0	260	0	260	260	1963.82	9072
6.3	46944	0	228	0	228	228	1625.57	9225
6.3	47088	0	195	0	195	195	1384.35	9261
6.3	47232	0	167	0	167	167	1167.17	9057
6.3	47376	0	148	0	148	148	1040.07	9303
6.3	47520	0	135	0	135	135	894.913	9267
6.3	47664	0	117	0	117	117	657.71	9126
6.3	47808	0	95	0	95	95	487.452	9402
6.3	47952	0	80	0	80	80	367.404	9225
6.3	48096	0	65	0	65	65	225.267	9117
6.3	48240	0	54	0	54	54	161.183	9225
6.3	48384	0	48	0	48	48	106.125	9255
6.3	48528	0	45	0	45	45	79.1125	9474
6.3	48672	0	38	0	38	38	49.0658	9540
6.3	48816	0	28	0	28	28	49.0658	9465
6.3	48960	0	25	0	25	25	49.0658	9615
6.3	49104	0	21	0	21	21	38.039	9615
6.3	49248	0	19	0	19	19	25.0133	9327
6.3	49392	0	16	0	16	16	25.0133	9600
6.3	49536	0	12	0	12	12	25.0133	9465
6.3	49680	0	12	0	12	12	23.0145	9612
6.3	49824	0	11	0	11	11	23.0145	9702
6.3	49968	0	8	0	8	8	0	9552
6.3	50112	0	6	0	6	6	0	9552
6.3	50256	0	4	0	4	4	0	9660
6.3	50400	0	2	0	2	2	0	9651
6.3	50544	0	2	0	2	2	0	9747
6.3	50688	0	2	0	2	2	0	9771
6.3	50832	0	1	0	1	1	0	9789
6.3	50976	0	1	0	1	1	0	9750
6.3	51120	0	0	0	0	0	0	9891
6.3	51264	0	0	0	0	0	0	9771
6.3	51408	0	0	0	0	0	0	9879
6.3	51552	0	0	0	0	0	0	9789
6.3	51696	0	0	0	0	0	0	9666
6.3	51840	0	0	0	0	0	0	9870
6.3	51984	0	0	0	0	0	0	9789
6.3	52128	0	0	0	0	0	0	9717
6.3	52272	0	0	0	0	0	0	9855
6.3	52416	0	0	0	0	0	0	9753
6.3	52560	0	0	0	0	0	0	9792
6.3	52704	0	0	0	0	0	0	9711
6.3	52848	0	0	0	0	0	0	9924
6.3	52992	0	0	0	0	0	0	9981
6.3	53136	0	0	0	0	0	0	9777
6.3	53280	0	0	0	0	0	0	9705
6.3	53424	0	0	0	0	0	0	9966
6.3	53568	0	0	0	0	0	0	10032
6.3	53712	0	0	0	0	0	0	9822
6.3	53856	0	0	0	0	0	0	10002
6.3	54000	0	0	0	0	0	0	9987
6.3	54144	0	0	0	0	0	0	10077
6.3	54288	0	0	0	0	0	0	9990
6.3	54432	0	0	0	0	0	0	9756
6.3	54576	0	0	0	0	0	0	9744
6.3	54720	0	0	0	0	0	0	9936
6.3	54864	0	0	0	0	0	0	9675
6.3	55008	0	0	0	0	0	0	9810
6.3	55152	0	0	0	0	0	0	9588
6.3	55296	0	0	0	0	0	0	9570
6.3	55440	0	0	0	0	0	0	9645
6.3	55584	0	0	0	0	0	0	9705
6.3	55728	0	0	0	0	0	0	9633
6.3	55872	0	0	0	0	0	0	9720
6.3	56016	0	0	0	0	0	0	9714
6.3	56160	0	0	0	0	0	0	9627
6.3	56304	0	0	0	0	0	0	9747
6.3	56448	0	0	0	0	0	0	9402
6.3	56592	0	0	0	0	0	0	9441
6.3	56736	0	0	0	0	0	0	9774
6.3	56880	0	0	0	0	0	0	9738
6.3	57024	0	0	0	0	0	0	9729
6.3	57168	0	0	0	0	0	0	9723
6.3	57312	0	0	0	0	0	0	9711
6.3	57456	0	0	0	0	0	0	9804
6.3	57600	0	0	0	0	0	0	9699
6.3	57744	0	0	0	0	0	0	9594
6.3	57888	0	0	0	0	0	0	9771
6.3	58032	0	0	0	0	0	0	9468
6.3	58176	0	0	0	0	0	0	9594
6.3	58320	0	0	0	0	0	0	9780
6.3	58464	0	0	0	0	0	0	9837
6.3	58608	0	0	0	0	0	0	9867
6.3	58752	0	0	0	0	0	0	9666
6.3	58896	0	0	0	0	0	0	9441
6.3	59040	0	0	0	0	0	0	9255
6.3	59184	0	0	0	0	0	0	9471
6.3	59328	0	0	0	0	0	0	9519
6.3	59472	0	0	0	0	0	0	9507
6.3	59616	0	0	0	0	0	0	9564
6.3	59760	0	0	0	0	0	0	9702
6.3	59904	0	0	0	0	0	0	9576
6.3	60048	0	0	0	0	0	0	9552
6.3	60192	0	0	0	0	0	0	9657
6.3	60336	0	0	0	0	0	0	9825
6.3	60480	0	0	0	0	0	0	9825
6.3	60624	0	0	0	0	0	0	9669
6.3	60768	0	0	0	0	0	0	9786
6.3	60912	0	0	0	0	0	0	9558
6.3	61056	0	0	0	0	0	0	9702
6.3	61200	0	0	0	0	0	0	9543
6.3	61344	0	0	0	0	0	0	9699
6.3	61488	0	0	0	0	0	0	9843
6.3	61632	0	0	0	0	0	0	9672
6.3	61776	0	0	0	0	0	0	9795
6.3	61920	0	0	0	0	0	0	9750
6.3	62064	0	0	0	0	0	0	9828
6.3	62208	0	0	0	0	0	0	9708
6.3	62352	0	0	0	0	0	0	9657
6.3	62496	0	0	0	0	0	0	9609
6.3	62640	0	0	0	0	0	0	9708
6.3	62784	0	0	0	0	0	0	9492
6.3	62928	0	0	0	0	0	0	9762
6.3	63072	0	0	0	0	0	0	9624
6.3	63216	0	0	0	0	0	0	9798
6.3	63360	0	0	0	0	0	0	9630
6.3	63504	0	0	0	0	0	0	9510
6.3	63648	0	0	0	0	0	0	9663
6.3	63792	0	0	0	0	0	0	9747
6.3	63936	0	0	0	0	0	0	9804
6.3	64080	0	0	0	0	0	0	9645
6.3	64224	0	0	0	0	0	0	9921
6.3	64368	0	0	0	0	0	0	9858
6.3	64512	0	0	0	0	0	0	9873
6.3	64656	0	0	0	0	0	0	9879
6.3	64800	0	0	0	0	0	0	9735
6.3	64944	0	0	0	0	0	0	9645
6.3	65088	0	0	0	0	0	0	9687
6.3	65232	0	0	0	0	0	0	9852
6.3	65376	0	0	0	0	0	0	9888
6.3	65520	0	0	0	0	0	0	9633
6.3	65664	0	0	0	0	0	0	9423
6.3	65808	0	0	0	0	0	0	9636
6.3	65952	0	0	0	0	0	0	9663
6.3	66096	0	0	0	0	0	0	9792
6.3	66240	0	0	0	0	0	0	9576
6.3	66384	0	0	0	0	0	0	9870
6.3	66528	0	0	0	0	0	0	9618
6.3	66672	0	0	0	0	0	0	9738
6.3	66816	0	0	0	0	0	0	9753
6.3	66960	0	0	0	0	0	0	9576
6.3	67104	0	0	0	0	0	0	9795
6.3	67248	0	0	0	0	0	0	9903
6.3	67392	0	0	0	0	0	0	9663
6.3	67536	0	0	0	0	0	0	9711
6.3	67680	0	0	0	0	0	0	9879
6.3	67824	0	0	0	0	0	0	9777
6.3	67968	0	0	0	0	0	0	9837
6.3	68112	0	0	0	0	0	0	9651
6.3	68256	0	0	0	0	0	0	9585
6.3	68400	0	0	0	0	0	0	9582
6.3	68544	0	0	0	0	0	0	9651
6.3	68688	0	0	0	0	0	0	9909
6.3	68832	0	0	0	0	0	0	9942
6.3	68976	0	0	0	0	0	0	9633
6.3	69120	0	0	0	0	0	0	9633
7.3	43344	0	33	0	33	33	299.709	1041
7.3	43488	0	30	0	30	30	244.684	1101
7.3	43632	0	24	0	24	24	219.555	1146
7.3	43776	0	18	0	18	18	164.403	1179
7.3	43920	0	16	0	16	16	155.368	1122
7.3	44064	0	13	0	13	13	100.214	1173
7.3	44208	0	11	0	11	11	94.233	1017
7.3	44352	0	11	0	11	11	106.203	1071
7.3	44496	0	7	0	7	7	74.1657	1137
7.3	44640	0	6	0	6	6	63.1354	1056
7.3	44784	0	5	0	5	5	54.0991	1098
7.3	44928	0	5	0	5	5	48.1131	1056
7.3	45072	0	5	0	5	5	48.1131	1026
7.3	45216	0	3	0	3	3	39.0769	1146
7.3	45360	0	2	0	2	2	26.0513	1095
7.3	45504	0	2	0	2	2	26.0513	996
7.3	45648	0	2	0	2	2	26.0513	1050
7.3	45792	0	2	0	2	2	22.0606	1152
7.3	45936	0	1	0	1	1	13.0256	1197
7.3	46080	0	1	0	1	1	13.0256	1077
7.3	46224	0	1	0	1	1	11.0303	1017
7.3	46368	0	1	0	1	1	11.0303	1008
7.3	46512	0	1	0	1	1	13.0256	1098
7.3	46656	0	1	0	1	1	13.0256	1155
7.3	46800	0	0	0	0	0	0	1032
7.3	46944	0	0	0	0	0	0	1098
7.3	47088	0	0	0	0	0	0	1095
7.3	47232	0	0	0	0	0	0	1071
7.3	47376	0	0	0	0	0	0	1083
7.3	47520	0	0	0	0	0	0	1059
7.3	47664	0	0	0	0	0	0	1008
7.3	47808	0	0	0	0	0	0	1068
7.3	47952	0	0	0	0	0	0	1095
7.3	48096	0	0	0	0	0	0	1053
7.3	48240	0	0	0	0	0	0	1098
7.3	48384	0	0	0	0	0	0	1050
7.3	48528	0	0	0	0	0	0	1071
7.3	48672	0	0	0	0	0	0	984
7.3	48816	0	0	0	0	0	0	1080
7.3	48960	0	0	0	0	0	0	1119
7.3	49104	0	0	0	0	0	0	1116
7.3	49248	0	0	0	0	0	0	1071
7.3	49392	0	0	0	0	0	0	1140
7.3	49536	0	0	0	0	0	0	1164
7.3	49680	0	0	0	0	0	0	1128
7.3	49824	0	0	0	0	0	0	1155
7.3	49968	0	0	0	0	0	0	1143
7.3	50112	0	0	0	0	0	0	1080
7.3	50256	0	0	0	0	0	0	1107
7.3	50400	0	0	0	0	0	0	1125
7.3	50544	0	0	0	0	0	0	1191
7.3	50688	0	0	0	0	0	0	1212
7.3	50832	0	0	0	0	0	0	1131
7.3	50976	0	0	0	0	0	0	1083
7.3	51120	0	0	0	0	0	0	1095
7.3	51264	0	0	0	0	0	0	1116
7.3	51408	0	0	0	0	0	0	1068
7.3	51552	0	0	0	0	0	0	1089
7.3	51696	0	0	0	0	0	0	1125
7.3	51840	0	0	0	0	0	0	1128
7.3	51984	0	0	0	0	0	0	1095
7.3	52128	0	0	0	0	0	0	1134
7.3	52272	0	0	0	0	0	0	1086
7.3	52416	0	0	0	0	0	0	1101
7.3	52560	0	0	0	0	0	0	1101
7.3	52704	0	0	0	0	0	0	1140
7.3	52848	0	0	0	0	0	0	1215
7.3	52992	0	0	0	0	0	0	1110
7.3	53136	0	0	0	0	0	0	1104
7.3	53280	0	0	0	0	0	0	1215
7.3	53424	0	0	0	0	0	0	1227
7.3	53568	0	0	0	0	0	0	1167
7.3	53712	0	0	0	0	0	0	1116
7.3	53856	0	0	0	0	0	0	1125
7.3	54000	0	0	0	0	0	0	1050
7.3	54144	0	0	0	0	0	0	1020
7.3	54288	0	0	0	0	0	0	1095
7.3	54432	0	0	0	0	0	0	1167
7.3	54576	0	0	0	0	0	0	1116
7.3	54720	0	0	0	0	0	0	1011
7.3	54864	0	0	0	0	0	0	1059
7.3	55008	0	0	0	0	0	0	1047
7.3	55152	0	0	0	0	0	0	1074
7.3	55296	0	0	0	0	0	0	1032
7.3	55440	0	0	0	0	0	0	1104
7.3	55584	0	0	0	0	0	0	1008
7.3	55728	0	0	0	0	0	0	1065
7.3	55872	0	0	0	0	0	0	1071
7.3	56016	0	0	0	0	0	0	1113
7.3	56160	0	0	0	0	0	0	1071
7.3	56304	0	0	0	0	0	0	1083
7.3	56448	0	0	0	0	0	0	1029
7.3	56592	0	0	0	0	0	0	1035
7.3	56736	0	0	0	0	0	0	990
7.3	56880	0	0	0	0	0	0	1098
7.3	57024	0	0	0	0	0	0	1098
7.3	57168	0	0	0	0	0	0	1113
7.3	57312	0	0	0	0	0	0	1095
7.3	57456	0	0	0	0	0	0	1056
7.3	57600	0	0	0	0	0	0	1113
7.3	57744	0	0	0	0	0	0	1152
7.3	57888	0	0	0	0	0	0	1104
7.3	58032	0	0	0	0	0	0	1140
7.3	58176	0	0	0	0	0	0	1062
7.3	58320	0	0	0	0	0	0	1113
7.3	58464	0	0	0	0	0	0	1197
7.3	58608	0	0	0	0	0	0	1146
7.3	58752	0	0	0	0	0	0	1206
7.3	58896	0	0	0	0	0	0	1164
7.3	59040	0	0	0	0	0	0	1077
7.3	59184	0	0	0	0	0	0	978
7.3	59328	0	0	0	0	0	0	1059
7.3	59472	0	0	0	0	0	0	1122
7.3	59616	0	0	0	0	0	0	1119
7.3	59760	0	0	0	0	0	0	1122
7.3	59904	0	0	0	0	0	0	1104
7.3	60048	0	0	0	0	0	0	1068
7.3	60192	0	0	0	0	0	0	1122
7.3	60336	0	0	0	0	0	0	1092
7.3	60480	0	0	0	0	0	0	1101
7.3	60624	0	0	0	0	0	0	1125
7.3	60768	0	0	0	0	0	0	1164
7.3	60912	0	0	0	0	0	0	1074
7.3	61056	0	0	0	0	0	0	1095
7.3	61200	0	0	0	0	0	0	1059
7.3	61344	0	0	0	0	0	0	1101
7.3	61488	0	0	0	0	0	0	1179
7.3	61632	0	0	0	0	0	0	1086
7.3	61776	0	0	0	0	0	0	993
7.3	61920	0	0	0	0	0	0	1020
7.3	62064	0	0	0	0	0	0	1020
7.3	62208	0	0	0	0	0	0	1044
7.3	62352	0	0	0	0	0	0	1014
7.3	62496	0	0	0	0	0	0	1134
7.3	62640	0	0	0	0	0	0	1086
7.3	62784	0	0	0	0	0	0	1056
7.3	62928	0	0	0	0	0	0	1023
7.3	63072	0	0	0	0	0	0	1137
7.3	63216	0	0	0	0	0	0	1086
7.3	63360	0	0	0	0	0	0	1161
7.3	63504	0	0	0	0	0	0	1071
7.3	63648	0	0	0	0	0	0	1098
7.3	63792	0	0	0	0	0	0	1047
7.3	63936	0	0	0	0	0	0	1131
7.3	64080	0	0	0	0	0	0	1143
7.3	64224	0	0	0	0	0	0	1128
7.3	64368	0	0	0	0	0	0	1092
7.3	64512	0	0	0	0	0	0	1104
7.3	64656	0	0	0	0	0	0	1053
7.3	64800	0	0	0	0	0	0	1038
7.3	64944	0	0	0	0	0	0	1086
7.3	65088	0	0	0	0	0	0	1011
7.3	65232	0	0	0	0	0	0	1179
7.3	65376	0	0	0	0	0	0	1125
7.3	65520	0	0	0	0	0	0	1086
7.3	65664	0	0	0	0	0	0	1059
7.3	65808	0	0	0	0	0	0	1092
7.3	65952	0	0	0	0	0	0	1056
7.3	66096	0	0	0	0	0	0	1071
7.3	66240	0	0	0	0	0	0	1047
7.3	66384	0	0	0	0	0	0	1047
7.3	66528	0	0	0	0	0	0	1098
7.3	66672	0	0	0	0	0	0	1068
7.3	66816	0	0	0	0	0	0	1137
7.3	66960	0	0	0	0	0	0	1161
7.3	67104	0	0	0	0	0	0	1098
7.3	67248	0	0	0	0	0	0	1155
7.3	67392	0	0	0	0	0	0	1122
7.3	67536	0	0	0	0	0	0	1071
7.3	67680	0	0	0	0	0	0	1098
7.3	67824	0	0	0	0	0	0	1092
7.3	67968	0	0	0	0	0	0	1095
7.3	68112	0	0	0	0	0	0	1092
7.3	68256	0	0	0	0	0	0	1125
7.3	68400	0	0	0	0	0	0	1083
7.3	68544	0	0	0	0	0	0	1083
7.3	68688	0	0	0	0	0	0	1134
7.3	68832	0	0	0	0	0	0	1089
7.3	68976	0	0	0	0	0	0	1071
7.3	69120	0	0	0	0	0	0	1200
8.2	43344	0	40	0	40	40	207.368	1539
8.2	43488	0	32	0	32	32	123.223	1500
8.2	43632	0	24	0	24	24	57.1469	1599
8.2	43776	0	18	0	18	18	63.1341	1545
8.2	43920	0	13	0	13	13	99.172	1512
8.2	44064	0	6	0	6	6	11.0303	1440
8.2	44208	0	4	0	4	4	34.0392	1431
8.2	44352	0	4	0	4	4	0	1485
8.2	44496	0	3	0	3	3	0	1578
8.2	44640	0	1	0	1	1	0	1542
8.2	44784	0	1	0	1	1	0	1587
8.2	44928	0	0	0	0	0	0	1536
8.2	45072	0	0	0	0	0	0	1503
8.2	45216	0	0	0	0	0	0	1608
8.2	45360	0	0	0	0	0	0	1473
8.2	45504	0	0	0	0	0	0	1395
8.2	45648	0	0	0	0	0	0	1485
8.2	45792	0	0	0	0	0	0	1548
8.2	45936	0	0	0	0	0	0	1524
8.2	46080	0	0	0	0	0	0	1464
8.2	46224	0	0	0	0	0	0	1563
8.2	46368	0	0	0	0	0	0	1470
8.2	46512	0	0	0	0	0	0	1518
8.2	46656	0	0	0	0	0	0	1518
8.2	46800	0	0	0	0	0	0	1557
8.2	46944	0	0	0	0	0	0	1596
8.2	47088	0	0	0	0	0	0	1554
8.2	47232	0	0	0	0	0	0	1602
8.2	47376	0	0	0	0	0	0	1500
8.2	47520	0	0	0	0	0	0	1554
8.2	47664	0	0	0	0	0	0	1488
8.2	47808	0	0	0	0	0	0	1479
8.2	47952	0	0	0	0	0	0	1521
8.2	48096	0	0	0	0	0	0	1509
8.2	48240	0	0	0	0	0	0	1506
8.2	48384	0	0	0	0	0	0	1608
8.2	48528	0	0	0	0	0	0	1602
8.2	48672	0	0	0	0	0	0	1587
8.2	48816	0	0	0	0	0	0	1479
8.2	48960	0	0	0	0	0	0	1503
8.2	49104	0	0	0	0	0	0	1560
8.2	49248	0	0	0	0	0	0	1488
8.2	49392	0	0	0	0	0	0	1560
8.2	49536	0	0	0	0	0	0	1455
8.2	49680	0	0	0	0	0	0	1473
8.2	49824	0	0	0	0	0	0	1479
8.2	49968	0	0	0	0	0	0	1551
8.2	50112	0	0	0	0	0	0	1620
8.2	50256	0	0	0	0	0	0	1647
8.2	50400	0	0	0	0	0	0	1569
8.2	50544	0	0	0	0	0	0	1620
8.2	50688	0	0	0	0	0	0	1557
8.2	50832	0	0	0	0	0	0	1539
8.2	50976	0	0	0	0	0	0	1422
8.2	51120	0	0	0	0	0	0	1533
8.2	51264	0	0	0	0	0	0	1554
8.2	51408	0	0	0	0	0	0	1473
8.2	51552	0	0	0	0	0	0	1488
8.2	51696	0	0	0	0	0	0	1467
8.2	51840	0	0	0	0	0	0	1557
8.2	51984	0	0	0	0	0	0	1485
8.2	52128	0	0	0	0	0	0	1440
8.2	52272	0	0	0	0	0	0	1467
8.2	52416	0	0	0	0	0	0	1512
8.2	52560	0	0	0	0	0	0	1560
8.2	52704	0	0	0	0	0	0	1539
8.2	52848	0	0	0	0	0	0	1572
8.2	52992	0	0	0	0	0	0	1458
8.2	53136	0	0	0	0	0	0	1497
8.2	53280	0	0	0	0	0	0	1560
8.2	53424	0	0	0	0	0	0	1569
8.2	53568	0	0	0	0	0	0	1455
8.2	53712	0	0	0	0	0	0	1323
8.2	53856	0	0	0	0	0	0	1413
8.2	54000	0	0	0	0	0	0	1476
8.2	54144	0	0	0	0	0	0	1524
8.2	54288	0	0	0	0	0	0	1512
8.2	54432	0	0	0	0	0	0	1497
8.2	54576	0	0	0	0	0	0	1512
8.2	54720	0	0	0	0	0	0	1515
8.2	54864	0	0	0	0	0	0	1542
8.2	55008	0	0	0	0	0	0	1509
8.2	55152	0	0	0	0	0	0	1539
8.2	55296	0	0	0	0	0	0	1566
8.2	55440	0	0	0	0	0	0	1560
8.2	55584	0	0	0	0	0	0	1623
8.2	55728	0	0	0	0	0	0	1578
8.2	55872	0	0	0	0	0	0	1644
8.2	56016	0	0	0	0	0	0	1614
8.2	56160	0	0	0	0	0	0	1566
8.2	56304	0	0	0	0	0	0	1641
8.2	56448	0	0	0	0	0	0	1542
8.2	56592	0	0	0	0	0	0	1566
8.2	56736	0	0	0	0	0	0	1509
8.2	56880	0	0	0	0	0	0	1551
8.2	57024	0	0	0	0	0	0	1665
8.2	57168	0	0	0	0	0	0	1602
8.2	57312	0	0	0	0	0	0	1647
8.2	57456	0	0	0	0	0	0	1569
8.2	57600	0	0	0	0	0	0	1533
8.2	57744	0	0	0	0	0	0	1539
8.2	57888	0	0	0	0	0	0	1569
8.2	58032	0	0	0	0	0	0	1446
8.2	58176	0	0	0	0	0	0	1512
8.2	58320	0	0	0	0	0	0	1590
8.2	58464	0	0	0	0	0	0	1569
8.2	58608	0	0	0	0	0	0	1524
8.2	58752	0	0	0	0	0	0	1461
8.2	58896	0	0	0	0	0	0	1419
8.2	59040	0	0	0	0	0	0	1581
8.2	59184	0	0	0	0	0	0	1575
8.2	59328	0	0	0	0	0	0	1566
8.2	59472	0	0	0	0	0	0	1551
8.2	59616	0	0	0	0	0	0	1485
8.2	59760	0	0	0	0	0	0	1509
8.2	59904	0	0	0	0	0	0	1539
8.2	60048	0	0	0	0	0	0	1560
8.2	60192	0	0	0	0	0	0	1446
8.2	60336	0	0	0	0	0	0	1485
8.2	60480	0	0	0	0	0	0	1455
8.2	60624	0	0	0	0	0	0	1452
8.2	60768	0	0	0	0	0	0	1587
8.2	60912	0	0	0	0	0	0	1653
8.2	61056	0	0	0	0	0	0	1602
8.2	61200	0	0	0	0	0	0	1482
8.2	61344	0	0	0	0	0	0	1572
8.2	61488	0	0	0	0	0	0	1476
8.2	61632	0	0	0	0	0	0	1530
8.2	61776	0	0	0	0	0	0	1566
8.2	61920	0	0	0	0	0	0	1482
8.2	62064	0	0	0	0	0	0	1599
8.2	62208	0	0	0	0	0	0	1515
8.2	62352	0	0	0	0	0	0	1536
8.2	62496	0	0	0	0	0	0	1407
8.2	62640	0	0	0	0	0	0	1446
8.2	62784	0	0	0	0	0	0	1476
8.2	62928	0	0	0	0	0	0	1512
8.2	63072	0	0	0	0	0	0	1530
8.2	63216	0	0	0	0	0	0	1482
8.2	63360	0	0	0	0	0	0	1494
8.2	63504	0	0	0	0	0	0	1488
8.2	63648	0	0	0	0	0	0	1485
8.2	63792	0	0	0	0	0	0	1515
8.2	63936	0	0	0	0	0	0	1497
8.2	64080	0	0	0	0	0	0	1533
8.2	64224	0	0	0	0	0	0	1533
8.2	64368	0	0	0	0	0	0	1545
8.2	64512	0	0	0	0	0	0	1473
8.2	64656	0	0	0	0	0	0	1575
8.2	64800	0	0	0	0	0	0	1557
8.2	64944	0	0	0	0	0	0	1557
8.2	65088	0	0	0	0	0	0	1530
8.2	65232	0	0	0	0	0	0	1455
8.2	65376	0	0	0	0	0	0	1434
8.2	65520	0	0	0	0	0	0	1566
8.2	65664	0	0	0	0	0	0	1584
8.2	65808	0	0	0	0	0	0	1587
8.2	65952	0	0	0	0	0	0	1632
8.2	66096	0	0	0	0	0	0	1575
8.2	66240	0	0	0	0	0	0	1476
8.2	66384	0	0	0	0	0	0	1548
8.2	66528	0	0	0	0	0	0	1458
8.2	66672	0	0	0	0	0	0	1488
8.2	66816	0	0	0	0	0	0	1542
8.2	66960	0	0	0	0	0	0	1500
8.2	67104	0	0	0	0	0	0	1551
8.2	67248	0	0	0	0	0	0	1557
8.2	67392	0	0	0	0	0	0	1551
8.2	67536	0	0	0	0	0	0	1536
8.2	67680	0	0	0	0	0	0	1515
8.2	67824	0	0	0	0	0	0	1605
8.2	67968	0	0	0	0	0	0	1521
8.2	68112	0	0	0	0	0	0	1449
8.2	68256	0	0	0	0	0	0	1524
8.2	68400	0	0	0	0	0	0	1539
8.2	68544	0	0	0	0	0	0	1515
8.2	68688	0	0	0	0	0	0	1659
8.2	68832	0	0	0	0	0	0	1641
8.2	68976	0	0	0	0	0	0	1572
8.2	69120	0	0	0	0	0	0	1566
9.3	43344	56	226	0	226	282	5812.42	4287
9.3	43488	25	204	0	204	229	4135.01	4059
9.3	43632	9	181	0	181	190	3165.66	3668
9.3	43776	6	150	0	150	156	2574.62	3498
9.3	43920	6	122	0	122	128	2123.39	3244
9.3	44064	1	90	0	90	91	1468.09	3249
9.3	44208	1	74	0	74	75	1227.87	3177
9.3	44352	0	64	0	64	64	952.041	3072
9.3	44496	0	53	0	53	53	850.662	2913
9.3	44640	0	46	0	46	46	785.615	2835
9.3	44784	0	38	0	38	38	653.524	2856
9.3	44928	0	33	0	33	33	603.495	2973
9.3	45072	0	27	0	27	27	494.418	2973
9.3	45216	0	24	0	24	24	423.376	3006
9.3	45360	0	15	0	15	15	283.289	2967
9.3	45504	0	11	0	11	11	201.136	2946
9.3	45648	0	8	0	8	8	159.104	2907
9.3	45792	0	4	0	4	4	90.06	2982
9.3	45936	0	2	0	2	2	48.0282	3069
9.3	46080	0	2	0	2	2	48.0282	3111
9.3	46224	0	1	0	1	1	21.0159	3243
9.3	46368	0	1	0	1	1	21.0159	3102
9.3	46512	0	1	0	1	1	21.0159	2970
9.3	46656	0	1	0	1	1	21.0159	3036
9.3	46800	0	1	0	1	1	21.0159	3174
9.3	46944	0	0	0	0	0	0	3195
9.3	47088	0	0	0	0	0	0	3294
9.3	47232	0	0	0	0	0	0	3213
9.3	47376	0	0	0	0	0	0	3126
9.3	47520	0	0	0	0	0	0	3177
9.3	47664	0	0	0	0	0	0	3225
9.3	47808	0	0	0	0	0	0	3285
9.3	47952	0	0	0	0	0	0	3276
9.3	48096	0	0	0	0	0	0	3300
9.3	48240	0	0	0	0	0	0	3246
9.3	48384	0	0	0	0	0	0	3228
9.3	48528	0	0	0	0	0	0	3303
9.3	48672	0	0	0	0	0	0	3249
9.3	48816	0	0	0	0	0	0	3243
9.3	48960	0	0	0	0	0	0	3129
9.3	49104	0	0	0	0	0	0	3276
9.3	49248	0	0	0	0	0	0	3312
9.3	49392	0	0	0	0	0	0	3255
9.3	49536	0	0	0	0	0	0	3222
9.3	49680	0	0	0	0	0	0	3180
9.3	49824	0	0	0	0	0	0	3321
9.3	49968	0	0	0	0	0	0	3276
9.3	50112	0	0	0	0	0	0	3297
9.3	50256	0	0	0	0	0	0	3222
9.3	50400	0	0	0	0	0	0	3264
9.3	50544	0	0	0	0	0	0	3297
9.3	50688	0	0	0	0	0	0	3360
9.3	50832	0	0	0	0	0	0	3141
9.3	50976	0	0	0	0	0	0	3237
9.3	51120	0	0	0	0	0	0	3225
9.3	51264	0	0	0	0	0	0	3306
9.3	51408	0	0	0	0	0	0	3321
9.3	51552	0	0	0	0	0	0	3171
9.3	51696	0	0	0	0	0	0	3171
9.3	51840	0	0	0	0	0	0	3321
9.3	51984	0	0	0	0	0	0	3366
9.3	52128	0	0	0	0	0	0	3144
9.3	52272	0	0	0	0	0	0	3222
9.3	52416	0	0	0	0	0	0	3330
9.3	52560	0	0	0	0	0	0	3399
9.3	52704	0	0	0	0	0	0	3285
9.3	52848	0	0	0	0	0	0	3345
9.3	52992	0	0	0	0	0	0	3390
9.3	53136	0	0	0	0	0	0	3315
9.3	53280	0	0	0	0	0	0	3222
9.3	53424	0	0	0	0	0	0	3096
9.3	53568	0	0	0	0	0	0	3255
9.3	53712	0	0	0	0	0	0	3270
9.3	53856	0	0	0	0	0	0	3327
9.3	54000	0	0	0	0	0	0	3240
9.3	54144	0	0	0	0	0	0	3324
9.3	54288	0	0	0	0	0	0	3348
9.3	54432	0	0	0	0	0	0	3417
9.3	54576	0	0	0	0	0	0	3432
9.3	54720	0	0	0	0	0	0	3435
9.3	54864	0	0	0	0	0	0	3348
9.3	55008	0	0	0	0	0	0	3303
9.3	55152	0	0	0	0	0	0	3294
9.3	55296	0	0	0	0	0	0	3207
9.3	55440	0	0	0	0	0	0	3375
9.3	55584	0	0	0	0	0	0	3306
9.3	55728	0	0	0	0	0	0	3342
9.3	55872	0	0	0	0	0	0	3381
9.3	56016	0	0	0	0	0	0	3381
9.3	56160	0	0	0	0	0	0	3315
9.3	56304	0	0	0	0	0	0	3387
9.3	56448	0	0	0	0	0	0	3423
9.3	56592	0	0	0	0	0	0	3345
9.3	56736	0	0	0	0	0	0	3294
9.3	56880	0	0	0	0	0	0	3261
9.3	57024	0	0	0	0	0	0	3318
9.3	57168	0	0	0	0	0	0	3402
9.3	57312	0	0	0	0	0	0	3453
9.3	57456	0	0	0	0	0	0	3306
9.3	57600	0	0	0	0	0	0	3297
9.3	57744	0	0	0	0	0	0	3291
9.3	57888	0	0	0	0	0	0	3240
9.3	58032	0	0	0	0	0	0	3231
9.3	58176	0	0	0	0	0	0	3189
9.3	58320	0	0	0	0	0	0	3138
9.3	58464	0	0	0	0	0	0	3144
9.3	58608	0	0	0	0	0	0	3351
9.3	58752	0	0	0	0	0	0	3261
9.3	58896	0	0	0	0	0	0	3279
9.3	59040	0	0	0	0	0	0	3246
9.3	59184	0	0	0	0	0	0	3333
9.3	59328	0	0	0	0	0	0	3216
9.3	59472	0	0	0	0	0	0	3258
9.3	59616	0	0	0	0	0	0	3393
9.3	59760	0	0	0	0	0	0	3333
9.3	59904	0	0	0	0	0	0	3474
9.3	60048	0	0	0	0	0	0	3351
9.3	60192	0	0	0	0	0	0	3330
9.3	60336	0	0	0	0	0	0	3195
9.3	60480	0	0	0	0	0	0	3291
9.3	60624	0	0	0	0	0	0	3297
9.3	60768	0	0	0	0	0	0	3312
9.3	60912	0	0	0	0	0	0	3198
9.3	61056	0	0	0	0	0	0	3270
9.3	61200	0	0	0	0	0	0	3315
9.3	61344	0	0	0	0	0	0	3255
9.3	61488	0	0	0	0	0	0	3348
9.3	61632	0	0	0	0	0	0	3321
9.3	61776	0	0	0	0	0	0	3381
9.3	61920	0	0	0	0	0	0	3462
9.3	62064	0	0	0	0	0	0	3420
9.3	62208	0	0	0	0	0	0	3354
9.3	62352	0	0	0	0	0	0	3276
9.3	62496	0	0	0	0	0	0	3201
9.3	62640	0	0	0	0	0	0	3147
9.3	62784	0	0	0	0	0	0	3198
9.3	62928	0	0	0	0	0	0	3324
9.3	63072	0	0	0	0	0	0	3252
9.3	63216	0	0	0	0	0	0	3120
9.3	63360	0	0	0	0	0	0	3132
9.3	63504	0	0	0	0	0	0	3147
9.3	63648	0	0	0	0	0	0	3051
9.3	63792	0	0	0	0	0	0	3267
9.3	63936	0	0	0	0	0	0	3291
9.3	64080	0	0	0	0	0	0	3315
9.3	64224	0	0	0	0	0	0	3213
9.3	64368	0	0	0	0	0	0	3159
9.3	64512	0	0	0	0	0	0	3264
9.3	64656	0	0	0	0	0	0	3378
9.3	64800	0	0	0	0	0	0	3351
9.3	64944	0	0	0	0	0	0	3309
9.3	65088	0	0	0	0	0	0	3213
9.3	65232	0	0	0	0	0	0	3288
9.3	65376	0	0	0	0	0	0	3252
9.3	65520	0	0	0	0	0	0	3264
9.3	65664	0	0	0	0	0	0	3183
9.3	65808	0	0	0	0	0	0	3168
9.3	65952	0	0	0	0	0	0	3318
9.3	66096	0	0	0	0	0	0	3189
9.3	66240	0	0	0	0	0	0	3078
9.3	66384	0	0	0	0	0	0	3282
9.3	66528	0	0	0	0	0	0	3255
9.3	66672	0	0	0	0	0	0	3342
9.3	66816	0	0	0	0	0	0	3303
9.3	66960	0	0	0	0	0	0	3291
9.3	67104	0	0	0	0	0	0	3189
9.3	67248	0	0	0	0	0	0	3339
9.3	67392	0	0	0	0	0	0	3249
9.3	67536	0	0	0	0	0	0	3315
9.3	67680	0	0	0	0	0	0	3297
9.3	67824	0	0	0	0	0	0	3282
9.3	67968	0	0	0	0	0	0	3285
9.3	68112	0	0	0	0	0	0	3291
9.3	68256	0	0	0	0	0	0	3231
9.3	68400	0	0	0	0	0	0	3222
9.3	68544	0	0	0	0	0	0	3330
9.3	68688	0	0	0	0	0	0	3447
9.3	68832	0	0	0	0	0	0	3192
9.3	68976	0	0	0	0	0	0	3279
9.3	69120	0	0	0	0	0	0	3237
10.2	43344	0	62	0	62	62	307.801	1194
10.2	43488	0	59	0	59	59	331.634	1248
10.2	43632	0	45	0	45	45	218.499	1203
10.2	43776	0	37	0	37	37	159.357	1191
10.2	43920	0	21	0	21	21	96.2238	1149
10.2	44064	0	15	0	15	15	72.1678	1233
10.2	44208	0	9	0	9	9	59.1422	1227
10.2	44352	0	7	0	7	7	44.1212	1194
10.2	44496	0	4	0	4	4	35.0862	1254
10.2	44640	0	2	0	2	2	11.0303	1152
10.2	44784	0	1	0	1	1	0	1164
10.2	44928	0	1	0	1	1	0	1134
10.2	45072	0	1	0	1	1	0	1212
10.2	45216	0	1	0	1	1	0	1248
10.2	45360	0	1	0	1	1	0	1062
10.2	45504	0	1	0	1	1	0	1110
10.2	45648	0	1	0	1	1	0	1071
10.2	45792	0	0	0	0	0	0	1164
10.2	45936	0	0	0	0	0	0	1143
10.2	46080	0	0	0	0	0	0	1194
10.2	46224	0	0	0	0	0	0	1065
10.2	46368	0	0	0	0	0	0	1059
10.2	46512	0	0	0	0	0	0	1068
10.2	46656	0	0	0	0	0	0	1062
10.2	46800	0	0	0	0	0	0	1104
10.2	46944	0	0	0	0	0	0	1119
10.2	47088	0	0	0	0	0	0	1101
10.2	47232	0	0	0	0	0	0	1107
10.2	47376	0	0	0	0	0	0	1068
10.2	47520	0	0	0	0	0	0	1113
10.2	47664	0	0	0	0	0	0	1116
10.2	47808	0	0	0	0	0	0	1158
10.2	47952	0	0	0	0	0	0	1257
10.2	48096	0	0	0	0	0	0	1188
10.2	48240	0	0	0	0	0	0	1170
10.2	48384	0	0	0	0	0	0	1191
10.2	48528	0	0	0	0	0	0	1119
10.2	48672	0	0	0	0	0	0	1149
10.2	48816	0	0	0	0	0	0	1092
10.2	48960	0	0	0	0	0	0	1053
10.2	49104	0	0	0	0	0	0	1044
10.2	49248	0	0	0	0	0	0	1089
10.2	49392	0	0	0	0	0	0	1065
10.2	49536	0	0	0	0	0	0	1047
10.2	49680	0	0	0	0	0	0	1068
10.2	49824	0	0	0	0	0	0	1110
10.2	49968	0	0	0	0	0	0	1092
10.2	50112	0	0	0	0	0	0	1107
10.2	50256	0	0	0	0	0	0	1146
10.2	50400	0	0	0	0	0	0	1176
10.2	50544	0	0	0	0	0	0	1164
10.2	50688	0	0	0	0	0	0	1170
10.2	50832	0	0	0	0	0	0	1140
10.2	50976	0	0	0	0	0	0	1152
10.2	51120	0	0	0	0	0	0	1185
10.2	51264	0	0	0	0	0	0	1110
10.2	51408	0	0	0	0	0	0	1044
10.2	51552	0	0	0	0	0	0	1077
10.2	51696	0	0	0	0	0	0	1113
10.2	51840	0	0	0	0	0	0	1161
10.2	51984	0	0	0	0	0	0	1104
10.2	52128	0	0	0	0	0	0	1092
10.2	52272	0	0	0	0	0	0	1092
10.2	52416	0	0	0	0	0	0	1089
10.2	52560	0	0	0	0	0	0	1149
10.2	52704	0	0	0	0	0	0	1110
10.2	52848	0	0	0	0	0	0	1242
10.2	52992	0	0	0	0	0	0	1275
10.2	53136	0	0	0	0	0	0	1200
10.2	53280	0	0	0	0	0	0	1143
10.2	53424	0	0	0	0	0	0	1095
10.2	53568	0	0	0	0	0	0	1083
10.2	53712	0	0	0	0	0	0	1032
10.2	53856	0	0	0	0	0	0	1077
10.2	54000	0	0	0	0	0	0	1062
10.2	54144	0	0	0	0	0	0	1062
10.2	54288	0	0	0	0	0	0	1203
10.2	54432	0	0	0	0	0	0	1134
10.2	54576	0	0	0	0	0	0	1182
10.2	54720	0	0	0	0	0	0	1086
10.2	54864	0	0	0	0	0	0	1002
10.2	55008	0	0	0	0	0	0	1065
10.2	55152	0	0	0	0	0	0	1065
10.2	55296	0	0	0	0	0	0	1035
10.2	55440	0	0	0	0	0	0	1071
10.2	55584	0	0	0	0	0	0	1044
10.2	55728	0	0	0	0	0	0	1131
10.2	55872	0	0	0	0	0	0	1071
10.2	56016	0	0	0	0	0	0	1095
10.2	56160	0	0	0	0	0	0	1128
10.2	56304	0	0	0	0	0	0	1122
10.2	56448	0	0	0	0	0	0	1095
10.2	56592	0	0	0	0	0	0	1065
10.2	56736	0	0	0	0	0	0	1143
10.2	56880	0	0	0	0	0	0	1158
10.2	57024	0	0	0	0	0	0	1071
10.2	57168	0	0	0	0	0	0	1143
10.2	57312	0	0	0	0	0	0	1203
10.2	57456	0	0	0	0	0	0	1170
10.2	57600	0	0	0	0	0	0	1170
10.2	57744	0	0	0	0	0	0	1158
10.2	57888	0	0	0	0	0	0	1128
10.2	58032	0	0	0	0	0	0	1023
10.2	58176	0	0	0	0	0	0	1092
10.2	58320	0	0	0	0	0	0	1119
10.2	58464	0	0	0	0	0	0	1200
10.2	58608	0	0	0	0	0	0	1128
10.2	58752	0	0	0	0	0	0	1131
10.2	58896	0	0	0	0	0	0	1191
10.2	59040	0	0	0	0	0	0	1023
10.2	59184	0	0	0	0	0	0	1062
10.2	59328	0	0	0	0	0	0	1059
10.2	59472	0	0	0	0	0	0	1104
10.2	59616	0	0	0	0	0	0	1125
10.2	59760	0	0	0	0	0	0	1194
10.2	59904	0	0	0	0	0	0	1200
10.2	60048	0	0	0	0	0	0	1128
10.2	60192	0	0	0	0	0	0	1143
10.2	60336	0	0	0	0	0	0	1134
10.2	60480	0	0	0	0	0	0	1158
10.2	60624	0	0	0	0	0	0	1224
10.2	60768	0	0	0	0	0	0	1062
10.2	60912	0	0	0	0	0	0	1146
10.2	61056	0	0	0	0	0	0	1209
10.2	61200	0	0	0	0	0	0	1224
10.2	61344	0	0	0	0	0	0	1062
10.2	61488	0	0	0	0	0	0	1131
10.2	61632	0	0	0	0	0	0	1107
10.2	61776	0	0	0	0	0	0	1167
10.2	61920	0	0	0	0	0	0	1068
10.2	62064	0	0	0	0	0	0	1080
10.2	62208	0	0	0	0	0	0	1065
10.2	62352	0	0	0	0	0	0	1188
10.2	62496	0	0	0	0	0	0	1119
10.2	62640	0	0	0	0	0	0	1089
10.2	62784	0	0	0	0	0	0	1161
10.2	62928	0	0	0	0	0	0	1128
10.2	63072	0	0	0	0	0	0	1101
10.2	63216	0	0	0	0	0	0	1176
10.2	63360	0	0	0	0	0	0	1173
10.2	63504	0	0	0	0	0	0	1185
10.2	63648	0	0	0	0	0	0	1131
10.2	63792	0	0	0	0	0	0	1143
10.2	63936	0	0	0	0	0	0	1119
10.2	64080	0	0	0	0	0	0	1029
10.2	64224	0	0	0	0	0	0	1119
10.2	64368	0	0	0	0	0	0	1155
10.2	64512	0	0	0	0	0	0	1041
10.2	64656	0	0	0	0	0	0	1086
10.2	64800	0	0	0	0	0	0	1149
10.2	64944	0	0	0	0	0	0	1083
10.2	65088	0	0	0	0	0	0	1104
10.2	65232	0	0	0	0	0	0	1137
10.2	65376	0	0	0	0	0	0	1161
10.2	65520	0	0	0	0	0	0	1155
10.2	65664	0	0	0	0	0	0	1119
10.2	65808	0	0	0	0	0	0	1146
10.2	65952	0	0	0	0	0	0	1179
10.2	66096	0	0	0	0	0	0	1245
10.2	66240	0	0	0	0	0	0	1239
10.2	66384	0	0	0	0	0	0	1233
10.2	66528	0	0	0	0	0	0	1119
10.2	66672	0	0	0	0	0	0	1050
10.2	66816	0	0	0	0	0	0	1122
10.2	66960	0	0	0	0	0	0	1143
10.2	67104	0	0	0	0	0	0	1083
10.2	67248	0	0	0	0	0	0	1074
10.2	67392	0	0	0	0	0	0	1149
10.2	67536	0	0	0	0	0	0	1095
10.2	67680	0	0	0	0	0	0	1017
10.2	67824	0	0	0	0	0	0	993
10.2	67968	0	0	0	0	0	0	1089
10.2	68112	0	0	0	0	0	0	1089
10.2	68256	0	0	0	0	0	0	1158
10.2	68400	0	0	0	0	0	0	1197
10.2	68544	0	0	0	0	0	0	1161
10.2	68688	0	0	0	0	0	0	1113
10.2	68832	0	0	0	0	0	0	1200
10.2	68976	0	0	0	0	0	0	1203
10.2	69120	0	0	0	0	0	0	1191
11.1	43344	0	30	0	30	30	55.1515	879
11.1	43488	0	26	0	26	26	115.354	741
11.1	43632	0	18	0	18	18	18.0741	762
11.1	43776	0	15	0	15	15	9.03704	777
11.1	43920	0	10	0	10	10	9.03704	834
11.1	44064	0	4	0	4	4	0	846
11.1	44208	0	3	0	3	3	0	762
11.1	44352	0	2	0	2	2	0	801
11.1	44496	0	2	0	2	2	0	852
11.1	44640	0	2	0	2	2	0	858
11.1	44784	0	2	0	2	2	0	891
11.1	44928	0	2	0	2	2	0	870
11.1	45072	0	1	0	1	1	9.03704	828
11.1	45216	0	0	0	0	0	0	885
11.1	45360	0	0	0	0	0	0	852
11.1	45504	0	0	0	0	0	0	831
11.1	45648	0	0	0	0	0	0	837
11.1	45792	0	0	0	0	0	0	906
11.1	45936	0	0	0	0	0	0	873
11.1	46080	0	0	0	0	0	0	768
11.1	46224	0	0	0	0	0	0	756
11.1	46368	0	0	0	0	0	0	741
11.1	46512	0	0	0	0	0	0	750
11.1	46656	0	0	0	0	0	0	768
11.1	46800	0	0	0	0	0	0	831
11.1	46944	0	0	0	0	0	0	789
11.1	47088	0	0	0	0	0	0	738
11.1	47232	0	0	0	0	0	0	786
11.1	47376	0	0	0	0	0	0	834
11.1	47520	0	0	0	0	0	0	822
11.1	47664	0	0	0	0	0	0	804
11.1	47808	0	0	0	0	0	0	876
11.1	47952	0	0	0	0	0	0	792
11.1	48096	0	0	0	0	0	0	729
11.1	48240	0	0	0	0	0	0	795
11.1	48384	0	0	0	0	0	0	750
11.1	48528	0	0	0	0	0	0	798
11.1	48672	0	0	0	0	0	0	810
11.1	48816	0	0	0	0	0	0	813
11.1	48960	0	0	0	0	0	0	807
11.1	49104	0	0	0	0	0	0	780
11.1	49248	0	0	0	0	0	0	813
11.1	49392	0	0	0	0	0	0	801
11.1	49536	0	0	0	0	0	0	798
11.1	49680	0	0	0	0	0	0	726
11.1	49824	0	0	0	0	0	0	786
11.1	49968	0	0	0	0	0	0	795
11.1	50112	0	0	0	0	0	0	807
11.1	50256	0	0	0	0	0	0	834
11.1	50400	0	0	0	0	0	0	810
11.1	50544	0	0	0	0	0	0	819
11.1	50688	0	0	0	0	0	0	813
11.1	50832	0	0	0	0	0	0	858
11.1	50976	0	0	0	0	0	0	849
11.1	51120	0	0	0	0	0	0	828
11.1	51264	0	0	0	0	0	0	804
11.1	51408	0	0	0	0	0	0	849
11.1	51552	0	0	0	0	0	0	810
11.1	51696	0	0	0	0	0	0	873
11.1	51840	0	0	0	0	0	0	837
11.1	51984	0	0	0	0	0	0	774
11.1	52128	0	0	0	0	0	0	765
11.1	52272	0	0	0	0	0	0	834
11.1	52416	0	0	0	0	0	0	837
11.1	52560	0	0	0	0	0	0	795
11.1	52704	0	0	0	0	0	0	834
11.1	52848	0	0	0	0	0	0	801
11.1	52992	0	0	0	0	0	0	816
11.1	53136	0	0	0	0	0	0	855
11.1	53280	0	0	0	0	0	0	882
11.1	53424	0	0	0	0	0	0	825
11.1	53568	0	0	0	0	0	0	801
11.1	53712	0	0	0	0	0	0	861
11.1	53856	0	0	0	0	0	0	960
11.1	54000	0	0	0	0	0	0	921
11.1	54144	0	0	0	0	0	0	861
11.1	54288	0	0	0	0	0	0	834
11.1	54432	0	0	0	0	0	0	828
11.1	54576	0	0	0	0	0	0	849
11.1	54720	0	0	0	0	0	0	822
11.1	54864	0	0	0	0	0	0	798
11.1	55008	0	0	0	0	0	0	861
11.1	55152	0	0	0	0	0	0	837
11.1	55296	0	0	0	0	0	0	843
11.1	55440	0	0	0	0	0	0	840
11.1	55584	0	0	0	0	0	0	777
11.1	55728	0	0	0	0	0	0	756
11.1	55872	0	0	0	0	0	0	804
11.1	56016	0	0	0	0	0	0	753
11.1	56160	0	0	0	0	0	0	825
11.1	56304	0	0	0	0	0	0	759
11.1	56448	0	0	0	0	0	0	732
11.1	56592	0	0	0	0	0	0	726
11.1	56736	0	0	0	0	0	0	780
11.1	56880	0	0	0	0	0	0	756
11.1	57024	0	0	0	0	0	0	816
11.1	57168	0	0	0	0	0	0	801
11.1	57312	0	0	0	0	0	0	753
11.1	57456	0	0	0	0	0	0	759
11.1	57600	0	0	0	0	0	0	840
11.1	57744	0	0	0	0	0	0	837
11.1	57888	0	0	0	0	0	0	801
11.1	58032	0	0	0	0	0	0	843
11.1	58176	0	0	0	0	0	0	861
11.1	58320	0	0	0	0	0	0	846
11.1	58464	0	0	0	0	0	0	807
11.1	58608	0	0	0	0	0	0	813
11.1	58752	0	0	0	0	0	0	813
11.1	58896	0	0	0	0	0	0	819
11.1	59040	0	0	0	0	0	0	798
11.1	59184	0	0	0	0	0	0	732
11.1	59328	0	0	0	0	0	0	741
11.1	59472	0	0	0	0	0	0	795
11.1	59616	0	0	0	0	0	0	816
11.1	59760	0	0	0	0	0	0	804
11.1	59904	0	0	0	0	0	0	741
11.1	60048	0	0	0	0	0	0	711
11.1	60192	0	0	0	0	0	0	798
11.1	60336	0	0	0	0	0	0	765
11.1	60480	0	0	0	0	0	0	747
11.1	60624	0	0	0	0	0	0	867
11.1	60768	0	0	0	0	0	0	810
11.1	60912	0	0	0	0	0	0	765
11.1	61056	0	0	0	0	0	0	816
11.1	61200	0	0	0	0	0	0	864
11.1	61344	0	0	0	0	0	0	750
11.1	61488	0	0	0	0	0	0	780
11.1	61632	0	0	0	0	0	0	801
11.1	61776	0	0	0	0	0	0	834
11.1	61920	0	0	0	0	0	0	816
11.1	62064	0	0	0	0	0	0	729
11.1	62208	0	0	0	0	0	0	804
11.1	62352	0	0	0	0	0	0	816
11.1	62496	0	0	0	0	0	0	774
11.1	62640	0	0	0	0	0	0	816
11.1	62784	0	0	0	0	0	0	822
11.1	62928	0	0	0	0	0	0	810
11.1	63072	0	0	0	0	0	0	786
11.1	63216	0	0	0	0	0	0	786
11.1	63360	0	0	0	0	0	0	795
11.1	63504	0	0	0	0	0	0	798
11.1	63648	0	0	0	0	0	0	768
11.1	63792	0	0	0	0	0	0	774
11.1	63936	0	0	0	0	0	0	840
11.1	64080	0	0	0	0	0	0	876
11.1	64224	0	0	0	0	0	0	822
11.1	64368	0	0	0	0	0	0	849
11.1	64512	0	0	0	0	0	0	873
11.1	64656	0	0	0	0	0	0	837
11.1	64800	0	0	0	0	0	0	813
11.1	64944	0	0	0	0	0	0	879
11.1	65088	0	0	0	0	0	0	978
11.1	65232	0	0	0	0	0	0	918
11.1	65376	0	0	0	0	0	0	825
11.1	65520	0	0	0	0	0	0	888
11.1	65664	0	0	0	0	0	0	918
11.1	65808	0	0	0	0	0	0	909
11.1	65952	0	0	0	0	0	0	873
11.1	66096	0	0	0	0	0	0	891
11.1	66240	0	0	0	0	0	0	891
11.1	66384	0	0	0	0	0	0	792
11.1	66528	0	0	0	0	0	0	801
11.1	66672	0	0	0	0	0	0	852
11.1	66816	0	0	0	0	0	0	825
11.1	66960	0	0	0	0	0	0	822
11.1	67104	0	0	0	0	0	0	762
11.1	67248	0	0	0	0	0	0	834
11.1	67392	0	0	0	0	0	0	849
11.1	67536	0	0	0	0	0	0	822
11.1	67680	0	0	0	0	0	0	804
11.1	67824	0	0	0	0	0	0	939
11.1	67968	0	0	0	0	0	0	885
11.1	68112	0	0	0	0	0	0	900
11.1	68256	0	0	0	0	0	0	852
11.1	68400	0	0	0	0	0	0	840
11.1	68544	0	0	0	0	0	0	804
11.1	68688	0	0	0	0	0	0	771
11.1	68832	0	0	0	0	0	0	804
11.1	68976	0	0	0	0	0	0	858
11.1	69120	0	0	0	0	0	0	900
12.3	43344	0	27	0	27	27	22.0606	1563
12.3	43488	0	24	0	24	24	22.0606	1659
12.3	43632	0	24	0	24	24	26.0513	1608
12.3	43776	0	18	0	18	18	22.0606	1542
12.3	43920	0	17	0	17	17	22.0606	1503
12.3	44064	0	11	0	11	11	11.0303	1536
12.3	44208	0	9	0	9	9	11.0303	1557
12.3	44352	0	6	0	6	6	11.0303	1551
12.3	44496	0	3	0	3	3	0	1554
12.3	44640	0	3	0	3	3	0	1659
12.3	44784	0	3	0	3	3	0	1632
12.3	44928	0	3	0	3	3	0	1596
12.3	45072	0	3	0	3	3	0	1560
12.3	45216	0	2	0	2	2	0	1584
12.3	45360	0	1	0	1	1	0	1599
12.3	45504	0	1	0	1	1	0	1545
12.3	45648	0	1	0	1	1	0	1467
12.3	45792	0	0	0	0	0	0	1554
12.3	45936	0	0	0	0	0	0	1686
[truncated: 34,001 more rows]
