# Supplementary material for: GEODE: an in silico tool that translates in vitro to in vivo predictions of tuberculosis antibiotic combination efficacy
Source: Front Pharmacol. 2025 Oct 17;16:1639673. doi: 10.3389/fphar.2025.1639673 (PMC12575316; doi:10.3389/fphar.2025.1639673)
Supplement: Supplementary file 2 [file Supplementaryfile4.zip › simulation_data/RMZE-ANNNNH-max.csv]

exp	time	Int.Mtb.	Ext.Mtb.	repExtMtb	NonReplExt.Mtb.	TotMtb.	TotMtbInGranScaledRing	TotPethot
2.2	43344	0	18	0	18	18	105.259	984
2.2	43488	0	14	0	14	14	109.254	981
2.2	43632	0	10	0	10	10	79.2162	1038
2.2	43776	0	6	0	6	6	50.1118	1170
2.2	43920	0	6	0	6	6	24.0559	1140
2.2	44064	0	3	0	3	3	11.0303	1050
2.2	44208	0	1	0	1	1	11.0303	1011
2.2	44352	0	1	0	1	1	11.0303	1050
2.2	44496	0	0	0	0	0	0	1068
2.2	44640	0	0	0	0	0	0	1020
2.2	44784	0	0	0	0	0	0	1044
2.2	44928	0	0	0	0	0	0	1113
2.2	45072	0	0	0	0	0	0	1062
2.2	45216	0	0	0	0	0	0	1035
2.2	45360	0	0	0	0	0	0	1074
2.2	45504	0	0	0	0	0	0	1134
2.2	45648	0	0	0	0	0	0	1137
2.2	45792	0	0	0	0	0	0	1092
2.2	45936	0	0	0	0	0	0	1056
2.2	46080	0	0	0	0	0	0	1134
2.2	46224	0	0	0	0	0	0	1050
2.2	46368	0	0	0	0	0	0	1095
2.2	46512	0	0	0	0	0	0	1101
2.2	46656	0	0	0	0	0	0	1047
2.2	46800	0	0	0	0	0	0	1005
2.2	46944	0	0	0	0	0	0	1017
2.2	47088	0	0	0	0	0	0	1050
2.2	47232	0	0	0	0	0	0	990
2.2	47376	0	0	0	0	0	0	1011
2.2	47520	0	0	0	0	0	0	942
2.2	47664	0	0	0	0	0	0	978
2.2	47808	0	0	0	0	0	0	1035
2.2	47952	0	0	0	0	0	0	1029
2.2	48096	0	0	0	0	0	0	1002
2.2	48240	0	0	0	0	0	0	990
2.2	48384	0	0	0	0	0	0	981
2.2	48528	0	0	0	0	0	0	975
2.2	48672	0	0	0	0	0	0	1080
2.2	48816	0	0	0	0	0	0	1110
2.2	48960	0	0	0	0	0	0	1032
2.2	49104	0	0	0	0	0	0	960
2.2	49248	0	0	0	0	0	0	954
2.2	49392	0	0	0	0	0	0	948
2.2	49536	0	0	0	0	0	0	1095
2.2	49680	0	0	0	0	0	0	1080
2.2	49824	0	0	0	0	0	0	951
2.2	49968	0	0	0	0	0	0	1044
2.2	50112	0	0	0	0	0	0	1053
2.2	50256	0	0	0	0	0	0	999
2.2	50400	0	0	0	0	0	0	966
2.2	50544	0	0	0	0	0	0	981
2.2	50688	0	0	0	0	0	0	996
2.2	50832	0	0	0	0	0	0	990
2.2	50976	0	0	0	0	0	0	978
2.2	51120	0	0	0	0	0	0	999
2.2	51264	0	0	0	0	0	0	981
2.2	51408	0	0	0	0	0	0	1071
2.2	51552	0	0	0	0	0	0	1068
2.2	51696	0	0	0	0	0	0	1038
2.2	51840	0	0	0	0	0	0	1104
2.2	51984	0	0	0	0	0	0	1050
2.2	52128	0	0	0	0	0	0	1029
2.2	52272	0	0	0	0	0	0	1164
2.2	52416	0	0	0	0	0	0	1047
2.2	52560	0	0	0	0	0	0	990
2.2	52704	0	0	0	0	0	0	1011
2.2	52848	0	0	0	0	0	0	1119
2.2	52992	0	0	0	0	0	0	1122
2.2	53136	0	0	0	0	0	0	936
2.2	53280	0	0	0	0	0	0	1017
2.2	53424	0	0	0	0	0	0	1062
2.2	53568	0	0	0	0	0	0	1044
2.2	53712	0	0	0	0	0	0	990
2.2	53856	0	0	0	0	0	0	987
2.2	54000	0	0	0	0	0	0	1002
2.2	54144	0	0	0	0	0	0	1065
2.2	54288	0	0	0	0	0	0	1053
2.2	54432	0	0	0	0	0	0	1026
2.2	54576	0	0	0	0	0	0	996
2.2	54720	0	0	0	0	0	0	939
2.2	54864	0	0	0	0	0	0	1050
2.2	55008	0	0	0	0	0	0	1068
2.2	55152	0	0	0	0	0	0	1065
2.2	55296	0	0	0	0	0	0	1080
2.2	55440	0	0	0	0	0	0	993
2.2	55584	0	0	0	0	0	0	1032
2.2	55728	0	0	0	0	0	0	990
2.2	55872	0	0	0	0	0	0	1134
2.2	56016	0	0	0	0	0	0	1011
2.2	56160	0	0	0	0	0	0	993
2.2	56304	0	0	0	0	0	0	1053
2.2	56448	0	0	0	0	0	0	1107
2.2	56592	0	0	0	0	0	0	1134
2.2	56736	0	0	0	0	0	0	1146
2.2	56880	0	0	0	0	0	0	1029
2.2	57024	0	0	0	0	0	0	1008
2.2	57168	0	0	0	0	0	0	1197
2.2	57312	0	0	0	0	0	0	1074
2.2	57456	0	0	0	0	0	0	1149
2.2	57600	0	0	0	0	0	0	1125
2.2	57744	0	0	0	0	0	0	1086
2.2	57888	0	0	0	0	0	0	1086
2.2	58032	0	0	0	0	0	0	1077
2.2	58176	0	0	0	0	0	0	1077
2.2	58320	0	0	0	0	0	0	1083
2.2	58464	0	0	0	0	0	0	1149
2.2	58608	0	0	0	0	0	0	1053
2.2	58752	0	0	0	0	0	0	1134
2.2	58896	0	0	0	0	0	0	1164
2.2	59040	0	0	0	0	0	0	1074
2.2	59184	0	0	0	0	0	0	1080
2.2	59328	0	0	0	0	0	0	1113
2.2	59472	0	0	0	0	0	0	1062
2.2	59616	0	0	0	0	0	0	1047
2.2	59760	0	0	0	0	0	0	1053
2.2	59904	0	0	0	0	0	0	1092
2.2	60048	0	0	0	0	0	0	1140
2.2	60192	0	0	0	0	0	0	1125
2.2	60336	0	0	0	0	0	0	1080
2.2	60480	0	0	0	0	0	0	1035
2.2	60624	0	0	0	0	0	0	1035
2.2	60768	0	0	0	0	0	0	1002
2.2	60912	0	0	0	0	0	0	963
2.2	61056	0	0	0	0	0	0	1023
2.2	61200	0	0	0	0	0	0	1020
2.2	61344	0	0	0	0	0	0	1128
2.2	61488	0	0	0	0	0	0	1188
2.2	61632	0	0	0	0	0	0	1119
2.2	61776	0	0	0	0	0	0	1152
2.2	61920	0	0	0	0	0	0	1113
2.2	62064	0	0	0	0	0	0	1095
2.2	62208	0	0	0	0	0	0	1086
2.2	62352	0	0	0	0	0	0	1026
2.2	62496	0	0	0	0	0	0	1023
2.2	62640	0	0	0	0	0	0	951
2.2	62784	0	0	0	0	0	0	1002
2.2	62928	0	0	0	0	0	0	1014
2.2	63072	0	0	0	0	0	0	1020
2.2	63216	0	0	0	0	0	0	1005
2.2	63360	0	0	0	0	0	0	1086
2.2	63504	0	0	0	0	0	0	1044
2.2	63648	0	0	0	0	0	0	1053
2.2	63792	0	0	0	0	0	0	1095
2.2	63936	0	0	0	0	0	0	1041
2.2	64080	0	0	0	0	0	0	1092
2.2	64224	0	0	0	0	0	0	1059
2.2	64368	0	0	0	0	0	0	1026
2.2	64512	0	0	0	0	0	0	1077
2.2	64656	0	0	0	0	0	0	1131
2.2	64800	0	0	0	0	0	0	1068
2.2	64944	0	0	0	0	0	0	1164
2.2	65088	0	0	0	0	0	0	1137
2.2	65232	0	0	0	0	0	0	948
2.2	65376	0	0	0	0	0	0	996
2.2	65520	0	0	0	0	0	0	993
2.2	65664	0	0	0	0	0	0	1059
2.2	65808	0	0	0	0	0	0	1017
2.2	65952	0	0	0	0	0	0	1059
2.2	66096	0	0	0	0	0	0	1146
2.2	66240	0	0	0	0	0	0	1116
2.2	66384	0	0	0	0	0	0	1017
2.2	66528	0	0	0	0	0	0	1008
2.2	66672	0	0	0	0	0	0	1092
2.2	66816	0	0	0	0	0	0	1041
2.2	66960	0	0	0	0	0	0	981
2.2	67104	0	0	0	0	0	0	936
2.2	67248	0	0	0	0	0	0	996
2.2	67392	0	0	0	0	0	0	993
2.2	67536	0	0	0	0	0	0	1032
2.2	67680	0	0	0	0	0	0	1056
2.2	67824	0	0	0	0	0	0	1026
2.2	67968	0	0	0	0	0	0	1023
2.2	68112	0	0	0	0	0	0	1026
2.2	68256	0	0	0	0	0	0	969
2.2	68400	0	0	0	0	0	0	1032
2.2	68544	0	0	0	0	0	0	978
2.2	68688	0	0	0	0	0	0	1008
2.2	68832	0	0	0	0	0	0	1011
2.2	68976	0	0	0	0	0	0	1059
2.2	69120	0	0	0	0	0	0	1113
3.2	43344	0	366	0	366	366	3135.41	3183
3.2	43488	0	355	0	355	355	2959.83	3303
3.2	43632	0	337	0	337	337	2793.73	3315
3.2	43776	0	323	0	323	323	2640.72	3198
3.2	43920	0	301	0	301	301	2448.71	3321
3.2	44064	0	280	0	280	280	2216.52	3159
3.2	44208	0	262	0	262	262	2103.87	3204
3.2	44352	0	246	0	246	246	1917.23	3180
3.2	44496	0	227	0	227	227	1730.22	3186
3.2	44640	0	211	0	211	211	1618.84	3303
3.2	44784	0	199	0	199	199	1512.7	3255
3.2	44928	0	180	0	180	180	1371.39	3300
3.2	45072	0	162	0	162	162	1184.91	3255
3.2	45216	0	147	0	147	147	1055.98	3195
3.2	45360	0	133	0	133	133	966.174	3246
3.2	45504	0	112	0	112	112	782.052	3159
3.2	45648	0	98	0	98	98	654.773	3303
3.2	45792	0	85	0	85	85	578.552	3342
3.2	45936	0	72	0	72	72	466.51	3243
3.2	46080	0	56	0	56	56	368.958	3117
3.2	46224	0	40	0	40	40	271.214	3219
3.2	46368	0	24	0	24	24	140.743	3216
3.2	46512	0	19	0	19	19	126.448	3162
3.2	46656	0	8	0	8	8	62.6786	3147
3.2	46800	0	5	0	5	5	33.515	3222
3.2	46944	0	3	0	3	3	17.418	3234
3.2	47088	0	2	0	2	2	14.0952	3363
3.2	47232	0	2	0	2	2	12.1143	3312
3.2	47376	0	0	0	0	0	0	3138
3.2	47520	0	0	0	0	0	0	3222
3.2	47664	0	0	0	0	0	0	3201
3.2	47808	0	0	0	0	0	0	3279
3.2	47952	0	0	0	0	0	0	3108
3.2	48096	0	0	0	0	0	0	3177
3.2	48240	0	0	0	0	0	0	3195
3.2	48384	0	0	0	0	0	0	3162
3.2	48528	0	0	0	0	0	0	3162
3.2	48672	0	0	0	0	0	0	3246
3.2	48816	0	0	0	0	0	0	3150
3.2	48960	0	0	0	0	0	0	3153
3.2	49104	0	0	0	0	0	0	3093
3.2	49248	0	0	0	0	0	0	3345
3.2	49392	0	0	0	0	0	0	3255
3.2	49536	0	0	0	0	0	0	3174
3.2	49680	0	0	0	0	0	0	3105
3.2	49824	0	0	0	0	0	0	3198
3.2	49968	0	0	0	0	0	0	3042
3.2	50112	0	0	0	0	0	0	3099
3.2	50256	0	0	0	0	0	0	3225
3.2	50400	0	0	0	0	0	0	3264
3.2	50544	0	0	0	0	0	0	3159
3.2	50688	0	0	0	0	0	0	3123
3.2	50832	0	0	0	0	0	0	3111
3.2	50976	0	0	0	0	0	0	3144
3.2	51120	0	0	0	0	0	0	3030
3.2	51264	0	0	0	0	0	0	3069
3.2	51408	0	0	0	0	0	0	3075
3.2	51552	0	0	0	0	0	0	2973
3.2	51696	0	0	0	0	0	0	3045
3.2	51840	0	0	0	0	0	0	3033
3.2	51984	0	0	0	0	0	0	3027
3.2	52128	0	0	0	0	0	0	3138
3.2	52272	0	0	0	0	0	0	3243
3.2	52416	0	0	0	0	0	0	3240
3.2	52560	0	0	0	0	0	0	3309
3.2	52704	0	0	0	0	0	0	3213
3.2	52848	0	0	0	0	0	0	3417
3.2	52992	0	0	0	0	0	0	3327
3.2	53136	0	0	0	0	0	0	3249
3.2	53280	0	0	0	0	0	0	3336
3.2	53424	0	0	0	0	0	0	3297
3.2	53568	0	0	0	0	0	0	3198
3.2	53712	0	0	0	0	0	0	3318
3.2	53856	0	0	0	0	0	0	3345
3.2	54000	0	0	0	0	0	0	3213
3.2	54144	0	0	0	0	0	0	3186
3.2	54288	0	0	0	0	0	0	3195
3.2	54432	0	0	0	0	0	0	3204
3.2	54576	0	0	0	0	0	0	3285
3.2	54720	0	0	0	0	0	0	3201
3.2	54864	0	0	0	0	0	0	3189
3.2	55008	0	0	0	0	0	0	3180
3.2	55152	0	0	0	0	0	0	3114
3.2	55296	0	0	0	0	0	0	3084
3.2	55440	0	0	0	0	0	0	3255
3.2	55584	0	0	0	0	0	0	3141
3.2	55728	0	0	0	0	0	0	3324
3.2	55872	0	0	0	0	0	0	3231
3.2	56016	0	0	0	0	0	0	3360
3.2	56160	0	0	0	0	0	0	3300
3.2	56304	0	0	0	0	0	0	3282
3.2	56448	0	0	0	0	0	0	3036
3.2	56592	0	0	0	0	0	0	3069
3.2	56736	0	0	0	0	0	0	3057
3.2	56880	0	0	0	0	0	0	3189
3.2	57024	0	0	0	0	0	0	3234
3.2	57168	0	0	0	0	0	0	3084
3.2	57312	0	0	0	0	0	0	3081
3.2	57456	0	0	0	0	0	0	3162
3.2	57600	0	0	0	0	0	0	3291
3.2	57744	0	0	0	0	0	0	3294
3.2	57888	0	0	0	0	0	0	3147
3.2	58032	0	0	0	0	0	0	3135
3.2	58176	0	0	0	0	0	0	3111
3.2	58320	0	0	0	0	0	0	3273
3.2	58464	0	0	0	0	0	0	3267
3.2	58608	0	0	0	0	0	0	3246
3.2	58752	0	0	0	0	0	0	3219
3.2	58896	0	0	0	0	0	0	3156
3.2	59040	0	0	0	0	0	0	3090
3.2	59184	0	0	0	0	0	0	3090
3.2	59328	0	0	0	0	0	0	3135
3.2	59472	0	0	0	0	0	0	3237
3.2	59616	0	0	0	0	0	0	3234
3.2	59760	0	0	0	0	0	0	3159
3.2	59904	0	0	0	0	0	0	3144
3.2	60048	0	0	0	0	0	0	3168
3.2	60192	0	0	0	0	0	0	3084
3.2	60336	0	0	0	0	0	0	3171
3.2	60480	0	0	0	0	0	0	3258
3.2	60624	0	0	0	0	0	0	3186
3.2	60768	0	0	0	0	0	0	3225
3.2	60912	0	0	0	0	0	0	3183
3.2	61056	0	0	0	0	0	0	3156
3.2	61200	0	0	0	0	0	0	3114
3.2	61344	0	0	0	0	0	0	3237
3.2	61488	0	0	0	0	0	0	3255
3.2	61632	0	0	0	0	0	0	3243
3.2	61776	0	0	0	0	0	0	3096
3.2	61920	0	0	0	0	0	0	3147
3.2	62064	0	0	0	0	0	0	3177
3.2	62208	0	0	0	0	0	0	3156
3.2	62352	0	0	0	0	0	0	3078
3.2	62496	0	0	0	0	0	0	3066
3.2	62640	0	0	0	0	0	0	3300
3.2	62784	0	0	0	0	0	0	3171
3.2	62928	0	0	0	0	0	0	3120
3.2	63072	0	0	0	0	0	0	3141
3.2	63216	0	0	0	0	0	0	3273
3.2	63360	0	0	0	0	0	0	3069
3.2	63504	0	0	0	0	0	0	3057
3.2	63648	0	0	0	0	0	0	3057
3.2	63792	0	0	0	0	0	0	3039
3.2	63936	0	0	0	0	0	0	3084
3.2	64080	0	0	0	0	0	0	3153
3.2	64224	0	0	0	0	0	0	3168
3.2	64368	0	0	0	0	0	0	3126
3.2	64512	0	0	0	0	0	0	3255
3.2	64656	0	0	0	0	0	0	3234
3.2	64800	0	0	0	0	0	0	3210
3.2	64944	0	0	0	0	0	0	3225
3.2	65088	0	0	0	0	0	0	3207
3.2	65232	0	0	0	0	0	0	3201
3.2	65376	0	0	0	0	0	0	3261
3.2	65520	0	0	0	0	0	0	3180
3.2	65664	0	0	0	0	0	0	3249
3.2	65808	0	0	0	0	0	0	3195
3.2	65952	0	0	0	0	0	0	3195
3.2	66096	0	0	0	0	0	0	3297
3.2	66240	0	0	0	0	0	0	3186
3.2	66384	0	0	0	0	0	0	3201
3.2	66528	0	0	0	0	0	0	3222
3.2	66672	0	0	0	0	0	0	3210
3.2	66816	0	0	0	0	0	0	3102
3.2	66960	0	0	0	0	0	0	3192
3.2	67104	0	0	0	0	0	0	3081
3.2	67248	0	0	0	0	0	0	3243
3.2	67392	0	0	0	0	0	0	3192
3.2	67536	0	0	0	0	0	0	3249
3.2	67680	0	0	0	0	0	0	3207
3.2	67824	0	0	0	0	0	0	3231
3.2	67968	0	0	0	0	0	0	3138
3.2	68112	0	0	0	0	0	0	3153
3.2	68256	0	0	0	0	0	0	3051
3.2	68400	0	0	0	0	0	0	2991
3.2	68544	0	0	0	0	0	0	3141
3.2	68688	0	0	0	0	0	0	3255
3.2	68832	0	0	0	0	0	0	3117
3.2	68976	0	0	0	0	0	0	3084
3.2	69120	0	0	0	0	0	0	3090
4.1	43344	0	51	0	51	51	477.521	2337
4.1	43488	0	47	0	47	47	481.438	2637
4.1	43632	0	46	0	46	46	447.476	2538
4.1	43776	0	42	0	42	42	416.469	2490
4.1	43920	0	37	0	37	37	120.179	2463
4.1	44064	0	31	0	31	31	306.281	2325
4.1	44208	0	30	0	30	30	267.284	2238
4.1	44352	0	25	0	25	25	96.1255	2184
4.1	44496	0	20	0	20	20	62.0863	2058
4.1	44640	0	14	0	14	14	45.0667	2187
4.1	44784	0	10	0	10	10	34.0392	2046
4.1	44928	0	9	0	9	9	30.0444	2016
4.1	45072	0	7	0	7	7	34.0398	2043
4.1	45216	0	3	0	3	3	0	2043
4.1	45360	0	3	0	3	3	0	2223
4.1	45504	0	0	0	0	0	0	2187
4.1	45648	0	0	0	0	0	0	2106
4.1	45792	0	0	0	0	0	0	2142
4.1	45936	0	0	0	0	0	0	2142
4.1	46080	0	0	0	0	0	0	2082
4.1	46224	0	0	0	0	0	0	2076
4.1	46368	0	0	0	0	0	0	2031
4.1	46512	0	0	0	0	0	0	2085
4.1	46656	0	0	0	0	0	0	1983
4.1	46800	0	0	0	0	0	0	2088
4.1	46944	0	0	0	0	0	0	2088
4.1	47088	0	0	0	0	0	0	1965
4.1	47232	0	0	0	0	0	0	2049
4.1	47376	0	0	0	0	0	0	2115
4.1	47520	0	0	0	0	0	0	2142
4.1	47664	0	0	0	0	0	0	2127
4.1	47808	0	0	0	0	0	0	2046
4.1	47952	0	0	0	0	0	0	2211
4.1	48096	0	0	0	0	0	0	2250
4.1	48240	0	0	0	0	0	0	2076
4.1	48384	0	0	0	0	0	0	2043
4.1	48528	0	0	0	0	0	0	2130
4.1	48672	0	0	0	0	0	0	2079
4.1	48816	0	0	0	0	0	0	2127
4.1	48960	0	0	0	0	0	0	2304
4.1	49104	0	0	0	0	0	0	2199
4.1	49248	0	0	0	0	0	0	2163
4.1	49392	0	0	0	0	0	0	2151
4.1	49536	0	0	0	0	0	0	2187
4.1	49680	0	0	0	0	0	0	2217
4.1	49824	0	0	0	0	0	0	2193
4.1	49968	0	0	0	0	0	0	2130
4.1	50112	0	0	0	0	0	0	2088
4.1	50256	0	0	0	0	0	0	2013
4.1	50400	0	0	0	0	0	0	1989
4.1	50544	0	0	0	0	0	0	2022
4.1	50688	0	0	0	0	0	0	1983
4.1	50832	0	0	0	0	0	0	2148
4.1	50976	0	0	0	0	0	0	2217
4.1	51120	0	0	0	0	0	0	2265
4.1	51264	0	0	0	0	0	0	2175
4.1	51408	0	0	0	0	0	0	2073
4.1	51552	0	0	0	0	0	0	2316
4.1	51696	0	0	0	0	0	0	2259
4.1	51840	0	0	0	0	0	0	2274
4.1	51984	0	0	0	0	0	0	2085
4.1	52128	0	0	0	0	0	0	2016
4.1	52272	0	0	0	0	0	0	2166
4.1	52416	0	0	0	0	0	0	2145
4.1	52560	0	0	0	0	0	0	2154
4.1	52704	0	0	0	0	0	0	2052
4.1	52848	0	0	0	0	0	0	2229
4.1	52992	0	0	0	0	0	0	2097
4.1	53136	0	0	0	0	0	0	2211
4.1	53280	0	0	0	0	0	0	2139
4.1	53424	0	0	0	0	0	0	2133
4.1	53568	0	0	0	0	0	0	2196
4.1	53712	0	0	0	0	0	0	2172
4.1	53856	0	0	0	0	0	0	2046
4.1	54000	0	0	0	0	0	0	2073
4.1	54144	0	0	0	0	0	0	2172
4.1	54288	0	0	0	0	0	0	2136
4.1	54432	0	0	0	0	0	0	2142
4.1	54576	0	0	0	0	0	0	2097
4.1	54720	0	0	0	0	0	0	2211
4.1	54864	0	0	0	0	0	0	2343
4.1	55008	0	0	0	0	0	0	2316
4.1	55152	0	0	0	0	0	0	2349
4.1	55296	0	0	0	0	0	0	2226
4.1	55440	0	0	0	0	0	0	2211
4.1	55584	0	0	0	0	0	0	2055
4.1	55728	0	0	0	0	0	0	2169
4.1	55872	0	0	0	0	0	0	2103
4.1	56016	0	0	0	0	0	0	2205
4.1	56160	0	0	0	0	0	0	2169
4.1	56304	0	0	0	0	0	0	2148
4.1	56448	0	0	0	0	0	0	2106
4.1	56592	0	0	0	0	0	0	2103
4.1	56736	0	0	0	0	0	0	2202
4.1	56880	0	0	0	0	0	0	2178
4.1	57024	0	0	0	0	0	0	2118
4.1	57168	0	0	0	0	0	0	2121
4.1	57312	0	0	0	0	0	0	2070
4.1	57456	0	0	0	0	0	0	2064
4.1	57600	0	0	0	0	0	0	2172
4.1	57744	0	0	0	0	0	0	2133
4.1	57888	0	0	0	0	0	0	2208
4.1	58032	0	0	0	0	0	0	2163
4.1	58176	0	0	0	0	0	0	2145
4.1	58320	0	0	0	0	0	0	1974
4.1	58464	0	0	0	0	0	0	2106
4.1	58608	0	0	0	0	0	0	2091
4.1	58752	0	0	0	0	0	0	2166
4.1	58896	0	0	0	0	0	0	2109
4.1	59040	0	0	0	0	0	0	2184
4.1	59184	0	0	0	0	0	0	2121
4.1	59328	0	0	0	0	0	0	2079
4.1	59472	0	0	0	0	0	0	2115
4.1	59616	0	0	0	0	0	0	2133
4.1	59760	0	0	0	0	0	0	2169
4.1	59904	0	0	0	0	0	0	2103
4.1	60048	0	0	0	0	0	0	2088
4.1	60192	0	0	0	0	0	0	2190
4.1	60336	0	0	0	0	0	0	2247
4.1	60480	0	0	0	0	0	0	2166
4.1	60624	0	0	0	0	0	0	1980
4.1	60768	0	0	0	0	0	0	2067
4.1	60912	0	0	0	0	0	0	2262
4.1	61056	0	0	0	0	0	0	2298
4.1	61200	0	0	0	0	0	0	2160
4.1	61344	0	0	0	0	0	0	2091
4.1	61488	0	0	0	0	0	0	2031
4.1	61632	0	0	0	0	0	0	2160
4.1	61776	0	0	0	0	0	0	2100
4.1	61920	0	0	0	0	0	0	2145
4.1	62064	0	0	0	0	0	0	2151
4.1	62208	0	0	0	0	0	0	2163
4.1	62352	0	0	0	0	0	0	2100
4.1	62496	0	0	0	0	0	0	2073
4.1	62640	0	0	0	0	0	0	2025
4.1	62784	0	0	0	0	0	0	2061
4.1	62928	0	0	0	0	0	0	2043
4.1	63072	0	0	0	0	0	0	2103
4.1	63216	0	0	0	0	0	0	2121
4.1	63360	0	0	0	0	0	0	2100
4.1	63504	0	0	0	0	0	0	2217
4.1	63648	0	0	0	0	0	0	2229
4.1	63792	0	0	0	0	0	0	2187
4.1	63936	0	0	0	0	0	0	2154
4.1	64080	0	0	0	0	0	0	2154
4.1	64224	0	0	0	0	0	0	2085
4.1	64368	0	0	0	0	0	0	2127
4.1	64512	0	0	0	0	0	0	2142
4.1	64656	0	0	0	0	0	0	2091
4.1	64800	0	0	0	0	0	0	2181
4.1	64944	0	0	0	0	0	0	2169
4.1	65088	0	0	0	0	0	0	2097
4.1	65232	0	0	0	0	0	0	2103
4.1	65376	0	0	0	0	0	0	2157
4.1	65520	0	0	0	0	0	0	2118
4.1	65664	0	0	0	0	0	0	2097
4.1	65808	0	0	0	0	0	0	2034
4.1	65952	0	0	0	0	0	0	2061
4.1	66096	0	0	0	0	0	0	2109
4.1	66240	0	0	0	0	0	0	2064
4.1	66384	0	0	0	0	0	0	2079
4.1	66528	0	0	0	0	0	0	2070
4.1	66672	0	0	0	0	0	0	2031
4.1	66816	0	0	0	0	0	0	2091
4.1	66960	0	0	0	0	0	0	2067
4.1	67104	0	0	0	0	0	0	2058
4.1	67248	0	0	0	0	0	0	2001
4.1	67392	0	0	0	0	0	0	2019
4.1	67536	0	0	0	0	0	0	2082
4.1	67680	0	0	0	0	0	0	2040
4.1	67824	0	0	0	0	0	0	2181
4.1	67968	0	0	0	0	0	0	2091
4.1	68112	0	0	0	0	0	0	2055
4.1	68256	0	0	0	0	0	0	2103
4.1	68400	0	0	0	0	0	0	2136
4.1	68544	0	0	0	0	0	0	2202
4.1	68688	0	0	0	0	0	0	2220
4.1	68832	0	0	0	0	0	0	2199
4.1	68976	0	0	0	0	0	0	2214
4.1	69120	0	0	0	0	0	0	2130
4.2	43344	0	29	0	29	29	153.272	1992
4.2	43488	0	28	0	28	28	82.1495	1968
4.2	43632	0	25	0	25	25	56.097	1929
4.2	43776	0	21	0	21	21	109.151	1971
4.2	43920	0	20	0	20	20	147.275	2025
4.2	44064	0	15	0	15	15	45.0667	2049
4.2	44208	0	11	0	11	11	15.0222	2142
4.2	44352	0	8	0	8	8	49.0614	1947
4.2	44496	0	6	0	6	6	15.0222	1962
4.2	44640	0	5	0	5	5	39.0769	2019
4.2	44784	0	4	0	4	4	15.0222	2013
4.2	44928	0	2	0	2	2	13.0256	1971
4.2	45072	0	2	0	2	2	15.0222	1923
4.2	45216	0	2	0	2	2	15.0222	2097
4.2	45360	0	2	0	2	2	15.0222	2016
4.2	45504	0	0	0	0	0	0	1941
4.2	45648	0	0	0	0	0	0	1788
4.2	45792	0	0	0	0	0	0	1899
4.2	45936	0	0	0	0	0	0	1860
4.2	46080	0	0	0	0	0	0	1956
4.2	46224	0	0	0	0	0	0	1959
4.2	46368	0	0	0	0	0	0	1923
4.2	46512	0	0	0	0	0	0	1836
4.2	46656	0	0	0	0	0	0	1746
4.2	46800	0	0	0	0	0	0	1761
4.2	46944	0	0	0	0	0	0	1749
4.2	47088	0	0	0	0	0	0	1836
4.2	47232	0	0	0	0	0	0	1932
4.2	47376	0	0	0	0	0	0	1893
4.2	47520	0	0	0	0	0	0	1800
4.2	47664	0	0	0	0	0	0	1845
4.2	47808	0	0	0	0	0	0	1761
4.2	47952	0	0	0	0	0	0	1857
4.2	48096	0	0	0	0	0	0	1827
4.2	48240	0	0	0	0	0	0	1764
4.2	48384	0	0	0	0	0	0	1788
4.2	48528	0	0	0	0	0	0	1830
4.2	48672	0	0	0	0	0	0	1791
4.2	48816	0	0	0	0	0	0	1923
4.2	48960	0	0	0	0	0	0	1869
4.2	49104	0	0	0	0	0	0	1950
4.2	49248	0	0	0	0	0	0	1869
4.2	49392	0	0	0	0	0	0	1845
4.2	49536	0	0	0	0	0	0	1794
4.2	49680	0	0	0	0	0	0	1782
4.2	49824	0	0	0	0	0	0	1791
4.2	49968	0	0	0	0	0	0	1863
4.2	50112	0	0	0	0	0	0	1869
4.2	50256	0	0	0	0	0	0	1809
4.2	50400	0	0	0	0	0	0	1851
4.2	50544	0	0	0	0	0	0	1884
4.2	50688	0	0	0	0	0	0	1860
4.2	50832	0	0	0	0	0	0	1950
4.2	50976	0	0	0	0	0	0	1941
4.2	51120	0	0	0	0	0	0	1914
4.2	51264	0	0	0	0	0	0	1929
4.2	51408	0	0	0	0	0	0	1887
4.2	51552	0	0	0	0	0	0	1821
4.2	51696	0	0	0	0	0	0	1803
4.2	51840	0	0	0	0	0	0	1818
4.2	51984	0	0	0	0	0	0	1935
4.2	52128	0	0	0	0	0	0	1815
4.2	52272	0	0	0	0	0	0	1962
4.2	52416	0	0	0	0	0	0	1968
4.2	52560	0	0	0	0	0	0	1851
4.2	52704	0	0	0	0	0	0	1839
4.2	52848	0	0	0	0	0	0	1860
4.2	52992	0	0	0	0	0	0	1884
4.2	53136	0	0	0	0	0	0	1965
4.2	53280	0	0	0	0	0	0	2079
4.2	53424	0	0	0	0	0	0	1956
4.2	53568	0	0	0	0	0	0	1920
4.2	53712	0	0	0	0	0	0	1872
4.2	53856	0	0	0	0	0	0	1896
4.2	54000	0	0	0	0	0	0	1926
4.2	54144	0	0	0	0	0	0	1905
4.2	54288	0	0	0	0	0	0	1863
4.2	54432	0	0	0	0	0	0	1848
4.2	54576	0	0	0	0	0	0	1746
4.2	54720	0	0	0	0	0	0	1800
4.2	54864	0	0	0	0	0	0	1905
4.2	55008	0	0	0	0	0	0	1986
4.2	55152	0	0	0	0	0	0	1995
4.2	55296	0	0	0	0	0	0	1923
4.2	55440	0	0	0	0	0	0	2004
4.2	55584	0	0	0	0	0	0	1947
4.2	55728	0	0	0	0	0	0	1890
4.2	55872	0	0	0	0	0	0	1926
4.2	56016	0	0	0	0	0	0	1911
4.2	56160	0	0	0	0	0	0	1824
4.2	56304	0	0	0	0	0	0	1884
4.2	56448	0	0	0	0	0	0	1893
4.2	56592	0	0	0	0	0	0	1977
4.2	56736	0	0	0	0	0	0	1875
4.2	56880	0	0	0	0	0	0	1830
4.2	57024	0	0	0	0	0	0	1923
4.2	57168	0	0	0	0	0	0	1881
4.2	57312	0	0	0	0	0	0	1821
4.2	57456	0	0	0	0	0	0	1941
4.2	57600	0	0	0	0	0	0	1875
4.2	57744	0	0	0	0	0	0	1920
4.2	57888	0	0	0	0	0	0	1980
4.2	58032	0	0	0	0	0	0	1971
4.2	58176	0	0	0	0	0	0	1908
4.2	58320	0	0	0	0	0	0	1809
4.2	58464	0	0	0	0	0	0	1839
4.2	58608	0	0	0	0	0	0	1827
4.2	58752	0	0	0	0	0	0	1932
4.2	58896	0	0	0	0	0	0	1875
4.2	59040	0	0	0	0	0	0	1800
4.2	59184	0	0	0	0	0	0	1827
4.2	59328	0	0	0	0	0	0	1824
4.2	59472	0	0	0	0	0	0	1776
4.2	59616	0	0	0	0	0	0	1761
4.2	59760	0	0	0	0	0	0	1737
4.2	59904	0	0	0	0	0	0	1842
4.2	60048	0	0	0	0	0	0	1899
4.2	60192	0	0	0	0	0	0	1941
4.2	60336	0	0	0	0	0	0	1884
4.2	60480	0	0	0	0	0	0	1938
4.2	60624	0	0	0	0	0	0	1896
4.2	60768	0	0	0	0	0	0	1881
4.2	60912	0	0	0	0	0	0	1875
4.2	61056	0	0	0	0	0	0	1953
4.2	61200	0	0	0	0	0	0	1938
4.2	61344	0	0	0	0	0	0	1839
4.2	61488	0	0	0	0	0	0	1944
4.2	61632	0	0	0	0	0	0	2151
4.2	61776	0	0	0	0	0	0	1995
4.2	61920	0	0	0	0	0	0	1980
4.2	62064	0	0	0	0	0	0	1914
4.2	62208	0	0	0	0	0	0	1899
4.2	62352	0	0	0	0	0	0	1746
4.2	62496	0	0	0	0	0	0	1734
4.2	62640	0	0	0	0	0	0	1776
4.2	62784	0	0	0	0	0	0	1791
4.2	62928	0	0	0	0	0	0	1845
4.2	63072	0	0	0	0	0	0	1977
4.2	63216	0	0	0	0	0	0	1890
4.2	63360	0	0	0	0	0	0	1932
4.2	63504	0	0	0	0	0	0	1809
4.2	63648	0	0	0	0	0	0	1824
4.2	63792	0	0	0	0	0	0	1863
4.2	63936	0	0	0	0	0	0	1827
4.2	64080	0	0	0	0	0	0	1824
4.2	64224	0	0	0	0	0	0	1827
4.2	64368	0	0	0	0	0	0	1773
4.2	64512	0	0	0	0	0	0	1737
4.2	64656	0	0	0	0	0	0	1770
4.2	64800	0	0	0	0	0	0	1857
4.2	64944	0	0	0	0	0	0	1767
4.2	65088	0	0	0	0	0	0	1734
4.2	65232	0	0	0	0	0	0	1833
4.2	65376	0	0	0	0	0	0	1797
4.2	65520	0	0	0	0	0	0	1845
4.2	65664	0	0	0	0	0	0	1791
4.2	65808	0	0	0	0	0	0	1746
4.2	65952	0	0	0	0	0	0	1812
4.2	66096	0	0	0	0	0	0	1773
4.2	66240	0	0	0	0	0	0	1833
4.2	66384	0	0	0	0	0	0	1866
4.2	66528	0	0	0	0	0	0	1863
4.2	66672	0	0	0	0	0	0	1830
4.2	66816	0	0	0	0	0	0	1857
4.2	66960	0	0	0	0	0	0	1809
4.2	67104	0	0	0	0	0	0	1869
4.2	67248	0	0	0	0	0	0	1875
4.2	67392	0	0	0	0	0	0	1872
4.2	67536	0	0	0	0	0	0	1899
4.2	67680	0	0	0	0	0	0	1884
4.2	67824	0	0	0	0	0	0	1908
4.2	67968	0	0	0	0	0	0	1917
4.2	68112	0	0	0	0	0	0	1911
4.2	68256	0	0	0	0	0	0	2010
4.2	68400	0	0	0	0	0	0	1911
4.2	68544	0	0	0	0	0	0	1938
4.2	68688	0	0	0	0	0	0	1974
4.2	68832	0	0	0	0	0	0	1875
4.2	68976	0	0	0	0	0	0	1956
4.2	69120	0	0	0	0	0	0	1935
5.1	43344	0	66	0	66	66	1.33333	4134
5.1	43488	0	61	0	61	61	3.11111	4170
5.1	43632	0	56	0	56	56	1.33333	4173
5.1	43776	0	51	0	51	51	1.33333	4119
5.1	43920	0	45	0	45	45	1.33333	4131
5.1	44064	0	33	0	33	33	1.33333	4152
5.1	44208	0	24	0	24	24	0	4023
5.1	44352	0	22	0	22	22	0	4230
5.1	44496	0	17	0	17	17	0	3972
5.1	44640	0	10	0	10	10	0	3930
5.1	44784	0	6	0	6	6	0	3981
5.1	44928	0	2	0	2	2	0	4047
5.1	45072	0	1	0	1	1	0	4092
5.1	45216	0	0	0	0	0	0	4011
5.1	45360	0	0	0	0	0	0	3957
5.1	45504	0	0	0	0	0	0	4071
5.1	45648	0	0	0	0	0	0	4164
5.1	45792	0	0	0	0	0	0	4164
5.1	45936	0	0	0	0	0	0	4026
5.1	46080	0	0	0	0	0	0	4110
5.1	46224	0	0	0	0	0	0	3987
5.1	46368	0	0	0	0	0	0	3846
5.1	46512	0	0	0	0	0	0	4047
5.1	46656	0	0	0	0	0	0	4113
5.1	46800	0	0	0	0	0	0	4167
5.1	46944	0	0	0	0	0	0	4143
5.1	47088	0	0	0	0	0	0	4197
5.1	47232	0	0	0	0	0	0	4149
5.1	47376	0	0	0	0	0	0	4056
5.1	47520	0	0	0	0	0	0	4152
5.1	47664	0	0	0	0	0	0	4146
5.1	47808	0	0	0	0	0	0	4095
5.1	47952	0	0	0	0	0	0	4077
5.1	48096	0	0	0	0	0	0	3819
5.1	48240	0	0	0	0	0	0	3843
5.1	48384	0	0	0	0	0	0	3936
5.1	48528	0	0	0	0	0	0	3924
5.1	48672	0	0	0	0	0	0	3906
5.1	48816	0	0	0	0	0	0	3975
5.1	48960	0	0	0	0	0	0	3885
5.1	49104	0	0	0	0	0	0	3858
5.1	49248	0	0	0	0	0	0	4047
5.1	49392	0	0	0	0	0	0	4134
5.1	49536	0	0	0	0	0	0	4017
5.1	49680	0	0	0	0	0	0	4083
5.1	49824	0	0	0	0	0	0	4146
5.1	49968	0	0	0	0	0	0	4026
5.1	50112	0	0	0	0	0	0	4020
5.1	50256	0	0	0	0	0	0	4164
5.1	50400	0	0	0	0	0	0	4014
5.1	50544	0	0	0	0	0	0	3975
5.1	50688	0	0	0	0	0	0	3819
5.1	50832	0	0	0	0	0	0	3828
5.1	50976	0	0	0	0	0	0	3849
5.1	51120	0	0	0	0	0	0	3960
5.1	51264	0	0	0	0	0	0	3999
5.1	51408	0	0	0	0	0	0	3990
5.1	51552	0	0	0	0	0	0	3984
5.1	51696	0	0	0	0	0	0	4041
5.1	51840	0	0	0	0	0	0	3918
5.1	51984	0	0	0	0	0	0	3915
5.1	52128	0	0	0	0	0	0	3888
5.1	52272	0	0	0	0	0	0	3888
5.1	52416	0	0	0	0	0	0	3807
5.1	52560	0	0	0	0	0	0	3972
5.1	52704	0	0	0	0	0	0	4068
5.1	52848	0	0	0	0	0	0	4017
5.1	52992	0	0	0	0	0	0	4008
5.1	53136	0	0	0	0	0	0	4014
5.1	53280	0	0	0	0	0	0	3999
5.1	53424	0	0	0	0	0	0	3819
5.1	53568	0	0	0	0	0	0	3822
5.1	53712	0	0	0	0	0	0	3909
5.1	53856	0	0	0	0	0	0	3765
5.1	54000	0	0	0	0	0	0	3879
5.1	54144	0	0	0	0	0	0	3858
5.1	54288	0	0	0	0	0	0	4017
5.1	54432	0	0	0	0	0	0	4155
5.1	54576	0	0	0	0	0	0	4086
5.1	54720	0	0	0	0	0	0	4053
5.1	54864	0	0	0	0	0	0	4122
5.1	55008	0	0	0	0	0	0	4146
5.1	55152	0	0	0	0	0	0	4056
5.1	55296	0	0	0	0	0	0	3954
5.1	55440	0	0	0	0	0	0	4062
5.1	55584	0	0	0	0	0	0	4122
5.1	55728	0	0	0	0	0	0	4071
5.1	55872	0	0	0	0	0	0	4062
5.1	56016	0	0	0	0	0	0	3996
5.1	56160	0	0	0	0	0	0	3915
5.1	56304	0	0	0	0	0	0	3924
5.1	56448	0	0	0	0	0	0	3858
5.1	56592	0	0	0	0	0	0	3999
5.1	56736	0	0	0	0	0	0	3927
5.1	56880	0	0	0	0	0	0	4149
5.1	57024	0	0	0	0	0	0	4047
5.1	57168	0	0	0	0	0	0	4026
5.1	57312	0	0	0	0	0	0	3975
5.1	57456	0	0	0	0	0	0	3960
5.1	57600	0	0	0	0	0	0	4029
5.1	57744	0	0	0	0	0	0	4056
5.1	57888	0	0	0	0	0	0	4050
5.1	58032	0	0	0	0	0	0	4131
5.1	58176	0	0	0	0	0	0	4005
5.1	58320	0	0	0	0	0	0	3966
5.1	58464	0	0	0	0	0	0	4176
5.1	58608	0	0	0	0	0	0	4149
5.1	58752	0	0	0	0	0	0	4116
5.1	58896	0	0	0	0	0	0	4146
5.1	59040	0	0	0	0	0	0	3963
5.1	59184	0	0	0	0	0	0	4080
5.1	59328	0	0	0	0	0	0	4227
5.1	59472	0	0	0	0	0	0	4068
5.1	59616	0	0	0	0	0	0	3987
5.1	59760	0	0	0	0	0	0	3966
5.1	59904	0	0	0	0	0	0	4056
5.1	60048	0	0	0	0	0	0	3927
5.1	60192	0	0	0	0	0	0	4029
5.1	60336	0	0	0	0	0	0	4041
5.1	60480	0	0	0	0	0	0	4062
5.1	60624	0	0	0	0	0	0	4260
5.1	60768	0	0	0	0	0	0	4311
5.1	60912	0	0	0	0	0	0	4152
5.1	61056	0	0	0	0	0	0	3900
5.1	61200	0	0	0	0	0	0	4050
5.1	61344	0	0	0	0	0	0	4182
5.1	61488	0	0	0	0	0	0	4119
5.1	61632	0	0	0	0	0	0	4122
5.1	61776	0	0	0	0	0	0	4077
5.1	61920	0	0	0	0	0	0	4026
5.1	62064	0	0	0	0	0	0	3936
5.1	62208	0	0	0	0	0	0	4092
5.1	62352	0	0	0	0	0	0	4035
5.1	62496	0	0	0	0	0	0	4071
5.1	62640	0	0	0	0	0	0	4041
5.1	62784	0	0	0	0	0	0	4005
5.1	62928	0	0	0	0	0	0	4119
5.1	63072	0	0	0	0	0	0	4128
5.1	63216	0	0	0	0	0	0	4008
5.1	63360	0	0	0	0	0	0	3879
5.1	63504	0	0	0	0	0	0	3816
5.1	63648	0	0	0	0	0	0	3816
5.1	63792	0	0	0	0	0	0	3918
5.1	63936	0	0	0	0	0	0	3957
5.1	64080	0	0	0	0	0	0	4104
5.1	64224	0	0	0	0	0	0	4077
5.1	64368	0	0	0	0	0	0	3978
5.1	64512	0	0	0	0	0	0	3846
5.1	64656	0	0	0	0	0	0	3984
5.1	64800	0	0	0	0	0	0	3993
5.1	64944	0	0	0	0	0	0	3903
5.1	65088	0	0	0	0	0	0	3999
5.1	65232	0	0	0	0	0	0	4026
5.1	65376	0	0	0	0	0	0	3966
5.1	65520	0	0	0	0	0	0	3918
5.1	65664	0	0	0	0	0	0	4014
5.1	65808	0	0	0	0	0	0	3900
5.1	65952	0	0	0	0	0	0	3912
5.1	66096	0	0	0	0	0	0	3987
5.1	66240	0	0	0	0	0	0	3912
5.1	66384	0	0	0	0	0	0	4221
5.1	66528	0	0	0	0	0	0	4185
5.1	66672	0	0	0	0	0	0	4194
5.1	66816	0	0	0	0	0	0	4065
5.1	66960	0	0	0	0	0	0	4071
5.1	67104	0	0	0	0	0	0	4074
5.1	67248	0	0	0	0	0	0	3960
5.1	67392	0	0	0	0	0	0	3966
5.1	67536	0	0	0	0	0	0	4074
5.1	67680	0	0	0	0	0	0	3975
5.1	67824	0	0	0	0	0	0	3990
5.1	67968	0	0	0	0	0	0	4089
5.1	68112	0	0	0	0	0	0	4095
5.1	68256	0	0	0	0	0	0	4098
5.1	68400	0	0	0	0	0	0	4077
5.1	68544	0	0	0	0	0	0	4002
5.1	68688	0	0	0	0	0	0	3885
5.1	68832	0	0	0	0	0	0	3963
5.1	68976	0	0	0	0	0	0	4131
5.1	69120	0	0	0	0	0	0	4152
6.3	43344	521	2680	31	2649	3201	57627.8	12664
6.3	43488	361	2652	17	2635	3013	50279.4	12624
6.3	43632	289	2597	5	2592	2886	45502.5	12493
6.3	43776	254	2546	2	2544	2800	42868.2	12341
6.3	43920	223	2507	1	2506	2730	40849.7	11975
6.3	44064	200	2459	1	2458	2659	40155.4	11071
6.3	44208	171	2411	3	2408	2582	37992.9	10813
6.3	44352	131	2364	3	2361	2495	37113.3	10767
6.3	44496	121	2314	0	2314	2435	35600.8	10267
6.3	44640	96	2277	5	2272	2373	33496.3	10117
6.3	44784	116	2227	1	2226	2343	33991.3	10257
6.3	44928	126	2188	0	2188	2314	33437.9	9908
6.3	45072	104	2147	0	2147	2251	31766.7	9781
6.3	45216	96	2124	0	2124	2220	30968.4	9935
6.3	45360	88	2082	0	2082	2170	30600.9	9483
6.3	45504	94	2032	1	2031	2126	30063.5	9402
6.3	45648	96	1996	0	1996	2092	29506.9	9704
6.3	45792	74	1944	0	1944	2018	27483.4	9990
6.3	45936	96	1891	0	1891	1987	27849.1	9918
6.3	46080	49	1844	0	1844	1893	24682.9	10033
6.3	46224	71	1799	0	1799	1870	24960.6	9782
6.3	46368	54	1767	0	1767	1821	23719.4	9427
6.3	46512	51	1732	0	1732	1783	22678.8	9313
6.3	46656	55	1696	0	1696	1751	22020.6	9767
6.3	46800	36	1657	0	1657	1693	21239.3	9775
6.3	46944	44	1607	0	1607	1651	20760	9583
6.3	47088	46	1569	0	1569	1615	20315.7	9487
6.3	47232	22	1524	0	1524	1546	18188.2	9430
6.3	47376	24	1481	0	1481	1505	17944.9	9480
6.3	47520	13	1439	0	1439	1452	16764.4	9615
6.3	47664	11	1396	0	1396	1407	16017.2	9352
6.3	47808	8	1352	0	1352	1360	15175.8	9415
6.3	47952	3	1309	0	1309	1312	14498.6	9518
6.3	48096	6	1274	0	1274	1280	13935.3	9341
6.3	48240	7	1237	0	1237	1244	13374.9	9715
6.3	48384	9	1183	0	1183	1192	12755.7	9486
6.3	48528	3	1147	0	1147	1150	12135.4	9338
6.3	48672	6	1105	0	1105	1111	11624.2	9350
6.3	48816	7	1058	0	1058	1065	11153.9	9428
6.3	48960	6	1023	0	1023	1029	10735.7	9347
6.3	49104	4	964	0	964	968	9993.03	9575
6.3	49248	5	930	0	930	935	9438.68	9752
6.3	49392	2	890	0	890	892	8795.31	9494
6.3	49536	2	849	0	849	851	8198.99	9391
6.3	49680	2	815	0	815	817	7978.7	9547
6.3	49824	2	786	0	786	788	7504.56	9535
6.3	49968	0	754	0	754	754	7058.24	9480
6.3	50112	0	715	0	715	715	6552.05	9675
6.3	50256	0	682	0	682	682	6239.75	9447
6.3	50400	0	632	0	632	632	5731.47	9252
6.3	50544	0	596	0	596	596	5389.11	9537
6.3	50688	0	568	0	568	568	5100.87	9759
6.3	50832	0	530	0	530	530	4803.7	9861
6.3	50976	0	486	0	486	486	4601.47	9552
6.3	51120	0	448	0	448	448	4143.1	9705
6.3	51264	0	404	0	404	404	3609.78	9822
6.3	51408	0	362	0	362	362	2983.48	9747
6.3	51552	0	331	0	331	331	2579.24	9627
6.3	51696	0	298	0	298	298	2276.97	9528
6.3	51840	0	255	0	255	255	1929.66	9789
6.3	51984	0	211	0	211	211	1547.34	9732
6.3	52128	0	189	0	189	189	1440.26	9927
6.3	52272	0	163	0	163	163	1183.03	9918
6.3	52416	0	129	0	129	129	805.759	9876
6.3	52560	0	97	0	97	97	549.567	9615
6.3	52704	0	73	0	73	73	454.476	9840
6.3	52848	0	56	0	56	56	273.321	9828
6.3	52992	0	39	0	39	39	167.202	9705
6.3	53136	0	28	0	28	28	57.0543	9585
6.3	53280	0	21	0	21	21	34.0398	9630
6.3	53424	0	10	0	10	10	34.0398	9633
6.3	53568	0	4	0	4	4	0	9861
6.3	53712	0	2	0	2	2	0	9987
6.3	53856	0	2	0	2	2	0	9954
6.3	54000	0	1	0	1	1	0	9855
6.3	54144	0	0	0	0	0	0	9909
6.3	54288	0	0	0	0	0	0	9909
6.3	54432	0	0	0	0	0	0	9882
6.3	54576	0	0	0	0	0	0	9930
6.3	54720	0	0	0	0	0	0	10008
6.3	54864	0	0	0	0	0	0	9852
6.3	55008	0	0	0	0	0	0	9816
6.3	55152	0	0	0	0	0	0	9774
6.3	55296	0	0	0	0	0	0	9609
6.3	55440	0	0	0	0	0	0	9729
6.3	55584	0	0	0	0	0	0	9666
6.3	55728	0	0	0	0	0	0	9825
6.3	55872	0	0	0	0	0	0	9804
6.3	56016	0	0	0	0	0	0	9744
6.3	56160	0	0	0	0	0	0	9621
6.3	56304	0	0	0	0	0	0	9762
6.3	56448	0	0	0	0	0	0	10152
6.3	56592	0	0	0	0	0	0	10047
6.3	56736	0	0	0	0	0	0	9864
6.3	56880	0	0	0	0	0	0	9762
6.3	57024	0	0	0	0	0	0	9696
6.3	57168	0	0	0	0	0	0	9762
6.3	57312	0	0	0	0	0	0	9672
6.3	57456	0	0	0	0	0	0	9624
6.3	57600	0	0	0	0	0	0	9792
6.3	57744	0	0	0	0	0	0	9738
6.3	57888	0	0	0	0	0	0	9540
6.3	58032	0	0	0	0	0	0	9444
6.3	58176	0	0	0	0	0	0	9804
6.3	58320	0	0	0	0	0	0	9897
6.3	58464	0	0	0	0	0	0	9369
6.3	58608	0	0	0	0	0	0	9609
6.3	58752	0	0	0	0	0	0	9771
6.3	58896	0	0	0	0	0	0	9789
6.3	59040	0	0	0	0	0	0	9858
6.3	59184	0	0	0	0	0	0	9741
6.3	59328	0	0	0	0	0	0	9651
6.3	59472	0	0	0	0	0	0	9603
6.3	59616	0	0	0	0	0	0	9492
6.3	59760	0	0	0	0	0	0	9684
6.3	59904	0	0	0	0	0	0	9642
6.3	60048	0	0	0	0	0	0	9792
6.3	60192	0	0	0	0	0	0	9918
6.3	60336	0	0	0	0	0	0	9729
6.3	60480	0	0	0	0	0	0	9885
6.3	60624	0	0	0	0	0	0	9543
6.3	60768	0	0	0	0	0	0	9615
6.3	60912	0	0	0	0	0	0	9873
6.3	61056	0	0	0	0	0	0	9861
6.3	61200	0	0	0	0	0	0	9699
6.3	61344	0	0	0	0	0	0	9804
6.3	61488	0	0	0	0	0	0	9810
6.3	61632	0	0	0	0	0	0	9537
6.3	61776	0	0	0	0	0	0	9663
6.3	61920	0	0	0	0	0	0	9558
6.3	62064	0	0	0	0	0	0	9807
6.3	62208	0	0	0	0	0	0	10110
6.3	62352	0	0	0	0	0	0	9786
6.3	62496	0	0	0	0	0	0	9759
6.3	62640	0	0	0	0	0	0	9690
6.3	62784	0	0	0	0	0	0	9702
6.3	62928	0	0	0	0	0	0	10191
6.3	63072	0	0	0	0	0	0	9969
6.3	63216	0	0	0	0	0	0	9756
6.3	63360	0	0	0	0	0	0	9840
6.3	63504	0	0	0	0	0	0	9597
6.3	63648	0	0	0	0	0	0	9651
6.3	63792	0	0	0	0	0	0	9579
6.3	63936	0	0	0	0	0	0	9675
6.3	64080	0	0	0	0	0	0	9741
6.3	64224	0	0	0	0	0	0	9504
6.3	64368	0	0	0	0	0	0	9579
6.3	64512	0	0	0	0	0	0	9651
6.3	64656	0	0	0	0	0	0	9705
6.3	64800	0	0	0	0	0	0	9711
6.3	64944	0	0	0	0	0	0	9738
6.3	65088	0	0	0	0	0	0	9780
6.3	65232	0	0	0	0	0	0	9777
6.3	65376	0	0	0	0	0	0	9735
6.3	65520	0	0	0	0	0	0	9849
6.3	65664	0	0	0	0	0	0	9606
6.3	65808	0	0	0	0	0	0	9471
6.3	65952	0	0	0	0	0	0	9435
6.3	66096	0	0	0	0	0	0	9447
6.3	66240	0	0	0	0	0	0	9681
6.3	66384	0	0	0	0	0	0	10089
6.3	66528	0	0	0	0	0	0	9810
6.3	66672	0	0	0	0	0	0	9687
6.3	66816	0	0	0	0	0	0	9963
6.3	66960	0	0	0	0	0	0	9720
6.3	67104	0	0	0	0	0	0	9882
6.3	67248	0	0	0	0	0	0	9882
6.3	67392	0	0	0	0	0	0	9873
6.3	67536	0	0	0	0	0	0	10065
6.3	67680	0	0	0	0	0	0	9867
6.3	67824	0	0	0	0	0	0	9981
6.3	67968	0	0	0	0	0	0	9951
6.3	68112	0	0	0	0	0	0	9957
6.3	68256	0	0	0	0	0	0	9891
6.3	68400	0	0	0	0	0	0	9786
6.3	68544	0	0	0	0	0	0	9873
6.3	68688	0	0	0	0	0	0	9633
6.3	68832	0	0	0	0	0	0	9933
6.3	68976	0	0	0	0	0	0	9783
6.3	69120	0	0	0	0	0	0	9474
7.3	43344	0	33	0	33	33	299.709	1041
7.3	43488	0	30	0	30	30	262.627	1140
7.3	43632	0	29	0	29	29	258.636	1152
7.3	43776	0	23	0	23	23	232.471	1173
7.3	43920	0	18	0	18	18	166.402	1209
7.3	44064	0	16	0	16	16	144.339	1038
7.3	44208	0	9	0	9	9	70.1737	1047
7.3	44352	0	4	0	4	4	37.0816	1116
7.3	44496	0	1	0	1	1	13.0256	1092
7.3	44640	0	1	0	1	1	11.0303	1167
7.3	44784	0	0	0	0	0	0	1128
7.3	44928	0	0	0	0	0	0	1080
7.3	45072	0	0	0	0	0	0	1080
7.3	45216	0	0	0	0	0	0	1104
7.3	45360	0	0	0	0	0	0	1065
7.3	45504	0	0	0	0	0	0	1011
7.3	45648	0	0	0	0	0	0	1059
7.3	45792	0	0	0	0	0	0	1155
7.3	45936	0	0	0	0	0	0	1053
7.3	46080	0	0	0	0	0	0	1104
7.3	46224	0	0	0	0	0	0	1119
7.3	46368	0	0	0	0	0	0	1110
7.3	46512	0	0	0	0	0	0	1134
7.3	46656	0	0	0	0	0	0	1164
7.3	46800	0	0	0	0	0	0	1158
7.3	46944	0	0	0	0	0	0	1152
7.3	47088	0	0	0	0	0	0	1128
7.3	47232	0	0	0	0	0	0	1146
7.3	47376	0	0	0	0	0	0	1194
7.3	47520	0	0	0	0	0	0	1143
7.3	47664	0	0	0	0	0	0	1035
7.3	47808	0	0	0	0	0	0	1092
7.3	47952	0	0	0	0	0	0	1065
7.3	48096	0	0	0	0	0	0	1086
7.3	48240	0	0	0	0	0	0	1131
7.3	48384	0	0	0	0	0	0	1173
7.3	48528	0	0	0	0	0	0	1158
7.3	48672	0	0	0	0	0	0	1212
7.3	48816	0	0	0	0	0	0	1221
7.3	48960	0	0	0	0	0	0	1128
7.3	49104	0	0	0	0	0	0	1068
7.3	49248	0	0	0	0	0	0	1113
7.3	49392	0	0	0	0	0	0	1014
7.3	49536	0	0	0	0	0	0	1179
7.3	49680	0	0	0	0	0	0	1098
7.3	49824	0	0	0	0	0	0	1083
7.3	49968	0	0	0	0	0	0	1080
7.3	50112	0	0	0	0	0	0	1053
7.3	50256	0	0	0	0	0	0	1200
7.3	50400	0	0	0	0	0	0	1125
7.3	50544	0	0	0	0	0	0	1113
7.3	50688	0	0	0	0	0	0	1155
7.3	50832	0	0	0	0	0	0	1095
7.3	50976	0	0	0	0	0	0	1119
7.3	51120	0	0	0	0	0	0	1257
7.3	51264	0	0	0	0	0	0	1206
7.3	51408	0	0	0	0	0	0	1086
7.3	51552	0	0	0	0	0	0	1032
7.3	51696	0	0	0	0	0	0	1011
7.3	51840	0	0	0	0	0	0	1044
7.3	51984	0	0	0	0	0	0	1086
7.3	52128	0	0	0	0	0	0	1041
7.3	52272	0	0	0	0	0	0	1074
7.3	52416	0	0	0	0	0	0	1089
7.3	52560	0	0	0	0	0	0	1122
7.3	52704	0	0	0	0	0	0	1197
7.3	52848	0	0	0	0	0	0	1137
7.3	52992	0	0	0	0	0	0	1146
7.3	53136	0	0	0	0	0	0	1191
7.3	53280	0	0	0	0	0	0	1161
7.3	53424	0	0	0	0	0	0	1122
7.3	53568	0	0	0	0	0	0	1191
7.3	53712	0	0	0	0	0	0	1197
7.3	53856	0	0	0	0	0	0	1128
7.3	54000	0	0	0	0	0	0	1140
7.3	54144	0	0	0	0	0	0	1197
7.3	54288	0	0	0	0	0	0	1110
7.3	54432	0	0	0	0	0	0	1218
7.3	54576	0	0	0	0	0	0	1176
7.3	54720	0	0	0	0	0	0	1206
7.3	54864	0	0	0	0	0	0	1131
7.3	55008	0	0	0	0	0	0	1119
7.3	55152	0	0	0	0	0	0	1116
7.3	55296	0	0	0	0	0	0	1134
7.3	55440	0	0	0	0	0	0	1263
7.3	55584	0	0	0	0	0	0	1128
7.3	55728	0	0	0	0	0	0	1155
7.3	55872	0	0	0	0	0	0	1167
7.3	56016	0	0	0	0	0	0	1149
7.3	56160	0	0	0	0	0	0	1128
7.3	56304	0	0	0	0	0	0	1152
7.3	56448	0	0	0	0	0	0	1170
7.3	56592	0	0	0	0	0	0	1152
7.3	56736	0	0	0	0	0	0	1173
7.3	56880	0	0	0	0	0	0	1113
7.3	57024	0	0	0	0	0	0	1194
7.3	57168	0	0	0	0	0	0	1077
7.3	57312	0	0	0	0	0	0	1110
7.3	57456	0	0	0	0	0	0	1068
7.3	57600	0	0	0	0	0	0	1137
7.3	57744	0	0	0	0	0	0	1089
7.3	57888	0	0	0	0	0	0	1050
7.3	58032	0	0	0	0	0	0	1029
7.3	58176	0	0	0	0	0	0	1179
7.3	58320	0	0	0	0	0	0	1128
7.3	58464	0	0	0	0	0	0	1125
7.3	58608	0	0	0	0	0	0	1137
7.3	58752	0	0	0	0	0	0	1134
7.3	58896	0	0	0	0	0	0	1176
7.3	59040	0	0	0	0	0	0	1158
7.3	59184	0	0	0	0	0	0	1167
7.3	59328	0	0	0	0	0	0	1038
7.3	59472	0	0	0	0	0	0	1014
7.3	59616	0	0	0	0	0	0	1053
7.3	59760	0	0	0	0	0	0	1065
7.3	59904	0	0	0	0	0	0	1020
7.3	60048	0	0	0	0	0	0	1077
7.3	60192	0	0	0	0	0	0	1065
7.3	60336	0	0	0	0	0	0	1005
7.3	60480	0	0	0	0	0	0	1101
7.3	60624	0	0	0	0	0	0	1050
7.3	60768	0	0	0	0	0	0	1083
7.3	60912	0	0	0	0	0	0	1152
7.3	61056	0	0	0	0	0	0	1077
7.3	61200	0	0	0	0	0	0	1095
7.3	61344	0	0	0	0	0	0	1182
7.3	61488	0	0	0	0	0	0	1215
7.3	61632	0	0	0	0	0	0	1128
7.3	61776	0	0	0	0	0	0	1128
7.3	61920	0	0	0	0	0	0	1080
7.3	62064	0	0	0	0	0	0	1053
7.3	62208	0	0	0	0	0	0	1113
7.3	62352	0	0	0	0	0	0	1182
7.3	62496	0	0	0	0	0	0	1134
7.3	62640	0	0	0	0	0	0	1185
7.3	62784	0	0	0	0	0	0	1125
7.3	62928	0	0	0	0	0	0	1119
7.3	63072	0	0	0	0	0	0	1098
7.3	63216	0	0	0	0	0	0	1116
7.3	63360	0	0	0	0	0	0	1128
7.3	63504	0	0	0	0	0	0	1068
7.3	63648	0	0	0	0	0	0	1107
7.3	63792	0	0	0	0	0	0	1128
7.3	63936	0	0	0	0	0	0	1155
7.3	64080	0	0	0	0	0	0	1149
7.3	64224	0	0	0	0	0	0	1128
7.3	64368	0	0	0	0	0	0	1053
7.3	64512	0	0	0	0	0	0	1110
7.3	64656	0	0	0	0	0	0	1083
7.3	64800	0	0	0	0	0	0	975
7.3	64944	0	0	0	0	0	0	1107
7.3	65088	0	0	0	0	0	0	1161
7.3	65232	0	0	0	0	0	0	1095
7.3	65376	0	0	0	0	0	0	1122
7.3	65520	0	0	0	0	0	0	1179
7.3	65664	0	0	0	0	0	0	1158
7.3	65808	0	0	0	0	0	0	1119
7.3	65952	0	0	0	0	0	0	1113
7.3	66096	0	0	0	0	0	0	1152
7.3	66240	0	0	0	0	0	0	1230
7.3	66384	0	0	0	0	0	0	1209
7.3	66528	0	0	0	0	0	0	1149
7.3	66672	0	0	0	0	0	0	1152
7.3	66816	0	0	0	0	0	0	1068
7.3	66960	0	0	0	0	0	0	1122
7.3	67104	0	0	0	0	0	0	1158
7.3	67248	0	0	0	0	0	0	1176
7.3	67392	0	0	0	0	0	0	1215
7.3	67536	0	0	0	0	0	0	1179
7.3	67680	0	0	0	0	0	0	1149
7.3	67824	0	0	0	0	0	0	1080
7.3	67968	0	0	0	0	0	0	1038
7.3	68112	0	0	0	0	0	0	1059
7.3	68256	0	0	0	0	0	0	1080
7.3	68400	0	0	0	0	0	0	1206
7.3	68544	0	0	0	0	0	0	1170
7.3	68688	0	0	0	0	0	0	1065
7.3	68832	0	0	0	0	0	0	1077
7.3	68976	0	0	0	0	0	0	1098
7.3	69120	0	0	0	0	0	0	1089
8.2	43344	0	40	0	40	40	207.368	1539
8.2	43488	0	37	0	37	37	183.312	1524
8.2	43632	0	34	0	34	34	102.21	1572
8.2	43776	0	30	0	30	30	104.206	1632
8.2	43920	0	27	0	27	27	87.1888	1518
8.2	44064	0	23	0	23	23	103.159	1626
8.2	44208	0	20	0	20	20	80.1504	1605
8.2	44352	0	15	0	15	15	0	1608
8.2	44496	0	14	0	14	14	39.0769	1605
8.2	44640	0	10	0	10	10	39.0769	1665
8.2	44784	0	10	0	10	10	39.0769	1617
8.2	44928	0	6	0	6	6	30.0444	1698
8.2	45072	0	4	0	4	4	60.0905	1560
8.2	45216	0	4	0	4	4	30.0444	1566
8.2	45360	0	4	0	4	4	30.0444	1575
8.2	45504	0	3	0	3	3	13.0256	1566
8.2	45648	0	2	0	2	2	32.0418	1545
8.2	45792	0	2	0	2	2	32.0418	1557
8.2	45936	0	2	0	2	2	15.0222	1497
8.2	46080	0	1	0	1	1	0	1458
8.2	46224	0	1	0	1	1	15.0222	1527
8.2	46368	0	0	0	0	0	0	1440
8.2	46512	0	0	0	0	0	0	1455
8.2	46656	0	0	0	0	0	0	1473
8.2	46800	0	0	0	0	0	0	1506
8.2	46944	0	0	0	0	0	0	1500
8.2	47088	0	0	0	0	0	0	1542
8.2	47232	0	0	0	0	0	0	1482
8.2	47376	0	0	0	0	0	0	1431
8.2	47520	0	0	0	0	0	0	1437
8.2	47664	0	0	0	0	0	0	1494
8.2	47808	0	0	0	0	0	0	1512
8.2	47952	0	0	0	0	0	0	1515
8.2	48096	0	0	0	0	0	0	1482
8.2	48240	0	0	0	0	0	0	1623
8.2	48384	0	0	0	0	0	0	1548
8.2	48528	0	0	0	0	0	0	1515
8.2	48672	0	0	0	0	0	0	1473
8.2	48816	0	0	0	0	0	0	1443
8.2	48960	0	0	0	0	0	0	1425
8.2	49104	0	0	0	0	0	0	1530
8.2	49248	0	0	0	0	0	0	1482
8.2	49392	0	0	0	0	0	0	1515
8.2	49536	0	0	0	0	0	0	1515
8.2	49680	0	0	0	0	0	0	1428
8.2	49824	0	0	0	0	0	0	1527
8.2	49968	0	0	0	0	0	0	1497
8.2	50112	0	0	0	0	0	0	1497
8.2	50256	0	0	0	0	0	0	1497
8.2	50400	0	0	0	0	0	0	1473
8.2	50544	0	0	0	0	0	0	1536
8.2	50688	0	0	0	0	0	0	1521
8.2	50832	0	0	0	0	0	0	1608
8.2	50976	0	0	0	0	0	0	1497
8.2	51120	0	0	0	0	0	0	1476
8.2	51264	0	0	0	0	0	0	1437
8.2	51408	0	0	0	0	0	0	1431
8.2	51552	0	0	0	0	0	0	1413
8.2	51696	0	0	0	0	0	0	1476
8.2	51840	0	0	0	0	0	0	1464
8.2	51984	0	0	0	0	0	0	1491
8.2	52128	0	0	0	0	0	0	1545
8.2	52272	0	0	0	0	0	0	1530
8.2	52416	0	0	0	0	0	0	1554
8.2	52560	0	0	0	0	0	0	1563
8.2	52704	0	0	0	0	0	0	1596
8.2	52848	0	0	0	0	0	0	1515
8.2	52992	0	0	0	0	0	0	1548
8.2	53136	0	0	0	0	0	0	1488
8.2	53280	0	0	0	0	0	0	1485
8.2	53424	0	0	0	0	0	0	1500
8.2	53568	0	0	0	0	0	0	1470
8.2	53712	0	0	0	0	0	0	1479
8.2	53856	0	0	0	0	0	0	1599
8.2	54000	0	0	0	0	0	0	1557
8.2	54144	0	0	0	0	0	0	1575
8.2	54288	0	0	0	0	0	0	1566
8.2	54432	0	0	0	0	0	0	1551
8.2	54576	0	0	0	0	0	0	1458
8.2	54720	0	0	0	0	0	0	1521
8.2	54864	0	0	0	0	0	0	1584
8.2	55008	0	0	0	0	0	0	1455
8.2	55152	0	0	0	0	0	0	1473
8.2	55296	0	0	0	0	0	0	1446
8.2	55440	0	0	0	0	0	0	1596
8.2	55584	0	0	0	0	0	0	1509
8.2	55728	0	0	0	0	0	0	1611
8.2	55872	0	0	0	0	0	0	1632
8.2	56016	0	0	0	0	0	0	1566
8.2	56160	0	0	0	0	0	0	1500
8.2	56304	0	0	0	0	0	0	1500
8.2	56448	0	0	0	0	0	0	1509
8.2	56592	0	0	0	0	0	0	1581
8.2	56736	0	0	0	0	0	0	1557
8.2	56880	0	0	0	0	0	0	1569
8.2	57024	0	0	0	0	0	0	1629
8.2	57168	0	0	0	0	0	0	1485
8.2	57312	0	0	0	0	0	0	1515
8.2	57456	0	0	0	0	0	0	1530
8.2	57600	0	0	0	0	0	0	1539
8.2	57744	0	0	0	0	0	0	1458
8.2	57888	0	0	0	0	0	0	1383
8.2	58032	0	0	0	0	0	0	1548
8.2	58176	0	0	0	0	0	0	1641
8.2	58320	0	0	0	0	0	0	1620
8.2	58464	0	0	0	0	0	0	1539
8.2	58608	0	0	0	0	0	0	1458
8.2	58752	0	0	0	0	0	0	1590
8.2	58896	0	0	0	0	0	0	1536
8.2	59040	0	0	0	0	0	0	1482
8.2	59184	0	0	0	0	0	0	1503
8.2	59328	0	0	0	0	0	0	1599
8.2	59472	0	0	0	0	0	0	1539
8.2	59616	0	0	0	0	0	0	1563
8.2	59760	0	0	0	0	0	0	1503
8.2	59904	0	0	0	0	0	0	1500
8.2	60048	0	0	0	0	0	0	1419
8.2	60192	0	0	0	0	0	0	1437
8.2	60336	0	0	0	0	0	0	1491
8.2	60480	0	0	0	0	0	0	1533
8.2	60624	0	0	0	0	0	0	1524
8.2	60768	0	0	0	0	0	0	1644
8.2	60912	0	0	0	0	0	0	1506
8.2	61056	0	0	0	0	0	0	1527
8.2	61200	0	0	0	0	0	0	1584
8.2	61344	0	0	0	0	0	0	1596
8.2	61488	0	0	0	0	0	0	1581
8.2	61632	0	0	0	0	0	0	1530
8.2	61776	0	0	0	0	0	0	1464
8.2	61920	0	0	0	0	0	0	1452
8.2	62064	0	0	0	0	0	0	1584
8.2	62208	0	0	0	0	0	0	1536
8.2	62352	0	0	0	0	0	0	1479
8.2	62496	0	0	0	0	0	0	1566
8.2	62640	0	0	0	0	0	0	1587
8.2	62784	0	0	0	0	0	0	1548
8.2	62928	0	0	0	0	0	0	1533
8.2	63072	0	0	0	0	0	0	1479
8.2	63216	0	0	0	0	0	0	1452
8.2	63360	0	0	0	0	0	0	1512
8.2	63504	0	0	0	0	0	0	1488
8.2	63648	0	0	0	0	0	0	1506
8.2	63792	0	0	0	0	0	0	1512
8.2	63936	0	0	0	0	0	0	1512
8.2	64080	0	0	0	0	0	0	1512
8.2	64224	0	0	0	0	0	0	1551
8.2	64368	0	0	0	0	0	0	1467
8.2	64512	0	0	0	0	0	0	1488
8.2	64656	0	0	0	0	0	0	1485
8.2	64800	0	0	0	0	0	0	1518
8.2	64944	0	0	0	0	0	0	1539
8.2	65088	0	0	0	0	0	0	1620
8.2	65232	0	0	0	0	0	0	1611
8.2	65376	0	0	0	0	0	0	1569
8.2	65520	0	0	0	0	0	0	1524
8.2	65664	0	0	0	0	0	0	1527
8.2	65808	0	0	0	0	0	0	1557
8.2	65952	0	0	0	0	0	0	1554
8.2	66096	0	0	0	0	0	0	1434
8.2	66240	0	0	0	0	0	0	1617
8.2	66384	0	0	0	0	0	0	1551
8.2	66528	0	0	0	0	0	0	1599
8.2	66672	0	0	0	0	0	0	1476
8.2	66816	0	0	0	0	0	0	1521
8.2	66960	0	0	0	0	0	0	1542
8.2	67104	0	0	0	0	0	0	1485
8.2	67248	0	0	0	0	0	0	1497
8.2	67392	0	0	0	0	0	0	1386
8.2	67536	0	0	0	0	0	0	1500
8.2	67680	0	0	0	0	0	0	1557
8.2	67824	0	0	0	0	0	0	1557
8.2	67968	0	0	0	0	0	0	1524
8.2	68112	0	0	0	0	0	0	1488
8.2	68256	0	0	0	0	0	0	1461
8.2	68400	0	0	0	0	0	0	1539
8.2	68544	0	0	0	0	0	0	1566
8.2	68688	0	0	0	0	0	0	1518
8.2	68832	0	0	0	0	0	0	1584
8.2	68976	0	0	0	0	0	0	1434
8.2	69120	0	0	0	0	0	0	1557
9.3	43344	56	226	0	226	282	5812.42	4287
9.3	43488	20	213	0	213	233	4059.04	4048
9.3	43632	5	187	0	187	192	3027.67	3625
9.3	43776	2	146	0	146	148	2327.29	3454
9.3	43920	2	123	0	123	125	1930.06	3420
9.3	44064	0	105	0	105	105	1613.94	3290
9.3	44208	0	87	0	87	87	1420.8	3281
9.3	44352	0	68	0	68	68	1065.59	3168
9.3	44496	0	51	0	51	51	727.453	3038
9.3	44640	0	39	0	39	39	569.38	3010
9.3	44784	0	25	0	25	25	354.244	2733
9.3	44928	0	17	0	17	17	274.177	2835
9.3	45072	0	7	0	7	7	113.075	2907
9.3	45216	0	6	0	6	6	92.0594	2949
9.3	45360	0	3	0	3	3	52.026	3000
9.3	45504	0	3	0	3	3	52.026	3060
9.3	45648	0	1	0	1	1	29.0115	3015
9.3	45792	0	1	0	1	1	29.0115	2907
9.3	45936	0	1	0	1	1	29.0115	2997
9.3	46080	0	1	0	1	1	31.0108	3015
9.3	46224	0	1	0	1	1	29.0115	3111
9.3	46368	0	0	0	0	0	0	3054
9.3	46512	0	0	0	0	0	0	3162
9.3	46656	0	0	0	0	0	0	3225
9.3	46800	0	0	0	0	0	0	3213
9.3	46944	0	0	0	0	0	0	3177
9.3	47088	0	0	0	0	0	0	3144
9.3	47232	0	0	0	0	0	0	3168
9.3	47376	0	0	0	0	0	0	3183
9.3	47520	0	0	0	0	0	0	3042
9.3	47664	0	0	0	0	0	0	3075
9.3	47808	0	0	0	0	0	0	3216
9.3	47952	0	0	0	0	0	0	3234
9.3	48096	0	0	0	0	0	0	3258
9.3	48240	0	0	0	0	0	0	3294
9.3	48384	0	0	0	0	0	0	3339
9.3	48528	0	0	0	0	0	0	3225
9.3	48672	0	0	0	0	0	0	3330
9.3	48816	0	0	0	0	0	0	3219
9.3	48960	0	0	0	0	0	0	3267
9.3	49104	0	0	0	0	0	0	3312
9.3	49248	0	0	0	0	0	0	3153
9.3	49392	0	0	0	0	0	0	3222
9.3	49536	0	0	0	0	0	0	3183
9.3	49680	0	0	0	0	0	0	3435
9.3	49824	0	0	0	0	0	0	3294
9.3	49968	0	0	0	0	0	0	3207
9.3	50112	0	0	0	0	0	0	3243
9.3	50256	0	0	0	0	0	0	3213
9.3	50400	0	0	0	0	0	0	3276
9.3	50544	0	0	0	0	0	0	3384
9.3	50688	0	0	0	0	0	0	3258
9.3	50832	0	0	0	0	0	0	3258
9.3	50976	0	0	0	0	0	0	3282
9.3	51120	0	0	0	0	0	0	3195
9.3	51264	0	0	0	0	0	0	3249
9.3	51408	0	0	0	0	0	0	3165
9.3	51552	0	0	0	0	0	0	3318
9.3	51696	0	0	0	0	0	0	3351
9.3	51840	0	0	0	0	0	0	3294
9.3	51984	0	0	0	0	0	0	3270
9.3	52128	0	0	0	0	0	0	3246
9.3	52272	0	0	0	0	0	0	3447
9.3	52416	0	0	0	0	0	0	3372
9.3	52560	0	0	0	0	0	0	3273
9.3	52704	0	0	0	0	0	0	3321
9.3	52848	0	0	0	0	0	0	3291
9.3	52992	0	0	0	0	0	0	3378
9.3	53136	0	0	0	0	0	0	3369
9.3	53280	0	0	0	0	0	0	3291
9.3	53424	0	0	0	0	0	0	3315
9.3	53568	0	0	0	0	0	0	3216
9.3	53712	0	0	0	0	0	0	3309
9.3	53856	0	0	0	0	0	0	3399
9.3	54000	0	0	0	0	0	0	3273
9.3	54144	0	0	0	0	0	0	3219
9.3	54288	0	0	0	0	0	0	3282
9.3	54432	0	0	0	0	0	0	3315
9.3	54576	0	0	0	0	0	0	3537
9.3	54720	0	0	0	0	0	0	3420
9.3	54864	0	0	0	0	0	0	3168
9.3	55008	0	0	0	0	0	0	3216
9.3	55152	0	0	0	0	0	0	3114
9.3	55296	0	0	0	0	0	0	3195
9.3	55440	0	0	0	0	0	0	3255
9.3	55584	0	0	0	0	0	0	3306
9.3	55728	0	0	0	0	0	0	3384
9.3	55872	0	0	0	0	0	0	3540
9.3	56016	0	0	0	0	0	0	3342
9.3	56160	0	0	0	0	0	0	3186
9.3	56304	0	0	0	0	0	0	3189
9.3	56448	0	0	0	0	0	0	3201
9.3	56592	0	0	0	0	0	0	3366
9.3	56736	0	0	0	0	0	0	3399
9.3	56880	0	0	0	0	0	0	3318
9.3	57024	0	0	0	0	0	0	3372
9.3	57168	0	0	0	0	0	0	3387
9.3	57312	0	0	0	0	0	0	3342
9.3	57456	0	0	0	0	0	0	3270
9.3	57600	0	0	0	0	0	0	3438
9.3	57744	0	0	0	0	0	0	3267
9.3	57888	0	0	0	0	0	0	3297
9.3	58032	0	0	0	0	0	0	3258
9.3	58176	0	0	0	0	0	0	3285
9.3	58320	0	0	0	0	0	0	3300
9.3	58464	0	0	0	0	0	0	3297
9.3	58608	0	0	0	0	0	0	3225
9.3	58752	0	0	0	0	0	0	3294
9.3	58896	0	0	0	0	0	0	3354
9.3	59040	0	0	0	0	0	0	3348
9.3	59184	0	0	0	0	0	0	3336
9.3	59328	0	0	0	0	0	0	3300
9.3	59472	0	0	0	0	0	0	3213
9.3	59616	0	0	0	0	0	0	3276
9.3	59760	0	0	0	0	0	0	3219
9.3	59904	0	0	0	0	0	0	3138
9.3	60048	0	0	0	0	0	0	3126
9.3	60192	0	0	0	0	0	0	3171
9.3	60336	0	0	0	0	0	0	3423
9.3	60480	0	0	0	0	0	0	3342
9.3	60624	0	0	0	0	0	0	3447
9.3	60768	0	0	0	0	0	0	3297
9.3	60912	0	0	0	0	0	0	3333
9.3	61056	0	0	0	0	0	0	3246
9.3	61200	0	0	0	0	0	0	3129
9.3	61344	0	0	0	0	0	0	3324
9.3	61488	0	0	0	0	0	0	3390
9.3	61632	0	0	0	0	0	0	3396
9.3	61776	0	0	0	0	0	0	3312
9.3	61920	0	0	0	0	0	0	3255
9.3	62064	0	0	0	0	0	0	3288
9.3	62208	0	0	0	0	0	0	3324
9.3	62352	0	0	0	0	0	0	3213
9.3	62496	0	0	0	0	0	0	3150
9.3	62640	0	0	0	0	0	0	3108
9.3	62784	0	0	0	0	0	0	3225
9.3	62928	0	0	0	0	0	0	3240
9.3	63072	0	0	0	0	0	0	3216
9.3	63216	0	0	0	0	0	0	3096
9.3	63360	0	0	0	0	0	0	2952
9.3	63504	0	0	0	0	0	0	3183
9.3	63648	0	0	0	0	0	0	3207
9.3	63792	0	0	0	0	0	0	3303
9.3	63936	0	0	0	0	0	0	3222
9.3	64080	0	0	0	0	0	0	3264
9.3	64224	0	0	0	0	0	0	3276
9.3	64368	0	0	0	0	0	0	3117
9.3	64512	0	0	0	0	0	0	3267
9.3	64656	0	0	0	0	0	0	3204
9.3	64800	0	0	0	0	0	0	3081
9.3	64944	0	0	0	0	0	0	3261
9.3	65088	0	0	0	0	0	0	3285
9.3	65232	0	0	0	0	0	0	3102
9.3	65376	0	0	0	0	0	0	3150
9.3	65520	0	0	0	0	0	0	3411
9.3	65664	0	0	0	0	0	0	3441
9.3	65808	0	0	0	0	0	0	3351
9.3	65952	0	0	0	0	0	0	3291
9.3	66096	0	0	0	0	0	0	3294
9.3	66240	0	0	0	0	0	0	3294
9.3	66384	0	0	0	0	0	0	3288
9.3	66528	0	0	0	0	0	0	3228
9.3	66672	0	0	0	0	0	0	3195
9.3	66816	0	0	0	0	0	0	3318
9.3	66960	0	0	0	0	0	0	3309
9.3	67104	0	0	0	0	0	0	3207
9.3	67248	0	0	0	0	0	0	3285
9.3	67392	0	0	0	0	0	0	3123
9.3	67536	0	0	0	0	0	0	3204
9.3	67680	0	0	0	0	0	0	3036
9.3	67824	0	0	0	0	0	0	3129
9.3	67968	0	0	0	0	0	0	3168
9.3	68112	0	0	0	0	0	0	3222
9.3	68256	0	0	0	0	0	0	3165
9.3	68400	0	0	0	0	0	0	3270
9.3	68544	0	0	0	0	0	0	3252
9.3	68688	0	0	0	0	0	0	3294
9.3	68832	0	0	0	0	0	0	3240
9.3	68976	0	0	0	0	0	0	3171
9.3	69120	0	0	0	0	0	0	3246
10.2	43344	0	62	0	62	62	307.801	1194
10.2	43488	0	60	0	60	60	329.744	1206
10.2	43632	0	54	0	54	54	346.657	1242
10.2	43776	0	53	0	53	53	316.718	1128
10.2	43920	0	52	0	52	52	305.688	1188
10.2	44064	0	48	0	48	48	321.65	1230
10.2	44208	0	43	0	43	43	294.657	1188
10.2	44352	0	38	0	38	38	255.58	1188
10.2	44496	0	30	0	30	30	216.503	1206
10.2	44640	0	24	0	24	24	184.466	1221
10.2	44784	0	22	0	22	22	166.396	1173
10.2	44928	0	20	0	20	20	155.366	1185
10.2	45072	0	17	0	17	17	142.34	1155
10.2	45216	0	12	0	12	12	105.259	1185
10.2	45360	0	6	0	6	6	57.1469	1149
10.2	45504	0	0	0	0	0	0	1227
10.2	45648	0	0	0	0	0	0	1260
10.2	45792	0	0	0	0	0	0	1233
10.2	45936	0	0	0	0	0	0	1167
10.2	46080	0	0	0	0	0	0	1158
10.2	46224	0	0	0	0	0	0	1131
10.2	46368	0	0	0	0	0	0	1149
10.2	46512	0	0	0	0	0	0	1134
10.2	46656	0	0	0	0	0	0	1179
10.2	46800	0	0	0	0	0	0	1119
10.2	46944	0	0	0	0	0	0	1170
10.2	47088	0	0	0	0	0	0	1188
10.2	47232	0	0	0	0	0	0	1110
10.2	47376	0	0	0	0	0	0	1086
10.2	47520	0	0	0	0	0	0	1020
10.2	47664	0	0	0	0	0	0	1047
10.2	47808	0	0	0	0	0	0	1104
10.2	47952	0	0	0	0	0	0	1002
10.2	48096	0	0	0	0	0	0	1086
10.2	48240	0	0	0	0	0	0	1059
10.2	48384	0	0	0	0	0	0	1047
10.2	48528	0	0	0	0	0	0	1032
10.2	48672	0	0	0	0	0	0	1137
10.2	48816	0	0	0	0	0	0	1083
10.2	48960	0	0	0	0	0	0	1107
10.2	49104	0	0	0	0	0	0	1074
10.2	49248	0	0	0	0	0	0	1134
10.2	49392	0	0	0	0	0	0	1113
10.2	49536	0	0	0	0	0	0	1128
10.2	49680	0	0	0	0	0	0	1101
10.2	49824	0	0	0	0	0	0	1140
10.2	49968	0	0	0	0	0	0	1038
10.2	50112	0	0	0	0	0	0	1095
10.2	50256	0	0	0	0	0	0	1086
10.2	50400	0	0	0	0	0	0	1056
10.2	50544	0	0	0	0	0	0	1161
10.2	50688	0	0	0	0	0	0	1101
10.2	50832	0	0	0	0	0	0	1170
10.2	50976	0	0	0	0	0	0	1170
10.2	51120	0	0	0	0	0	0	1125
10.2	51264	0	0	0	0	0	0	1098
10.2	51408	0	0	0	0	0	0	1194
10.2	51552	0	0	0	0	0	0	1263
10.2	51696	0	0	0	0	0	0	1152
10.2	51840	0	0	0	0	0	0	1137
10.2	51984	0	0	0	0	0	0	1068
10.2	52128	0	0	0	0	0	0	1095
10.2	52272	0	0	0	0	0	0	1110
10.2	52416	0	0	0	0	0	0	1116
10.2	52560	0	0	0	0	0	0	1137
10.2	52704	0	0	0	0	0	0	1128
10.2	52848	0	0	0	0	0	0	1152
10.2	52992	0	0	0	0	0	0	1161
10.2	53136	0	0	0	0	0	0	1143
10.2	53280	0	0	0	0	0	0	1176
10.2	53424	0	0	0	0	0	0	1098
10.2	53568	0	0	0	0	0	0	1086
10.2	53712	0	0	0	0	0	0	1152
10.2	53856	0	0	0	0	0	0	1086
10.2	54000	0	0	0	0	0	0	1152
10.2	54144	0	0	0	0	0	0	1098
10.2	54288	0	0	0	0	0	0	1089
10.2	54432	0	0	0	0	0	0	1113
10.2	54576	0	0	0	0	0	0	1224
10.2	54720	0	0	0	0	0	0	1173
10.2	54864	0	0	0	0	0	0	1161
10.2	55008	0	0	0	0	0	0	1110
10.2	55152	0	0	0	0	0	0	1074
10.2	55296	0	0	0	0	0	0	1173
10.2	55440	0	0	0	0	0	0	1119
10.2	55584	0	0	0	0	0	0	1107
10.2	55728	0	0	0	0	0	0	1125
10.2	55872	0	0	0	0	0	0	1155
10.2	56016	0	0	0	0	0	0	1134
10.2	56160	0	0	0	0	0	0	1077
10.2	56304	0	0	0	0	0	0	1047
10.2	56448	0	0	0	0	0	0	1080
10.2	56592	0	0	0	0	0	0	996
10.2	56736	0	0	0	0	0	0	1107
10.2	56880	0	0	0	0	0	0	1224
10.2	57024	0	0	0	0	0	0	1194
10.2	57168	0	0	0	0	0	0	1179
10.2	57312	0	0	0	0	0	0	1119
10.2	57456	0	0	0	0	0	0	1113
10.2	57600	0	0	0	0	0	0	1098
10.2	57744	0	0	0	0	0	0	1140
10.2	57888	0	0	0	0	0	0	1089
10.2	58032	0	0	0	0	0	0	1056
10.2	58176	0	0	0	0	0	0	1149
10.2	58320	0	0	0	0	0	0	1176
10.2	58464	0	0	0	0	0	0	1116
10.2	58608	0	0	0	0	0	0	1128
10.2	58752	0	0	0	0	0	0	1125
10.2	58896	0	0	0	0	0	0	1029
10.2	59040	0	0	0	0	0	0	1095
10.2	59184	0	0	0	0	0	0	1035
10.2	59328	0	0	0	0	0	0	1020
10.2	59472	0	0	0	0	0	0	1044
10.2	59616	0	0	0	0	0	0	1203
10.2	59760	0	0	0	0	0	0	1140
10.2	59904	0	0	0	0	0	0	1131
10.2	60048	0	0	0	0	0	0	1167
10.2	60192	0	0	0	0	0	0	1164
10.2	60336	0	0	0	0	0	0	1185
10.2	60480	0	0	0	0	0	0	1194
10.2	60624	0	0	0	0	0	0	1161
10.2	60768	0	0	0	0	0	0	1149
10.2	60912	0	0	0	0	0	0	1017
10.2	61056	0	0	0	0	0	0	1140
10.2	61200	0	0	0	0	0	0	1113
10.2	61344	0	0	0	0	0	0	1074
10.2	61488	0	0	0	0	0	0	1077
10.2	61632	0	0	0	0	0	0	1068
10.2	61776	0	0	0	0	0	0	1155
10.2	61920	0	0	0	0	0	0	1071
10.2	62064	0	0	0	0	0	0	1068
10.2	62208	0	0	0	0	0	0	1065
10.2	62352	0	0	0	0	0	0	1074
10.2	62496	0	0	0	0	0	0	1104
10.2	62640	0	0	0	0	0	0	1104
10.2	62784	0	0	0	0	0	0	1116
10.2	62928	0	0	0	0	0	0	1140
10.2	63072	0	0	0	0	0	0	1155
10.2	63216	0	0	0	0	0	0	1185
10.2	63360	0	0	0	0	0	0	1206
10.2	63504	0	0	0	0	0	0	1134
10.2	63648	0	0	0	0	0	0	1188
10.2	63792	0	0	0	0	0	0	1218
10.2	63936	0	0	0	0	0	0	1167
10.2	64080	0	0	0	0	0	0	1083
10.2	64224	0	0	0	0	0	0	1131
10.2	64368	0	0	0	0	0	0	1212
10.2	64512	0	0	0	0	0	0	1245
10.2	64656	0	0	0	0	0	0	1239
10.2	64800	0	0	0	0	0	0	1215
10.2	64944	0	0	0	0	0	0	1137
10.2	65088	0	0	0	0	0	0	1149
10.2	65232	0	0	0	0	0	0	1158
10.2	65376	0	0	0	0	0	0	1242
10.2	65520	0	0	0	0	0	0	1143
10.2	65664	0	0	0	0	0	0	1131
10.2	65808	0	0	0	0	0	0	1170
10.2	65952	0	0	0	0	0	0	1203
10.2	66096	0	0	0	0	0	0	1140
10.2	66240	0	0	0	0	0	0	1122
10.2	66384	0	0	0	0	0	0	1089
10.2	66528	0	0	0	0	0	0	1131
10.2	66672	0	0	0	0	0	0	1143
10.2	66816	0	0	0	0	0	0	1167
10.2	66960	0	0	0	0	0	0	1227
10.2	67104	0	0	0	0	0	0	1194
10.2	67248	0	0	0	0	0	0	1146
10.2	67392	0	0	0	0	0	0	1038
10.2	67536	0	0	0	0	0	0	1155
10.2	67680	0	0	0	0	0	0	1128
10.2	67824	0	0	0	0	0	0	1122
10.2	67968	0	0	0	0	0	0	1176
10.2	68112	0	0	0	0	0	0	1146
10.2	68256	0	0	0	0	0	0	1083
10.2	68400	0	0	0	0	0	0	1050
10.2	68544	0	0	0	0	0	0	1101
10.2	68688	0	0	0	0	0	0	1113
10.2	68832	0	0	0	0	0	0	1095
10.2	68976	0	0	0	0	0	0	1044
10.2	69120	0	0	0	0	0	0	1062
11.1	43344	0	30	0	30	30	55.1515	879
11.1	43488	0	29	0	29	29	51.165	759
11.1	43632	0	28	0	28	28	194.575	822
11.1	43776	0	26	0	26	26	42.1279	810
11.1	43920	0	22	0	22	22	27.1111	804
11.1	44064	0	21	0	21	21	22.0606	810
11.1	44208	0	17	0	17	17	0	813
11.1	44352	0	12	0	12	12	27.1111	813
11.1	44496	0	9	0	9	9	0	825
11.1	44640	0	6	0	6	6	0	876
11.1	44784	0	4	0	4	4	0	831
11.1	44928	0	4	0	4	4	0	861
11.1	45072	0	3	0	3	3	0	861
11.1	45216	0	0	0	0	0	0	894
11.1	45360	0	0	0	0	0	0	909
11.1	45504	0	0	0	0	0	0	918
11.1	45648	0	0	0	0	0	0	855
11.1	45792	0	0	0	0	0	0	909
11.1	45936	0	0	0	0	0	0	840
11.1	46080	0	0	0	0	0	0	792
11.1	46224	0	0	0	0	0	0	732
11.1	46368	0	0	0	0	0	0	702
11.1	46512	0	0	0	0	0	0	738
11.1	46656	0	0	0	0	0	0	684
11.1	46800	0	0	0	0	0	0	717
11.1	46944	0	0	0	0	0	0	786
11.1	47088	0	0	0	0	0	0	846
11.1	47232	0	0	0	0	0	0	774
11.1	47376	0	0	0	0	0	0	705
11.1	47520	0	0	0	0	0	0	741
11.1	47664	0	0	0	0	0	0	870
11.1	47808	0	0	0	0	0	0	834
11.1	47952	0	0	0	0	0	0	789
11.1	48096	0	0	0	0	0	0	765
11.1	48240	0	0	0	0	0	0	747
11.1	48384	0	0	0	0	0	0	807
11.1	48528	0	0	0	0	0	0	879
11.1	48672	0	0	0	0	0	0	789
11.1	48816	0	0	0	0	0	0	633
11.1	48960	0	0	0	0	0	0	708
11.1	49104	0	0	0	0	0	0	765
11.1	49248	0	0	0	0	0	0	753
11.1	49392	0	0	0	0	0	0	774
11.1	49536	0	0	0	0	0	0	783
11.1	49680	0	0	0	0	0	0	726
11.1	49824	0	0	0	0	0	0	741
11.1	49968	0	0	0	0	0	0	777
11.1	50112	0	0	0	0	0	0	759
11.1	50256	0	0	0	0	0	0	729
11.1	50400	0	0	0	0	0	0	759
11.1	50544	0	0	0	0	0	0	762
11.1	50688	0	0	0	0	0	0	741
11.1	50832	0	0	0	0	0	0	792
11.1	50976	0	0	0	0	0	0	744
11.1	51120	0	0	0	0	0	0	816
11.1	51264	0	0	0	0	0	0	780
11.1	51408	0	0	0	0	0	0	810
11.1	51552	0	0	0	0	0	0	792
11.1	51696	0	0	0	0	0	0	762
11.1	51840	0	0	0	0	0	0	840
11.1	51984	0	0	0	0	0	0	786
11.1	52128	0	0	0	0	0	0	924
11.1	52272	0	0	0	0	0	0	864
11.1	52416	0	0	0	0	0	0	801
11.1	52560	0	0	0	0	0	0	813
11.1	52704	0	0	0	0	0	0	870
11.1	52848	0	0	0	0	0	0	870
11.1	52992	0	0	0	0	0	0	789
11.1	53136	0	0	0	0	0	0	735
11.1	53280	0	0	0	0	0	0	753
11.1	53424	0	0	0	0	0	0	735
11.1	53568	0	0	0	0	0	0	726
11.1	53712	0	0	0	0	0	0	741
11.1	53856	0	0	0	0	0	0	822
11.1	54000	0	0	0	0	0	0	804
11.1	54144	0	0	0	0	0	0	831
11.1	54288	0	0	0	0	0	0	852
11.1	54432	0	0	0	0	0	0	885
11.1	54576	0	0	0	0	0	0	816
11.1	54720	0	0	0	0	0	0	783
11.1	54864	0	0	0	0	0	0	753
11.1	55008	0	0	0	0	0	0	825
11.1	55152	0	0	0	0	0	0	789
11.1	55296	0	0	0	0	0	0	711
11.1	55440	0	0	0	0	0	0	735
11.1	55584	0	0	0	0	0	0	801
11.1	55728	0	0	0	0	0	0	825
11.1	55872	0	0	0	0	0	0	843
11.1	56016	0	0	0	0	0	0	837
11.1	56160	0	0	0	0	0	0	867
11.1	56304	0	0	0	0	0	0	987
11.1	56448	0	0	0	0	0	0	888
11.1	56592	0	0	0	0	0	0	774
11.1	56736	0	0	0	0	0	0	756
11.1	56880	0	0	0	0	0	0	753
11.1	57024	0	0	0	0	0	0	849
11.1	57168	0	0	0	0	0	0	864
11.1	57312	0	0	0	0	0	0	849
11.1	57456	0	0	0	0	0	0	861
11.1	57600	0	0	0	0	0	0	858
11.1	57744	0	0	0	0	0	0	795
11.1	57888	0	0	0	0	0	0	867
11.1	58032	0	0	0	0	0	0	816
11.1	58176	0	0	0	0	0	0	759
11.1	58320	0	0	0	0	0	0	843
11.1	58464	0	0	0	0	0	0	915
11.1	58608	0	0	0	0	0	0	888
11.1	58752	0	0	0	0	0	0	831
11.1	58896	0	0	0	0	0	0	783
11.1	59040	0	0	0	0	0	0	804
11.1	59184	0	0	0	0	0	0	753
11.1	59328	0	0	0	0	0	0	852
11.1	59472	0	0	0	0	0	0	870
11.1	59616	0	0	0	0	0	0	849
11.1	59760	0	0	0	0	0	0	780
11.1	59904	0	0	0	0	0	0	822
11.1	60048	0	0	0	0	0	0	798
11.1	60192	0	0	0	0	0	0	828
11.1	60336	0	0	0	0	0	0	825
11.1	60480	0	0	0	0	0	0	819
11.1	60624	0	0	0	0	0	0	804
11.1	60768	0	0	0	0	0	0	876
11.1	60912	0	0	0	0	0	0	807
11.1	61056	0	0	0	0	0	0	771
11.1	61200	0	0	0	0	0	0	894
11.1	61344	0	0	0	0	0	0	888
11.1	61488	0	0	0	0	0	0	813
11.1	61632	0	0	0	0	0	0	891
11.1	61776	0	0	0	0	0	0	849
11.1	61920	0	0	0	0	0	0	819
11.1	62064	0	0	0	0	0	0	816
11.1	62208	0	0	0	0	0	0	834
11.1	62352	0	0	0	0	0	0	927
11.1	62496	0	0	0	0	0	0	858
11.1	62640	0	0	0	0	0	0	765
11.1	62784	0	0	0	0	0	0	810
11.1	62928	0	0	0	0	0	0	804
11.1	63072	0	0	0	0	0	0	798
11.1	63216	0	0	0	0	0	0	813
11.1	63360	0	0	0	0	0	0	825
11.1	63504	0	0	0	0	0	0	762
11.1	63648	0	0	0	0	0	0	783
11.1	63792	0	0	0	0	0	0	792
11.1	63936	0	0	0	0	0	0	786
11.1	64080	0	0	0	0	0	0	789
11.1	64224	0	0	0	0	0	0	789
11.1	64368	0	0	0	0	0	0	795
11.1	64512	0	0	0	0	0	0	738
11.1	64656	0	0	0	0	0	0	795
11.1	64800	0	0	0	0	0	0	813
11.1	64944	0	0	0	0	0	0	846
11.1	65088	0	0	0	0	0	0	834
11.1	65232	0	0	0	0	0	0	858
11.1	65376	0	0	0	0	0	0	858
11.1	65520	0	0	0	0	0	0	813
11.1	65664	0	0	0	0	0	0	762
11.1	65808	0	0	0	0	0	0	822
11.1	65952	0	0	0	0	0	0	861
11.1	66096	0	0	0	0	0	0	888
11.1	66240	0	0	0	0	0	0	771
11.1	66384	0	0	0	0	0	0	828
11.1	66528	0	0	0	0	0	0	822
11.1	66672	0	0	0	0	0	0	792
11.1	66816	0	0	0	0	0	0	855
11.1	66960	0	0	0	0	0	0	774
11.1	67104	0	0	0	0	0	0	831
11.1	67248	0	0	0	0	0	0	873
11.1	67392	0	0	0	0	0	0	888
11.1	67536	0	0	0	0	0	0	798
11.1	67680	0	0	0	0	0	0	813
11.1	67824	0	0	0	0	0	0	840
11.1	67968	0	0	0	0	0	0	885
11.1	68112	0	0	0	0	0	0	897
11.1	68256	0	0	0	0	0	0	867
11.1	68400	0	0	0	0	0	0	765
11.1	68544	0	0	0	0	0	0	813
11.1	68688	0	0	0	0	0	0	915
11.1	68832	0	0	0	0	0	0	936
11.1	68976	0	0	0	0	0	0	825
11.1	69120	0	0	0	0	0	0	807
12.3	43344	0	27	0	27	27	22.0606	1563
12.3	43488	0	24	0	24	24	22.0606	1659
12.3	43632	0	24	0	24	24	26.0513	1608
12.3	43776	0	18	0	18	18	22.0606	1542
12.3	43920	0	13	0	13	13	11.0303	1551
12.3	44064	0	11	0	11	11	0	1467
12.3	44208	0	9	0	9	9	0	1512
12.3	44352	0	8	0	8	8	0	1530
12.3	44496	0	5	0	5	5	0	1626
12.3	44640	0	4	0	4	4	0	1548
12.3	44784	0	3	0	3	3	0	1542
12.3	44928	0	2	0	2	2	0	1623
12.3	45072	0	1	0	1	1	0	1515
12.3	45216	0	1	0	1	1	0	1431
12.3	45360	0	1	0	1	1	0	1497
12.3	45504	0	0	0	0	0	0	1554
12.3	45648	0	0	0	0	0	0	1497
12.3	45792	0	0	0	0	0	0	1428
12.3	45936	0	0	0	0	0	0	1494
[truncated: 34,001 more rows]
