# Supplementary material for: GEODE: an in silico tool that translates in vitro to in vivo predictions of tuberculosis antibiotic combination efficacy
Source: Front Pharmacol. 2025 Oct 17;16:1639673. doi: 10.3389/fphar.2025.1639673 (PMC12575316; doi:10.3389/fphar.2025.1639673)
Supplement: Supplementary file 2 [file Supplementaryfile4.zip › simulation_data/RMZE-NNNH-min.csv]

exp	time	Int.Mtb.	Ext.Mtb.	repExtMtb	NonReplExt.Mtb.	TotMtb.	TotMtbInGranScaledRing	TotPethot
2.2	43344	0	18	0	18	18	105.259	984
2.2	43488	0	14	0	14	14	109.254	981
2.2	43632	0	11	0	11	11	96.2283	1014
2.2	43776	0	8	0	8	8	46.1166	1110
2.2	43920	0	6	0	6	6	65.1307	1098
2.2	44064	0	4	0	4	4	35.0896	1080
2.2	44208	0	3	0	3	3	24.0593	1107
2.2	44352	0	2	0	2	2	24.0593	1032
2.2	44496	0	1	0	1	1	0	1038
2.2	44640	0	1	0	1	1	15.0222	1005
2.2	44784	0	1	0	1	1	15.0222	1011
2.2	44928	0	0	0	0	0	0	1101
2.2	45072	0	0	0	0	0	0	1071
2.2	45216	0	0	0	0	0	0	1074
2.2	45360	0	0	0	0	0	0	1134
2.2	45504	0	0	0	0	0	0	1059
2.2	45648	0	0	0	0	0	0	1131
2.2	45792	0	0	0	0	0	0	1131
2.2	45936	0	0	0	0	0	0	1068
2.2	46080	0	0	0	0	0	0	1071
2.2	46224	0	0	0	0	0	0	1029
2.2	46368	0	0	0	0	0	0	1002
2.2	46512	0	0	0	0	0	0	999
2.2	46656	0	0	0	0	0	0	1014
2.2	46800	0	0	0	0	0	0	957
2.2	46944	0	0	0	0	0	0	981
2.2	47088	0	0	0	0	0	0	921
2.2	47232	0	0	0	0	0	0	1071
2.2	47376	0	0	0	0	0	0	1008
2.2	47520	0	0	0	0	0	0	1074
2.2	47664	0	0	0	0	0	0	1032
2.2	47808	0	0	0	0	0	0	990
2.2	47952	0	0	0	0	0	0	1074
2.2	48096	0	0	0	0	0	0	1062
2.2	48240	0	0	0	0	0	0	1095
2.2	48384	0	0	0	0	0	0	1065
2.2	48528	0	0	0	0	0	0	1050
2.2	48672	0	0	0	0	0	0	1023
2.2	48816	0	0	0	0	0	0	1044
2.2	48960	0	0	0	0	0	0	1071
2.2	49104	0	0	0	0	0	0	1041
2.2	49248	0	0	0	0	0	0	1071
2.2	49392	0	0	0	0	0	0	1005
2.2	49536	0	0	0	0	0	0	993
2.2	49680	0	0	0	0	0	0	1065
2.2	49824	0	0	0	0	0	0	1080
2.2	49968	0	0	0	0	0	0	1053
2.2	50112	0	0	0	0	0	0	1017
2.2	50256	0	0	0	0	0	0	1068
2.2	50400	0	0	0	0	0	0	996
2.2	50544	0	0	0	0	0	0	990
2.2	50688	0	0	0	0	0	0	978
2.2	50832	0	0	0	0	0	0	1032
2.2	50976	0	0	0	0	0	0	1065
2.2	51120	0	0	0	0	0	0	1008
2.2	51264	0	0	0	0	0	0	1035
2.2	51408	0	0	0	0	0	0	1008
2.2	51552	0	0	0	0	0	0	1029
2.2	51696	0	0	0	0	0	0	1050
2.2	51840	0	0	0	0	0	0	1011
2.2	51984	0	0	0	0	0	0	987
2.2	52128	0	0	0	0	0	0	1011
2.2	52272	0	0	0	0	0	0	990
2.2	52416	0	0	0	0	0	0	1047
2.2	52560	0	0	0	0	0	0	1041
2.2	52704	0	0	0	0	0	0	978
2.2	52848	0	0	0	0	0	0	1008
2.2	52992	0	0	0	0	0	0	1011
2.2	53136	0	0	0	0	0	0	1053
2.2	53280	0	0	0	0	0	0	1104
2.2	53424	0	0	0	0	0	0	1104
2.2	53568	0	0	0	0	0	0	1080
2.2	53712	0	0	0	0	0	0	1107
2.2	53856	0	0	0	0	0	0	1023
2.2	54000	0	0	0	0	0	0	1032
2.2	54144	0	0	0	0	0	0	1059
2.2	54288	0	0	0	0	0	0	1014
2.2	54432	0	0	0	0	0	0	978
2.2	54576	0	0	0	0	0	0	1032
2.2	54720	0	0	0	0	0	0	1059
2.2	54864	0	0	0	0	0	0	1065
2.2	55008	0	0	0	0	0	0	1047
2.2	55152	0	0	0	0	0	0	999
2.2	55296	0	0	0	0	0	0	969
2.2	55440	0	0	0	0	0	0	1014
2.2	55584	0	0	0	0	0	0	1065
2.2	55728	0	0	0	0	0	0	1050
2.2	55872	0	0	0	0	0	0	1098
2.2	56016	0	0	0	0	0	0	1095
2.2	56160	0	0	0	0	0	0	1098
2.2	56304	0	0	0	0	0	0	1050
2.2	56448	0	0	0	0	0	0	1041
2.2	56592	0	0	0	0	0	0	1011
2.2	56736	0	0	0	0	0	0	951
2.2	56880	0	0	0	0	0	0	1092
2.2	57024	0	0	0	0	0	0	1095
2.2	57168	0	0	0	0	0	0	1050
2.2	57312	0	0	0	0	0	0	1101
2.2	57456	0	0	0	0	0	0	1032
2.2	57600	0	0	0	0	0	0	1029
2.2	57744	0	0	0	0	0	0	1107
2.2	57888	0	0	0	0	0	0	1053
2.2	58032	0	0	0	0	0	0	912
2.2	58176	0	0	0	0	0	0	939
2.2	58320	0	0	0	0	0	0	1002
2.2	58464	0	0	0	0	0	0	1116
2.2	58608	0	0	0	0	0	0	1050
2.2	58752	0	0	0	0	0	0	1065
2.2	58896	0	0	0	0	0	0	1104
2.2	59040	0	0	0	0	0	0	1032
2.2	59184	0	0	0	0	0	0	1029
2.2	59328	0	0	0	0	0	0	1059
2.2	59472	0	0	0	0	0	0	1092
2.2	59616	0	0	0	0	0	0	1152
2.2	59760	0	0	0	0	0	0	1089
2.2	59904	0	0	0	0	0	0	957
2.2	60048	0	0	0	0	0	0	972
2.2	60192	0	0	0	0	0	0	1059
2.2	60336	0	0	0	0	0	0	1026
2.2	60480	0	0	0	0	0	0	1029
2.2	60624	0	0	0	0	0	0	990
2.2	60768	0	0	0	0	0	0	1101
2.2	60912	0	0	0	0	0	0	1140
2.2	61056	0	0	0	0	0	0	1047
2.2	61200	0	0	0	0	0	0	1017
2.2	61344	0	0	0	0	0	0	1023
2.2	61488	0	0	0	0	0	0	1089
2.2	61632	0	0	0	0	0	0	1083
2.2	61776	0	0	0	0	0	0	1050
2.2	61920	0	0	0	0	0	0	1041
2.2	62064	0	0	0	0	0	0	1029
2.2	62208	0	0	0	0	0	0	1089
2.2	62352	0	0	0	0	0	0	1023
2.2	62496	0	0	0	0	0	0	1104
2.2	62640	0	0	0	0	0	0	1110
2.2	62784	0	0	0	0	0	0	1086
2.2	62928	0	0	0	0	0	0	1098
2.2	63072	0	0	0	0	0	0	1023
2.2	63216	0	0	0	0	0	0	1086
2.2	63360	0	0	0	0	0	0	999
2.2	63504	0	0	0	0	0	0	999
2.2	63648	0	0	0	0	0	0	1041
2.2	63792	0	0	0	0	0	0	1056
2.2	63936	0	0	0	0	0	0	999
2.2	64080	0	0	0	0	0	0	1023
2.2	64224	0	0	0	0	0	0	1053
2.2	64368	0	0	0	0	0	0	1101
2.2	64512	0	0	0	0	0	0	1080
2.2	64656	0	0	0	0	0	0	1158
2.2	64800	0	0	0	0	0	0	1062
2.2	64944	0	0	0	0	0	0	1038
2.2	65088	0	0	0	0	0	0	1029
2.2	65232	0	0	0	0	0	0	1074
2.2	65376	0	0	0	0	0	0	1032
2.2	65520	0	0	0	0	0	0	987
2.2	65664	0	0	0	0	0	0	1032
2.2	65808	0	0	0	0	0	0	1032
2.2	65952	0	0	0	0	0	0	1068
2.2	66096	0	0	0	0	0	0	1026
2.2	66240	0	0	0	0	0	0	1020
2.2	66384	0	0	0	0	0	0	1017
2.2	66528	0	0	0	0	0	0	966
2.2	66672	0	0	0	0	0	0	1014
2.2	66816	0	0	0	0	0	0	951
2.2	66960	0	0	0	0	0	0	1026
2.2	67104	0	0	0	0	0	0	1110
2.2	67248	0	0	0	0	0	0	1092
2.2	67392	0	0	0	0	0	0	1032
2.2	67536	0	0	0	0	0	0	1113
2.2	67680	0	0	0	0	0	0	1050
2.2	67824	0	0	0	0	0	0	1095
2.2	67968	0	0	0	0	0	0	1077
2.2	68112	0	0	0	0	0	0	990
2.2	68256	0	0	0	0	0	0	1008
2.2	68400	0	0	0	0	0	0	1005
2.2	68544	0	0	0	0	0	0	1059
2.2	68688	0	0	0	0	0	0	1014
2.2	68832	0	0	0	0	0	0	975
2.2	68976	0	0	0	0	0	0	1017
2.2	69120	0	0	0	0	0	0	990
3.2	43344	0	366	0	366	366	3135.41	3183
3.2	43488	0	355	0	355	355	2977.27	3267
3.2	43632	0	341	0	341	341	2833.25	3243
3.2	43776	0	329	0	329	329	2754.58	3312
3.2	43920	0	319	0	319	319	2640.7	3315
3.2	44064	0	308	0	308	308	2569.84	3279
3.2	44208	0	296	0	296	296	2400.28	3306
3.2	44352	0	286	0	286	286	2342.65	3279
3.2	44496	0	273	0	273	273	2225.21	3357
3.2	44640	0	263	0	263	263	2157.01	3300
3.2	44784	0	249	0	249	249	2019.69	3321
3.2	44928	0	232	0	232	232	1790.6	3222
3.2	45072	0	222	0	222	222	1702.18	3162
3.2	45216	0	215	0	215	215	1702.89	3174
3.2	45360	0	212	0	212	212	1607.67	3183
3.2	45504	0	203	0	203	203	1567.03	3219
3.2	45648	0	193	0	193	193	1510.74	3240
3.2	45792	0	177	0	177	177	1387.51	3408
3.2	45936	0	164	0	164	164	1294.35	3150
3.2	46080	0	158	0	158	158	1234.36	3201
3.2	46224	0	137	0	137	137	981.24	3195
3.2	46368	0	126	0	126	126	920.748	3174
3.2	46512	0	112	0	112	112	840.939	3219
3.2	46656	0	99	0	99	99	717.358	3267
3.2	46800	0	87	0	87	87	585.739	3246
3.2	46944	0	75	0	75	75	505.28	3270
3.2	47088	0	65	0	65	65	433.672	3339
3.2	47232	0	55	0	55	55	350.699	3204
3.2	47376	0	46	0	46	46	299.161	3168
3.2	47520	0	40	0	40	40	255.71	3177
3.2	47664	0	35	0	35	35	223.516	3285
3.2	47808	0	27	0	27	27	162.803	3351
3.2	47952	0	15	0	15	15	90.439	3237
3.2	48096	0	10	0	10	10	60.7323	3147
3.2	48240	0	7	0	7	7	45.5069	3246
3.2	48384	0	5	0	5	5	41.2246	3324
3.2	48528	0	3	0	3	3	19.1958	3393
3.2	48672	0	3	0	3	3	21.1513	3315
3.2	48816	0	3	0	3	3	17.2063	3198
3.2	48960	0	1	0	1	1	9.03704	3231
3.2	49104	0	1	0	1	1	9.03704	3201
3.2	49248	0	1	0	1	1	9.03704	3222
3.2	49392	0	1	0	1	1	9.03704	3171
3.2	49536	0	1	0	1	1	9.03704	3318
3.2	49680	0	1	0	1	1	9.03704	3312
3.2	49824	0	0	0	0	0	0	3123
3.2	49968	0	0	0	0	0	0	3177
3.2	50112	0	0	0	0	0	0	3063
3.2	50256	0	0	0	0	0	0	3138
3.2	50400	0	0	0	0	0	0	3111
3.2	50544	0	0	0	0	0	0	3321
3.2	50688	0	0	0	0	0	0	3219
3.2	50832	0	0	0	0	0	0	3048
3.2	50976	0	0	0	0	0	0	3105
3.2	51120	0	0	0	0	0	0	3258
3.2	51264	0	0	0	0	0	0	3195
3.2	51408	0	0	0	0	0	0	3048
3.2	51552	0	0	0	0	0	0	3213
3.2	51696	0	0	0	0	0	0	3063
3.2	51840	0	0	0	0	0	0	3186
3.2	51984	0	0	0	0	0	0	3174
3.2	52128	0	0	0	0	0	0	3153
3.2	52272	0	0	0	0	0	0	3243
3.2	52416	0	0	0	0	0	0	3267
3.2	52560	0	0	0	0	0	0	3252
3.2	52704	0	0	0	0	0	0	3342
3.2	52848	0	0	0	0	0	0	3270
3.2	52992	0	0	0	0	0	0	3189
3.2	53136	0	0	0	0	0	0	3198
3.2	53280	0	0	0	0	0	0	3225
3.2	53424	0	0	0	0	0	0	3114
3.2	53568	0	0	0	0	0	0	3054
3.2	53712	0	0	0	0	0	0	3048
3.2	53856	0	0	0	0	0	0	3171
3.2	54000	0	0	0	0	0	0	3063
3.2	54144	0	0	0	0	0	0	3168
3.2	54288	0	0	0	0	0	0	3246
3.2	54432	0	0	0	0	0	0	3096
3.2	54576	0	0	0	0	0	0	3201
3.2	54720	0	0	0	0	0	0	3099
3.2	54864	0	0	0	0	0	0	3111
3.2	55008	0	0	0	0	0	0	3102
3.2	55152	0	0	0	0	0	0	3159
3.2	55296	0	0	0	0	0	0	3039
3.2	55440	0	0	0	0	0	0	3057
3.2	55584	0	0	0	0	0	0	3012
3.2	55728	0	0	0	0	0	0	2979
3.2	55872	0	0	0	0	0	0	3021
3.2	56016	0	0	0	0	0	0	3183
3.2	56160	0	0	0	0	0	0	3177
3.2	56304	0	0	0	0	0	0	3177
3.2	56448	0	0	0	0	0	0	3141
3.2	56592	0	0	0	0	0	0	3099
3.2	56736	0	0	0	0	0	0	3135
3.2	56880	0	0	0	0	0	0	3306
3.2	57024	0	0	0	0	0	0	3132
3.2	57168	0	0	0	0	0	0	3006
3.2	57312	0	0	0	0	0	0	3198
3.2	57456	0	0	0	0	0	0	3318
3.2	57600	0	0	0	0	0	0	3129
3.2	57744	0	0	0	0	0	0	3000
3.2	57888	0	0	0	0	0	0	3141
3.2	58032	0	0	0	0	0	0	3135
3.2	58176	0	0	0	0	0	0	3252
3.2	58320	0	0	0	0	0	0	3411
3.2	58464	0	0	0	0	0	0	3294
3.2	58608	0	0	0	0	0	0	3216
3.2	58752	0	0	0	0	0	0	3330
3.2	58896	0	0	0	0	0	0	3408
3.2	59040	0	0	0	0	0	0	3324
3.2	59184	0	0	0	0	0	0	3126
3.2	59328	0	0	0	0	0	0	3237
3.2	59472	0	0	0	0	0	0	3093
3.2	59616	0	0	0	0	0	0	3186
3.2	59760	0	0	0	0	0	0	3309
3.2	59904	0	0	0	0	0	0	3129
3.2	60048	0	0	0	0	0	0	3090
3.2	60192	0	0	0	0	0	0	3198
3.2	60336	0	0	0	0	0	0	3249
3.2	60480	0	0	0	0	0	0	3183
3.2	60624	0	0	0	0	0	0	3027
3.2	60768	0	0	0	0	0	0	3015
3.2	60912	0	0	0	0	0	0	3120
3.2	61056	0	0	0	0	0	0	3183
3.2	61200	0	0	0	0	0	0	3183
3.2	61344	0	0	0	0	0	0	3201
3.2	61488	0	0	0	0	0	0	3201
3.2	61632	0	0	0	0	0	0	3057
3.2	61776	0	0	0	0	0	0	3054
3.2	61920	0	0	0	0	0	0	3207
3.2	62064	0	0	0	0	0	0	3075
3.2	62208	0	0	0	0	0	0	3120
3.2	62352	0	0	0	0	0	0	3201
3.2	62496	0	0	0	0	0	0	3156
3.2	62640	0	0	0	0	0	0	3222
3.2	62784	0	0	0	0	0	0	3192
3.2	62928	0	0	0	0	0	0	3141
3.2	63072	0	0	0	0	0	0	3006
3.2	63216	0	0	0	0	0	0	3207
3.2	63360	0	0	0	0	0	0	3276
3.2	63504	0	0	0	0	0	0	3228
3.2	63648	0	0	0	0	0	0	3312
3.2	63792	0	0	0	0	0	0	3324
3.2	63936	0	0	0	0	0	0	3279
3.2	64080	0	0	0	0	0	0	3201
3.2	64224	0	0	0	0	0	0	3207
3.2	64368	0	0	0	0	0	0	3048
3.2	64512	0	0	0	0	0	0	3144
3.2	64656	0	0	0	0	0	0	3204
3.2	64800	0	0	0	0	0	0	3108
3.2	64944	0	0	0	0	0	0	3162
3.2	65088	0	0	0	0	0	0	3075
3.2	65232	0	0	0	0	0	0	3009
3.2	65376	0	0	0	0	0	0	3051
3.2	65520	0	0	0	0	0	0	3138
3.2	65664	0	0	0	0	0	0	3138
3.2	65808	0	0	0	0	0	0	3057
3.2	65952	0	0	0	0	0	0	3075
3.2	66096	0	0	0	0	0	0	3219
3.2	66240	0	0	0	0	0	0	3192
3.2	66384	0	0	0	0	0	0	3108
3.2	66528	0	0	0	0	0	0	2988
3.2	66672	0	0	0	0	0	0	2985
3.2	66816	0	0	0	0	0	0	3096
3.2	66960	0	0	0	0	0	0	3162
3.2	67104	0	0	0	0	0	0	3183
3.2	67248	0	0	0	0	0	0	3273
3.2	67392	0	0	0	0	0	0	3012
3.2	67536	0	0	0	0	0	0	2922
3.2	67680	0	0	0	0	0	0	3126
3.2	67824	0	0	0	0	0	0	3135
3.2	67968	0	0	0	0	0	0	3156
3.2	68112	0	0	0	0	0	0	3345
3.2	68256	0	0	0	0	0	0	3318
3.2	68400	0	0	0	0	0	0	3276
3.2	68544	0	0	0	0	0	0	3228
3.2	68688	0	0	0	0	0	0	3369
3.2	68832	0	0	0	0	0	0	3219
3.2	68976	0	0	0	0	0	0	3183
3.2	69120	0	0	0	0	0	0	2997
4.1	43344	0	51	0	51	51	477.521	2337
4.1	43488	0	47	0	47	47	481.438	2637
4.1	43632	0	46	0	46	46	447.476	2538
4.1	43776	0	41	0	41	41	148.226	2619
4.1	43920	0	40	0	40	40	148.226	2493
4.1	44064	0	37	0	37	37	133.203	2427
4.1	44208	0	31	0	31	31	133.203	2247
4.1	44352	0	28	0	28	28	206.235	2142
4.1	44496	0	27	0	27	27	114.188	2022
4.1	44640	0	25	0	25	25	278.312	2082
4.1	44784	0	22	0	22	22	98.1229	2073
4.1	44928	0	20	0	20	20	239.239	1971
4.1	45072	0	18	0	18	18	130.167	2046
4.1	45216	0	15	0	15	15	168.202	1992
4.1	45360	0	13	0	13	13	43.0701	2007
4.1	45504	0	11	0	11	11	43.0701	2208
4.1	45648	0	8	0	8	8	51.0594	2238
4.1	45792	0	7	0	7	7	93.0911	2178
4.1	45936	0	6	0	6	6	66.083	2115
4.1	46080	0	5	0	5	5	30.0452	2046
4.1	46224	0	3	0	3	3	0	2055
4.1	46368	0	1	0	1	1	19.0175	2100
4.1	46512	0	1	0	1	1	0	2160
4.1	46656	0	1	0	1	1	0	2193
4.1	46800	0	1	0	1	1	19.0175	2202
4.1	46944	0	0	0	0	0	0	2226
4.1	47088	0	0	0	0	0	0	2178
4.1	47232	0	0	0	0	0	0	2031
4.1	47376	0	0	0	0	0	0	2022
4.1	47520	0	0	0	0	0	0	1959
4.1	47664	0	0	0	0	0	0	2100
4.1	47808	0	0	0	0	0	0	2181
4.1	47952	0	0	0	0	0	0	2127
4.1	48096	0	0	0	0	0	0	2238
4.1	48240	0	0	0	0	0	0	2094
4.1	48384	0	0	0	0	0	0	2055
4.1	48528	0	0	0	0	0	0	2088
4.1	48672	0	0	0	0	0	0	2130
4.1	48816	0	0	0	0	0	0	2178
4.1	48960	0	0	0	0	0	0	2196
4.1	49104	0	0	0	0	0	0	2061
4.1	49248	0	0	0	0	0	0	2028
4.1	49392	0	0	0	0	0	0	2097
4.1	49536	0	0	0	0	0	0	2127
4.1	49680	0	0	0	0	0	0	1992
4.1	49824	0	0	0	0	0	0	2058
4.1	49968	0	0	0	0	0	0	2064
4.1	50112	0	0	0	0	0	0	2199
4.1	50256	0	0	0	0	0	0	2214
4.1	50400	0	0	0	0	0	0	2184
4.1	50544	0	0	0	0	0	0	2175
4.1	50688	0	0	0	0	0	0	2097
4.1	50832	0	0	0	0	0	0	2145
4.1	50976	0	0	0	0	0	0	2160
4.1	51120	0	0	0	0	0	0	2058
4.1	51264	0	0	0	0	0	0	2028
4.1	51408	0	0	0	0	0	0	2124
4.1	51552	0	0	0	0	0	0	2034
4.1	51696	0	0	0	0	0	0	2091
4.1	51840	0	0	0	0	0	0	2022
4.1	51984	0	0	0	0	0	0	2154
4.1	52128	0	0	0	0	0	0	2271
4.1	52272	0	0	0	0	0	0	2169
4.1	52416	0	0	0	0	0	0	2076
4.1	52560	0	0	0	0	0	0	2037
4.1	52704	0	0	0	0	0	0	2028
4.1	52848	0	0	0	0	0	0	2013
4.1	52992	0	0	0	0	0	0	1962
4.1	53136	0	0	0	0	0	0	2019
4.1	53280	0	0	0	0	0	0	2097
4.1	53424	0	0	0	0	0	0	2139
4.1	53568	0	0	0	0	0	0	2001
4.1	53712	0	0	0	0	0	0	2112
4.1	53856	0	0	0	0	0	0	2205
4.1	54000	0	0	0	0	0	0	2280
4.1	54144	0	0	0	0	0	0	2295
4.1	54288	0	0	0	0	0	0	2154
4.1	54432	0	0	0	0	0	0	2019
4.1	54576	0	0	0	0	0	0	2070
4.1	54720	0	0	0	0	0	0	2061
4.1	54864	0	0	0	0	0	0	2049
4.1	55008	0	0	0	0	0	0	2094
4.1	55152	0	0	0	0	0	0	2022
4.1	55296	0	0	0	0	0	0	2058
4.1	55440	0	0	0	0	0	0	1986
4.1	55584	0	0	0	0	0	0	2094
4.1	55728	0	0	0	0	0	0	2082
4.1	55872	0	0	0	0	0	0	2124
4.1	56016	0	0	0	0	0	0	1980
4.1	56160	0	0	0	0	0	0	1929
4.1	56304	0	0	0	0	0	0	1980
4.1	56448	0	0	0	0	0	0	2040
4.1	56592	0	0	0	0	0	0	2097
4.1	56736	0	0	0	0	0	0	2040
4.1	56880	0	0	0	0	0	0	2118
4.1	57024	0	0	0	0	0	0	2085
4.1	57168	0	0	0	0	0	0	1977
4.1	57312	0	0	0	0	0	0	1944
4.1	57456	0	0	0	0	0	0	2049
4.1	57600	0	0	0	0	0	0	2154
4.1	57744	0	0	0	0	0	0	2151
4.1	57888	0	0	0	0	0	0	2172
4.1	58032	0	0	0	0	0	0	2196
4.1	58176	0	0	0	0	0	0	2205
4.1	58320	0	0	0	0	0	0	2136
4.1	58464	0	0	0	0	0	0	2004
4.1	58608	0	0	0	0	0	0	2076
4.1	58752	0	0	0	0	0	0	2175
4.1	58896	0	0	0	0	0	0	2097
4.1	59040	0	0	0	0	0	0	2169
4.1	59184	0	0	0	0	0	0	2025
4.1	59328	0	0	0	0	0	0	1968
4.1	59472	0	0	0	0	0	0	2199
4.1	59616	0	0	0	0	0	0	2178
4.1	59760	0	0	0	0	0	0	2187
4.1	59904	0	0	0	0	0	0	2181
4.1	60048	0	0	0	0	0	0	2142
4.1	60192	0	0	0	0	0	0	2166
4.1	60336	0	0	0	0	0	0	2220
4.1	60480	0	0	0	0	0	0	2241
4.1	60624	0	0	0	0	0	0	2163
4.1	60768	0	0	0	0	0	0	2187
4.1	60912	0	0	0	0	0	0	2058
4.1	61056	0	0	0	0	0	0	2085
4.1	61200	0	0	0	0	0	0	2082
4.1	61344	0	0	0	0	0	0	2118
4.1	61488	0	0	0	0	0	0	2076
4.1	61632	0	0	0	0	0	0	2043
4.1	61776	0	0	0	0	0	0	2094
4.1	61920	0	0	0	0	0	0	2088
4.1	62064	0	0	0	0	0	0	2070
4.1	62208	0	0	0	0	0	0	2043
4.1	62352	0	0	0	0	0	0	2175
4.1	62496	0	0	0	0	0	0	2103
4.1	62640	0	0	0	0	0	0	2199
4.1	62784	0	0	0	0	0	0	2208
4.1	62928	0	0	0	0	0	0	2175
4.1	63072	0	0	0	0	0	0	2082
4.1	63216	0	0	0	0	0	0	2088
4.1	63360	0	0	0	0	0	0	2142
4.1	63504	0	0	0	0	0	0	2157
4.1	63648	0	0	0	0	0	0	2232
4.1	63792	0	0	0	0	0	0	2199
4.1	63936	0	0	0	0	0	0	2079
4.1	64080	0	0	0	0	0	0	2130
4.1	64224	0	0	0	0	0	0	2196
4.1	64368	0	0	0	0	0	0	2196
4.1	64512	0	0	0	0	0	0	2073
4.1	64656	0	0	0	0	0	0	2181
4.1	64800	0	0	0	0	0	0	2157
4.1	64944	0	0	0	0	0	0	2154
4.1	65088	0	0	0	0	0	0	2148
4.1	65232	0	0	0	0	0	0	2214
4.1	65376	0	0	0	0	0	0	2259
4.1	65520	0	0	0	0	0	0	2157
4.1	65664	0	0	0	0	0	0	2160
4.1	65808	0	0	0	0	0	0	2124
4.1	65952	0	0	0	0	0	0	2136
4.1	66096	0	0	0	0	0	0	2217
4.1	66240	0	0	0	0	0	0	2325
4.1	66384	0	0	0	0	0	0	2283
4.1	66528	0	0	0	0	0	0	2190
4.1	66672	0	0	0	0	0	0	2211
4.1	66816	0	0	0	0	0	0	2247
4.1	66960	0	0	0	0	0	0	2235
4.1	67104	0	0	0	0	0	0	2145
4.1	67248	0	0	0	0	0	0	2184
4.1	67392	0	0	0	0	0	0	2154
4.1	67536	0	0	0	0	0	0	2187
4.1	67680	0	0	0	0	0	0	2136
4.1	67824	0	0	0	0	0	0	2304
4.1	67968	0	0	0	0	0	0	2316
4.1	68112	0	0	0	0	0	0	2148
4.1	68256	0	0	0	0	0	0	2139
4.1	68400	0	0	0	0	0	0	2103
4.1	68544	0	0	0	0	0	0	2193
4.1	68688	0	0	0	0	0	0	2229
4.1	68832	0	0	0	0	0	0	2157
4.1	68976	0	0	0	0	0	0	2124
4.1	69120	0	0	0	0	0	0	2091
4.2	43344	0	29	0	29	29	153.272	1992
4.2	43488	0	28	0	28	28	82.1495	1968
4.2	43632	0	25	0	25	25	56.097	1929
4.2	43776	0	22	0	22	22	56.097	1974
4.2	43920	0	19	0	19	19	147.275	1968
4.2	44064	0	19	0	19	19	39.0769	1917
4.2	44208	0	17	0	17	17	69.1214	2019
4.2	44352	0	10	0	10	10	30.0444	2022
4.2	44496	0	8	0	8	8	58.0923	2016
4.2	44640	0	7	0	7	7	56.0957	2175
4.2	44784	0	4	0	4	4	32.0418	2181
4.2	44928	0	3	0	3	3	26.0513	2046
4.2	45072	0	3	0	3	3	17.0196	2097
4.2	45216	0	3	0	3	3	17.0196	1941
4.2	45360	0	0	0	0	0	0	1917
4.2	45504	0	0	0	0	0	0	1803
4.2	45648	0	0	0	0	0	0	1806
4.2	45792	0	0	0	0	0	0	1875
4.2	45936	0	0	0	0	0	0	1935
4.2	46080	0	0	0	0	0	0	1863
4.2	46224	0	0	0	0	0	0	1791
4.2	46368	0	0	0	0	0	0	1842
4.2	46512	0	0	0	0	0	0	1794
4.2	46656	0	0	0	0	0	0	1899
4.2	46800	0	0	0	0	0	0	1830
4.2	46944	0	0	0	0	0	0	1737
4.2	47088	0	0	0	0	0	0	1752
4.2	47232	0	0	0	0	0	0	1776
4.2	47376	0	0	0	0	0	0	1746
4.2	47520	0	0	0	0	0	0	1782
4.2	47664	0	0	0	0	0	0	1746
4.2	47808	0	0	0	0	0	0	1806
4.2	47952	0	0	0	0	0	0	1866
4.2	48096	0	0	0	0	0	0	1782
4.2	48240	0	0	0	0	0	0	1806
4.2	48384	0	0	0	0	0	0	1827
4.2	48528	0	0	0	0	0	0	1923
4.2	48672	0	0	0	0	0	0	1962
4.2	48816	0	0	0	0	0	0	1929
4.2	48960	0	0	0	0	0	0	1812
4.2	49104	0	0	0	0	0	0	1794
4.2	49248	0	0	0	0	0	0	1722
4.2	49392	0	0	0	0	0	0	1731
4.2	49536	0	0	0	0	0	0	1803
4.2	49680	0	0	0	0	0	0	1827
4.2	49824	0	0	0	0	0	0	1848
4.2	49968	0	0	0	0	0	0	1875
4.2	50112	0	0	0	0	0	0	1902
4.2	50256	0	0	0	0	0	0	2133
4.2	50400	0	0	0	0	0	0	1914
4.2	50544	0	0	0	0	0	0	1872
4.2	50688	0	0	0	0	0	0	1896
4.2	50832	0	0	0	0	0	0	1908
4.2	50976	0	0	0	0	0	0	1800
4.2	51120	0	0	0	0	0	0	1860
4.2	51264	0	0	0	0	0	0	1911
4.2	51408	0	0	0	0	0	0	1905
4.2	51552	0	0	0	0	0	0	1776
4.2	51696	0	0	0	0	0	0	1797
4.2	51840	0	0	0	0	0	0	1881
4.2	51984	0	0	0	0	0	0	1842
4.2	52128	0	0	0	0	0	0	1893
4.2	52272	0	0	0	0	0	0	1851
4.2	52416	0	0	0	0	0	0	1839
4.2	52560	0	0	0	0	0	0	1968
4.2	52704	0	0	0	0	0	0	1893
4.2	52848	0	0	0	0	0	0	1773
4.2	52992	0	0	0	0	0	0	1836
4.2	53136	0	0	0	0	0	0	1833
4.2	53280	0	0	0	0	0	0	1878
4.2	53424	0	0	0	0	0	0	1875
4.2	53568	0	0	0	0	0	0	1803
4.2	53712	0	0	0	0	0	0	1722
4.2	53856	0	0	0	0	0	0	1815
4.2	54000	0	0	0	0	0	0	1884
4.2	54144	0	0	0	0	0	0	1848
4.2	54288	0	0	0	0	0	0	1848
4.2	54432	0	0	0	0	0	0	1755
4.2	54576	0	0	0	0	0	0	1713
4.2	54720	0	0	0	0	0	0	1725
4.2	54864	0	0	0	0	0	0	1833
4.2	55008	0	0	0	0	0	0	2001
4.2	55152	0	0	0	0	0	0	1884
4.2	55296	0	0	0	0	0	0	1773
4.2	55440	0	0	0	0	0	0	1866
4.2	55584	0	0	0	0	0	0	1866
4.2	55728	0	0	0	0	0	0	1788
4.2	55872	0	0	0	0	0	0	1791
4.2	56016	0	0	0	0	0	0	1782
4.2	56160	0	0	0	0	0	0	1794
4.2	56304	0	0	0	0	0	0	1974
4.2	56448	0	0	0	0	0	0	1932
4.2	56592	0	0	0	0	0	0	1824
4.2	56736	0	0	0	0	0	0	1863
4.2	56880	0	0	0	0	0	0	1875
4.2	57024	0	0	0	0	0	0	1914
4.2	57168	0	0	0	0	0	0	1794
4.2	57312	0	0	0	0	0	0	1968
4.2	57456	0	0	0	0	0	0	1980
4.2	57600	0	0	0	0	0	0	1857
4.2	57744	0	0	0	0	0	0	1830
4.2	57888	0	0	0	0	0	0	1872
4.2	58032	0	0	0	0	0	0	1866
4.2	58176	0	0	0	0	0	0	1917
4.2	58320	0	0	0	0	0	0	1812
4.2	58464	0	0	0	0	0	0	1875
4.2	58608	0	0	0	0	0	0	1968
4.2	58752	0	0	0	0	0	0	1902
4.2	58896	0	0	0	0	0	0	1932
4.2	59040	0	0	0	0	0	0	1878
4.2	59184	0	0	0	0	0	0	1833
4.2	59328	0	0	0	0	0	0	1887
4.2	59472	0	0	0	0	0	0	1887
4.2	59616	0	0	0	0	0	0	1812
4.2	59760	0	0	0	0	0	0	1962
4.2	59904	0	0	0	0	0	0	1965
4.2	60048	0	0	0	0	0	0	1869
4.2	60192	0	0	0	0	0	0	1800
4.2	60336	0	0	0	0	0	0	1818
4.2	60480	0	0	0	0	0	0	1758
4.2	60624	0	0	0	0	0	0	1734
4.2	60768	0	0	0	0	0	0	1818
4.2	60912	0	0	0	0	0	0	1941
4.2	61056	0	0	0	0	0	0	2094
4.2	61200	0	0	0	0	0	0	1968
4.2	61344	0	0	0	0	0	0	1815
4.2	61488	0	0	0	0	0	0	1797
4.2	61632	0	0	0	0	0	0	1830
4.2	61776	0	0	0	0	0	0	1908
4.2	61920	0	0	0	0	0	0	1884
4.2	62064	0	0	0	0	0	0	1725
4.2	62208	0	0	0	0	0	0	1875
4.2	62352	0	0	0	0	0	0	1881
4.2	62496	0	0	0	0	0	0	1851
4.2	62640	0	0	0	0	0	0	1773
4.2	62784	0	0	0	0	0	0	1761
4.2	62928	0	0	0	0	0	0	1785
4.2	63072	0	0	0	0	0	0	1848
4.2	63216	0	0	0	0	0	0	1815
4.2	63360	0	0	0	0	0	0	1899
4.2	63504	0	0	0	0	0	0	1956
4.2	63648	0	0	0	0	0	0	1863
4.2	63792	0	0	0	0	0	0	1845
4.2	63936	0	0	0	0	0	0	1845
4.2	64080	0	0	0	0	0	0	1854
4.2	64224	0	0	0	0	0	0	1755
4.2	64368	0	0	0	0	0	0	1860
4.2	64512	0	0	0	0	0	0	1905
4.2	64656	0	0	0	0	0	0	1800
4.2	64800	0	0	0	0	0	0	1764
4.2	64944	0	0	0	0	0	0	1884
4.2	65088	0	0	0	0	0	0	1944
4.2	65232	0	0	0	0	0	0	2007
4.2	65376	0	0	0	0	0	0	1932
4.2	65520	0	0	0	0	0	0	1908
4.2	65664	0	0	0	0	0	0	1824
4.2	65808	0	0	0	0	0	0	1830
4.2	65952	0	0	0	0	0	0	1833
4.2	66096	0	0	0	0	0	0	1902
4.2	66240	0	0	0	0	0	0	1896
4.2	66384	0	0	0	0	0	0	1863
4.2	66528	0	0	0	0	0	0	1878
4.2	66672	0	0	0	0	0	0	1872
4.2	66816	0	0	0	0	0	0	1830
4.2	66960	0	0	0	0	0	0	1824
4.2	67104	0	0	0	0	0	0	1848
4.2	67248	0	0	0	0	0	0	1851
4.2	67392	0	0	0	0	0	0	1932
4.2	67536	0	0	0	0	0	0	1935
4.2	67680	0	0	0	0	0	0	2016
4.2	67824	0	0	0	0	0	0	1812
4.2	67968	0	0	0	0	0	0	1824
4.2	68112	0	0	0	0	0	0	1680
4.2	68256	0	0	0	0	0	0	1713
4.2	68400	0	0	0	0	0	0	1749
4.2	68544	0	0	0	0	0	0	1728
4.2	68688	0	0	0	0	0	0	1902
4.2	68832	0	0	0	0	0	0	1869
4.2	68976	0	0	0	0	0	0	1929
4.2	69120	0	0	0	0	0	0	1899
5.1	43344	0	66	0	66	66	1.33333	4134
5.1	43488	0	61	0	61	61	3.11111	4170
5.1	43632	0	56	0	56	56	1.33333	4173
5.1	43776	0	51	0	51	51	3.11111	4242
5.1	43920	0	44	0	44	44	1.33333	4053
5.1	44064	0	38	0	38	38	1.33333	4122
5.1	44208	0	32	0	32	32	0	4056
5.1	44352	0	20	0	20	20	0	4074
5.1	44496	0	16	0	16	16	0	4137
5.1	44640	0	12	0	12	12	0	4047
5.1	44784	0	10	0	10	10	0	4038
5.1	44928	0	5	0	5	5	0	3957
5.1	45072	0	4	0	4	4	0	4044
5.1	45216	0	2	0	2	2	0	4017
5.1	45360	0	2	0	2	2	0	3873
5.1	45504	0	2	0	2	2	0	4020
5.1	45648	0	2	0	2	2	0	3969
5.1	45792	0	2	0	2	2	0	3876
5.1	45936	0	1	0	1	1	0	4011
5.1	46080	0	0	0	0	0	0	4101
5.1	46224	0	0	0	0	0	0	4029
5.1	46368	0	0	0	0	0	0	3912
5.1	46512	0	0	0	0	0	0	4041
5.1	46656	0	0	0	0	0	0	3966
5.1	46800	0	0	0	0	0	0	3921
5.1	46944	0	0	0	0	0	0	4095
5.1	47088	0	0	0	0	0	0	4254
5.1	47232	0	0	0	0	0	0	4272
5.1	47376	0	0	0	0	0	0	4098
5.1	47520	0	0	0	0	0	0	4092
5.1	47664	0	0	0	0	0	0	4092
5.1	47808	0	0	0	0	0	0	4029
5.1	47952	0	0	0	0	0	0	3918
5.1	48096	0	0	0	0	0	0	4044
5.1	48240	0	0	0	0	0	0	3933
5.1	48384	0	0	0	0	0	0	4080
5.1	48528	0	0	0	0	0	0	3960
5.1	48672	0	0	0	0	0	0	3852
5.1	48816	0	0	0	0	0	0	3933
5.1	48960	0	0	0	0	0	0	4071
5.1	49104	0	0	0	0	0	0	4098
5.1	49248	0	0	0	0	0	0	3912
5.1	49392	0	0	0	0	0	0	3951
5.1	49536	0	0	0	0	0	0	4176
5.1	49680	0	0	0	0	0	0	4035
5.1	49824	0	0	0	0	0	0	4047
5.1	49968	0	0	0	0	0	0	3960
5.1	50112	0	0	0	0	0	0	3876
5.1	50256	0	0	0	0	0	0	4098
5.1	50400	0	0	0	0	0	0	4176
5.1	50544	0	0	0	0	0	0	3981
5.1	50688	0	0	0	0	0	0	3978
5.1	50832	0	0	0	0	0	0	4131
5.1	50976	0	0	0	0	0	0	4230
5.1	51120	0	0	0	0	0	0	4107
5.1	51264	0	0	0	0	0	0	4026
5.1	51408	0	0	0	0	0	0	3930
5.1	51552	0	0	0	0	0	0	4041
5.1	51696	0	0	0	0	0	0	4122
5.1	51840	0	0	0	0	0	0	4161
5.1	51984	0	0	0	0	0	0	4365
5.1	52128	0	0	0	0	0	0	4230
5.1	52272	0	0	0	0	0	0	4098
5.1	52416	0	0	0	0	0	0	4038
5.1	52560	0	0	0	0	0	0	3957
5.1	52704	0	0	0	0	0	0	3870
5.1	52848	0	0	0	0	0	0	3828
5.1	52992	0	0	0	0	0	0	3879
5.1	53136	0	0	0	0	0	0	3921
5.1	53280	0	0	0	0	0	0	4014
5.1	53424	0	0	0	0	0	0	4089
5.1	53568	0	0	0	0	0	0	4086
5.1	53712	0	0	0	0	0	0	3915
5.1	53856	0	0	0	0	0	0	4062
5.1	54000	0	0	0	0	0	0	4080
5.1	54144	0	0	0	0	0	0	3903
5.1	54288	0	0	0	0	0	0	3918
5.1	54432	0	0	0	0	0	0	3873
5.1	54576	0	0	0	0	0	0	3879
5.1	54720	0	0	0	0	0	0	4038
5.1	54864	0	0	0	0	0	0	4065
5.1	55008	0	0	0	0	0	0	3996
5.1	55152	0	0	0	0	0	0	3954
5.1	55296	0	0	0	0	0	0	4101
5.1	55440	0	0	0	0	0	0	4056
5.1	55584	0	0	0	0	0	0	3939
5.1	55728	0	0	0	0	0	0	3915
5.1	55872	0	0	0	0	0	0	4005
5.1	56016	0	0	0	0	0	0	3915
5.1	56160	0	0	0	0	0	0	4011
5.1	56304	0	0	0	0	0	0	3807
5.1	56448	0	0	0	0	0	0	4050
5.1	56592	0	0	0	0	0	0	4086
5.1	56736	0	0	0	0	0	0	3978
5.1	56880	0	0	0	0	0	0	4011
5.1	57024	0	0	0	0	0	0	4188
5.1	57168	0	0	0	0	0	0	4029
5.1	57312	0	0	0	0	0	0	3843
5.1	57456	0	0	0	0	0	0	3978
5.1	57600	0	0	0	0	0	0	4113
5.1	57744	0	0	0	0	0	0	4212
5.1	57888	0	0	0	0	0	0	4167
5.1	58032	0	0	0	0	0	0	3912
5.1	58176	0	0	0	0	0	0	4044
5.1	58320	0	0	0	0	0	0	4059
5.1	58464	0	0	0	0	0	0	4113
5.1	58608	0	0	0	0	0	0	4314
5.1	58752	0	0	0	0	0	0	4374
5.1	58896	0	0	0	0	0	0	4341
5.1	59040	0	0	0	0	0	0	4302
5.1	59184	0	0	0	0	0	0	4239
5.1	59328	0	0	0	0	0	0	3972
5.1	59472	0	0	0	0	0	0	3960
5.1	59616	0	0	0	0	0	0	3873
5.1	59760	0	0	0	0	0	0	3921
5.1	59904	0	0	0	0	0	0	3987
5.1	60048	0	0	0	0	0	0	4215
5.1	60192	0	0	0	0	0	0	4005
5.1	60336	0	0	0	0	0	0	4134
5.1	60480	0	0	0	0	0	0	4053
5.1	60624	0	0	0	0	0	0	4104
5.1	60768	0	0	0	0	0	0	4062
5.1	60912	0	0	0	0	0	0	4095
5.1	61056	0	0	0	0	0	0	4008
5.1	61200	0	0	0	0	0	0	4122
5.1	61344	0	0	0	0	0	0	4125
5.1	61488	0	0	0	0	0	0	3975
5.1	61632	0	0	0	0	0	0	3975
5.1	61776	0	0	0	0	0	0	3825
5.1	61920	0	0	0	0	0	0	3852
5.1	62064	0	0	0	0	0	0	4065
5.1	62208	0	0	0	0	0	0	4056
5.1	62352	0	0	0	0	0	0	4089
5.1	62496	0	0	0	0	0	0	4077
5.1	62640	0	0	0	0	0	0	4134
5.1	62784	0	0	0	0	0	0	4101
5.1	62928	0	0	0	0	0	0	4089
5.1	63072	0	0	0	0	0	0	4086
5.1	63216	0	0	0	0	0	0	4101
5.1	63360	0	0	0	0	0	0	3984
5.1	63504	0	0	0	0	0	0	3888
5.1	63648	0	0	0	0	0	0	3882
5.1	63792	0	0	0	0	0	0	4044
5.1	63936	0	0	0	0	0	0	4089
5.1	64080	0	0	0	0	0	0	4203
5.1	64224	0	0	0	0	0	0	3975
5.1	64368	0	0	0	0	0	0	4026
5.1	64512	0	0	0	0	0	0	4092
5.1	64656	0	0	0	0	0	0	4173
5.1	64800	0	0	0	0	0	0	4092
5.1	64944	0	0	0	0	0	0	3915
5.1	65088	0	0	0	0	0	0	4044
5.1	65232	0	0	0	0	0	0	4299
5.1	65376	0	0	0	0	0	0	4164
5.1	65520	0	0	0	0	0	0	4050
5.1	65664	0	0	0	0	0	0	4092
5.1	65808	0	0	0	0	0	0	4071
5.1	65952	0	0	0	0	0	0	3927
5.1	66096	0	0	0	0	0	0	4008
5.1	66240	0	0	0	0	0	0	3981
5.1	66384	0	0	0	0	0	0	4011
5.1	66528	0	0	0	0	0	0	3972
5.1	66672	0	0	0	0	0	0	3987
5.1	66816	0	0	0	0	0	0	4104
5.1	66960	0	0	0	0	0	0	4158
5.1	67104	0	0	0	0	0	0	4038
5.1	67248	0	0	0	0	0	0	4047
5.1	67392	0	0	0	0	0	0	4137
5.1	67536	0	0	0	0	0	0	3975
5.1	67680	0	0	0	0	0	0	3981
5.1	67824	0	0	0	0	0	0	4023
5.1	67968	0	0	0	0	0	0	3903
5.1	68112	0	0	0	0	0	0	4023
5.1	68256	0	0	0	0	0	0	4029
5.1	68400	0	0	0	0	0	0	4002
5.1	68544	0	0	0	0	0	0	3993
5.1	68688	0	0	0	0	0	0	4038
5.1	68832	0	0	0	0	0	0	4011
5.1	68976	0	0	0	0	0	0	3948
5.1	69120	0	0	0	0	0	0	4128
6.3	43344	524	2680	31	2649	3204	57652.8	12664
6.3	43488	462	2670	20	2650	3132	53085.6	12442
6.3	43632	308	2639	10	2629	2947	47118.3	12289
6.3	43776	243	2609	14	2595	2852	44159	11908
6.3	43920	248	2575	8	2567	2823	42961.9	11491
6.3	44064	212	2544	5	2539	2756	41282.2	11271
6.3	44208	204	2539	2	2537	2743	41494.7	10403
6.3	44352	220	2511	2	2509	2731	41870.3	10264
6.3	44496	185	2498	21	2477	2683	42080.1	10252
6.3	44640	212	2460	14	2446	2672	43609.9	10539
6.3	44784	183	2420	9	2411	2603	41209.7	10607
6.3	44928	217	2390	1	2389	2607	42169.7	10639
6.3	45072	215	2363	5	2358	2578	41291.7	10560
6.3	45216	183	2336	6	2330	2519	39550.2	10631
6.3	45360	182	2316	21	2295	2498	40030.8	10378
6.3	45504	156	2269	5	2264	2425	37039.9	10411
6.3	45648	161	2236	5	2231	2397	36569.2	10444
6.3	45792	167	2205	1	2204	2372	36094.6	10562
6.3	45936	146	2177	1	2176	2323	35242.3	10395
6.3	46080	127	2153	0	2153	2280	33404	10357
6.3	46224	134	2128	0	2128	2262	32932.6	10571
6.3	46368	126	2103	1	2102	2229	33037.5	10138
6.3	46512	127	2084	5	2079	2211	32295.4	9989
6.3	46656	116	2050	0	2050	2166	30864.9	10044
6.3	46800	121	2016	0	2016	2137	29682.6	10177
6.3	46944	124	2003	0	2003	2127	29383.2	10493
6.3	47088	116	1989	0	1989	2105	29181.5	10253
6.3	47232	120	1969	2	1967	2089	28803.1	10089
6.3	47376	136	1943	0	1943	2079	28694.4	10081
6.3	47520	119	1913	0	1913	2032	27719.2	10197
6.3	47664	137	1899	10	1889	2036	27844	10072
6.3	47808	124	1863	0	1863	1987	26844.6	10159
6.3	47952	115	1834	0	1834	1949	25629.2	10224
6.3	48096	100	1825	3	1822	1925	25007.2	10080
6.3	48240	122	1791	1	1790	1913	24573.9	9915
6.3	48384	118	1743	2	1741	1861	23023.4	9866
6.3	48528	84	1714	1	1713	1798	21298.1	10157
6.3	48672	74	1686	1	1685	1760	21179.9	10340
6.3	48816	74	1658	1	1657	1732	21361.7	10201
6.3	48960	106	1627	0	1627	1733	22333.7	9944
6.3	49104	83	1595	0	1595	1678	20478.4	9896
6.3	49248	91	1566	0	1566	1657	19798.2	9987
6.3	49392	70	1537	0	1537	1607	19341.9	9933
6.3	49536	61	1517	0	1517	1578	19099.8	10103
6.3	49680	73	1498	3	1495	1571	19497.6	10074
6.3	49824	49	1480	2	1478	1529	18008.4	9796
6.3	49968	55	1443	0	1443	1498	17684.2	9657
6.3	50112	52	1419	0	1419	1471	17389.8	9878
6.3	50256	46	1405	1	1404	1451	17051.8	10104
6.3	50400	42	1380	0	1380	1422	16644.5	10008
6.3	50544	42	1356	4	1352	1398	16297.4	10053
6.3	50688	34	1321	0	1321	1355	15092.2	10044
6.3	50832	27	1286	0	1286	1313	14576.9	10084
6.3	50976	33	1271	0	1271	1304	14555.7	10142
6.3	51120	39	1251	0	1251	1290	14281.7	10127
6.3	51264	31	1227	0	1227	1258	14114.6	10237
6.3	51408	26	1198	0	1198	1224	13303.3	10251
6.3	51552	33	1173	0	1173	1206	13394.1	10117
6.3	51696	36	1142	0	1142	1178	13142.9	10083
6.3	51840	19	1125	0	1125	1144	12524.8	9937
6.3	51984	10	1107	0	1107	1117	11749.6	9871
6.3	52128	17	1081	0	1081	1098	11461.5	9875
6.3	52272	20	1044	0	1044	1064	10873.2	9823
6.3	52416	6	1020	0	1020	1026	9962.96	9755
6.3	52560	7	994	0	994	1001	9496.71	9665
6.3	52704	7	974	0	974	981	9283.59	9862
6.3	52848	2	943	0	943	945	8510.37	9961
6.3	52992	1	919	0	919	920	8222.23	9886
6.3	53136	0	895	0	895	895	7886.18	9850
6.3	53280	0	870	0	870	870	7636.99	9793
6.3	53424	0	842	0	842	842	7422.86	9838
6.3	53568	0	807	0	807	807	6975.6	9850
6.3	53712	0	769	0	769	769	6511.34	9778
6.3	53856	0	741	0	741	741	6028.13	9954
6.3	54000	0	717	0	717	717	5840.83	9789
6.3	54144	0	693	0	693	693	5524.8	9828
6.3	54288	0	657	0	657	657	5161.43	9894
6.3	54432	0	629	0	629	629	4668.23	9816
6.3	54576	0	602	0	602	602	4417.98	9873
6.3	54720	0	570	0	570	570	4079.71	10002
6.3	54864	0	545	0	545	545	3882.6	9891
6.3	55008	0	513	0	513	513	3520.21	9849
6.3	55152	0	492	0	492	492	3339.02	9921
6.3	55296	0	466	0	466	466	2995.85	9795
6.3	55440	0	441	0	441	441	2842.71	9540
6.3	55584	0	419	0	419	419	2608.54	9813
6.3	55728	0	393	0	393	393	2344.32	9795
6.3	55872	0	373	0	373	373	2186.24	9801
6.3	56016	0	347	0	347	347	1882.02	9852
6.3	56160	0	320	0	320	320	1721.79	9825
6.3	56304	0	293	0	293	293	1536.71	10134
6.3	56448	0	278	0	278	278	1350.45	9900
6.3	56592	0	250	0	250	250	1126.13	9942
6.3	56736	0	222	0	222	222	917.871	9921
6.3	56880	0	197	0	197	197	712.621	9777
6.3	57024	0	185	0	185	185	651.571	9693
6.3	57168	0	173	0	173	173	594.514	9846
6.3	57312	0	155	0	155	155	514.404	9825
6.3	57456	0	138	0	138	138	398.296	9855
6.3	57600	0	124	0	124	124	283.225	9906
6.3	57744	0	108	0	108	108	233.188	9783
6.3	57888	0	101	0	101	101	156.145	9975
6.3	58032	0	89	0	89	89	68.0813	9732
6.3	58176	0	76	0	76	76	32.0432	9933
6.3	58320	0	69	0	69	69	19.0175	9756
6.3	58464	0	61	0	61	61	19.0175	9681
6.3	58608	0	53	0	53	53	19.0175	9819
6.3	58752	0	44	0	44	44	0	9690
6.3	58896	0	40	0	40	40	0	9645
6.3	59040	0	35	0	35	35	0	9609
6.3	59184	0	29	0	29	29	0	9933
6.3	59328	0	25	0	25	25	0	9843
6.3	59472	0	22	0	22	22	0	9825
6.3	59616	0	20	0	20	20	0	9759
6.3	59760	0	16	0	16	16	0	9801
6.3	59904	0	14	0	14	14	0	10221
6.3	60048	0	11	0	11	11	0	10389
6.3	60192	0	9	0	9	9	0	9819
6.3	60336	0	8	0	8	8	0	9567
6.3	60480	0	8	0	8	8	0	9978
6.3	60624	0	7	0	7	7	0	9810
6.3	60768	0	6	0	6	6	0	10098
6.3	60912	0	4	0	4	4	0	10038
6.3	61056	0	3	0	3	3	0	9972
6.3	61200	0	3	0	3	3	0	9900
6.3	61344	0	3	0	3	3	0	9957
6.3	61488	0	3	0	3	3	0	10134
6.3	61632	0	3	0	3	3	0	10242
6.3	61776	0	3	0	3	3	0	10002
6.3	61920	0	3	0	3	3	0	9879
6.3	62064	0	2	0	2	2	0	10122
6.3	62208	0	2	0	2	2	0	9984
6.3	62352	0	2	0	2	2	0	9960
6.3	62496	0	2	0	2	2	0	9837
6.3	62640	0	2	0	2	2	0	10008
6.3	62784	0	2	0	2	2	0	10062
6.3	62928	0	1	0	1	1	0	10080
6.3	63072	0	1	0	1	1	0	9993
6.3	63216	0	0	0	0	0	0	10170
6.3	63360	0	0	0	0	0	0	10083
6.3	63504	0	0	0	0	0	0	10011
6.3	63648	0	0	0	0	0	0	9975
6.3	63792	0	0	0	0	0	0	10083
6.3	63936	0	0	0	0	0	0	10209
6.3	64080	0	0	0	0	0	0	10185
6.3	64224	0	0	0	0	0	0	9870
6.3	64368	0	0	0	0	0	0	10113
6.3	64512	0	0	0	0	0	0	9984
6.3	64656	0	0	0	0	0	0	9987
6.3	64800	0	0	0	0	0	0	10101
6.3	64944	0	0	0	0	0	0	10062
6.3	65088	0	0	0	0	0	0	9942
6.3	65232	0	0	0	0	0	0	9822
6.3	65376	0	0	0	0	0	0	9609
6.3	65520	0	0	0	0	0	0	9876
6.3	65664	0	0	0	0	0	0	9783
6.3	65808	0	0	0	0	0	0	9969
6.3	65952	0	0	0	0	0	0	9891
6.3	66096	0	0	0	0	0	0	10224
6.3	66240	0	0	0	0	0	0	10029
6.3	66384	0	0	0	0	0	0	9993
6.3	66528	0	0	0	0	0	0	10215
6.3	66672	0	0	0	0	0	0	10194
6.3	66816	0	0	0	0	0	0	10182
6.3	66960	0	0	0	0	0	0	10074
6.3	67104	0	0	0	0	0	0	10005
6.3	67248	0	0	0	0	0	0	9882
6.3	67392	0	0	0	0	0	0	9852
6.3	67536	0	0	0	0	0	0	9837
6.3	67680	0	0	0	0	0	0	9765
6.3	67824	0	0	0	0	0	0	9852
6.3	67968	0	0	0	0	0	0	9987
6.3	68112	0	0	0	0	0	0	10050
6.3	68256	0	0	0	0	0	0	9789
6.3	68400	0	0	0	0	0	0	9885
6.3	68544	0	0	0	0	0	0	9993
6.3	68688	0	0	0	0	0	0	9936
6.3	68832	0	0	0	0	0	0	10080
6.3	68976	0	0	0	0	0	0	10116
6.3	69120	0	0	0	0	0	0	10020
7.3	43344	0	33	0	33	33	299.709	1041
7.3	43488	0	30	0	30	30	262.627	1140
7.3	43632	0	29	0	29	29	258.636	1152
7.3	43776	0	26	0	26	26	256.527	1134
7.3	43920	0	22	0	22	22	232.471	1095
7.3	44064	0	21	0	21	21	219.446	1041
7.3	44208	0	20	0	20	20	159.357	1074
7.3	44352	0	14	0	14	14	118.289	1098
7.3	44496	0	11	0	11	11	92.2364	1065
7.3	44640	0	8	0	8	8	75.2242	1119
7.3	44784	0	6	0	6	6	68.1772	1083
7.3	44928	0	4	0	4	4	38.1414	1053
7.3	45072	0	3	0	3	3	31.0976	1020
7.3	45216	0	2	0	2	2	22.0606	984
7.3	45360	0	1	0	1	1	11.0303	1032
7.3	45504	0	0	0	0	0	0	1155
7.3	45648	0	0	0	0	0	0	1125
7.3	45792	0	0	0	0	0	0	1155
7.3	45936	0	0	0	0	0	0	1080
7.3	46080	0	0	0	0	0	0	1110
7.3	46224	0	0	0	0	0	0	1152
7.3	46368	0	0	0	0	0	0	1152
7.3	46512	0	0	0	0	0	0	1206
7.3	46656	0	0	0	0	0	0	1080
7.3	46800	0	0	0	0	0	0	1098
7.3	46944	0	0	0	0	0	0	1122
7.3	47088	0	0	0	0	0	0	1203
7.3	47232	0	0	0	0	0	0	1287
7.3	47376	0	0	0	0	0	0	1182
7.3	47520	0	0	0	0	0	0	1176
7.3	47664	0	0	0	0	0	0	1152
7.3	47808	0	0	0	0	0	0	1107
7.3	47952	0	0	0	0	0	0	1077
7.3	48096	0	0	0	0	0	0	1035
7.3	48240	0	0	0	0	0	0	1002
7.3	48384	0	0	0	0	0	0	1011
7.3	48528	0	0	0	0	0	0	1050
7.3	48672	0	0	0	0	0	0	1179
7.3	48816	0	0	0	0	0	0	1140
7.3	48960	0	0	0	0	0	0	1086
7.3	49104	0	0	0	0	0	0	1122
7.3	49248	0	0	0	0	0	0	1044
7.3	49392	0	0	0	0	0	0	1206
7.3	49536	0	0	0	0	0	0	1125
7.3	49680	0	0	0	0	0	0	1140
7.3	49824	0	0	0	0	0	0	1194
7.3	49968	0	0	0	0	0	0	1170
7.3	50112	0	0	0	0	0	0	1155
7.3	50256	0	0	0	0	0	0	1152
7.3	50400	0	0	0	0	0	0	1191
7.3	50544	0	0	0	0	0	0	1185
7.3	50688	0	0	0	0	0	0	1101
7.3	50832	0	0	0	0	0	0	1086
7.3	50976	0	0	0	0	0	0	1113
7.3	51120	0	0	0	0	0	0	1155
7.3	51264	0	0	0	0	0	0	1155
7.3	51408	0	0	0	0	0	0	1080
7.3	51552	0	0	0	0	0	0	1155
7.3	51696	0	0	0	0	0	0	1128
7.3	51840	0	0	0	0	0	0	1035
7.3	51984	0	0	0	0	0	0	1074
7.3	52128	0	0	0	0	0	0	1089
7.3	52272	0	0	0	0	0	0	1164
7.3	52416	0	0	0	0	0	0	1128
7.3	52560	0	0	0	0	0	0	1224
7.3	52704	0	0	0	0	0	0	1071
7.3	52848	0	0	0	0	0	0	1101
7.3	52992	0	0	0	0	0	0	1074
7.3	53136	0	0	0	0	0	0	1143
7.3	53280	0	0	0	0	0	0	1176
7.3	53424	0	0	0	0	0	0	1191
7.3	53568	0	0	0	0	0	0	1131
7.3	53712	0	0	0	0	0	0	1164
7.3	53856	0	0	0	0	0	0	1125
7.3	54000	0	0	0	0	0	0	1074
7.3	54144	0	0	0	0	0	0	1152
7.3	54288	0	0	0	0	0	0	1065
7.3	54432	0	0	0	0	0	0	1092
7.3	54576	0	0	0	0	0	0	1098
7.3	54720	0	0	0	0	0	0	1119
7.3	54864	0	0	0	0	0	0	1128
7.3	55008	0	0	0	0	0	0	1164
7.3	55152	0	0	0	0	0	0	1128
7.3	55296	0	0	0	0	0	0	1140
7.3	55440	0	0	0	0	0	0	1101
7.3	55584	0	0	0	0	0	0	1032
7.3	55728	0	0	0	0	0	0	1149
7.3	55872	0	0	0	0	0	0	1125
7.3	56016	0	0	0	0	0	0	1200
7.3	56160	0	0	0	0	0	0	1176
7.3	56304	0	0	0	0	0	0	1149
7.3	56448	0	0	0	0	0	0	1074
7.3	56592	0	0	0	0	0	0	1050
7.3	56736	0	0	0	0	0	0	1152
7.3	56880	0	0	0	0	0	0	1176
7.3	57024	0	0	0	0	0	0	1158
7.3	57168	0	0	0	0	0	0	1107
7.3	57312	0	0	0	0	0	0	1122
7.3	57456	0	0	0	0	0	0	1182
7.3	57600	0	0	0	0	0	0	1167
7.3	57744	0	0	0	0	0	0	1182
7.3	57888	0	0	0	0	0	0	1146
7.3	58032	0	0	0	0	0	0	1095
7.3	58176	0	0	0	0	0	0	1053
7.3	58320	0	0	0	0	0	0	1131
7.3	58464	0	0	0	0	0	0	1143
7.3	58608	0	0	0	0	0	0	1116
7.3	58752	0	0	0	0	0	0	1128
7.3	58896	0	0	0	0	0	0	1131
7.3	59040	0	0	0	0	0	0	1128
7.3	59184	0	0	0	0	0	0	1155
7.3	59328	0	0	0	0	0	0	1152
7.3	59472	0	0	0	0	0	0	1098
7.3	59616	0	0	0	0	0	0	1092
7.3	59760	0	0	0	0	0	0	1104
7.3	59904	0	0	0	0	0	0	1155
7.3	60048	0	0	0	0	0	0	1116
7.3	60192	0	0	0	0	0	0	1080
7.3	60336	0	0	0	0	0	0	1110
7.3	60480	0	0	0	0	0	0	1143
7.3	60624	0	0	0	0	0	0	1104
7.3	60768	0	0	0	0	0	0	1116
7.3	60912	0	0	0	0	0	0	1086
7.3	61056	0	0	0	0	0	0	1089
7.3	61200	0	0	0	0	0	0	1101
7.3	61344	0	0	0	0	0	0	1137
7.3	61488	0	0	0	0	0	0	1152
7.3	61632	0	0	0	0	0	0	1128
7.3	61776	0	0	0	0	0	0	1134
7.3	61920	0	0	0	0	0	0	1200
7.3	62064	0	0	0	0	0	0	1104
7.3	62208	0	0	0	0	0	0	1023
7.3	62352	0	0	0	0	0	0	1035
7.3	62496	0	0	0	0	0	0	1071
7.3	62640	0	0	0	0	0	0	1032
7.3	62784	0	0	0	0	0	0	1074
7.3	62928	0	0	0	0	0	0	1068
7.3	63072	0	0	0	0	0	0	1062
7.3	63216	0	0	0	0	0	0	1074
7.3	63360	0	0	0	0	0	0	1134
7.3	63504	0	0	0	0	0	0	1101
7.3	63648	0	0	0	0	0	0	1104
7.3	63792	0	0	0	0	0	0	1110
7.3	63936	0	0	0	0	0	0	1101
7.3	64080	0	0	0	0	0	0	1065
7.3	64224	0	0	0	0	0	0	1047
7.3	64368	0	0	0	0	0	0	1038
7.3	64512	0	0	0	0	0	0	984
7.3	64656	0	0	0	0	0	0	996
7.3	64800	0	0	0	0	0	0	1086
7.3	64944	0	0	0	0	0	0	1074
7.3	65088	0	0	0	0	0	0	1095
7.3	65232	0	0	0	0	0	0	1044
7.3	65376	0	0	0	0	0	0	1131
7.3	65520	0	0	0	0	0	0	1104
7.3	65664	0	0	0	0	0	0	1056
7.3	65808	0	0	0	0	0	0	1188
7.3	65952	0	0	0	0	0	0	1272
7.3	66096	0	0	0	0	0	0	1074
7.3	66240	0	0	0	0	0	0	1128
7.3	66384	0	0	0	0	0	0	1083
7.3	66528	0	0	0	0	0	0	1191
7.3	66672	0	0	0	0	0	0	1170
7.3	66816	0	0	0	0	0	0	1092
7.3	66960	0	0	0	0	0	0	1017
7.3	67104	0	0	0	0	0	0	1008
7.3	67248	0	0	0	0	0	0	1104
7.3	67392	0	0	0	0	0	0	1044
7.3	67536	0	0	0	0	0	0	1077
7.3	67680	0	0	0	0	0	0	1059
7.3	67824	0	0	0	0	0	0	1107
7.3	67968	0	0	0	0	0	0	1131
7.3	68112	0	0	0	0	0	0	1107
7.3	68256	0	0	0	0	0	0	1038
7.3	68400	0	0	0	0	0	0	1086
7.3	68544	0	0	0	0	0	0	1047
7.3	68688	0	0	0	0	0	0	1011
7.3	68832	0	0	0	0	0	0	1020
7.3	68976	0	0	0	0	0	0	1107
7.3	69120	0	0	0	0	0	0	1125
8.2	43344	0	40	0	40	40	207.368	1539
8.2	43488	0	37	0	37	37	165.346	1605
8.2	43632	0	32	0	32	32	124.27	1665
8.2	43776	0	27	0	27	27	127.214	1629
8.2	43920	0	23	0	23	23	115.237	1500
8.2	44064	0	20	0	20	20	110.197	1578
8.2	44208	0	17	0	17	17	0	1638
8.2	44352	0	14	0	14	14	65.1294	1653
8.2	44496	0	13	0	13	13	0	1671
8.2	44640	0	11	0	11	11	56.097	1569
8.2	44784	0	8	0	8	8	37.0816	1560
8.2	44928	0	5	0	5	5	30.0444	1605
8.2	45072	0	3	0	3	3	30.0444	1644
8.2	45216	0	1	0	1	1	0	1584
8.2	45360	0	1	0	1	1	0	1569
8.2	45504	0	1	0	1	1	0	1533
8.2	45648	0	0	0	0	0	0	1599
8.2	45792	0	0	0	0	0	0	1593
8.2	45936	0	0	0	0	0	0	1551
8.2	46080	0	0	0	0	0	0	1434
8.2	46224	0	0	0	0	0	0	1503
8.2	46368	0	0	0	0	0	0	1560
8.2	46512	0	0	0	0	0	0	1536
8.2	46656	0	0	0	0	0	0	1458
8.2	46800	0	0	0	0	0	0	1530
8.2	46944	0	0	0	0	0	0	1476
8.2	47088	0	0	0	0	0	0	1566
8.2	47232	0	0	0	0	0	0	1554
8.2	47376	0	0	0	0	0	0	1503
8.2	47520	0	0	0	0	0	0	1566
8.2	47664	0	0	0	0	0	0	1536
8.2	47808	0	0	0	0	0	0	1566
8.2	47952	0	0	0	0	0	0	1554
8.2	48096	0	0	0	0	0	0	1449
8.2	48240	0	0	0	0	0	0	1530
8.2	48384	0	0	0	0	0	0	1596
8.2	48528	0	0	0	0	0	0	1668
8.2	48672	0	0	0	0	0	0	1581
8.2	48816	0	0	0	0	0	0	1509
8.2	48960	0	0	0	0	0	0	1500
8.2	49104	0	0	0	0	0	0	1392
8.2	49248	0	0	0	0	0	0	1524
8.2	49392	0	0	0	0	0	0	1545
8.2	49536	0	0	0	0	0	0	1602
8.2	49680	0	0	0	0	0	0	1503
8.2	49824	0	0	0	0	0	0	1482
8.2	49968	0	0	0	0	0	0	1467
8.2	50112	0	0	0	0	0	0	1497
8.2	50256	0	0	0	0	0	0	1536
8.2	50400	0	0	0	0	0	0	1479
8.2	50544	0	0	0	0	0	0	1548
8.2	50688	0	0	0	0	0	0	1554
8.2	50832	0	0	0	0	0	0	1539
8.2	50976	0	0	0	0	0	0	1557
8.2	51120	0	0	0	0	0	0	1539
8.2	51264	0	0	0	0	0	0	1569
8.2	51408	0	0	0	0	0	0	1503
8.2	51552	0	0	0	0	0	0	1491
8.2	51696	0	0	0	0	0	0	1551
8.2	51840	0	0	0	0	0	0	1536
8.2	51984	0	0	0	0	0	0	1509
8.2	52128	0	0	0	0	0	0	1494
8.2	52272	0	0	0	0	0	0	1485
8.2	52416	0	0	0	0	0	0	1506
8.2	52560	0	0	0	0	0	0	1461
8.2	52704	0	0	0	0	0	0	1467
8.2	52848	0	0	0	0	0	0	1500
8.2	52992	0	0	0	0	0	0	1401
8.2	53136	0	0	0	0	0	0	1503
8.2	53280	0	0	0	0	0	0	1509
8.2	53424	0	0	0	0	0	0	1455
8.2	53568	0	0	0	0	0	0	1437
8.2	53712	0	0	0	0	0	0	1452
8.2	53856	0	0	0	0	0	0	1515
8.2	54000	0	0	0	0	0	0	1515
8.2	54144	0	0	0	0	0	0	1497
8.2	54288	0	0	0	0	0	0	1551
8.2	54432	0	0	0	0	0	0	1644
8.2	54576	0	0	0	0	0	0	1563
8.2	54720	0	0	0	0	0	0	1572
8.2	54864	0	0	0	0	0	0	1524
8.2	55008	0	0	0	0	0	0	1521
8.2	55152	0	0	0	0	0	0	1572
8.2	55296	0	0	0	0	0	0	1539
8.2	55440	0	0	0	0	0	0	1479
8.2	55584	0	0	0	0	0	0	1431
8.2	55728	0	0	0	0	0	0	1419
8.2	55872	0	0	0	0	0	0	1506
8.2	56016	0	0	0	0	0	0	1551
8.2	56160	0	0	0	0	0	0	1587
8.2	56304	0	0	0	0	0	0	1437
8.2	56448	0	0	0	0	0	0	1509
8.2	56592	0	0	0	0	0	0	1590
8.2	56736	0	0	0	0	0	0	1602
8.2	56880	0	0	0	0	0	0	1482
8.2	57024	0	0	0	0	0	0	1557
8.2	57168	0	0	0	0	0	0	1668
8.2	57312	0	0	0	0	0	0	1581
8.2	57456	0	0	0	0	0	0	1515
8.2	57600	0	0	0	0	0	0	1560
8.2	57744	0	0	0	0	0	0	1509
8.2	57888	0	0	0	0	0	0	1500
8.2	58032	0	0	0	0	0	0	1503
8.2	58176	0	0	0	0	0	0	1506
8.2	58320	0	0	0	0	0	0	1518
8.2	58464	0	0	0	0	0	0	1506
8.2	58608	0	0	0	0	0	0	1551
8.2	58752	0	0	0	0	0	0	1527
8.2	58896	0	0	0	0	0	0	1464
8.2	59040	0	0	0	0	0	0	1521
8.2	59184	0	0	0	0	0	0	1491
8.2	59328	0	0	0	0	0	0	1446
8.2	59472	0	0	0	0	0	0	1497
8.2	59616	0	0	0	0	0	0	1509
8.2	59760	0	0	0	0	0	0	1449
8.2	59904	0	0	0	0	0	0	1434
8.2	60048	0	0	0	0	0	0	1458
8.2	60192	0	0	0	0	0	0	1467
8.2	60336	0	0	0	0	0	0	1527
8.2	60480	0	0	0	0	0	0	1596
8.2	60624	0	0	0	0	0	0	1566
8.2	60768	0	0	0	0	0	0	1530
8.2	60912	0	0	0	0	0	0	1623
8.2	61056	0	0	0	0	0	0	1569
8.2	61200	0	0	0	0	0	0	1539
8.2	61344	0	0	0	0	0	0	1569
8.2	61488	0	0	0	0	0	0	1566
8.2	61632	0	0	0	0	0	0	1533
8.2	61776	0	0	0	0	0	0	1455
8.2	61920	0	0	0	0	0	0	1455
8.2	62064	0	0	0	0	0	0	1464
8.2	62208	0	0	0	0	0	0	1482
8.2	62352	0	0	0	0	0	0	1512
8.2	62496	0	0	0	0	0	0	1542
8.2	62640	0	0	0	0	0	0	1560
8.2	62784	0	0	0	0	0	0	1566
8.2	62928	0	0	0	0	0	0	1539
8.2	63072	0	0	0	0	0	0	1530
8.2	63216	0	0	0	0	0	0	1509
8.2	63360	0	0	0	0	0	0	1569
8.2	63504	0	0	0	0	0	0	1506
8.2	63648	0	0	0	0	0	0	1491
8.2	63792	0	0	0	0	0	0	1512
8.2	63936	0	0	0	0	0	0	1548
8.2	64080	0	0	0	0	0	0	1584
8.2	64224	0	0	0	0	0	0	1566
8.2	64368	0	0	0	0	0	0	1452
8.2	64512	0	0	0	0	0	0	1437
8.2	64656	0	0	0	0	0	0	1452
8.2	64800	0	0	0	0	0	0	1500
8.2	64944	0	0	0	0	0	0	1503
8.2	65088	0	0	0	0	0	0	1575
8.2	65232	0	0	0	0	0	0	1557
8.2	65376	0	0	0	0	0	0	1389
8.2	65520	0	0	0	0	0	0	1521
8.2	65664	0	0	0	0	0	0	1461
8.2	65808	0	0	0	0	0	0	1527
8.2	65952	0	0	0	0	0	0	1518
8.2	66096	0	0	0	0	0	0	1602
8.2	66240	0	0	0	0	0	0	1602
8.2	66384	0	0	0	0	0	0	1539
8.2	66528	0	0	0	0	0	0	1620
8.2	66672	0	0	0	0	0	0	1599
8.2	66816	0	0	0	0	0	0	1569
8.2	66960	0	0	0	0	0	0	1623
8.2	67104	0	0	0	0	0	0	1650
8.2	67248	0	0	0	0	0	0	1599
8.2	67392	0	0	0	0	0	0	1656
8.2	67536	0	0	0	0	0	0	1548
8.2	67680	0	0	0	0	0	0	1461
8.2	67824	0	0	0	0	0	0	1473
8.2	67968	0	0	0	0	0	0	1467
8.2	68112	0	0	0	0	0	0	1542
8.2	68256	0	0	0	0	0	0	1437
8.2	68400	0	0	0	0	0	0	1452
8.2	68544	0	0	0	0	0	0	1551
8.2	68688	0	0	0	0	0	0	1557
8.2	68832	0	0	0	0	0	0	1458
8.2	68976	0	0	0	0	0	0	1515
8.2	69120	0	0	0	0	0	0	1542
9.3	43344	56	226	0	226	282	5812.42	4287
9.3	43488	37	216	0	216	253	5034.11	4102
9.3	43632	24	196	0	196	220	4227.91	3849
9.3	43776	18	171	0	171	189	3399.57	3451
9.3	43920	17	150	0	150	167	3015.49	3347
9.3	44064	11	128	0	128	139	2384.2	3317
9.3	44208	8	103	0	103	111	1940.93	3274
9.3	44352	6	87	0	87	93	1599.87	3258
9.3	44496	2	73	0	73	75	1290.78	3339
9.3	44640	0	56	0	56	56	1032.58	3278
9.3	44784	0	35	0	35	35	628.364	3137
9.3	44928	0	20	0	20	20	367.208	3151
9.3	45072	0	14	0	14	14	260.131	3139
9.3	45216	0	10	0	10	10	167.098	2964
9.3	45360	0	7	0	7	7	121.069	2853
9.3	45504	0	5	0	5	5	65.0468	2850
9.3	45648	0	3	0	3	3	44.0309	2889
9.3	45792	0	2	0	2	2	21.0159	2913
9.3	45936	0	1	0	1	1	0	2934
9.3	46080	0	0	0	0	0	0	3015
9.3	46224	0	0	0	0	0	0	3054
9.3	46368	0	0	0	0	0	0	3165
9.3	46512	0	0	0	0	0	0	3099
9.3	46656	0	0	0	0	0	0	3036
9.3	46800	0	0	0	0	0	0	3150
9.3	46944	0	0	0	0	0	0	2985
9.3	47088	0	0	0	0	0	0	2952
9.3	47232	0	0	0	0	0	0	3096
9.3	47376	0	0	0	0	0	0	3138
9.3	47520	0	0	0	0	0	0	3066
9.3	47664	0	0	0	0	0	0	3141
9.3	47808	0	0	0	0	0	0	3114
9.3	47952	0	0	0	0	0	0	3069
9.3	48096	0	0	0	0	0	0	3174
9.3	48240	0	0	0	0	0	0	3174
9.3	48384	0	0	0	0	0	0	3186
9.3	48528	0	0	0	0	0	0	3273
9.3	48672	0	0	0	0	0	0	3249
9.3	48816	0	0	0	0	0	0	3336
9.3	48960	0	0	0	0	0	0	3306
9.3	49104	0	0	0	0	0	0	3318
9.3	49248	0	0	0	0	0	0	3231
9.3	49392	0	0	0	0	0	0	3264
9.3	49536	0	0	0	0	0	0	3192
9.3	49680	0	0	0	0	0	0	3324
9.3	49824	0	0	0	0	0	0	3258
9.3	49968	0	0	0	0	0	0	3147
9.3	50112	0	0	0	0	0	0	3330
9.3	50256	0	0	0	0	0	0	3195
9.3	50400	0	0	0	0	0	0	3177
9.3	50544	0	0	0	0	0	0	3339
9.3	50688	0	0	0	0	0	0	3198
9.3	50832	0	0	0	0	0	0	3195
9.3	50976	0	0	0	0	0	0	3162
9.3	51120	0	0	0	0	0	0	3249
9.3	51264	0	0	0	0	0	0	3093
9.3	51408	0	0	0	0	0	0	3273
9.3	51552	0	0	0	0	0	0	3423
9.3	51696	0	0	0	0	0	0	3537
9.3	51840	0	0	0	0	0	0	3567
9.3	51984	0	0	0	0	0	0	3363
9.3	52128	0	0	0	0	0	0	3342
9.3	52272	0	0	0	0	0	0	3417
9.3	52416	0	0	0	0	0	0	3276
9.3	52560	0	0	0	0	0	0	3300
9.3	52704	0	0	0	0	0	0	3135
9.3	52848	0	0	0	0	0	0	3186
9.3	52992	0	0	0	0	0	0	3240
9.3	53136	0	0	0	0	0	0	3156
9.3	53280	0	0	0	0	0	0	3249
9.3	53424	0	0	0	0	0	0	3213
9.3	53568	0	0	0	0	0	0	3198
9.3	53712	0	0	0	0	0	0	3213
9.3	53856	0	0	0	0	0	0	3330
9.3	54000	0	0	0	0	0	0	3282
9.3	54144	0	0	0	0	0	0	3273
9.3	54288	0	0	0	0	0	0	3396
9.3	54432	0	0	0	0	0	0	3330
9.3	54576	0	0	0	0	0	0	3135
9.3	54720	0	0	0	0	0	0	3219
9.3	54864	0	0	0	0	0	0	3243
9.3	55008	0	0	0	0	0	0	3198
9.3	55152	0	0	0	0	0	0	3105
9.3	55296	0	0	0	0	0	0	3189
9.3	55440	0	0	0	0	0	0	3312
9.3	55584	0	0	0	0	0	0	3276
9.3	55728	0	0	0	0	0	0	3345
9.3	55872	0	0	0	0	0	0	3264
9.3	56016	0	0	0	0	0	0	3357
9.3	56160	0	0	0	0	0	0	3387
9.3	56304	0	0	0	0	0	0	3267
9.3	56448	0	0	0	0	0	0	3225
9.3	56592	0	0	0	0	0	0	3276
9.3	56736	0	0	0	0	0	0	3288
9.3	56880	0	0	0	0	0	0	3321
9.3	57024	0	0	0	0	0	0	3378
9.3	57168	0	0	0	0	0	0	3300
9.3	57312	0	0	0	0	0	0	3162
9.3	57456	0	0	0	0	0	0	3207
9.3	57600	0	0	0	0	0	0	3288
9.3	57744	0	0	0	0	0	0	3360
9.3	57888	0	0	0	0	0	0	3435
9.3	58032	0	0	0	0	0	0	3420
9.3	58176	0	0	0	0	0	0	3291
9.3	58320	0	0	0	0	0	0	3315
9.3	58464	0	0	0	0	0	0	3249
9.3	58608	0	0	0	0	0	0	3345
9.3	58752	0	0	0	0	0	0	3249
9.3	58896	0	0	0	0	0	0	3174
9.3	59040	0	0	0	0	0	0	2979
9.3	59184	0	0	0	0	0	0	3198
9.3	59328	0	0	0	0	0	0	3192
9.3	59472	0	0	0	0	0	0	3285
9.3	59616	0	0	0	0	0	0	3297
9.3	59760	0	0	0	0	0	0	3192
9.3	59904	0	0	0	0	0	0	3237
9.3	60048	0	0	0	0	0	0	3315
9.3	60192	0	0	0	0	0	0	3333
9.3	60336	0	0	0	0	0	0	3384
9.3	60480	0	0	0	0	0	0	3480
9.3	60624	0	0	0	0	0	0	3477
9.3	60768	0	0	0	0	0	0	3342
9.3	60912	0	0	0	0	0	0	3264
9.3	61056	0	0	0	0	0	0	3186
9.3	61200	0	0	0	0	0	0	3306
9.3	61344	0	0	0	0	0	0	3330
9.3	61488	0	0	0	0	0	0	3444
9.3	61632	0	0	0	0	0	0	3429
9.3	61776	0	0	0	0	0	0	3177
9.3	61920	0	0	0	0	0	0	3348
9.3	62064	0	0	0	0	0	0	3345
9.3	62208	0	0	0	0	0	0	3351
9.3	62352	0	0	0	0	0	0	3330
9.3	62496	0	0	0	0	0	0	3264
9.3	62640	0	0	0	0	0	0	3111
9.3	62784	0	0	0	0	0	0	3360
9.3	62928	0	0	0	0	0	0	3441
9.3	63072	0	0	0	0	0	0	3492
9.3	63216	0	0	0	0	0	0	3486
9.3	63360	0	0	0	0	0	0	3378
9.3	63504	0	0	0	0	0	0	3405
9.3	63648	0	0	0	0	0	0	3366
9.3	63792	0	0	0	0	0	0	3243
9.3	63936	0	0	0	0	0	0	3357
9.3	64080	0	0	0	0	0	0	3459
9.3	64224	0	0	0	0	0	0	3408
9.3	64368	0	0	0	0	0	0	3369
9.3	64512	0	0	0	0	0	0	3261
9.3	64656	0	0	0	0	0	0	3189
9.3	64800	0	0	0	0	0	0	3381
9.3	64944	0	0	0	0	0	0	3414
9.3	65088	0	0	0	0	0	0	3351
9.3	65232	0	0	0	0	0	0	3396
9.3	65376	0	0	0	0	0	0	3321
9.3	65520	0	0	0	0	0	0	3369
9.3	65664	0	0	0	0	0	0	3411
9.3	65808	0	0	0	0	0	0	3276
9.3	65952	0	0	0	0	0	0	3252
9.3	66096	0	0	0	0	0	0	3189
9.3	66240	0	0	0	0	0	0	3303
9.3	66384	0	0	0	0	0	0	3348
9.3	66528	0	0	0	0	0	0	3129
9.3	66672	0	0	0	0	0	0	3171
9.3	66816	0	0	0	0	0	0	3369
9.3	66960	0	0	0	0	0	0	3288
9.3	67104	0	0	0	0	0	0	3252
9.3	67248	0	0	0	0	0	0	3138
9.3	67392	0	0	0	0	0	0	3252
9.3	67536	0	0	0	0	0	0	3243
9.3	67680	0	0	0	0	0	0	3300
9.3	67824	0	0	0	0	0	0	3246
9.3	67968	0	0	0	0	0	0	3267
9.3	68112	0	0	0	0	0	0	3288
9.3	68256	0	0	0	0	0	0	3312
9.3	68400	0	0	0	0	0	0	3126
9.3	68544	0	0	0	0	0	0	3258
9.3	68688	0	0	0	0	0	0	3231
9.3	68832	0	0	0	0	0	0	3306
9.3	68976	0	0	0	0	0	0	3225
9.3	69120	0	0	0	0	0	0	3219
10.2	43344	0	62	0	62	62	307.801	1194
10.2	43488	0	60	0	60	60	329.744	1206
10.2	43632	0	54	0	54	54	346.657	1242
10.2	43776	0	53	0	53	53	316.718	1128
10.2	43920	0	52	0	52	52	305.688	1188
10.2	44064	0	48	0	48	48	321.65	1230
10.2	44208	0	43	0	43	43	294.657	1188
10.2	44352	0	39	0	39	39	281.632	1167
10.2	44496	0	35	0	35	35	254.641	1161
10.2	44640	0	33	0	33	33	255.58	1173
10.2	44784	0	33	0	33	33	271.543	1155
10.2	44928	0	32	0	32	32	242.555	1170
10.2	45072	0	29	0	29	29	220.494	1188
10.2	45216	0	25	0	25	25	209.464	1140
10.2	45360	0	24	0	24	24	209.464	1185
10.2	45504	0	23	0	23	23	198.434	1242
10.2	45648	0	18	0	18	18	129.315	1227
10.2	45792	0	16	0	16	16	124.27	1323
10.2	45936	0	14	0	14	14	106.203	1287
10.2	46080	0	12	0	12	12	85.1935	1263
10.2	46224	0	9	0	9	9	61.1375	1125
10.2	46368	0	7	0	7	7	35.0862	1200
10.2	46512	0	6	0	6	6	35.0862	1191
10.2	46656	0	4	0	4	4	13.0256	1257
10.2	46800	0	2	0	2	2	11.0303	1164
10.2	46944	0	1	0	1	1	0	1278
10.2	47088	0	1	0	1	1	0	1263
10.2	47232	0	0	0	0	0	0	1245
10.2	47376	0	0	0	0	0	0	1251
10.2	47520	0	0	0	0	0	0	1188
10.2	47664	0	0	0	0	0	0	1149
10.2	47808	0	0	0	0	0	0	1134
10.2	47952	0	0	0	0	0	0	1164
10.2	48096	0	0	0	0	0	0	1131
10.2	48240	0	0	0	0	0	0	1125
10.2	48384	0	0	0	0	0	0	1197
10.2	48528	0	0	0	0	0	0	1140
10.2	48672	0	0	0	0	0	0	1149
10.2	48816	0	0	0	0	0	0	1086
10.2	48960	0	0	0	0	0	0	1071
10.2	49104	0	0	0	0	0	0	1152
10.2	49248	0	0	0	0	0	0	1158
10.2	49392	0	0	0	0	0	0	1152
10.2	49536	0	0	0	0	0	0	1197
10.2	49680	0	0	0	0	0	0	1209
10.2	49824	0	0	0	0	0	0	1131
10.2	49968	0	0	0	0	0	0	1092
10.2	50112	0	0	0	0	0	0	1119
10.2	50256	0	0	0	0	0	0	1050
10.2	50400	0	0	0	0	0	0	1110
10.2	50544	0	0	0	0	0	0	1131
10.2	50688	0	0	0	0	0	0	1104
10.2	50832	0	0	0	0	0	0	1149
10.2	50976	0	0	0	0	0	0	1149
10.2	51120	0	0	0	0	0	0	1203
10.2	51264	0	0	0	0	0	0	1263
10.2	51408	0	0	0	0	0	0	1143
10.2	51552	0	0	0	0	0	0	1059
10.2	51696	0	0	0	0	0	0	1101
10.2	51840	0	0	0	0	0	0	1161
10.2	51984	0	0	0	0	0	0	1095
10.2	52128	0	0	0	0	0	0	1146
10.2	52272	0	0	0	0	0	0	1155
10.2	52416	0	0	0	0	0	0	1143
10.2	52560	0	0	0	0	0	0	1239
10.2	52704	0	0	0	0	0	0	1320
10.2	52848	0	0	0	0	0	0	1287
10.2	52992	0	0	0	0	0	0	1230
10.2	53136	0	0	0	0	0	0	1080
10.2	53280	0	0	0	0	0	0	1107
10.2	53424	0	0	0	0	0	0	1098
10.2	53568	0	0	0	0	0	0	1092
10.2	53712	0	0	0	0	0	0	1131
10.2	53856	0	0	0	0	0	0	1140
10.2	54000	0	0	0	0	0	0	1125
10.2	54144	0	0	0	0	0	0	1098
10.2	54288	0	0	0	0	0	0	1182
10.2	54432	0	0	0	0	0	0	1224
10.2	54576	0	0	0	0	0	0	1143
10.2	54720	0	0	0	0	0	0	1110
10.2	54864	0	0	0	0	0	0	1101
10.2	55008	0	0	0	0	0	0	1122
10.2	55152	0	0	0	0	0	0	1161
10.2	55296	0	0	0	0	0	0	1131
10.2	55440	0	0	0	0	0	0	1083
10.2	55584	0	0	0	0	0	0	1098
10.2	55728	0	0	0	0	0	0	1107
10.2	55872	0	0	0	0	0	0	1146
10.2	56016	0	0	0	0	0	0	1134
10.2	56160	0	0	0	0	0	0	1194
10.2	56304	0	0	0	0	0	0	1122
10.2	56448	0	0	0	0	0	0	1230
10.2	56592	0	0	0	0	0	0	1203
10.2	56736	0	0	0	0	0	0	1197
10.2	56880	0	0	0	0	0	0	1119
10.2	57024	0	0	0	0	0	0	1146
10.2	57168	0	0	0	0	0	0	1095
10.2	57312	0	0	0	0	0	0	1125
10.2	57456	0	0	0	0	0	0	1140
10.2	57600	0	0	0	0	0	0	1182
10.2	57744	0	0	0	0	0	0	1107
10.2	57888	0	0	0	0	0	0	1074
10.2	58032	0	0	0	0	0	0	1086
10.2	58176	0	0	0	0	0	0	1044
10.2	58320	0	0	0	0	0	0	1059
10.2	58464	0	0	0	0	0	0	1008
10.2	58608	0	0	0	0	0	0	1050
10.2	58752	0	0	0	0	0	0	1053
10.2	58896	0	0	0	0	0	0	1077
10.2	59040	0	0	0	0	0	0	1065
10.2	59184	0	0	0	0	0	0	1095
10.2	59328	0	0	0	0	0	0	1062
10.2	59472	0	0	0	0	0	0	1062
10.2	59616	0	0	0	0	0	0	1125
10.2	59760	0	0	0	0	0	0	1119
10.2	59904	0	0	0	0	0	0	1110
10.2	60048	0	0	0	0	0	0	1098
10.2	60192	0	0	0	0	0	0	1107
10.2	60336	0	0	0	0	0	0	1119
10.2	60480	0	0	0	0	0	0	1104
10.2	60624	0	0	0	0	0	0	1041
10.2	60768	0	0	0	0	0	0	1062
10.2	60912	0	0	0	0	0	0	1089
10.2	61056	0	0	0	0	0	0	1125
10.2	61200	0	0	0	0	0	0	1104
10.2	61344	0	0	0	0	0	0	1176
10.2	61488	0	0	0	0	0	0	1167
10.2	61632	0	0	0	0	0	0	1167
10.2	61776	0	0	0	0	0	0	1206
10.2	61920	0	0	0	0	0	0	1161
10.2	62064	0	0	0	0	0	0	1029
10.2	62208	0	0	0	0	0	0	1131
10.2	62352	0	0	0	0	0	0	1140
10.2	62496	0	0	0	0	0	0	1176
10.2	62640	0	0	0	0	0	0	1170
10.2	62784	0	0	0	0	0	0	1134
10.2	62928	0	0	0	0	0	0	1119
10.2	63072	0	0	0	0	0	0	1044
10.2	63216	0	0	0	0	0	0	1131
10.2	63360	0	0	0	0	0	0	1188
10.2	63504	0	0	0	0	0	0	1149
10.2	63648	0	0	0	0	0	0	1185
10.2	63792	0	0	0	0	0	0	1161
10.2	63936	0	0	0	0	0	0	1209
10.2	64080	0	0	0	0	0	0	1173
10.2	64224	0	0	0	0	0	0	1179
10.2	64368	0	0	0	0	0	0	1155
10.2	64512	0	0	0	0	0	0	1101
10.2	64656	0	0	0	0	0	0	1062
10.2	64800	0	0	0	0	0	0	1131
10.2	64944	0	0	0	0	0	0	1116
10.2	65088	0	0	0	0	0	0	1056
10.2	65232	0	0	0	0	0	0	1050
10.2	65376	0	0	0	0	0	0	1017
10.2	65520	0	0	0	0	0	0	1026
10.2	65664	0	0	0	0	0	0	1047
10.2	65808	0	0	0	0	0	0	1032
10.2	65952	0	0	0	0	0	0	996
10.2	66096	0	0	0	0	0	0	996
10.2	66240	0	0	0	0	0	0	1062
10.2	66384	0	0	0	0	0	0	1059
10.2	66528	0	0	0	0	0	0	1122
10.2	66672	0	0	0	0	0	0	1035
10.2	66816	0	0	0	0	0	0	1068
10.2	66960	0	0	0	0	0	0	993
10.2	67104	0	0	0	0	0	0	1089
10.2	67248	0	0	0	0	0	0	1191
10.2	67392	0	0	0	0	0	0	1050
10.2	67536	0	0	0	0	0	0	1113
10.2	67680	0	0	0	0	0	0	1152
10.2	67824	0	0	0	0	0	0	1107
10.2	67968	0	0	0	0	0	0	1056
10.2	68112	0	0	0	0	0	0	1062
10.2	68256	0	0	0	0	0	0	1197
10.2	68400	0	0	0	0	0	0	1188
10.2	68544	0	0	0	0	0	0	1107
10.2	68688	0	0	0	0	0	0	1107
10.2	68832	0	0	0	0	0	0	1107
10.2	68976	0	0	0	0	0	0	1125
10.2	69120	0	0	0	0	0	0	1173
11.1	43344	0	30	0	30	30	55.1515	879
11.1	43488	0	29	0	29	29	51.165	759
11.1	43632	0	28	0	28	28	194.575	822
11.1	43776	0	28	0	28	28	51.165	834
11.1	43920	0	26	0	26	26	44.1212	780
11.1	44064	0	26	0	26	26	48.1119	840
11.1	44208	0	24	0	24	24	44.1254	828
11.1	44352	0	24	0	24	24	40.1347	813
11.1	44496	0	21	0	21	21	29.1044	777
11.1	44640	0	19	0	19	19	115.362	780
11.1	44784	0	18	0	18	18	31.0997	828
11.1	44928	0	17	0	17	17	31.0997	882
11.1	45072	0	17	0	17	17	29.1044	831
11.1	45216	0	14	0	14	14	29.1044	843
11.1	45360	0	12	0	12	12	22.0627	960
11.1	45504	0	10	0	10	10	11.0303	1020
11.1	45648	0	10	0	10	10	9.03704	1026
11.1	45792	0	8	0	8	8	0	876
11.1	45936	0	8	0	8	8	0	849
11.1	46080	0	7	0	7	7	0	825
11.1	46224	0	6	0	6	6	0	885
11.1	46368	0	6	0	6	6	0	960
11.1	46512	0	6	0	6	6	0	1134
11.1	46656	0	5	0	5	5	0	1014
11.1	46800	0	4	0	4	4	31.0997	1023
11.1	46944	0	3	0	3	3	0	948
11.1	47088	0	2	0	2	2	0	861
11.1	47232	0	1	0	1	1	0	813
11.1	47376	0	0	0	0	0	0	720
11.1	47520	0	0	0	0	0	0	777
11.1	47664	0	0	0	0	0	0	780
11.1	47808	0	0	0	0	0	0	807
11.1	47952	0	0	0	0	0	0	798
11.1	48096	0	0	0	0	0	0	789
11.1	48240	0	0	0	0	0	0	765
11.1	48384	0	0	0	0	0	0	678
11.1	48528	0	0	0	0	0	0	744
11.1	48672	0	0	0	0	0	0	762
11.1	48816	0	0	0	0	0	0	729
11.1	48960	0	0	0	0	0	0	699
11.1	49104	0	0	0	0	0	0	771
11.1	49248	0	0	0	0	0	0	834
11.1	49392	0	0	0	0	0	0	834
11.1	49536	0	0	0	0	0	0	807
11.1	49680	0	0	0	0	0	0	840
11.1	49824	0	0	0	0	0	0	789
11.1	49968	0	0	0	0	0	0	741
11.1	50112	0	0	0	0	0	0	798
11.1	50256	0	0	0	0	0	0	747
11.1	50400	0	0	0	0	0	0	774
11.1	50544	0	0	0	0	0	0	837
11.1	50688	0	0	0	0	0	0	867
11.1	50832	0	0	0	0	0	0	780
11.1	50976	0	0	0	0	0	0	867
11.1	51120	0	0	0	0	0	0	843
11.1	51264	0	0	0	0	0	0	798
11.1	51408	0	0	0	0	0	0	801
11.1	51552	0	0	0	0	0	0	834
11.1	51696	0	0	0	0	0	0	834
11.1	51840	0	0	0	0	0	0	822
11.1	51984	0	0	0	0	0	0	816
11.1	52128	0	0	0	0	0	0	777
11.1	52272	0	0	0	0	0	0	774
11.1	52416	0	0	0	0	0	0	768
11.1	52560	0	0	0	0	0	0	798
11.1	52704	0	0	0	0	0	0	840
11.1	52848	0	0	0	0	0	0	885
11.1	52992	0	0	0	0	0	0	906
11.1	53136	0	0	0	0	0	0	807
11.1	53280	0	0	0	0	0	0	765
11.1	53424	0	0	0	0	0	0	780
11.1	53568	0	0	0	0	0	0	756
11.1	53712	0	0	0	0	0	0	768
11.1	53856	0	0	0	0	0	0	780
11.1	54000	0	0	0	0	0	0	795
11.1	54144	0	0	0	0	0	0	750
11.1	54288	0	0	0	0	0	0	771
11.1	54432	0	0	0	0	0	0	819
11.1	54576	0	0	0	0	0	0	738
11.1	54720	0	0	0	0	0	0	768
11.1	54864	0	0	0	0	0	0	840
11.1	55008	0	0	0	0	0	0	795
11.1	55152	0	0	0	0	0	0	819
11.1	55296	0	0	0	0	0	0	834
11.1	55440	0	0	0	0	0	0	804
11.1	55584	0	0	0	0	0	0	816
11.1	55728	0	0	0	0	0	0	822
11.1	55872	0	0	0	0	0	0	786
11.1	56016	0	0	0	0	0	0	843
11.1	56160	0	0	0	0	0	0	876
11.1	56304	0	0	0	0	0	0	894
11.1	56448	0	0	0	0	0	0	849
11.1	56592	0	0	0	0	0	0	822
11.1	56736	0	0	0	0	0	0	810
11.1	56880	0	0	0	0	0	0	810
11.1	57024	0	0	0	0	0	0	822
11.1	57168	0	0	0	0	0	0	846
11.1	57312	0	0	0	0	0	0	879
11.1	57456	0	0	0	0	0	0	837
11.1	57600	0	0	0	0	0	0	819
11.1	57744	0	0	0	0	0	0	807
11.1	57888	0	0	0	0	0	0	864
11.1	58032	0	0	0	0	0	0	834
11.1	58176	0	0	0	0	0	0	789
11.1	58320	0	0	0	0	0	0	762
11.1	58464	0	0	0	0	0	0	822
11.1	58608	0	0	0	0	0	0	819
11.1	58752	0	0	0	0	0	0	804
11.1	58896	0	0	0	0	0	0	753
11.1	59040	0	0	0	0	0	0	777
11.1	59184	0	0	0	0	0	0	822
11.1	59328	0	0	0	0	0	0	852
11.1	59472	0	0	0	0	0	0	828
11.1	59616	0	0	0	0	0	0	864
11.1	59760	0	0	0	0	0	0	885
11.1	59904	0	0	0	0	0	0	834
11.1	60048	0	0	0	0	0	0	885
11.1	60192	0	0	0	0	0	0	795
11.1	60336	0	0	0	0	0	0	870
11.1	60480	0	0	0	0	0	0	867
11.1	60624	0	0	0	0	0	0	897
11.1	60768	0	0	0	0	0	0	771
11.1	60912	0	0	0	0	0	0	798
11.1	61056	0	0	0	0	0	0	771
11.1	61200	0	0	0	0	0	0	762
11.1	61344	0	0	0	0	0	0	765
11.1	61488	0	0	0	0	0	0	768
11.1	61632	0	0	0	0	0	0	831
11.1	61776	0	0	0	0	0	0	810
11.1	61920	0	0	0	0	0	0	840
11.1	62064	0	0	0	0	0	0	861
11.1	62208	0	0	0	0	0	0	825
11.1	62352	0	0	0	0	0	0	783
11.1	62496	0	0	0	0	0	0	789
11.1	62640	0	0	0	0	0	0	810
11.1	62784	0	0	0	0	0	0	837
11.1	62928	0	0	0	0	0	0	792
11.1	63072	0	0	0	0	0	0	759
11.1	63216	0	0	0	0	0	0	798
11.1	63360	0	0	0	0	0	0	801
11.1	63504	0	0	0	0	0	0	762
11.1	63648	0	0	0	0	0	0	852
11.1	63792	0	0	0	0	0	0	807
11.1	63936	0	0	0	0	0	0	846
11.1	64080	0	0	0	0	0	0	786
11.1	64224	0	0	0	0	0	0	789
11.1	64368	0	0	0	0	0	0	888
11.1	64512	0	0	0	0	0	0	927
11.1	64656	0	0	0	0	0	0	894
11.1	64800	0	0	0	0	0	0	786
11.1	64944	0	0	0	0	0	0	771
11.1	65088	0	0	0	0	0	0	783
11.1	65232	0	0	0	0	0	0	840
11.1	65376	0	0	0	0	0	0	840
11.1	65520	0	0	0	0	0	0	870
11.1	65664	0	0	0	0	0	0	840
11.1	65808	0	0	0	0	0	0	798
11.1	65952	0	0	0	0	0	0	792
11.1	66096	0	0	0	0	0	0	759
11.1	66240	0	0	0	0	0	0	888
11.1	66384	0	0	0	0	0	0	831
11.1	66528	0	0	0	0	0	0	828
11.1	66672	0	0	0	0	0	0	840
11.1	66816	0	0	0	0	0	0	849
11.1	66960	0	0	0	0	0	0	834
11.1	67104	0	0	0	0	0	0	852
11.1	67248	0	0	0	0	0	0	804
11.1	67392	0	0	0	0	0	0	795
11.1	67536	0	0	0	0	0	0	807
11.1	67680	0	0	0	0	0	0	894
11.1	67824	0	0	0	0	0	0	831
11.1	67968	0	0	0	0	0	0	867
11.1	68112	0	0	0	0	0	0	930
11.1	68256	0	0	0	0	0	0	894
11.1	68400	0	0	0	0	0	0	807
11.1	68544	0	0	0	0	0	0	849
11.1	68688	0	0	0	0	0	0	801
11.1	68832	0	0	0	0	0	0	792
11.1	68976	0	0	0	0	0	0	831
11.1	69120	0	0	0	0	0	0	888
12.3	43344	0	27	0	27	27	22.0606	1563
12.3	43488	0	24	0	24	24	22.0606	1659
12.3	43632	0	24	0	24	24	26.0513	1608
12.3	43776	0	18	0	18	18	22.0606	1542
12.3	43920	0	17	0	17	17	22.0606	1503
12.3	44064	0	11	0	11	11	11.0303	1536
12.3	44208	0	9	0	9	9	11.0303	1551
12.3	44352	0	7	0	7	7	11.0303	1551
12.3	44496	0	3	0	3	3	0	1587
12.3	44640	0	2	0	2	2	0	1539
12.3	44784	0	2	0	2	2	0	1539
12.3	44928	0	1	0	1	1	0	1530
12.3	45072	0	1	0	1	1	0	1560
12.3	45216	0	1	0	1	1	0	1518
12.3	45360	0	1	0	1	1	0	1503
12.3	45504	0	1	0	1	1	0	1536
12.3	45648	0	0	0	0	0	0	1473
12.3	45792	0	0	0	0	0	0	1410
12.3	45936	0	0	0	0	0	0	1533
[truncated: 34,001 more rows]
