# Supplementary material for: GEODE: an in silico tool that translates in vitro to in vivo predictions of tuberculosis antibiotic combination efficacy
Source: Front Pharmacol. 2025 Oct 17;16:1639673. doi: 10.3389/fphar.2025.1639673 (PMC12575316; doi:10.3389/fphar.2025.1639673)
Supplement: Supplementary file 2 [file Supplementaryfile4.zip › simulation_data/BPaL-NN.csv]

exp	time	Int.Mtb.	Ext.Mtb.	repExtMtb	NonReplExt.Mtb.	TotMtb.	TotMtbInGranScaledRing	TotPethot
2.2	43344	0	18	0	18	18	101.272	1119
2.2	43488	0	15	0	15	15	111.249	1128
2.2	43632	0	12	0	12	12	87.1934	1089
2.2	43776	0	10	0	10	10	93.1814	1026
2.2	43920	0	8	0	8	8	65.1315	1020
2.2	44064	0	7	0	7	7	48.1152	1059
2.2	44208	0	7	0	7	7	50.1085	1071
2.2	44352	0	6	0	6	6	24.0559	1059
2.2	44496	0	4	0	4	4	28.0479	993
2.2	44640	0	4	0	4	4	28.0479	1089
2.2	44784	0	3	0	3	3	0	1065
2.2	44928	0	3	0	3	3	15.0222	1068
2.2	45072	0	2	0	2	2	15.0222	1077
2.2	45216	0	1	0	1	1	15.0222	1035
2.2	45360	0	0	0	0	0	0	1134
2.2	45504	0	0	0	0	0	0	1227
2.2	45648	0	0	0	0	0	0	1122
2.2	45792	0	0	0	0	0	0	1116
2.2	45936	0	0	0	0	0	0	1089
2.2	46080	0	0	0	0	0	0	1056
2.2	46224	0	0	0	0	0	0	1035
2.2	46368	0	0	0	0	0	0	1026
2.2	46512	0	0	0	0	0	0	1017
2.2	46656	0	0	0	0	0	0	1005
2.2	46800	0	0	0	0	0	0	1035
2.2	46944	0	0	0	0	0	0	1056
2.2	47088	0	0	0	0	0	0	1083
2.2	47232	0	0	0	0	0	0	1146
2.2	47376	0	0	0	0	0	0	1122
2.2	47520	0	0	0	0	0	0	1047
2.2	47664	0	0	0	0	0	0	1059
2.2	47808	0	0	0	0	0	0	1038
2.2	47952	0	0	0	0	0	0	1101
2.2	48096	0	0	0	0	0	0	1104
2.2	48240	0	0	0	0	0	0	1065
2.2	48384	0	0	0	0	0	0	1014
2.2	48528	0	0	0	0	0	0	1068
2.2	48672	0	0	0	0	0	0	1116
2.2	48816	0	0	0	0	0	0	996
2.2	48960	0	0	0	0	0	0	1017
2.2	49104	0	0	0	0	0	0	1158
2.2	49248	0	0	0	0	0	0	1158
2.2	49392	0	0	0	0	0	0	1098
2.2	49536	0	0	0	0	0	0	1020
2.2	49680	0	0	0	0	0	0	975
2.2	49824	0	0	0	0	0	0	1038
2.2	49968	0	0	0	0	0	0	1059
2.2	50112	0	0	0	0	0	0	978
2.2	50256	0	0	0	0	0	0	1008
2.2	50400	0	0	0	0	0	0	1029
2.2	50544	0	0	0	0	0	0	1038
2.2	50688	0	0	0	0	0	0	1071
2.2	50832	0	0	0	0	0	0	1050
2.2	50976	0	0	0	0	0	0	1101
2.2	51120	0	0	0	0	0	0	1044
2.2	51264	0	0	0	0	0	0	1059
2.2	51408	0	0	0	0	0	0	1023
2.2	51552	0	0	0	0	0	0	1065
2.2	51696	0	0	0	0	0	0	1104
2.2	51840	0	0	0	0	0	0	1002
2.2	51984	0	0	0	0	0	0	894
2.2	52128	0	0	0	0	0	0	966
2.2	52272	0	0	0	0	0	0	996
2.2	52416	0	0	0	0	0	0	1005
2.2	52560	0	0	0	0	0	0	999
2.2	52704	0	0	0	0	0	0	999
2.2	52848	0	0	0	0	0	0	1107
2.2	52992	0	0	0	0	0	0	1044
2.2	53136	0	0	0	0	0	0	1128
2.2	53280	0	0	0	0	0	0	1107
2.2	53424	0	0	0	0	0	0	1071
2.2	53568	0	0	0	0	0	0	1014
2.2	53712	0	0	0	0	0	0	1071
2.2	53856	0	0	0	0	0	0	1095
2.2	54000	0	0	0	0	0	0	1077
2.2	54144	0	0	0	0	0	0	1080
2.2	54288	0	0	0	0	0	0	1002
2.2	54432	0	0	0	0	0	0	1065
2.2	54576	0	0	0	0	0	0	1035
2.2	54720	0	0	0	0	0	0	1161
2.2	54864	0	0	0	0	0	0	1086
2.2	55008	0	0	0	0	0	0	1080
2.2	55152	0	0	0	0	0	0	1026
2.2	55296	0	0	0	0	0	0	1137
2.2	55440	0	0	0	0	0	0	1128
2.2	55584	0	0	0	0	0	0	1188
2.2	55728	0	0	0	0	0	0	1041
2.2	55872	0	0	0	0	0	0	1026
2.2	56016	0	0	0	0	0	0	1131
2.2	56160	0	0	0	0	0	0	1101
2.2	56304	0	0	0	0	0	0	1125
2.2	56448	0	0	0	0	0	0	1080
2.2	56592	0	0	0	0	0	0	981
2.2	56736	0	0	0	0	0	0	996
2.2	56880	0	0	0	0	0	0	1008
2.2	57024	0	0	0	0	0	0	1023
2.2	57168	0	0	0	0	0	0	1047
2.2	57312	0	0	0	0	0	0	1098
2.2	57456	0	0	0	0	0	0	1101
2.2	57600	0	0	0	0	0	0	1071
2.2	57744	0	0	0	0	0	0	1011
2.2	57888	0	0	0	0	0	0	1017
2.2	58032	0	0	0	0	0	0	1107
2.2	58176	0	0	0	0	0	0	1149
2.2	58320	0	0	0	0	0	0	1095
2.2	58464	0	0	0	0	0	0	1086
2.2	58608	0	0	0	0	0	0	996
2.2	58752	0	0	0	0	0	0	1011
2.2	58896	0	0	0	0	0	0	1053
2.2	59040	0	0	0	0	0	0	1029
2.2	59184	0	0	0	0	0	0	1008
2.2	59328	0	0	0	0	0	0	996
2.2	59472	0	0	0	0	0	0	1128
2.2	59616	0	0	0	0	0	0	1047
2.2	59760	0	0	0	0	0	0	1077
2.2	59904	0	0	0	0	0	0	1032
2.2	60048	0	0	0	0	0	0	1086
2.2	60192	0	0	0	0	0	0	1053
2.2	60336	0	0	0	0	0	0	1062
2.2	60480	0	0	0	0	0	0	1062
2.2	60624	0	0	0	0	0	0	1062
2.2	60768	0	0	0	0	0	0	1089
2.2	60912	0	0	0	0	0	0	1089
2.2	61056	0	0	0	0	0	0	1086
2.2	61200	0	0	0	0	0	0	1089
2.2	61344	0	0	0	0	0	0	1014
2.2	61488	0	0	0	0	0	0	1089
2.2	61632	0	0	0	0	0	0	1050
2.2	61776	0	0	0	0	0	0	1029
2.2	61920	0	0	0	0	0	0	1095
2.2	62064	0	0	0	0	0	0	1041
2.2	62208	0	0	0	0	0	0	1059
2.2	62352	0	0	0	0	0	0	996
2.2	62496	0	0	0	0	0	0	1044
2.2	62640	0	0	0	0	0	0	1092
2.2	62784	0	0	0	0	0	0	1098
2.2	62928	0	0	0	0	0	0	1062
2.2	63072	0	0	0	0	0	0	1059
2.2	63216	0	0	0	0	0	0	1038
2.2	63360	0	0	0	0	0	0	1119
2.2	63504	0	0	0	0	0	0	1068
2.2	63648	0	0	0	0	0	0	1173
2.2	63792	0	0	0	0	0	0	1095
2.2	63936	0	0	0	0	0	0	1041
2.2	64080	0	0	0	0	0	0	1032
2.2	64224	0	0	0	0	0	0	1005
2.2	64368	0	0	0	0	0	0	1005
2.2	64512	0	0	0	0	0	0	1008
2.2	64656	0	0	0	0	0	0	963
2.2	64800	0	0	0	0	0	0	1053
2.2	64944	0	0	0	0	0	0	1053
2.2	65088	0	0	0	0	0	0	1071
2.2	65232	0	0	0	0	0	0	1140
2.2	65376	0	0	0	0	0	0	1071
2.2	65520	0	0	0	0	0	0	1080
2.2	65664	0	0	0	0	0	0	1068
2.2	65808	0	0	0	0	0	0	1110
2.2	65952	0	0	0	0	0	0	1032
2.2	66096	0	0	0	0	0	0	1026
2.2	66240	0	0	0	0	0	0	1011
2.2	66384	0	0	0	0	0	0	1029
2.2	66528	0	0	0	0	0	0	1029
2.2	66672	0	0	0	0	0	0	1059
2.2	66816	0	0	0	0	0	0	1038
2.2	66960	0	0	0	0	0	0	1152
2.2	67104	0	0	0	0	0	0	1074
2.2	67248	0	0	0	0	0	0	996
2.2	67392	0	0	0	0	0	0	972
2.2	67536	0	0	0	0	0	0	1014
2.2	67680	0	0	0	0	0	0	1017
2.2	67824	0	0	0	0	0	0	1023
2.2	67968	0	0	0	0	0	0	1017
2.2	68112	0	0	0	0	0	0	1014
2.2	68256	0	0	0	0	0	0	993
2.2	68400	0	0	0	0	0	0	1149
2.2	68544	0	0	0	0	0	0	1119
2.2	68688	0	0	0	0	0	0	1083
2.2	68832	0	0	0	0	0	0	1089
2.2	68976	0	0	0	0	0	0	1044
2.2	69120	0	0	0	0	0	0	1104
3.2	43344	0	364	0	364	364	3003.94	3210
3.2	43488	0	301	0	301	301	2514.58	3231
3.2	43632	0	250	0	250	250	2138.34	3180
3.2	43776	0	204	0	204	204	1729.01	3198
3.2	43920	0	176	0	176	176	1520.01	3351
3.2	44064	0	144	0	144	144	1251.38	3279
3.2	44208	0	113	0	113	113	986.083	3246
3.2	44352	0	86	0	86	86	708.565	3222
3.2	44496	0	69	0	69	69	550.813	3249
3.2	44640	0	57	0	57	57	450.194	3375
3.2	44784	0	47	0	47	47	359.36	3228
3.2	44928	0	37	0	37	37	282.66	3345
3.2	45072	0	29	0	29	29	208.705	3393
3.2	45216	0	24	0	24	24	179.152	3339
3.2	45360	0	19	0	19	19	133.97	3396
3.2	45504	0	12	0	12	12	78.525	3159
3.2	45648	0	9	0	9	9	57.3698	3294
3.2	45792	0	9	0	9	9	49.4342	3333
3.2	45936	0	6	0	6	6	35.2927	3309
3.2	46080	0	5	0	5	5	41.233	3258
3.2	46224	0	4	0	4	4	32.196	3264
3.2	46368	0	4	0	4	4	30.2405	3165
3.2	46512	0	2	0	2	2	18.0923	3309
3.2	46656	0	1	0	1	1	5.06667	3222
3.2	46800	0	1	0	1	1	5.06667	3336
3.2	46944	0	1	0	1	1	5.06667	3177
3.2	47088	0	0	0	0	0	0	3048
3.2	47232	0	0	0	0	0	0	3168
3.2	47376	0	0	0	0	0	0	3228
3.2	47520	0	0	0	0	0	0	3123
3.2	47664	0	0	0	0	0	0	3165
3.2	47808	0	0	0	0	0	0	3177
3.2	47952	0	0	0	0	0	0	3138
3.2	48096	0	0	0	0	0	0	3201
3.2	48240	0	0	0	0	0	0	3270
3.2	48384	0	0	0	0	0	0	3045
3.2	48528	0	0	0	0	0	0	3207
3.2	48672	0	0	0	0	0	0	3060
3.2	48816	0	0	0	0	0	0	3102
3.2	48960	0	0	0	0	0	0	3237
3.2	49104	0	0	0	0	0	0	3252
3.2	49248	0	0	0	0	0	0	3252
3.2	49392	0	0	0	0	0	0	3102
3.2	49536	0	0	0	0	0	0	3159
3.2	49680	0	0	0	0	0	0	3216
3.2	49824	0	0	0	0	0	0	3063
3.2	49968	0	0	0	0	0	0	3048
3.2	50112	0	0	0	0	0	0	3216
3.2	50256	0	0	0	0	0	0	3162
3.2	50400	0	0	0	0	0	0	3162
3.2	50544	0	0	0	0	0	0	3099
3.2	50688	0	0	0	0	0	0	3084
3.2	50832	0	0	0	0	0	0	3135
3.2	50976	0	0	0	0	0	0	3369
3.2	51120	0	0	0	0	0	0	3306
3.2	51264	0	0	0	0	0	0	3123
3.2	51408	0	0	0	0	0	0	3270
3.2	51552	0	0	0	0	0	0	3252
3.2	51696	0	0	0	0	0	0	3210
3.2	51840	0	0	0	0	0	0	3126
3.2	51984	0	0	0	0	0	0	3231
3.2	52128	0	0	0	0	0	0	3258
3.2	52272	0	0	0	0	0	0	3312
3.2	52416	0	0	0	0	0	0	3249
3.2	52560	0	0	0	0	0	0	3357
3.2	52704	0	0	0	0	0	0	3204
3.2	52848	0	0	0	0	0	0	3339
3.2	52992	0	0	0	0	0	0	3147
3.2	53136	0	0	0	0	0	0	3225
3.2	53280	0	0	0	0	0	0	3216
3.2	53424	0	0	0	0	0	0	3168
3.2	53568	0	0	0	0	0	0	2961
3.2	53712	0	0	0	0	0	0	3105
3.2	53856	0	0	0	0	0	0	3129
3.2	54000	0	0	0	0	0	0	3087
3.2	54144	0	0	0	0	0	0	3150
3.2	54288	0	0	0	0	0	0	3162
3.2	54432	0	0	0	0	0	0	3159
3.2	54576	0	0	0	0	0	0	2994
3.2	54720	0	0	0	0	0	0	3210
3.2	54864	0	0	0	0	0	0	3183
3.2	55008	0	0	0	0	0	0	3117
3.2	55152	0	0	0	0	0	0	3195
3.2	55296	0	0	0	0	0	0	3216
3.2	55440	0	0	0	0	0	0	3234
3.2	55584	0	0	0	0	0	0	3240
3.2	55728	0	0	0	0	0	0	3162
3.2	55872	0	0	0	0	0	0	3156
3.2	56016	0	0	0	0	0	0	3015
3.2	56160	0	0	0	0	0	0	3048
3.2	56304	0	0	0	0	0	0	3177
3.2	56448	0	0	0	0	0	0	3213
3.2	56592	0	0	0	0	0	0	3159
3.2	56736	0	0	0	0	0	0	3174
3.2	56880	0	0	0	0	0	0	3249
3.2	57024	0	0	0	0	0	0	3141
3.2	57168	0	0	0	0	0	0	3060
3.2	57312	0	0	0	0	0	0	3213
3.2	57456	0	0	0	0	0	0	3150
3.2	57600	0	0	0	0	0	0	3102
3.2	57744	0	0	0	0	0	0	3204
3.2	57888	0	0	0	0	0	0	3180
3.2	58032	0	0	0	0	0	0	3066
3.2	58176	0	0	0	0	0	0	3162
3.2	58320	0	0	0	0	0	0	3246
3.2	58464	0	0	0	0	0	0	3216
3.2	58608	0	0	0	0	0	0	3177
3.2	58752	0	0	0	0	0	0	3015
3.2	58896	0	0	0	0	0	0	3072
3.2	59040	0	0	0	0	0	0	3135
3.2	59184	0	0	0	0	0	0	3222
3.2	59328	0	0	0	0	0	0	3018
3.2	59472	0	0	0	0	0	0	3066
3.2	59616	0	0	0	0	0	0	3081
3.2	59760	0	0	0	0	0	0	3186
3.2	59904	0	0	0	0	0	0	3216
3.2	60048	0	0	0	0	0	0	3174
3.2	60192	0	0	0	0	0	0	3204
3.2	60336	0	0	0	0	0	0	3183
3.2	60480	0	0	0	0	0	0	3150
3.2	60624	0	0	0	0	0	0	3237
3.2	60768	0	0	0	0	0	0	3186
3.2	60912	0	0	0	0	0	0	3162
3.2	61056	0	0	0	0	0	0	3255
3.2	61200	0	0	0	0	0	0	3393
3.2	61344	0	0	0	0	0	0	3207
3.2	61488	0	0	0	0	0	0	3279
3.2	61632	0	0	0	0	0	0	3279
3.2	61776	0	0	0	0	0	0	3195
3.2	61920	0	0	0	0	0	0	3300
3.2	62064	0	0	0	0	0	0	3285
3.2	62208	0	0	0	0	0	0	3198
3.2	62352	0	0	0	0	0	0	3282
3.2	62496	0	0	0	0	0	0	3075
3.2	62640	0	0	0	0	0	0	3201
3.2	62784	0	0	0	0	0	0	3300
3.2	62928	0	0	0	0	0	0	3213
3.2	63072	0	0	0	0	0	0	3174
3.2	63216	0	0	0	0	0	0	3030
3.2	63360	0	0	0	0	0	0	3072
3.2	63504	0	0	0	0	0	0	3033
3.2	63648	0	0	0	0	0	0	3090
3.2	63792	0	0	0	0	0	0	3051
3.2	63936	0	0	0	0	0	0	3132
3.2	64080	0	0	0	0	0	0	3135
3.2	64224	0	0	0	0	0	0	3174
3.2	64368	0	0	0	0	0	0	3030
3.2	64512	0	0	0	0	0	0	3228
3.2	64656	0	0	0	0	0	0	3150
3.2	64800	0	0	0	0	0	0	3048
3.2	64944	0	0	0	0	0	0	3168
3.2	65088	0	0	0	0	0	0	3168
3.2	65232	0	0	0	0	0	0	3156
3.2	65376	0	0	0	0	0	0	3075
3.2	65520	0	0	0	0	0	0	3240
3.2	65664	0	0	0	0	0	0	3183
3.2	65808	0	0	0	0	0	0	3228
3.2	65952	0	0	0	0	0	0	3063
3.2	66096	0	0	0	0	0	0	3099
3.2	66240	0	0	0	0	0	0	3168
3.2	66384	0	0	0	0	0	0	3027
3.2	66528	0	0	0	0	0	0	3060
3.2	66672	0	0	0	0	0	0	3168
3.2	66816	0	0	0	0	0	0	3240
3.2	66960	0	0	0	0	0	0	3291
3.2	67104	0	0	0	0	0	0	3339
3.2	67248	0	0	0	0	0	0	3252
3.2	67392	0	0	0	0	0	0	3207
3.2	67536	0	0	0	0	0	0	3090
3.2	67680	0	0	0	0	0	0	3213
3.2	67824	0	0	0	0	0	0	3186
3.2	67968	0	0	0	0	0	0	3201
3.2	68112	0	0	0	0	0	0	3105
3.2	68256	0	0	0	0	0	0	3219
3.2	68400	0	0	0	0	0	0	3303
3.2	68544	0	0	0	0	0	0	3171
3.2	68688	0	0	0	0	0	0	3147
3.2	68832	0	0	0	0	0	0	3135
3.2	68976	0	0	0	0	0	0	3150
3.2	69120	0	0	0	0	0	0	3228
4.1	43344	0	51	0	51	51	179.226	2259
4.1	43488	0	42	0	42	42	395.453	2259
4.1	43632	0	34	0	34	34	308.356	2169
4.1	43776	0	30	0	30	30	107.153	2100
4.1	43920	0	28	0	28	28	105.156	2214
4.1	44064	0	23	0	23	23	92.1307	2202
4.1	44208	0	19	0	19	19	73.1145	2178
4.1	44352	0	16	0	16	16	124.173	2043
4.1	44496	0	12	0	12	12	92.1315	2115
4.1	44640	0	9	0	9	9	32.0418	2247
4.1	44784	0	5	0	5	5	13.0256	2229
4.1	44928	0	2	0	2	2	0	2274
4.1	45072	0	2	0	2	2	19.0175	2316
4.1	45216	0	1	0	1	1	0	2148
4.1	45360	0	1	0	1	1	0	2319
4.1	45504	0	1	0	1	1	0	2325
4.1	45648	0	0	0	0	0	0	2298
4.1	45792	0	0	0	0	0	0	2187
4.1	45936	0	0	0	0	0	0	2112
4.1	46080	0	0	0	0	0	0	2016
4.1	46224	0	0	0	0	0	0	2076
4.1	46368	0	0	0	0	0	0	2130
4.1	46512	0	0	0	0	0	0	2142
4.1	46656	0	0	0	0	0	0	2139
4.1	46800	0	0	0	0	0	0	2121
4.1	46944	0	0	0	0	0	0	2136
4.1	47088	0	0	0	0	0	0	2139
4.1	47232	0	0	0	0	0	0	2067
4.1	47376	0	0	0	0	0	0	2022
4.1	47520	0	0	0	0	0	0	1938
4.1	47664	0	0	0	0	0	0	2031
4.1	47808	0	0	0	0	0	0	2166
4.1	47952	0	0	0	0	0	0	2112
4.1	48096	0	0	0	0	0	0	2208
4.1	48240	0	0	0	0	0	0	2238
4.1	48384	0	0	0	0	0	0	2190
4.1	48528	0	0	0	0	0	0	2010
4.1	48672	0	0	0	0	0	0	2058
4.1	48816	0	0	0	0	0	0	2073
4.1	48960	0	0	0	0	0	0	2100
4.1	49104	0	0	0	0	0	0	2145
4.1	49248	0	0	0	0	0	0	2109
4.1	49392	0	0	0	0	0	0	2232
4.1	49536	0	0	0	0	0	0	2244
4.1	49680	0	0	0	0	0	0	2214
4.1	49824	0	0	0	0	0	0	2103
4.1	49968	0	0	0	0	0	0	2145
4.1	50112	0	0	0	0	0	0	2106
4.1	50256	0	0	0	0	0	0	2133
4.1	50400	0	0	0	0	0	0	2031
4.1	50544	0	0	0	0	0	0	2022
4.1	50688	0	0	0	0	0	0	2004
4.1	50832	0	0	0	0	0	0	2061
4.1	50976	0	0	0	0	0	0	2073
4.1	51120	0	0	0	0	0	0	2172
4.1	51264	0	0	0	0	0	0	2211
4.1	51408	0	0	0	0	0	0	2253
4.1	51552	0	0	0	0	0	0	2385
4.1	51696	0	0	0	0	0	0	2370
4.1	51840	0	0	0	0	0	0	2238
4.1	51984	0	0	0	0	0	0	2151
4.1	52128	0	0	0	0	0	0	2163
4.1	52272	0	0	0	0	0	0	2160
4.1	52416	0	0	0	0	0	0	2160
4.1	52560	0	0	0	0	0	0	2145
4.1	52704	0	0	0	0	0	0	2163
4.1	52848	0	0	0	0	0	0	2112
4.1	52992	0	0	0	0	0	0	2112
4.1	53136	0	0	0	0	0	0	2250
4.1	53280	0	0	0	0	0	0	2217
4.1	53424	0	0	0	0	0	0	2199
4.1	53568	0	0	0	0	0	0	2139
4.1	53712	0	0	0	0	0	0	2115
4.1	53856	0	0	0	0	0	0	2151
4.1	54000	0	0	0	0	0	0	2130
4.1	54144	0	0	0	0	0	0	2205
4.1	54288	0	0	0	0	0	0	2133
4.1	54432	0	0	0	0	0	0	2178
4.1	54576	0	0	0	0	0	0	2181
4.1	54720	0	0	0	0	0	0	2136
4.1	54864	0	0	0	0	0	0	2046
4.1	55008	0	0	0	0	0	0	2094
4.1	55152	0	0	0	0	0	0	2190
4.1	55296	0	0	0	0	0	0	2211
4.1	55440	0	0	0	0	0	0	2271
4.1	55584	0	0	0	0	0	0	2136
4.1	55728	0	0	0	0	0	0	2091
4.1	55872	0	0	0	0	0	0	2130
4.1	56016	0	0	0	0	0	0	2082
4.1	56160	0	0	0	0	0	0	2127
4.1	56304	0	0	0	0	0	0	2136
4.1	56448	0	0	0	0	0	0	2202
4.1	56592	0	0	0	0	0	0	2181
4.1	56736	0	0	0	0	0	0	2142
4.1	56880	0	0	0	0	0	0	2079
4.1	57024	0	0	0	0	0	0	2118
4.1	57168	0	0	0	0	0	0	2175
4.1	57312	0	0	0	0	0	0	2235
4.1	57456	0	0	0	0	0	0	2106
4.1	57600	0	0	0	0	0	0	2160
4.1	57744	0	0	0	0	0	0	2238
4.1	57888	0	0	0	0	0	0	2115
4.1	58032	0	0	0	0	0	0	2118
4.1	58176	0	0	0	0	0	0	2028
4.1	58320	0	0	0	0	0	0	2103
4.1	58464	0	0	0	0	0	0	2181
4.1	58608	0	0	0	0	0	0	2169
4.1	58752	0	0	0	0	0	0	2175
4.1	58896	0	0	0	0	0	0	2193
4.1	59040	0	0	0	0	0	0	2052
4.1	59184	0	0	0	0	0	0	2250
4.1	59328	0	0	0	0	0	0	2238
4.1	59472	0	0	0	0	0	0	2202
4.1	59616	0	0	0	0	0	0	2136
4.1	59760	0	0	0	0	0	0	2094
4.1	59904	0	0	0	0	0	0	2244
4.1	60048	0	0	0	0	0	0	2229
4.1	60192	0	0	0	0	0	0	2181
4.1	60336	0	0	0	0	0	0	2211
4.1	60480	0	0	0	0	0	0	2214
4.1	60624	0	0	0	0	0	0	2190
4.1	60768	0	0	0	0	0	0	2313
4.1	60912	0	0	0	0	0	0	2292
4.1	61056	0	0	0	0	0	0	2157
4.1	61200	0	0	0	0	0	0	2088
4.1	61344	0	0	0	0	0	0	2133
4.1	61488	0	0	0	0	0	0	2181
4.1	61632	0	0	0	0	0	0	2139
4.1	61776	0	0	0	0	0	0	2067
4.1	61920	0	0	0	0	0	0	2157
4.1	62064	0	0	0	0	0	0	2022
4.1	62208	0	0	0	0	0	0	2061
4.1	62352	0	0	0	0	0	0	2127
4.1	62496	0	0	0	0	0	0	2214
4.1	62640	0	0	0	0	0	0	2409
4.1	62784	0	0	0	0	0	0	2235
4.1	62928	0	0	0	0	0	0	2136
4.1	63072	0	0	0	0	0	0	2148
4.1	63216	0	0	0	0	0	0	2181
4.1	63360	0	0	0	0	0	0	2178
4.1	63504	0	0	0	0	0	0	2145
4.1	63648	0	0	0	0	0	0	2223
4.1	63792	0	0	0	0	0	0	2187
4.1	63936	0	0	0	0	0	0	2286
4.1	64080	0	0	0	0	0	0	2259
4.1	64224	0	0	0	0	0	0	2274
4.1	64368	0	0	0	0	0	0	2187
4.1	64512	0	0	0	0	0	0	2172
4.1	64656	0	0	0	0	0	0	2073
4.1	64800	0	0	0	0	0	0	2178
4.1	64944	0	0	0	0	0	0	2082
4.1	65088	0	0	0	0	0	0	2112
4.1	65232	0	0	0	0	0	0	2082
4.1	65376	0	0	0	0	0	0	2046
4.1	65520	0	0	0	0	0	0	2190
4.1	65664	0	0	0	0	0	0	2109
4.1	65808	0	0	0	0	0	0	2139
4.1	65952	0	0	0	0	0	0	2127
4.1	66096	0	0	0	0	0	0	2139
4.1	66240	0	0	0	0	0	0	2088
4.1	66384	0	0	0	0	0	0	2019
4.1	66528	0	0	0	0	0	0	2070
4.1	66672	0	0	0	0	0	0	2049
4.1	66816	0	0	0	0	0	0	2109
4.1	66960	0	0	0	0	0	0	2157
4.1	67104	0	0	0	0	0	0	2076
4.1	67248	0	0	0	0	0	0	2037
4.1	67392	0	0	0	0	0	0	2007
4.1	67536	0	0	0	0	0	0	2061
4.1	67680	0	0	0	0	0	0	2100
4.1	67824	0	0	0	0	0	0	2073
4.1	67968	0	0	0	0	0	0	2058
4.1	68112	0	0	0	0	0	0	2040
4.1	68256	0	0	0	0	0	0	2175
4.1	68400	0	0	0	0	0	0	2097
4.1	68544	0	0	0	0	0	0	2220
4.1	68688	0	0	0	0	0	0	2265
4.1	68832	0	0	0	0	0	0	2283
4.1	68976	0	0	0	0	0	0	2010
4.1	69120	0	0	0	0	0	0	2088
4.2	43344	0	29	0	29	29	161.258	2109
4.2	43488	0	22	0	22	22	133.208	2079
4.2	43632	0	21	0	21	21	124.173	2058
4.2	43776	0	18	0	18	18	119.227	1959
4.2	43920	0	13	0	13	13	45.0667	1908
4.2	44064	0	9	0	9	9	15.0222	1821
4.2	44208	0	8	0	8	8	78.1538	1878
4.2	44352	0	8	0	8	8	84.1436	2010
4.2	44496	0	4	0	4	4	15.0222	1947
4.2	44640	0	3	0	3	3	26.0513	1938
4.2	44784	0	3	0	3	3	0	1959
4.2	44928	0	3	0	3	3	0	1908
4.2	45072	0	3	0	3	3	0	1818
4.2	45216	0	3	0	3	3	0	1896
4.2	45360	0	2	0	2	2	0	1953
4.2	45504	0	1	0	1	1	0	1914
4.2	45648	0	1	0	1	1	0	1818
4.2	45792	0	1	0	1	1	0	1845
4.2	45936	0	0	0	0	0	0	1965
4.2	46080	0	0	0	0	0	0	1953
4.2	46224	0	0	0	0	0	0	1827
4.2	46368	0	0	0	0	0	0	1803
4.2	46512	0	0	0	0	0	0	1755
4.2	46656	0	0	0	0	0	0	1686
4.2	46800	0	0	0	0	0	0	1650
4.2	46944	0	0	0	0	0	0	1812
4.2	47088	0	0	0	0	0	0	1746
4.2	47232	0	0	0	0	0	0	1719
4.2	47376	0	0	0	0	0	0	1770
4.2	47520	0	0	0	0	0	0	1704
4.2	47664	0	0	0	0	0	0	1773
4.2	47808	0	0	0	0	0	0	1818
4.2	47952	0	0	0	0	0	0	1887
4.2	48096	0	0	0	0	0	0	1821
4.2	48240	0	0	0	0	0	0	1995
4.2	48384	0	0	0	0	0	0	2004
4.2	48528	0	0	0	0	0	0	1896
4.2	48672	0	0	0	0	0	0	1842
4.2	48816	0	0	0	0	0	0	1842
4.2	48960	0	0	0	0	0	0	1785
4.2	49104	0	0	0	0	0	0	1857
4.2	49248	0	0	0	0	0	0	1782
4.2	49392	0	0	0	0	0	0	1788
4.2	49536	0	0	0	0	0	0	1797
4.2	49680	0	0	0	0	0	0	1851
4.2	49824	0	0	0	0	0	0	1860
4.2	49968	0	0	0	0	0	0	1773
4.2	50112	0	0	0	0	0	0	1881
4.2	50256	0	0	0	0	0	0	1932
4.2	50400	0	0	0	0	0	0	1914
4.2	50544	0	0	0	0	0	0	1899
4.2	50688	0	0	0	0	0	0	1953
4.2	50832	0	0	0	0	0	0	1914
4.2	50976	0	0	0	0	0	0	2007
4.2	51120	0	0	0	0	0	0	2019
4.2	51264	0	0	0	0	0	0	1980
4.2	51408	0	0	0	0	0	0	1965
4.2	51552	0	0	0	0	0	0	1941
4.2	51696	0	0	0	0	0	0	2004
4.2	51840	0	0	0	0	0	0	1869
4.2	51984	0	0	0	0	0	0	1965
4.2	52128	0	0	0	0	0	0	1851
4.2	52272	0	0	0	0	0	0	1836
4.2	52416	0	0	0	0	0	0	1788
4.2	52560	0	0	0	0	0	0	1905
4.2	52704	0	0	0	0	0	0	1869
4.2	52848	0	0	0	0	0	0	1845
4.2	52992	0	0	0	0	0	0	1818
4.2	53136	0	0	0	0	0	0	1740
4.2	53280	0	0	0	0	0	0	1815
4.2	53424	0	0	0	0	0	0	1752
4.2	53568	0	0	0	0	0	0	1905
4.2	53712	0	0	0	0	0	0	1911
4.2	53856	0	0	0	0	0	0	1896
4.2	54000	0	0	0	0	0	0	1845
4.2	54144	0	0	0	0	0	0	1734
4.2	54288	0	0	0	0	0	0	1761
4.2	54432	0	0	0	0	0	0	1851
4.2	54576	0	0	0	0	0	0	1794
4.2	54720	0	0	0	0	0	0	1839
4.2	54864	0	0	0	0	0	0	1818
4.2	55008	0	0	0	0	0	0	1698
4.2	55152	0	0	0	0	0	0	1803
4.2	55296	0	0	0	0	0	0	1938
4.2	55440	0	0	0	0	0	0	1956
4.2	55584	0	0	0	0	0	0	1854
4.2	55728	0	0	0	0	0	0	1878
4.2	55872	0	0	0	0	0	0	1797
4.2	56016	0	0	0	0	0	0	1839
4.2	56160	0	0	0	0	0	0	1845
4.2	56304	0	0	0	0	0	0	1932
4.2	56448	0	0	0	0	0	0	1911
4.2	56592	0	0	0	0	0	0	1944
4.2	56736	0	0	0	0	0	0	1983
4.2	56880	0	0	0	0	0	0	1821
4.2	57024	0	0	0	0	0	0	2016
4.2	57168	0	0	0	0	0	0	2007
4.2	57312	0	0	0	0	0	0	1881
4.2	57456	0	0	0	0	0	0	1926
4.2	57600	0	0	0	0	0	0	1956
4.2	57744	0	0	0	0	0	0	1929
4.2	57888	0	0	0	0	0	0	1746
4.2	58032	0	0	0	0	0	0	1731
4.2	58176	0	0	0	0	0	0	1824
4.2	58320	0	0	0	0	0	0	1857
4.2	58464	0	0	0	0	0	0	1833
4.2	58608	0	0	0	0	0	0	1908
4.2	58752	0	0	0	0	0	0	1977
4.2	58896	0	0	0	0	0	0	1926
4.2	59040	0	0	0	0	0	0	2001
4.2	59184	0	0	0	0	0	0	1908
4.2	59328	0	0	0	0	0	0	2085
4.2	59472	0	0	0	0	0	0	2115
4.2	59616	0	0	0	0	0	0	1848
4.2	59760	0	0	0	0	0	0	1815
4.2	59904	0	0	0	0	0	0	1860
4.2	60048	0	0	0	0	0	0	1896
4.2	60192	0	0	0	0	0	0	1977
4.2	60336	0	0	0	0	0	0	1905
4.2	60480	0	0	0	0	0	0	1896
4.2	60624	0	0	0	0	0	0	1902
4.2	60768	0	0	0	0	0	0	1857
4.2	60912	0	0	0	0	0	0	1869
4.2	61056	0	0	0	0	0	0	1947
4.2	61200	0	0	0	0	0	0	1812
4.2	61344	0	0	0	0	0	0	1869
4.2	61488	0	0	0	0	0	0	1977
4.2	61632	0	0	0	0	0	0	1980
4.2	61776	0	0	0	0	0	0	1968
4.2	61920	0	0	0	0	0	0	1992
4.2	62064	0	0	0	0	0	0	1719
4.2	62208	0	0	0	0	0	0	1923
4.2	62352	0	0	0	0	0	0	1917
4.2	62496	0	0	0	0	0	0	1902
4.2	62640	0	0	0	0	0	0	1944
4.2	62784	0	0	0	0	0	0	1950
4.2	62928	0	0	0	0	0	0	1977
4.2	63072	0	0	0	0	0	0	1968
4.2	63216	0	0	0	0	0	0	1911
4.2	63360	0	0	0	0	0	0	1854
4.2	63504	0	0	0	0	0	0	1842
4.2	63648	0	0	0	0	0	0	1860
4.2	63792	0	0	0	0	0	0	1863
4.2	63936	0	0	0	0	0	0	1890
4.2	64080	0	0	0	0	0	0	1893
4.2	64224	0	0	0	0	0	0	2055
4.2	64368	0	0	0	0	0	0	2031
4.2	64512	0	0	0	0	0	0	1896
4.2	64656	0	0	0	0	0	0	1872
4.2	64800	0	0	0	0	0	0	1914
4.2	64944	0	0	0	0	0	0	1980
4.2	65088	0	0	0	0	0	0	1932
4.2	65232	0	0	0	0	0	0	1953
4.2	65376	0	0	0	0	0	0	1965
4.2	65520	0	0	0	0	0	0	1998
4.2	65664	0	0	0	0	0	0	1968
4.2	65808	0	0	0	0	0	0	1986
4.2	65952	0	0	0	0	0	0	1962
4.2	66096	0	0	0	0	0	0	1905
4.2	66240	0	0	0	0	0	0	1998
4.2	66384	0	0	0	0	0	0	1959
4.2	66528	0	0	0	0	0	0	1944
4.2	66672	0	0	0	0	0	0	1950
4.2	66816	0	0	0	0	0	0	1836
4.2	66960	0	0	0	0	0	0	1788
4.2	67104	0	0	0	0	0	0	1815
4.2	67248	0	0	0	0	0	0	1854
4.2	67392	0	0	0	0	0	0	2016
4.2	67536	0	0	0	0	0	0	1944
4.2	67680	0	0	0	0	0	0	1845
4.2	67824	0	0	0	0	0	0	1959
4.2	67968	0	0	0	0	0	0	2055
4.2	68112	0	0	0	0	0	0	2016
4.2	68256	0	0	0	0	0	0	1923
4.2	68400	0	0	0	0	0	0	1887
4.2	68544	0	0	0	0	0	0	1851
4.2	68688	0	0	0	0	0	0	1770
4.2	68832	0	0	0	0	0	0	1674
4.2	68976	0	0	0	0	0	0	1695
4.2	69120	0	0	0	0	0	0	1764
5.1	43344	0	65	0	65	65	1.33333	4059
5.1	43488	0	56	0	56	56	1.33333	4143
5.1	43632	0	47	0	47	47	1.33333	4086
5.1	43776	0	40	0	40	40	1.33333	3996
5.1	43920	0	36	0	36	36	1.33333	3948
5.1	44064	0	27	0	27	27	1.33333	3966
5.1	44208	0	25	0	25	25	1.33333	3927
5.1	44352	0	20	0	20	20	1.33333	4176
5.1	44496	0	13	0	13	13	1.33333	4248
5.1	44640	0	12	0	12	12	1.33333	4149
5.1	44784	0	11	0	11	11	1.33333	4080
5.1	44928	0	9	0	9	9	1.33333	4152
5.1	45072	0	7	0	7	7	1.33333	4065
5.1	45216	0	5	0	5	5	1.33333	4101
5.1	45360	0	5	0	5	5	1.33333	4074
5.1	45504	0	5	0	5	5	1.33333	4029
5.1	45648	0	4	0	4	4	0	4230
5.1	45792	0	3	0	3	3	0	3987
5.1	45936	0	3	0	3	3	0	3933
5.1	46080	0	3	0	3	3	0	3909
5.1	46224	0	3	0	3	3	0	4053
5.1	46368	0	3	0	3	3	0	4056
5.1	46512	0	2	0	2	2	0	4107
5.1	46656	0	1	0	1	1	0	4011
5.1	46800	0	1	0	1	1	0	4062
5.1	46944	0	0	0	0	0	0	4050
5.1	47088	0	0	0	0	0	0	4077
5.1	47232	0	0	0	0	0	0	4110
5.1	47376	0	0	0	0	0	0	4113
5.1	47520	0	0	0	0	0	0	4155
5.1	47664	0	0	0	0	0	0	4116
5.1	47808	0	0	0	0	0	0	4017
5.1	47952	0	0	0	0	0	0	3882
5.1	48096	0	0	0	0	0	0	4026
5.1	48240	0	0	0	0	0	0	4023
5.1	48384	0	0	0	0	0	0	4047
5.1	48528	0	0	0	0	0	0	3882
5.1	48672	0	0	0	0	0	0	3981
5.1	48816	0	0	0	0	0	0	3981
5.1	48960	0	0	0	0	0	0	4029
5.1	49104	0	0	0	0	0	0	3951
5.1	49248	0	0	0	0	0	0	4065
5.1	49392	0	0	0	0	0	0	3930
5.1	49536	0	0	0	0	0	0	3873
5.1	49680	0	0	0	0	0	0	3939
5.1	49824	0	0	0	0	0	0	3924
5.1	49968	0	0	0	0	0	0	4089
5.1	50112	0	0	0	0	0	0	4131
5.1	50256	0	0	0	0	0	0	4047
5.1	50400	0	0	0	0	0	0	4227
5.1	50544	0	0	0	0	0	0	4272
5.1	50688	0	0	0	0	0	0	4317
5.1	50832	0	0	0	0	0	0	4059
5.1	50976	0	0	0	0	0	0	4149
5.1	51120	0	0	0	0	0	0	4149
5.1	51264	0	0	0	0	0	0	4281
5.1	51408	0	0	0	0	0	0	4164
5.1	51552	0	0	0	0	0	0	4302
5.1	51696	0	0	0	0	0	0	4032
5.1	51840	0	0	0	0	0	0	4077
5.1	51984	0	0	0	0	0	0	4170
5.1	52128	0	0	0	0	0	0	4035
5.1	52272	0	0	0	0	0	0	4122
5.1	52416	0	0	0	0	0	0	4212
5.1	52560	0	0	0	0	0	0	4092
5.1	52704	0	0	0	0	0	0	4002
5.1	52848	0	0	0	0	0	0	3921
5.1	52992	0	0	0	0	0	0	4170
5.1	53136	0	0	0	0	0	0	4011
5.1	53280	0	0	0	0	0	0	4035
5.1	53424	0	0	0	0	0	0	4107
5.1	53568	0	0	0	0	0	0	4056
5.1	53712	0	0	0	0	0	0	4065
5.1	53856	0	0	0	0	0	0	3993
5.1	54000	0	0	0	0	0	0	3942
5.1	54144	0	0	0	0	0	0	4098
5.1	54288	0	0	0	0	0	0	4188
5.1	54432	0	0	0	0	0	0	4134
5.1	54576	0	0	0	0	0	0	4113
5.1	54720	0	0	0	0	0	0	4071
5.1	54864	0	0	0	0	0	0	4002
5.1	55008	0	0	0	0	0	0	4044
5.1	55152	0	0	0	0	0	0	3933
5.1	55296	0	0	0	0	0	0	3975
5.1	55440	0	0	0	0	0	0	4056
5.1	55584	0	0	0	0	0	0	4047
5.1	55728	0	0	0	0	0	0	4152
5.1	55872	0	0	0	0	0	0	4071
5.1	56016	0	0	0	0	0	0	4224
5.1	56160	0	0	0	0	0	0	4161
5.1	56304	0	0	0	0	0	0	4176
5.1	56448	0	0	0	0	0	0	4098
5.1	56592	0	0	0	0	0	0	4047
5.1	56736	0	0	0	0	0	0	4038
5.1	56880	0	0	0	0	0	0	4182
5.1	57024	0	0	0	0	0	0	4161
5.1	57168	0	0	0	0	0	0	4197
5.1	57312	0	0	0	0	0	0	4179
5.1	57456	0	0	0	0	0	0	4197
5.1	57600	0	0	0	0	0	0	4116
5.1	57744	0	0	0	0	0	0	3966
5.1	57888	0	0	0	0	0	0	3990
5.1	58032	0	0	0	0	0	0	4161
5.1	58176	0	0	0	0	0	0	4065
5.1	58320	0	0	0	0	0	0	4122
5.1	58464	0	0	0	0	0	0	4113
5.1	58608	0	0	0	0	0	0	4098
5.1	58752	0	0	0	0	0	0	4104
5.1	58896	0	0	0	0	0	0	3984
5.1	59040	0	0	0	0	0	0	4074
5.1	59184	0	0	0	0	0	0	4113
5.1	59328	0	0	0	0	0	0	4053
5.1	59472	0	0	0	0	0	0	4065
5.1	59616	0	0	0	0	0	0	4011
5.1	59760	0	0	0	0	0	0	4143
5.1	59904	0	0	0	0	0	0	4059
5.1	60048	0	0	0	0	0	0	4101
5.1	60192	0	0	0	0	0	0	4125
5.1	60336	0	0	0	0	0	0	4281
5.1	60480	0	0	0	0	0	0	4080
5.1	60624	0	0	0	0	0	0	4149
5.1	60768	0	0	0	0	0	0	3939
5.1	60912	0	0	0	0	0	0	4020
5.1	61056	0	0	0	0	0	0	4083
5.1	61200	0	0	0	0	0	0	3870
5.1	61344	0	0	0	0	0	0	4116
5.1	61488	0	0	0	0	0	0	4200
5.1	61632	0	0	0	0	0	0	4119
5.1	61776	0	0	0	0	0	0	4185
5.1	61920	0	0	0	0	0	0	4266
5.1	62064	0	0	0	0	0	0	4188
5.1	62208	0	0	0	0	0	0	4470
5.1	62352	0	0	0	0	0	0	4380
5.1	62496	0	0	0	0	0	0	4266
5.1	62640	0	0	0	0	0	0	4017
5.1	62784	0	0	0	0	0	0	3999
5.1	62928	0	0	0	0	0	0	4071
5.1	63072	0	0	0	0	0	0	3915
5.1	63216	0	0	0	0	0	0	3966
5.1	63360	0	0	0	0	0	0	3996
5.1	63504	0	0	0	0	0	0	4098
5.1	63648	0	0	0	0	0	0	4137
5.1	63792	0	0	0	0	0	0	4020
5.1	63936	0	0	0	0	0	0	3939
5.1	64080	0	0	0	0	0	0	3903
5.1	64224	0	0	0	0	0	0	3930
5.1	64368	0	0	0	0	0	0	4017
5.1	64512	0	0	0	0	0	0	3912
5.1	64656	0	0	0	0	0	0	3987
5.1	64800	0	0	0	0	0	0	4092
5.1	64944	0	0	0	0	0	0	4005
5.1	65088	0	0	0	0	0	0	4068
5.1	65232	0	0	0	0	0	0	4191
5.1	65376	0	0	0	0	0	0	4293
5.1	65520	0	0	0	0	0	0	4053
5.1	65664	0	0	0	0	0	0	4107
5.1	65808	0	0	0	0	0	0	4005
5.1	65952	0	0	0	0	0	0	3990
5.1	66096	0	0	0	0	0	0	3939
5.1	66240	0	0	0	0	0	0	3876
5.1	66384	0	0	0	0	0	0	3924
5.1	66528	0	0	0	0	0	0	3909
5.1	66672	0	0	0	0	0	0	3990
5.1	66816	0	0	0	0	0	0	4023
5.1	66960	0	0	0	0	0	0	4089
5.1	67104	0	0	0	0	0	0	4104
5.1	67248	0	0	0	0	0	0	3951
5.1	67392	0	0	0	0	0	0	3933
5.1	67536	0	0	0	0	0	0	4050
5.1	67680	0	0	0	0	0	0	4017
5.1	67824	0	0	0	0	0	0	4074
5.1	67968	0	0	0	0	0	0	4107
5.1	68112	0	0	0	0	0	0	3999
5.1	68256	0	0	0	0	0	0	4077
5.1	68400	0	0	0	0	0	0	4155
5.1	68544	0	0	0	0	0	0	4080
5.1	68688	0	0	0	0	0	0	4053
5.1	68832	0	0	0	0	0	0	4011
5.1	68976	0	0	0	0	0	0	4074
5.1	69120	0	0	0	0	0	0	3978
6.3	43344	424	2665	11	2654	3089	51593.3	12662
6.3	43488	222	2244	8	2236	2466	38287.5	11967
6.3	43632	164	1848	2	1846	2012	30508.7	11370
6.3	43776	106	1553	1	1552	1659	23923.7	10966
6.3	43920	67	1277	0	1277	1344	19211.8	10228
6.3	44064	41	1034	1	1033	1075	15244.1	10191
6.3	44208	30	843	0	843	873	12148.8	9751
6.3	44352	25	664	0	664	689	9707.05	9601
6.3	44496	15	533	0	533	548	7368.25	9085
6.3	44640	6	417	0	417	423	5579.57	8663
6.3	44784	7	341	0	341	348	4858.96	8758
6.3	44928	4	289	0	289	293	4034.28	8904
6.3	45072	2	229	0	229	231	3258.76	8800
6.3	45216	1	177	0	177	178	2487.45	8598
6.3	45360	0	135	0	135	135	2036.11	8598
6.3	45504	0	114	0	114	114	1709.87	8933
6.3	45648	0	93	0	93	93	1498.69	8918
6.3	45792	0	75	0	75	75	1165.54	8905
6.3	45936	0	63	0	63	63	1059.49	8929
6.3	46080	0	51	0	51	51	849.424	9067
6.3	46224	0	45	0	45	45	760.385	9115
6.3	46368	0	34	0	34	34	687.248	9228
6.3	46512	0	26	0	26	26	455.191	9192
6.3	46656	0	22	0	22	22	372.143	9318
6.3	46800	0	14	0	14	14	217.086	9054
6.3	46944	0	10	0	10	10	143.068	9210
6.3	47088	0	7	0	7	7	38.039	9240
6.3	47232	0	6	0	6	6	38.039	9216
6.3	47376	0	3	0	3	3	36.0436	9285
6.3	47520	0	3	0	3	3	38.039	9411
6.3	47664	0	3	0	3	3	38.039	9255
6.3	47808	0	2	0	2	2	11.0303	9477
6.3	47952	0	2	0	2	2	11.0303	9114
6.3	48096	0	2	0	2	2	13.0256	9048
6.3	48240	0	2	0	2	2	11.0303	9372
6.3	48384	0	2	0	2	2	13.0256	9303
6.3	48528	0	2	0	2	2	11.0303	9333
6.3	48672	0	1	0	1	1	11.0303	9384
6.3	48816	0	1	0	1	1	11.0303	9186
6.3	48960	0	1	0	1	1	11.0303	9252
6.3	49104	0	1	0	1	1	13.0256	9285
6.3	49248	0	1	0	1	1	11.0303	9405
6.3	49392	0	1	0	1	1	13.0256	9591
6.3	49536	0	1	0	1	1	13.0256	9351
6.3	49680	0	1	0	1	1	11.0303	9399
6.3	49824	0	1	0	1	1	11.0303	9435
6.3	49968	0	1	0	1	1	13.0256	9618
6.3	50112	0	1	0	1	1	13.0256	9594
6.3	50256	0	0	0	0	0	0	9594
6.3	50400	0	0	0	0	0	0	9636
6.3	50544	0	0	0	0	0	0	9672
6.3	50688	0	0	0	0	0	0	9804
6.3	50832	0	0	0	0	0	0	9762
6.3	50976	0	0	0	0	0	0	9687
6.3	51120	0	0	0	0	0	0	9672
6.3	51264	0	0	0	0	0	0	9489
6.3	51408	0	0	0	0	0	0	9600
6.3	51552	0	0	0	0	0	0	9678
6.3	51696	0	0	0	0	0	0	9714
6.3	51840	0	0	0	0	0	0	9600
6.3	51984	0	0	0	0	0	0	9687
6.3	52128	0	0	0	0	0	0	9765
6.3	52272	0	0	0	0	0	0	9684
6.3	52416	0	0	0	0	0	0	9513
6.3	52560	0	0	0	0	0	0	9882
6.3	52704	0	0	0	0	0	0	9966
6.3	52848	0	0	0	0	0	0	9822
6.3	52992	0	0	0	0	0	0	9816
6.3	53136	0	0	0	0	0	0	9840
6.3	53280	0	0	0	0	0	0	10092
6.3	53424	0	0	0	0	0	0	9891
6.3	53568	0	0	0	0	0	0	9747
6.3	53712	0	0	0	0	0	0	9864
6.3	53856	0	0	0	0	0	0	9684
6.3	54000	0	0	0	0	0	0	9759
6.3	54144	0	0	0	0	0	0	9771
6.3	54288	0	0	0	0	0	0	9963
6.3	54432	0	0	0	0	0	0	9780
6.3	54576	0	0	0	0	0	0	9768
6.3	54720	0	0	0	0	0	0	9936
6.3	54864	0	0	0	0	0	0	9966
6.3	55008	0	0	0	0	0	0	9840
6.3	55152	0	0	0	0	0	0	9783
6.3	55296	0	0	0	0	0	0	9675
6.3	55440	0	0	0	0	0	0	9882
6.3	55584	0	0	0	0	0	0	9792
6.3	55728	0	0	0	0	0	0	9864
6.3	55872	0	0	0	0	0	0	9543
6.3	56016	0	0	0	0	0	0	9576
6.3	56160	0	0	0	0	0	0	9786
6.3	56304	0	0	0	0	0	0	9786
6.3	56448	0	0	0	0	0	0	10062
6.3	56592	0	0	0	0	0	0	9813
6.3	56736	0	0	0	0	0	0	10092
6.3	56880	0	0	0	0	0	0	9783
6.3	57024	0	0	0	0	0	0	10050
6.3	57168	0	0	0	0	0	0	9822
6.3	57312	0	0	0	0	0	0	9621
6.3	57456	0	0	0	0	0	0	9558
6.3	57600	0	0	0	0	0	0	9594
6.3	57744	0	0	0	0	0	0	9495
6.3	57888	0	0	0	0	0	0	9678
6.3	58032	0	0	0	0	0	0	9765
6.3	58176	0	0	0	0	0	0	9810
6.3	58320	0	0	0	0	0	0	9780
6.3	58464	0	0	0	0	0	0	9972
6.3	58608	0	0	0	0	0	0	9927
6.3	58752	0	0	0	0	0	0	9915
6.3	58896	0	0	0	0	0	0	9660
6.3	59040	0	0	0	0	0	0	9564
6.3	59184	0	0	0	0	0	0	9651
6.3	59328	0	0	0	0	0	0	9720
6.3	59472	0	0	0	0	0	0	9864
6.3	59616	0	0	0	0	0	0	9696
6.3	59760	0	0	0	0	0	0	9678
6.3	59904	0	0	0	0	0	0	9399
6.3	60048	0	0	0	0	0	0	9654
6.3	60192	0	0	0	0	0	0	9441
6.3	60336	0	0	0	0	0	0	9690
6.3	60480	0	0	0	0	0	0	9345
6.3	60624	0	0	0	0	0	0	9537
6.3	60768	0	0	0	0	0	0	9465
6.3	60912	0	0	0	0	0	0	9459
6.3	61056	0	0	0	0	0	0	9384
6.3	61200	0	0	0	0	0	0	9717
6.3	61344	0	0	0	0	0	0	9864
6.3	61488	0	0	0	0	0	0	9717
6.3	61632	0	0	0	0	0	0	9615
6.3	61776	0	0	0	0	0	0	9645
6.3	61920	0	0	0	0	0	0	9462
6.3	62064	0	0	0	0	0	0	9498
6.3	62208	0	0	0	0	0	0	9705
6.3	62352	0	0	0	0	0	0	9768
6.3	62496	0	0	0	0	0	0	9672
6.3	62640	0	0	0	0	0	0	9636
6.3	62784	0	0	0	0	0	0	9714
6.3	62928	0	0	0	0	0	0	9849
6.3	63072	0	0	0	0	0	0	9606
6.3	63216	0	0	0	0	0	0	9603
6.3	63360	0	0	0	0	0	0	9570
6.3	63504	0	0	0	0	0	0	9561
6.3	63648	0	0	0	0	0	0	9726
6.3	63792	0	0	0	0	0	0	9840
6.3	63936	0	0	0	0	0	0	9705
6.3	64080	0	0	0	0	0	0	9582
6.3	64224	0	0	0	0	0	0	9687
6.3	64368	0	0	0	0	0	0	9651
6.3	64512	0	0	0	0	0	0	9795
6.3	64656	0	0	0	0	0	0	9834
6.3	64800	0	0	0	0	0	0	9744
6.3	64944	0	0	0	0	0	0	9804
6.3	65088	0	0	0	0	0	0	9915
6.3	65232	0	0	0	0	0	0	9951
6.3	65376	0	0	0	0	0	0	9819
6.3	65520	0	0	0	0	0	0	9705
6.3	65664	0	0	0	0	0	0	9657
6.3	65808	0	0	0	0	0	0	9534
6.3	65952	0	0	0	0	0	0	9705
6.3	66096	0	0	0	0	0	0	9840
6.3	66240	0	0	0	0	0	0	9459
6.3	66384	0	0	0	0	0	0	9510
6.3	66528	0	0	0	0	0	0	9534
6.3	66672	0	0	0	0	0	0	9735
6.3	66816	0	0	0	0	0	0	9672
6.3	66960	0	0	0	0	0	0	9582
6.3	67104	0	0	0	0	0	0	9690
6.3	67248	0	0	0	0	0	0	9771
6.3	67392	0	0	0	0	0	0	9702
6.3	67536	0	0	0	0	0	0	9582
6.3	67680	0	0	0	0	0	0	9729
6.3	67824	0	0	0	0	0	0	9474
6.3	67968	0	0	0	0	0	0	9570
6.3	68112	0	0	0	0	0	0	9762
6.3	68256	0	0	0	0	0	0	9534
6.3	68400	0	0	0	0	0	0	9618
6.3	68544	0	0	0	0	0	0	9675
6.3	68688	0	0	0	0	0	0	9651
6.3	68832	0	0	0	0	0	0	9705
6.3	68976	0	0	0	0	0	0	9579
6.3	69120	0	0	0	0	0	0	9840
7.3	43344	0	33	0	33	33	257.576	1122
7.3	43488	0	29	0	29	29	269.667	1110
7.3	43632	0	27	0	27	27	273.552	1128
7.3	43776	0	22	0	22	22	196.442	1068
7.3	43920	0	19	0	19	19	182.363	1101
7.3	44064	0	14	0	14	14	135.303	1023
7.3	44208	0	12	0	12	12	113.241	1041
7.3	44352	0	7	0	7	7	52.1038	1071
7.3	44496	0	7	0	7	7	52.1038	1116
7.3	44640	0	5	0	5	5	37.0816	1110
7.3	44784	0	5	0	5	5	37.0816	1098
7.3	44928	0	4	0	4	4	37.0816	1071
7.3	45072	0	4	0	4	4	37.0816	1071
7.3	45216	0	3	0	3	3	24.0559	1107
7.3	45360	0	3	0	3	3	24.0559	1125
7.3	45504	0	3	0	3	3	24.0559	1026
7.3	45648	0	3	0	3	3	24.0559	993
7.3	45792	0	3	0	3	3	22.0606	990
7.3	45936	0	3	0	3	3	20.0673	1119
7.3	46080	0	1	0	1	1	13.0256	1101
7.3	46224	0	0	0	0	0	0	1035
7.3	46368	0	0	0	0	0	0	1047
7.3	46512	0	0	0	0	0	0	1059
7.3	46656	0	0	0	0	0	0	1200
7.3	46800	0	0	0	0	0	0	1116
7.3	46944	0	0	0	0	0	0	1026
7.3	47088	0	0	0	0	0	0	1011
7.3	47232	0	0	0	0	0	0	1017
7.3	47376	0	0	0	0	0	0	1002
7.3	47520	0	0	0	0	0	0	1065
7.3	47664	0	0	0	0	0	0	1068
7.3	47808	0	0	0	0	0	0	1086
7.3	47952	0	0	0	0	0	0	1080
7.3	48096	0	0	0	0	0	0	1047
7.3	48240	0	0	0	0	0	0	1047
7.3	48384	0	0	0	0	0	0	1041
7.3	48528	0	0	0	0	0	0	960
7.3	48672	0	0	0	0	0	0	1023
7.3	48816	0	0	0	0	0	0	1035
7.3	48960	0	0	0	0	0	0	999
7.3	49104	0	0	0	0	0	0	1023
7.3	49248	0	0	0	0	0	0	1119
7.3	49392	0	0	0	0	0	0	1065
7.3	49536	0	0	0	0	0	0	1080
7.3	49680	0	0	0	0	0	0	1116
7.3	49824	0	0	0	0	0	0	1125
7.3	49968	0	0	0	0	0	0	1122
7.3	50112	0	0	0	0	0	0	1095
7.3	50256	0	0	0	0	0	0	1077
7.3	50400	0	0	0	0	0	0	1101
7.3	50544	0	0	0	0	0	0	1080
7.3	50688	0	0	0	0	0	0	1131
7.3	50832	0	0	0	0	0	0	1185
7.3	50976	0	0	0	0	0	0	1161
7.3	51120	0	0	0	0	0	0	1017
7.3	51264	0	0	0	0	0	0	1131
7.3	51408	0	0	0	0	0	0	1116
7.3	51552	0	0	0	0	0	0	1083
7.3	51696	0	0	0	0	0	0	1131
7.3	51840	0	0	0	0	0	0	1062
7.3	51984	0	0	0	0	0	0	1089
7.3	52128	0	0	0	0	0	0	1038
7.3	52272	0	0	0	0	0	0	993
7.3	52416	0	0	0	0	0	0	1071
7.3	52560	0	0	0	0	0	0	1110
7.3	52704	0	0	0	0	0	0	1065
7.3	52848	0	0	0	0	0	0	1164
7.3	52992	0	0	0	0	0	0	1146
7.3	53136	0	0	0	0	0	0	1152
7.3	53280	0	0	0	0	0	0	1077
7.3	53424	0	0	0	0	0	0	1146
7.3	53568	0	0	0	0	0	0	1143
7.3	53712	0	0	0	0	0	0	1020
7.3	53856	0	0	0	0	0	0	1086
7.3	54000	0	0	0	0	0	0	1164
7.3	54144	0	0	0	0	0	0	1233
7.3	54288	0	0	0	0	0	0	1203
7.3	54432	0	0	0	0	0	0	1230
7.3	54576	0	0	0	0	0	0	1170
7.3	54720	0	0	0	0	0	0	1164
7.3	54864	0	0	0	0	0	0	1200
7.3	55008	0	0	0	0	0	0	1122
7.3	55152	0	0	0	0	0	0	1179
7.3	55296	0	0	0	0	0	0	1125
7.3	55440	0	0	0	0	0	0	1053
7.3	55584	0	0	0	0	0	0	1098
7.3	55728	0	0	0	0	0	0	1065
7.3	55872	0	0	0	0	0	0	1065
7.3	56016	0	0	0	0	0	0	1113
7.3	56160	0	0	0	0	0	0	1095
7.3	56304	0	0	0	0	0	0	1077
7.3	56448	0	0	0	0	0	0	1104
7.3	56592	0	0	0	0	0	0	1089
7.3	56736	0	0	0	0	0	0	1059
7.3	56880	0	0	0	0	0	0	1131
7.3	57024	0	0	0	0	0	0	1128
7.3	57168	0	0	0	0	0	0	1182
7.3	57312	0	0	0	0	0	0	1164
7.3	57456	0	0	0	0	0	0	1080
7.3	57600	0	0	0	0	0	0	1017
7.3	57744	0	0	0	0	0	0	990
7.3	57888	0	0	0	0	0	0	1026
7.3	58032	0	0	0	0	0	0	1083
7.3	58176	0	0	0	0	0	0	1074
7.3	58320	0	0	0	0	0	0	1077
7.3	58464	0	0	0	0	0	0	1059
7.3	58608	0	0	0	0	0	0	1080
7.3	58752	0	0	0	0	0	0	1077
7.3	58896	0	0	0	0	0	0	1074
7.3	59040	0	0	0	0	0	0	1182
7.3	59184	0	0	0	0	0	0	1182
7.3	59328	0	0	0	0	0	0	1161
7.3	59472	0	0	0	0	0	0	1140
7.3	59616	0	0	0	0	0	0	1107
7.3	59760	0	0	0	0	0	0	1104
7.3	59904	0	0	0	0	0	0	1104
7.3	60048	0	0	0	0	0	0	1170
7.3	60192	0	0	0	0	0	0	1197
7.3	60336	0	0	0	0	0	0	1176
7.3	60480	0	0	0	0	0	0	1128
7.3	60624	0	0	0	0	0	0	1206
7.3	60768	0	0	0	0	0	0	1116
7.3	60912	0	0	0	0	0	0	1041
7.3	61056	0	0	0	0	0	0	1083
7.3	61200	0	0	0	0	0	0	1104
7.3	61344	0	0	0	0	0	0	1053
7.3	61488	0	0	0	0	0	0	1173
7.3	61632	0	0	0	0	0	0	1209
7.3	61776	0	0	0	0	0	0	1053
7.3	61920	0	0	0	0	0	0	1098
7.3	62064	0	0	0	0	0	0	1089
7.3	62208	0	0	0	0	0	0	999
7.3	62352	0	0	0	0	0	0	1089
7.3	62496	0	0	0	0	0	0	1032
7.3	62640	0	0	0	0	0	0	1089
7.3	62784	0	0	0	0	0	0	1095
7.3	62928	0	0	0	0	0	0	1170
7.3	63072	0	0	0	0	0	0	1101
7.3	63216	0	0	0	0	0	0	1083
7.3	63360	0	0	0	0	0	0	1089
7.3	63504	0	0	0	0	0	0	996
7.3	63648	0	0	0	0	0	0	1068
7.3	63792	0	0	0	0	0	0	1062
7.3	63936	0	0	0	0	0	0	1044
7.3	64080	0	0	0	0	0	0	1044
7.3	64224	0	0	0	0	0	0	972
7.3	64368	0	0	0	0	0	0	1035
7.3	64512	0	0	0	0	0	0	1101
7.3	64656	0	0	0	0	0	0	1092
7.3	64800	0	0	0	0	0	0	1059
7.3	64944	0	0	0	0	0	0	1095
7.3	65088	0	0	0	0	0	0	1116
7.3	65232	0	0	0	0	0	0	1131
7.3	65376	0	0	0	0	0	0	1122
7.3	65520	0	0	0	0	0	0	1128
7.3	65664	0	0	0	0	0	0	1131
7.3	65808	0	0	0	0	0	0	1176
7.3	65952	0	0	0	0	0	0	1140
7.3	66096	0	0	0	0	0	0	1080
7.3	66240	0	0	0	0	0	0	1173
7.3	66384	0	0	0	0	0	0	1110
7.3	66528	0	0	0	0	0	0	1092
7.3	66672	0	0	0	0	0	0	1110
7.3	66816	0	0	0	0	0	0	1119
7.3	66960	0	0	0	0	0	0	1170
7.3	67104	0	0	0	0	0	0	1119
7.3	67248	0	0	0	0	0	0	1044
7.3	67392	0	0	0	0	0	0	1044
7.3	67536	0	0	0	0	0	0	1047
7.3	67680	0	0	0	0	0	0	972
7.3	67824	0	0	0	0	0	0	1026
7.3	67968	0	0	0	0	0	0	1158
7.3	68112	0	0	0	0	0	0	1110
7.3	68256	0	0	0	0	0	0	1074
7.3	68400	0	0	0	0	0	0	1014
7.3	68544	0	0	0	0	0	0	1119
7.3	68688	0	0	0	0	0	0	1107
7.3	68832	0	0	0	0	0	0	1071
7.3	68976	0	0	0	0	0	0	1038
7.3	69120	0	0	0	0	0	0	1128
8.2	43344	0	40	0	40	40	264.513	1647
8.2	43488	0	35	0	35	35	167.34	1569
8.2	43632	0	23	0	23	23	59.1422	1596
8.2	43776	0	19	0	19	19	85.1935	1626
8.2	43920	0	17	0	17	17	99.1679	1647
8.2	44064	0	12	0	12	12	67.126	1620
8.2	44208	0	11	0	11	11	37.0816	1638
8.2	44352	0	10	0	10	10	37.0816	1503
8.2	44496	0	6	0	6	6	28.0479	1533
8.2	44640	0	5	0	5	5	15.0222	1590
8.2	44784	0	4	0	4	4	15.0222	1572
8.2	44928	0	1	0	1	1	0	1530
8.2	45072	0	0	0	0	0	0	1587
8.2	45216	0	0	0	0	0	0	1668
8.2	45360	0	0	0	0	0	0	1623
8.2	45504	0	0	0	0	0	0	1683
8.2	45648	0	0	0	0	0	0	1527
8.2	45792	0	0	0	0	0	0	1530
8.2	45936	0	0	0	0	0	0	1515
8.2	46080	0	0	0	0	0	0	1593
8.2	46224	0	0	0	0	0	0	1491
8.2	46368	0	0	0	0	0	0	1467
8.2	46512	0	0	0	0	0	0	1521
8.2	46656	0	0	0	0	0	0	1461
8.2	46800	0	0	0	0	0	0	1494
8.2	46944	0	0	0	0	0	0	1470
8.2	47088	0	0	0	0	0	0	1452
8.2	47232	0	0	0	0	0	0	1512
8.2	47376	0	0	0	0	0	0	1578
8.2	47520	0	0	0	0	0	0	1521
8.2	47664	0	0	0	0	0	0	1491
8.2	47808	0	0	0	0	0	0	1497
8.2	47952	0	0	0	0	0	0	1509
8.2	48096	0	0	0	0	0	0	1440
8.2	48240	0	0	0	0	0	0	1461
8.2	48384	0	0	0	0	0	0	1617
8.2	48528	0	0	0	0	0	0	1584
8.2	48672	0	0	0	0	0	0	1551
8.2	48816	0	0	0	0	0	0	1542
8.2	48960	0	0	0	0	0	0	1512
8.2	49104	0	0	0	0	0	0	1545
8.2	49248	0	0	0	0	0	0	1509
8.2	49392	0	0	0	0	0	0	1566
8.2	49536	0	0	0	0	0	0	1560
8.2	49680	0	0	0	0	0	0	1518
8.2	49824	0	0	0	0	0	0	1521
8.2	49968	0	0	0	0	0	0	1584
8.2	50112	0	0	0	0	0	0	1626
8.2	50256	0	0	0	0	0	0	1563
8.2	50400	0	0	0	0	0	0	1416
8.2	50544	0	0	0	0	0	0	1551
8.2	50688	0	0	0	0	0	0	1575
8.2	50832	0	0	0	0	0	0	1557
8.2	50976	0	0	0	0	0	0	1494
8.2	51120	0	0	0	0	0	0	1536
8.2	51264	0	0	0	0	0	0	1467
8.2	51408	0	0	0	0	0	0	1479
8.2	51552	0	0	0	0	0	0	1440
8.2	51696	0	0	0	0	0	0	1482
8.2	51840	0	0	0	0	0	0	1425
8.2	51984	0	0	0	0	0	0	1458
8.2	52128	0	0	0	0	0	0	1506
8.2	52272	0	0	0	0	0	0	1467
8.2	52416	0	0	0	0	0	0	1587
8.2	52560	0	0	0	0	0	0	1590
8.2	52704	0	0	0	0	0	0	1626
8.2	52848	0	0	0	0	0	0	1674
8.2	52992	0	0	0	0	0	0	1590
8.2	53136	0	0	0	0	0	0	1581
8.2	53280	0	0	0	0	0	0	1506
8.2	53424	0	0	0	0	0	0	1524
8.2	53568	0	0	0	0	0	0	1485
8.2	53712	0	0	0	0	0	0	1497
8.2	53856	0	0	0	0	0	0	1557
8.2	54000	0	0	0	0	0	0	1533
8.2	54144	0	0	0	0	0	0	1545
8.2	54288	0	0	0	0	0	0	1539
8.2	54432	0	0	0	0	0	0	1551
8.2	54576	0	0	0	0	0	0	1536
8.2	54720	0	0	0	0	0	0	1536
8.2	54864	0	0	0	0	0	0	1545
8.2	55008	0	0	0	0	0	0	1494
8.2	55152	0	0	0	0	0	0	1539
8.2	55296	0	0	0	0	0	0	1506
8.2	55440	0	0	0	0	0	0	1455
8.2	55584	0	0	0	0	0	0	1647
8.2	55728	0	0	0	0	0	0	1452
8.2	55872	0	0	0	0	0	0	1476
8.2	56016	0	0	0	0	0	0	1485
8.2	56160	0	0	0	0	0	0	1515
8.2	56304	0	0	0	0	0	0	1464
8.2	56448	0	0	0	0	0	0	1452
8.2	56592	0	0	0	0	0	0	1524
8.2	56736	0	0	0	0	0	0	1551
8.2	56880	0	0	0	0	0	0	1509
8.2	57024	0	0	0	0	0	0	1653
8.2	57168	0	0	0	0	0	0	1710
8.2	57312	0	0	0	0	0	0	1674
8.2	57456	0	0	0	0	0	0	1611
8.2	57600	0	0	0	0	0	0	1548
8.2	57744	0	0	0	0	0	0	1623
8.2	57888	0	0	0	0	0	0	1566
8.2	58032	0	0	0	0	0	0	1644
8.2	58176	0	0	0	0	0	0	1548
8.2	58320	0	0	0	0	0	0	1509
8.2	58464	0	0	0	0	0	0	1455
8.2	58608	0	0	0	0	0	0	1506
8.2	58752	0	0	0	0	0	0	1443
8.2	58896	0	0	0	0	0	0	1506
8.2	59040	0	0	0	0	0	0	1539
8.2	59184	0	0	0	0	0	0	1473
8.2	59328	0	0	0	0	0	0	1470
8.2	59472	0	0	0	0	0	0	1533
8.2	59616	0	0	0	0	0	0	1557
8.2	59760	0	0	0	0	0	0	1557
8.2	59904	0	0	0	0	0	0	1554
8.2	60048	0	0	0	0	0	0	1539
8.2	60192	0	0	0	0	0	0	1461
8.2	60336	0	0	0	0	0	0	1494
8.2	60480	0	0	0	0	0	0	1446
8.2	60624	0	0	0	0	0	0	1518
8.2	60768	0	0	0	0	0	0	1584
8.2	60912	0	0	0	0	0	0	1467
8.2	61056	0	0	0	0	0	0	1437
8.2	61200	0	0	0	0	0	0	1476
8.2	61344	0	0	0	0	0	0	1458
8.2	61488	0	0	0	0	0	0	1497
8.2	61632	0	0	0	0	0	0	1572
8.2	61776	0	0	0	0	0	0	1530
8.2	61920	0	0	0	0	0	0	1587
8.2	62064	0	0	0	0	0	0	1566
8.2	62208	0	0	0	0	0	0	1569
8.2	62352	0	0	0	0	0	0	1611
8.2	62496	0	0	0	0	0	0	1548
8.2	62640	0	0	0	0	0	0	1569
8.2	62784	0	0	0	0	0	0	1389
8.2	62928	0	0	0	0	0	0	1458
8.2	63072	0	0	0	0	0	0	1578
8.2	63216	0	0	0	0	0	0	1593
8.2	63360	0	0	0	0	0	0	1656
8.2	63504	0	0	0	0	0	0	1596
8.2	63648	0	0	0	0	0	0	1623
8.2	63792	0	0	0	0	0	0	1482
8.2	63936	0	0	0	0	0	0	1545
8.2	64080	0	0	0	0	0	0	1539
8.2	64224	0	0	0	0	0	0	1518
8.2	64368	0	0	0	0	0	0	1497
8.2	64512	0	0	0	0	0	0	1506
8.2	64656	0	0	0	0	0	0	1422
8.2	64800	0	0	0	0	0	0	1428
8.2	64944	0	0	0	0	0	0	1437
8.2	65088	0	0	0	0	0	0	1488
8.2	65232	0	0	0	0	0	0	1548
8.2	65376	0	0	0	0	0	0	1470
8.2	65520	0	0	0	0	0	0	1548
8.2	65664	0	0	0	0	0	0	1515
8.2	65808	0	0	0	0	0	0	1503
8.2	65952	0	0	0	0	0	0	1497
8.2	66096	0	0	0	0	0	0	1521
8.2	66240	0	0	0	0	0	0	1515
8.2	66384	0	0	0	0	0	0	1575
8.2	66528	0	0	0	0	0	0	1560
8.2	66672	0	0	0	0	0	0	1569
8.2	66816	0	0	0	0	0	0	1545
8.2	66960	0	0	0	0	0	0	1581
8.2	67104	0	0	0	0	0	0	1437
8.2	67248	0	0	0	0	0	0	1521
8.2	67392	0	0	0	0	0	0	1458
8.2	67536	0	0	0	0	0	0	1581
8.2	67680	0	0	0	0	0	0	1611
8.2	67824	0	0	0	0	0	0	1548
8.2	67968	0	0	0	0	0	0	1551
8.2	68112	0	0	0	0	0	0	1491
8.2	68256	0	0	0	0	0	0	1521
8.2	68400	0	0	0	0	0	0	1374
8.2	68544	0	0	0	0	0	0	1443
8.2	68688	0	0	0	0	0	0	1524
8.2	68832	0	0	0	0	0	0	1437
8.2	68976	0	0	0	0	0	0	1479
8.2	69120	0	0	0	0	0	0	1539
9.3	43344	58	227	0	227	285	5839.54	4298
9.3	43488	35	188	0	188	223	4258.03	3829
9.3	43632	7	155	0	155	162	2548.54	3512
9.3	43776	3	121	0	121	124	1932.2	3358
9.3	43920	2	97	0	97	99	1494.98	3266
9.3	44064	0	88	0	88	88	1309.84	3055
9.3	44208	0	67	0	67	67	954.605	3130
9.3	44352	0	55	0	55	55	854.514	3267
9.3	44496	0	47	0	47	47	661.464	3045
9.3	44640	0	42	0	42	42	582.428	2913
9.3	44784	0	38	0	38	38	547.421	2655
9.3	44928	0	34	0	34	34	530.402	2859
9.3	45072	0	30	0	30	30	490.369	3006
9.3	45216	0	24	0	24	24	394.313	3087
9.3	45360	0	20	0	20	20	325.224	2994
9.3	45504	0	14	0	14	14	170.167	3018
9.3	45648	0	11	0	11	11	143.155	3096
9.3	45792	0	10	0	10	10	143.155	3165
9.3	45936	0	8	0	8	8	116.143	3147
9.3	46080	0	8	0	8	8	116.143	3066
9.3	46224	0	6	0	6	6	86.0624	3084
9.3	46368	0	4	0	4	4	42.032	3237
9.3	46512	0	3	0	3	3	19.0175	3186
9.3	46656	0	2	0	2	2	19.0175	3222
9.3	46800	0	2	0	2	2	19.0175	3147
9.3	46944	0	0	0	0	0	0	3120
9.3	47088	0	0	0	0	0	0	3288
9.3	47232	0	0	0	0	0	0	3234
9.3	47376	0	0	0	0	0	0	3282
9.3	47520	0	0	0	0	0	0	3186
9.3	47664	0	0	0	0	0	0	3327
9.3	47808	0	0	0	0	0	0	3303
9.3	47952	0	0	0	0	0	0	3210
9.3	48096	0	0	0	0	0	0	3360
9.3	48240	0	0	0	0	0	0	3396
9.3	48384	0	0	0	0	0	0	3186
9.3	48528	0	0	0	0	0	0	3150
9.3	48672	0	0	0	0	0	0	3270
9.3	48816	0	0	0	0	0	0	3261
9.3	48960	0	0	0	0	0	0	3336
9.3	49104	0	0	0	0	0	0	3255
9.3	49248	0	0	0	0	0	0	3324
9.3	49392	0	0	0	0	0	0	3480
9.3	49536	0	0	0	0	0	0	3453
9.3	49680	0	0	0	0	0	0	3408
9.3	49824	0	0	0	0	0	0	3363
9.3	49968	0	0	0	0	0	0	3342
9.3	50112	0	0	0	0	0	0	3420
9.3	50256	0	0	0	0	0	0	3477
9.3	50400	0	0	0	0	0	0	3525
9.3	50544	0	0	0	0	0	0	3387
9.3	50688	0	0	0	0	0	0	3345
9.3	50832	0	0	0	0	0	0	3252
9.3	50976	0	0	0	0	0	0	3180
9.3	51120	0	0	0	0	0	0	3309
9.3	51264	0	0	0	0	0	0	3564
9.3	51408	0	0	0	0	0	0	3306
9.3	51552	0	0	0	0	0	0	3402
9.3	51696	0	0	0	0	0	0	3396
9.3	51840	0	0	0	0	0	0	3210
9.3	51984	0	0	0	0	0	0	3225
9.3	52128	0	0	0	0	0	0	3306
9.3	52272	0	0	0	0	0	0	3363
9.3	52416	0	0	0	0	0	0	3243
9.3	52560	0	0	0	0	0	0	3366
9.3	52704	0	0	0	0	0	0	3288
9.3	52848	0	0	0	0	0	0	3300
9.3	52992	0	0	0	0	0	0	3243
9.3	53136	0	0	0	0	0	0	3132
9.3	53280	0	0	0	0	0	0	3120
9.3	53424	0	0	0	0	0	0	3285
9.3	53568	0	0	0	0	0	0	3156
9.3	53712	0	0	0	0	0	0	3180
9.3	53856	0	0	0	0	0	0	3231
9.3	54000	0	0	0	0	0	0	3258
9.3	54144	0	0	0	0	0	0	3384
9.3	54288	0	0	0	0	0	0	3327
9.3	54432	0	0	0	0	0	0	3324
9.3	54576	0	0	0	0	0	0	3243
9.3	54720	0	0	0	0	0	0	3363
9.3	54864	0	0	0	0	0	0	3279
9.3	55008	0	0	0	0	0	0	3396
9.3	55152	0	0	0	0	0	0	3165
9.3	55296	0	0	0	0	0	0	3246
9.3	55440	0	0	0	0	0	0	3285
9.3	55584	0	0	0	0	0	0	3171
9.3	55728	0	0	0	0	0	0	3339
9.3	55872	0	0	0	0	0	0	3375
9.3	56016	0	0	0	0	0	0	3402
9.3	56160	0	0	0	0	0	0	3312
9.3	56304	0	0	0	0	0	0	3420
9.3	56448	0	0	0	0	0	0	3249
9.3	56592	0	0	0	0	0	0	3438
9.3	56736	0	0	0	0	0	0	3294
9.3	56880	0	0	0	0	0	0	3342
9.3	57024	0	0	0	0	0	0	3297
9.3	57168	0	0	0	0	0	0	3303
9.3	57312	0	0	0	0	0	0	3318
9.3	57456	0	0	0	0	0	0	3264
9.3	57600	0	0	0	0	0	0	3255
9.3	57744	0	0	0	0	0	0	3267
9.3	57888	0	0	0	0	0	0	3369
9.3	58032	0	0	0	0	0	0	3282
9.3	58176	0	0	0	0	0	0	3306
9.3	58320	0	0	0	0	0	0	3312
9.3	58464	0	0	0	0	0	0	3309
9.3	58608	0	0	0	0	0	0	3402
9.3	58752	0	0	0	0	0	0	3432
9.3	58896	0	0	0	0	0	0	3423
9.3	59040	0	0	0	0	0	0	3333
9.3	59184	0	0	0	0	0	0	3258
9.3	59328	0	0	0	0	0	0	3222
9.3	59472	0	0	0	0	0	0	3375
9.3	59616	0	0	0	0	0	0	3354
9.3	59760	0	0	0	0	0	0	3528
9.3	59904	0	0	0	0	0	0	3279
9.3	60048	0	0	0	0	0	0	3252
9.3	60192	0	0	0	0	0	0	3111
9.3	60336	0	0	0	0	0	0	3177
9.3	60480	0	0	0	0	0	0	3303
9.3	60624	0	0	0	0	0	0	3417
9.3	60768	0	0	0	0	0	0	3270
9.3	60912	0	0	0	0	0	0	3210
9.3	61056	0	0	0	0	0	0	3117
9.3	61200	0	0	0	0	0	0	3210
9.3	61344	0	0	0	0	0	0	3102
9.3	61488	0	0	0	0	0	0	3174
9.3	61632	0	0	0	0	0	0	3243
9.3	61776	0	0	0	0	0	0	3327
9.3	61920	0	0	0	0	0	0	3402
9.3	62064	0	0	0	0	0	0	3375
9.3	62208	0	0	0	0	0	0	3312
9.3	62352	0	0	0	0	0	0	3369
9.3	62496	0	0	0	0	0	0	3531
9.3	62640	0	0	0	0	0	0	3351
9.3	62784	0	0	0	0	0	0	3375
9.3	62928	0	0	0	0	0	0	3435
9.3	63072	0	0	0	0	0	0	3234
9.3	63216	0	0	0	0	0	0	3267
9.3	63360	0	0	0	0	0	0	3222
9.3	63504	0	0	0	0	0	0	3234
9.3	63648	0	0	0	0	0	0	3258
9.3	63792	0	0	0	0	0	0	3324
9.3	63936	0	0	0	0	0	0	3399
9.3	64080	0	0	0	0	0	0	3453
9.3	64224	0	0	0	0	0	0	3528
9.3	64368	0	0	0	0	0	0	3357
9.3	64512	0	0	0	0	0	0	3507
9.3	64656	0	0	0	0	0	0	3417
9.3	64800	0	0	0	0	0	0	3240
9.3	64944	0	0	0	0	0	0	3279
9.3	65088	0	0	0	0	0	0	3339
9.3	65232	0	0	0	0	0	0	3447
9.3	65376	0	0	0	0	0	0	3396
9.3	65520	0	0	0	0	0	0	3303
9.3	65664	0	0	0	0	0	0	3099
9.3	65808	0	0	0	0	0	0	3075
9.3	65952	0	0	0	0	0	0	3303
9.3	66096	0	0	0	0	0	0	3261
9.3	66240	0	0	0	0	0	0	3279
9.3	66384	0	0	0	0	0	0	3276
9.3	66528	0	0	0	0	0	0	3117
9.3	66672	0	0	0	0	0	0	3249
9.3	66816	0	0	0	0	0	0	3174
9.3	66960	0	0	0	0	0	0	3246
9.3	67104	0	0	0	0	0	0	3207
9.3	67248	0	0	0	0	0	0	3396
9.3	67392	0	0	0	0	0	0	3384
9.3	67536	0	0	0	0	0	0	3351
9.3	67680	0	0	0	0	0	0	3246
9.3	67824	0	0	0	0	0	0	3240
9.3	67968	0	0	0	0	0	0	3351
9.3	68112	0	0	0	0	0	0	3324
9.3	68256	0	0	0	0	0	0	3303
9.3	68400	0	0	0	0	0	0	3222
9.3	68544	0	0	0	0	0	0	3246
9.3	68688	0	0	0	0	0	0	3252
9.3	68832	0	0	0	0	0	0	3243
9.3	68976	0	0	0	0	0	0	3225
9.3	69120	0	0	0	0	0	0	3222
10.2	43344	0	62	0	62	62	365.668	1218
10.2	43488	0	46	0	46	46	246.545	1209
10.2	43632	0	43	0	43	43	253.478	1122
10.2	43776	0	38	0	38	38	222.49	1122
10.2	43920	0	32	0	32	32	196.438	1152
10.2	44064	0	25	0	25	25	185.408	1218
10.2	44208	0	21	0	21	21	135.301	1158
10.2	44352	0	17	0	17	17	122.275	1224
10.2	44496	0	12	0	12	12	106.203	1218
10.2	44640	0	8	0	8	8	74.1632	1242
10.2	44784	0	7	0	7	7	63.1329	1221
10.2	44928	0	6	0	6	6	63.1329	1242
10.2	45072	0	5	0	5	5	52.1026	1242
10.2	45216	0	4	0	4	4	37.0816	1188
10.2	45360	0	3	0	3	3	28.0479	1218
10.2	45504	0	2	0	2	2	24.0559	1155
10.2	45648	0	2	0	2	2	24.0559	1209
10.2	45792	0	2	0	2	2	28.0479	1239
10.2	45936	0	2	0	2	2	28.0479	1254
10.2	46080	0	2	0	2	2	24.0559	1152
10.2	46224	0	2	0	2	2	28.0479	1170
10.2	46368	0	2	0	2	2	28.0479	1161
10.2	46512	0	2	0	2	2	24.0559	1158
10.2	46656	0	2	0	2	2	24.0559	1077
10.2	46800	0	1	0	1	1	13.0256	1062
10.2	46944	0	1	0	1	1	13.0256	1080
10.2	47088	0	1	0	1	1	13.0256	1158
10.2	47232	0	1	0	1	1	13.0256	1116
10.2	47376	0	1	0	1	1	13.0256	1044
10.2	47520	0	1	0	1	1	13.0256	1068
10.2	47664	0	0	0	0	0	0	1068
10.2	47808	0	0	0	0	0	0	1083
10.2	47952	0	0	0	0	0	0	1125
10.2	48096	0	0	0	0	0	0	1089
10.2	48240	0	0	0	0	0	0	1122
10.2	48384	0	0	0	0	0	0	1200
10.2	48528	0	0	0	0	0	0	1215
10.2	48672	0	0	0	0	0	0	1185
10.2	48816	0	0	0	0	0	0	1113
10.2	48960	0	0	0	0	0	0	1110
10.2	49104	0	0	0	0	0	0	1110
10.2	49248	0	0	0	0	0	0	1131
10.2	49392	0	0	0	0	0	0	1173
10.2	49536	0	0	0	0	0	0	1122
10.2	49680	0	0	0	0	0	0	1011
10.2	49824	0	0	0	0	0	0	1068
10.2	49968	0	0	0	0	0	0	1053
10.2	50112	0	0	0	0	0	0	1179
10.2	50256	0	0	0	0	0	0	1131
10.2	50400	0	0	0	0	0	0	1113
10.2	50544	0	0	0	0	0	0	1134
10.2	50688	0	0	0	0	0	0	1089
10.2	50832	0	0	0	0	0	0	1164
10.2	50976	0	0	0	0	0	0	1086
10.2	51120	0	0	0	0	0	0	1047
10.2	51264	0	0	0	0	0	0	1143
10.2	51408	0	0	0	0	0	0	1119
10.2	51552	0	0	0	0	0	0	1101
10.2	51696	0	0	0	0	0	0	1167
10.2	51840	0	0	0	0	0	0	1107
10.2	51984	0	0	0	0	0	0	1116
10.2	52128	0	0	0	0	0	0	1083
10.2	52272	0	0	0	0	0	0	1122
10.2	52416	0	0	0	0	0	0	1185
10.2	52560	0	0	0	0	0	0	1137
10.2	52704	0	0	0	0	0	0	1095
10.2	52848	0	0	0	0	0	0	1149
10.2	52992	0	0	0	0	0	0	1101
10.2	53136	0	0	0	0	0	0	1209
10.2	53280	0	0	0	0	0	0	1143
10.2	53424	0	0	0	0	0	0	1080
10.2	53568	0	0	0	0	0	0	1170
10.2	53712	0	0	0	0	0	0	1164
10.2	53856	0	0	0	0	0	0	1179
10.2	54000	0	0	0	0	0	0	1164
10.2	54144	0	0	0	0	0	0	1089
10.2	54288	0	0	0	0	0	0	1047
10.2	54432	0	0	0	0	0	0	1107
10.2	54576	0	0	0	0	0	0	1119
10.2	54720	0	0	0	0	0	0	1113
10.2	54864	0	0	0	0	0	0	1131
10.2	55008	0	0	0	0	0	0	1116
10.2	55152	0	0	0	0	0	0	1116
10.2	55296	0	0	0	0	0	0	1080
10.2	55440	0	0	0	0	0	0	1056
10.2	55584	0	0	0	0	0	0	1107
10.2	55728	0	0	0	0	0	0	1212
10.2	55872	0	0	0	0	0	0	1131
10.2	56016	0	0	0	0	0	0	1116
10.2	56160	0	0	0	0	0	0	1158
10.2	56304	0	0	0	0	0	0	1116
10.2	56448	0	0	0	0	0	0	1095
10.2	56592	0	0	0	0	0	0	1101
10.2	56736	0	0	0	0	0	0	1104
10.2	56880	0	0	0	0	0	0	1083
10.2	57024	0	0	0	0	0	0	1134
10.2	57168	0	0	0	0	0	0	1107
10.2	57312	0	0	0	0	0	0	1041
10.2	57456	0	0	0	0	0	0	1116
10.2	57600	0	0	0	0	0	0	1077
10.2	57744	0	0	0	0	0	0	1077
10.2	57888	0	0	0	0	0	0	1128
10.2	58032	0	0	0	0	0	0	1071
10.2	58176	0	0	0	0	0	0	1065
10.2	58320	0	0	0	0	0	0	1080
10.2	58464	0	0	0	0	0	0	1092
10.2	58608	0	0	0	0	0	0	1128
10.2	58752	0	0	0	0	0	0	1122
10.2	58896	0	0	0	0	0	0	1164
10.2	59040	0	0	0	0	0	0	1116
10.2	59184	0	0	0	0	0	0	1158
10.2	59328	0	0	0	0	0	0	1068
10.2	59472	0	0	0	0	0	0	1122
10.2	59616	0	0	0	0	0	0	1155
10.2	59760	0	0	0	0	0	0	1125
10.2	59904	0	0	0	0	0	0	1134
10.2	60048	0	0	0	0	0	0	1131
10.2	60192	0	0	0	0	0	0	1260
10.2	60336	0	0	0	0	0	0	1176
10.2	60480	0	0	0	0	0	0	1032
10.2	60624	0	0	0	0	0	0	1068
10.2	60768	0	0	0	0	0	0	1110
10.2	60912	0	0	0	0	0	0	1083
10.2	61056	0	0	0	0	0	0	1128
10.2	61200	0	0	0	0	0	0	1134
10.2	61344	0	0	0	0	0	0	1080
10.2	61488	0	0	0	0	0	0	1134
10.2	61632	0	0	0	0	0	0	1098
10.2	61776	0	0	0	0	0	0	1170
10.2	61920	0	0	0	0	0	0	1146
10.2	62064	0	0	0	0	0	0	1140
10.2	62208	0	0	0	0	0	0	1125
10.2	62352	0	0	0	0	0	0	1029
10.2	62496	0	0	0	0	0	0	1050
10.2	62640	0	0	0	0	0	0	1107
10.2	62784	0	0	0	0	0	0	1137
10.2	62928	0	0	0	0	0	0	1098
10.2	63072	0	0	0	0	0	0	1101
10.2	63216	0	0	0	0	0	0	1080
10.2	63360	0	0	0	0	0	0	1071
10.2	63504	0	0	0	0	0	0	1137
10.2	63648	0	0	0	0	0	0	1146
10.2	63792	0	0	0	0	0	0	1149
10.2	63936	0	0	0	0	0	0	1074
10.2	64080	0	0	0	0	0	0	1125
10.2	64224	0	0	0	0	0	0	1236
10.2	64368	0	0	0	0	0	0	1185
10.2	64512	0	0	0	0	0	0	1176
10.2	64656	0	0	0	0	0	0	1152
10.2	64800	0	0	0	0	0	0	1143
10.2	64944	0	0	0	0	0	0	1125
10.2	65088	0	0	0	0	0	0	1113
10.2	65232	0	0	0	0	0	0	1026
10.2	65376	0	0	0	0	0	0	1077
10.2	65520	0	0	0	0	0	0	1026
10.2	65664	0	0	0	0	0	0	1131
10.2	65808	0	0	0	0	0	0	1197
10.2	65952	0	0	0	0	0	0	1170
10.2	66096	0	0	0	0	0	0	1188
10.2	66240	0	0	0	0	0	0	1140
10.2	66384	0	0	0	0	0	0	1161
10.2	66528	0	0	0	0	0	0	1113
10.2	66672	0	0	0	0	0	0	1140
10.2	66816	0	0	0	0	0	0	1140
10.2	66960	0	0	0	0	0	0	1122
10.2	67104	0	0	0	0	0	0	1143
10.2	67248	0	0	0	0	0	0	1152
10.2	67392	0	0	0	0	0	0	1113
10.2	67536	0	0	0	0	0	0	1104
10.2	67680	0	0	0	0	0	0	1131
10.2	67824	0	0	0	0	0	0	1158
10.2	67968	0	0	0	0	0	0	1119
10.2	68112	0	0	0	0	0	0	1056
10.2	68256	0	0	0	0	0	0	1092
10.2	68400	0	0	0	0	0	0	1194
10.2	68544	0	0	0	0	0	0	1164
10.2	68688	0	0	0	0	0	0	1179
10.2	68832	0	0	0	0	0	0	1179
10.2	68976	0	0	0	0	0	0	1119
10.2	69120	0	0	0	0	0	0	1098
11.1	43344	0	30	0	30	30	51.165	888
11.1	43488	0	25	0	25	25	40.1347	813
11.1	43632	0	20	0	20	20	40.1347	780
11.1	43776	0	15	0	15	15	44.1212	768
11.1	43920	0	14	0	14	14	36.1481	819
11.1	44064	0	14	0	14	14	40.1347	795
11.1	44208	0	12	0	12	12	27.1111	819
11.1	44352	0	11	0	11	11	29.1044	855
11.1	44496	0	9	0	9	9	29.1044	816
11.1	44640	0	8	0	8	8	29.1044	864
11.1	44784	0	7	0	7	7	33.0909	864
11.1	44928	0	6	0	6	6	20.0673	912
11.1	45072	0	6	0	6	6	20.0673	900
11.1	45216	0	6	0	6	6	11.0303	810
11.1	45360	0	5	0	5	5	20.0673	870
11.1	45504	0	5	0	5	5	22.0627	867
11.1	45648	0	5	0	5	5	20.0673	819
11.1	45792	0	5	0	5	5	20.0673	894
11.1	45936	0	4	0	4	4	9.03704	888
11.1	46080	0	2	0	2	2	9.03704	852
11.1	46224	0	2	0	2	2	9.03704	837
11.1	46368	0	2	0	2	2	11.0303	840
11.1	46512	0	2	0	2	2	9.03704	879
11.1	46656	0	1	0	1	1	0	912
11.1	46800	0	1	0	1	1	0	1005
11.1	46944	0	0	0	0	0	0	924
11.1	47088	0	0	0	0	0	0	795
11.1	47232	0	0	0	0	0	0	819
11.1	47376	0	0	0	0	0	0	783
11.1	47520	0	0	0	0	0	0	762
11.1	47664	0	0	0	0	0	0	747
11.1	47808	0	0	0	0	0	0	813
11.1	47952	0	0	0	0	0	0	771
11.1	48096	0	0	0	0	0	0	837
11.1	48240	0	0	0	0	0	0	855
11.1	48384	0	0	0	0	0	0	759
11.1	48528	0	0	0	0	0	0	789
11.1	48672	0	0	0	0	0	0	834
11.1	48816	0	0	0	0	0	0	735
11.1	48960	0	0	0	0	0	0	765
11.1	49104	0	0	0	0	0	0	804
11.1	49248	0	0	0	0	0	0	822
11.1	49392	0	0	0	0	0	0	786
11.1	49536	0	0	0	0	0	0	954
11.1	49680	0	0	0	0	0	0	969
11.1	49824	0	0	0	0	0	0	912
11.1	49968	0	0	0	0	0	0	840
11.1	50112	0	0	0	0	0	0	873
11.1	50256	0	0	0	0	0	0	816
11.1	50400	0	0	0	0	0	0	786
11.1	50544	0	0	0	0	0	0	735
11.1	50688	0	0	0	0	0	0	783
11.1	50832	0	0	0	0	0	0	876
11.1	50976	0	0	0	0	0	0	831
11.1	51120	0	0	0	0	0	0	810
11.1	51264	0	0	0	0	0	0	834
11.1	51408	0	0	0	0	0	0	843
11.1	51552	0	0	0	0	0	0	777
11.1	51696	0	0	0	0	0	0	789
11.1	51840	0	0	0	0	0	0	810
11.1	51984	0	0	0	0	0	0	837
11.1	52128	0	0	0	0	0	0	798
11.1	52272	0	0	0	0	0	0	750
11.1	52416	0	0	0	0	0	0	792
11.1	52560	0	0	0	0	0	0	798
11.1	52704	0	0	0	0	0	0	843
11.1	52848	0	0	0	0	0	0	831
11.1	52992	0	0	0	0	0	0	816
11.1	53136	0	0	0	0	0	0	708
11.1	53280	0	0	0	0	0	0	741
11.1	53424	0	0	0	0	0	0	750
11.1	53568	0	0	0	0	0	0	780
11.1	53712	0	0	0	0	0	0	792
11.1	53856	0	0	0	0	0	0	861
11.1	54000	0	0	0	0	0	0	795
11.1	54144	0	0	0	0	0	0	813
11.1	54288	0	0	0	0	0	0	843
11.1	54432	0	0	0	0	0	0	813
11.1	54576	0	0	0	0	0	0	837
11.1	54720	0	0	0	0	0	0	798
11.1	54864	0	0	0	0	0	0	771
11.1	55008	0	0	0	0	0	0	714
11.1	55152	0	0	0	0	0	0	795
11.1	55296	0	0	0	0	0	0	855
11.1	55440	0	0	0	0	0	0	846
11.1	55584	0	0	0	0	0	0	945
11.1	55728	0	0	0	0	0	0	957
11.1	55872	0	0	0	0	0	0	891
11.1	56016	0	0	0	0	0	0	804
11.1	56160	0	0	0	0	0	0	816
11.1	56304	0	0	0	0	0	0	759
11.1	56448	0	0	0	0	0	0	750
11.1	56592	0	0	0	0	0	0	816
11.1	56736	0	0	0	0	0	0	786
11.1	56880	0	0	0	0	0	0	858
11.1	57024	0	0	0	0	0	0	909
11.1	57168	0	0	0	0	0	0	879
11.1	57312	0	0	0	0	0	0	783
11.1	57456	0	0	0	0	0	0	765
11.1	57600	0	0	0	0	0	0	777
11.1	57744	0	0	0	0	0	0	822
11.1	57888	0	0	0	0	0	0	801
11.1	58032	0	0	0	0	0	0	831
11.1	58176	0	0	0	0	0	0	774
11.1	58320	0	0	0	0	0	0	753
11.1	58464	0	0	0	0	0	0	840
11.1	58608	0	0	0	0	0	0	867
11.1	58752	0	0	0	0	0	0	828
11.1	58896	0	0	0	0	0	0	819
11.1	59040	0	0	0	0	0	0	846
11.1	59184	0	0	0	0	0	0	771
11.1	59328	0	0	0	0	0	0	750
11.1	59472	0	0	0	0	0	0	804
11.1	59616	0	0	0	0	0	0	810
11.1	59760	0	0	0	0	0	0	843
11.1	59904	0	0	0	0	0	0	798
11.1	60048	0	0	0	0	0	0	843
11.1	60192	0	0	0	0	0	0	891
11.1	60336	0	0	0	0	0	0	846
11.1	60480	0	0	0	0	0	0	804
11.1	60624	0	0	0	0	0	0	912
11.1	60768	0	0	0	0	0	0	840
11.1	60912	0	0	0	0	0	0	822
11.1	61056	0	0	0	0	0	0	744
11.1	61200	0	0	0	0	0	0	825
11.1	61344	0	0	0	0	0	0	858
11.1	61488	0	0	0	0	0	0	783
11.1	61632	0	0	0	0	0	0	852
11.1	61776	0	0	0	0	0	0	831
11.1	61920	0	0	0	0	0	0	786
11.1	62064	0	0	0	0	0	0	774
11.1	62208	0	0	0	0	0	0	795
11.1	62352	0	0	0	0	0	0	840
11.1	62496	0	0	0	0	0	0	870
11.1	62640	0	0	0	0	0	0	825
11.1	62784	0	0	0	0	0	0	750
11.1	62928	0	0	0	0	0	0	792
11.1	63072	0	0	0	0	0	0	762
11.1	63216	0	0	0	0	0	0	783
11.1	63360	0	0	0	0	0	0	825
11.1	63504	0	0	0	0	0	0	783
11.1	63648	0	0	0	0	0	0	789
11.1	63792	0	0	0	0	0	0	798
11.1	63936	0	0	0	0	0	0	750
11.1	64080	0	0	0	0	0	0	759
11.1	64224	0	0	0	0	0	0	786
11.1	64368	0	0	0	0	0	0	822
11.1	64512	0	0	0	0	0	0	846
11.1	64656	0	0	0	0	0	0	750
11.1	64800	0	0	0	0	0	0	759
11.1	64944	0	0	0	0	0	0	795
11.1	65088	0	0	0	0	0	0	723
11.1	65232	0	0	0	0	0	0	729
11.1	65376	0	0	0	0	0	0	741
11.1	65520	0	0	0	0	0	0	768
11.1	65664	0	0	0	0	0	0	756
11.1	65808	0	0	0	0	0	0	837
11.1	65952	0	0	0	0	0	0	831
11.1	66096	0	0	0	0	0	0	780
11.1	66240	0	0	0	0	0	0	735
11.1	66384	0	0	0	0	0	0	795
11.1	66528	0	0	0	0	0	0	720
11.1	66672	0	0	0	0	0	0	783
11.1	66816	0	0	0	0	0	0	813
11.1	66960	0	0	0	0	0	0	861
11.1	67104	0	0	0	0	0	0	840
11.1	67248	0	0	0	0	0	0	819
11.1	67392	0	0	0	0	0	0	813
11.1	67536	0	0	0	0	0	0	813
11.1	67680	0	0	0	0	0	0	816
11.1	67824	0	0	0	0	0	0	801
11.1	67968	0	0	0	0	0	0	810
11.1	68112	0	0	0	0	0	0	795
11.1	68256	0	0	0	0	0	0	822
11.1	68400	0	0	0	0	0	0	849
11.1	68544	0	0	0	0	0	0	789
11.1	68688	0	0	0	0	0	0	804
11.1	68832	0	0	0	0	0	0	786
11.1	68976	0	0	0	0	0	0	723
11.1	69120	0	0	0	0	0	0	789
12.3	43344	0	27	0	27	27	26.0513	1674
12.3	43488	0	22	0	22	22	22.0606	1641
12.3	43632	0	18	0	18	18	22.0606	1536
12.3	43776	0	14	0	14	14	26.0513	1542
12.3	43920	0	13	0	13	13	22.0606	1497
12.3	44064	0	11	0	11	11	22.0606	1551
12.3	44208	0	9	0	9	9	22.0606	1524
12.3	44352	0	6	0	6	6	0	1590
12.3	44496	0	4	0	4	4	0	1575
12.3	44640	0	3	0	3	3	0	1593
12.3	44784	0	1	0	1	1	0	1638
12.3	44928	0	1	0	1	1	0	1575
12.3	45072	0	1	0	1	1	0	1509
12.3	45216	0	1	0	1	1	0	1437
12.3	45360	0	0	0	0	0	0	1557
12.3	45504	0	0	0	0	0	0	1476
12.3	45648	0	0	0	0	0	0	1575
12.3	45792	0	0	0	0	0	0	1485
12.3	45936	0	0	0	0	0	0	1506
[truncated: 34,001 more rows]
