# Supplementary material for: GEODE: an in silico tool that translates in vitro to in vivo predictions of tuberculosis antibiotic combination efficacy
Source: Front Pharmacol. 2025 Oct 17;16:1639673. doi: 10.3389/fphar.2025.1639673 (PMC12575316; doi:10.3389/fphar.2025.1639673)
Supplement: Supplementary file 2 [file Supplementaryfile4.zip › simulation_data/HRZE-ANNH-min.csv]

exp	time	Int.Mtb.	Ext.Mtb.	repExtMtb	NonReplExt.Mtb.	TotMtb.	TotMtbInGranScaledRing	TotPethot
2.2	43344	0	18	0	18	18	101.272	1119
2.2	43488	0	16	0	16	16	90.2419	1146
2.2	43632	0	14	0	14	14	101.277	1161
2.2	43776	0	11	0	11	11	83.2068	1122
2.2	43920	0	10	0	10	10	89.1866	1110
2.2	44064	0	9	0	9	9	66.1893	1146
2.2	44208	0	8	0	8	8	42.13	1143
2.2	44352	0	8	0	8	8	44.1254	1134
2.2	44496	0	8	0	8	8	57.1522	1107
2.2	44640	0	6	0	6	6	37.0849	1143
2.2	44784	0	6	0	6	6	37.0849	1083
2.2	44928	0	5	0	5	5	13.0256	1158
2.2	45072	0	5	0	5	5	28.0479	1143
2.2	45216	0	5	0	5	5	30.0452	1173
2.2	45360	0	4	0	4	4	28.0479	1092
2.2	45504	0	4	0	4	4	28.0479	1020
2.2	45648	0	1	0	1	1	0	1086
2.2	45792	0	1	0	1	1	0	1104
2.2	45936	0	0	0	0	0	0	1074
2.2	46080	0	0	0	0	0	0	1167
2.2	46224	0	0	0	0	0	0	1260
2.2	46368	0	0	0	0	0	0	1161
2.2	46512	0	0	0	0	0	0	999
2.2	46656	0	0	0	0	0	0	1002
2.2	46800	0	0	0	0	0	0	1008
2.2	46944	0	0	0	0	0	0	1029
2.2	47088	0	0	0	0	0	0	1059
2.2	47232	0	0	0	0	0	0	1023
2.2	47376	0	0	0	0	0	0	927
2.2	47520	0	0	0	0	0	0	939
2.2	47664	0	0	0	0	0	0	984
2.2	47808	0	0	0	0	0	0	939
2.2	47952	0	0	0	0	0	0	1008
2.2	48096	0	0	0	0	0	0	987
2.2	48240	0	0	0	0	0	0	1005
2.2	48384	0	0	0	0	0	0	1068
2.2	48528	0	0	0	0	0	0	987
2.2	48672	0	0	0	0	0	0	987
2.2	48816	0	0	0	0	0	0	1044
2.2	48960	0	0	0	0	0	0	963
2.2	49104	0	0	0	0	0	0	981
2.2	49248	0	0	0	0	0	0	1092
2.2	49392	0	0	0	0	0	0	1062
2.2	49536	0	0	0	0	0	0	939
2.2	49680	0	0	0	0	0	0	993
2.2	49824	0	0	0	0	0	0	1017
2.2	49968	0	0	0	0	0	0	1011
2.2	50112	0	0	0	0	0	0	1014
2.2	50256	0	0	0	0	0	0	1089
2.2	50400	0	0	0	0	0	0	1050
2.2	50544	0	0	0	0	0	0	993
2.2	50688	0	0	0	0	0	0	1050
2.2	50832	0	0	0	0	0	0	1086
2.2	50976	0	0	0	0	0	0	990
2.2	51120	0	0	0	0	0	0	990
2.2	51264	0	0	0	0	0	0	1050
2.2	51408	0	0	0	0	0	0	1080
2.2	51552	0	0	0	0	0	0	1077
2.2	51696	0	0	0	0	0	0	1038
2.2	51840	0	0	0	0	0	0	990
2.2	51984	0	0	0	0	0	0	1062
2.2	52128	0	0	0	0	0	0	1098
2.2	52272	0	0	0	0	0	0	1089
2.2	52416	0	0	0	0	0	0	981
2.2	52560	0	0	0	0	0	0	966
2.2	52704	0	0	0	0	0	0	969
2.2	52848	0	0	0	0	0	0	987
2.2	52992	0	0	0	0	0	0	1116
2.2	53136	0	0	0	0	0	0	1020
2.2	53280	0	0	0	0	0	0	1074
2.2	53424	0	0	0	0	0	0	1023
2.2	53568	0	0	0	0	0	0	966
2.2	53712	0	0	0	0	0	0	999
2.2	53856	0	0	0	0	0	0	1077
2.2	54000	0	0	0	0	0	0	1038
2.2	54144	0	0	0	0	0	0	1041
2.2	54288	0	0	0	0	0	0	1080
2.2	54432	0	0	0	0	0	0	1080
2.2	54576	0	0	0	0	0	0	1056
2.2	54720	0	0	0	0	0	0	984
2.2	54864	0	0	0	0	0	0	981
2.2	55008	0	0	0	0	0	0	1089
2.2	55152	0	0	0	0	0	0	1083
2.2	55296	0	0	0	0	0	0	1050
2.2	55440	0	0	0	0	0	0	1047
2.2	55584	0	0	0	0	0	0	1098
2.2	55728	0	0	0	0	0	0	1080
2.2	55872	0	0	0	0	0	0	1065
2.2	56016	0	0	0	0	0	0	1149
2.2	56160	0	0	0	0	0	0	1050
2.2	56304	0	0	0	0	0	0	1068
2.2	56448	0	0	0	0	0	0	987
2.2	56592	0	0	0	0	0	0	978
2.2	56736	0	0	0	0	0	0	1053
2.2	56880	0	0	0	0	0	0	1017
2.2	57024	0	0	0	0	0	0	1062
2.2	57168	0	0	0	0	0	0	1068
2.2	57312	0	0	0	0	0	0	1020
2.2	57456	0	0	0	0	0	0	1044
2.2	57600	0	0	0	0	0	0	1098
2.2	57744	0	0	0	0	0	0	1176
2.2	57888	0	0	0	0	0	0	996
2.2	58032	0	0	0	0	0	0	990
2.2	58176	0	0	0	0	0	0	1032
2.2	58320	0	0	0	0	0	0	1095
2.2	58464	0	0	0	0	0	0	1053
2.2	58608	0	0	0	0	0	0	1110
2.2	58752	0	0	0	0	0	0	1047
2.2	58896	0	0	0	0	0	0	1002
2.2	59040	0	0	0	0	0	0	1086
2.2	59184	0	0	0	0	0	0	1044
2.2	59328	0	0	0	0	0	0	1023
2.2	59472	0	0	0	0	0	0	1014
2.2	59616	0	0	0	0	0	0	1080
2.2	59760	0	0	0	0	0	0	1095
2.2	59904	0	0	0	0	0	0	1122
2.2	60048	0	0	0	0	0	0	1173
2.2	60192	0	0	0	0	0	0	1089
2.2	60336	0	0	0	0	0	0	1041
2.2	60480	0	0	0	0	0	0	1113
2.2	60624	0	0	0	0	0	0	1047
2.2	60768	0	0	0	0	0	0	1002
2.2	60912	0	0	0	0	0	0	1089
2.2	61056	0	0	0	0	0	0	993
2.2	61200	0	0	0	0	0	0	954
2.2	61344	0	0	0	0	0	0	1113
2.2	61488	0	0	0	0	0	0	1014
2.2	61632	0	0	0	0	0	0	1044
2.2	61776	0	0	0	0	0	0	1074
2.2	61920	0	0	0	0	0	0	1086
2.2	62064	0	0	0	0	0	0	1002
2.2	62208	0	0	0	0	0	0	1038
2.2	62352	0	0	0	0	0	0	1083
2.2	62496	0	0	0	0	0	0	1038
2.2	62640	0	0	0	0	0	0	1014
2.2	62784	0	0	0	0	0	0	1056
2.2	62928	0	0	0	0	0	0	1029
2.2	63072	0	0	0	0	0	0	1035
2.2	63216	0	0	0	0	0	0	1089
2.2	63360	0	0	0	0	0	0	1047
2.2	63504	0	0	0	0	0	0	1029
2.2	63648	0	0	0	0	0	0	1038
2.2	63792	0	0	0	0	0	0	954
2.2	63936	0	0	0	0	0	0	1017
2.2	64080	0	0	0	0	0	0	1035
2.2	64224	0	0	0	0	0	0	1047
2.2	64368	0	0	0	0	0	0	1056
2.2	64512	0	0	0	0	0	0	1098
2.2	64656	0	0	0	0	0	0	1035
2.2	64800	0	0	0	0	0	0	984
2.2	64944	0	0	0	0	0	0	1005
2.2	65088	0	0	0	0	0	0	1005
2.2	65232	0	0	0	0	0	0	981
2.2	65376	0	0	0	0	0	0	990
2.2	65520	0	0	0	0	0	0	1005
2.2	65664	0	0	0	0	0	0	981
2.2	65808	0	0	0	0	0	0	1038
2.2	65952	0	0	0	0	0	0	1107
2.2	66096	0	0	0	0	0	0	1134
2.2	66240	0	0	0	0	0	0	1104
2.2	66384	0	0	0	0	0	0	1077
2.2	66528	0	0	0	0	0	0	1035
2.2	66672	0	0	0	0	0	0	999
2.2	66816	0	0	0	0	0	0	1002
2.2	66960	0	0	0	0	0	0	960
2.2	67104	0	0	0	0	0	0	948
2.2	67248	0	0	0	0	0	0	1002
2.2	67392	0	0	0	0	0	0	990
2.2	67536	0	0	0	0	0	0	1092
2.2	67680	0	0	0	0	0	0	1137
2.2	67824	0	0	0	0	0	0	1098
2.2	67968	0	0	0	0	0	0	1080
2.2	68112	0	0	0	0	0	0	1155
2.2	68256	0	0	0	0	0	0	1107
2.2	68400	0	0	0	0	0	0	1101
2.2	68544	0	0	0	0	0	0	999
2.2	68688	0	0	0	0	0	0	1056
2.2	68832	0	0	0	0	0	0	1047
2.2	68976	0	0	0	0	0	0	1083
2.2	69120	0	0	0	0	0	0	975
3.2	43344	0	366	0	366	366	3024.01	3210
3.2	43488	0	341	0	341	341	2851.82	3321
3.2	43632	0	317	0	317	317	2661.04	3240
3.2	43776	0	288	0	288	288	2448.84	3186
3.2	43920	0	268	0	268	268	2291.12	3279
3.2	44064	0	253	0	253	253	2099.78	3288
3.2	44208	0	231	0	231	231	1890.92	3234
3.2	44352	0	213	0	213	213	1780.78	3285
3.2	44496	0	191	0	191	191	1586.28	3270
3.2	44640	0	174	0	174	174	1465.17	3198
3.2	44784	0	158	0	158	158	1308.61	3312
3.2	44928	0	136	0	136	136	1075.3	3183
3.2	45072	0	124	0	124	124	1001.14	3069
3.2	45216	0	115	0	115	115	921.349	3147
3.2	45360	0	98	0	98	98	787.073	3132
3.2	45504	0	86	0	86	86	688.232	3225
3.2	45648	0	67	0	67	67	532.28	3258
3.2	45792	0	56	0	56	56	438.801	3354
3.2	45936	0	48	0	48	48	358.093	3231
3.2	46080	0	44	0	44	44	340.914	3330
3.2	46224	0	36	0	36	36	287.66	3141
3.2	46368	0	29	0	29	29	240.895	3234
3.2	46512	0	26	0	26	26	223.68	3129
3.2	46656	0	23	0	23	23	182.481	3177
3.2	46800	0	19	0	19	19	158.402	3273
3.2	46944	0	17	0	17	17	134.346	3270
3.2	47088	0	12	0	12	12	86.9246	3282
3.2	47232	0	11	0	11	11	83.8135	3183
3.2	47376	0	10	0	10	10	80.7676	3222
3.2	47520	0	7	0	7	7	51.6196	3168
3.2	47664	0	4	0	4	4	24.4923	3330
3.2	47808	0	4	0	4	4	24.4923	3219
3.2	47952	0	4	0	4	4	24.4923	3171
3.2	48096	0	3	0	3	3	23.159	3312
3.2	48240	0	3	0	3	3	23.159	3279
3.2	48384	0	3	0	3	3	23.159	3153
3.2	48528	0	3	0	3	3	25.1399	3264
3.2	48672	0	2	0	2	2	18.0923	3153
3.2	48816	0	2	0	2	2	18.0923	3261
3.2	48960	0	1	0	1	1	5.06667	3267
3.2	49104	0	1	0	1	1	5.06667	3342
3.2	49248	0	1	0	1	1	5.06667	3204
3.2	49392	0	1	0	1	1	5.06667	3159
3.2	49536	0	0	0	0	0	0	3138
3.2	49680	0	0	0	0	0	0	3060
3.2	49824	0	0	0	0	0	0	3132
3.2	49968	0	0	0	0	0	0	3039
3.2	50112	0	0	0	0	0	0	3216
3.2	50256	0	0	0	0	0	0	3240
3.2	50400	0	0	0	0	0	0	2970
3.2	50544	0	0	0	0	0	0	2955
3.2	50688	0	0	0	0	0	0	3132
3.2	50832	0	0	0	0	0	0	3369
3.2	50976	0	0	0	0	0	0	3192
3.2	51120	0	0	0	0	0	0	3150
3.2	51264	0	0	0	0	0	0	3288
3.2	51408	0	0	0	0	0	0	3201
3.2	51552	0	0	0	0	0	0	3213
3.2	51696	0	0	0	0	0	0	3051
3.2	51840	0	0	0	0	0	0	3279
3.2	51984	0	0	0	0	0	0	3303
3.2	52128	0	0	0	0	0	0	3264
3.2	52272	0	0	0	0	0	0	3267
3.2	52416	0	0	0	0	0	0	3213
3.2	52560	0	0	0	0	0	0	3099
3.2	52704	0	0	0	0	0	0	2991
3.2	52848	0	0	0	0	0	0	2868
3.2	52992	0	0	0	0	0	0	2976
3.2	53136	0	0	0	0	0	0	3132
3.2	53280	0	0	0	0	0	0	3099
3.2	53424	0	0	0	0	0	0	3021
3.2	53568	0	0	0	0	0	0	3153
3.2	53712	0	0	0	0	0	0	3138
3.2	53856	0	0	0	0	0	0	3180
3.2	54000	0	0	0	0	0	0	3006
3.2	54144	0	0	0	0	0	0	2949
3.2	54288	0	0	0	0	0	0	3048
3.2	54432	0	0	0	0	0	0	3006
3.2	54576	0	0	0	0	0	0	3135
3.2	54720	0	0	0	0	0	0	3090
3.2	54864	0	0	0	0	0	0	3306
3.2	55008	0	0	0	0	0	0	3258
3.2	55152	0	0	0	0	0	0	3036
3.2	55296	0	0	0	0	0	0	3030
3.2	55440	0	0	0	0	0	0	3012
3.2	55584	0	0	0	0	0	0	3030
3.2	55728	0	0	0	0	0	0	3048
3.2	55872	0	0	0	0	0	0	3201
3.2	56016	0	0	0	0	0	0	3117
3.2	56160	0	0	0	0	0	0	3111
3.2	56304	0	0	0	0	0	0	3099
3.2	56448	0	0	0	0	0	0	3048
3.2	56592	0	0	0	0	0	0	3114
3.2	56736	0	0	0	0	0	0	2979
3.2	56880	0	0	0	0	0	0	2946
3.2	57024	0	0	0	0	0	0	3168
3.2	57168	0	0	0	0	0	0	3162
3.2	57312	0	0	0	0	0	0	3084
3.2	57456	0	0	0	0	0	0	3210
3.2	57600	0	0	0	0	0	0	3090
3.2	57744	0	0	0	0	0	0	2991
3.2	57888	0	0	0	0	0	0	3093
3.2	58032	0	0	0	0	0	0	3069
3.2	58176	0	0	0	0	0	0	3051
3.2	58320	0	0	0	0	0	0	2970
3.2	58464	0	0	0	0	0	0	2937
3.2	58608	0	0	0	0	0	0	2982
3.2	58752	0	0	0	0	0	0	3180
3.2	58896	0	0	0	0	0	0	3246
3.2	59040	0	0	0	0	0	0	3228
3.2	59184	0	0	0	0	0	0	3195
3.2	59328	0	0	0	0	0	0	3213
3.2	59472	0	0	0	0	0	0	3063
3.2	59616	0	0	0	0	0	0	3093
3.2	59760	0	0	0	0	0	0	3114
3.2	59904	0	0	0	0	0	0	3237
3.2	60048	0	0	0	0	0	0	3180
3.2	60192	0	0	0	0	0	0	3063
3.2	60336	0	0	0	0	0	0	3063
3.2	60480	0	0	0	0	0	0	3126
3.2	60624	0	0	0	0	0	0	3180
3.2	60768	0	0	0	0	0	0	3105
3.2	60912	0	0	0	0	0	0	3012
3.2	61056	0	0	0	0	0	0	3078
3.2	61200	0	0	0	0	0	0	3240
3.2	61344	0	0	0	0	0	0	3093
3.2	61488	0	0	0	0	0	0	3276
3.2	61632	0	0	0	0	0	0	3108
3.2	61776	0	0	0	0	0	0	3114
3.2	61920	0	0	0	0	0	0	3084
3.2	62064	0	0	0	0	0	0	2913
3.2	62208	0	0	0	0	0	0	3048
3.2	62352	0	0	0	0	0	0	3003
3.2	62496	0	0	0	0	0	0	2997
3.2	62640	0	0	0	0	0	0	3033
3.2	62784	0	0	0	0	0	0	3135
3.2	62928	0	0	0	0	0	0	3183
3.2	63072	0	0	0	0	0	0	3066
3.2	63216	0	0	0	0	0	0	3000
3.2	63360	0	0	0	0	0	0	3174
3.2	63504	0	0	0	0	0	0	3189
3.2	63648	0	0	0	0	0	0	3060
3.2	63792	0	0	0	0	0	0	3153
3.2	63936	0	0	0	0	0	0	3162
3.2	64080	0	0	0	0	0	0	3306
3.2	64224	0	0	0	0	0	0	3357
3.2	64368	0	0	0	0	0	0	3108
3.2	64512	0	0	0	0	0	0	3138
3.2	64656	0	0	0	0	0	0	3138
3.2	64800	0	0	0	0	0	0	3225
3.2	64944	0	0	0	0	0	0	3141
3.2	65088	0	0	0	0	0	0	3093
3.2	65232	0	0	0	0	0	0	3075
3.2	65376	0	0	0	0	0	0	3054
3.2	65520	0	0	0	0	0	0	3198
3.2	65664	0	0	0	0	0	0	3144
3.2	65808	0	0	0	0	0	0	3084
3.2	65952	0	0	0	0	0	0	3084
3.2	66096	0	0	0	0	0	0	3135
3.2	66240	0	0	0	0	0	0	3231
3.2	66384	0	0	0	0	0	0	3096
3.2	66528	0	0	0	0	0	0	3129
3.2	66672	0	0	0	0	0	0	3216
3.2	66816	0	0	0	0	0	0	3207
3.2	66960	0	0	0	0	0	0	3195
3.2	67104	0	0	0	0	0	0	3117
3.2	67248	0	0	0	0	0	0	3198
3.2	67392	0	0	0	0	0	0	3315
3.2	67536	0	0	0	0	0	0	3366
3.2	67680	0	0	0	0	0	0	3225
3.2	67824	0	0	0	0	0	0	3300
3.2	67968	0	0	0	0	0	0	3336
3.2	68112	0	0	0	0	0	0	3207
3.2	68256	0	0	0	0	0	0	3258
3.2	68400	0	0	0	0	0	0	3147
3.2	68544	0	0	0	0	0	0	3102
3.2	68688	0	0	0	0	0	0	3084
3.2	68832	0	0	0	0	0	0	3105
3.2	68976	0	0	0	0	0	0	3090
3.2	69120	0	0	0	0	0	0	3168
4.1	43344	0	51	0	51	51	179.226	2259
4.1	43488	0	44	0	44	44	412.473	2259
4.1	43632	0	41	0	41	41	165.245	2256
4.1	43776	0	33	0	33	33	201.282	2295
4.1	43920	0	30	0	30	30	167.243	2277
4.1	44064	0	29	0	29	29	120.178	2160
4.1	44208	0	25	0	25	25	90.1333	2100
4.1	44352	0	21	0	21	21	90.1333	2148
4.1	44496	0	18	0	18	18	81.1033	2181
4.1	44640	0	17	0	17	17	151.181	2130
4.1	44784	0	12	0	12	12	131.126	2133
4.1	44928	0	12	0	12	12	60.0889	2073
4.1	45072	0	9	0	9	9	60.0889	2202
4.1	45216	0	7	0	7	7	60.0889	2208
4.1	45360	0	4	0	4	4	30.0444	2241
4.1	45504	0	3	0	3	3	15.0222	2088
4.1	45648	0	3	0	3	3	17.0196	2109
4.1	45792	0	3	0	3	3	15.0222	2268
4.1	45936	0	2	0	2	2	15.0222	2388
4.1	46080	0	1	0	1	1	0	2208
4.1	46224	0	1	0	1	1	0	2100
4.1	46368	0	0	0	0	0	0	2139
4.1	46512	0	0	0	0	0	0	2151
4.1	46656	0	0	0	0	0	0	2109
4.1	46800	0	0	0	0	0	0	2091
4.1	46944	0	0	0	0	0	0	2022
4.1	47088	0	0	0	0	0	0	2010
4.1	47232	0	0	0	0	0	0	1980
4.1	47376	0	0	0	0	0	0	1929
4.1	47520	0	0	0	0	0	0	1992
4.1	47664	0	0	0	0	0	0	2139
4.1	47808	0	0	0	0	0	0	2148
4.1	47952	0	0	0	0	0	0	1983
4.1	48096	0	0	0	0	0	0	2124
4.1	48240	0	0	0	0	0	0	2124
4.1	48384	0	0	0	0	0	0	1986
4.1	48528	0	0	0	0	0	0	2019
4.1	48672	0	0	0	0	0	0	1887
4.1	48816	0	0	0	0	0	0	1911
4.1	48960	0	0	0	0	0	0	2106
4.1	49104	0	0	0	0	0	0	2187
4.1	49248	0	0	0	0	0	0	2154
4.1	49392	0	0	0	0	0	0	2001
4.1	49536	0	0	0	0	0	0	2079
4.1	49680	0	0	0	0	0	0	2046
4.1	49824	0	0	0	0	0	0	2055
4.1	49968	0	0	0	0	0	0	2004
4.1	50112	0	0	0	0	0	0	1956
4.1	50256	0	0	0	0	0	0	1959
4.1	50400	0	0	0	0	0	0	2025
4.1	50544	0	0	0	0	0	0	2067
4.1	50688	0	0	0	0	0	0	2127
4.1	50832	0	0	0	0	0	0	2079
4.1	50976	0	0	0	0	0	0	2037
4.1	51120	0	0	0	0	0	0	2007
4.1	51264	0	0	0	0	0	0	1935
4.1	51408	0	0	0	0	0	0	1998
4.1	51552	0	0	0	0	0	0	2136
4.1	51696	0	0	0	0	0	0	2226
4.1	51840	0	0	0	0	0	0	2058
4.1	51984	0	0	0	0	0	0	2010
4.1	52128	0	0	0	0	0	0	2052
4.1	52272	0	0	0	0	0	0	2154
4.1	52416	0	0	0	0	0	0	2109
4.1	52560	0	0	0	0	0	0	2112
4.1	52704	0	0	0	0	0	0	2052
4.1	52848	0	0	0	0	0	0	2064
4.1	52992	0	0	0	0	0	0	2019
4.1	53136	0	0	0	0	0	0	1995
4.1	53280	0	0	0	0	0	0	2106
4.1	53424	0	0	0	0	0	0	2154
4.1	53568	0	0	0	0	0	0	2148
4.1	53712	0	0	0	0	0	0	2085
4.1	53856	0	0	0	0	0	0	2307
4.1	54000	0	0	0	0	0	0	2250
4.1	54144	0	0	0	0	0	0	2043
4.1	54288	0	0	0	0	0	0	2076
4.1	54432	0	0	0	0	0	0	2172
4.1	54576	0	0	0	0	0	0	2043
4.1	54720	0	0	0	0	0	0	2112
4.1	54864	0	0	0	0	0	0	2136
4.1	55008	0	0	0	0	0	0	2097
4.1	55152	0	0	0	0	0	0	2175
4.1	55296	0	0	0	0	0	0	2307
4.1	55440	0	0	0	0	0	0	2223
4.1	55584	0	0	0	0	0	0	2133
4.1	55728	0	0	0	0	0	0	2292
4.1	55872	0	0	0	0	0	0	2253
4.1	56016	0	0	0	0	0	0	2214
4.1	56160	0	0	0	0	0	0	2043
4.1	56304	0	0	0	0	0	0	2055
4.1	56448	0	0	0	0	0	0	2133
4.1	56592	0	0	0	0	0	0	2118
4.1	56736	0	0	0	0	0	0	2100
4.1	56880	0	0	0	0	0	0	2142
4.1	57024	0	0	0	0	0	0	2079
4.1	57168	0	0	0	0	0	0	2055
4.1	57312	0	0	0	0	0	0	2019
4.1	57456	0	0	0	0	0	0	2130
4.1	57600	0	0	0	0	0	0	2103
4.1	57744	0	0	0	0	0	0	2127
4.1	57888	0	0	0	0	0	0	2076
4.1	58032	0	0	0	0	0	0	2142
4.1	58176	0	0	0	0	0	0	2175
4.1	58320	0	0	0	0	0	0	2124
4.1	58464	0	0	0	0	0	0	2133
4.1	58608	0	0	0	0	0	0	2016
4.1	58752	0	0	0	0	0	0	2073
4.1	58896	0	0	0	0	0	0	2118
4.1	59040	0	0	0	0	0	0	2136
4.1	59184	0	0	0	0	0	0	2121
4.1	59328	0	0	0	0	0	0	2034
4.1	59472	0	0	0	0	0	0	1998
4.1	59616	0	0	0	0	0	0	2055
4.1	59760	0	0	0	0	0	0	2064
4.1	59904	0	0	0	0	0	0	2091
4.1	60048	0	0	0	0	0	0	2109
4.1	60192	0	0	0	0	0	0	2046
4.1	60336	0	0	0	0	0	0	1998
4.1	60480	0	0	0	0	0	0	2091
4.1	60624	0	0	0	0	0	0	2193
4.1	60768	0	0	0	0	0	0	2169
4.1	60912	0	0	0	0	0	0	2031
4.1	61056	0	0	0	0	0	0	2082
4.1	61200	0	0	0	0	0	0	2061
4.1	61344	0	0	0	0	0	0	2088
4.1	61488	0	0	0	0	0	0	2097
4.1	61632	0	0	0	0	0	0	2109
4.1	61776	0	0	0	0	0	0	2079
4.1	61920	0	0	0	0	0	0	2091
4.1	62064	0	0	0	0	0	0	2013
4.1	62208	0	0	0	0	0	0	1998
4.1	62352	0	0	0	0	0	0	2052
4.1	62496	0	0	0	0	0	0	2067
4.1	62640	0	0	0	0	0	0	2118
4.1	62784	0	0	0	0	0	0	2166
4.1	62928	0	0	0	0	0	0	2085
4.1	63072	0	0	0	0	0	0	1971
4.1	63216	0	0	0	0	0	0	1950
4.1	63360	0	0	0	0	0	0	1992
4.1	63504	0	0	0	0	0	0	1977
4.1	63648	0	0	0	0	0	0	2025
4.1	63792	0	0	0	0	0	0	2163
4.1	63936	0	0	0	0	0	0	2121
4.1	64080	0	0	0	0	0	0	2037
4.1	64224	0	0	0	0	0	0	2043
4.1	64368	0	0	0	0	0	0	2094
4.1	64512	0	0	0	0	0	0	2076
4.1	64656	0	0	0	0	0	0	2076
4.1	64800	0	0	0	0	0	0	2073
4.1	64944	0	0	0	0	0	0	2064
4.1	65088	0	0	0	0	0	0	2109
4.1	65232	0	0	0	0	0	0	2178
4.1	65376	0	0	0	0	0	0	2205
4.1	65520	0	0	0	0	0	0	2088
4.1	65664	0	0	0	0	0	0	2076
4.1	65808	0	0	0	0	0	0	2028
4.1	65952	0	0	0	0	0	0	1971
4.1	66096	0	0	0	0	0	0	2091
4.1	66240	0	0	0	0	0	0	2238
4.1	66384	0	0	0	0	0	0	2196
4.1	66528	0	0	0	0	0	0	2139
4.1	66672	0	0	0	0	0	0	2235
4.1	66816	0	0	0	0	0	0	2271
4.1	66960	0	0	0	0	0	0	2199
4.1	67104	0	0	0	0	0	0	2232
4.1	67248	0	0	0	0	0	0	2208
4.1	67392	0	0	0	0	0	0	2139
4.1	67536	0	0	0	0	0	0	2088
4.1	67680	0	0	0	0	0	0	2151
4.1	67824	0	0	0	0	0	0	2196
4.1	67968	0	0	0	0	0	0	2091
4.1	68112	0	0	0	0	0	0	2088
4.1	68256	0	0	0	0	0	0	2109
4.1	68400	0	0	0	0	0	0	2055
4.1	68544	0	0	0	0	0	0	2049
4.1	68688	0	0	0	0	0	0	2241
4.1	68832	0	0	0	0	0	0	2079
4.1	68976	0	0	0	0	0	0	2085
4.1	69120	0	0	0	0	0	0	2244
4.2	43344	0	29	0	29	29	161.258	2109
4.2	43488	0	28	0	28	28	145.282	2049
4.2	43632	0	25	0	25	25	78.1576	2070
4.2	43776	0	25	0	25	25	132.257	1896
4.2	43920	0	21	0	21	21	124.174	1965
4.2	44064	0	17	0	17	17	93.1786	1911
4.2	44208	0	16	0	16	16	106.202	1881
4.2	44352	0	15	0	15	15	52.1051	1914
4.2	44496	0	15	0	15	15	86.1443	1914
4.2	44640	0	12	0	12	12	85.0999	1878
4.2	44784	0	11	0	11	11	77.1093	1893
4.2	44928	0	9	0	9	9	64.0837	1893
4.2	45072	0	8	0	8	8	69.1214	1839
4.2	45216	0	8	0	8	8	41.0735	1917
4.2	45360	0	8	0	8	8	65.1282	2031
4.2	45504	0	6	0	6	6	30.0444	1995
4.2	45648	0	5	0	5	5	47.0641	1812
4.2	45792	0	3	0	3	3	32.0418	1806
4.2	45936	0	3	0	3	3	15.0222	1836
4.2	46080	0	3	0	3	3	15.0222	1845
4.2	46224	0	3	0	3	3	13.0256	1896
4.2	46368	0	1	0	1	1	0	1788
4.2	46512	0	0	0	0	0	0	1773
4.2	46656	0	0	0	0	0	0	1833
4.2	46800	0	0	0	0	0	0	1800
4.2	46944	0	0	0	0	0	0	1830
4.2	47088	0	0	0	0	0	0	1737
4.2	47232	0	0	0	0	0	0	1794
4.2	47376	0	0	0	0	0	0	1740
4.2	47520	0	0	0	0	0	0	1704
4.2	47664	0	0	0	0	0	0	1827
4.2	47808	0	0	0	0	0	0	1935
4.2	47952	0	0	0	0	0	0	2091
4.2	48096	0	0	0	0	0	0	1791
4.2	48240	0	0	0	0	0	0	1788
4.2	48384	0	0	0	0	0	0	1842
4.2	48528	0	0	0	0	0	0	1962
4.2	48672	0	0	0	0	0	0	1878
4.2	48816	0	0	0	0	0	0	1830
4.2	48960	0	0	0	0	0	0	1878
4.2	49104	0	0	0	0	0	0	1986
4.2	49248	0	0	0	0	0	0	1893
4.2	49392	0	0	0	0	0	0	1797
4.2	49536	0	0	0	0	0	0	1860
4.2	49680	0	0	0	0	0	0	1884
4.2	49824	0	0	0	0	0	0	1854
4.2	49968	0	0	0	0	0	0	1893
4.2	50112	0	0	0	0	0	0	1899
4.2	50256	0	0	0	0	0	0	1896
4.2	50400	0	0	0	0	0	0	1875
4.2	50544	0	0	0	0	0	0	1812
4.2	50688	0	0	0	0	0	0	1821
4.2	50832	0	0	0	0	0	0	1731
4.2	50976	0	0	0	0	0	0	1779
4.2	51120	0	0	0	0	0	0	1704
4.2	51264	0	0	0	0	0	0	1740
4.2	51408	0	0	0	0	0	0	1719
4.2	51552	0	0	0	0	0	0	1785
4.2	51696	0	0	0	0	0	0	1851
4.2	51840	0	0	0	0	0	0	1902
4.2	51984	0	0	0	0	0	0	1794
4.2	52128	0	0	0	0	0	0	1800
4.2	52272	0	0	0	0	0	0	1863
4.2	52416	0	0	0	0	0	0	1842
4.2	52560	0	0	0	0	0	0	1878
4.2	52704	0	0	0	0	0	0	1887
4.2	52848	0	0	0	0	0	0	1920
4.2	52992	0	0	0	0	0	0	1785
4.2	53136	0	0	0	0	0	0	1899
4.2	53280	0	0	0	0	0	0	1968
4.2	53424	0	0	0	0	0	0	1956
4.2	53568	0	0	0	0	0	0	1884
4.2	53712	0	0	0	0	0	0	2001
4.2	53856	0	0	0	0	0	0	2001
4.2	54000	0	0	0	0	0	0	1854
4.2	54144	0	0	0	0	0	0	1824
4.2	54288	0	0	0	0	0	0	1755
4.2	54432	0	0	0	0	0	0	1803
4.2	54576	0	0	0	0	0	0	1932
4.2	54720	0	0	0	0	0	0	2010
4.2	54864	0	0	0	0	0	0	1980
4.2	55008	0	0	0	0	0	0	1812
4.2	55152	0	0	0	0	0	0	1800
4.2	55296	0	0	0	0	0	0	1878
4.2	55440	0	0	0	0	0	0	1833
4.2	55584	0	0	0	0	0	0	1980
4.2	55728	0	0	0	0	0	0	1950
4.2	55872	0	0	0	0	0	0	1848
4.2	56016	0	0	0	0	0	0	1923
4.2	56160	0	0	0	0	0	0	1896
4.2	56304	0	0	0	0	0	0	1875
4.2	56448	0	0	0	0	0	0	2019
4.2	56592	0	0	0	0	0	0	1974
4.2	56736	0	0	0	0	0	0	1824
4.2	56880	0	0	0	0	0	0	1851
4.2	57024	0	0	0	0	0	0	1920
4.2	57168	0	0	0	0	0	0	1746
4.2	57312	0	0	0	0	0	0	1896
4.2	57456	0	0	0	0	0	0	1989
4.2	57600	0	0	0	0	0	0	1887
4.2	57744	0	0	0	0	0	0	1917
4.2	57888	0	0	0	0	0	0	1812
4.2	58032	0	0	0	0	0	0	1785
4.2	58176	0	0	0	0	0	0	1803
4.2	58320	0	0	0	0	0	0	1836
4.2	58464	0	0	0	0	0	0	1824
4.2	58608	0	0	0	0	0	0	1902
4.2	58752	0	0	0	0	0	0	1980
4.2	58896	0	0	0	0	0	0	1896
4.2	59040	0	0	0	0	0	0	2001
4.2	59184	0	0	0	0	0	0	1911
4.2	59328	0	0	0	0	0	0	1926
4.2	59472	0	0	0	0	0	0	1854
4.2	59616	0	0	0	0	0	0	1875
4.2	59760	0	0	0	0	0	0	1902
4.2	59904	0	0	0	0	0	0	1863
4.2	60048	0	0	0	0	0	0	1800
4.2	60192	0	0	0	0	0	0	1962
4.2	60336	0	0	0	0	0	0	1977
4.2	60480	0	0	0	0	0	0	1977
4.2	60624	0	0	0	0	0	0	2043
4.2	60768	0	0	0	0	0	0	1911
4.2	60912	0	0	0	0	0	0	1875
4.2	61056	0	0	0	0	0	0	1899
4.2	61200	0	0	0	0	0	0	1875
4.2	61344	0	0	0	0	0	0	1896
4.2	61488	0	0	0	0	0	0	2034
4.2	61632	0	0	0	0	0	0	1977
4.2	61776	0	0	0	0	0	0	1968
4.2	61920	0	0	0	0	0	0	1965
4.2	62064	0	0	0	0	0	0	1977
4.2	62208	0	0	0	0	0	0	1914
4.2	62352	0	0	0	0	0	0	1902
4.2	62496	0	0	0	0	0	0	1860
4.2	62640	0	0	0	0	0	0	1845
4.2	62784	0	0	0	0	0	0	1902
4.2	62928	0	0	0	0	0	0	1899
4.2	63072	0	0	0	0	0	0	2037
4.2	63216	0	0	0	0	0	0	2019
4.2	63360	0	0	0	0	0	0	1980
4.2	63504	0	0	0	0	0	0	1944
4.2	63648	0	0	0	0	0	0	1920
4.2	63792	0	0	0	0	0	0	1923
4.2	63936	0	0	0	0	0	0	1851
4.2	64080	0	0	0	0	0	0	1932
4.2	64224	0	0	0	0	0	0	1962
4.2	64368	0	0	0	0	0	0	1857
4.2	64512	0	0	0	0	0	0	1881
4.2	64656	0	0	0	0	0	0	1824
4.2	64800	0	0	0	0	0	0	1905
4.2	64944	0	0	0	0	0	0	1929
4.2	65088	0	0	0	0	0	0	1884
4.2	65232	0	0	0	0	0	0	1869
4.2	65376	0	0	0	0	0	0	1842
4.2	65520	0	0	0	0	0	0	1848
4.2	65664	0	0	0	0	0	0	1851
4.2	65808	0	0	0	0	0	0	2028
4.2	65952	0	0	0	0	0	0	2121
4.2	66096	0	0	0	0	0	0	1854
4.2	66240	0	0	0	0	0	0	1824
4.2	66384	0	0	0	0	0	0	1902
4.2	66528	0	0	0	0	0	0	1752
4.2	66672	0	0	0	0	0	0	1896
4.2	66816	0	0	0	0	0	0	1923
4.2	66960	0	0	0	0	0	0	1815
4.2	67104	0	0	0	0	0	0	1806
4.2	67248	0	0	0	0	0	0	1887
4.2	67392	0	0	0	0	0	0	1992
4.2	67536	0	0	0	0	0	0	2010
4.2	67680	0	0	0	0	0	0	1977
4.2	67824	0	0	0	0	0	0	1866
4.2	67968	0	0	0	0	0	0	1719
4.2	68112	0	0	0	0	0	0	1884
4.2	68256	0	0	0	0	0	0	1746
4.2	68400	0	0	0	0	0	0	1824
4.2	68544	0	0	0	0	0	0	1839
4.2	68688	0	0	0	0	0	0	1872
4.2	68832	0	0	0	0	0	0	1761
4.2	68976	0	0	0	0	0	0	1782
4.2	69120	0	0	0	0	0	0	1848
5.1	43344	0	65	0	65	65	1.33333	4059
5.1	43488	0	58	0	58	58	1.33333	4089
5.1	43632	0	51	0	51	51	1.33333	4293
5.1	43776	0	44	0	44	44	1.33333	4173
5.1	43920	0	36	0	36	36	0	4215
5.1	44064	0	33	0	33	33	0	4263
5.1	44208	0	28	0	28	28	0	4212
5.1	44352	0	24	0	24	24	0	4041
5.1	44496	0	21	0	21	21	0	4143
5.1	44640	0	18	0	18	18	0	3954
5.1	44784	0	13	0	13	13	0	4053
5.1	44928	0	12	0	12	12	0	4221
5.1	45072	0	9	0	9	9	0	4209
5.1	45216	0	7	0	7	7	0	4185
5.1	45360	0	7	0	7	7	0	4050
5.1	45504	0	6	0	6	6	0	4038
5.1	45648	0	4	0	4	4	0	4059
5.1	45792	0	2	0	2	2	0	4062
5.1	45936	0	2	0	2	2	0	4149
5.1	46080	0	2	0	2	2	0	4134
5.1	46224	0	1	0	1	1	0	4119
5.1	46368	0	1	0	1	1	0	4161
5.1	46512	0	1	0	1	1	0	4155
5.1	46656	0	0	0	0	0	0	4143
5.1	46800	0	0	0	0	0	0	4104
5.1	46944	0	0	0	0	0	0	4026
5.1	47088	0	0	0	0	0	0	4092
5.1	47232	0	0	0	0	0	0	3954
5.1	47376	0	0	0	0	0	0	4224
5.1	47520	0	0	0	0	0	0	4167
5.1	47664	0	0	0	0	0	0	3957
5.1	47808	0	0	0	0	0	0	3927
5.1	47952	0	0	0	0	0	0	3957
5.1	48096	0	0	0	0	0	0	3987
5.1	48240	0	0	0	0	0	0	4059
5.1	48384	0	0	0	0	0	0	4236
5.1	48528	0	0	0	0	0	0	4071
5.1	48672	0	0	0	0	0	0	4098
5.1	48816	0	0	0	0	0	0	3987
5.1	48960	0	0	0	0	0	0	3948
5.1	49104	0	0	0	0	0	0	4032
5.1	49248	0	0	0	0	0	0	4035
5.1	49392	0	0	0	0	0	0	4143
5.1	49536	0	0	0	0	0	0	4203
5.1	49680	0	0	0	0	0	0	4128
5.1	49824	0	0	0	0	0	0	4242
5.1	49968	0	0	0	0	0	0	4215
5.1	50112	0	0	0	0	0	0	4059
5.1	50256	0	0	0	0	0	0	3921
5.1	50400	0	0	0	0	0	0	3939
5.1	50544	0	0	0	0	0	0	4056
5.1	50688	0	0	0	0	0	0	4149
5.1	50832	0	0	0	0	0	0	4014
5.1	50976	0	0	0	0	0	0	4131
5.1	51120	0	0	0	0	0	0	4098
5.1	51264	0	0	0	0	0	0	3960
5.1	51408	0	0	0	0	0	0	4062
5.1	51552	0	0	0	0	0	0	4152
5.1	51696	0	0	0	0	0	0	4152
5.1	51840	0	0	0	0	0	0	4158
5.1	51984	0	0	0	0	0	0	4056
5.1	52128	0	0	0	0	0	0	4110
5.1	52272	0	0	0	0	0	0	4071
5.1	52416	0	0	0	0	0	0	4032
5.1	52560	0	0	0	0	0	0	3948
5.1	52704	0	0	0	0	0	0	4026
5.1	52848	0	0	0	0	0	0	4026
5.1	52992	0	0	0	0	0	0	3999
5.1	53136	0	0	0	0	0	0	3975
5.1	53280	0	0	0	0	0	0	3993
5.1	53424	0	0	0	0	0	0	4002
5.1	53568	0	0	0	0	0	0	3972
5.1	53712	0	0	0	0	0	0	4047
5.1	53856	0	0	0	0	0	0	3969
5.1	54000	0	0	0	0	0	0	4119
5.1	54144	0	0	0	0	0	0	4071
5.1	54288	0	0	0	0	0	0	4143
5.1	54432	0	0	0	0	0	0	4056
5.1	54576	0	0	0	0	0	0	4110
5.1	54720	0	0	0	0	0	0	4035
5.1	54864	0	0	0	0	0	0	3906
5.1	55008	0	0	0	0	0	0	4017
5.1	55152	0	0	0	0	0	0	4053
5.1	55296	0	0	0	0	0	0	3873
5.1	55440	0	0	0	0	0	0	4017
5.1	55584	0	0	0	0	0	0	3915
5.1	55728	0	0	0	0	0	0	4035
5.1	55872	0	0	0	0	0	0	3897
5.1	56016	0	0	0	0	0	0	3867
5.1	56160	0	0	0	0	0	0	4056
5.1	56304	0	0	0	0	0	0	4134
5.1	56448	0	0	0	0	0	0	4092
5.1	56592	0	0	0	0	0	0	4062
5.1	56736	0	0	0	0	0	0	4035
5.1	56880	0	0	0	0	0	0	3981
5.1	57024	0	0	0	0	0	0	3855
5.1	57168	0	0	0	0	0	0	3936
5.1	57312	0	0	0	0	0	0	3933
5.1	57456	0	0	0	0	0	0	3939
5.1	57600	0	0	0	0	0	0	4002
5.1	57744	0	0	0	0	0	0	4290
5.1	57888	0	0	0	0	0	0	4251
5.1	58032	0	0	0	0	0	0	4014
5.1	58176	0	0	0	0	0	0	3891
5.1	58320	0	0	0	0	0	0	3948
5.1	58464	0	0	0	0	0	0	4008
5.1	58608	0	0	0	0	0	0	4020
5.1	58752	0	0	0	0	0	0	4047
5.1	58896	0	0	0	0	0	0	3957
5.1	59040	0	0	0	0	0	0	3924
5.1	59184	0	0	0	0	0	0	3978
5.1	59328	0	0	0	0	0	0	3783
5.1	59472	0	0	0	0	0	0	3885
5.1	59616	0	0	0	0	0	0	3855
5.1	59760	0	0	0	0	0	0	3999
5.1	59904	0	0	0	0	0	0	4185
5.1	60048	0	0	0	0	0	0	4071
5.1	60192	0	0	0	0	0	0	4014
5.1	60336	0	0	0	0	0	0	3924
5.1	60480	0	0	0	0	0	0	3987
5.1	60624	0	0	0	0	0	0	4110
5.1	60768	0	0	0	0	0	0	4125
5.1	60912	0	0	0	0	0	0	3984
5.1	61056	0	0	0	0	0	0	4176
5.1	61200	0	0	0	0	0	0	3960
5.1	61344	0	0	0	0	0	0	3957
5.1	61488	0	0	0	0	0	0	4119
5.1	61632	0	0	0	0	0	0	4068
5.1	61776	0	0	0	0	0	0	4083
5.1	61920	0	0	0	0	0	0	3954
5.1	62064	0	0	0	0	0	0	4005
5.1	62208	0	0	0	0	0	0	4053
5.1	62352	0	0	0	0	0	0	4041
5.1	62496	0	0	0	0	0	0	4191
5.1	62640	0	0	0	0	0	0	4023
5.1	62784	0	0	0	0	0	0	4170
5.1	62928	0	0	0	0	0	0	4218
5.1	63072	0	0	0	0	0	0	4104
5.1	63216	0	0	0	0	0	0	4110
5.1	63360	0	0	0	0	0	0	4044
5.1	63504	0	0	0	0	0	0	4038
5.1	63648	0	0	0	0	0	0	4050
5.1	63792	0	0	0	0	0	0	4092
5.1	63936	0	0	0	0	0	0	4032
5.1	64080	0	0	0	0	0	0	3954
5.1	64224	0	0	0	0	0	0	4098
5.1	64368	0	0	0	0	0	0	4170
5.1	64512	0	0	0	0	0	0	4071
5.1	64656	0	0	0	0	0	0	4320
5.1	64800	0	0	0	0	0	0	4077
5.1	64944	0	0	0	0	0	0	4011
5.1	65088	0	0	0	0	0	0	4026
5.1	65232	0	0	0	0	0	0	4026
5.1	65376	0	0	0	0	0	0	3936
5.1	65520	0	0	0	0	0	0	4092
5.1	65664	0	0	0	0	0	0	4068
5.1	65808	0	0	0	0	0	0	4089
5.1	65952	0	0	0	0	0	0	3987
5.1	66096	0	0	0	0	0	0	3984
5.1	66240	0	0	0	0	0	0	3963
5.1	66384	0	0	0	0	0	0	4134
5.1	66528	0	0	0	0	0	0	4092
5.1	66672	0	0	0	0	0	0	4263
5.1	66816	0	0	0	0	0	0	4056
5.1	66960	0	0	0	0	0	0	4077
5.1	67104	0	0	0	0	0	0	4023
5.1	67248	0	0	0	0	0	0	4338
5.1	67392	0	0	0	0	0	0	4209
5.1	67536	0	0	0	0	0	0	4293
5.1	67680	0	0	0	0	0	0	4179
5.1	67824	0	0	0	0	0	0	3978
5.1	67968	0	0	0	0	0	0	4188
5.1	68112	0	0	0	0	0	0	4218
5.1	68256	0	0	0	0	0	0	4023
5.1	68400	0	0	0	0	0	0	4182
5.1	68544	0	0	0	0	0	0	4119
5.1	68688	0	0	0	0	0	0	4050
5.1	68832	0	0	0	0	0	0	4062
5.1	68976	0	0	0	0	0	0	4071
5.1	69120	0	0	0	0	0	0	4107
6.3	43344	457	2649	13	2636	3106	52945.2	12675
6.3	43488	322	2581	8	2573	2903	45327	12176
6.3	43632	287	2485	4	2481	2772	42662.1	11670
6.3	43776	320	2411	8	2403	2731	43132.8	11117
6.3	43920	298	2320	4	2316	2618	41003.9	10664
6.3	44064	267	2235	6	2229	2502	39496.7	10909
6.3	44208	201	2145	12	2133	2346	37335.7	10765
6.3	44352	165	2057	1	2056	2222	34512.5	11030
6.3	44496	165	1991	1	1990	2156	33029	11038
6.3	44640	130	1911	1	1910	2041	30937.9	10771
6.3	44784	107	1832	1	1831	1939	29512.5	10117
6.3	44928	105	1744	1	1743	1849	28367.1	10120
6.3	45072	95	1691	7	1684	1786	26456.6	10140
6.3	45216	93	1614	1	1613	1707	26366.1	10105
6.3	45360	86	1537	1	1536	1623	24945.6	9920
6.3	45504	48	1474	1	1473	1522	22216.1	9635
6.3	45648	47	1412	1	1411	1459	20871.6	9837
6.3	45792	27	1352	1	1351	1379	19055	9848
6.3	45936	40	1287	1	1286	1327	18576.9	9738
6.3	46080	19	1227	1	1226	1246	16681.3	9556
6.3	46224	11	1163	0	1163	1174	15570.7	9426
6.3	46368	13	1098	0	1098	1111	14755.8	9135
6.3	46512	10	1047	0	1047	1057	14125.5	9342
6.3	46656	11	994	0	994	1005	13096.1	9205
6.3	46800	17	945	0	945	962	12946.8	9287
6.3	46944	25	899	0	899	924	12275.6	9328
6.3	47088	19	833	0	833	852	11268	9114
6.3	47232	30	790	0	790	820	11016.8	9090
6.3	47376	22	731	0	731	753	10147.4	9203
6.3	47520	16	681	2	679	697	9567.09	9401
6.3	47664	17	626	0	626	643	8553.6	9287
6.3	47808	12	572	0	572	584	7592.19	9596
6.3	47952	5	521	0	521	526	6914.78	9552
6.3	48096	5	468	0	468	473	6140.28	9515
6.3	48240	1	426	0	426	427	5363.9	9389
6.3	48384	0	398	0	398	398	5099.73	9418
6.3	48528	0	366	0	366	366	4838.59	9380
6.3	48672	0	338	0	338	338	4374.31	9307
6.3	48816	0	308	0	308	308	3987.05	9280
6.3	48960	0	281	0	281	281	3674.83	9190
6.3	49104	0	246	0	246	246	3381.58	9406
6.3	49248	0	219	0	219	219	2997.43	9535
6.3	49392	0	184	0	184	184	2469.26	9439
6.3	49536	0	156	0	156	156	2196.08	9517
6.3	49680	0	132	0	132	132	1689.88	9598
6.3	49824	0	110	0	110	110	1340.69	9793
6.3	49968	0	89	0	89	89	993.507	9613
6.3	50112	0	75	0	75	75	885.433	9775
6.3	50256	0	63	0	63	63	810.386	9817
6.3	50400	0	48	0	48	48	640.286	9856
6.3	50544	0	35	0	35	35	446.183	9676
6.3	50688	0	30	0	30	30	386.15	9823
6.3	50832	0	25	0	25	25	290.135	9625
6.3	50976	0	22	0	22	22	228.109	9787
6.3	51120	0	20	0	20	20	201.096	9694
6.3	51264	0	16	0	16	16	182.077	9895
6.3	51408	0	11	0	11	11	163.061	9805
6.3	51552	0	8	0	8	8	134.049	9931
6.3	51696	0	6	0	6	6	83.0427	9715
6.3	51840	0	3	0	3	3	39.0085	9598
6.3	51984	0	3	0	3	3	39.0085	9487
6.3	52128	0	3	0	3	3	39.0085	9862
6.3	52272	0	3	0	3	3	39.0085	9997
6.3	52416	0	1	0	1	1	39.0085	10155
6.3	52560	0	0	0	0	0	0	10068
6.3	52704	0	0	0	0	0	0	9849
6.3	52848	0	0	0	0	0	0	10026
6.3	52992	0	0	0	0	0	0	9756
6.3	53136	0	0	0	0	0	0	9750
6.3	53280	0	0	0	0	0	0	9927
6.3	53424	0	0	0	0	0	0	9750
6.3	53568	0	0	0	0	0	0	9915
6.3	53712	0	0	0	0	0	0	9660
6.3	53856	0	0	0	0	0	0	9615
6.3	54000	0	0	0	0	0	0	9501
6.3	54144	0	0	0	0	0	0	9603
6.3	54288	0	0	0	0	0	0	9669
6.3	54432	0	0	0	0	0	0	9768
6.3	54576	0	0	0	0	0	0	10035
6.3	54720	0	0	0	0	0	0	10017
6.3	54864	0	0	0	0	0	0	9903
6.3	55008	0	0	0	0	0	0	9909
6.3	55152	0	0	0	0	0	0	9996
6.3	55296	0	0	0	0	0	0	9654
6.3	55440	0	0	0	0	0	0	9531
6.3	55584	0	0	0	0	0	0	9672
6.3	55728	0	0	0	0	0	0	10062
6.3	55872	0	0	0	0	0	0	9999
6.3	56016	0	0	0	0	0	0	10116
6.3	56160	0	0	0	0	0	0	10188
6.3	56304	0	0	0	0	0	0	9894
6.3	56448	0	0	0	0	0	0	9876
6.3	56592	0	0	0	0	0	0	9936
6.3	56736	0	0	0	0	0	0	9975
6.3	56880	0	0	0	0	0	0	9852
6.3	57024	0	0	0	0	0	0	9903
6.3	57168	0	0	0	0	0	0	9867
6.3	57312	0	0	0	0	0	0	10056
6.3	57456	0	0	0	0	0	0	10212
6.3	57600	0	0	0	0	0	0	9867
6.3	57744	0	0	0	0	0	0	9609
6.3	57888	0	0	0	0	0	0	9531
6.3	58032	0	0	0	0	0	0	9801
6.3	58176	0	0	0	0	0	0	9852
6.3	58320	0	0	0	0	0	0	9693
6.3	58464	0	0	0	0	0	0	9810
6.3	58608	0	0	0	0	0	0	9684
6.3	58752	0	0	0	0	0	0	9720
6.3	58896	0	0	0	0	0	0	9726
6.3	59040	0	0	0	0	0	0	9276
6.3	59184	0	0	0	0	0	0	9486
6.3	59328	0	0	0	0	0	0	9573
6.3	59472	0	0	0	0	0	0	9639
6.3	59616	0	0	0	0	0	0	9579
6.3	59760	0	0	0	0	0	0	9648
6.3	59904	0	0	0	0	0	0	9939
6.3	60048	0	0	0	0	0	0	9933
6.3	60192	0	0	0	0	0	0	9984
6.3	60336	0	0	0	0	0	0	9564
6.3	60480	0	0	0	0	0	0	9750
6.3	60624	0	0	0	0	0	0	9804
6.3	60768	0	0	0	0	0	0	9834
6.3	60912	0	0	0	0	0	0	9894
6.3	61056	0	0	0	0	0	0	9582
6.3	61200	0	0	0	0	0	0	9822
6.3	61344	0	0	0	0	0	0	9903
6.3	61488	0	0	0	0	0	0	10005
6.3	61632	0	0	0	0	0	0	9972
6.3	61776	0	0	0	0	0	0	9699
6.3	61920	0	0	0	0	0	0	9642
6.3	62064	0	0	0	0	0	0	9501
6.3	62208	0	0	0	0	0	0	9765
6.3	62352	0	0	0	0	0	0	9633
6.3	62496	0	0	0	0	0	0	9900
6.3	62640	0	0	0	0	0	0	9681
6.3	62784	0	0	0	0	0	0	9564
6.3	62928	0	0	0	0	0	0	9519
6.3	63072	0	0	0	0	0	0	9723
6.3	63216	0	0	0	0	0	0	9804
6.3	63360	0	0	0	0	0	0	9810
6.3	63504	0	0	0	0	0	0	9720
6.3	63648	0	0	0	0	0	0	9744
6.3	63792	0	0	0	0	0	0	9792
6.3	63936	0	0	0	0	0	0	9837
6.3	64080	0	0	0	0	0	0	9954
6.3	64224	0	0	0	0	0	0	9942
6.3	64368	0	0	0	0	0	0	9942
6.3	64512	0	0	0	0	0	0	9942
6.3	64656	0	0	0	0	0	0	9846
6.3	64800	0	0	0	0	0	0	9879
6.3	64944	0	0	0	0	0	0	9963
6.3	65088	0	0	0	0	0	0	10164
6.3	65232	0	0	0	0	0	0	9762
6.3	65376	0	0	0	0	0	0	9774
6.3	65520	0	0	0	0	0	0	9750
6.3	65664	0	0	0	0	0	0	9987
6.3	65808	0	0	0	0	0	0	10125
6.3	65952	0	0	0	0	0	0	9876
6.3	66096	0	0	0	0	0	0	10023
6.3	66240	0	0	0	0	0	0	9888
6.3	66384	0	0	0	0	0	0	9894
6.3	66528	0	0	0	0	0	0	9786
6.3	66672	0	0	0	0	0	0	9567
6.3	66816	0	0	0	0	0	0	9735
6.3	66960	0	0	0	0	0	0	9834
6.3	67104	0	0	0	0	0	0	9900
6.3	67248	0	0	0	0	0	0	9792
6.3	67392	0	0	0	0	0	0	9951
6.3	67536	0	0	0	0	0	0	9903
6.3	67680	0	0	0	0	0	0	10080
6.3	67824	0	0	0	0	0	0	9990
6.3	67968	0	0	0	0	0	0	9987
6.3	68112	0	0	0	0	0	0	10125
6.3	68256	0	0	0	0	0	0	10023
6.3	68400	0	0	0	0	0	0	9816
6.3	68544	0	0	0	0	0	0	9963
6.3	68688	0	0	0	0	0	0	10059
6.3	68832	0	0	0	0	0	0	9975
6.3	68976	0	0	0	0	0	0	9975
6.3	69120	0	0	0	0	0	0	9966
7.3	43344	0	33	0	33	33	257.576	1122
7.3	43488	0	29	0	29	29	291.613	1140
7.3	43632	0	26	0	26	26	264.622	1092
7.3	43776	0	23	0	23	23	242.562	1005
7.3	43920	0	20	0	20	20	201.487	1080
7.3	44064	0	13	0	13	13	108.31	1071
7.3	44208	0	11	0	11	11	111.245	1059
7.3	44352	0	9	0	9	9	87.1888	1008
7.3	44496	0	8	0	8	8	70.1746	987
7.3	44640	0	5	0	5	5	48.1119	1092
7.3	44784	0	5	0	5	5	44.1233	1089
7.3	44928	0	4	0	4	4	44.1233	1086
7.3	45072	0	3	0	3	3	33.093	1053
7.3	45216	0	1	0	1	1	11.0303	975
7.3	45360	0	1	0	1	1	11.0303	1110
7.3	45504	0	1	0	1	1	9.03704	987
7.3	45648	0	0	0	0	0	0	1029
7.3	45792	0	0	0	0	0	0	1035
7.3	45936	0	0	0	0	0	0	1107
7.3	46080	0	0	0	0	0	0	1104
7.3	46224	0	0	0	0	0	0	1104
7.3	46368	0	0	0	0	0	0	1113
7.3	46512	0	0	0	0	0	0	1077
7.3	46656	0	0	0	0	0	0	1113
7.3	46800	0	0	0	0	0	0	1140
7.3	46944	0	0	0	0	0	0	1116
7.3	47088	0	0	0	0	0	0	990
7.3	47232	0	0	0	0	0	0	1011
7.3	47376	0	0	0	0	0	0	1080
7.3	47520	0	0	0	0	0	0	1005
7.3	47664	0	0	0	0	0	0	1101
7.3	47808	0	0	0	0	0	0	1152
7.3	47952	0	0	0	0	0	0	1107
7.3	48096	0	0	0	0	0	0	1089
7.3	48240	0	0	0	0	0	0	1065
7.3	48384	0	0	0	0	0	0	1134
7.3	48528	0	0	0	0	0	0	1179
7.3	48672	0	0	0	0	0	0	1152
7.3	48816	0	0	0	0	0	0	1056
7.3	48960	0	0	0	0	0	0	1116
7.3	49104	0	0	0	0	0	0	1176
7.3	49248	0	0	0	0	0	0	1128
7.3	49392	0	0	0	0	0	0	1119
7.3	49536	0	0	0	0	0	0	1161
7.3	49680	0	0	0	0	0	0	1254
7.3	49824	0	0	0	0	0	0	1164
7.3	49968	0	0	0	0	0	0	1158
7.3	50112	0	0	0	0	0	0	1140
7.3	50256	0	0	0	0	0	0	1083
7.3	50400	0	0	0	0	0	0	1158
7.3	50544	0	0	0	0	0	0	1197
7.3	50688	0	0	0	0	0	0	1146
7.3	50832	0	0	0	0	0	0	1125
7.3	50976	0	0	0	0	0	0	1146
7.3	51120	0	0	0	0	0	0	1173
7.3	51264	0	0	0	0	0	0	1155
7.3	51408	0	0	0	0	0	0	1062
7.3	51552	0	0	0	0	0	0	1143
7.3	51696	0	0	0	0	0	0	1131
7.3	51840	0	0	0	0	0	0	1182
7.3	51984	0	0	0	0	0	0	1104
7.3	52128	0	0	0	0	0	0	1152
7.3	52272	0	0	0	0	0	0	1173
7.3	52416	0	0	0	0	0	0	1185
7.3	52560	0	0	0	0	0	0	1161
7.3	52704	0	0	0	0	0	0	1158
7.3	52848	0	0	0	0	0	0	1119
7.3	52992	0	0	0	0	0	0	1101
7.3	53136	0	0	0	0	0	0	1122
7.3	53280	0	0	0	0	0	0	1110
7.3	53424	0	0	0	0	0	0	1119
7.3	53568	0	0	0	0	0	0	1140
7.3	53712	0	0	0	0	0	0	1224
7.3	53856	0	0	0	0	0	0	1095
7.3	54000	0	0	0	0	0	0	1089
7.3	54144	0	0	0	0	0	0	1113
7.3	54288	0	0	0	0	0	0	1065
7.3	54432	0	0	0	0	0	0	1173
7.3	54576	0	0	0	0	0	0	1086
7.3	54720	0	0	0	0	0	0	1044
7.3	54864	0	0	0	0	0	0	1095
7.3	55008	0	0	0	0	0	0	1062
7.3	55152	0	0	0	0	0	0	1074
7.3	55296	0	0	0	0	0	0	1107
7.3	55440	0	0	0	0	0	0	1077
7.3	55584	0	0	0	0	0	0	1188
7.3	55728	0	0	0	0	0	0	1131
7.3	55872	0	0	0	0	0	0	1125
7.3	56016	0	0	0	0	0	0	1173
7.3	56160	0	0	0	0	0	0	1143
7.3	56304	0	0	0	0	0	0	1137
7.3	56448	0	0	0	0	0	0	1128
7.3	56592	0	0	0	0	0	0	1080
7.3	56736	0	0	0	0	0	0	1122
7.3	56880	0	0	0	0	0	0	1140
7.3	57024	0	0	0	0	0	0	1140
7.3	57168	0	0	0	0	0	0	1152
7.3	57312	0	0	0	0	0	0	1230
7.3	57456	0	0	0	0	0	0	1131
7.3	57600	0	0	0	0	0	0	1071
7.3	57744	0	0	0	0	0	0	1113
7.3	57888	0	0	0	0	0	0	1167
7.3	58032	0	0	0	0	0	0	1134
7.3	58176	0	0	0	0	0	0	1122
7.3	58320	0	0	0	0	0	0	1212
7.3	58464	0	0	0	0	0	0	1185
7.3	58608	0	0	0	0	0	0	1158
7.3	58752	0	0	0	0	0	0	1200
7.3	58896	0	0	0	0	0	0	1110
7.3	59040	0	0	0	0	0	0	1125
7.3	59184	0	0	0	0	0	0	1152
7.3	59328	0	0	0	0	0	0	1161
7.3	59472	0	0	0	0	0	0	1110
7.3	59616	0	0	0	0	0	0	1134
7.3	59760	0	0	0	0	0	0	1161
7.3	59904	0	0	0	0	0	0	1188
7.3	60048	0	0	0	0	0	0	1140
7.3	60192	0	0	0	0	0	0	1191
7.3	60336	0	0	0	0	0	0	1170
7.3	60480	0	0	0	0	0	0	1128
7.3	60624	0	0	0	0	0	0	1125
7.3	60768	0	0	0	0	0	0	1230
7.3	60912	0	0	0	0	0	0	1269
7.3	61056	0	0	0	0	0	0	1155
7.3	61200	0	0	0	0	0	0	1119
7.3	61344	0	0	0	0	0	0	1128
7.3	61488	0	0	0	0	0	0	1110
7.3	61632	0	0	0	0	0	0	1113
7.3	61776	0	0	0	0	0	0	1122
7.3	61920	0	0	0	0	0	0	1131
7.3	62064	0	0	0	0	0	0	1047
7.3	62208	0	0	0	0	0	0	1080
7.3	62352	0	0	0	0	0	0	1038
7.3	62496	0	0	0	0	0	0	1152
7.3	62640	0	0	0	0	0	0	1197
7.3	62784	0	0	0	0	0	0	1167
7.3	62928	0	0	0	0	0	0	1113
7.3	63072	0	0	0	0	0	0	1128
7.3	63216	0	0	0	0	0	0	1113
7.3	63360	0	0	0	0	0	0	1137
7.3	63504	0	0	0	0	0	0	1128
7.3	63648	0	0	0	0	0	0	1017
7.3	63792	0	0	0	0	0	0	1086
7.3	63936	0	0	0	0	0	0	1110
7.3	64080	0	0	0	0	0	0	1128
7.3	64224	0	0	0	0	0	0	1212
7.3	64368	0	0	0	0	0	0	1224
7.3	64512	0	0	0	0	0	0	1128
7.3	64656	0	0	0	0	0	0	1134
7.3	64800	0	0	0	0	0	0	1092
7.3	64944	0	0	0	0	0	0	1068
7.3	65088	0	0	0	0	0	0	1167
7.3	65232	0	0	0	0	0	0	1143
7.3	65376	0	0	0	0	0	0	1083
7.3	65520	0	0	0	0	0	0	1053
7.3	65664	0	0	0	0	0	0	1098
7.3	65808	0	0	0	0	0	0	1128
7.3	65952	0	0	0	0	0	0	1080
7.3	66096	0	0	0	0	0	0	1071
7.3	66240	0	0	0	0	0	0	1077
7.3	66384	0	0	0	0	0	0	1110
7.3	66528	0	0	0	0	0	0	1059
7.3	66672	0	0	0	0	0	0	1077
7.3	66816	0	0	0	0	0	0	1050
7.3	66960	0	0	0	0	0	0	1125
7.3	67104	0	0	0	0	0	0	1101
7.3	67248	0	0	0	0	0	0	1101
7.3	67392	0	0	0	0	0	0	1086
7.3	67536	0	0	0	0	0	0	1182
7.3	67680	0	0	0	0	0	0	1155
7.3	67824	0	0	0	0	0	0	1131
7.3	67968	0	0	0	0	0	0	1197
7.3	68112	0	0	0	0	0	0	1098
7.3	68256	0	0	0	0	0	0	1059
7.3	68400	0	0	0	0	0	0	1053
7.3	68544	0	0	0	0	0	0	1017
7.3	68688	0	0	0	0	0	0	1044
7.3	68832	0	0	0	0	0	0	1068
7.3	68976	0	0	0	0	0	0	1083
7.3	69120	0	0	0	0	0	0	1101
8.2	43344	0	40	0	40	40	264.513	1647
8.2	43488	0	38	0	38	38	342.579	1560
8.2	43632	0	34	0	34	34	61.1375	1626
8.2	43776	0	31	0	31	31	48.1119	1662
8.2	43920	0	28	0	28	28	221.346	1560
8.2	44064	0	25	0	25	25	142.236	1506
8.2	44208	0	20	0	20	20	159.26	1494
8.2	44352	0	20	0	20	20	108.201	1434
8.2	44496	0	18	0	18	18	37.0816	1506
8.2	44640	0	17	0	17	17	87.1901	1446
8.2	44784	0	12	0	12	12	76.1598	1479
8.2	44928	0	12	0	12	12	78.1551	1473
8.2	45072	0	10	0	10	10	78.1563	1557
8.2	45216	0	9	0	9	9	63.1341	1596
8.2	45360	0	8	0	8	8	48.1119	1692
8.2	45504	0	5	0	5	5	43.0709	1701
8.2	45648	0	4	0	4	4	28.0479	1662
8.2	45792	0	4	0	4	4	28.0479	1575
8.2	45936	0	4	0	4	4	28.0479	1518
8.2	46080	0	4	0	4	4	28.0479	1500
8.2	46224	0	4	0	4	4	24.0559	1425
8.2	46368	0	3	0	3	3	13.0256	1437
8.2	46512	0	3	0	3	3	13.0256	1437
8.2	46656	0	3	0	3	3	13.0256	1419
8.2	46800	0	3	0	3	3	15.0222	1389
8.2	46944	0	3	0	3	3	13.0256	1470
8.2	47088	0	3	0	3	3	15.0222	1515
8.2	47232	0	3	0	3	3	15.0222	1584
8.2	47376	0	2	0	2	2	15.0222	1557
8.2	47520	0	2	0	2	2	15.0222	1512
8.2	47664	0	2	0	2	2	0	1431
8.2	47808	0	2	0	2	2	15.0222	1488
8.2	47952	0	2	0	2	2	15.0222	1530
8.2	48096	0	2	0	2	2	13.0256	1452
8.2	48240	0	2	0	2	2	13.0256	1461
8.2	48384	0	2	0	2	2	13.0256	1455
8.2	48528	0	2	0	2	2	13.0256	1488
8.2	48672	0	1	0	1	1	0	1527
8.2	48816	0	1	0	1	1	0	1479
8.2	48960	0	0	0	0	0	0	1596
8.2	49104	0	0	0	0	0	0	1635
8.2	49248	0	0	0	0	0	0	1512
8.2	49392	0	0	0	0	0	0	1524
8.2	49536	0	0	0	0	0	0	1515
8.2	49680	0	0	0	0	0	0	1461
8.2	49824	0	0	0	0	0	0	1527
8.2	49968	0	0	0	0	0	0	1443
8.2	50112	0	0	0	0	0	0	1551
8.2	50256	0	0	0	0	0	0	1500
8.2	50400	0	0	0	0	0	0	1476
8.2	50544	0	0	0	0	0	0	1536
8.2	50688	0	0	0	0	0	0	1470
8.2	50832	0	0	0	0	0	0	1503
8.2	50976	0	0	0	0	0	0	1518
8.2	51120	0	0	0	0	0	0	1569
8.2	51264	0	0	0	0	0	0	1494
8.2	51408	0	0	0	0	0	0	1536
8.2	51552	0	0	0	0	0	0	1557
8.2	51696	0	0	0	0	0	0	1554
8.2	51840	0	0	0	0	0	0	1530
8.2	51984	0	0	0	0	0	0	1614
8.2	52128	0	0	0	0	0	0	1653
8.2	52272	0	0	0	0	0	0	1530
8.2	52416	0	0	0	0	0	0	1602
8.2	52560	0	0	0	0	0	0	1437
8.2	52704	0	0	0	0	0	0	1452
8.2	52848	0	0	0	0	0	0	1425
8.2	52992	0	0	0	0	0	0	1551
8.2	53136	0	0	0	0	0	0	1485
8.2	53280	0	0	0	0	0	0	1551
8.2	53424	0	0	0	0	0	0	1491
8.2	53568	0	0	0	0	0	0	1416
8.2	53712	0	0	0	0	0	0	1512
8.2	53856	0	0	0	0	0	0	1419
8.2	54000	0	0	0	0	0	0	1434
8.2	54144	0	0	0	0	0	0	1437
8.2	54288	0	0	0	0	0	0	1398
8.2	54432	0	0	0	0	0	0	1512
8.2	54576	0	0	0	0	0	0	1557
8.2	54720	0	0	0	0	0	0	1509
8.2	54864	0	0	0	0	0	0	1491
8.2	55008	0	0	0	0	0	0	1491
8.2	55152	0	0	0	0	0	0	1419
8.2	55296	0	0	0	0	0	0	1488
8.2	55440	0	0	0	0	0	0	1488
8.2	55584	0	0	0	0	0	0	1467
8.2	55728	0	0	0	0	0	0	1539
8.2	55872	0	0	0	0	0	0	1470
8.2	56016	0	0	0	0	0	0	1398
8.2	56160	0	0	0	0	0	0	1485
8.2	56304	0	0	0	0	0	0	1479
8.2	56448	0	0	0	0	0	0	1500
8.2	56592	0	0	0	0	0	0	1572
8.2	56736	0	0	0	0	0	0	1515
8.2	56880	0	0	0	0	0	0	1479
8.2	57024	0	0	0	0	0	0	1560
8.2	57168	0	0	0	0	0	0	1602
8.2	57312	0	0	0	0	0	0	1560
8.2	57456	0	0	0	0	0	0	1470
8.2	57600	0	0	0	0	0	0	1491
8.2	57744	0	0	0	0	0	0	1473
8.2	57888	0	0	0	0	0	0	1527
8.2	58032	0	0	0	0	0	0	1524
8.2	58176	0	0	0	0	0	0	1551
8.2	58320	0	0	0	0	0	0	1575
8.2	58464	0	0	0	0	0	0	1545
8.2	58608	0	0	0	0	0	0	1509
8.2	58752	0	0	0	0	0	0	1620
8.2	58896	0	0	0	0	0	0	1473
8.2	59040	0	0	0	0	0	0	1494
8.2	59184	0	0	0	0	0	0	1509
8.2	59328	0	0	0	0	0	0	1509
8.2	59472	0	0	0	0	0	0	1551
8.2	59616	0	0	0	0	0	0	1542
8.2	59760	0	0	0	0	0	0	1488
8.2	59904	0	0	0	0	0	0	1608
8.2	60048	0	0	0	0	0	0	1614
8.2	60192	0	0	0	0	0	0	1572
8.2	60336	0	0	0	0	0	0	1497
8.2	60480	0	0	0	0	0	0	1524
8.2	60624	0	0	0	0	0	0	1464
8.2	60768	0	0	0	0	0	0	1443
8.2	60912	0	0	0	0	0	0	1392
8.2	61056	0	0	0	0	0	0	1419
8.2	61200	0	0	0	0	0	0	1416
8.2	61344	0	0	0	0	0	0	1536
8.2	61488	0	0	0	0	0	0	1560
8.2	61632	0	0	0	0	0	0	1551
8.2	61776	0	0	0	0	0	0	1443
8.2	61920	0	0	0	0	0	0	1404
8.2	62064	0	0	0	0	0	0	1572
8.2	62208	0	0	0	0	0	0	1515
8.2	62352	0	0	0	0	0	0	1605
8.2	62496	0	0	0	0	0	0	1626
8.2	62640	0	0	0	0	0	0	1632
8.2	62784	0	0	0	0	0	0	1494
8.2	62928	0	0	0	0	0	0	1521
8.2	63072	0	0	0	0	0	0	1590
8.2	63216	0	0	0	0	0	0	1536
8.2	63360	0	0	0	0	0	0	1530
8.2	63504	0	0	0	0	0	0	1467
8.2	63648	0	0	0	0	0	0	1572
8.2	63792	0	0	0	0	0	0	1539
8.2	63936	0	0	0	0	0	0	1548
8.2	64080	0	0	0	0	0	0	1494
8.2	64224	0	0	0	0	0	0	1494
8.2	64368	0	0	0	0	0	0	1470
8.2	64512	0	0	0	0	0	0	1530
8.2	64656	0	0	0	0	0	0	1500
8.2	64800	0	0	0	0	0	0	1518
8.2	64944	0	0	0	0	0	0	1581
8.2	65088	0	0	0	0	0	0	1557
8.2	65232	0	0	0	0	0	0	1527
8.2	65376	0	0	0	0	0	0	1467
8.2	65520	0	0	0	0	0	0	1455
8.2	65664	0	0	0	0	0	0	1494
8.2	65808	0	0	0	0	0	0	1425
8.2	65952	0	0	0	0	0	0	1575
8.2	66096	0	0	0	0	0	0	1593
8.2	66240	0	0	0	0	0	0	1653
8.2	66384	0	0	0	0	0	0	1572
8.2	66528	0	0	0	0	0	0	1536
8.2	66672	0	0	0	0	0	0	1617
8.2	66816	0	0	0	0	0	0	1677
8.2	66960	0	0	0	0	0	0	1647
8.2	67104	0	0	0	0	0	0	1536
8.2	67248	0	0	0	0	0	0	1581
8.2	67392	0	0	0	0	0	0	1497
8.2	67536	0	0	0	0	0	0	1581
8.2	67680	0	0	0	0	0	0	1539
8.2	67824	0	0	0	0	0	0	1542
8.2	67968	0	0	0	0	0	0	1581
8.2	68112	0	0	0	0	0	0	1476
8.2	68256	0	0	0	0	0	0	1434
8.2	68400	0	0	0	0	0	0	1455
8.2	68544	0	0	0	0	0	0	1539
8.2	68688	0	0	0	0	0	0	1488
8.2	68832	0	0	0	0	0	0	1437
8.2	68976	0	0	0	0	0	0	1452
8.2	69120	0	0	0	0	0	0	1563
9.3	43344	43	229	0	229	272	5378.43	4081
9.3	43488	30	207	0	207	237	4561.11	3845
9.3	43632	20	182	0	182	202	3810.77	3790
9.3	43776	9	159	0	159	168	3058.53	3608
9.3	43920	9	146	0	146	155	2845.45	3497
9.3	44064	7	130	0	130	137	2519.21	3340
9.3	44208	4	110	0	110	114	1949.12	3162
9.3	44352	6	97	0	97	103	1861.11	2868
9.3	44496	6	80	0	80	86	1639.99	2745
9.3	44640	7	67	0	67	74	1431.8	2880
9.3	44784	5	60	0	60	65	1208.72	3024
9.3	44928	7	49	0	49	56	1086.62	3183
9.3	45072	3	40	0	40	43	804.354	3087
9.3	45216	2	31	0	31	33	676.31	3091
9.3	45360	0	25	0	25	25	495.253	3147
9.3	45504	0	22	0	22	22	423.242	3066
9.3	45648	0	15	0	15	15	303.206	3093
9.3	45792	0	10	0	10	10	178.134	3132
9.3	45936	0	8	0	8	8	153.121	3108
9.3	46080	0	4	0	4	4	61.0627	3045
9.3	46224	0	3	0	3	3	36.0494	3129
9.3	46368	0	3	0	3	3	36.0494	3024
9.3	46512	0	3	0	3	3	38.0426	3054
9.3	46656	0	3	0	3	3	36.0494	3048
9.3	46800	0	3	0	3	3	36.0494	2961
9.3	46944	0	2	0	2	2	27.0123	3078
9.3	47088	0	2	0	2	2	27.0123	3150
9.3	47232	0	2	0	2	2	27.0123	3126
9.3	47376	0	1	0	1	1	27.0123	3306
9.3	47520	0	1	0	1	1	27.0123	3447
9.3	47664	0	1	0	1	1	27.0123	3144
9.3	47808	0	1	0	1	1	27.0123	3198
9.3	47952	0	1	0	1	1	27.0123	3111
9.3	48096	0	1	0	1	1	27.0123	3348
9.3	48240	0	1	0	1	1	27.0123	3117
9.3	48384	0	0	0	0	0	0	3279
9.3	48528	0	0	0	0	0	0	3189
9.3	48672	0	0	0	0	0	0	3306
9.3	48816	0	0	0	0	0	0	3264
9.3	48960	0	0	0	0	0	0	3174
9.3	49104	0	0	0	0	0	0	3258
9.3	49248	0	0	0	0	0	0	3138
9.3	49392	0	0	0	0	0	0	3171
9.3	49536	0	0	0	0	0	0	3318
9.3	49680	0	0	0	0	0	0	3417
9.3	49824	0	0	0	0	0	0	3282
9.3	49968	0	0	0	0	0	0	3246
9.3	50112	0	0	0	0	0	0	3234
9.3	50256	0	0	0	0	0	0	3246
9.3	50400	0	0	0	0	0	0	3204
9.3	50544	0	0	0	0	0	0	3267
9.3	50688	0	0	0	0	0	0	3312
9.3	50832	0	0	0	0	0	0	3240
9.3	50976	0	0	0	0	0	0	3267
9.3	51120	0	0	0	0	0	0	3216
9.3	51264	0	0	0	0	0	0	3231
9.3	51408	0	0	0	0	0	0	3378
9.3	51552	0	0	0	0	0	0	3354
9.3	51696	0	0	0	0	0	0	3237
9.3	51840	0	0	0	0	0	0	3222
9.3	51984	0	0	0	0	0	0	3207
9.3	52128	0	0	0	0	0	0	3300
9.3	52272	0	0	0	0	0	0	3261
9.3	52416	0	0	0	0	0	0	3303
9.3	52560	0	0	0	0	0	0	3225
9.3	52704	0	0	0	0	0	0	3051
9.3	52848	0	0	0	0	0	0	3240
9.3	52992	0	0	0	0	0	0	3378
9.3	53136	0	0	0	0	0	0	3372
9.3	53280	0	0	0	0	0	0	3378
9.3	53424	0	0	0	0	0	0	3336
9.3	53568	0	0	0	0	0	0	3225
9.3	53712	0	0	0	0	0	0	3243
9.3	53856	0	0	0	0	0	0	3273
9.3	54000	0	0	0	0	0	0	3333
9.3	54144	0	0	0	0	0	0	3318
9.3	54288	0	0	0	0	0	0	3186
9.3	54432	0	0	0	0	0	0	3291
9.3	54576	0	0	0	0	0	0	3333
9.3	54720	0	0	0	0	0	0	3414
9.3	54864	0	0	0	0	0	0	3414
9.3	55008	0	0	0	0	0	0	3363
9.3	55152	0	0	0	0	0	0	3363
9.3	55296	0	0	0	0	0	0	3174
9.3	55440	0	0	0	0	0	0	3324
9.3	55584	0	0	0	0	0	0	3420
9.3	55728	0	0	0	0	0	0	3231
9.3	55872	0	0	0	0	0	0	3234
9.3	56016	0	0	0	0	0	0	3255
9.3	56160	0	0	0	0	0	0	3333
9.3	56304	0	0	0	0	0	0	3285
9.3	56448	0	0	0	0	0	0	3312
9.3	56592	0	0	0	0	0	0	3315
9.3	56736	0	0	0	0	0	0	3279
9.3	56880	0	0	0	0	0	0	3300
9.3	57024	0	0	0	0	0	0	3339
9.3	57168	0	0	0	0	0	0	3228
9.3	57312	0	0	0	0	0	0	3138
9.3	57456	0	0	0	0	0	0	3243
9.3	57600	0	0	0	0	0	0	3276
9.3	57744	0	0	0	0	0	0	3267
9.3	57888	0	0	0	0	0	0	3255
9.3	58032	0	0	0	0	0	0	3180
9.3	58176	0	0	0	0	0	0	3390
9.3	58320	0	0	0	0	0	0	3384
9.3	58464	0	0	0	0	0	0	3279
9.3	58608	0	0	0	0	0	0	3273
9.3	58752	0	0	0	0	0	0	3354
9.3	58896	0	0	0	0	0	0	3399
9.3	59040	0	0	0	0	0	0	3471
9.3	59184	0	0	0	0	0	0	3300
9.3	59328	0	0	0	0	0	0	3396
9.3	59472	0	0	0	0	0	0	3324
9.3	59616	0	0	0	0	0	0	3450
9.3	59760	0	0	0	0	0	0	3264
9.3	59904	0	0	0	0	0	0	3342
9.3	60048	0	0	0	0	0	0	3249
9.3	60192	0	0	0	0	0	0	3201
9.3	60336	0	0	0	0	0	0	3255
9.3	60480	0	0	0	0	0	0	3471
9.3	60624	0	0	0	0	0	0	3495
9.3	60768	0	0	0	0	0	0	3417
9.3	60912	0	0	0	0	0	0	3327
9.3	61056	0	0	0	0	0	0	3255
9.3	61200	0	0	0	0	0	0	3324
9.3	61344	0	0	0	0	0	0	3366
9.3	61488	0	0	0	0	0	0	3114
9.3	61632	0	0	0	0	0	0	3315
9.3	61776	0	0	0	0	0	0	3366
9.3	61920	0	0	0	0	0	0	3315
9.3	62064	0	0	0	0	0	0	3393
9.3	62208	0	0	0	0	0	0	3381
9.3	62352	0	0	0	0	0	0	3270
9.3	62496	0	0	0	0	0	0	3393
9.3	62640	0	0	0	0	0	0	3270
9.3	62784	0	0	0	0	0	0	3270
9.3	62928	0	0	0	0	0	0	3321
9.3	63072	0	0	0	0	0	0	3276
9.3	63216	0	0	0	0	0	0	3270
9.3	63360	0	0	0	0	0	0	3279
9.3	63504	0	0	0	0	0	0	3351
9.3	63648	0	0	0	0	0	0	3357
9.3	63792	0	0	0	0	0	0	3471
9.3	63936	0	0	0	0	0	0	3252
9.3	64080	0	0	0	0	0	0	3339
9.3	64224	0	0	0	0	0	0	3276
9.3	64368	0	0	0	0	0	0	3354
9.3	64512	0	0	0	0	0	0	3342
9.3	64656	0	0	0	0	0	0	3237
9.3	64800	0	0	0	0	0	0	3456
9.3	64944	0	0	0	0	0	0	3282
9.3	65088	0	0	0	0	0	0	3204
9.3	65232	0	0	0	0	0	0	3153
9.3	65376	0	0	0	0	0	0	3222
9.3	65520	0	0	0	0	0	0	3285
9.3	65664	0	0	0	0	0	0	3336
9.3	65808	0	0	0	0	0	0	3348
9.3	65952	0	0	0	0	0	0	3186
9.3	66096	0	0	0	0	0	0	3222
9.3	66240	0	0	0	0	0	0	3309
9.3	66384	0	0	0	0	0	0	3270
9.3	66528	0	0	0	0	0	0	3261
9.3	66672	0	0	0	0	0	0	3258
9.3	66816	0	0	0	0	0	0	3330
9.3	66960	0	0	0	0	0	0	3225
9.3	67104	0	0	0	0	0	0	3387
9.3	67248	0	0	0	0	0	0	3324
9.3	67392	0	0	0	0	0	0	3318
9.3	67536	0	0	0	0	0	0	3438
9.3	67680	0	0	0	0	0	0	3426
9.3	67824	0	0	0	0	0	0	3267
9.3	67968	0	0	0	0	0	0	3243
9.3	68112	0	0	0	0	0	0	3207
9.3	68256	0	0	0	0	0	0	3312
9.3	68400	0	0	0	0	0	0	3390
9.3	68544	0	0	0	0	0	0	3273
9.3	68688	0	0	0	0	0	0	3198
9.3	68832	0	0	0	0	0	0	3297
9.3	68976	0	0	0	0	0	0	3225
9.3	69120	0	0	0	0	0	0	3288
10.2	43344	0	62	0	62	62	365.668	1218
10.2	43488	0	59	0	59	59	359.682	1137
10.2	43632	0	55	0	55	55	316.718	1065
10.2	43776	0	53	0	53	53	305.688	1101
10.2	43920	0	47	0	47	47	305.582	1230
10.2	44064	0	43	0	43	43	255.58	1230
10.2	44208	0	39	0	39	39	219.552	1242
10.2	44352	0	32	0	32	32	205.473	1209
10.2	44496	0	31	0	31	31	192.448	1221
10.2	44640	0	26	0	26	26	168.392	1206
10.2	44784	0	24	0	24	24	155.366	1188
10.2	44928	0	21	0	21	21	155.366	1197
10.2	45072	0	19	0	19	19	123.331	1197
10.2	45216	0	14	0	14	14	90.2398	1185
10.2	45360	0	11	0	11	11	72.1678	1260
10.2	45504	0	10	0	10	10	61.1375	1251
10.2	45648	0	7	0	7	7	50.1072	1299
10.2	45792	0	6	0	6	6	39.0769	1299
10.2	45936	0	4	0	4	4	26.0513	1140
10.2	46080	0	2	0	2	2	26.0513	1131
10.2	46224	0	1	0	1	1	13.0256	1149
10.2	46368	0	1	0	1	1	13.0256	1176
10.2	46512	0	0	0	0	0	0	1182
10.2	46656	0	0	0	0	0	0	1182
10.2	46800	0	0	0	0	0	0	1164
10.2	46944	0	0	0	0	0	0	1209
10.2	47088	0	0	0	0	0	0	1071
10.2	47232	0	0	0	0	0	0	1164
10.2	47376	0	0	0	0	0	0	1149
10.2	47520	0	0	0	0	0	0	1155
10.2	47664	0	0	0	0	0	0	1107
10.2	47808	0	0	0	0	0	0	1035
10.2	47952	0	0	0	0	0	0	1017
10.2	48096	0	0	0	0	0	0	999
10.2	48240	0	0	0	0	0	0	1131
10.2	48384	0	0	0	0	0	0	1224
10.2	48528	0	0	0	0	0	0	1221
10.2	48672	0	0	0	0	0	0	1170
10.2	48816	0	0	0	0	0	0	1182
10.2	48960	0	0	0	0	0	0	1224
10.2	49104	0	0	0	0	0	0	1128
10.2	49248	0	0	0	0	0	0	1164
10.2	49392	0	0	0	0	0	0	1083
10.2	49536	0	0	0	0	0	0	1071
10.2	49680	0	0	0	0	0	0	1005
10.2	49824	0	0	0	0	0	0	1113
10.2	49968	0	0	0	0	0	0	1122
10.2	50112	0	0	0	0	0	0	1206
10.2	50256	0	0	0	0	0	0	1203
10.2	50400	0	0	0	0	0	0	1137
10.2	50544	0	0	0	0	0	0	1080
10.2	50688	0	0	0	0	0	0	1122
10.2	50832	0	0	0	0	0	0	1209
10.2	50976	0	0	0	0	0	0	1269
10.2	51120	0	0	0	0	0	0	1143
10.2	51264	0	0	0	0	0	0	1194
10.2	51408	0	0	0	0	0	0	1044
10.2	51552	0	0	0	0	0	0	1116
10.2	51696	0	0	0	0	0	0	1179
10.2	51840	0	0	0	0	0	0	1164
10.2	51984	0	0	0	0	0	0	1119
10.2	52128	0	0	0	0	0	0	1116
10.2	52272	0	0	0	0	0	0	1224
10.2	52416	0	0	0	0	0	0	1143
10.2	52560	0	0	0	0	0	0	1131
10.2	52704	0	0	0	0	0	0	1161
10.2	52848	0	0	0	0	0	0	1254
10.2	52992	0	0	0	0	0	0	1248
10.2	53136	0	0	0	0	0	0	1191
10.2	53280	0	0	0	0	0	0	1155
10.2	53424	0	0	0	0	0	0	1299
10.2	53568	0	0	0	0	0	0	1236
10.2	53712	0	0	0	0	0	0	1146
10.2	53856	0	0	0	0	0	0	1200
10.2	54000	0	0	0	0	0	0	1224
10.2	54144	0	0	0	0	0	0	1206
10.2	54288	0	0	0	0	0	0	1104
10.2	54432	0	0	0	0	0	0	1125
10.2	54576	0	0	0	0	0	0	1134
10.2	54720	0	0	0	0	0	0	1074
10.2	54864	0	0	0	0	0	0	1101
10.2	55008	0	0	0	0	0	0	1107
10.2	55152	0	0	0	0	0	0	1134
10.2	55296	0	0	0	0	0	0	1197
10.2	55440	0	0	0	0	0	0	1134
10.2	55584	0	0	0	0	0	0	1179
10.2	55728	0	0	0	0	0	0	1206
10.2	55872	0	0	0	0	0	0	1155
10.2	56016	0	0	0	0	0	0	1191
10.2	56160	0	0	0	0	0	0	1194
10.2	56304	0	0	0	0	0	0	1161
10.2	56448	0	0	0	0	0	0	1092
10.2	56592	0	0	0	0	0	0	1167
10.2	56736	0	0	0	0	0	0	1143
10.2	56880	0	0	0	0	0	0	1164
10.2	57024	0	0	0	0	0	0	1098
10.2	57168	0	0	0	0	0	0	1071
10.2	57312	0	0	0	0	0	0	1143
10.2	57456	0	0	0	0	0	0	1110
10.2	57600	0	0	0	0	0	0	1101
10.2	57744	0	0	0	0	0	0	1071
10.2	57888	0	0	0	0	0	0	1092
10.2	58032	0	0	0	0	0	0	1143
10.2	58176	0	0	0	0	0	0	1131
10.2	58320	0	0	0	0	0	0	1233
10.2	58464	0	0	0	0	0	0	1200
10.2	58608	0	0	0	0	0	0	1185
10.2	58752	0	0	0	0	0	0	1080
10.2	58896	0	0	0	0	0	0	1110
10.2	59040	0	0	0	0	0	0	1200
10.2	59184	0	0	0	0	0	0	1143
10.2	59328	0	0	0	0	0	0	1107
10.2	59472	0	0	0	0	0	0	1095
10.2	59616	0	0	0	0	0	0	1116
10.2	59760	0	0	0	0	0	0	1164
10.2	59904	0	0	0	0	0	0	1197
10.2	60048	0	0	0	0	0	0	1188
10.2	60192	0	0	0	0	0	0	1134
10.2	60336	0	0	0	0	0	0	1086
10.2	60480	0	0	0	0	0	0	1077
10.2	60624	0	0	0	0	0	0	1107
10.2	60768	0	0	0	0	0	0	1062
10.2	60912	0	0	0	0	0	0	1056
10.2	61056	0	0	0	0	0	0	1125
10.2	61200	0	0	0	0	0	0	1161
10.2	61344	0	0	0	0	0	0	1197
10.2	61488	0	0	0	0	0	0	1197
10.2	61632	0	0	0	0	0	0	1122
10.2	61776	0	0	0	0	0	0	1077
10.2	61920	0	0	0	0	0	0	1188
10.2	62064	0	0	0	0	0	0	1098
10.2	62208	0	0	0	0	0	0	1044
10.2	62352	0	0	0	0	0	0	1071
10.2	62496	0	0	0	0	0	0	1098
10.2	62640	0	0	0	0	0	0	1098
10.2	62784	0	0	0	0	0	0	1068
10.2	62928	0	0	0	0	0	0	1149
10.2	63072	0	0	0	0	0	0	1077
10.2	63216	0	0	0	0	0	0	1161
10.2	63360	0	0	0	0	0	0	1146
10.2	63504	0	0	0	0	0	0	1209
10.2	63648	0	0	0	0	0	0	1158
10.2	63792	0	0	0	0	0	0	1173
10.2	63936	0	0	0	0	0	0	1131
10.2	64080	0	0	0	0	0	0	1206
10.2	64224	0	0	0	0	0	0	1173
10.2	64368	0	0	0	0	0	0	1194
10.2	64512	0	0	0	0	0	0	1164
10.2	64656	0	0	0	0	0	0	1236
10.2	64800	0	0	0	0	0	0	1167
10.2	64944	0	0	0	0	0	0	1134
10.2	65088	0	0	0	0	0	0	1137
10.2	65232	0	0	0	0	0	0	1194
10.2	65376	0	0	0	0	0	0	1125
10.2	65520	0	0	0	0	0	0	1176
10.2	65664	0	0	0	0	0	0	1155
10.2	65808	0	0	0	0	0	0	1179
10.2	65952	0	0	0	0	0	0	1200
10.2	66096	0	0	0	0	0	0	1086
10.2	66240	0	0	0	0	0	0	1101
10.2	66384	0	0	0	0	0	0	1131
10.2	66528	0	0	0	0	0	0	1122
10.2	66672	0	0	0	0	0	0	1074
10.2	66816	0	0	0	0	0	0	1056
10.2	66960	0	0	0	0	0	0	1122
10.2	67104	0	0	0	0	0	0	1188
10.2	67248	0	0	0	0	0	0	1119
10.2	67392	0	0	0	0	0	0	1137
10.2	67536	0	0	0	0	0	0	1170
10.2	67680	0	0	0	0	0	0	1137
10.2	67824	0	0	0	0	0	0	1152
10.2	67968	0	0	0	0	0	0	1230
10.2	68112	0	0	0	0	0	0	1155
10.2	68256	0	0	0	0	0	0	1131
10.2	68400	0	0	0	0	0	0	1155
10.2	68544	0	0	0	0	0	0	1206
10.2	68688	0	0	0	0	0	0	1179
10.2	68832	0	0	0	0	0	0	1161
10.2	68976	0	0	0	0	0	0	1137
10.2	69120	0	0	0	0	0	0	1215
11.1	43344	0	30	0	30	30	51.165	888
11.1	43488	0	29	0	29	29	57.151	828
11.1	43632	0	27	0	27	27	99.4074	810
11.1	43776	0	23	0	23	23	51.165	864
11.1	43920	0	19	0	19	19	42.1279	915
11.1	44064	0	16	0	16	16	31.0976	894
11.1	44208	0	14	0	14	14	45.1852	879
11.1	44352	0	10	0	10	10	27.1111	873
11.1	44496	0	9	0	9	9	0	918
11.1	44640	0	7	0	7	7	18.0741	939
11.1	44784	0	5	0	5	5	0	984
11.1	44928	0	3	0	3	3	35.0896	1023
11.1	45072	0	2	0	2	2	0	963
11.1	45216	0	1	0	1	1	0	900
11.1	45360	0	1	0	1	1	0	813
11.1	45504	0	1	0	1	1	0	786
11.1	45648	0	0	0	0	0	0	807
11.1	45792	0	0	0	0	0	0	795
11.1	45936	0	0	0	0	0	0	852
11.1	46080	0	0	0	0	0	0	834
11.1	46224	0	0	0	0	0	0	867
11.1	46368	0	0	0	0	0	0	846
11.1	46512	0	0	0	0	0	0	759
11.1	46656	0	0	0	0	0	0	777
11.1	46800	0	0	0	0	0	0	762
11.1	46944	0	0	0	0	0	0	786
11.1	47088	0	0	0	0	0	0	792
11.1	47232	0	0	0	0	0	0	729
11.1	47376	0	0	0	0	0	0	735
11.1	47520	0	0	0	0	0	0	852
11.1	47664	0	0	0	0	0	0	759
11.1	47808	0	0	0	0	0	0	726
11.1	47952	0	0	0	0	0	0	744
11.1	48096	0	0	0	0	0	0	819
11.1	48240	0	0	0	0	0	0	882
11.1	48384	0	0	0	0	0	0	798
11.1	48528	0	0	0	0	0	0	780
11.1	48672	0	0	0	0	0	0	744
11.1	48816	0	0	0	0	0	0	771
11.1	48960	0	0	0	0	0	0	777
11.1	49104	0	0	0	0	0	0	846
11.1	49248	0	0	0	0	0	0	852
11.1	49392	0	0	0	0	0	0	861
11.1	49536	0	0	0	0	0	0	786
11.1	49680	0	0	0	0	0	0	783
11.1	49824	0	0	0	0	0	0	735
11.1	49968	0	0	0	0	0	0	756
11.1	50112	0	0	0	0	0	0	702
11.1	50256	0	0	0	0	0	0	795
11.1	50400	0	0	0	0	0	0	816
11.1	50544	0	0	0	0	0	0	783
11.1	50688	0	0	0	0	0	0	837
11.1	50832	0	0	0	0	0	0	837
11.1	50976	0	0	0	0	0	0	828
11.1	51120	0	0	0	0	0	0	855
11.1	51264	0	0	0	0	0	0	855
11.1	51408	0	0	0	0	0	0	819
11.1	51552	0	0	0	0	0	0	759
11.1	51696	0	0	0	0	0	0	780
11.1	51840	0	0	0	0	0	0	813
11.1	51984	0	0	0	0	0	0	897
11.1	52128	0	0	0	0	0	0	897
11.1	52272	0	0	0	0	0	0	855
11.1	52416	0	0	0	0	0	0	816
11.1	52560	0	0	0	0	0	0	825
11.1	52704	0	0	0	0	0	0	873
11.1	52848	0	0	0	0	0	0	837
11.1	52992	0	0	0	0	0	0	846
11.1	53136	0	0	0	0	0	0	801
11.1	53280	0	0	0	0	0	0	852
11.1	53424	0	0	0	0	0	0	855
11.1	53568	0	0	0	0	0	0	759
11.1	53712	0	0	0	0	0	0	858
11.1	53856	0	0	0	0	0	0	879
11.1	54000	0	0	0	0	0	0	834
11.1	54144	0	0	0	0	0	0	867
11.1	54288	0	0	0	0	0	0	780
11.1	54432	0	0	0	0	0	0	780
11.1	54576	0	0	0	0	0	0	849
11.1	54720	0	0	0	0	0	0	831
11.1	54864	0	0	0	0	0	0	846
11.1	55008	0	0	0	0	0	0	885
11.1	55152	0	0	0	0	0	0	879
11.1	55296	0	0	0	0	0	0	813
11.1	55440	0	0	0	0	0	0	861
11.1	55584	0	0	0	0	0	0	852
11.1	55728	0	0	0	0	0	0	858
11.1	55872	0	0	0	0	0	0	831
11.1	56016	0	0	0	0	0	0	798
11.1	56160	0	0	0	0	0	0	765
11.1	56304	0	0	0	0	0	0	834
11.1	56448	0	0	0	0	0	0	795
11.1	56592	0	0	0	0	0	0	816
11.1	56736	0	0	0	0	0	0	828
11.1	56880	0	0	0	0	0	0	882
11.1	57024	0	0	0	0	0	0	861
11.1	57168	0	0	0	0	0	0	810
11.1	57312	0	0	0	0	0	0	927
11.1	57456	0	0	0	0	0	0	876
11.1	57600	0	0	0	0	0	0	876
11.1	57744	0	0	0	0	0	0	837
11.1	57888	0	0	0	0	0	0	795
11.1	58032	0	0	0	0	0	0	753
11.1	58176	0	0	0	0	0	0	822
11.1	58320	0	0	0	0	0	0	864
11.1	58464	0	0	0	0	0	0	876
11.1	58608	0	0	0	0	0	0	810
11.1	58752	0	0	0	0	0	0	759
11.1	58896	0	0	0	0	0	0	825
11.1	59040	0	0	0	0	0	0	873
11.1	59184	0	0	0	0	0	0	795
11.1	59328	0	0	0	0	0	0	864
11.1	59472	0	0	0	0	0	0	813
11.1	59616	0	0	0	0	0	0	816
11.1	59760	0	0	0	0	0	0	846
11.1	59904	0	0	0	0	0	0	882
11.1	60048	0	0	0	0	0	0	819
11.1	60192	0	0	0	0	0	0	798
11.1	60336	0	0	0	0	0	0	750
11.1	60480	0	0	0	0	0	0	786
11.1	60624	0	0	0	0	0	0	855
11.1	60768	0	0	0	0	0	0	822
11.1	60912	0	0	0	0	0	0	852
11.1	61056	0	0	0	0	0	0	828
11.1	61200	0	0	0	0	0	0	834
11.1	61344	0	0	0	0	0	0	855
11.1	61488	0	0	0	0	0	0	846
11.1	61632	0	0	0	0	0	0	837
11.1	61776	0	0	0	0	0	0	858
11.1	61920	0	0	0	0	0	0	840
11.1	62064	0	0	0	0	0	0	894
11.1	62208	0	0	0	0	0	0	864
11.1	62352	0	0	0	0	0	0	828
11.1	62496	0	0	0	0	0	0	843
11.1	62640	0	0	0	0	0	0	912
11.1	62784	0	0	0	0	0	0	876
11.1	62928	0	0	0	0	0	0	858
11.1	63072	0	0	0	0	0	0	720
11.1	63216	0	0	0	0	0	0	717
11.1	63360	0	0	0	0	0	0	774
11.1	63504	0	0	0	0	0	0	771
11.1	63648	0	0	0	0	0	0	852
11.1	63792	0	0	0	0	0	0	822
11.1	63936	0	0	0	0	0	0	777
11.1	64080	0	0	0	0	0	0	831
11.1	64224	0	0	0	0	0	0	846
11.1	64368	0	0	0	0	0	0	801
11.1	64512	0	0	0	0	0	0	804
11.1	64656	0	0	0	0	0	0	870
11.1	64800	0	0	0	0	0	0	867
11.1	64944	0	0	0	0	0	0	855
11.1	65088	0	0	0	0	0	0	915
11.1	65232	0	0	0	0	0	0	894
11.1	65376	0	0	0	0	0	0	861
11.1	65520	0	0	0	0	0	0	903
11.1	65664	0	0	0	0	0	0	789
11.1	65808	0	0	0	0	0	0	786
11.1	65952	0	0	0	0	0	0	828
11.1	66096	0	0	0	0	0	0	771
11.1	66240	0	0	0	0	0	0	840
11.1	66384	0	0	0	0	0	0	801
11.1	66528	0	0	0	0	0	0	792
11.1	66672	0	0	0	0	0	0	816
11.1	66816	0	0	0	0	0	0	720
11.1	66960	0	0	0	0	0	0	822
11.1	67104	0	0	0	0	0	0	891
11.1	67248	0	0	0	0	0	0	942
11.1	67392	0	0	0	0	0	0	945
11.1	67536	0	0	0	0	0	0	861
11.1	67680	0	0	0	0	0	0	831
11.1	67824	0	0	0	0	0	0	834
11.1	67968	0	0	0	0	0	0	834
11.1	68112	0	0	0	0	0	0	822
11.1	68256	0	0	0	0	0	0	816
11.1	68400	0	0	0	0	0	0	807
11.1	68544	0	0	0	0	0	0	798
11.1	68688	0	0	0	0	0	0	795
11.1	68832	0	0	0	0	0	0	792
11.1	68976	0	0	0	0	0	0	768
11.1	69120	0	0	0	0	0	0	873
12.3	43344	0	27	0	27	27	26.0513	1674
12.3	43488	0	26	0	26	26	22.0606	1626
12.3	43632	0	20	0	20	20	11.0303	1596
12.3	43776	0	15	0	15	15	0	1659
12.3	43920	0	14	0	14	14	0	1677
12.3	44064	0	13	0	13	13	0	1605
12.3	44208	0	10	0	10	10	0	1587
12.3	44352	0	9	0	9	9	0	1557
12.3	44496	0	8	0	8	8	0	1518
12.3	44640	0	5	0	5	5	0	1479
12.3	44784	0	3	0	3	3	0	1455
12.3	44928	0	2	0	2	2	0	1530
12.3	45072	0	2	0	2	2	0	1527
12.3	45216	0	2	0	2	2	0	1506
12.3	45360	0	2	0	2	2	0	1476
12.3	45504	0	2	0	2	2	0	1449
12.3	45648	0	2	0	2	2	0	1419
12.3	45792	0	2	0	2	2	0	1440
12.3	45936	0	2	0	2	2	0	1467
[truncated: 33,444 more rows]
