# Supplementary material for: GEODE: an in silico tool that translates in vitro to in vivo predictions of tuberculosis antibiotic combination efficacy
Source: Front Pharmacol. 2025 Oct 17;16:1639673. doi: 10.3389/fphar.2025.1639673 (PMC12575316; doi:10.3389/fphar.2025.1639673)
Supplement: Supplementary file 2 [file Supplementaryfile4.zip › simulation_data/RMZE-NNNH-mean.csv]

exp	time	Int.Mtb.	Ext.Mtb.	repExtMtb	NonReplExt.Mtb.	TotMtb.	TotMtbInGranScaledRing	TotPethot
2.2	43344	0	18	0	18	18	105.259	984
2.2	43488	0	14	0	14	14	109.254	981
2.2	43632	0	10	0	10	10	79.2162	1038
2.2	43776	0	6	0	6	6	50.1118	1170
2.2	43920	0	6	0	6	6	24.0559	1140
2.2	44064	0	5	0	5	5	41.0747	1065
2.2	44208	0	2	0	2	2	0	1059
2.2	44352	0	2	0	2	2	0	1122
2.2	44496	0	2	0	2	2	0	1077
2.2	44640	0	2	0	2	2	0	1071
2.2	44784	0	2	0	2	2	0	1011
2.2	44928	0	2	0	2	2	0	1065
2.2	45072	0	2	0	2	2	0	1041
2.2	45216	0	1	0	1	1	0	1032
2.2	45360	0	1	0	1	1	0	1041
2.2	45504	0	0	0	0	0	0	1047
2.2	45648	0	0	0	0	0	0	1074
2.2	45792	0	0	0	0	0	0	1116
2.2	45936	0	0	0	0	0	0	1212
2.2	46080	0	0	0	0	0	0	1143
2.2	46224	0	0	0	0	0	0	1149
2.2	46368	0	0	0	0	0	0	1053
2.2	46512	0	0	0	0	0	0	1122
2.2	46656	0	0	0	0	0	0	1125
2.2	46800	0	0	0	0	0	0	1116
2.2	46944	0	0	0	0	0	0	999
2.2	47088	0	0	0	0	0	0	951
2.2	47232	0	0	0	0	0	0	996
2.2	47376	0	0	0	0	0	0	1071
2.2	47520	0	0	0	0	0	0	1101
2.2	47664	0	0	0	0	0	0	981
2.2	47808	0	0	0	0	0	0	1014
2.2	47952	0	0	0	0	0	0	1080
2.2	48096	0	0	0	0	0	0	1071
2.2	48240	0	0	0	0	0	0	1101
2.2	48384	0	0	0	0	0	0	1017
2.2	48528	0	0	0	0	0	0	1014
2.2	48672	0	0	0	0	0	0	1095
2.2	48816	0	0	0	0	0	0	1083
2.2	48960	0	0	0	0	0	0	1095
2.2	49104	0	0	0	0	0	0	1008
2.2	49248	0	0	0	0	0	0	1029
2.2	49392	0	0	0	0	0	0	1011
2.2	49536	0	0	0	0	0	0	1065
2.2	49680	0	0	0	0	0	0	1023
2.2	49824	0	0	0	0	0	0	942
2.2	49968	0	0	0	0	0	0	972
2.2	50112	0	0	0	0	0	0	1008
2.2	50256	0	0	0	0	0	0	1122
2.2	50400	0	0	0	0	0	0	978
2.2	50544	0	0	0	0	0	0	1059
2.2	50688	0	0	0	0	0	0	1080
2.2	50832	0	0	0	0	0	0	1065
2.2	50976	0	0	0	0	0	0	1083
2.2	51120	0	0	0	0	0	0	1032
2.2	51264	0	0	0	0	0	0	1035
2.2	51408	0	0	0	0	0	0	1146
2.2	51552	0	0	0	0	0	0	1065
2.2	51696	0	0	0	0	0	0	1065
2.2	51840	0	0	0	0	0	0	1065
2.2	51984	0	0	0	0	0	0	1038
2.2	52128	0	0	0	0	0	0	921
2.2	52272	0	0	0	0	0	0	1011
2.2	52416	0	0	0	0	0	0	1005
2.2	52560	0	0	0	0	0	0	1083
2.2	52704	0	0	0	0	0	0	1020
2.2	52848	0	0	0	0	0	0	921
2.2	52992	0	0	0	0	0	0	1011
2.2	53136	0	0	0	0	0	0	987
2.2	53280	0	0	0	0	0	0	1008
2.2	53424	0	0	0	0	0	0	1053
2.2	53568	0	0	0	0	0	0	960
2.2	53712	0	0	0	0	0	0	966
2.2	53856	0	0	0	0	0	0	1014
2.2	54000	0	0	0	0	0	0	1041
2.2	54144	0	0	0	0	0	0	1083
2.2	54288	0	0	0	0	0	0	1050
2.2	54432	0	0	0	0	0	0	1068
2.2	54576	0	0	0	0	0	0	1041
2.2	54720	0	0	0	0	0	0	1029
2.2	54864	0	0	0	0	0	0	1038
2.2	55008	0	0	0	0	0	0	1104
2.2	55152	0	0	0	0	0	0	1059
2.2	55296	0	0	0	0	0	0	1053
2.2	55440	0	0	0	0	0	0	1005
2.2	55584	0	0	0	0	0	0	1029
2.2	55728	0	0	0	0	0	0	1035
2.2	55872	0	0	0	0	0	0	1068
2.2	56016	0	0	0	0	0	0	996
2.2	56160	0	0	0	0	0	0	1092
2.2	56304	0	0	0	0	0	0	1044
2.2	56448	0	0	0	0	0	0	1029
2.2	56592	0	0	0	0	0	0	1071
2.2	56736	0	0	0	0	0	0	993
2.2	56880	0	0	0	0	0	0	933
2.2	57024	0	0	0	0	0	0	927
2.2	57168	0	0	0	0	0	0	1020
2.2	57312	0	0	0	0	0	0	987
2.2	57456	0	0	0	0	0	0	999
2.2	57600	0	0	0	0	0	0	993
2.2	57744	0	0	0	0	0	0	999
2.2	57888	0	0	0	0	0	0	1011
2.2	58032	0	0	0	0	0	0	1047
2.2	58176	0	0	0	0	0	0	1029
2.2	58320	0	0	0	0	0	0	1059
2.2	58464	0	0	0	0	0	0	1173
2.2	58608	0	0	0	0	0	0	1098
2.2	58752	0	0	0	0	0	0	1140
2.2	58896	0	0	0	0	0	0	963
2.2	59040	0	0	0	0	0	0	987
2.2	59184	0	0	0	0	0	0	900
2.2	59328	0	0	0	0	0	0	927
2.2	59472	0	0	0	0	0	0	993
2.2	59616	0	0	0	0	0	0	981
2.2	59760	0	0	0	0	0	0	978
2.2	59904	0	0	0	0	0	0	1017
2.2	60048	0	0	0	0	0	0	957
2.2	60192	0	0	0	0	0	0	999
2.2	60336	0	0	0	0	0	0	1020
2.2	60480	0	0	0	0	0	0	1038
2.2	60624	0	0	0	0	0	0	1038
2.2	60768	0	0	0	0	0	0	975
2.2	60912	0	0	0	0	0	0	1014
2.2	61056	0	0	0	0	0	0	1023
2.2	61200	0	0	0	0	0	0	1071
2.2	61344	0	0	0	0	0	0	1005
2.2	61488	0	0	0	0	0	0	1065
2.2	61632	0	0	0	0	0	0	1050
2.2	61776	0	0	0	0	0	0	987
2.2	61920	0	0	0	0	0	0	1080
2.2	62064	0	0	0	0	0	0	1056
2.2	62208	0	0	0	0	0	0	1077
2.2	62352	0	0	0	0	0	0	1065
2.2	62496	0	0	0	0	0	0	1047
2.2	62640	0	0	0	0	0	0	1047
2.2	62784	0	0	0	0	0	0	1074
2.2	62928	0	0	0	0	0	0	984
2.2	63072	0	0	0	0	0	0	1041
2.2	63216	0	0	0	0	0	0	1038
2.2	63360	0	0	0	0	0	0	999
2.2	63504	0	0	0	0	0	0	987
2.2	63648	0	0	0	0	0	0	1068
2.2	63792	0	0	0	0	0	0	1017
2.2	63936	0	0	0	0	0	0	999
2.2	64080	0	0	0	0	0	0	1023
2.2	64224	0	0	0	0	0	0	1107
2.2	64368	0	0	0	0	0	0	960
2.2	64512	0	0	0	0	0	0	1020
2.2	64656	0	0	0	0	0	0	1029
2.2	64800	0	0	0	0	0	0	999
2.2	64944	0	0	0	0	0	0	1083
2.2	65088	0	0	0	0	0	0	1014
2.2	65232	0	0	0	0	0	0	1023
2.2	65376	0	0	0	0	0	0	963
2.2	65520	0	0	0	0	0	0	1008
2.2	65664	0	0	0	0	0	0	1083
2.2	65808	0	0	0	0	0	0	1140
2.2	65952	0	0	0	0	0	0	1101
2.2	66096	0	0	0	0	0	0	1137
2.2	66240	0	0	0	0	0	0	1104
2.2	66384	0	0	0	0	0	0	1044
2.2	66528	0	0	0	0	0	0	1134
2.2	66672	0	0	0	0	0	0	1110
2.2	66816	0	0	0	0	0	0	1056
2.2	66960	0	0	0	0	0	0	1041
2.2	67104	0	0	0	0	0	0	1020
2.2	67248	0	0	0	0	0	0	1056
2.2	67392	0	0	0	0	0	0	969
2.2	67536	0	0	0	0	0	0	969
2.2	67680	0	0	0	0	0	0	993
2.2	67824	0	0	0	0	0	0	1050
2.2	67968	0	0	0	0	0	0	1044
2.2	68112	0	0	0	0	0	0	1011
2.2	68256	0	0	0	0	0	0	1020
2.2	68400	0	0	0	0	0	0	1002
2.2	68544	0	0	0	0	0	0	1146
2.2	68688	0	0	0	0	0	0	1080
2.2	68832	0	0	0	0	0	0	1017
2.2	68976	0	0	0	0	0	0	1053
2.2	69120	0	0	0	0	0	0	1005
3.2	43344	0	366	0	366	366	3135.41	3183
3.2	43488	0	357	0	357	357	2955.54	3240
3.2	43632	0	350	0	350	350	2920.78	3147
3.2	43776	0	333	0	333	333	2772.76	3108
3.2	43920	0	311	0	311	311	2548	3210
3.2	44064	0	297	0	297	297	2425.86	3183
3.2	44208	0	289	0	289	289	2367.42	3156
3.2	44352	0	277	0	277	277	2287.66	3249
3.2	44496	0	261	0	261	261	2084.97	3219
3.2	44640	0	252	0	252	252	2014.76	3324
3.2	44784	0	229	0	229	229	1786.92	3315
3.2	44928	0	214	0	214	214	1692.06	3189
3.2	45072	0	200	0	200	200	1532.6	3231
3.2	45216	0	190	0	190	190	1386.09	3303
3.2	45360	0	178	0	178	178	1341.68	3213
3.2	45504	0	161	0	161	161	1211.07	3288
3.2	45648	0	149	0	149	149	1163.1	3297
3.2	45792	0	131	0	131	131	958.478	3321
3.2	45936	0	120	0	120	120	832.271	3345
3.2	46080	0	109	0	109	109	758.851	3201
3.2	46224	0	88	0	88	88	509.031	3213
3.2	46368	0	77	0	77	77	475.511	3222
3.2	46512	0	59	0	59	59	364.271	3339
3.2	46656	0	47	0	47	47	277.358	3288
3.2	46800	0	37	0	37	37	214.963	3198
3.2	46944	0	26	0	26	26	160.464	3183
3.2	47088	0	16	0	16	16	95.115	3156
3.2	47232	0	12	0	12	12	70.8525	3192
3.2	47376	0	9	0	9	9	40.2367	3162
3.2	47520	0	4	0	4	4	18.5481	3171
3.2	47664	0	2	0	2	2	4.44444	3246
3.2	47808	0	1	0	1	1	1.33333	3255
3.2	47952	0	1	0	1	1	1.33333	3114
3.2	48096	0	0	0	0	0	0	3207
3.2	48240	0	0	0	0	0	0	3276
3.2	48384	0	0	0	0	0	0	3399
3.2	48528	0	0	0	0	0	0	3408
3.2	48672	0	0	0	0	0	0	3159
3.2	48816	0	0	0	0	0	0	3189
3.2	48960	0	0	0	0	0	0	3228
3.2	49104	0	0	0	0	0	0	3246
3.2	49248	0	0	0	0	0	0	3243
3.2	49392	0	0	0	0	0	0	3210
3.2	49536	0	0	0	0	0	0	3258
3.2	49680	0	0	0	0	0	0	3195
3.2	49824	0	0	0	0	0	0	3429
3.2	49968	0	0	0	0	0	0	3276
3.2	50112	0	0	0	0	0	0	3210
3.2	50256	0	0	0	0	0	0	3126
3.2	50400	0	0	0	0	0	0	3123
3.2	50544	0	0	0	0	0	0	3153
3.2	50688	0	0	0	0	0	0	3195
3.2	50832	0	0	0	0	0	0	3192
3.2	50976	0	0	0	0	0	0	3078
3.2	51120	0	0	0	0	0	0	3291
3.2	51264	0	0	0	0	0	0	3417
3.2	51408	0	0	0	0	0	0	3267
3.2	51552	0	0	0	0	0	0	3348
3.2	51696	0	0	0	0	0	0	3312
3.2	51840	0	0	0	0	0	0	3066
3.2	51984	0	0	0	0	0	0	3228
3.2	52128	0	0	0	0	0	0	3255
3.2	52272	0	0	0	0	0	0	3282
3.2	52416	0	0	0	0	0	0	3243
3.2	52560	0	0	0	0	0	0	3153
3.2	52704	0	0	0	0	0	0	3222
3.2	52848	0	0	0	0	0	0	3228
3.2	52992	0	0	0	0	0	0	3126
3.2	53136	0	0	0	0	0	0	3186
3.2	53280	0	0	0	0	0	0	3174
3.2	53424	0	0	0	0	0	0	2991
3.2	53568	0	0	0	0	0	0	2886
3.2	53712	0	0	0	0	0	0	3039
3.2	53856	0	0	0	0	0	0	2967
3.2	54000	0	0	0	0	0	0	3030
3.2	54144	0	0	0	0	0	0	2988
3.2	54288	0	0	0	0	0	0	3015
3.2	54432	0	0	0	0	0	0	3195
3.2	54576	0	0	0	0	0	0	3258
3.2	54720	0	0	0	0	0	0	3234
3.2	54864	0	0	0	0	0	0	3099
3.2	55008	0	0	0	0	0	0	3219
3.2	55152	0	0	0	0	0	0	3150
3.2	55296	0	0	0	0	0	0	3069
3.2	55440	0	0	0	0	0	0	3024
3.2	55584	0	0	0	0	0	0	3030
3.2	55728	0	0	0	0	0	0	3012
3.2	55872	0	0	0	0	0	0	3090
3.2	56016	0	0	0	0	0	0	3132
3.2	56160	0	0	0	0	0	0	2961
3.2	56304	0	0	0	0	0	0	3159
3.2	56448	0	0	0	0	0	0	3201
3.2	56592	0	0	0	0	0	0	3027
3.2	56736	0	0	0	0	0	0	3060
3.2	56880	0	0	0	0	0	0	3123
3.2	57024	0	0	0	0	0	0	3213
3.2	57168	0	0	0	0	0	0	3144
3.2	57312	0	0	0	0	0	0	3168
3.2	57456	0	0	0	0	0	0	3144
3.2	57600	0	0	0	0	0	0	3039
3.2	57744	0	0	0	0	0	0	3054
3.2	57888	0	0	0	0	0	0	3147
3.2	58032	0	0	0	0	0	0	3180
3.2	58176	0	0	0	0	0	0	3186
3.2	58320	0	0	0	0	0	0	3141
3.2	58464	0	0	0	0	0	0	3156
3.2	58608	0	0	0	0	0	0	3126
3.2	58752	0	0	0	0	0	0	3102
3.2	58896	0	0	0	0	0	0	3033
3.2	59040	0	0	0	0	0	0	3183
3.2	59184	0	0	0	0	0	0	3108
3.2	59328	0	0	0	0	0	0	3135
3.2	59472	0	0	0	0	0	0	3183
3.2	59616	0	0	0	0	0	0	3117
3.2	59760	0	0	0	0	0	0	3147
3.2	59904	0	0	0	0	0	0	3099
3.2	60048	0	0	0	0	0	0	3153
3.2	60192	0	0	0	0	0	0	3138
3.2	60336	0	0	0	0	0	0	3087
3.2	60480	0	0	0	0	0	0	3000
3.2	60624	0	0	0	0	0	0	3108
3.2	60768	0	0	0	0	0	0	3174
3.2	60912	0	0	0	0	0	0	3135
3.2	61056	0	0	0	0	0	0	3069
3.2	61200	0	0	0	0	0	0	3030
3.2	61344	0	0	0	0	0	0	3153
3.2	61488	0	0	0	0	0	0	3249
3.2	61632	0	0	0	0	0	0	3294
3.2	61776	0	0	0	0	0	0	3201
3.2	61920	0	0	0	0	0	0	3273
3.2	62064	0	0	0	0	0	0	3159
3.2	62208	0	0	0	0	0	0	3195
3.2	62352	0	0	0	0	0	0	3375
3.2	62496	0	0	0	0	0	0	3339
3.2	62640	0	0	0	0	0	0	3351
3.2	62784	0	0	0	0	0	0	3300
3.2	62928	0	0	0	0	0	0	3246
3.2	63072	0	0	0	0	0	0	3168
3.2	63216	0	0	0	0	0	0	3273
3.2	63360	0	0	0	0	0	0	3351
3.2	63504	0	0	0	0	0	0	3303
3.2	63648	0	0	0	0	0	0	3111
3.2	63792	0	0	0	0	0	0	3072
3.2	63936	0	0	0	0	0	0	3132
3.2	64080	0	0	0	0	0	0	3093
3.2	64224	0	0	0	0	0	0	3108
3.2	64368	0	0	0	0	0	0	3240
3.2	64512	0	0	0	0	0	0	3303
3.2	64656	0	0	0	0	0	0	3204
3.2	64800	0	0	0	0	0	0	3066
3.2	64944	0	0	0	0	0	0	3123
3.2	65088	0	0	0	0	0	0	3132
3.2	65232	0	0	0	0	0	0	3366
3.2	65376	0	0	0	0	0	0	3306
3.2	65520	0	0	0	0	0	0	3174
3.2	65664	0	0	0	0	0	0	3168
3.2	65808	0	0	0	0	0	0	3237
3.2	65952	0	0	0	0	0	0	3153
3.2	66096	0	0	0	0	0	0	3111
3.2	66240	0	0	0	0	0	0	3135
3.2	66384	0	0	0	0	0	0	3006
3.2	66528	0	0	0	0	0	0	3192
3.2	66672	0	0	0	0	0	0	3159
3.2	66816	0	0	0	0	0	0	3111
3.2	66960	0	0	0	0	0	0	3075
3.2	67104	0	0	0	0	0	0	3135
3.2	67248	0	0	0	0	0	0	3165
3.2	67392	0	0	0	0	0	0	3189
3.2	67536	0	0	0	0	0	0	3216
3.2	67680	0	0	0	0	0	0	3264
3.2	67824	0	0	0	0	0	0	3333
3.2	67968	0	0	0	0	0	0	3054
3.2	68112	0	0	0	0	0	0	3075
3.2	68256	0	0	0	0	0	0	3159
3.2	68400	0	0	0	0	0	0	3183
3.2	68544	0	0	0	0	0	0	3171
3.2	68688	0	0	0	0	0	0	3120
3.2	68832	0	0	0	0	0	0	2973
3.2	68976	0	0	0	0	0	0	3012
3.2	69120	0	0	0	0	0	0	3237
4.1	43344	0	51	0	51	51	477.521	2337
4.1	43488	0	47	0	47	47	481.438	2637
4.1	43632	0	46	0	46	46	447.476	2538
4.1	43776	0	42	0	42	42	416.469	2490
4.1	43920	0	37	0	37	37	120.179	2463
4.1	44064	0	34	0	34	34	333.367	2232
4.1	44208	0	31	0	31	31	100.12	2160
4.1	44352	0	28	0	28	28	58.0923	2091
4.1	44496	0	25	0	25	25	246.27	2145
4.1	44640	0	17	0	17	17	30.0444	2028
4.1	44784	0	14	0	14	14	47.0641	2208
4.1	44928	0	13	0	13	13	152.141	2319
4.1	45072	0	7	0	7	7	17.0196	2226
4.1	45216	0	5	0	5	5	36.0372	2106
4.1	45360	0	3	0	3	3	17.0196	2121
4.1	45504	0	3	0	3	3	17.0196	2127
4.1	45648	0	1	0	1	1	17.0196	2112
4.1	45792	0	1	0	1	1	17.0196	2100
4.1	45936	0	0	0	0	0	0	2121
4.1	46080	0	0	0	0	0	0	2082
4.1	46224	0	0	0	0	0	0	2034
4.1	46368	0	0	0	0	0	0	2031
4.1	46512	0	0	0	0	0	0	1959
4.1	46656	0	0	0	0	0	0	2046
4.1	46800	0	0	0	0	0	0	2022
4.1	46944	0	0	0	0	0	0	2130
4.1	47088	0	0	0	0	0	0	2085
4.1	47232	0	0	0	0	0	0	2115
4.1	47376	0	0	0	0	0	0	2055
4.1	47520	0	0	0	0	0	0	2049
4.1	47664	0	0	0	0	0	0	2163
4.1	47808	0	0	0	0	0	0	2175
4.1	47952	0	0	0	0	0	0	2163
4.1	48096	0	0	0	0	0	0	2022
4.1	48240	0	0	0	0	0	0	2031
4.1	48384	0	0	0	0	0	0	2100
4.1	48528	0	0	0	0	0	0	2016
4.1	48672	0	0	0	0	0	0	2055
4.1	48816	0	0	0	0	0	0	2016
4.1	48960	0	0	0	0	0	0	2124
4.1	49104	0	0	0	0	0	0	2106
4.1	49248	0	0	0	0	0	0	2091
4.1	49392	0	0	0	0	0	0	2109
4.1	49536	0	0	0	0	0	0	2058
4.1	49680	0	0	0	0	0	0	2082
4.1	49824	0	0	0	0	0	0	2079
4.1	49968	0	0	0	0	0	0	2151
4.1	50112	0	0	0	0	0	0	2034
4.1	50256	0	0	0	0	0	0	2004
4.1	50400	0	0	0	0	0	0	1932
4.1	50544	0	0	0	0	0	0	2022
4.1	50688	0	0	0	0	0	0	2091
4.1	50832	0	0	0	0	0	0	2040
4.1	50976	0	0	0	0	0	0	2007
4.1	51120	0	0	0	0	0	0	2118
4.1	51264	0	0	0	0	0	0	2079
4.1	51408	0	0	0	0	0	0	2142
4.1	51552	0	0	0	0	0	0	2136
4.1	51696	0	0	0	0	0	0	2214
4.1	51840	0	0	0	0	0	0	2232
4.1	51984	0	0	0	0	0	0	2136
4.1	52128	0	0	0	0	0	0	2181
4.1	52272	0	0	0	0	0	0	2247
4.1	52416	0	0	0	0	0	0	2235
4.1	52560	0	0	0	0	0	0	2271
4.1	52704	0	0	0	0	0	0	2211
4.1	52848	0	0	0	0	0	0	2184
4.1	52992	0	0	0	0	0	0	2160
4.1	53136	0	0	0	0	0	0	2199
4.1	53280	0	0	0	0	0	0	2103
4.1	53424	0	0	0	0	0	0	2112
4.1	53568	0	0	0	0	0	0	2028
4.1	53712	0	0	0	0	0	0	2088
4.1	53856	0	0	0	0	0	0	2247
4.1	54000	0	0	0	0	0	0	2205
4.1	54144	0	0	0	0	0	0	2166
4.1	54288	0	0	0	0	0	0	2094
4.1	54432	0	0	0	0	0	0	2103
4.1	54576	0	0	0	0	0	0	2127
4.1	54720	0	0	0	0	0	0	2121
4.1	54864	0	0	0	0	0	0	2328
4.1	55008	0	0	0	0	0	0	2262
4.1	55152	0	0	0	0	0	0	2121
4.1	55296	0	0	0	0	0	0	2088
4.1	55440	0	0	0	0	0	0	2160
4.1	55584	0	0	0	0	0	0	2100
4.1	55728	0	0	0	0	0	0	2112
4.1	55872	0	0	0	0	0	0	2142
4.1	56016	0	0	0	0	0	0	2223
4.1	56160	0	0	0	0	0	0	2103
4.1	56304	0	0	0	0	0	0	2286
4.1	56448	0	0	0	0	0	0	2253
4.1	56592	0	0	0	0	0	0	2172
4.1	56736	0	0	0	0	0	0	2175
4.1	56880	0	0	0	0	0	0	2151
4.1	57024	0	0	0	0	0	0	2283
4.1	57168	0	0	0	0	0	0	2217
4.1	57312	0	0	0	0	0	0	2097
4.1	57456	0	0	0	0	0	0	2166
4.1	57600	0	0	0	0	0	0	2250
4.1	57744	0	0	0	0	0	0	2199
4.1	57888	0	0	0	0	0	0	2205
4.1	58032	0	0	0	0	0	0	2247
4.1	58176	0	0	0	0	0	0	2286
4.1	58320	0	0	0	0	0	0	2010
4.1	58464	0	0	0	0	0	0	2169
4.1	58608	0	0	0	0	0	0	2235
4.1	58752	0	0	0	0	0	0	2202
4.1	58896	0	0	0	0	0	0	2235
4.1	59040	0	0	0	0	0	0	2103
4.1	59184	0	0	0	0	0	0	2088
4.1	59328	0	0	0	0	0	0	2157
4.1	59472	0	0	0	0	0	0	2115
4.1	59616	0	0	0	0	0	0	2187
4.1	59760	0	0	0	0	0	0	2154
4.1	59904	0	0	0	0	0	0	2082
4.1	60048	0	0	0	0	0	0	2163
4.1	60192	0	0	0	0	0	0	2079
4.1	60336	0	0	0	0	0	0	2154
4.1	60480	0	0	0	0	0	0	2085
4.1	60624	0	0	0	0	0	0	2007
4.1	60768	0	0	0	0	0	0	2082
4.1	60912	0	0	0	0	0	0	2142
4.1	61056	0	0	0	0	0	0	1971
4.1	61200	0	0	0	0	0	0	1935
4.1	61344	0	0	0	0	0	0	1983
4.1	61488	0	0	0	0	0	0	2175
4.1	61632	0	0	0	0	0	0	2097
4.1	61776	0	0	0	0	0	0	2100
4.1	61920	0	0	0	0	0	0	2139
4.1	62064	0	0	0	0	0	0	2160
4.1	62208	0	0	0	0	0	0	2175
4.1	62352	0	0	0	0	0	0	2259
4.1	62496	0	0	0	0	0	0	2271
4.1	62640	0	0	0	0	0	0	2220
4.1	62784	0	0	0	0	0	0	2109
4.1	62928	0	0	0	0	0	0	2073
4.1	63072	0	0	0	0	0	0	2034
4.1	63216	0	0	0	0	0	0	2160
4.1	63360	0	0	0	0	0	0	2124
4.1	63504	0	0	0	0	0	0	2004
4.1	63648	0	0	0	0	0	0	2094
4.1	63792	0	0	0	0	0	0	2232
4.1	63936	0	0	0	0	0	0	2199
4.1	64080	0	0	0	0	0	0	2124
4.1	64224	0	0	0	0	0	0	2130
4.1	64368	0	0	0	0	0	0	2118
4.1	64512	0	0	0	0	0	0	2184
4.1	64656	0	0	0	0	0	0	2181
4.1	64800	0	0	0	0	0	0	2067
4.1	64944	0	0	0	0	0	0	2250
4.1	65088	0	0	0	0	0	0	2361
4.1	65232	0	0	0	0	0	0	2316
4.1	65376	0	0	0	0	0	0	2241
4.1	65520	0	0	0	0	0	0	2184
4.1	65664	0	0	0	0	0	0	2175
4.1	65808	0	0	0	0	0	0	2061
4.1	65952	0	0	0	0	0	0	2067
4.1	66096	0	0	0	0	0	0	2100
4.1	66240	0	0	0	0	0	0	2280
4.1	66384	0	0	0	0	0	0	2253
4.1	66528	0	0	0	0	0	0	2196
4.1	66672	0	0	0	0	0	0	2175
4.1	66816	0	0	0	0	0	0	2133
4.1	66960	0	0	0	0	0	0	2226
4.1	67104	0	0	0	0	0	0	2181
4.1	67248	0	0	0	0	0	0	2169
4.1	67392	0	0	0	0	0	0	2130
4.1	67536	0	0	0	0	0	0	2223
4.1	67680	0	0	0	0	0	0	2232
4.1	67824	0	0	0	0	0	0	2142
4.1	67968	0	0	0	0	0	0	2178
4.1	68112	0	0	0	0	0	0	2226
4.1	68256	0	0	0	0	0	0	2130
4.1	68400	0	0	0	0	0	0	2055
4.1	68544	0	0	0	0	0	0	2118
4.1	68688	0	0	0	0	0	0	2196
4.1	68832	0	0	0	0	0	0	2241
4.1	68976	0	0	0	0	0	0	2178
4.1	69120	0	0	0	0	0	0	2109
4.2	43344	0	29	0	29	29	153.272	1992
4.2	43488	0	28	0	28	28	82.1495	1968
4.2	43632	0	25	0	25	25	56.097	1929
4.2	43776	0	22	0	22	22	56.097	1974
4.2	43920	0	19	0	19	19	147.275	1968
4.2	44064	0	16	0	16	16	84.1436	1887
4.2	44208	0	11	0	11	11	78.1538	1932
4.2	44352	0	7	0	7	7	13.0256	1998
4.2	44496	0	3	0	3	3	15.0222	1947
4.2	44640	0	2	0	2	2	13.0256	1992
4.2	44784	0	1	0	1	1	0	2040
4.2	44928	0	1	0	1	1	15.0222	1947
4.2	45072	0	1	0	1	1	0	1983
4.2	45216	0	1	0	1	1	0	1995
4.2	45360	0	1	0	1	1	0	1965
4.2	45504	0	1	0	1	1	0	1908
4.2	45648	0	1	0	1	1	13.0256	1782
4.2	45792	0	1	0	1	1	0	1764
4.2	45936	0	1	0	1	1	0	1833
4.2	46080	0	1	0	1	1	0	1752
4.2	46224	0	1	0	1	1	13.0256	1875
4.2	46368	0	1	0	1	1	13.0256	1818
4.2	46512	0	1	0	1	1	0	1899
4.2	46656	0	1	0	1	1	0	1920
4.2	46800	0	1	0	1	1	13.0256	1839
4.2	46944	0	0	0	0	0	0	1821
4.2	47088	0	0	0	0	0	0	1878
4.2	47232	0	0	0	0	0	0	1977
4.2	47376	0	0	0	0	0	0	1995
4.2	47520	0	0	0	0	0	0	2016
4.2	47664	0	0	0	0	0	0	1887
4.2	47808	0	0	0	0	0	0	1887
4.2	47952	0	0	0	0	0	0	1881
4.2	48096	0	0	0	0	0	0	1875
4.2	48240	0	0	0	0	0	0	1791
4.2	48384	0	0	0	0	0	0	1845
4.2	48528	0	0	0	0	0	0	1791
4.2	48672	0	0	0	0	0	0	1878
4.2	48816	0	0	0	0	0	0	1884
4.2	48960	0	0	0	0	0	0	1971
4.2	49104	0	0	0	0	0	0	2016
4.2	49248	0	0	0	0	0	0	2028
4.2	49392	0	0	0	0	0	0	1977
4.2	49536	0	0	0	0	0	0	1878
4.2	49680	0	0	0	0	0	0	1950
4.2	49824	0	0	0	0	0	0	1917
4.2	49968	0	0	0	0	0	0	1902
4.2	50112	0	0	0	0	0	0	1896
4.2	50256	0	0	0	0	0	0	1926
4.2	50400	0	0	0	0	0	0	1872
4.2	50544	0	0	0	0	0	0	1926
4.2	50688	0	0	0	0	0	0	1980
4.2	50832	0	0	0	0	0	0	1890
4.2	50976	0	0	0	0	0	0	1863
4.2	51120	0	0	0	0	0	0	1857
4.2	51264	0	0	0	0	0	0	1845
4.2	51408	0	0	0	0	0	0	1866
4.2	51552	0	0	0	0	0	0	1920
4.2	51696	0	0	0	0	0	0	1848
4.2	51840	0	0	0	0	0	0	1878
4.2	51984	0	0	0	0	0	0	1884
4.2	52128	0	0	0	0	0	0	1854
4.2	52272	0	0	0	0	0	0	1947
4.2	52416	0	0	0	0	0	0	1944
4.2	52560	0	0	0	0	0	0	1824
4.2	52704	0	0	0	0	0	0	1842
4.2	52848	0	0	0	0	0	0	1842
4.2	52992	0	0	0	0	0	0	1857
4.2	53136	0	0	0	0	0	0	1800
4.2	53280	0	0	0	0	0	0	1773
4.2	53424	0	0	0	0	0	0	1908
4.2	53568	0	0	0	0	0	0	2043
4.2	53712	0	0	0	0	0	0	1914
4.2	53856	0	0	0	0	0	0	1929
4.2	54000	0	0	0	0	0	0	1863
4.2	54144	0	0	0	0	0	0	1896
4.2	54288	0	0	0	0	0	0	1884
4.2	54432	0	0	0	0	0	0	1887
4.2	54576	0	0	0	0	0	0	1869
4.2	54720	0	0	0	0	0	0	1833
4.2	54864	0	0	0	0	0	0	1827
4.2	55008	0	0	0	0	0	0	1836
4.2	55152	0	0	0	0	0	0	1926
4.2	55296	0	0	0	0	0	0	1854
4.2	55440	0	0	0	0	0	0	1884
4.2	55584	0	0	0	0	0	0	1992
4.2	55728	0	0	0	0	0	0	2001
4.2	55872	0	0	0	0	0	0	2019
4.2	56016	0	0	0	0	0	0	1902
4.2	56160	0	0	0	0	0	0	1779
4.2	56304	0	0	0	0	0	0	1872
4.2	56448	0	0	0	0	0	0	1818
4.2	56592	0	0	0	0	0	0	1959
4.2	56736	0	0	0	0	0	0	1881
4.2	56880	0	0	0	0	0	0	1866
4.2	57024	0	0	0	0	0	0	1815
4.2	57168	0	0	0	0	0	0	1947
4.2	57312	0	0	0	0	0	0	1884
4.2	57456	0	0	0	0	0	0	1842
4.2	57600	0	0	0	0	0	0	1899
4.2	57744	0	0	0	0	0	0	1920
4.2	57888	0	0	0	0	0	0	1860
4.2	58032	0	0	0	0	0	0	1851
4.2	58176	0	0	0	0	0	0	1788
4.2	58320	0	0	0	0	0	0	1779
4.2	58464	0	0	0	0	0	0	1902
4.2	58608	0	0	0	0	0	0	1845
4.2	58752	0	0	0	0	0	0	1749
4.2	58896	0	0	0	0	0	0	1809
4.2	59040	0	0	0	0	0	0	2025
4.2	59184	0	0	0	0	0	0	1923
4.2	59328	0	0	0	0	0	0	1788
4.2	59472	0	0	0	0	0	0	1866
4.2	59616	0	0	0	0	0	0	1788
4.2	59760	0	0	0	0	0	0	1866
4.2	59904	0	0	0	0	0	0	1881
4.2	60048	0	0	0	0	0	0	1890
4.2	60192	0	0	0	0	0	0	1953
4.2	60336	0	0	0	0	0	0	2013
4.2	60480	0	0	0	0	0	0	1929
4.2	60624	0	0	0	0	0	0	1869
4.2	60768	0	0	0	0	0	0	1854
4.2	60912	0	0	0	0	0	0	1872
4.2	61056	0	0	0	0	0	0	1875
4.2	61200	0	0	0	0	0	0	1803
4.2	61344	0	0	0	0	0	0	1833
4.2	61488	0	0	0	0	0	0	1920
4.2	61632	0	0	0	0	0	0	1896
4.2	61776	0	0	0	0	0	0	1866
4.2	61920	0	0	0	0	0	0	1815
4.2	62064	0	0	0	0	0	0	1764
4.2	62208	0	0	0	0	0	0	1935
4.2	62352	0	0	0	0	0	0	1848
4.2	62496	0	0	0	0	0	0	1917
4.2	62640	0	0	0	0	0	0	1833
4.2	62784	0	0	0	0	0	0	1764
4.2	62928	0	0	0	0	0	0	1815
4.2	63072	0	0	0	0	0	0	1884
4.2	63216	0	0	0	0	0	0	1824
4.2	63360	0	0	0	0	0	0	1818
4.2	63504	0	0	0	0	0	0	1797
4.2	63648	0	0	0	0	0	0	1842
4.2	63792	0	0	0	0	0	0	1842
4.2	63936	0	0	0	0	0	0	1836
4.2	64080	0	0	0	0	0	0	1857
4.2	64224	0	0	0	0	0	0	1809
4.2	64368	0	0	0	0	0	0	1842
4.2	64512	0	0	0	0	0	0	1905
4.2	64656	0	0	0	0	0	0	1908
4.2	64800	0	0	0	0	0	0	1914
4.2	64944	0	0	0	0	0	0	1815
4.2	65088	0	0	0	0	0	0	1803
4.2	65232	0	0	0	0	0	0	1917
4.2	65376	0	0	0	0	0	0	1944
4.2	65520	0	0	0	0	0	0	1851
4.2	65664	0	0	0	0	0	0	1872
4.2	65808	0	0	0	0	0	0	1953
4.2	65952	0	0	0	0	0	0	1854
4.2	66096	0	0	0	0	0	0	1815
4.2	66240	0	0	0	0	0	0	1872
4.2	66384	0	0	0	0	0	0	1938
4.2	66528	0	0	0	0	0	0	1893
4.2	66672	0	0	0	0	0	0	1923
4.2	66816	0	0	0	0	0	0	1947
4.2	66960	0	0	0	0	0	0	1935
4.2	67104	0	0	0	0	0	0	1965
4.2	67248	0	0	0	0	0	0	1989
4.2	67392	0	0	0	0	0	0	1941
4.2	67536	0	0	0	0	0	0	1890
4.2	67680	0	0	0	0	0	0	1887
4.2	67824	0	0	0	0	0	0	1950
4.2	67968	0	0	0	0	0	0	1962
4.2	68112	0	0	0	0	0	0	1893
4.2	68256	0	0	0	0	0	0	1821
4.2	68400	0	0	0	0	0	0	1809
4.2	68544	0	0	0	0	0	0	1851
4.2	68688	0	0	0	0	0	0	1926
4.2	68832	0	0	0	0	0	0	1863
4.2	68976	0	0	0	0	0	0	1758
4.2	69120	0	0	0	0	0	0	1887
5.1	43344	0	66	0	66	66	1.33333	4134
5.1	43488	0	61	0	61	61	3.11111	4170
5.1	43632	0	56	0	56	56	1.33333	4173
5.1	43776	0	49	0	49	49	1.33333	4260
5.1	43920	0	45	0	45	45	0	4272
5.1	44064	0	39	0	39	39	0	4002
5.1	44208	0	35	0	35	35	0	4065
5.1	44352	0	30	0	30	30	0	4092
5.1	44496	0	26	0	26	26	0	4026
5.1	44640	0	23	0	23	23	0	4014
5.1	44784	0	18	0	18	18	0	4074
5.1	44928	0	12	0	12	12	0	4026
5.1	45072	0	9	0	9	9	0	4161
5.1	45216	0	5	0	5	5	0	4212
5.1	45360	0	2	0	2	2	0	4257
5.1	45504	0	1	0	1	1	0	4320
5.1	45648	0	0	0	0	0	0	4125
5.1	45792	0	0	0	0	0	0	4110
5.1	45936	0	0	0	0	0	0	4047
5.1	46080	0	0	0	0	0	0	3957
5.1	46224	0	0	0	0	0	0	4128
5.1	46368	0	0	0	0	0	0	4089
5.1	46512	0	0	0	0	0	0	4029
5.1	46656	0	0	0	0	0	0	3921
5.1	46800	0	0	0	0	0	0	4113
5.1	46944	0	0	0	0	0	0	4182
5.1	47088	0	0	0	0	0	0	4161
5.1	47232	0	0	0	0	0	0	4116
5.1	47376	0	0	0	0	0	0	4134
5.1	47520	0	0	0	0	0	0	4023
5.1	47664	0	0	0	0	0	0	4047
5.1	47808	0	0	0	0	0	0	3903
5.1	47952	0	0	0	0	0	0	4080
5.1	48096	0	0	0	0	0	0	3945
5.1	48240	0	0	0	0	0	0	4029
5.1	48384	0	0	0	0	0	0	4068
5.1	48528	0	0	0	0	0	0	4047
5.1	48672	0	0	0	0	0	0	4002
5.1	48816	0	0	0	0	0	0	4020
5.1	48960	0	0	0	0	0	0	4092
5.1	49104	0	0	0	0	0	0	4014
5.1	49248	0	0	0	0	0	0	3903
5.1	49392	0	0	0	0	0	0	3987
5.1	49536	0	0	0	0	0	0	4053
5.1	49680	0	0	0	0	0	0	3954
5.1	49824	0	0	0	0	0	0	4026
5.1	49968	0	0	0	0	0	0	4002
5.1	50112	0	0	0	0	0	0	4044
5.1	50256	0	0	0	0	0	0	4047
5.1	50400	0	0	0	0	0	0	3996
5.1	50544	0	0	0	0	0	0	4068
5.1	50688	0	0	0	0	0	0	4032
5.1	50832	0	0	0	0	0	0	4182
5.1	50976	0	0	0	0	0	0	3996
5.1	51120	0	0	0	0	0	0	4137
5.1	51264	0	0	0	0	0	0	4113
5.1	51408	0	0	0	0	0	0	4032
5.1	51552	0	0	0	0	0	0	4077
5.1	51696	0	0	0	0	0	0	3990
5.1	51840	0	0	0	0	0	0	4254
5.1	51984	0	0	0	0	0	0	4329
5.1	52128	0	0	0	0	0	0	4197
5.1	52272	0	0	0	0	0	0	4113
5.1	52416	0	0	0	0	0	0	3963
5.1	52560	0	0	0	0	0	0	4146
5.1	52704	0	0	0	0	0	0	4083
5.1	52848	0	0	0	0	0	0	4035
5.1	52992	0	0	0	0	0	0	4083
5.1	53136	0	0	0	0	0	0	4167
5.1	53280	0	0	0	0	0	0	4209
5.1	53424	0	0	0	0	0	0	4059
5.1	53568	0	0	0	0	0	0	4035
5.1	53712	0	0	0	0	0	0	4131
5.1	53856	0	0	0	0	0	0	3942
5.1	54000	0	0	0	0	0	0	3987
5.1	54144	0	0	0	0	0	0	4068
5.1	54288	0	0	0	0	0	0	4074
5.1	54432	0	0	0	0	0	0	4152
5.1	54576	0	0	0	0	0	0	3957
5.1	54720	0	0	0	0	0	0	3966
5.1	54864	0	0	0	0	0	0	4200
5.1	55008	0	0	0	0	0	0	4146
5.1	55152	0	0	0	0	0	0	4218
5.1	55296	0	0	0	0	0	0	4263
5.1	55440	0	0	0	0	0	0	4221
5.1	55584	0	0	0	0	0	0	4278
5.1	55728	0	0	0	0	0	0	4047
5.1	55872	0	0	0	0	0	0	4125
5.1	56016	0	0	0	0	0	0	4140
5.1	56160	0	0	0	0	0	0	4197
5.1	56304	0	0	0	0	0	0	4203
5.1	56448	0	0	0	0	0	0	4224
5.1	56592	0	0	0	0	0	0	4167
5.1	56736	0	0	0	0	0	0	4011
5.1	56880	0	0	0	0	0	0	4128
5.1	57024	0	0	0	0	0	0	4149
5.1	57168	0	0	0	0	0	0	4149
5.1	57312	0	0	0	0	0	0	4038
5.1	57456	0	0	0	0	0	0	4014
5.1	57600	0	0	0	0	0	0	4419
5.1	57744	0	0	0	0	0	0	4248
5.1	57888	0	0	0	0	0	0	4110
5.1	58032	0	0	0	0	0	0	4068
5.1	58176	0	0	0	0	0	0	4098
5.1	58320	0	0	0	0	0	0	4257
5.1	58464	0	0	0	0	0	0	4215
5.1	58608	0	0	0	0	0	0	4155
5.1	58752	0	0	0	0	0	0	4032
5.1	58896	0	0	0	0	0	0	4104
5.1	59040	0	0	0	0	0	0	4014
5.1	59184	0	0	0	0	0	0	3969
5.1	59328	0	0	0	0	0	0	4191
5.1	59472	0	0	0	0	0	0	4062
5.1	59616	0	0	0	0	0	0	4008
5.1	59760	0	0	0	0	0	0	4128
5.1	59904	0	0	0	0	0	0	4107
5.1	60048	0	0	0	0	0	0	4038
5.1	60192	0	0	0	0	0	0	4071
5.1	60336	0	0	0	0	0	0	4053
5.1	60480	0	0	0	0	0	0	4176
5.1	60624	0	0	0	0	0	0	4158
5.1	60768	0	0	0	0	0	0	4077
5.1	60912	0	0	0	0	0	0	4068
5.1	61056	0	0	0	0	0	0	4149
5.1	61200	0	0	0	0	0	0	4050
5.1	61344	0	0	0	0	0	0	4218
5.1	61488	0	0	0	0	0	0	4095
5.1	61632	0	0	0	0	0	0	4017
5.1	61776	0	0	0	0	0	0	4041
5.1	61920	0	0	0	0	0	0	4065
5.1	62064	0	0	0	0	0	0	4002
5.1	62208	0	0	0	0	0	0	4041
5.1	62352	0	0	0	0	0	0	4095
5.1	62496	0	0	0	0	0	0	4341
5.1	62640	0	0	0	0	0	0	4227
5.1	62784	0	0	0	0	0	0	4161
5.1	62928	0	0	0	0	0	0	4074
5.1	63072	0	0	0	0	0	0	3909
5.1	63216	0	0	0	0	0	0	4002
5.1	63360	0	0	0	0	0	0	3894
5.1	63504	0	0	0	0	0	0	3993
5.1	63648	0	0	0	0	0	0	4158
5.1	63792	0	0	0	0	0	0	4161
5.1	63936	0	0	0	0	0	0	4047
5.1	64080	0	0	0	0	0	0	4062
5.1	64224	0	0	0	0	0	0	4155
5.1	64368	0	0	0	0	0	0	4164
5.1	64512	0	0	0	0	0	0	4215
5.1	64656	0	0	0	0	0	0	4128
5.1	64800	0	0	0	0	0	0	4023
5.1	64944	0	0	0	0	0	0	4074
5.1	65088	0	0	0	0	0	0	4263
5.1	65232	0	0	0	0	0	0	4068
5.1	65376	0	0	0	0	0	0	4056
5.1	65520	0	0	0	0	0	0	4032
5.1	65664	0	0	0	0	0	0	4113
5.1	65808	0	0	0	0	0	0	4122
5.1	65952	0	0	0	0	0	0	4053
5.1	66096	0	0	0	0	0	0	4221
5.1	66240	0	0	0	0	0	0	4173
5.1	66384	0	0	0	0	0	0	4089
5.1	66528	0	0	0	0	0	0	4080
5.1	66672	0	0	0	0	0	0	4155
5.1	66816	0	0	0	0	0	0	4176
5.1	66960	0	0	0	0	0	0	4221
5.1	67104	0	0	0	0	0	0	4005
5.1	67248	0	0	0	0	0	0	4029
5.1	67392	0	0	0	0	0	0	4002
5.1	67536	0	0	0	0	0	0	4173
5.1	67680	0	0	0	0	0	0	4059
5.1	67824	0	0	0	0	0	0	4107
5.1	67968	0	0	0	0	0	0	4098
5.1	68112	0	0	0	0	0	0	4176
5.1	68256	0	0	0	0	0	0	4173
5.1	68400	0	0	0	0	0	0	4155
5.1	68544	0	0	0	0	0	0	3966
5.1	68688	0	0	0	0	0	0	3957
5.1	68832	0	0	0	0	0	0	4290
5.1	68976	0	0	0	0	0	0	4362
5.1	69120	0	0	0	0	0	0	4221
6.3	43344	523	2680	31	2649	3203	57652.8	12664
6.3	43488	426	2657	16	2641	3083	52453	12366
6.3	43632	335	2614	14	2600	2949	48189.4	12564
6.3	43776	294	2593	10	2583	2887	47129.9	12526
6.3	43920	282	2552	10	2542	2834	46241.6	12036
6.3	44064	245	2505	1	2504	2750	43466.2	11607
6.3	44208	216	2481	9	2472	2697	41993.4	11370
6.3	44352	195	2433	3	2430	2628	39880.3	10969
6.3	44496	173	2396	1	2395	2569	38996.7	10834
6.3	44640	139	2369	2	2367	2508	37480.4	10888
6.3	44784	145	2341	2	2339	2486	36782	10826
6.3	44928	133	2309	0	2309	2442	35583	10902
6.3	45072	119	2283	3	2280	2402	34748.9	10661
6.3	45216	74	2241	1	2240	2315	32621.2	9999
6.3	45360	86	2199	0	2199	2285	32527.3	9856
6.3	45504	101	2174	0	2174	2275	32432.9	9533
6.3	45648	86	2139	0	2139	2225	31629.8	9640
6.3	45792	58	2119	1	2118	2177	30196.6	9902
6.3	45936	57	2078	0	2078	2135	29607.6	9704
6.3	46080	64	2029	0	2029	2093	29229	9708
6.3	46224	73	1992	0	1992	2065	28904.8	9875
6.3	46368	92	1962	0	1962	2054	28666.8	9908
6.3	46512	64	1939	1	1938	2003	27477.8	9601
6.3	46656	73	1901	0	1901	1974	27115.1	9669
6.3	46800	94	1867	0	1867	1961	27547	9368
6.3	46944	72	1839	6	1833	1911	25967.3	9477
6.3	47088	61	1807	0	1807	1868	24897.2	9476
6.3	47232	61	1769	1	1768	1830	24632.9	9463
6.3	47376	59	1738	0	1738	1797	23518.8	9581
6.3	47520	62	1719	1	1718	1781	23076.6	9576
6.3	47664	56	1680	0	1680	1736	22860.6	9623
6.3	47808	51	1648	0	1648	1699	21961.4	9373
6.3	47952	33	1622	0	1622	1655	21393.5	9320
6.3	48096	29	1588	0	1588	1617	20568.8	9156
6.3	48240	20	1549	0	1549	1569	19859.5	9539
6.3	48384	19	1519	0	1519	1538	19384.3	9534
6.3	48528	26	1489	0	1489	1515	19309.3	9530
6.3	48672	27	1460	0	1460	1487	18979	9568
6.3	48816	15	1427	0	1427	1442	17995.9	9624
6.3	48960	6	1400	0	1400	1406	17263.6	9442
6.3	49104	7	1374	0	1374	1381	16816.1	9591
6.3	49248	8	1342	0	1342	1350	16460.2	9471
6.3	49392	10	1315	0	1315	1325	15977.1	9506
6.3	49536	10	1281	0	1281	1291	15369.9	9528
6.3	49680	22	1242	0	1242	1264	15343.5	9543
6.3	49824	6	1198	0	1198	1204	13917.4	9769
6.3	49968	5	1174	0	1174	1179	13646.3	9600
6.3	50112	6	1146	0	1146	1152	13415.6	9798
6.3	50256	7	1113	0	1113	1120	13021.9	9702
6.3	50400	8	1077	0	1077	1085	12459.3	9840
6.3	50544	2	1040	0	1040	1042	11663.1	9839
6.3	50688	1	1007	0	1007	1008	11251.8	9590
6.3	50832	2	970	0	970	972	10452.8	9494
6.3	50976	3	942	0	942	945	10028.3	9643
6.3	51120	5	911	0	911	916	9878.84	9484
6.3	51264	5	880	0	880	885	9636.63	9583
6.3	51408	3	843	0	843	846	8679.42	9703
6.3	51552	1	816	0	816	817	8230.18	9803
6.3	51696	0	779	0	779	779	7665.39	9878
6.3	51840	0	750	0	750	750	7299.68	9704
6.3	51984	0	713	0	713	713	7016.34	9535
6.3	52128	0	687	0	687	687	6854.76	9633
6.3	52272	0	660	0	660	660	6285.89	9573
6.3	52416	0	634	0	634	634	5874.57	9756
6.3	52560	0	605	0	605	605	5546.02	9783
6.3	52704	0	570	0	570	570	5097.71	9585
6.3	52848	0	537	0	537	537	4769.41	9804
6.3	52992	0	509	0	509	509	4452.29	9840
6.3	53136	0	485	0	485	485	4188	9972
6.3	53280	0	457	0	457	457	3865.79	9858
6.3	53424	0	428	0	428	428	3537.45	9831
6.3	53568	0	398	0	398	398	3264.19	9624
6.3	53712	0	361	0	361	361	2956.87	9624
6.3	53856	0	328	0	328	328	2742.6	9717
6.3	54000	0	306	0	306	306	2491.38	9633
6.3	54144	0	279	0	279	279	2191.3	9720
6.3	54288	0	260	0	260	260	1919.07	9672
6.3	54432	0	234	0	234	234	1620.85	9789
6.3	54576	0	212	0	212	212	1470.7	9678
6.3	54720	0	193	0	193	193	1289.45	9837
6.3	54864	0	167	0	167	167	1132.07	9891
6.3	55008	0	145	0	145	145	872.889	9849
6.3	55152	0	123	0	123	123	687.742	9573
6.3	55296	0	100	0	100	100	538.591	9720
6.3	55440	0	80	0	80	80	362.389	9801
6.3	55584	0	61	0	61	61	277.286	9813
6.3	55728	0	49	0	49	49	201.215	9747
6.3	55872	0	37	0	37	37	108.124	9870
6.3	56016	0	28	0	28	28	82.067	9849
6.3	56160	0	22	0	22	22	40.0341	9894
6.3	56304	0	16	0	16	16	40.0341	9714
6.3	56448	0	13	0	13	13	40.0341	9747
6.3	56592	0	8	0	8	8	40.0341	9696
6.3	56736	0	7	0	7	7	17.0196	9732
6.3	56880	0	6	0	6	6	17.0196	10065
6.3	57024	0	6	0	6	6	15.0222	9900
6.3	57168	0	5	0	5	5	17.0196	9900
6.3	57312	0	2	0	2	2	17.0196	9915
6.3	57456	0	2	0	2	2	17.0196	9819
6.3	57600	0	1	0	1	1	17.0196	9777
6.3	57744	0	1	0	1	1	17.0196	9789
6.3	57888	0	0	0	0	0	0	9786
6.3	58032	0	0	0	0	0	0	9846
6.3	58176	0	0	0	0	0	0	9786
6.3	58320	0	0	0	0	0	0	9987
6.3	58464	0	0	0	0	0	0	9915
6.3	58608	0	0	0	0	0	0	10041
6.3	58752	0	0	0	0	0	0	9939
6.3	58896	0	0	0	0	0	0	9699
6.3	59040	0	0	0	0	0	0	9882
6.3	59184	0	0	0	0	0	0	9903
6.3	59328	0	0	0	0	0	0	9849
6.3	59472	0	0	0	0	0	0	9858
6.3	59616	0	0	0	0	0	0	9936
6.3	59760	0	0	0	0	0	0	10005
6.3	59904	0	0	0	0	0	0	9723
6.3	60048	0	0	0	0	0	0	9816
6.3	60192	0	0	0	0	0	0	10032
6.3	60336	0	0	0	0	0	0	9858
6.3	60480	0	0	0	0	0	0	9903
6.3	60624	0	0	0	0	0	0	10017
6.3	60768	0	0	0	0	0	0	9924
6.3	60912	0	0	0	0	0	0	9534
6.3	61056	0	0	0	0	0	0	9738
6.3	61200	0	0	0	0	0	0	9855
6.3	61344	0	0	0	0	0	0	9900
6.3	61488	0	0	0	0	0	0	9687
6.3	61632	0	0	0	0	0	0	9951
6.3	61776	0	0	0	0	0	0	9768
6.3	61920	0	0	0	0	0	0	9747
6.3	62064	0	0	0	0	0	0	9804
6.3	62208	0	0	0	0	0	0	9666
6.3	62352	0	0	0	0	0	0	9561
6.3	62496	0	0	0	0	0	0	9900
6.3	62640	0	0	0	0	0	0	9855
6.3	62784	0	0	0	0	0	0	9759
6.3	62928	0	0	0	0	0	0	9840
6.3	63072	0	0	0	0	0	0	9765
6.3	63216	0	0	0	0	0	0	9837
6.3	63360	0	0	0	0	0	0	9618
6.3	63504	0	0	0	0	0	0	9786
6.3	63648	0	0	0	0	0	0	10011
6.3	63792	0	0	0	0	0	0	9843
6.3	63936	0	0	0	0	0	0	9813
6.3	64080	0	0	0	0	0	0	9738
6.3	64224	0	0	0	0	0	0	9723
6.3	64368	0	0	0	0	0	0	9687
6.3	64512	0	0	0	0	0	0	9816
6.3	64656	0	0	0	0	0	0	9978
6.3	64800	0	0	0	0	0	0	9768
6.3	64944	0	0	0	0	0	0	9600
6.3	65088	0	0	0	0	0	0	9738
6.3	65232	0	0	0	0	0	0	9837
6.3	65376	0	0	0	0	0	0	9801
6.3	65520	0	0	0	0	0	0	9702
6.3	65664	0	0	0	0	0	0	9831
6.3	65808	0	0	0	0	0	0	9948
6.3	65952	0	0	0	0	0	0	9921
6.3	66096	0	0	0	0	0	0	9657
6.3	66240	0	0	0	0	0	0	9405
6.3	66384	0	0	0	0	0	0	9537
6.3	66528	0	0	0	0	0	0	9654
6.3	66672	0	0	0	0	0	0	9717
6.3	66816	0	0	0	0	0	0	9918
6.3	66960	0	0	0	0	0	0	9900
6.3	67104	0	0	0	0	0	0	10011
6.3	67248	0	0	0	0	0	0	9918
6.3	67392	0	0	0	0	0	0	9927
6.3	67536	0	0	0	0	0	0	9891
6.3	67680	0	0	0	0	0	0	9540
6.3	67824	0	0	0	0	0	0	9594
6.3	67968	0	0	0	0	0	0	10134
6.3	68112	0	0	0	0	0	0	9774
6.3	68256	0	0	0	0	0	0	9642
6.3	68400	0	0	0	0	0	0	9846
6.3	68544	0	0	0	0	0	0	9705
6.3	68688	0	0	0	0	0	0	9729
6.3	68832	0	0	0	0	0	0	9885
6.3	68976	0	0	0	0	0	0	9996
6.3	69120	0	0	0	0	0	0	9690
7.3	43344	0	33	0	33	33	299.709	1041
7.3	43488	0	30	0	30	30	262.627	1140
7.3	43632	0	29	0	29	29	258.636	1152
7.3	43776	0	22	0	22	22	207.474	1188
7.3	43920	0	21	0	21	21	192.451	1146
7.3	44064	0	18	0	18	18	177.429	1116
7.3	44208	0	16	0	16	16	167.34	1107
7.3	44352	0	15	0	15	15	154.315	1152
7.3	44496	0	10	0	10	10	115.239	1083
7.3	44640	0	7	0	7	7	70.1737	1026
7.3	44784	0	6	0	6	6	65.1315	1116
7.3	44928	0	4	0	4	4	37.0828	1113
7.3	45072	0	3	0	3	3	24.0559	1065
7.3	45216	0	2	0	2	2	11.0303	1077
7.3	45360	0	1	0	1	1	11.0303	1113
7.3	45504	0	1	0	1	1	11.0303	1071
7.3	45648	0	0	0	0	0	0	1068
7.3	45792	0	0	0	0	0	0	1032
7.3	45936	0	0	0	0	0	0	1029
7.3	46080	0	0	0	0	0	0	1077
7.3	46224	0	0	0	0	0	0	1074
7.3	46368	0	0	0	0	0	0	1080
7.3	46512	0	0	0	0	0	0	1170
7.3	46656	0	0	0	0	0	0	1107
7.3	46800	0	0	0	0	0	0	1026
7.3	46944	0	0	0	0	0	0	1074
7.3	47088	0	0	0	0	0	0	1125
7.3	47232	0	0	0	0	0	0	1110
7.3	47376	0	0	0	0	0	0	1125
7.3	47520	0	0	0	0	0	0	1101
7.3	47664	0	0	0	0	0	0	1107
7.3	47808	0	0	0	0	0	0	1155
7.3	47952	0	0	0	0	0	0	1146
7.3	48096	0	0	0	0	0	0	1077
7.3	48240	0	0	0	0	0	0	1071
7.3	48384	0	0	0	0	0	0	1089
7.3	48528	0	0	0	0	0	0	1059
7.3	48672	0	0	0	0	0	0	1023
7.3	48816	0	0	0	0	0	0	1134
7.3	48960	0	0	0	0	0	0	1101
7.3	49104	0	0	0	0	0	0	1137
7.3	49248	0	0	0	0	0	0	1128
7.3	49392	0	0	0	0	0	0	1050
7.3	49536	0	0	0	0	0	0	1104
7.3	49680	0	0	0	0	0	0	1128
7.3	49824	0	0	0	0	0	0	1137
7.3	49968	0	0	0	0	0	0	1128
7.3	50112	0	0	0	0	0	0	1197
7.3	50256	0	0	0	0	0	0	1179
7.3	50400	0	0	0	0	0	0	1053
7.3	50544	0	0	0	0	0	0	1050
7.3	50688	0	0	0	0	0	0	1050
7.3	50832	0	0	0	0	0	0	1215
7.3	50976	0	0	0	0	0	0	1212
7.3	51120	0	0	0	0	0	0	1116
7.3	51264	0	0	0	0	0	0	1182
7.3	51408	0	0	0	0	0	0	1179
7.3	51552	0	0	0	0	0	0	1155
7.3	51696	0	0	0	0	0	0	1074
7.3	51840	0	0	0	0	0	0	1116
7.3	51984	0	0	0	0	0	0	1158
7.3	52128	0	0	0	0	0	0	1101
7.3	52272	0	0	0	0	0	0	1143
7.3	52416	0	0	0	0	0	0	1140
7.3	52560	0	0	0	0	0	0	1107
7.3	52704	0	0	0	0	0	0	1119
7.3	52848	0	0	0	0	0	0	1065
7.3	52992	0	0	0	0	0	0	1128
7.3	53136	0	0	0	0	0	0	1122
7.3	53280	0	0	0	0	0	0	1158
7.3	53424	0	0	0	0	0	0	1137
7.3	53568	0	0	0	0	0	0	1143
7.3	53712	0	0	0	0	0	0	1077
7.3	53856	0	0	0	0	0	0	1035
7.3	54000	0	0	0	0	0	0	1089
7.3	54144	0	0	0	0	0	0	1104
7.3	54288	0	0	0	0	0	0	1200
7.3	54432	0	0	0	0	0	0	1065
7.3	54576	0	0	0	0	0	0	1131
7.3	54720	0	0	0	0	0	0	1119
7.3	54864	0	0	0	0	0	0	1110
7.3	55008	0	0	0	0	0	0	1059
7.3	55152	0	0	0	0	0	0	1059
7.3	55296	0	0	0	0	0	0	1074
7.3	55440	0	0	0	0	0	0	1095
7.3	55584	0	0	0	0	0	0	1077
7.3	55728	0	0	0	0	0	0	1167
7.3	55872	0	0	0	0	0	0	1197
7.3	56016	0	0	0	0	0	0	1107
7.3	56160	0	0	0	0	0	0	1167
7.3	56304	0	0	0	0	0	0	1131
7.3	56448	0	0	0	0	0	0	1197
7.3	56592	0	0	0	0	0	0	1194
7.3	56736	0	0	0	0	0	0	1206
7.3	56880	0	0	0	0	0	0	1218
7.3	57024	0	0	0	0	0	0	1152
7.3	57168	0	0	0	0	0	0	1155
7.3	57312	0	0	0	0	0	0	1086
7.3	57456	0	0	0	0	0	0	1152
7.3	57600	0	0	0	0	0	0	1080
7.3	57744	0	0	0	0	0	0	1044
7.3	57888	0	0	0	0	0	0	1095
7.3	58032	0	0	0	0	0	0	1104
7.3	58176	0	0	0	0	0	0	1014
7.3	58320	0	0	0	0	0	0	1077
7.3	58464	0	0	0	0	0	0	1137
7.3	58608	0	0	0	0	0	0	1200
7.3	58752	0	0	0	0	0	0	1095
7.3	58896	0	0	0	0	0	0	1137
7.3	59040	0	0	0	0	0	0	1098
7.3	59184	0	0	0	0	0	0	1029
7.3	59328	0	0	0	0	0	0	1041
7.3	59472	0	0	0	0	0	0	1059
7.3	59616	0	0	0	0	0	0	1092
7.3	59760	0	0	0	0	0	0	1092
7.3	59904	0	0	0	0	0	0	1074
7.3	60048	0	0	0	0	0	0	1008
7.3	60192	0	0	0	0	0	0	984
7.3	60336	0	0	0	0	0	0	1017
7.3	60480	0	0	0	0	0	0	972
7.3	60624	0	0	0	0	0	0	984
7.3	60768	0	0	0	0	0	0	1002
7.3	60912	0	0	0	0	0	0	1044
7.3	61056	0	0	0	0	0	0	1017
7.3	61200	0	0	0	0	0	0	1104
7.3	61344	0	0	0	0	0	0	1089
7.3	61488	0	0	0	0	0	0	1068
7.3	61632	0	0	0	0	0	0	1017
7.3	61776	0	0	0	0	0	0	984
7.3	61920	0	0	0	0	0	0	945
7.3	62064	0	0	0	0	0	0	1023
7.3	62208	0	0	0	0	0	0	1092
7.3	62352	0	0	0	0	0	0	1140
7.3	62496	0	0	0	0	0	0	1155
7.3	62640	0	0	0	0	0	0	1101
7.3	62784	0	0	0	0	0	0	1101
7.3	62928	0	0	0	0	0	0	1140
7.3	63072	0	0	0	0	0	0	1161
7.3	63216	0	0	0	0	0	0	1107
7.3	63360	0	0	0	0	0	0	1098
7.3	63504	0	0	0	0	0	0	1197
7.3	63648	0	0	0	0	0	0	1161
7.3	63792	0	0	0	0	0	0	1128
7.3	63936	0	0	0	0	0	0	1176
7.3	64080	0	0	0	0	0	0	1137
7.3	64224	0	0	0	0	0	0	1128
7.3	64368	0	0	0	0	0	0	1095
7.3	64512	0	0	0	0	0	0	1083
7.3	64656	0	0	0	0	0	0	1083
7.3	64800	0	0	0	0	0	0	1185
7.3	64944	0	0	0	0	0	0	1197
7.3	65088	0	0	0	0	0	0	1023
7.3	65232	0	0	0	0	0	0	1107
7.3	65376	0	0	0	0	0	0	1071
7.3	65520	0	0	0	0	0	0	990
7.3	65664	0	0	0	0	0	0	1134
7.3	65808	0	0	0	0	0	0	1131
7.3	65952	0	0	0	0	0	0	1101
7.3	66096	0	0	0	0	0	0	1104
7.3	66240	0	0	0	0	0	0	1155
7.3	66384	0	0	0	0	0	0	1137
7.3	66528	0	0	0	0	0	0	1074
7.3	66672	0	0	0	0	0	0	1077
7.3	66816	0	0	0	0	0	0	1110
7.3	66960	0	0	0	0	0	0	1167
7.3	67104	0	0	0	0	0	0	1068
7.3	67248	0	0	0	0	0	0	1065
7.3	67392	0	0	0	0	0	0	1104
7.3	67536	0	0	0	0	0	0	1047
7.3	67680	0	0	0	0	0	0	1122
7.3	67824	0	0	0	0	0	0	1011
7.3	67968	0	0	0	0	0	0	1101
7.3	68112	0	0	0	0	0	0	1101
7.3	68256	0	0	0	0	0	0	1164
7.3	68400	0	0	0	0	0	0	1107
7.3	68544	0	0	0	0	0	0	1080
7.3	68688	0	0	0	0	0	0	1146
7.3	68832	0	0	0	0	0	0	1134
7.3	68976	0	0	0	0	0	0	1173
7.3	69120	0	0	0	0	0	0	1095
8.2	43344	0	40	0	40	40	207.368	1539
8.2	43488	0	37	0	37	37	165.346	1605
8.2	43632	0	32	0	32	32	124.27	1665
8.2	43776	0	27	0	27	27	127.214	1629
8.2	43920	0	23	0	23	23	115.237	1500
8.2	44064	0	19	0	19	19	102.211	1530
8.2	44208	0	15	0	15	15	118.184	1620
8.2	44352	0	13	0	13	13	50.1072	1518
8.2	44496	0	12	0	12	12	48.1119	1596
8.2	44640	0	9	0	9	9	39.0769	1608
8.2	44784	0	6	0	6	6	15.0222	1734
8.2	44928	0	3	0	3	3	0	1599
8.2	45072	0	2	0	2	2	0	1533
8.2	45216	0	1	0	1	1	0	1608
8.2	45360	0	1	0	1	1	0	1746
8.2	45504	0	1	0	1	1	0	1722
8.2	45648	0	0	0	0	0	0	1557
8.2	45792	0	0	0	0	0	0	1455
8.2	45936	0	0	0	0	0	0	1416
8.2	46080	0	0	0	0	0	0	1422
8.2	46224	0	0	0	0	0	0	1455
8.2	46368	0	0	0	0	0	0	1464
8.2	46512	0	0	0	0	0	0	1458
8.2	46656	0	0	0	0	0	0	1377
8.2	46800	0	0	0	0	0	0	1404
8.2	46944	0	0	0	0	0	0	1443
8.2	47088	0	0	0	0	0	0	1518
8.2	47232	0	0	0	0	0	0	1356
8.2	47376	0	0	0	0	0	0	1515
8.2	47520	0	0	0	0	0	0	1506
8.2	47664	0	0	0	0	0	0	1500
8.2	47808	0	0	0	0	0	0	1485
8.2	47952	0	0	0	0	0	0	1557
8.2	48096	0	0	0	0	0	0	1434
8.2	48240	0	0	0	0	0	0	1416
8.2	48384	0	0	0	0	0	0	1410
8.2	48528	0	0	0	0	0	0	1410
8.2	48672	0	0	0	0	0	0	1473
8.2	48816	0	0	0	0	0	0	1497
8.2	48960	0	0	0	0	0	0	1506
8.2	49104	0	0	0	0	0	0	1482
8.2	49248	0	0	0	0	0	0	1518
8.2	49392	0	0	0	0	0	0	1398
8.2	49536	0	0	0	0	0	0	1569
8.2	49680	0	0	0	0	0	0	1488
8.2	49824	0	0	0	0	0	0	1521
8.2	49968	0	0	0	0	0	0	1566
8.2	50112	0	0	0	0	0	0	1491
8.2	50256	0	0	0	0	0	0	1377
8.2	50400	0	0	0	0	0	0	1506
8.2	50544	0	0	0	0	0	0	1587
8.2	50688	0	0	0	0	0	0	1449
8.2	50832	0	0	0	0	0	0	1539
8.2	50976	0	0	0	0	0	0	1551
8.2	51120	0	0	0	0	0	0	1557
8.2	51264	0	0	0	0	0	0	1533
8.2	51408	0	0	0	0	0	0	1479
8.2	51552	0	0	0	0	0	0	1500
8.2	51696	0	0	0	0	0	0	1527
8.2	51840	0	0	0	0	0	0	1575
8.2	51984	0	0	0	0	0	0	1524
8.2	52128	0	0	0	0	0	0	1581
8.2	52272	0	0	0	0	0	0	1662
8.2	52416	0	0	0	0	0	0	1515
8.2	52560	0	0	0	0	0	0	1467
8.2	52704	0	0	0	0	0	0	1554
8.2	52848	0	0	0	0	0	0	1485
8.2	52992	0	0	0	0	0	0	1455
8.2	53136	0	0	0	0	0	0	1557
8.2	53280	0	0	0	0	0	0	1563
8.2	53424	0	0	0	0	0	0	1575
8.2	53568	0	0	0	0	0	0	1548
8.2	53712	0	0	0	0	0	0	1575
8.2	53856	0	0	0	0	0	0	1605
8.2	54000	0	0	0	0	0	0	1578
8.2	54144	0	0	0	0	0	0	1500
8.2	54288	0	0	0	0	0	0	1461
8.2	54432	0	0	0	0	0	0	1404
8.2	54576	0	0	0	0	0	0	1404
8.2	54720	0	0	0	0	0	0	1452
8.2	54864	0	0	0	0	0	0	1479
8.2	55008	0	0	0	0	0	0	1545
8.2	55152	0	0	0	0	0	0	1482
8.2	55296	0	0	0	0	0	0	1491
8.2	55440	0	0	0	0	0	0	1479
8.2	55584	0	0	0	0	0	0	1491
8.2	55728	0	0	0	0	0	0	1494
8.2	55872	0	0	0	0	0	0	1455
8.2	56016	0	0	0	0	0	0	1404
8.2	56160	0	0	0	0	0	0	1449
8.2	56304	0	0	0	0	0	0	1527
8.2	56448	0	0	0	0	0	0	1443
8.2	56592	0	0	0	0	0	0	1401
8.2	56736	0	0	0	0	0	0	1410
8.2	56880	0	0	0	0	0	0	1443
8.2	57024	0	0	0	0	0	0	1443
8.2	57168	0	0	0	0	0	0	1503
8.2	57312	0	0	0	0	0	0	1461
8.2	57456	0	0	0	0	0	0	1446
8.2	57600	0	0	0	0	0	0	1461
8.2	57744	0	0	0	0	0	0	1527
8.2	57888	0	0	0	0	0	0	1551
8.2	58032	0	0	0	0	0	0	1536
8.2	58176	0	0	0	0	0	0	1431
8.2	58320	0	0	0	0	0	0	1515
8.2	58464	0	0	0	0	0	0	1599
8.2	58608	0	0	0	0	0	0	1494
8.2	58752	0	0	0	0	0	0	1479
8.2	58896	0	0	0	0	0	0	1473
8.2	59040	0	0	0	0	0	0	1446
8.2	59184	0	0	0	0	0	0	1473
8.2	59328	0	0	0	0	0	0	1629
8.2	59472	0	0	0	0	0	0	1578
8.2	59616	0	0	0	0	0	0	1470
8.2	59760	0	0	0	0	0	0	1488
8.2	59904	0	0	0	0	0	0	1536
8.2	60048	0	0	0	0	0	0	1572
8.2	60192	0	0	0	0	0	0	1551
8.2	60336	0	0	0	0	0	0	1482
8.2	60480	0	0	0	0	0	0	1497
8.2	60624	0	0	0	0	0	0	1470
8.2	60768	0	0	0	0	0	0	1515
8.2	60912	0	0	0	0	0	0	1569
8.2	61056	0	0	0	0	0	0	1641
8.2	61200	0	0	0	0	0	0	1524
8.2	61344	0	0	0	0	0	0	1524
8.2	61488	0	0	0	0	0	0	1548
8.2	61632	0	0	0	0	0	0	1662
8.2	61776	0	0	0	0	0	0	1518
8.2	61920	0	0	0	0	0	0	1596
8.2	62064	0	0	0	0	0	0	1479
8.2	62208	0	0	0	0	0	0	1515
8.2	62352	0	0	0	0	0	0	1491
8.2	62496	0	0	0	0	0	0	1419
8.2	62640	0	0	0	0	0	0	1455
8.2	62784	0	0	0	0	0	0	1473
8.2	62928	0	0	0	0	0	0	1455
8.2	63072	0	0	0	0	0	0	1470
8.2	63216	0	0	0	0	0	0	1461
8.2	63360	0	0	0	0	0	0	1530
8.2	63504	0	0	0	0	0	0	1482
8.2	63648	0	0	0	0	0	0	1494
8.2	63792	0	0	0	0	0	0	1443
8.2	63936	0	0	0	0	0	0	1386
8.2	64080	0	0	0	0	0	0	1470
8.2	64224	0	0	0	0	0	0	1473
8.2	64368	0	0	0	0	0	0	1581
8.2	64512	0	0	0	0	0	0	1410
8.2	64656	0	0	0	0	0	0	1371
8.2	64800	0	0	0	0	0	0	1458
8.2	64944	0	0	0	0	0	0	1545
8.2	65088	0	0	0	0	0	0	1548
8.2	65232	0	0	0	0	0	0	1494
8.2	65376	0	0	0	0	0	0	1554
8.2	65520	0	0	0	0	0	0	1578
8.2	65664	0	0	0	0	0	0	1575
8.2	65808	0	0	0	0	0	0	1524
8.2	65952	0	0	0	0	0	0	1632
8.2	66096	0	0	0	0	0	0	1602
8.2	66240	0	0	0	0	0	0	1509
8.2	66384	0	0	0	0	0	0	1509
8.2	66528	0	0	0	0	0	0	1503
8.2	66672	0	0	0	0	0	0	1548
8.2	66816	0	0	0	0	0	0	1488
8.2	66960	0	0	0	0	0	0	1506
8.2	67104	0	0	0	0	0	0	1584
8.2	67248	0	0	0	0	0	0	1515
8.2	67392	0	0	0	0	0	0	1554
8.2	67536	0	0	0	0	0	0	1494
8.2	67680	0	0	0	0	0	0	1590
8.2	67824	0	0	0	0	0	0	1545
8.2	67968	0	0	0	0	0	0	1440
8.2	68112	0	0	0	0	0	0	1416
8.2	68256	0	0	0	0	0	0	1548
8.2	68400	0	0	0	0	0	0	1527
8.2	68544	0	0	0	0	0	0	1500
8.2	68688	0	0	0	0	0	0	1590
8.2	68832	0	0	0	0	0	0	1530
8.2	68976	0	0	0	0	0	0	1521
8.2	69120	0	0	0	0	0	0	1500
9.3	43344	56	226	0	226	282	5812.42	4287
9.3	43488	36	212	0	212	248	4801.27	3944
9.3	43632	9	201	0	201	210	3409.12	3630
9.3	43776	4	176	0	176	180	2820.77	3611
9.3	43920	3	141	0	141	144	2347.4	3447
9.3	44064	4	111	0	111	115	1945.19	3515
9.3	44208	2	90	0	90	92	1681.91	3214
9.3	44352	2	70	0	70	72	1262.8	2961
9.3	44496	1	55	0	55	56	983.645	2950
9.3	44640	0	39	0	39	39	652.464	2892
9.3	44784	0	27	0	27	27	480.339	3027
9.3	44928	0	18	0	18	18	333.227	2988
9.3	45072	0	9	0	9	9	205.133	3033
9.3	45216	0	4	0	4	4	94.0572	3024
9.3	45360	0	4	0	4	4	94.0572	2826
9.3	45504	0	3	0	3	3	67.0449	2973
9.3	45648	0	3	0	3	3	67.0449	3051
9.3	45792	0	1	0	1	1	23.0145	3219
9.3	45936	0	1	0	1	1	25.0133	3051
9.3	46080	0	0	0	0	0	0	3069
9.3	46224	0	0	0	0	0	0	3012
9.3	46368	0	0	0	0	0	0	3138
9.3	46512	0	0	0	0	0	0	3120
9.3	46656	0	0	0	0	0	0	3009
9.3	46800	0	0	0	0	0	0	3228
9.3	46944	0	0	0	0	0	0	3054
9.3	47088	0	0	0	0	0	0	3045
9.3	47232	0	0	0	0	0	0	3108
9.3	47376	0	0	0	0	0	0	3132
9.3	47520	0	0	0	0	0	0	3027
9.3	47664	0	0	0	0	0	0	2955
9.3	47808	0	0	0	0	0	0	3099
9.3	47952	0	0	0	0	0	0	3252
9.3	48096	0	0	0	0	0	0	3285
9.3	48240	0	0	0	0	0	0	3240
9.3	48384	0	0	0	0	0	0	3216
9.3	48528	0	0	0	0	0	0	3285
9.3	48672	0	0	0	0	0	0	3147
9.3	48816	0	0	0	0	0	0	3219
9.3	48960	0	0	0	0	0	0	3219
9.3	49104	0	0	0	0	0	0	3093
9.3	49248	0	0	0	0	0	0	3150
9.3	49392	0	0	0	0	0	0	3189
9.3	49536	0	0	0	0	0	0	3255
9.3	49680	0	0	0	0	0	0	3300
9.3	49824	0	0	0	0	0	0	3243
9.3	49968	0	0	0	0	0	0	3249
9.3	50112	0	0	0	0	0	0	3255
9.3	50256	0	0	0	0	0	0	3318
9.3	50400	0	0	0	0	0	0	3273
9.3	50544	0	0	0	0	0	0	3438
9.3	50688	0	0	0	0	0	0	3324
9.3	50832	0	0	0	0	0	0	3444
9.3	50976	0	0	0	0	0	0	3291
9.3	51120	0	0	0	0	0	0	3231
9.3	51264	0	0	0	0	0	0	3264
9.3	51408	0	0	0	0	0	0	3342
9.3	51552	0	0	0	0	0	0	3363
9.3	51696	0	0	0	0	0	0	3393
9.3	51840	0	0	0	0	0	0	3360
9.3	51984	0	0	0	0	0	0	3354
9.3	52128	0	0	0	0	0	0	3387
9.3	52272	0	0	0	0	0	0	3240
9.3	52416	0	0	0	0	0	0	3477
9.3	52560	0	0	0	0	0	0	3333
9.3	52704	0	0	0	0	0	0	3264
9.3	52848	0	0	0	0	0	0	3264
9.3	52992	0	0	0	0	0	0	3150
9.3	53136	0	0	0	0	0	0	3267
9.3	53280	0	0	0	0	0	0	3204
9.3	53424	0	0	0	0	0	0	3324
9.3	53568	0	0	0	0	0	0	3375
9.3	53712	0	0	0	0	0	0	3408
9.3	53856	0	0	0	0	0	0	3213
9.3	54000	0	0	0	0	0	0	3285
9.3	54144	0	0	0	0	0	0	3309
9.3	54288	0	0	0	0	0	0	3279
9.3	54432	0	0	0	0	0	0	3246
9.3	54576	0	0	0	0	0	0	3366
9.3	54720	0	0	0	0	0	0	3507
9.3	54864	0	0	0	0	0	0	3459
9.3	55008	0	0	0	0	0	0	3444
9.3	55152	0	0	0	0	0	0	3462
9.3	55296	0	0	0	0	0	0	3390
9.3	55440	0	0	0	0	0	0	3303
9.3	55584	0	0	0	0	0	0	3471
9.3	55728	0	0	0	0	0	0	3444
9.3	55872	0	0	0	0	0	0	3414
9.3	56016	0	0	0	0	0	0	3297
9.3	56160	0	0	0	0	0	0	3270
9.3	56304	0	0	0	0	0	0	3312
9.3	56448	0	0	0	0	0	0	3273
9.3	56592	0	0	0	0	0	0	3204
9.3	56736	0	0	0	0	0	0	3294
9.3	56880	0	0	0	0	0	0	3399
9.3	57024	0	0	0	0	0	0	3435
9.3	57168	0	0	0	0	0	0	3348
9.3	57312	0	0	0	0	0	0	3270
9.3	57456	0	0	0	0	0	0	3330
9.3	57600	0	0	0	0	0	0	3318
9.3	57744	0	0	0	0	0	0	3336
9.3	57888	0	0	0	0	0	0	3309
9.3	58032	0	0	0	0	0	0	3294
9.3	58176	0	0	0	0	0	0	3234
9.3	58320	0	0	0	0	0	0	3177
9.3	58464	0	0	0	0	0	0	3237
9.3	58608	0	0	0	0	0	0	3351
9.3	58752	0	0	0	0	0	0	3291
9.3	58896	0	0	0	0	0	0	3324
9.3	59040	0	0	0	0	0	0	3162
9.3	59184	0	0	0	0	0	0	3165
9.3	59328	0	0	0	0	0	0	3387
9.3	59472	0	0	0	0	0	0	3111
9.3	59616	0	0	0	0	0	0	3060
9.3	59760	0	0	0	0	0	0	3054
9.3	59904	0	0	0	0	0	0	3165
9.3	60048	0	0	0	0	0	0	3210
9.3	60192	0	0	0	0	0	0	3318
9.3	60336	0	0	0	0	0	0	3444
9.3	60480	0	0	0	0	0	0	3474
9.3	60624	0	0	0	0	0	0	3312
9.3	60768	0	0	0	0	0	0	3261
9.3	60912	0	0	0	0	0	0	3243
9.3	61056	0	0	0	0	0	0	3273
9.3	61200	0	0	0	0	0	0	3384
9.3	61344	0	0	0	0	0	0	3345
9.3	61488	0	0	0	0	0	0	3213
9.3	61632	0	0	0	0	0	0	3249
9.3	61776	0	0	0	0	0	0	3444
9.3	61920	0	0	0	0	0	0	3510
9.3	62064	0	0	0	0	0	0	3372
9.3	62208	0	0	0	0	0	0	3171
9.3	62352	0	0	0	0	0	0	3228
9.3	62496	0	0	0	0	0	0	3471
9.3	62640	0	0	0	0	0	0	3183
9.3	62784	0	0	0	0	0	0	3231
9.3	62928	0	0	0	0	0	0	3225
9.3	63072	0	0	0	0	0	0	3210
9.3	63216	0	0	0	0	0	0	3198
9.3	63360	0	0	0	0	0	0	3297
9.3	63504	0	0	0	0	0	0	3369
9.3	63648	0	0	0	0	0	0	3381
9.3	63792	0	0	0	0	0	0	3318
9.3	63936	0	0	0	0	0	0	3336
9.3	64080	0	0	0	0	0	0	3471
9.3	64224	0	0	0	0	0	0	3480
9.3	64368	0	0	0	0	0	0	3471
9.3	64512	0	0	0	0	0	0	3492
9.3	64656	0	0	0	0	0	0	3246
9.3	64800	0	0	0	0	0	0	3333
9.3	64944	0	0	0	0	0	0	3267
9.3	65088	0	0	0	0	0	0	3276
9.3	65232	0	0	0	0	0	0	3315
9.3	65376	0	0	0	0	0	0	3342
9.3	65520	0	0	0	0	0	0	3261
9.3	65664	0	0	0	0	0	0	3381
9.3	65808	0	0	0	0	0	0	3159
9.3	65952	0	0	0	0	0	0	3345
9.3	66096	0	0	0	0	0	0	3447
9.3	66240	0	0	0	0	0	0	3450
9.3	66384	0	0	0	0	0	0	3141
9.3	66528	0	0	0	0	0	0	3213
9.3	66672	0	0	0	0	0	0	3153
9.3	66816	0	0	0	0	0	0	3420
9.3	66960	0	0	0	0	0	0	3396
9.3	67104	0	0	0	0	0	0	3402
9.3	67248	0	0	0	0	0	0	3534
9.3	67392	0	0	0	0	0	0	3408
9.3	67536	0	0	0	0	0	0	3402
9.3	67680	0	0	0	0	0	0	3291
9.3	67824	0	0	0	0	0	0	3390
9.3	67968	0	0	0	0	0	0	3327
9.3	68112	0	0	0	0	0	0	3279
9.3	68256	0	0	0	0	0	0	3399
9.3	68400	0	0	0	0	0	0	3420
9.3	68544	0	0	0	0	0	0	3465
9.3	68688	0	0	0	0	0	0	3312
9.3	68832	0	0	0	0	0	0	3327
9.3	68976	0	0	0	0	0	0	3444
9.3	69120	0	0	0	0	0	0	3330
10.2	43344	0	62	0	62	62	307.801	1194
10.2	43488	0	60	0	60	60	329.744	1206
10.2	43632	0	54	0	54	54	346.657	1242
10.2	43776	0	53	0	53	53	316.718	1128
10.2	43920	0	52	0	52	52	305.688	1188
10.2	44064	0	48	0	48	48	321.65	1230
10.2	44208	0	43	0	43	43	294.657	1188
10.2	44352	0	39	0	39	39	281.632	1167
10.2	44496	0	35	0	35	35	254.641	1161
10.2	44640	0	33	0	33	33	255.58	1173
10.2	44784	0	29	0	29	29	245.492	1107
10.2	44928	0	24	0	24	24	205.473	1164
10.2	45072	0	22	0	22	22	214.401	1119
10.2	45216	0	22	0	22	22	214.401	1092
10.2	45360	0	17	0	17	17	144.336	1143
10.2	45504	0	14	0	14	14	145.28	1137
10.2	45648	0	13	0	13	13	120.28	1101
10.2	45792	0	10	0	10	10	98.2191	1221
10.2	45936	0	7	0	7	7	74.1632	1134
10.2	46080	0	6	0	6	6	63.1329	1149
10.2	46224	0	5	0	5	5	52.1026	1116
10.2	46368	0	3	0	3	3	45.0667	1143
10.2	46512	0	1	0	1	1	13.0256	1161
10.2	46656	0	1	0	1	1	13.0256	1110
10.2	46800	0	1	0	1	1	13.0256	1170
10.2	46944	0	1	0	1	1	13.0256	1161
10.2	47088	0	0	0	0	0	0	1119
10.2	47232	0	0	0	0	0	0	1128
10.2	47376	0	0	0	0	0	0	1140
10.2	47520	0	0	0	0	0	0	1137
10.2	47664	0	0	0	0	0	0	1050
10.2	47808	0	0	0	0	0	0	1092
10.2	47952	0	0	0	0	0	0	1014
10.2	48096	0	0	0	0	0	0	1053
10.2	48240	0	0	0	0	0	0	1008
10.2	48384	0	0	0	0	0	0	1005
10.2	48528	0	0	0	0	0	0	1092
10.2	48672	0	0	0	0	0	0	1083
10.2	48816	0	0	0	0	0	0	1125
10.2	48960	0	0	0	0	0	0	1065
10.2	49104	0	0	0	0	0	0	1032
10.2	49248	0	0	0	0	0	0	1059
10.2	49392	0	0	0	0	0	0	990
10.2	49536	0	0	0	0	0	0	1044
10.2	49680	0	0	0	0	0	0	1083
10.2	49824	0	0	0	0	0	0	1011
10.2	49968	0	0	0	0	0	0	1059
10.2	50112	0	0	0	0	0	0	1113
10.2	50256	0	0	0	0	0	0	1095
10.2	50400	0	0	0	0	0	0	1149
10.2	50544	0	0	0	0	0	0	1104
10.2	50688	0	0	0	0	0	0	1098
10.2	50832	0	0	0	0	0	0	1095
10.2	50976	0	0	0	0	0	0	1062
10.2	51120	0	0	0	0	0	0	1017
10.2	51264	0	0	0	0	0	0	1092
10.2	51408	0	0	0	0	0	0	1110
10.2	51552	0	0	0	0	0	0	1146
10.2	51696	0	0	0	0	0	0	1083
10.2	51840	0	0	0	0	0	0	1125
10.2	51984	0	0	0	0	0	0	1110
10.2	52128	0	0	0	0	0	0	1170
10.2	52272	0	0	0	0	0	0	1104
10.2	52416	0	0	0	0	0	0	1083
10.2	52560	0	0	0	0	0	0	1128
10.2	52704	0	0	0	0	0	0	1215
10.2	52848	0	0	0	0	0	0	1128
10.2	52992	0	0	0	0	0	0	1074
10.2	53136	0	0	0	0	0	0	1185
10.2	53280	0	0	0	0	0	0	1173
10.2	53424	0	0	0	0	0	0	1119
10.2	53568	0	0	0	0	0	0	1116
10.2	53712	0	0	0	0	0	0	1116
10.2	53856	0	0	0	0	0	0	1131
10.2	54000	0	0	0	0	0	0	1077
10.2	54144	0	0	0	0	0	0	1152
10.2	54288	0	0	0	0	0	0	1077
10.2	54432	0	0	0	0	0	0	1020
10.2	54576	0	0	0	0	0	0	1092
10.2	54720	0	0	0	0	0	0	1140
10.2	54864	0	0	0	0	0	0	1167
10.2	55008	0	0	0	0	0	0	1164
10.2	55152	0	0	0	0	0	0	1209
10.2	55296	0	0	0	0	0	0	1164
10.2	55440	0	0	0	0	0	0	1095
10.2	55584	0	0	0	0	0	0	1062
10.2	55728	0	0	0	0	0	0	1089
10.2	55872	0	0	0	0	0	0	1089
10.2	56016	0	0	0	0	0	0	1104
10.2	56160	0	0	0	0	0	0	1104
10.2	56304	0	0	0	0	0	0	1038
10.2	56448	0	0	0	0	0	0	1110
10.2	56592	0	0	0	0	0	0	1143
10.2	56736	0	0	0	0	0	0	1074
10.2	56880	0	0	0	0	0	0	1119
10.2	57024	0	0	0	0	0	0	1128
10.2	57168	0	0	0	0	0	0	1101
10.2	57312	0	0	0	0	0	0	1068
10.2	57456	0	0	0	0	0	0	1140
10.2	57600	0	0	0	0	0	0	1152
10.2	57744	0	0	0	0	0	0	1041
10.2	57888	0	0	0	0	0	0	1074
10.2	58032	0	0	0	0	0	0	1092
10.2	58176	0	0	0	0	0	0	1122
10.2	58320	0	0	0	0	0	0	1107
10.2	58464	0	0	0	0	0	0	1179
10.2	58608	0	0	0	0	0	0	1191
10.2	58752	0	0	0	0	0	0	1158
10.2	58896	0	0	0	0	0	0	1143
10.2	59040	0	0	0	0	0	0	1119
10.2	59184	0	0	0	0	0	0	1116
10.2	59328	0	0	0	0	0	0	1188
10.2	59472	0	0	0	0	0	0	1212
10.2	59616	0	0	0	0	0	0	1197
10.2	59760	0	0	0	0	0	0	1167
10.2	59904	0	0	0	0	0	0	1236
10.2	60048	0	0	0	0	0	0	1152
10.2	60192	0	0	0	0	0	0	1155
10.2	60336	0	0	0	0	0	0	1155
10.2	60480	0	0	0	0	0	0	1116
10.2	60624	0	0	0	0	0	0	1185
10.2	60768	0	0	0	0	0	0	1191
10.2	60912	0	0	0	0	0	0	1155
10.2	61056	0	0	0	0	0	0	1095
10.2	61200	0	0	0	0	0	0	1113
10.2	61344	0	0	0	0	0	0	1155
10.2	61488	0	0	0	0	0	0	1113
10.2	61632	0	0	0	0	0	0	1074
10.2	61776	0	0	0	0	0	0	1131
10.2	61920	0	0	0	0	0	0	1179
10.2	62064	0	0	0	0	0	0	1137
10.2	62208	0	0	0	0	0	0	1095
10.2	62352	0	0	0	0	0	0	1071
10.2	62496	0	0	0	0	0	0	1185
10.2	62640	0	0	0	0	0	0	1194
10.2	62784	0	0	0	0	0	0	1257
10.2	62928	0	0	0	0	0	0	1167
10.2	63072	0	0	0	0	0	0	1164
10.2	63216	0	0	0	0	0	0	1146
10.2	63360	0	0	0	0	0	0	1116
10.2	63504	0	0	0	0	0	0	1182
10.2	63648	0	0	0	0	0	0	1191
10.2	63792	0	0	0	0	0	0	1095
10.2	63936	0	0	0	0	0	0	1119
10.2	64080	0	0	0	0	0	0	1155
10.2	64224	0	0	0	0	0	0	1236
10.2	64368	0	0	0	0	0	0	1143
10.2	64512	0	0	0	0	0	0	1104
10.2	64656	0	0	0	0	0	0	1113
10.2	64800	0	0	0	0	0	0	1164
10.2	64944	0	0	0	0	0	0	1140
10.2	65088	0	0	0	0	0	0	1092
10.2	65232	0	0	0	0	0	0	1098
10.2	65376	0	0	0	0	0	0	1164
10.2	65520	0	0	0	0	0	0	1275
10.2	65664	0	0	0	0	0	0	1215
10.2	65808	0	0	0	0	0	0	1155
10.2	65952	0	0	0	0	0	0	1152
10.2	66096	0	0	0	0	0	0	1197
10.2	66240	0	0	0	0	0	0	1179
10.2	66384	0	0	0	0	0	0	1227
10.2	66528	0	0	0	0	0	0	1110
10.2	66672	0	0	0	0	0	0	1101
10.2	66816	0	0	0	0	0	0	1107
10.2	66960	0	0	0	0	0	0	1266
10.2	67104	0	0	0	0	0	0	1188
10.2	67248	0	0	0	0	0	0	1134
10.2	67392	0	0	0	0	0	0	1233
10.2	67536	0	0	0	0	0	0	1155
10.2	67680	0	0	0	0	0	0	1083
10.2	67824	0	0	0	0	0	0	1122
10.2	67968	0	0	0	0	0	0	1161
10.2	68112	0	0	0	0	0	0	1176
10.2	68256	0	0	0	0	0	0	1089
10.2	68400	0	0	0	0	0	0	1128
10.2	68544	0	0	0	0	0	0	1119
10.2	68688	0	0	0	0	0	0	1143
10.2	68832	0	0	0	0	0	0	1155
10.2	68976	0	0	0	0	0	0	1038
10.2	69120	0	0	0	0	0	0	1056
11.1	43344	0	30	0	30	30	55.1515	879
11.1	43488	0	29	0	29	29	51.165	759
11.1	43632	0	28	0	28	28	194.575	822
11.1	43776	0	28	0	28	28	51.165	834
11.1	43920	0	26	0	26	26	44.1212	780
11.1	44064	0	25	0	25	25	44.1254	849
11.1	44208	0	22	0	22	22	33.0909	810
11.1	44352	0	17	0	17	17	11.0303	789
11.1	44496	0	13	0	13	13	0	789
11.1	44640	0	12	0	12	12	0	873
11.1	44784	0	11	0	11	11	0	861
11.1	44928	0	7	0	7	7	0	789
11.1	45072	0	6	0	6	6	0	702
11.1	45216	0	4	0	4	4	0	765
11.1	45360	0	3	0	3	3	0	801
11.1	45504	0	1	0	1	1	0	813
11.1	45648	0	1	0	1	1	0	831
11.1	45792	0	1	0	1	1	0	825
11.1	45936	0	0	0	0	0	0	870
11.1	46080	0	0	0	0	0	0	840
11.1	46224	0	0	0	0	0	0	858
11.1	46368	0	0	0	0	0	0	840
11.1	46512	0	0	0	0	0	0	747
11.1	46656	0	0	0	0	0	0	759
11.1	46800	0	0	0	0	0	0	855
11.1	46944	0	0	0	0	0	0	825
11.1	47088	0	0	0	0	0	0	795
11.1	47232	0	0	0	0	0	0	843
11.1	47376	0	0	0	0	0	0	858
11.1	47520	0	0	0	0	0	0	837
11.1	47664	0	0	0	0	0	0	741
11.1	47808	0	0	0	0	0	0	726
11.1	47952	0	0	0	0	0	0	756
11.1	48096	0	0	0	0	0	0	756
11.1	48240	0	0	0	0	0	0	774
11.1	48384	0	0	0	0	0	0	798
11.1	48528	0	0	0	0	0	0	810
11.1	48672	0	0	0	0	0	0	855
11.1	48816	0	0	0	0	0	0	897
11.1	48960	0	0	0	0	0	0	846
11.1	49104	0	0	0	0	0	0	834
11.1	49248	0	0	0	0	0	0	759
11.1	49392	0	0	0	0	0	0	759
11.1	49536	0	0	0	0	0	0	771
11.1	49680	0	0	0	0	0	0	825
11.1	49824	0	0	0	0	0	0	840
11.1	49968	0	0	0	0	0	0	819
11.1	50112	0	0	0	0	0	0	831
11.1	50256	0	0	0	0	0	0	795
11.1	50400	0	0	0	0	0	0	825
11.1	50544	0	0	0	0	0	0	783
11.1	50688	0	0	0	0	0	0	735
11.1	50832	0	0	0	0	0	0	750
11.1	50976	0	0	0	0	0	0	726
11.1	51120	0	0	0	0	0	0	717
11.1	51264	0	0	0	0	0	0	738
11.1	51408	0	0	0	0	0	0	786
11.1	51552	0	0	0	0	0	0	822
11.1	51696	0	0	0	0	0	0	837
11.1	51840	0	0	0	0	0	0	813
11.1	51984	0	0	0	0	0	0	876
11.1	52128	0	0	0	0	0	0	801
11.1	52272	0	0	0	0	0	0	834
11.1	52416	0	0	0	0	0	0	852
11.1	52560	0	0	0	0	0	0	867
11.1	52704	0	0	0	0	0	0	864
11.1	52848	0	0	0	0	0	0	840
11.1	52992	0	0	0	0	0	0	783
11.1	53136	0	0	0	0	0	0	774
11.1	53280	0	0	0	0	0	0	822
11.1	53424	0	0	0	0	0	0	831
11.1	53568	0	0	0	0	0	0	792
11.1	53712	0	0	0	0	0	0	783
11.1	53856	0	0	0	0	0	0	810
11.1	54000	0	0	0	0	0	0	816
11.1	54144	0	0	0	0	0	0	819
11.1	54288	0	0	0	0	0	0	819
11.1	54432	0	0	0	0	0	0	786
11.1	54576	0	0	0	0	0	0	810
11.1	54720	0	0	0	0	0	0	807
11.1	54864	0	0	0	0	0	0	870
11.1	55008	0	0	0	0	0	0	774
11.1	55152	0	0	0	0	0	0	720
11.1	55296	0	0	0	0	0	0	807
11.1	55440	0	0	0	0	0	0	822
11.1	55584	0	0	0	0	0	0	849
11.1	55728	0	0	0	0	0	0	822
11.1	55872	0	0	0	0	0	0	747
11.1	56016	0	0	0	0	0	0	795
11.1	56160	0	0	0	0	0	0	768
11.1	56304	0	0	0	0	0	0	723
11.1	56448	0	0	0	0	0	0	723
11.1	56592	0	0	0	0	0	0	750
11.1	56736	0	0	0	0	0	0	816
11.1	56880	0	0	0	0	0	0	828
11.1	57024	0	0	0	0	0	0	852
11.1	57168	0	0	0	0	0	0	786
11.1	57312	0	0	0	0	0	0	843
11.1	57456	0	0	0	0	0	0	819
11.1	57600	0	0	0	0	0	0	783
11.1	57744	0	0	0	0	0	0	729
11.1	57888	0	0	0	0	0	0	762
11.1	58032	0	0	0	0	0	0	723
11.1	58176	0	0	0	0	0	0	738
11.1	58320	0	0	0	0	0	0	771
11.1	58464	0	0	0	0	0	0	765
11.1	58608	0	0	0	0	0	0	765
11.1	58752	0	0	0	0	0	0	723
11.1	58896	0	0	0	0	0	0	741
11.1	59040	0	0	0	0	0	0	765
11.1	59184	0	0	0	0	0	0	771
11.1	59328	0	0	0	0	0	0	819
11.1	59472	0	0	0	0	0	0	801
11.1	59616	0	0	0	0	0	0	768
11.1	59760	0	0	0	0	0	0	843
11.1	59904	0	0	0	0	0	0	843
11.1	60048	0	0	0	0	0	0	762
11.1	60192	0	0	0	0	0	0	807
11.1	60336	0	0	0	0	0	0	816
11.1	60480	0	0	0	0	0	0	792
11.1	60624	0	0	0	0	0	0	786
11.1	60768	0	0	0	0	0	0	822
11.1	60912	0	0	0	0	0	0	840
11.1	61056	0	0	0	0	0	0	816
11.1	61200	0	0	0	0	0	0	807
11.1	61344	0	0	0	0	0	0	849
11.1	61488	0	0	0	0	0	0	903
11.1	61632	0	0	0	0	0	0	840
11.1	61776	0	0	0	0	0	0	819
11.1	61920	0	0	0	0	0	0	804
11.1	62064	0	0	0	0	0	0	786
11.1	62208	0	0	0	0	0	0	810
11.1	62352	0	0	0	0	0	0	852
11.1	62496	0	0	0	0	0	0	834
11.1	62640	0	0	0	0	0	0	837
11.1	62784	0	0	0	0	0	0	828
11.1	62928	0	0	0	0	0	0	909
11.1	63072	0	0	0	0	0	0	975
11.1	63216	0	0	0	0	0	0	834
11.1	63360	0	0	0	0	0	0	804
11.1	63504	0	0	0	0	0	0	819
11.1	63648	0	0	0	0	0	0	867
11.1	63792	0	0	0	0	0	0	930
11.1	63936	0	0	0	0	0	0	828
11.1	64080	0	0	0	0	0	0	828
11.1	64224	0	0	0	0	0	0	810
11.1	64368	0	0	0	0	0	0	750
11.1	64512	0	0	0	0	0	0	807
11.1	64656	0	0	0	0	0	0	840
11.1	64800	0	0	0	0	0	0	864
11.1	64944	0	0	0	0	0	0	840
11.1	65088	0	0	0	0	0	0	876
11.1	65232	0	0	0	0	0	0	855
11.1	65376	0	0	0	0	0	0	846
11.1	65520	0	0	0	0	0	0	831
11.1	65664	0	0	0	0	0	0	894
11.1	65808	0	0	0	0	0	0	852
11.1	65952	0	0	0	0	0	0	801
11.1	66096	0	0	0	0	0	0	777
11.1	66240	0	0	0	0	0	0	861
11.1	66384	0	0	0	0	0	0	846
11.1	66528	0	0	0	0	0	0	795
11.1	66672	0	0	0	0	0	0	846
11.1	66816	0	0	0	0	0	0	837
11.1	66960	0	0	0	0	0	0	849
11.1	67104	0	0	0	0	0	0	813
11.1	67248	0	0	0	0	0	0	888
11.1	67392	0	0	0	0	0	0	801
11.1	67536	0	0	0	0	0	0	831
11.1	67680	0	0	0	0	0	0	825
11.1	67824	0	0	0	0	0	0	837
11.1	67968	0	0	0	0	0	0	762
11.1	68112	0	0	0	0	0	0	777
11.1	68256	0	0	0	0	0	0	756
11.1	68400	0	0	0	0	0	0	810
11.1	68544	0	0	0	0	0	0	852
11.1	68688	0	0	0	0	0	0	843
11.1	68832	0	0	0	0	0	0	855
11.1	68976	0	0	0	0	0	0	768
11.1	69120	0	0	0	0	0	0	720
12.3	43344	0	27	0	27	27	22.0606	1563
12.3	43488	0	24	0	24	24	22.0606	1659
12.3	43632	0	24	0	24	24	26.0513	1608
12.3	43776	0	18	0	18	18	22.0606	1542
12.3	43920	0	17	0	17	17	22.0606	1503
12.3	44064	0	12	0	12	12	11.0303	1596
12.3	44208	0	7	0	7	7	11.0303	1530
12.3	44352	0	6	0	6	6	0	1560
12.3	44496	0	5	0	5	5	0	1545
12.3	44640	0	3	0	3	3	0	1536
12.3	44784	0	0	0	0	0	0	1596
12.3	44928	0	0	0	0	0	0	1566
12.3	45072	0	0	0	0	0	0	1581
12.3	45216	0	0	0	0	0	0	1488
12.3	45360	0	0	0	0	0	0	1464
12.3	45504	0	0	0	0	0	0	1467
12.3	45648	0	0	0	0	0	0	1458
12.3	45792	0	0	0	0	0	0	1428
12.3	45936	0	0	0	0	0	0	1509
[truncated: 34,001 more rows]
