# Supplementary material for: GEODE: an in silico tool that translates in vitro to in vivo predictions of tuberculosis antibiotic combination efficacy
Source: Front Pharmacol. 2025 Oct 17;16:1639673. doi: 10.3389/fphar.2025.1639673 (PMC12575316; doi:10.3389/fphar.2025.1639673)
Supplement: Supplementary file 2 [file Supplementaryfile4.zip › simulation_data/HRZM-NH.csv]

exp	time	Int.Mtb.	Ext.Mtb.	repExtMtb	NonReplExt.Mtb.	TotMtb.	TotMtbInGranScaledRing	TotPethot
2.2	43344	0	18	0	18	18	105.259	984
2.2	43488	0	14	0	14	14	109.254	981
2.2	43632	0	11	0	11	11	96.2283	1014
2.2	43776	0	5	0	5	5	48.1131	1092
2.2	43920	0	5	0	5	5	44.1266	1161
2.2	44064	0	4	0	4	4	37.0828	1104
2.2	44208	0	2	0	2	2	13.0256	1131
2.2	44352	0	2	0	2	2	26.0525	1065
2.2	44496	0	2	0	2	2	11.0303	1113
2.2	44640	0	0	0	0	0	0	1134
2.2	44784	0	0	0	0	0	0	1074
2.2	44928	0	0	0	0	0	0	1038
2.2	45072	0	0	0	0	0	0	993
2.2	45216	0	0	0	0	0	0	984
2.2	45360	0	0	0	0	0	0	939
2.2	45504	0	0	0	0	0	0	990
2.2	45648	0	0	0	0	0	0	1032
2.2	45792	0	0	0	0	0	0	1080
2.2	45936	0	0	0	0	0	0	1023
2.2	46080	0	0	0	0	0	0	1047
2.2	46224	0	0	0	0	0	0	1020
2.2	46368	0	0	0	0	0	0	1035
2.2	46512	0	0	0	0	0	0	987
2.2	46656	0	0	0	0	0	0	957
2.2	46800	0	0	0	0	0	0	996
2.2	46944	0	0	0	0	0	0	1038
2.2	47088	0	0	0	0	0	0	1014
2.2	47232	0	0	0	0	0	0	948
2.2	47376	0	0	0	0	0	0	960
2.2	47520	0	0	0	0	0	0	1020
2.2	47664	0	0	0	0	0	0	1020
2.2	47808	0	0	0	0	0	0	963
2.2	47952	0	0	0	0	0	0	1014
2.2	48096	0	0	0	0	0	0	1032
2.2	48240	0	0	0	0	0	0	1071
2.2	48384	0	0	0	0	0	0	1086
2.2	48528	0	0	0	0	0	0	1158
2.2	48672	0	0	0	0	0	0	1023
2.2	48816	0	0	0	0	0	0	1122
2.2	48960	0	0	0	0	0	0	1017
2.2	49104	0	0	0	0	0	0	948
2.2	49248	0	0	0	0	0	0	1044
2.2	49392	0	0	0	0	0	0	990
2.2	49536	0	0	0	0	0	0	1053
2.2	49680	0	0	0	0	0	0	1047
2.2	49824	0	0	0	0	0	0	1107
2.2	49968	0	0	0	0	0	0	1107
2.2	50112	0	0	0	0	0	0	1101
2.2	50256	0	0	0	0	0	0	993
2.2	50400	0	0	0	0	0	0	963
2.2	50544	0	0	0	0	0	0	981
2.2	50688	0	0	0	0	0	0	1020
2.2	50832	0	0	0	0	0	0	1131
2.2	50976	0	0	0	0	0	0	1035
2.2	51120	0	0	0	0	0	0	1050
2.2	51264	0	0	0	0	0	0	1017
2.2	51408	0	0	0	0	0	0	1053
2.2	51552	0	0	0	0	0	0	1083
2.2	51696	0	0	0	0	0	0	1128
2.2	51840	0	0	0	0	0	0	1101
2.2	51984	0	0	0	0	0	0	942
2.2	52128	0	0	0	0	0	0	1029
2.2	52272	0	0	0	0	0	0	1200
2.2	52416	0	0	0	0	0	0	1086
2.2	52560	0	0	0	0	0	0	1026
2.2	52704	0	0	0	0	0	0	1011
2.2	52848	0	0	0	0	0	0	1041
2.2	52992	0	0	0	0	0	0	1077
2.2	53136	0	0	0	0	0	0	1098
2.2	53280	0	0	0	0	0	0	1101
2.2	53424	0	0	0	0	0	0	1092
2.2	53568	0	0	0	0	0	0	1071
2.2	53712	0	0	0	0	0	0	1059
2.2	53856	0	0	0	0	0	0	1074
2.2	54000	0	0	0	0	0	0	1125
2.2	54144	0	0	0	0	0	0	1086
2.2	54288	0	0	0	0	0	0	987
2.2	54432	0	0	0	0	0	0	1044
2.2	54576	0	0	0	0	0	0	1011
2.2	54720	0	0	0	0	0	0	1050
2.2	54864	0	0	0	0	0	0	1065
2.2	55008	0	0	0	0	0	0	1059
2.2	55152	0	0	0	0	0	0	996
2.2	55296	0	0	0	0	0	0	1029
2.2	55440	0	0	0	0	0	0	1062
2.2	55584	0	0	0	0	0	0	1095
2.2	55728	0	0	0	0	0	0	1176
2.2	55872	0	0	0	0	0	0	1098
2.2	56016	0	0	0	0	0	0	1074
2.2	56160	0	0	0	0	0	0	1098
2.2	56304	0	0	0	0	0	0	1092
2.2	56448	0	0	0	0	0	0	1068
2.2	56592	0	0	0	0	0	0	1044
2.2	56736	0	0	0	0	0	0	999
2.2	56880	0	0	0	0	0	0	1038
2.2	57024	0	0	0	0	0	0	1119
2.2	57168	0	0	0	0	0	0	1125
2.2	57312	0	0	0	0	0	0	1020
2.2	57456	0	0	0	0	0	0	1041
2.2	57600	0	0	0	0	0	0	987
2.2	57744	0	0	0	0	0	0	1047
2.2	57888	0	0	0	0	0	0	1050
2.2	58032	0	0	0	0	0	0	1062
2.2	58176	0	0	0	0	0	0	1053
2.2	58320	0	0	0	0	0	0	1002
2.2	58464	0	0	0	0	0	0	1071
2.2	58608	0	0	0	0	0	0	1086
2.2	58752	0	0	0	0	0	0	1134
2.2	58896	0	0	0	0	0	0	1041
2.2	59040	0	0	0	0	0	0	1014
2.2	59184	0	0	0	0	0	0	1035
2.2	59328	0	0	0	0	0	0	1068
2.2	59472	0	0	0	0	0	0	1047
2.2	59616	0	0	0	0	0	0	945
2.2	59760	0	0	0	0	0	0	1035
2.2	59904	0	0	0	0	0	0	978
2.2	60048	0	0	0	0	0	0	996
2.2	60192	0	0	0	0	0	0	1071
2.2	60336	0	0	0	0	0	0	1113
2.2	60480	0	0	0	0	0	0	978
2.2	60624	0	0	0	0	0	0	1026
2.2	60768	0	0	0	0	0	0	1023
2.2	60912	0	0	0	0	0	0	1005
2.2	61056	0	0	0	0	0	0	927
2.2	61200	0	0	0	0	0	0	942
2.2	61344	0	0	0	0	0	0	1005
2.2	61488	0	0	0	0	0	0	1062
2.2	61632	0	0	0	0	0	0	945
2.2	61776	0	0	0	0	0	0	1017
2.2	61920	0	0	0	0	0	0	1077
2.2	62064	0	0	0	0	0	0	1056
2.2	62208	0	0	0	0	0	0	1146
2.2	62352	0	0	0	0	0	0	1053
2.2	62496	0	0	0	0	0	0	1047
2.2	62640	0	0	0	0	0	0	1020
2.2	62784	0	0	0	0	0	0	957
2.2	62928	0	0	0	0	0	0	1008
2.2	63072	0	0	0	0	0	0	1080
2.2	63216	0	0	0	0	0	0	1038
2.2	63360	0	0	0	0	0	0	978
2.2	63504	0	0	0	0	0	0	1002
2.2	63648	0	0	0	0	0	0	1062
2.2	63792	0	0	0	0	0	0	1110
2.2	63936	0	0	0	0	0	0	1071
2.2	64080	0	0	0	0	0	0	1023
2.2	64224	0	0	0	0	0	0	1047
2.2	64368	0	0	0	0	0	0	972
2.2	64512	0	0	0	0	0	0	1005
2.2	64656	0	0	0	0	0	0	1101
2.2	64800	0	0	0	0	0	0	1083
2.2	64944	0	0	0	0	0	0	1110
2.2	65088	0	0	0	0	0	0	1071
2.2	65232	0	0	0	0	0	0	984
2.2	65376	0	0	0	0	0	0	1047
2.2	65520	0	0	0	0	0	0	1005
2.2	65664	0	0	0	0	0	0	1023
2.2	65808	0	0	0	0	0	0	1077
2.2	65952	0	0	0	0	0	0	1089
2.2	66096	0	0	0	0	0	0	1011
2.2	66240	0	0	0	0	0	0	981
2.2	66384	0	0	0	0	0	0	1203
2.2	66528	0	0	0	0	0	0	1053
2.2	66672	0	0	0	0	0	0	1068
2.2	66816	0	0	0	0	0	0	1068
2.2	66960	0	0	0	0	0	0	960
2.2	67104	0	0	0	0	0	0	981
2.2	67248	0	0	0	0	0	0	1041
2.2	67392	0	0	0	0	0	0	1026
2.2	67536	0	0	0	0	0	0	1032
2.2	67680	0	0	0	0	0	0	1014
2.2	67824	0	0	0	0	0	0	1041
2.2	67968	0	0	0	0	0	0	1074
2.2	68112	0	0	0	0	0	0	1017
2.2	68256	0	0	0	0	0	0	1017
2.2	68400	0	0	0	0	0	0	957
2.2	68544	0	0	0	0	0	0	963
2.2	68688	0	0	0	0	0	0	1005
2.2	68832	0	0	0	0	0	0	1056
2.2	68976	0	0	0	0	0	0	1035
2.2	69120	0	0	0	0	0	0	993
3.2	43344	0	366	0	366	366	3135.41	3183
3.2	43488	0	339	0	339	339	2776.35	3261
3.2	43632	0	302	0	302	302	2510.44	3180
3.2	43776	0	276	0	276	276	2298.18	3312
3.2	43920	0	245	0	245	245	1991.66	3195
3.2	44064	0	220	0	220	220	1792.48	3234
3.2	44208	0	201	0	201	201	1629.38	3252
3.2	44352	0	174	0	174	174	1345.28	3246
3.2	44496	0	155	0	155	155	1198.17	3216
3.2	44640	0	141	0	141	141	1103.18	3249
3.2	44784	0	122	0	122	122	877.457	3198
3.2	44928	0	102	0	102	102	715.016	3210
3.2	45072	0	92	0	92	92	664.39	3204
3.2	45216	0	71	0	71	71	493.17	3285
3.2	45360	0	60	0	60	60	401.594	3243
3.2	45504	0	47	0	47	47	330.241	3174
3.2	45648	0	35	0	35	35	268.863	3090
3.2	45792	0	24	0	24	24	169.76	3162
3.2	45936	0	16	0	16	16	113.201	3117
3.2	46080	0	12	0	12	12	72.8035	3003
3.2	46224	0	9	0	9	9	47.6317	3195
3.2	46368	0	7	0	7	7	37.7016	3294
3.2	46512	0	7	0	7	7	37.4984	3225
3.2	46656	0	5	0	5	5	27.5429	3255
3.2	46800	0	5	0	5	5	27.3651	3102
3.2	46944	0	4	0	4	4	24.254	3237
3.2	47088	0	3	0	3	3	17.2063	3249
3.2	47232	0	2	0	2	2	10.1587	3297
3.2	47376	0	2	0	2	2	10.1587	3180
3.2	47520	0	2	0	2	2	10.1587	3309
3.2	47664	0	1	0	1	1	3.11111	3285
3.2	47808	0	1	0	1	1	3.11111	3282
3.2	47952	0	1	0	1	1	3.11111	3243
3.2	48096	0	1	0	1	1	3.11111	3195
3.2	48240	0	0	0	0	0	0	3186
3.2	48384	0	0	0	0	0	0	3225
3.2	48528	0	0	0	0	0	0	3219
3.2	48672	0	0	0	0	0	0	3117
3.2	48816	0	0	0	0	0	0	2934
3.2	48960	0	0	0	0	0	0	2997
3.2	49104	0	0	0	0	0	0	3180
3.2	49248	0	0	0	0	0	0	3255
3.2	49392	0	0	0	0	0	0	3237
3.2	49536	0	0	0	0	0	0	3204
3.2	49680	0	0	0	0	0	0	3120
3.2	49824	0	0	0	0	0	0	3105
3.2	49968	0	0	0	0	0	0	3252
3.2	50112	0	0	0	0	0	0	3237
3.2	50256	0	0	0	0	0	0	3024
3.2	50400	0	0	0	0	0	0	3048
3.2	50544	0	0	0	0	0	0	3135
3.2	50688	0	0	0	0	0	0	3024
3.2	50832	0	0	0	0	0	0	3012
3.2	50976	0	0	0	0	0	0	3111
3.2	51120	0	0	0	0	0	0	3105
3.2	51264	0	0	0	0	0	0	3024
3.2	51408	0	0	0	0	0	0	3096
3.2	51552	0	0	0	0	0	0	3078
3.2	51696	0	0	0	0	0	0	3066
3.2	51840	0	0	0	0	0	0	3189
3.2	51984	0	0	0	0	0	0	3054
3.2	52128	0	0	0	0	0	0	3285
3.2	52272	0	0	0	0	0	0	3192
3.2	52416	0	0	0	0	0	0	3063
3.2	52560	0	0	0	0	0	0	3003
3.2	52704	0	0	0	0	0	0	3093
3.2	52848	0	0	0	0	0	0	3327
3.2	52992	0	0	0	0	0	0	2985
3.2	53136	0	0	0	0	0	0	3033
3.2	53280	0	0	0	0	0	0	3321
3.2	53424	0	0	0	0	0	0	3255
3.2	53568	0	0	0	0	0	0	3126
3.2	53712	0	0	0	0	0	0	3246
3.2	53856	0	0	0	0	0	0	3279
3.2	54000	0	0	0	0	0	0	3165
3.2	54144	0	0	0	0	0	0	3102
3.2	54288	0	0	0	0	0	0	3216
3.2	54432	0	0	0	0	0	0	3087
3.2	54576	0	0	0	0	0	0	3120
3.2	54720	0	0	0	0	0	0	3045
3.2	54864	0	0	0	0	0	0	3213
3.2	55008	0	0	0	0	0	0	3327
3.2	55152	0	0	0	0	0	0	3387
3.2	55296	0	0	0	0	0	0	3228
3.2	55440	0	0	0	0	0	0	3126
3.2	55584	0	0	0	0	0	0	3021
3.2	55728	0	0	0	0	0	0	3030
3.2	55872	0	0	0	0	0	0	3105
3.2	56016	0	0	0	0	0	0	3159
3.2	56160	0	0	0	0	0	0	2979
3.2	56304	0	0	0	0	0	0	3018
3.2	56448	0	0	0	0	0	0	3144
3.2	56592	0	0	0	0	0	0	3081
3.2	56736	0	0	0	0	0	0	2934
3.2	56880	0	0	0	0	0	0	3030
3.2	57024	0	0	0	0	0	0	3075
3.2	57168	0	0	0	0	0	0	3039
3.2	57312	0	0	0	0	0	0	3183
3.2	57456	0	0	0	0	0	0	3063
3.2	57600	0	0	0	0	0	0	3042
3.2	57744	0	0	0	0	0	0	2988
3.2	57888	0	0	0	0	0	0	3162
3.2	58032	0	0	0	0	0	0	3186
3.2	58176	0	0	0	0	0	0	3060
3.2	58320	0	0	0	0	0	0	2964
3.2	58464	0	0	0	0	0	0	3084
3.2	58608	0	0	0	0	0	0	3039
3.2	58752	0	0	0	0	0	0	3123
3.2	58896	0	0	0	0	0	0	3072
3.2	59040	0	0	0	0	0	0	2976
3.2	59184	0	0	0	0	0	0	3039
3.2	59328	0	0	0	0	0	0	3036
3.2	59472	0	0	0	0	0	0	3222
3.2	59616	0	0	0	0	0	0	3009
3.2	59760	0	0	0	0	0	0	3135
3.2	59904	0	0	0	0	0	0	3177
3.2	60048	0	0	0	0	0	0	3120
3.2	60192	0	0	0	0	0	0	3072
3.2	60336	0	0	0	0	0	0	3114
3.2	60480	0	0	0	0	0	0	3015
3.2	60624	0	0	0	0	0	0	3096
3.2	60768	0	0	0	0	0	0	3138
3.2	60912	0	0	0	0	0	0	3180
3.2	61056	0	0	0	0	0	0	3171
3.2	61200	0	0	0	0	0	0	3162
3.2	61344	0	0	0	0	0	0	3159
3.2	61488	0	0	0	0	0	0	3126
3.2	61632	0	0	0	0	0	0	3231
3.2	61776	0	0	0	0	0	0	3204
3.2	61920	0	0	0	0	0	0	3165
3.2	62064	0	0	0	0	0	0	3069
3.2	62208	0	0	0	0	0	0	3213
3.2	62352	0	0	0	0	0	0	3246
3.2	62496	0	0	0	0	0	0	3147
3.2	62640	0	0	0	0	0	0	3093
3.2	62784	0	0	0	0	0	0	3135
3.2	62928	0	0	0	0	0	0	3165
3.2	63072	0	0	0	0	0	0	3138
3.2	63216	0	0	0	0	0	0	3327
3.2	63360	0	0	0	0	0	0	3210
3.2	63504	0	0	0	0	0	0	3306
3.2	63648	0	0	0	0	0	0	3084
3.2	63792	0	0	0	0	0	0	3189
3.2	63936	0	0	0	0	0	0	3132
3.2	64080	0	0	0	0	0	0	3042
3.2	64224	0	0	0	0	0	0	3102
3.2	64368	0	0	0	0	0	0	3105
3.2	64512	0	0	0	0	0	0	3249
3.2	64656	0	0	0	0	0	0	3273
3.2	64800	0	0	0	0	0	0	3267
3.2	64944	0	0	0	0	0	0	3213
3.2	65088	0	0	0	0	0	0	3270
3.2	65232	0	0	0	0	0	0	3207
3.2	65376	0	0	0	0	0	0	3204
3.2	65520	0	0	0	0	0	0	3114
3.2	65664	0	0	0	0	0	0	3258
3.2	65808	0	0	0	0	0	0	3258
3.2	65952	0	0	0	0	0	0	3186
3.2	66096	0	0	0	0	0	0	3021
3.2	66240	0	0	0	0	0	0	3183
3.2	66384	0	0	0	0	0	0	3237
3.2	66528	0	0	0	0	0	0	3249
3.2	66672	0	0	0	0	0	0	3066
3.2	66816	0	0	0	0	0	0	3027
3.2	66960	0	0	0	0	0	0	3150
3.2	67104	0	0	0	0	0	0	3171
3.2	67248	0	0	0	0	0	0	3159
3.2	67392	0	0	0	0	0	0	3096
3.2	67536	0	0	0	0	0	0	3192
3.2	67680	0	0	0	0	0	0	3195
3.2	67824	0	0	0	0	0	0	3138
3.2	67968	0	0	0	0	0	0	3024
3.2	68112	0	0	0	0	0	0	2949
3.2	68256	0	0	0	0	0	0	3111
3.2	68400	0	0	0	0	0	0	3084
3.2	68544	0	0	0	0	0	0	3036
3.2	68688	0	0	0	0	0	0	3120
3.2	68832	0	0	0	0	0	0	3186
3.2	68976	0	0	0	0	0	0	3180
3.2	69120	0	0	0	0	0	0	3078
4.1	43344	0	51	0	51	51	477.521	2337
4.1	43488	0	47	0	47	47	481.438	2637
4.1	43632	0	46	0	46	46	447.476	2538
4.1	43776	0	34	0	34	34	135.201	2442
4.1	43920	0	30	0	30	30	330.411	2295
4.1	44064	0	23	0	23	23	130.165	2139
4.1	44208	0	20	0	20	20	167.244	2223
4.1	44352	0	15	0	15	15	166.204	2169
4.1	44496	0	8	0	8	8	85.1005	2154
4.1	44640	0	8	0	8	8	28.0479	2094
4.1	44784	0	6	0	6	6	45.0675	1917
4.1	44928	0	6	0	6	6	28.0479	2082
4.1	45072	0	4	0	4	4	0	2163
4.1	45216	0	4	0	4	4	0	2127
4.1	45360	0	3	0	3	3	0	1980
4.1	45504	0	2	0	2	2	0	2046
4.1	45648	0	1	0	1	1	0	2025
4.1	45792	0	1	0	1	1	0	2139
4.1	45936	0	1	0	1	1	0	2046
4.1	46080	0	1	0	1	1	19.0175	2037
4.1	46224	0	1	0	1	1	0	2109
4.1	46368	0	1	0	1	1	0	1989
4.1	46512	0	1	0	1	1	0	1977
4.1	46656	0	1	0	1	1	19.0175	2190
4.1	46800	0	1	0	1	1	0	2004
4.1	46944	0	0	0	0	0	0	2115
4.1	47088	0	0	0	0	0	0	2151
4.1	47232	0	0	0	0	0	0	2193
4.1	47376	0	0	0	0	0	0	2118
4.1	47520	0	0	0	0	0	0	2121
4.1	47664	0	0	0	0	0	0	2235
4.1	47808	0	0	0	0	0	0	2133
4.1	47952	0	0	0	0	0	0	2124
4.1	48096	0	0	0	0	0	0	2076
4.1	48240	0	0	0	0	0	0	2094
4.1	48384	0	0	0	0	0	0	2175
4.1	48528	0	0	0	0	0	0	2268
4.1	48672	0	0	0	0	0	0	2367
4.1	48816	0	0	0	0	0	0	2358
4.1	48960	0	0	0	0	0	0	2247
4.1	49104	0	0	0	0	0	0	2154
4.1	49248	0	0	0	0	0	0	2160
4.1	49392	0	0	0	0	0	0	2145
4.1	49536	0	0	0	0	0	0	2016
4.1	49680	0	0	0	0	0	0	2106
4.1	49824	0	0	0	0	0	0	2238
4.1	49968	0	0	0	0	0	0	2232
4.1	50112	0	0	0	0	0	0	2313
4.1	50256	0	0	0	0	0	0	2061
4.1	50400	0	0	0	0	0	0	2127
4.1	50544	0	0	0	0	0	0	2172
4.1	50688	0	0	0	0	0	0	2208
4.1	50832	0	0	0	0	0	0	2169
4.1	50976	0	0	0	0	0	0	2148
4.1	51120	0	0	0	0	0	0	2205
4.1	51264	0	0	0	0	0	0	2052
4.1	51408	0	0	0	0	0	0	2202
4.1	51552	0	0	0	0	0	0	2133
4.1	51696	0	0	0	0	0	0	2016
4.1	51840	0	0	0	0	0	0	2034
4.1	51984	0	0	0	0	0	0	2004
4.1	52128	0	0	0	0	0	0	1950
4.1	52272	0	0	0	0	0	0	2037
4.1	52416	0	0	0	0	0	0	2079
4.1	52560	0	0	0	0	0	0	2130
4.1	52704	0	0	0	0	0	0	2028
4.1	52848	0	0	0	0	0	0	2127
4.1	52992	0	0	0	0	0	0	2106
4.1	53136	0	0	0	0	0	0	2052
4.1	53280	0	0	0	0	0	0	2073
4.1	53424	0	0	0	0	0	0	2292
4.1	53568	0	0	0	0	0	0	2211
4.1	53712	0	0	0	0	0	0	2226
4.1	53856	0	0	0	0	0	0	2238
4.1	54000	0	0	0	0	0	0	2049
4.1	54144	0	0	0	0	0	0	2085
4.1	54288	0	0	0	0	0	0	2100
4.1	54432	0	0	0	0	0	0	2100
4.1	54576	0	0	0	0	0	0	2190
4.1	54720	0	0	0	0	0	0	2118
4.1	54864	0	0	0	0	0	0	1950
4.1	55008	0	0	0	0	0	0	1983
4.1	55152	0	0	0	0	0	0	2037
4.1	55296	0	0	0	0	0	0	2139
4.1	55440	0	0	0	0	0	0	2133
4.1	55584	0	0	0	0	0	0	2178
4.1	55728	0	0	0	0	0	0	2121
4.1	55872	0	0	0	0	0	0	2172
4.1	56016	0	0	0	0	0	0	2175
4.1	56160	0	0	0	0	0	0	2238
4.1	56304	0	0	0	0	0	0	2016
4.1	56448	0	0	0	0	0	0	2145
4.1	56592	0	0	0	0	0	0	2067
4.1	56736	0	0	0	0	0	0	2115
4.1	56880	0	0	0	0	0	0	2088
4.1	57024	0	0	0	0	0	0	2025
4.1	57168	0	0	0	0	0	0	2013
4.1	57312	0	0	0	0	0	0	2007
4.1	57456	0	0	0	0	0	0	2094
4.1	57600	0	0	0	0	0	0	2121
4.1	57744	0	0	0	0	0	0	1968
4.1	57888	0	0	0	0	0	0	2034
4.1	58032	0	0	0	0	0	0	2202
4.1	58176	0	0	0	0	0	0	2079
4.1	58320	0	0	0	0	0	0	2028
4.1	58464	0	0	0	0	0	0	2028
4.1	58608	0	0	0	0	0	0	2067
4.1	58752	0	0	0	0	0	0	2112
4.1	58896	0	0	0	0	0	0	2148
4.1	59040	0	0	0	0	0	0	2154
4.1	59184	0	0	0	0	0	0	2244
4.1	59328	0	0	0	0	0	0	2292
4.1	59472	0	0	0	0	0	0	2232
4.1	59616	0	0	0	0	0	0	2163
4.1	59760	0	0	0	0	0	0	2205
4.1	59904	0	0	0	0	0	0	2169
4.1	60048	0	0	0	0	0	0	2190
4.1	60192	0	0	0	0	0	0	2214
4.1	60336	0	0	0	0	0	0	2166
4.1	60480	0	0	0	0	0	0	2241
4.1	60624	0	0	0	0	0	0	2217
4.1	60768	0	0	0	0	0	0	2040
4.1	60912	0	0	0	0	0	0	2235
4.1	61056	0	0	0	0	0	0	2175
4.1	61200	0	0	0	0	0	0	2085
4.1	61344	0	0	0	0	0	0	2202
4.1	61488	0	0	0	0	0	0	2217
4.1	61632	0	0	0	0	0	0	2145
4.1	61776	0	0	0	0	0	0	2088
4.1	61920	0	0	0	0	0	0	2223
4.1	62064	0	0	0	0	0	0	2193
4.1	62208	0	0	0	0	0	0	2169
4.1	62352	0	0	0	0	0	0	2061
4.1	62496	0	0	0	0	0	0	2142
4.1	62640	0	0	0	0	0	0	2166
4.1	62784	0	0	0	0	0	0	2103
4.1	62928	0	0	0	0	0	0	2106
4.1	63072	0	0	0	0	0	0	2196
4.1	63216	0	0	0	0	0	0	2187
4.1	63360	0	0	0	0	0	0	2238
4.1	63504	0	0	0	0	0	0	2223
4.1	63648	0	0	0	0	0	0	2061
4.1	63792	0	0	0	0	0	0	2124
4.1	63936	0	0	0	0	0	0	2007
4.1	64080	0	0	0	0	0	0	2121
4.1	64224	0	0	0	0	0	0	2124
4.1	64368	0	0	0	0	0	0	2127
4.1	64512	0	0	0	0	0	0	2052
4.1	64656	0	0	0	0	0	0	2088
4.1	64800	0	0	0	0	0	0	2061
4.1	64944	0	0	0	0	0	0	2166
4.1	65088	0	0	0	0	0	0	2115
4.1	65232	0	0	0	0	0	0	2058
4.1	65376	0	0	0	0	0	0	2235
4.1	65520	0	0	0	0	0	0	2178
4.1	65664	0	0	0	0	0	0	2280
4.1	65808	0	0	0	0	0	0	2211
4.1	65952	0	0	0	0	0	0	2238
4.1	66096	0	0	0	0	0	0	2250
4.1	66240	0	0	0	0	0	0	2073
4.1	66384	0	0	0	0	0	0	2136
4.1	66528	0	0	0	0	0	0	2154
4.1	66672	0	0	0	0	0	0	2157
4.1	66816	0	0	0	0	0	0	2160
4.1	66960	0	0	0	0	0	0	2109
4.1	67104	0	0	0	0	0	0	2127
4.1	67248	0	0	0	0	0	0	2229
4.1	67392	0	0	0	0	0	0	2244
4.1	67536	0	0	0	0	0	0	2316
4.1	67680	0	0	0	0	0	0	2091
4.1	67824	0	0	0	0	0	0	2013
4.1	67968	0	0	0	0	0	0	2061
4.1	68112	0	0	0	0	0	0	2028
4.1	68256	0	0	0	0	0	0	2076
4.1	68400	0	0	0	0	0	0	2151
4.1	68544	0	0	0	0	0	0	2061
4.1	68688	0	0	0	0	0	0	2031
4.1	68832	0	0	0	0	0	0	2016
4.1	68976	0	0	0	0	0	0	2052
4.1	69120	0	0	0	0	0	0	2055
4.2	43344	0	29	0	29	29	153.272	1992
4.2	43488	0	27	0	27	27	93.1798	1944
4.2	43632	0	22	0	22	22	120.183	1926
4.2	43776	0	18	0	18	18	119.227	1887
4.2	43920	0	15	0	15	15	78.1538	1890
4.2	44064	0	13	0	13	13	71.1179	1917
4.2	44208	0	9	0	9	9	77.1093	1911
4.2	44352	0	8	0	8	8	43.0701	1875
4.2	44496	0	6	0	6	6	45.0667	1869
4.2	44640	0	5	0	5	5	43.0701	1809
4.2	44784	0	3	0	3	3	49.0614	2097
4.2	44928	0	3	0	3	3	0	2097
4.2	45072	0	1	0	1	1	0	2052
4.2	45216	0	0	0	0	0	0	1830
4.2	45360	0	0	0	0	0	0	1821
4.2	45504	0	0	0	0	0	0	1803
4.2	45648	0	0	0	0	0	0	1761
4.2	45792	0	0	0	0	0	0	1872
4.2	45936	0	0	0	0	0	0	1848
4.2	46080	0	0	0	0	0	0	1917
4.2	46224	0	0	0	0	0	0	1899
4.2	46368	0	0	0	0	0	0	1812
4.2	46512	0	0	0	0	0	0	1860
4.2	46656	0	0	0	0	0	0	1959
4.2	46800	0	0	0	0	0	0	1941
4.2	46944	0	0	0	0	0	0	1956
4.2	47088	0	0	0	0	0	0	1857
4.2	47232	0	0	0	0	0	0	1737
4.2	47376	0	0	0	0	0	0	1818
4.2	47520	0	0	0	0	0	0	1890
4.2	47664	0	0	0	0	0	0	1896
4.2	47808	0	0	0	0	0	0	1932
4.2	47952	0	0	0	0	0	0	1989
4.2	48096	0	0	0	0	0	0	1983
4.2	48240	0	0	0	0	0	0	1947
4.2	48384	0	0	0	0	0	0	1872
4.2	48528	0	0	0	0	0	0	1788
4.2	48672	0	0	0	0	0	0	1839
4.2	48816	0	0	0	0	0	0	1842
4.2	48960	0	0	0	0	0	0	1938
4.2	49104	0	0	0	0	0	0	2013
4.2	49248	0	0	0	0	0	0	1902
4.2	49392	0	0	0	0	0	0	1872
4.2	49536	0	0	0	0	0	0	1839
4.2	49680	0	0	0	0	0	0	1839
4.2	49824	0	0	0	0	0	0	1767
4.2	49968	0	0	0	0	0	0	1704
4.2	50112	0	0	0	0	0	0	1779
4.2	50256	0	0	0	0	0	0	1767
4.2	50400	0	0	0	0	0	0	1755
4.2	50544	0	0	0	0	0	0	1821
4.2	50688	0	0	0	0	0	0	1911
4.2	50832	0	0	0	0	0	0	1944
4.2	50976	0	0	0	0	0	0	1926
4.2	51120	0	0	0	0	0	0	1935
4.2	51264	0	0	0	0	0	0	1923
4.2	51408	0	0	0	0	0	0	1830
4.2	51552	0	0	0	0	0	0	1779
4.2	51696	0	0	0	0	0	0	1908
4.2	51840	0	0	0	0	0	0	1803
4.2	51984	0	0	0	0	0	0	1815
4.2	52128	0	0	0	0	0	0	1866
4.2	52272	0	0	0	0	0	0	1869
4.2	52416	0	0	0	0	0	0	1812
4.2	52560	0	0	0	0	0	0	1755
4.2	52704	0	0	0	0	0	0	1764
4.2	52848	0	0	0	0	0	0	1755
4.2	52992	0	0	0	0	0	0	1761
4.2	53136	0	0	0	0	0	0	1800
4.2	53280	0	0	0	0	0	0	1740
4.2	53424	0	0	0	0	0	0	1752
4.2	53568	0	0	0	0	0	0	1755
4.2	53712	0	0	0	0	0	0	1842
4.2	53856	0	0	0	0	0	0	1860
4.2	54000	0	0	0	0	0	0	1884
4.2	54144	0	0	0	0	0	0	1716
4.2	54288	0	0	0	0	0	0	1812
4.2	54432	0	0	0	0	0	0	1821
4.2	54576	0	0	0	0	0	0	1887
4.2	54720	0	0	0	0	0	0	1890
4.2	54864	0	0	0	0	0	0	1836
4.2	55008	0	0	0	0	0	0	1821
4.2	55152	0	0	0	0	0	0	1872
4.2	55296	0	0	0	0	0	0	1854
4.2	55440	0	0	0	0	0	0	1857
4.2	55584	0	0	0	0	0	0	1821
4.2	55728	0	0	0	0	0	0	1758
4.2	55872	0	0	0	0	0	0	1863
4.2	56016	0	0	0	0	0	0	1920
4.2	56160	0	0	0	0	0	0	1974
4.2	56304	0	0	0	0	0	0	1830
4.2	56448	0	0	0	0	0	0	1875
4.2	56592	0	0	0	0	0	0	1863
4.2	56736	0	0	0	0	0	0	1806
4.2	56880	0	0	0	0	0	0	1770
4.2	57024	0	0	0	0	0	0	1797
4.2	57168	0	0	0	0	0	0	1842
4.2	57312	0	0	0	0	0	0	1797
4.2	57456	0	0	0	0	0	0	1806
4.2	57600	0	0	0	0	0	0	1926
4.2	57744	0	0	0	0	0	0	1854
4.2	57888	0	0	0	0	0	0	1785
4.2	58032	0	0	0	0	0	0	1872
4.2	58176	0	0	0	0	0	0	1926
4.2	58320	0	0	0	0	0	0	1869
4.2	58464	0	0	0	0	0	0	1734
4.2	58608	0	0	0	0	0	0	1815
4.2	58752	0	0	0	0	0	0	1737
4.2	58896	0	0	0	0	0	0	1785
4.2	59040	0	0	0	0	0	0	1845
4.2	59184	0	0	0	0	0	0	1815
4.2	59328	0	0	0	0	0	0	1719
4.2	59472	0	0	0	0	0	0	1806
4.2	59616	0	0	0	0	0	0	1791
4.2	59760	0	0	0	0	0	0	1704
4.2	59904	0	0	0	0	0	0	1788
4.2	60048	0	0	0	0	0	0	1920
4.2	60192	0	0	0	0	0	0	1980
4.2	60336	0	0	0	0	0	0	1941
4.2	60480	0	0	0	0	0	0	2019
4.2	60624	0	0	0	0	0	0	1908
4.2	60768	0	0	0	0	0	0	1953
4.2	60912	0	0	0	0	0	0	1839
4.2	61056	0	0	0	0	0	0	1815
4.2	61200	0	0	0	0	0	0	1917
4.2	61344	0	0	0	0	0	0	1938
4.2	61488	0	0	0	0	0	0	2076
4.2	61632	0	0	0	0	0	0	2058
4.2	61776	0	0	0	0	0	0	1992
4.2	61920	0	0	0	0	0	0	1791
4.2	62064	0	0	0	0	0	0	1842
4.2	62208	0	0	0	0	0	0	1866
4.2	62352	0	0	0	0	0	0	1920
4.2	62496	0	0	0	0	0	0	1821
4.2	62640	0	0	0	0	0	0	1887
4.2	62784	0	0	0	0	0	0	1902
4.2	62928	0	0	0	0	0	0	1893
4.2	63072	0	0	0	0	0	0	1869
4.2	63216	0	0	0	0	0	0	1848
4.2	63360	0	0	0	0	0	0	1992
4.2	63504	0	0	0	0	0	0	2058
4.2	63648	0	0	0	0	0	0	1965
4.2	63792	0	0	0	0	0	0	1899
4.2	63936	0	0	0	0	0	0	1842
4.2	64080	0	0	0	0	0	0	1995
4.2	64224	0	0	0	0	0	0	1935
4.2	64368	0	0	0	0	0	0	1863
4.2	64512	0	0	0	0	0	0	1710
4.2	64656	0	0	0	0	0	0	1770
4.2	64800	0	0	0	0	0	0	1812
4.2	64944	0	0	0	0	0	0	1884
4.2	65088	0	0	0	0	0	0	1815
4.2	65232	0	0	0	0	0	0	1839
4.2	65376	0	0	0	0	0	0	1860
4.2	65520	0	0	0	0	0	0	1884
4.2	65664	0	0	0	0	0	0	1884
4.2	65808	0	0	0	0	0	0	1773
4.2	65952	0	0	0	0	0	0	1902
4.2	66096	0	0	0	0	0	0	1932
4.2	66240	0	0	0	0	0	0	1887
4.2	66384	0	0	0	0	0	0	1896
4.2	66528	0	0	0	0	0	0	1920
4.2	66672	0	0	0	0	0	0	1932
4.2	66816	0	0	0	0	0	0	1833
4.2	66960	0	0	0	0	0	0	1857
4.2	67104	0	0	0	0	0	0	2022
4.2	67248	0	0	0	0	0	0	2061
4.2	67392	0	0	0	0	0	0	1911
4.2	67536	0	0	0	0	0	0	1953
4.2	67680	0	0	0	0	0	0	2049
4.2	67824	0	0	0	0	0	0	1929
4.2	67968	0	0	0	0	0	0	1893
4.2	68112	0	0	0	0	0	0	1968
4.2	68256	0	0	0	0	0	0	1929
4.2	68400	0	0	0	0	0	0	1824
4.2	68544	0	0	0	0	0	0	1950
4.2	68688	0	0	0	0	0	0	1893
4.2	68832	0	0	0	0	0	0	1866
4.2	68976	0	0	0	0	0	0	1854
4.2	69120	0	0	0	0	0	0	1875
5.1	43344	0	66	0	66	66	1.33333	4134
5.1	43488	0	62	0	62	62	1.33333	4086
5.1	43632	0	53	0	53	53	1.33333	4188
5.1	43776	0	47	0	47	47	1.33333	4122
5.1	43920	0	38	0	38	38	1.33333	4062
5.1	44064	0	33	0	33	33	0	4038
5.1	44208	0	30	0	30	30	0	4299
5.1	44352	0	25	0	25	25	0	4185
5.1	44496	0	18	0	18	18	0	4326
5.1	44640	0	13	0	13	13	0	4197
5.1	44784	0	11	0	11	11	0	4167
5.1	44928	0	10	0	10	10	0	4197
5.1	45072	0	8	0	8	8	0	4143
5.1	45216	0	5	0	5	5	0	4137
5.1	45360	0	4	0	4	4	0	4101
5.1	45504	0	4	0	4	4	0	4119
5.1	45648	0	3	0	3	3	0	3936
5.1	45792	0	3	0	3	3	0	4095
5.1	45936	0	3	0	3	3	0	3996
5.1	46080	0	3	0	3	3	0	4092
5.1	46224	0	1	0	1	1	0	4044
5.1	46368	0	0	0	0	0	0	4134
5.1	46512	0	0	0	0	0	0	4221
5.1	46656	0	0	0	0	0	0	4137
5.1	46800	0	0	0	0	0	0	4197
5.1	46944	0	0	0	0	0	0	4095
5.1	47088	0	0	0	0	0	0	3939
5.1	47232	0	0	0	0	0	0	3885
5.1	47376	0	0	0	0	0	0	4056
5.1	47520	0	0	0	0	0	0	4026
5.1	47664	0	0	0	0	0	0	4032
5.1	47808	0	0	0	0	0	0	3948
5.1	47952	0	0	0	0	0	0	4002
5.1	48096	0	0	0	0	0	0	3768
5.1	48240	0	0	0	0	0	0	3963
5.1	48384	0	0	0	0	0	0	3996
5.1	48528	0	0	0	0	0	0	4017
5.1	48672	0	0	0	0	0	0	4023
5.1	48816	0	0	0	0	0	0	3921
5.1	48960	0	0	0	0	0	0	3888
5.1	49104	0	0	0	0	0	0	3930
5.1	49248	0	0	0	0	0	0	3939
5.1	49392	0	0	0	0	0	0	3813
5.1	49536	0	0	0	0	0	0	4074
5.1	49680	0	0	0	0	0	0	4122
5.1	49824	0	0	0	0	0	0	3945
5.1	49968	0	0	0	0	0	0	3948
5.1	50112	0	0	0	0	0	0	3804
5.1	50256	0	0	0	0	0	0	3912
5.1	50400	0	0	0	0	0	0	3981
5.1	50544	0	0	0	0	0	0	4173
5.1	50688	0	0	0	0	0	0	4209
5.1	50832	0	0	0	0	0	0	4191
5.1	50976	0	0	0	0	0	0	4119
5.1	51120	0	0	0	0	0	0	4104
5.1	51264	0	0	0	0	0	0	4041
5.1	51408	0	0	0	0	0	0	4068
5.1	51552	0	0	0	0	0	0	4203
5.1	51696	0	0	0	0	0	0	4011
5.1	51840	0	0	0	0	0	0	3984
5.1	51984	0	0	0	0	0	0	4032
5.1	52128	0	0	0	0	0	0	3987
5.1	52272	0	0	0	0	0	0	4068
5.1	52416	0	0	0	0	0	0	4047
5.1	52560	0	0	0	0	0	0	4095
5.1	52704	0	0	0	0	0	0	4101
5.1	52848	0	0	0	0	0	0	4164
5.1	52992	0	0	0	0	0	0	3948
5.1	53136	0	0	0	0	0	0	3840
5.1	53280	0	0	0	0	0	0	3969
5.1	53424	0	0	0	0	0	0	4077
5.1	53568	0	0	0	0	0	0	4119
5.1	53712	0	0	0	0	0	0	4050
5.1	53856	0	0	0	0	0	0	4203
5.1	54000	0	0	0	0	0	0	4017
5.1	54144	0	0	0	0	0	0	3858
5.1	54288	0	0	0	0	0	0	3978
5.1	54432	0	0	0	0	0	0	4047
5.1	54576	0	0	0	0	0	0	3972
5.1	54720	0	0	0	0	0	0	3969
5.1	54864	0	0	0	0	0	0	4041
5.1	55008	0	0	0	0	0	0	4104
5.1	55152	0	0	0	0	0	0	3927
5.1	55296	0	0	0	0	0	0	3978
5.1	55440	0	0	0	0	0	0	3993
5.1	55584	0	0	0	0	0	0	4149
5.1	55728	0	0	0	0	0	0	4308
5.1	55872	0	0	0	0	0	0	4455
5.1	56016	0	0	0	0	0	0	4200
5.1	56160	0	0	0	0	0	0	4095
5.1	56304	0	0	0	0	0	0	4056
5.1	56448	0	0	0	0	0	0	3975
5.1	56592	0	0	0	0	0	0	4011
5.1	56736	0	0	0	0	0	0	3897
5.1	56880	0	0	0	0	0	0	4005
5.1	57024	0	0	0	0	0	0	3990
5.1	57168	0	0	0	0	0	0	4101
5.1	57312	0	0	0	0	0	0	4020
5.1	57456	0	0	0	0	0	0	4101
5.1	57600	0	0	0	0	0	0	4053
5.1	57744	0	0	0	0	0	0	4005
5.1	57888	0	0	0	0	0	0	4224
5.1	58032	0	0	0	0	0	0	4137
5.1	58176	0	0	0	0	0	0	4071
5.1	58320	0	0	0	0	0	0	4188
5.1	58464	0	0	0	0	0	0	4095
5.1	58608	0	0	0	0	0	0	4206
5.1	58752	0	0	0	0	0	0	4209
5.1	58896	0	0	0	0	0	0	4056
5.1	59040	0	0	0	0	0	0	4080
5.1	59184	0	0	0	0	0	0	4113
5.1	59328	0	0	0	0	0	0	4293
5.1	59472	0	0	0	0	0	0	4095
5.1	59616	0	0	0	0	0	0	4224
5.1	59760	0	0	0	0	0	0	4182
5.1	59904	0	0	0	0	0	0	4311
5.1	60048	0	0	0	0	0	0	4011
5.1	60192	0	0	0	0	0	0	4113
5.1	60336	0	0	0	0	0	0	4128
5.1	60480	0	0	0	0	0	0	4233
5.1	60624	0	0	0	0	0	0	4218
5.1	60768	0	0	0	0	0	0	4290
5.1	60912	0	0	0	0	0	0	4104
5.1	61056	0	0	0	0	0	0	3978
5.1	61200	0	0	0	0	0	0	4020
5.1	61344	0	0	0	0	0	0	3978
5.1	61488	0	0	0	0	0	0	4023
5.1	61632	0	0	0	0	0	0	3888
5.1	61776	0	0	0	0	0	0	4008
5.1	61920	0	0	0	0	0	0	4113
5.1	62064	0	0	0	0	0	0	4182
5.1	62208	0	0	0	0	0	0	4227
5.1	62352	0	0	0	0	0	0	4176
5.1	62496	0	0	0	0	0	0	4248
5.1	62640	0	0	0	0	0	0	4035
5.1	62784	0	0	0	0	0	0	4062
5.1	62928	0	0	0	0	0	0	4182
5.1	63072	0	0	0	0	0	0	3999
5.1	63216	0	0	0	0	0	0	3960
5.1	63360	0	0	0	0	0	0	3903
5.1	63504	0	0	0	0	0	0	3951
5.1	63648	0	0	0	0	0	0	4002
5.1	63792	0	0	0	0	0	0	4134
5.1	63936	0	0	0	0	0	0	3963
5.1	64080	0	0	0	0	0	0	3909
5.1	64224	0	0	0	0	0	0	3978
5.1	64368	0	0	0	0	0	0	3954
5.1	64512	0	0	0	0	0	0	3867
5.1	64656	0	0	0	0	0	0	3930
5.1	64800	0	0	0	0	0	0	4122
5.1	64944	0	0	0	0	0	0	4020
5.1	65088	0	0	0	0	0	0	4044
5.1	65232	0	0	0	0	0	0	4011
5.1	65376	0	0	0	0	0	0	3918
5.1	65520	0	0	0	0	0	0	4074
5.1	65664	0	0	0	0	0	0	3972
5.1	65808	0	0	0	0	0	0	4083
5.1	65952	0	0	0	0	0	0	3963
5.1	66096	0	0	0	0	0	0	4032
5.1	66240	0	0	0	0	0	0	4011
5.1	66384	0	0	0	0	0	0	4032
5.1	66528	0	0	0	0	0	0	4047
5.1	66672	0	0	0	0	0	0	4011
5.1	66816	0	0	0	0	0	0	3978
5.1	66960	0	0	0	0	0	0	3897
5.1	67104	0	0	0	0	0	0	3927
5.1	67248	0	0	0	0	0	0	3948
5.1	67392	0	0	0	0	0	0	3768
5.1	67536	0	0	0	0	0	0	3816
5.1	67680	0	0	0	0	0	0	3912
5.1	67824	0	0	0	0	0	0	3918
5.1	67968	0	0	0	0	0	0	4035
5.1	68112	0	0	0	0	0	0	3900
5.1	68256	0	0	0	0	0	0	3888
5.1	68400	0	0	0	0	0	0	3840
5.1	68544	0	0	0	0	0	0	3870
5.1	68688	0	0	0	0	0	0	3987
5.1	68832	0	0	0	0	0	0	4074
5.1	68976	0	0	0	0	0	0	3900
5.1	69120	0	0	0	0	0	0	3879
6.3	43344	521	2680	31	2649	3201	57627.8	12664
6.3	43488	339	2597	14	2583	2936	47885.3	12642
6.3	43632	249	2485	3	2482	2734	43826.9	12500
6.3	43776	187	2351	0	2351	2538	39776.9	11848
6.3	43920	150	2232	0	2232	2382	36421	11234
6.3	44064	129	2104	0	2104	2233	33504.7	10591
6.3	44208	104	1991	3	1988	2095	30384.2	10202
6.3	44352	94	1892	0	1892	1986	28564.7	9837
6.3	44496	64	1802	0	1802	1866	26267.3	9860
6.3	44640	60	1722	0	1722	1782	25149.4	9855
6.3	44784	44	1617	0	1617	1661	22639	9292
6.3	44928	43	1537	0	1537	1580	21783.1	9273
6.3	45072	39	1421	0	1421	1460	19539.8	9157
6.3	45216	18	1354	0	1354	1372	17614.2	9287
6.3	45360	7	1264	0	1264	1271	16028.6	8997
6.3	45504	6	1196	0	1196	1202	15019	8673
6.3	45648	5	1111	0	1111	1116	13561.3	8894
6.3	45792	5	1031	0	1031	1036	12323.7	9204
6.3	45936	7	957	0	957	964	11463.1	9048
6.3	46080	9	881	0	881	890	10369.8	8894
6.3	46224	7	800	0	800	807	9098.11	9132
6.3	46368	8	730	0	730	738	8547.56	8819
6.3	46512	3	670	0	670	673	7639.1	8905
6.3	46656	3	596	0	596	599	6540.61	8929
6.3	46800	3	544	0	544	547	5804.31	9025
6.3	46944	5	497	0	497	502	5262.06	9196
6.3	47088	2	442	0	442	444	4617.65	9007
6.3	47232	3	383	0	383	386	3728.11	8968
6.3	47376	2	332	0	332	334	3116.67	9004
6.3	47520	0	287	0	287	287	2660.47	9009
6.3	47664	0	234	0	234	234	2133.71	9162
6.3	47808	0	199	0	199	199	1666.45	9171
6.3	47952	0	158	0	158	158	1232.17	9354
6.3	48096	0	128	0	128	128	1020.87	9372
6.3	48240	0	111	0	111	111	851.742	9054
6.3	48384	0	91	0	91	91	683.573	9264
6.3	48528	0	75	0	75	75	555.471	9240
6.3	48672	0	55	0	55	55	467.414	9393
6.3	48816	0	34	0	34	34	301.264	9441
6.3	48960	0	31	0	31	31	204.226	9408
6.3	49104	0	19	0	19	19	95.1976	9405
6.3	49248	0	13	0	13	13	31.161	9309
6.3	49392	0	11	0	11	11	27.39	9342
6.3	49536	0	9	0	9	9	27.39	9210
6.3	49680	0	9	0	9	9	29.1678	9351
6.3	49824	0	7	0	7	7	28.0499	9651
6.3	49968	0	4	0	4	4	17.0196	9618
6.3	50112	0	3	0	3	3	17.0196	9489
6.3	50256	0	3	0	3	3	17.0196	9327
6.3	50400	0	1	0	1	1	0	9507
6.3	50544	0	0	0	0	0	0	9927
6.3	50688	0	0	0	0	0	0	9549
6.3	50832	0	0	0	0	0	0	9606
6.3	50976	0	0	0	0	0	0	9450
6.3	51120	0	0	0	0	0	0	9726
6.3	51264	0	0	0	0	0	0	9699
6.3	51408	0	0	0	0	0	0	9897
6.3	51552	0	0	0	0	0	0	10008
6.3	51696	0	0	0	0	0	0	9846
6.3	51840	0	0	0	0	0	0	9693
6.3	51984	0	0	0	0	0	0	9774
6.3	52128	0	0	0	0	0	0	9678
6.3	52272	0	0	0	0	0	0	9750
6.3	52416	0	0	0	0	0	0	9762
6.3	52560	0	0	0	0	0	0	9669
6.3	52704	0	0	0	0	0	0	9441
6.3	52848	0	0	0	0	0	0	9675
6.3	52992	0	0	0	0	0	0	9861
6.3	53136	0	0	0	0	0	0	9684
6.3	53280	0	0	0	0	0	0	9474
6.3	53424	0	0	0	0	0	0	9807
6.3	53568	0	0	0	0	0	0	9651
6.3	53712	0	0	0	0	0	0	9657
6.3	53856	0	0	0	0	0	0	9621
6.3	54000	0	0	0	0	0	0	9711
6.3	54144	0	0	0	0	0	0	9750
6.3	54288	0	0	0	0	0	0	9588
6.3	54432	0	0	0	0	0	0	9516
6.3	54576	0	0	0	0	0	0	10032
6.3	54720	0	0	0	0	0	0	9990
6.3	54864	0	0	0	0	0	0	10017
6.3	55008	0	0	0	0	0	0	9765
6.3	55152	0	0	0	0	0	0	9729
6.3	55296	0	0	0	0	0	0	9786
6.3	55440	0	0	0	0	0	0	9603
6.3	55584	0	0	0	0	0	0	9798
6.3	55728	0	0	0	0	0	0	9807
6.3	55872	0	0	0	0	0	0	9774
6.3	56016	0	0	0	0	0	0	9621
6.3	56160	0	0	0	0	0	0	9669
6.3	56304	0	0	0	0	0	0	9936
6.3	56448	0	0	0	0	0	0	9876
6.3	56592	0	0	0	0	0	0	9666
6.3	56736	0	0	0	0	0	0	9567
6.3	56880	0	0	0	0	0	0	9792
6.3	57024	0	0	0	0	0	0	9804
6.3	57168	0	0	0	0	0	0	9558
6.3	57312	0	0	0	0	0	0	9357
6.3	57456	0	0	0	0	0	0	9564
6.3	57600	0	0	0	0	0	0	9645
6.3	57744	0	0	0	0	0	0	9603
6.3	57888	0	0	0	0	0	0	9795
6.3	58032	0	0	0	0	0	0	9690
6.3	58176	0	0	0	0	0	0	9624
6.3	58320	0	0	0	0	0	0	9717
6.3	58464	0	0	0	0	0	0	9837
6.3	58608	0	0	0	0	0	0	9879
6.3	58752	0	0	0	0	0	0	9852
6.3	58896	0	0	0	0	0	0	9843
6.3	59040	0	0	0	0	0	0	9564
6.3	59184	0	0	0	0	0	0	9540
6.3	59328	0	0	0	0	0	0	9753
6.3	59472	0	0	0	0	0	0	9570
6.3	59616	0	0	0	0	0	0	9780
6.3	59760	0	0	0	0	0	0	9678
6.3	59904	0	0	0	0	0	0	9669
6.3	60048	0	0	0	0	0	0	9690
6.3	60192	0	0	0	0	0	0	9552
6.3	60336	0	0	0	0	0	0	9756
6.3	60480	0	0	0	0	0	0	9609
6.3	60624	0	0	0	0	0	0	9609
6.3	60768	0	0	0	0	0	0	9735
6.3	60912	0	0	0	0	0	0	9921
6.3	61056	0	0	0	0	0	0	9807
6.3	61200	0	0	0	0	0	0	9891
6.3	61344	0	0	0	0	0	0	9957
6.3	61488	0	0	0	0	0	0	9753
6.3	61632	0	0	0	0	0	0	9309
6.3	61776	0	0	0	0	0	0	9552
6.3	61920	0	0	0	0	0	0	9846
6.3	62064	0	0	0	0	0	0	9792
6.3	62208	0	0	0	0	0	0	9852
6.3	62352	0	0	0	0	0	0	9882
6.3	62496	0	0	0	0	0	0	9555
6.3	62640	0	0	0	0	0	0	9399
6.3	62784	0	0	0	0	0	0	9525
6.3	62928	0	0	0	0	0	0	9537
6.3	63072	0	0	0	0	0	0	9750
6.3	63216	0	0	0	0	0	0	9702
6.3	63360	0	0	0	0	0	0	9609
6.3	63504	0	0	0	0	0	0	9681
6.3	63648	0	0	0	0	0	0	9921
6.3	63792	0	0	0	0	0	0	9906
6.3	63936	0	0	0	0	0	0	9738
6.3	64080	0	0	0	0	0	0	9816
6.3	64224	0	0	0	0	0	0	9849
6.3	64368	0	0	0	0	0	0	9576
6.3	64512	0	0	0	0	0	0	9456
6.3	64656	0	0	0	0	0	0	9918
6.3	64800	0	0	0	0	0	0	9984
6.3	64944	0	0	0	0	0	0	9831
6.3	65088	0	0	0	0	0	0	9957
6.3	65232	0	0	0	0	0	0	9732
6.3	65376	0	0	0	0	0	0	9822
6.3	65520	0	0	0	0	0	0	9681
6.3	65664	0	0	0	0	0	0	9801
6.3	65808	0	0	0	0	0	0	9669
6.3	65952	0	0	0	0	0	0	9510
6.3	66096	0	0	0	0	0	0	9735
6.3	66240	0	0	0	0	0	0	9828
6.3	66384	0	0	0	0	0	0	9552
6.3	66528	0	0	0	0	0	0	9567
6.3	66672	0	0	0	0	0	0	9645
6.3	66816	0	0	0	0	0	0	9639
6.3	66960	0	0	0	0	0	0	9549
6.3	67104	0	0	0	0	0	0	9702
6.3	67248	0	0	0	0	0	0	9711
6.3	67392	0	0	0	0	0	0	9672
6.3	67536	0	0	0	0	0	0	9669
6.3	67680	0	0	0	0	0	0	9672
6.3	67824	0	0	0	0	0	0	9480
6.3	67968	0	0	0	0	0	0	9672
6.3	68112	0	0	0	0	0	0	9552
6.3	68256	0	0	0	0	0	0	9633
6.3	68400	0	0	0	0	0	0	9579
6.3	68544	0	0	0	0	0	0	9597
6.3	68688	0	0	0	0	0	0	9552
6.3	68832	0	0	0	0	0	0	9609
6.3	68976	0	0	0	0	0	0	9612
6.3	69120	0	0	0	0	0	0	9588
7.3	43344	0	33	0	33	33	299.709	1041
7.3	43488	0	29	0	29	29	280.583	1146
7.3	43632	0	25	0	25	25	236.575	1131
7.3	43776	0	16	0	16	16	154.316	1146
7.3	43920	0	13	0	13	13	115.239	1137
7.3	44064	0	12	0	12	12	106.204	1116
7.3	44208	0	9	0	9	9	78.1576	1026
7.3	44352	0	6	0	6	6	52.1038	1113
7.3	44496	0	4	0	4	4	37.0828	1071
7.3	44640	0	2	0	2	2	26.0525	1065
7.3	44784	0	2	0	2	2	26.0525	1068
7.3	44928	0	2	0	2	2	26.0525	1101
7.3	45072	0	2	0	2	2	28.0479	1026
7.3	45216	0	2	0	2	2	26.0525	1074
7.3	45360	0	2	0	2	2	26.0525	1113
7.3	45504	0	2	0	2	2	26.0525	1107
7.3	45648	0	2	0	2	2	26.0525	1032
7.3	45792	0	0	0	0	0	0	1125
7.3	45936	0	0	0	0	0	0	1059
7.3	46080	0	0	0	0	0	0	1116
7.3	46224	0	0	0	0	0	0	1110
7.3	46368	0	0	0	0	0	0	1149
7.3	46512	0	0	0	0	0	0	1239
7.3	46656	0	0	0	0	0	0	1221
7.3	46800	0	0	0	0	0	0	1128
7.3	46944	0	0	0	0	0	0	1149
7.3	47088	0	0	0	0	0	0	1008
7.3	47232	0	0	0	0	0	0	1023
7.3	47376	0	0	0	0	0	0	1098
7.3	47520	0	0	0	0	0	0	1047
7.3	47664	0	0	0	0	0	0	1107
7.3	47808	0	0	0	0	0	0	1137
7.3	47952	0	0	0	0	0	0	1113
7.3	48096	0	0	0	0	0	0	1194
7.3	48240	0	0	0	0	0	0	1221
7.3	48384	0	0	0	0	0	0	1092
7.3	48528	0	0	0	0	0	0	1095
7.3	48672	0	0	0	0	0	0	1116
7.3	48816	0	0	0	0	0	0	1077
7.3	48960	0	0	0	0	0	0	1167
7.3	49104	0	0	0	0	0	0	1092
7.3	49248	0	0	0	0	0	0	1110
7.3	49392	0	0	0	0	0	0	1125
7.3	49536	0	0	0	0	0	0	1059
7.3	49680	0	0	0	0	0	0	1134
7.3	49824	0	0	0	0	0	0	1137
7.3	49968	0	0	0	0	0	0	1188
7.3	50112	0	0	0	0	0	0	1206
7.3	50256	0	0	0	0	0	0	1155
7.3	50400	0	0	0	0	0	0	1149
7.3	50544	0	0	0	0	0	0	1143
7.3	50688	0	0	0	0	0	0	1173
7.3	50832	0	0	0	0	0	0	1167
7.3	50976	0	0	0	0	0	0	1125
7.3	51120	0	0	0	0	0	0	1143
7.3	51264	0	0	0	0	0	0	1119
7.3	51408	0	0	0	0	0	0	1062
7.3	51552	0	0	0	0	0	0	1170
7.3	51696	0	0	0	0	0	0	1158
7.3	51840	0	0	0	0	0	0	1164
7.3	51984	0	0	0	0	0	0	1101
7.3	52128	0	0	0	0	0	0	1089
7.3	52272	0	0	0	0	0	0	1137
7.3	52416	0	0	0	0	0	0	1092
7.3	52560	0	0	0	0	0	0	1113
7.3	52704	0	0	0	0	0	0	1173
7.3	52848	0	0	0	0	0	0	1128
7.3	52992	0	0	0	0	0	0	1176
7.3	53136	0	0	0	0	0	0	1134
7.3	53280	0	0	0	0	0	0	1149
7.3	53424	0	0	0	0	0	0	1143
7.3	53568	0	0	0	0	0	0	1128
7.3	53712	0	0	0	0	0	0	1149
7.3	53856	0	0	0	0	0	0	1173
7.3	54000	0	0	0	0	0	0	1227
7.3	54144	0	0	0	0	0	0	1209
7.3	54288	0	0	0	0	0	0	1128
7.3	54432	0	0	0	0	0	0	1125
7.3	54576	0	0	0	0	0	0	1146
7.3	54720	0	0	0	0	0	0	1122
7.3	54864	0	0	0	0	0	0	1149
7.3	55008	0	0	0	0	0	0	1134
7.3	55152	0	0	0	0	0	0	1140
7.3	55296	0	0	0	0	0	0	1182
7.3	55440	0	0	0	0	0	0	1209
7.3	55584	0	0	0	0	0	0	1233
7.3	55728	0	0	0	0	0	0	1164
7.3	55872	0	0	0	0	0	0	1185
7.3	56016	0	0	0	0	0	0	1140
7.3	56160	0	0	0	0	0	0	1143
7.3	56304	0	0	0	0	0	0	1083
7.3	56448	0	0	0	0	0	0	1128
7.3	56592	0	0	0	0	0	0	1149
7.3	56736	0	0	0	0	0	0	1167
7.3	56880	0	0	0	0	0	0	1203
7.3	57024	0	0	0	0	0	0	1179
7.3	57168	0	0	0	0	0	0	1119
7.3	57312	0	0	0	0	0	0	1173
7.3	57456	0	0	0	0	0	0	1056
7.3	57600	0	0	0	0	0	0	1125
7.3	57744	0	0	0	0	0	0	1059
7.3	57888	0	0	0	0	0	0	1014
7.3	58032	0	0	0	0	0	0	1056
7.3	58176	0	0	0	0	0	0	1134
7.3	58320	0	0	0	0	0	0	1140
7.3	58464	0	0	0	0	0	0	1098
7.3	58608	0	0	0	0	0	0	1086
7.3	58752	0	0	0	0	0	0	1146
7.3	58896	0	0	0	0	0	0	1167
7.3	59040	0	0	0	0	0	0	1101
7.3	59184	0	0	0	0	0	0	1065
7.3	59328	0	0	0	0	0	0	1074
7.3	59472	0	0	0	0	0	0	1143
7.3	59616	0	0	0	0	0	0	1128
7.3	59760	0	0	0	0	0	0	1107
7.3	59904	0	0	0	0	0	0	1062
7.3	60048	0	0	0	0	0	0	1098
7.3	60192	0	0	0	0	0	0	1095
7.3	60336	0	0	0	0	0	0	1119
7.3	60480	0	0	0	0	0	0	1131
7.3	60624	0	0	0	0	0	0	1161
7.3	60768	0	0	0	0	0	0	1215
7.3	60912	0	0	0	0	0	0	1158
7.3	61056	0	0	0	0	0	0	1146
7.3	61200	0	0	0	0	0	0	1161
7.3	61344	0	0	0	0	0	0	1191
7.3	61488	0	0	0	0	0	0	1176
7.3	61632	0	0	0	0	0	0	1131
7.3	61776	0	0	0	0	0	0	1128
7.3	61920	0	0	0	0	0	0	1128
7.3	62064	0	0	0	0	0	0	1071
7.3	62208	0	0	0	0	0	0	1185
7.3	62352	0	0	0	0	0	0	1158
7.3	62496	0	0	0	0	0	0	1140
7.3	62640	0	0	0	0	0	0	1107
7.3	62784	0	0	0	0	0	0	1146
7.3	62928	0	0	0	0	0	0	1143
7.3	63072	0	0	0	0	0	0	1140
7.3	63216	0	0	0	0	0	0	1116
7.3	63360	0	0	0	0	0	0	1149
7.3	63504	0	0	0	0	0	0	1074
7.3	63648	0	0	0	0	0	0	1062
7.3	63792	0	0	0	0	0	0	1140
7.3	63936	0	0	0	0	0	0	1149
7.3	64080	0	0	0	0	0	0	1065
7.3	64224	0	0	0	0	0	0	1134
7.3	64368	0	0	0	0	0	0	1101
7.3	64512	0	0	0	0	0	0	1167
7.3	64656	0	0	0	0	0	0	1170
7.3	64800	0	0	0	0	0	0	1149
7.3	64944	0	0	0	0	0	0	1131
7.3	65088	0	0	0	0	0	0	1104
7.3	65232	0	0	0	0	0	0	1107
7.3	65376	0	0	0	0	0	0	1104
7.3	65520	0	0	0	0	0	0	1125
7.3	65664	0	0	0	0	0	0	1044
7.3	65808	0	0	0	0	0	0	1098
7.3	65952	0	0	0	0	0	0	1071
7.3	66096	0	0	0	0	0	0	1098
7.3	66240	0	0	0	0	0	0	1053
7.3	66384	0	0	0	0	0	0	1047
7.3	66528	0	0	0	0	0	0	1074
7.3	66672	0	0	0	0	0	0	1089
7.3	66816	0	0	0	0	0	0	1125
7.3	66960	0	0	0	0	0	0	1191
7.3	67104	0	0	0	0	0	0	1242
7.3	67248	0	0	0	0	0	0	1254
7.3	67392	0	0	0	0	0	0	1113
7.3	67536	0	0	0	0	0	0	1086
7.3	67680	0	0	0	0	0	0	1113
7.3	67824	0	0	0	0	0	0	1143
7.3	67968	0	0	0	0	0	0	1203
7.3	68112	0	0	0	0	0	0	1140
7.3	68256	0	0	0	0	0	0	1149
7.3	68400	0	0	0	0	0	0	1224
7.3	68544	0	0	0	0	0	0	1074
7.3	68688	0	0	0	0	0	0	1014
7.3	68832	0	0	0	0	0	0	1095
7.3	68976	0	0	0	0	0	0	1092
7.3	69120	0	0	0	0	0	0	1050
8.2	43344	0	40	0	40	40	207.368	1539
8.2	43488	0	35	0	35	35	328.503	1470
8.2	43632	0	29	0	29	29	168.29	1551
8.2	43776	0	26	0	26	26	114.188	1632
8.2	43920	0	22	0	22	22	159.259	1623
8.2	44064	0	17	0	17	17	112.194	1515
8.2	44208	0	14	0	14	14	78.1551	1587
8.2	44352	0	11	0	11	11	56.097	1635
8.2	44496	0	8	0	8	8	24.0559	1653
8.2	44640	0	8	0	8	8	24.0559	1593
8.2	44784	0	6	0	6	6	15.0222	1599
8.2	44928	0	6	0	6	6	13.0256	1530
8.2	45072	0	6	0	6	6	13.0256	1467
8.2	45216	0	4	0	4	4	15.0222	1494
8.2	45360	0	3	0	3	3	15.0222	1461
8.2	45504	0	2	0	2	2	0	1524
8.2	45648	0	2	0	2	2	0	1551
8.2	45792	0	1	0	1	1	0	1506
8.2	45936	0	1	0	1	1	0	1485
8.2	46080	0	1	0	1	1	0	1383
8.2	46224	0	1	0	1	1	0	1377
8.2	46368	0	1	0	1	1	0	1425
8.2	46512	0	0	0	0	0	0	1494
8.2	46656	0	0	0	0	0	0	1416
8.2	46800	0	0	0	0	0	0	1473
8.2	46944	0	0	0	0	0	0	1500
8.2	47088	0	0	0	0	0	0	1500
8.2	47232	0	0	0	0	0	0	1509
8.2	47376	0	0	0	0	0	0	1572
8.2	47520	0	0	0	0	0	0	1494
8.2	47664	0	0	0	0	0	0	1398
8.2	47808	0	0	0	0	0	0	1368
8.2	47952	0	0	0	0	0	0	1398
8.2	48096	0	0	0	0	0	0	1452
8.2	48240	0	0	0	0	0	0	1428
8.2	48384	0	0	0	0	0	0	1518
8.2	48528	0	0	0	0	0	0	1569
8.2	48672	0	0	0	0	0	0	1479
8.2	48816	0	0	0	0	0	0	1482
8.2	48960	0	0	0	0	0	0	1416
8.2	49104	0	0	0	0	0	0	1392
8.2	49248	0	0	0	0	0	0	1431
8.2	49392	0	0	0	0	0	0	1494
8.2	49536	0	0	0	0	0	0	1440
8.2	49680	0	0	0	0	0	0	1467
8.2	49824	0	0	0	0	0	0	1518
8.2	49968	0	0	0	0	0	0	1488
8.2	50112	0	0	0	0	0	0	1497
8.2	50256	0	0	0	0	0	0	1530
8.2	50400	0	0	0	0	0	0	1494
8.2	50544	0	0	0	0	0	0	1458
8.2	50688	0	0	0	0	0	0	1482
8.2	50832	0	0	0	0	0	0	1488
8.2	50976	0	0	0	0	0	0	1488
8.2	51120	0	0	0	0	0	0	1581
8.2	51264	0	0	0	0	0	0	1593
8.2	51408	0	0	0	0	0	0	1554
8.2	51552	0	0	0	0	0	0	1497
8.2	51696	0	0	0	0	0	0	1515
8.2	51840	0	0	0	0	0	0	1446
8.2	51984	0	0	0	0	0	0	1503
8.2	52128	0	0	0	0	0	0	1497
8.2	52272	0	0	0	0	0	0	1500
8.2	52416	0	0	0	0	0	0	1473
8.2	52560	0	0	0	0	0	0	1566
8.2	52704	0	0	0	0	0	0	1503
8.2	52848	0	0	0	0	0	0	1548
8.2	52992	0	0	0	0	0	0	1542
8.2	53136	0	0	0	0	0	0	1542
8.2	53280	0	0	0	0	0	0	1461
8.2	53424	0	0	0	0	0	0	1485
8.2	53568	0	0	0	0	0	0	1455
8.2	53712	0	0	0	0	0	0	1488
8.2	53856	0	0	0	0	0	0	1515
8.2	54000	0	0	0	0	0	0	1404
8.2	54144	0	0	0	0	0	0	1416
8.2	54288	0	0	0	0	0	0	1428
8.2	54432	0	0	0	0	0	0	1416
8.2	54576	0	0	0	0	0	0	1494
8.2	54720	0	0	0	0	0	0	1533
8.2	54864	0	0	0	0	0	0	1536
8.2	55008	0	0	0	0	0	0	1488
8.2	55152	0	0	0	0	0	0	1584
8.2	55296	0	0	0	0	0	0	1464
8.2	55440	0	0	0	0	0	0	1440
8.2	55584	0	0	0	0	0	0	1401
8.2	55728	0	0	0	0	0	0	1428
8.2	55872	0	0	0	0	0	0	1512
8.2	56016	0	0	0	0	0	0	1425
8.2	56160	0	0	0	0	0	0	1401
8.2	56304	0	0	0	0	0	0	1467
8.2	56448	0	0	0	0	0	0	1491
8.2	56592	0	0	0	0	0	0	1533
8.2	56736	0	0	0	0	0	0	1539
8.2	56880	0	0	0	0	0	0	1524
8.2	57024	0	0	0	0	0	0	1461
8.2	57168	0	0	0	0	0	0	1461
8.2	57312	0	0	0	0	0	0	1428
8.2	57456	0	0	0	0	0	0	1413
8.2	57600	0	0	0	0	0	0	1518
8.2	57744	0	0	0	0	0	0	1521
8.2	57888	0	0	0	0	0	0	1479
8.2	58032	0	0	0	0	0	0	1449
8.2	58176	0	0	0	0	0	0	1473
8.2	58320	0	0	0	0	0	0	1551
8.2	58464	0	0	0	0	0	0	1542
8.2	58608	0	0	0	0	0	0	1494
8.2	58752	0	0	0	0	0	0	1467
8.2	58896	0	0	0	0	0	0	1446
8.2	59040	0	0	0	0	0	0	1509
8.2	59184	0	0	0	0	0	0	1449
8.2	59328	0	0	0	0	0	0	1527
8.2	59472	0	0	0	0	0	0	1494
8.2	59616	0	0	0	0	0	0	1389
8.2	59760	0	0	0	0	0	0	1530
8.2	59904	0	0	0	0	0	0	1635
8.2	60048	0	0	0	0	0	0	1581
8.2	60192	0	0	0	0	0	0	1632
8.2	60336	0	0	0	0	0	0	1533
8.2	60480	0	0	0	0	0	0	1560
8.2	60624	0	0	0	0	0	0	1557
8.2	60768	0	0	0	0	0	0	1461
8.2	60912	0	0	0	0	0	0	1497
8.2	61056	0	0	0	0	0	0	1497
8.2	61200	0	0	0	0	0	0	1473
8.2	61344	0	0	0	0	0	0	1581
8.2	61488	0	0	0	0	0	0	1524
8.2	61632	0	0	0	0	0	0	1599
8.2	61776	0	0	0	0	0	0	1524
8.2	61920	0	0	0	0	0	0	1563
8.2	62064	0	0	0	0	0	0	1500
8.2	62208	0	0	0	0	0	0	1551
8.2	62352	0	0	0	0	0	0	1542
8.2	62496	0	0	0	0	0	0	1521
8.2	62640	0	0	0	0	0	0	1458
8.2	62784	0	0	0	0	0	0	1485
8.2	62928	0	0	0	0	0	0	1545
8.2	63072	0	0	0	0	0	0	1587
8.2	63216	0	0	0	0	0	0	1506
8.2	63360	0	0	0	0	0	0	1512
8.2	63504	0	0	0	0	0	0	1584
8.2	63648	0	0	0	0	0	0	1512
8.2	63792	0	0	0	0	0	0	1539
8.2	63936	0	0	0	0	0	0	1602
8.2	64080	0	0	0	0	0	0	1566
8.2	64224	0	0	0	0	0	0	1626
8.2	64368	0	0	0	0	0	0	1593
8.2	64512	0	0	0	0	0	0	1503
8.2	64656	0	0	0	0	0	0	1521
8.2	64800	0	0	0	0	0	0	1449
8.2	64944	0	0	0	0	0	0	1440
8.2	65088	0	0	0	0	0	0	1488
8.2	65232	0	0	0	0	0	0	1533
8.2	65376	0	0	0	0	0	0	1488
8.2	65520	0	0	0	0	0	0	1494
8.2	65664	0	0	0	0	0	0	1506
8.2	65808	0	0	0	0	0	0	1503
8.2	65952	0	0	0	0	0	0	1419
8.2	66096	0	0	0	0	0	0	1560
8.2	66240	0	0	0	0	0	0	1554
8.2	66384	0	0	0	0	0	0	1581
8.2	66528	0	0	0	0	0	0	1425
8.2	66672	0	0	0	0	0	0	1515
8.2	66816	0	0	0	0	0	0	1665
8.2	66960	0	0	0	0	0	0	1641
8.2	67104	0	0	0	0	0	0	1569
8.2	67248	0	0	0	0	0	0	1566
8.2	67392	0	0	0	0	0	0	1518
8.2	67536	0	0	0	0	0	0	1569
8.2	67680	0	0	0	0	0	0	1512
8.2	67824	0	0	0	0	0	0	1581
8.2	67968	0	0	0	0	0	0	1539
8.2	68112	0	0	0	0	0	0	1554
8.2	68256	0	0	0	0	0	0	1605
8.2	68400	0	0	0	0	0	0	1569
8.2	68544	0	0	0	0	0	0	1521
8.2	68688	0	0	0	0	0	0	1494
8.2	68832	0	0	0	0	0	0	1527
8.2	68976	0	0	0	0	0	0	1533
8.2	69120	0	0	0	0	0	0	1578
9.3	43344	56	226	0	226	282	5812.42	4287
9.3	43488	31	203	0	203	234	4414.14	4081
9.3	43632	12	174	0	174	186	3343.68	3715
9.3	43776	6	143	0	143	149	2681.27	3537
9.3	43920	6	113	0	113	119	2045.96	3425
9.3	44064	4	84	0	84	88	1431.72	3239
9.3	44208	2	71	0	71	73	1159.59	3357
9.3	44352	2	55	0	55	57	876.451	3260
9.3	44496	1	43	0	43	44	696.39	3241
9.3	44640	0	28	0	28	28	444.25	3001
9.3	44784	0	22	0	22	22	369.209	2880
9.3	44928	0	15	0	15	15	252.137	2997
9.3	45072	0	9	0	9	9	179.095	2925
9.3	45216	0	7	0	7	7	148.085	3000
9.3	45360	0	7	0	7	7	148.085	2844
9.3	45504	0	6	0	6	6	125.071	2889
9.3	45648	0	4	0	4	4	65.0462	2949
9.3	45792	0	3	0	3	3	42.0317	2991
9.3	45936	0	1	0	1	1	21.0159	3123
9.3	46080	0	0	0	0	0	0	3189
9.3	46224	0	0	0	0	0	0	3024
9.3	46368	0	0	0	0	0	0	3108
9.3	46512	0	0	0	0	0	0	3039
9.3	46656	0	0	0	0	0	0	3075
9.3	46800	0	0	0	0	0	0	3222
9.3	46944	0	0	0	0	0	0	3030
9.3	47088	0	0	0	0	0	0	3168
9.3	47232	0	0	0	0	0	0	3099
9.3	47376	0	0	0	0	0	0	3240
9.3	47520	0	0	0	0	0	0	3282
9.3	47664	0	0	0	0	0	0	3144
9.3	47808	0	0	0	0	0	0	3135
9.3	47952	0	0	0	0	0	0	3321
9.3	48096	0	0	0	0	0	0	3228
9.3	48240	0	0	0	0	0	0	3201
9.3	48384	0	0	0	0	0	0	3204
9.3	48528	0	0	0	0	0	0	3261
9.3	48672	0	0	0	0	0	0	3216
9.3	48816	0	0	0	0	0	0	3339
9.3	48960	0	0	0	0	0	0	3411
9.3	49104	0	0	0	0	0	0	3420
9.3	49248	0	0	0	0	0	0	3300
9.3	49392	0	0	0	0	0	0	3276
9.3	49536	0	0	0	0	0	0	3255
9.3	49680	0	0	0	0	0	0	3192
9.3	49824	0	0	0	0	0	0	3297
9.3	49968	0	0	0	0	0	0	3306
9.3	50112	0	0	0	0	0	0	3372
9.3	50256	0	0	0	0	0	0	3366
9.3	50400	0	0	0	0	0	0	3567
9.3	50544	0	0	0	0	0	0	3441
9.3	50688	0	0	0	0	0	0	3408
9.3	50832	0	0	0	0	0	0	3393
9.3	50976	0	0	0	0	0	0	3312
9.3	51120	0	0	0	0	0	0	3183
9.3	51264	0	0	0	0	0	0	3192
9.3	51408	0	0	0	0	0	0	3279
9.3	51552	0	0	0	0	0	0	3252
9.3	51696	0	0	0	0	0	0	3270
9.3	51840	0	0	0	0	0	0	3309
9.3	51984	0	0	0	0	0	0	3177
9.3	52128	0	0	0	0	0	0	3108
9.3	52272	0	0	0	0	0	0	3207
9.3	52416	0	0	0	0	0	0	3333
9.3	52560	0	0	0	0	0	0	3393
9.3	52704	0	0	0	0	0	0	3345
9.3	52848	0	0	0	0	0	0	3285
9.3	52992	0	0	0	0	0	0	3315
9.3	53136	0	0	0	0	0	0	3282
9.3	53280	0	0	0	0	0	0	3276
9.3	53424	0	0	0	0	0	0	3309
9.3	53568	0	0	0	0	0	0	3276
9.3	53712	0	0	0	0	0	0	3366
9.3	53856	0	0	0	0	0	0	3459
9.3	54000	0	0	0	0	0	0	3348
9.3	54144	0	0	0	0	0	0	3330
9.3	54288	0	0	0	0	0	0	3294
9.3	54432	0	0	0	0	0	0	3219
9.3	54576	0	0	0	0	0	0	3171
9.3	54720	0	0	0	0	0	0	3240
9.3	54864	0	0	0	0	0	0	3210
9.3	55008	0	0	0	0	0	0	3180
9.3	55152	0	0	0	0	0	0	3057
9.3	55296	0	0	0	0	0	0	3156
9.3	55440	0	0	0	0	0	0	3309
9.3	55584	0	0	0	0	0	0	3267
9.3	55728	0	0	0	0	0	0	3423
9.3	55872	0	0	0	0	0	0	3477
9.3	56016	0	0	0	0	0	0	3405
9.3	56160	0	0	0	0	0	0	3303
9.3	56304	0	0	0	0	0	0	3387
9.3	56448	0	0	0	0	0	0	3453
9.3	56592	0	0	0	0	0	0	3543
9.3	56736	0	0	0	0	0	0	3495
9.3	56880	0	0	0	0	0	0	3489
9.3	57024	0	0	0	0	0	0	3549
9.3	57168	0	0	0	0	0	0	3414
9.3	57312	0	0	0	0	0	0	3456
9.3	57456	0	0	0	0	0	0	3405
9.3	57600	0	0	0	0	0	0	3375
9.3	57744	0	0	0	0	0	0	3414
9.3	57888	0	0	0	0	0	0	3279
9.3	58032	0	0	0	0	0	0	3468
9.3	58176	0	0	0	0	0	0	3291
9.3	58320	0	0	0	0	0	0	3300
9.3	58464	0	0	0	0	0	0	3351
9.3	58608	0	0	0	0	0	0	3423
9.3	58752	0	0	0	0	0	0	3264
9.3	58896	0	0	0	0	0	0	3264
9.3	59040	0	0	0	0	0	0	3237
9.3	59184	0	0	0	0	0	0	3369
9.3	59328	0	0	0	0	0	0	3300
9.3	59472	0	0	0	0	0	0	3282
9.3	59616	0	0	0	0	0	0	3327
9.3	59760	0	0	0	0	0	0	3216
9.3	59904	0	0	0	0	0	0	3240
9.3	60048	0	0	0	0	0	0	3330
9.3	60192	0	0	0	0	0	0	3450
9.3	60336	0	0	0	0	0	0	3501
9.3	60480	0	0	0	0	0	0	3459
9.3	60624	0	0	0	0	0	0	3273
9.3	60768	0	0	0	0	0	0	3393
9.3	60912	0	0	0	0	0	0	3306
9.3	61056	0	0	0	0	0	0	3339
9.3	61200	0	0	0	0	0	0	3441
9.3	61344	0	0	0	0	0	0	3399
9.3	61488	0	0	0	0	0	0	3324
9.3	61632	0	0	0	0	0	0	3360
9.3	61776	0	0	0	0	0	0	3315
9.3	61920	0	0	0	0	0	0	3405
9.3	62064	0	0	0	0	0	0	3213
9.3	62208	0	0	0	0	0	0	3363
9.3	62352	0	0	0	0	0	0	3396
9.3	62496	0	0	0	0	0	0	3378
9.3	62640	0	0	0	0	0	0	3234
9.3	62784	0	0	0	0	0	0	3414
9.3	62928	0	0	0	0	0	0	3516
9.3	63072	0	0	0	0	0	0	3363
9.3	63216	0	0	0	0	0	0	3273
9.3	63360	0	0	0	0	0	0	3255
9.3	63504	0	0	0	0	0	0	3186
9.3	63648	0	0	0	0	0	0	3303
9.3	63792	0	0	0	0	0	0	3150
9.3	63936	0	0	0	0	0	0	3297
9.3	64080	0	0	0	0	0	0	3300
9.3	64224	0	0	0	0	0	0	3390
9.3	64368	0	0	0	0	0	0	3288
9.3	64512	0	0	0	0	0	0	3288
9.3	64656	0	0	0	0	0	0	3300
9.3	64800	0	0	0	0	0	0	3264
9.3	64944	0	0	0	0	0	0	3183
9.3	65088	0	0	0	0	0	0	3264
9.3	65232	0	0	0	0	0	0	3375
9.3	65376	0	0	0	0	0	0	3243
9.3	65520	0	0	0	0	0	0	3273
9.3	65664	0	0	0	0	0	0	3297
9.3	65808	0	0	0	0	0	0	3246
9.3	65952	0	0	0	0	0	0	3339
9.3	66096	0	0	0	0	0	0	3330
9.3	66240	0	0	0	0	0	0	3372
9.3	66384	0	0	0	0	0	0	3129
9.3	66528	0	0	0	0	0	0	3285
9.3	66672	0	0	0	0	0	0	3255
9.3	66816	0	0	0	0	0	0	3273
9.3	66960	0	0	0	0	0	0	3201
9.3	67104	0	0	0	0	0	0	3225
9.3	67248	0	0	0	0	0	0	3396
9.3	67392	0	0	0	0	0	0	3225
9.3	67536	0	0	0	0	0	0	3267
9.3	67680	0	0	0	0	0	0	3198
9.3	67824	0	0	0	0	0	0	3414
9.3	67968	0	0	0	0	0	0	3354
9.3	68112	0	0	0	0	0	0	3294
9.3	68256	0	0	0	0	0	0	3183
9.3	68400	0	0	0	0	0	0	3282
9.3	68544	0	0	0	0	0	0	3243
9.3	68688	0	0	0	0	0	0	3327
9.3	68832	0	0	0	0	0	0	3219
9.3	68976	0	0	0	0	0	0	3195
9.3	69120	0	0	0	0	0	0	3336
10.2	43344	0	62	0	62	62	307.801	1194
10.2	43488	0	59	0	59	59	331.634	1248
10.2	43632	0	50	0	50	50	292.556	1185
10.2	43776	0	44	0	44	44	233.52	1134
10.2	43920	0	40	0	40	40	240.454	1086
10.2	44064	0	37	0	37	37	198.434	1134
10.2	44208	0	33	0	33	33	159.357	1218
10.2	44352	0	26	0	26	26	132.254	1302
10.2	44496	0	18	0	18	18	93.1773	1287
10.2	44640	0	15	0	15	15	72.1678	1335
10.2	44784	0	11	0	11	11	54.1004	1335
10.2	44928	0	9	0	9	9	37.0816	1257
10.2	45072	0	9	0	9	9	37.0816	1146
10.2	45216	0	7	0	7	7	24.0559	1155
10.2	45360	0	5	0	5	5	0	1206
10.2	45504	0	2	0	2	2	0	1191
10.2	45648	0	2	0	2	2	0	1293
10.2	45792	0	2	0	2	2	0	1254
10.2	45936	0	2	0	2	2	0	1200
10.2	46080	0	2	0	2	2	0	1140
10.2	46224	0	2	0	2	2	0	1116
10.2	46368	0	1	0	1	1	0	1053
10.2	46512	0	1	0	1	1	0	1104
10.2	46656	0	1	0	1	1	0	1113
10.2	46800	0	1	0	1	1	0	972
10.2	46944	0	0	0	0	0	0	1050
10.2	47088	0	0	0	0	0	0	1035
10.2	47232	0	0	0	0	0	0	1104
10.2	47376	0	0	0	0	0	0	1173
10.2	47520	0	0	0	0	0	0	1239
10.2	47664	0	0	0	0	0	0	1167
10.2	47808	0	0	0	0	0	0	1146
10.2	47952	0	0	0	0	0	0	1116
10.2	48096	0	0	0	0	0	0	1026
10.2	48240	0	0	0	0	0	0	1089
10.2	48384	0	0	0	0	0	0	1155
10.2	48528	0	0	0	0	0	0	1110
10.2	48672	0	0	0	0	0	0	1086
10.2	48816	0	0	0	0	0	0	1209
10.2	48960	0	0	0	0	0	0	1176
10.2	49104	0	0	0	0	0	0	1167
10.2	49248	0	0	0	0	0	0	1131
10.2	49392	0	0	0	0	0	0	1077
10.2	49536	0	0	0	0	0	0	1125
10.2	49680	0	0	0	0	0	0	1080
10.2	49824	0	0	0	0	0	0	1098
10.2	49968	0	0	0	0	0	0	990
10.2	50112	0	0	0	0	0	0	1092
10.2	50256	0	0	0	0	0	0	1065
10.2	50400	0	0	0	0	0	0	1104
10.2	50544	0	0	0	0	0	0	1086
10.2	50688	0	0	0	0	0	0	1089
10.2	50832	0	0	0	0	0	0	1110
10.2	50976	0	0	0	0	0	0	1149
10.2	51120	0	0	0	0	0	0	1122
10.2	51264	0	0	0	0	0	0	1119
10.2	51408	0	0	0	0	0	0	1155
10.2	51552	0	0	0	0	0	0	1044
10.2	51696	0	0	0	0	0	0	1044
10.2	51840	0	0	0	0	0	0	1023
10.2	51984	0	0	0	0	0	0	1185
10.2	52128	0	0	0	0	0	0	1206
10.2	52272	0	0	0	0	0	0	1119
10.2	52416	0	0	0	0	0	0	1035
10.2	52560	0	0	0	0	0	0	1032
10.2	52704	0	0	0	0	0	0	1029
10.2	52848	0	0	0	0	0	0	1185
10.2	52992	0	0	0	0	0	0	1131
10.2	53136	0	0	0	0	0	0	1101
10.2	53280	0	0	0	0	0	0	1134
10.2	53424	0	0	0	0	0	0	1080
10.2	53568	0	0	0	0	0	0	1122
10.2	53712	0	0	0	0	0	0	1134
10.2	53856	0	0	0	0	0	0	1122
10.2	54000	0	0	0	0	0	0	1152
10.2	54144	0	0	0	0	0	0	1131
10.2	54288	0	0	0	0	0	0	1149
10.2	54432	0	0	0	0	0	0	1173
10.2	54576	0	0	0	0	0	0	1134
10.2	54720	0	0	0	0	0	0	1095
10.2	54864	0	0	0	0	0	0	1188
10.2	55008	0	0	0	0	0	0	1128
10.2	55152	0	0	0	0	0	0	1044
10.2	55296	0	0	0	0	0	0	1164
10.2	55440	0	0	0	0	0	0	1230
10.2	55584	0	0	0	0	0	0	1134
10.2	55728	0	0	0	0	0	0	1113
10.2	55872	0	0	0	0	0	0	1083
10.2	56016	0	0	0	0	0	0	1095
10.2	56160	0	0	0	0	0	0	1158
10.2	56304	0	0	0	0	0	0	1149
10.2	56448	0	0	0	0	0	0	1146
10.2	56592	0	0	0	0	0	0	1122
10.2	56736	0	0	0	0	0	0	1053
10.2	56880	0	0	0	0	0	0	1131
10.2	57024	0	0	0	0	0	0	1134
10.2	57168	0	0	0	0	0	0	1146
10.2	57312	0	0	0	0	0	0	1170
10.2	57456	0	0	0	0	0	0	1071
10.2	57600	0	0	0	0	0	0	1080
10.2	57744	0	0	0	0	0	0	1089
10.2	57888	0	0	0	0	0	0	1053
10.2	58032	0	0	0	0	0	0	1152
10.2	58176	0	0	0	0	0	0	1107
10.2	58320	0	0	0	0	0	0	1074
10.2	58464	0	0	0	0	0	0	1104
10.2	58608	0	0	0	0	0	0	1107
10.2	58752	0	0	0	0	0	0	1143
10.2	58896	0	0	0	0	0	0	1128
10.2	59040	0	0	0	0	0	0	1164
10.2	59184	0	0	0	0	0	0	1206
10.2	59328	0	0	0	0	0	0	1194
10.2	59472	0	0	0	0	0	0	1128
10.2	59616	0	0	0	0	0	0	1125
10.2	59760	0	0	0	0	0	0	1077
10.2	59904	0	0	0	0	0	0	1131
10.2	60048	0	0	0	0	0	0	1068
10.2	60192	0	0	0	0	0	0	1137
10.2	60336	0	0	0	0	0	0	1173
10.2	60480	0	0	0	0	0	0	1095
10.2	60624	0	0	0	0	0	0	1101
10.2	60768	0	0	0	0	0	0	1125
10.2	60912	0	0	0	0	0	0	1059
10.2	61056	0	0	0	0	0	0	1083
10.2	61200	0	0	0	0	0	0	1137
10.2	61344	0	0	0	0	0	0	1056
10.2	61488	0	0	0	0	0	0	1131
10.2	61632	0	0	0	0	0	0	1284
10.2	61776	0	0	0	0	0	0	1104
10.2	61920	0	0	0	0	0	0	1149
10.2	62064	0	0	0	0	0	0	1119
10.2	62208	0	0	0	0	0	0	1179
10.2	62352	0	0	0	0	0	0	1098
10.2	62496	0	0	0	0	0	0	1134
10.2	62640	0	0	0	0	0	0	1203
10.2	62784	0	0	0	0	0	0	1167
10.2	62928	0	0	0	0	0	0	1095
10.2	63072	0	0	0	0	0	0	1155
10.2	63216	0	0	0	0	0	0	1182
10.2	63360	0	0	0	0	0	0	1212
10.2	63504	0	0	0	0	0	0	1239
10.2	63648	0	0	0	0	0	0	1110
10.2	63792	0	0	0	0	0	0	1128
10.2	63936	0	0	0	0	0	0	1170
10.2	64080	0	0	0	0	0	0	1128
10.2	64224	0	0	0	0	0	0	1131
10.2	64368	0	0	0	0	0	0	1137
10.2	64512	0	0	0	0	0	0	1101
10.2	64656	0	0	0	0	0	0	1116
10.2	64800	0	0	0	0	0	0	1113
10.2	64944	0	0	0	0	0	0	1053
10.2	65088	0	0	0	0	0	0	1047
10.2	65232	0	0	0	0	0	0	1053
10.2	65376	0	0	0	0	0	0	1134
10.2	65520	0	0	0	0	0	0	1140
10.2	65664	0	0	0	0	0	0	1221
10.2	65808	0	0	0	0	0	0	1170
10.2	65952	0	0	0	0	0	0	1089
10.2	66096	0	0	0	0	0	0	1131
10.2	66240	0	0	0	0	0	0	1095
10.2	66384	0	0	0	0	0	0	1080
10.2	66528	0	0	0	0	0	0	1077
10.2	66672	0	0	0	0	0	0	1155
10.2	66816	0	0	0	0	0	0	1281
10.2	66960	0	0	0	0	0	0	1176
10.2	67104	0	0	0	0	0	0	1128
10.2	67248	0	0	0	0	0	0	1122
10.2	67392	0	0	0	0	0	0	1077
10.2	67536	0	0	0	0	0	0	1137
10.2	67680	0	0	0	0	0	0	1050
10.2	67824	0	0	0	0	0	0	1098
10.2	67968	0	0	0	0	0	0	1137
10.2	68112	0	0	0	0	0	0	1038
10.2	68256	0	0	0	0	0	0	1062
10.2	68400	0	0	0	0	0	0	1092
10.2	68544	0	0	0	0	0	0	1059
10.2	68688	0	0	0	0	0	0	1074
10.2	68832	0	0	0	0	0	0	1047
10.2	68976	0	0	0	0	0	0	1074
10.2	69120	0	0	0	0	0	0	1077
11.1	43344	0	30	0	30	30	55.1515	879
11.1	43488	0	29	0	29	29	51.165	759
11.1	43632	0	28	0	28	28	194.575	822
11.1	43776	0	24	0	24	24	42.1279	813
11.1	43920	0	22	0	22	22	37.0816	849
11.1	44064	0	15	0	15	15	20.0673	888
11.1	44208	0	14	0	14	14	18.0741	846
11.1	44352	0	11	0	11	11	20.0673	858
11.1	44496	0	9	0	9	9	20.0673	849
11.1	44640	0	5	0	5	5	27.1111	870
11.1	44784	0	4	0	4	4	20.0673	948
11.1	44928	0	4	0	4	4	18.0741	930
11.1	45072	0	3	0	3	3	22.0606	930
11.1	45216	0	3	0	3	3	20.0673	915
11.1	45360	0	2	0	2	2	11.0303	867
11.1	45504	0	1	0	1	1	11.0303	879
11.1	45648	0	1	0	1	1	0	876
11.1	45792	0	0	0	0	0	0	900
11.1	45936	0	0	0	0	0	0	954
11.1	46080	0	0	0	0	0	0	897
11.1	46224	0	0	0	0	0	0	843
11.1	46368	0	0	0	0	0	0	864
11.1	46512	0	0	0	0	0	0	906
11.1	46656	0	0	0	0	0	0	879
11.1	46800	0	0	0	0	0	0	804
11.1	46944	0	0	0	0	0	0	846
11.1	47088	0	0	0	0	0	0	771
11.1	47232	0	0	0	0	0	0	804
11.1	47376	0	0	0	0	0	0	915
11.1	47520	0	0	0	0	0	0	906
11.1	47664	0	0	0	0	0	0	828
11.1	47808	0	0	0	0	0	0	813
11.1	47952	0	0	0	0	0	0	813
11.1	48096	0	0	0	0	0	0	762
11.1	48240	0	0	0	0	0	0	759
11.1	48384	0	0	0	0	0	0	798
11.1	48528	0	0	0	0	0	0	816
11.1	48672	0	0	0	0	0	0	867
11.1	48816	0	0	0	0	0	0	843
11.1	48960	0	0	0	0	0	0	834
11.1	49104	0	0	0	0	0	0	855
11.1	49248	0	0	0	0	0	0	810
11.1	49392	0	0	0	0	0	0	795
11.1	49536	0	0	0	0	0	0	747
11.1	49680	0	0	0	0	0	0	726
11.1	49824	0	0	0	0	0	0	801
11.1	49968	0	0	0	0	0	0	876
11.1	50112	0	0	0	0	0	0	738
11.1	50256	0	0	0	0	0	0	825
11.1	50400	0	0	0	0	0	0	855
11.1	50544	0	0	0	0	0	0	903
11.1	50688	0	0	0	0	0	0	870
11.1	50832	0	0	0	0	0	0	828
11.1	50976	0	0	0	0	0	0	867
11.1	51120	0	0	0	0	0	0	804
11.1	51264	0	0	0	0	0	0	870
11.1	51408	0	0	0	0	0	0	870
11.1	51552	0	0	0	0	0	0	813
11.1	51696	0	0	0	0	0	0	789
11.1	51840	0	0	0	0	0	0	756
11.1	51984	0	0	0	0	0	0	777
11.1	52128	0	0	0	0	0	0	804
11.1	52272	0	0	0	0	0	0	825
11.1	52416	0	0	0	0	0	0	807
11.1	52560	0	0	0	0	0	0	795
11.1	52704	0	0	0	0	0	0	792
11.1	52848	0	0	0	0	0	0	735
11.1	52992	0	0	0	0	0	0	819
11.1	53136	0	0	0	0	0	0	786
11.1	53280	0	0	0	0	0	0	798
11.1	53424	0	0	0	0	0	0	840
11.1	53568	0	0	0	0	0	0	846
11.1	53712	0	0	0	0	0	0	852
11.1	53856	0	0	0	0	0	0	774
11.1	54000	0	0	0	0	0	0	780
11.1	54144	0	0	0	0	0	0	711
11.1	54288	0	0	0	0	0	0	792
11.1	54432	0	0	0	0	0	0	867
11.1	54576	0	0	0	0	0	0	753
11.1	54720	0	0	0	0	0	0	759
11.1	54864	0	0	0	0	0	0	762
11.1	55008	0	0	0	0	0	0	840
11.1	55152	0	0	0	0	0	0	846
11.1	55296	0	0	0	0	0	0	771
11.1	55440	0	0	0	0	0	0	855
11.1	55584	0	0	0	0	0	0	810
11.1	55728	0	0	0	0	0	0	828
11.1	55872	0	0	0	0	0	0	765
11.1	56016	0	0	0	0	0	0	855
11.1	56160	0	0	0	0	0	0	903
11.1	56304	0	0	0	0	0	0	867
11.1	56448	0	0	0	0	0	0	810
11.1	56592	0	0	0	0	0	0	795
11.1	56736	0	0	0	0	0	0	846
11.1	56880	0	0	0	0	0	0	792
11.1	57024	0	0	0	0	0	0	897
11.1	57168	0	0	0	0	0	0	891
11.1	57312	0	0	0	0	0	0	867
11.1	57456	0	0	0	0	0	0	837
11.1	57600	0	0	0	0	0	0	855
11.1	57744	0	0	0	0	0	0	867
11.1	57888	0	0	0	0	0	0	876
11.1	58032	0	0	0	0	0	0	873
11.1	58176	0	0	0	0	0	0	813
11.1	58320	0	0	0	0	0	0	891
11.1	58464	0	0	0	0	0	0	813
11.1	58608	0	0	0	0	0	0	798
11.1	58752	0	0	0	0	0	0	828
11.1	58896	0	0	0	0	0	0	843
11.1	59040	0	0	0	0	0	0	819
11.1	59184	0	0	0	0	0	0	786
11.1	59328	0	0	0	0	0	0	825
11.1	59472	0	0	0	0	0	0	903
11.1	59616	0	0	0	0	0	0	828
11.1	59760	0	0	0	0	0	0	762
11.1	59904	0	0	0	0	0	0	822
11.1	60048	0	0	0	0	0	0	825
11.1	60192	0	0	0	0	0	0	915
11.1	60336	0	0	0	0	0	0	813
11.1	60480	0	0	0	0	0	0	834
11.1	60624	0	0	0	0	0	0	813
11.1	60768	0	0	0	0	0	0	849
11.1	60912	0	0	0	0	0	0	951
11.1	61056	0	0	0	0	0	0	783
11.1	61200	0	0	0	0	0	0	789
11.1	61344	0	0	0	0	0	0	795
11.1	61488	0	0	0	0	0	0	909
11.1	61632	0	0	0	0	0	0	774
11.1	61776	0	0	0	0	0	0	798
11.1	61920	0	0	0	0	0	0	828
11.1	62064	0	0	0	0	0	0	861
11.1	62208	0	0	0	0	0	0	798
11.1	62352	0	0	0	0	0	0	792
11.1	62496	0	0	0	0	0	0	894
11.1	62640	0	0	0	0	0	0	843
11.1	62784	0	0	0	0	0	0	861
11.1	62928	0	0	0	0	0	0	828
11.1	63072	0	0	0	0	0	0	771
11.1	63216	0	0	0	0	0	0	834
11.1	63360	0	0	0	0	0	0	828
11.1	63504	0	0	0	0	0	0	849
11.1	63648	0	0	0	0	0	0	762
11.1	63792	0	0	0	0	0	0	819
11.1	63936	0	0	0	0	0	0	735
11.1	64080	0	0	0	0	0	0	792
11.1	64224	0	0	0	0	0	0	825
11.1	64368	0	0	0	0	0	0	804
11.1	64512	0	0	0	0	0	0	813
11.1	64656	0	0	0	0	0	0	807
11.1	64800	0	0	0	0	0	0	840
11.1	64944	0	0	0	0	0	0	843
11.1	65088	0	0	0	0	0	0	834
11.1	65232	0	0	0	0	0	0	783
11.1	65376	0	0	0	0	0	0	747
11.1	65520	0	0	0	0	0	0	822
11.1	65664	0	0	0	0	0	0	816
11.1	65808	0	0	0	0	0	0	816
11.1	65952	0	0	0	0	0	0	810
11.1	66096	0	0	0	0	0	0	843
11.1	66240	0	0	0	0	0	0	810
11.1	66384	0	0	0	0	0	0	864
11.1	66528	0	0	0	0	0	0	801
11.1	66672	0	0	0	0	0	0	765
11.1	66816	0	0	0	0	0	0	825
11.1	66960	0	0	0	0	0	0	837
11.1	67104	0	0	0	0	0	0	858
11.1	67248	0	0	0	0	0	0	834
11.1	67392	0	0	0	0	0	0	789
11.1	67536	0	0	0	0	0	0	834
11.1	67680	0	0	0	0	0	0	885
11.1	67824	0	0	0	0	0	0	837
11.1	67968	0	0	0	0	0	0	891
11.1	68112	0	0	0	0	0	0	879
11.1	68256	0	0	0	0	0	0	942
11.1	68400	0	0	0	0	0	0	891
11.1	68544	0	0	0	0	0	0	843
11.1	68688	0	0	0	0	0	0	906
11.1	68832	0	0	0	0	0	0	921
11.1	68976	0	0	0	0	0	0	891
11.1	69120	0	0	0	0	0	0	873
12.3	43344	0	27	0	27	27	22.0606	1563
12.3	43488	0	23	0	23	23	22.0606	1575
12.3	43632	0	22	0	22	22	26.0513	1569
12.3	43776	0	18	0	18	18	26.0513	1566
12.3	43920	0	13	0	13	13	22.0606	1515
12.3	44064	0	9	0	9	9	26.0513	1614
12.3	44208	0	8	0	8	8	22.0606	1572
12.3	44352	0	8	0	8	8	22.0606	1578
12.3	44496	0	5	0	5	5	0	1647
12.3	44640	0	4	0	4	4	0	1548
12.3	44784	0	4	0	4	4	0	1602
12.3	44928	0	4	0	4	4	0	1575
12.3	45072	0	4	0	4	4	0	1482
12.3	45216	0	3	0	3	3	0	1389
12.3	45360	0	2	0	2	2	0	1473
12.3	45504	0	2	0	2	2	0	1497
12.3	45648	0	2	0	2	2	0	1443
12.3	45792	0	2	0	2	2	0	1446
12.3	45936	0	0	0	0	0	0	1536
[truncated: 34,001 more rows]
