# Supplementary material for: GEODE: an in silico tool that translates in vitro to in vivo predictions of tuberculosis antibiotic combination efficacy
Source: Front Pharmacol. 2025 Oct 17;16:1639673. doi: 10.3389/fphar.2025.1639673 (PMC12575316; doi:10.3389/fphar.2025.1639673)
Supplement: Supplementary file 2 [file Supplementaryfile4.zip › simulation_data/RMZE-AN.csv]

exp	time	Int.Mtb.	Ext.Mtb.	repExtMtb	NonReplExt.Mtb.	TotMtb.	TotMtbInGranScaledRing	TotPethot
2.2	43344	0	18	0	18	18	105.259	984
2.2	43488	0	16	0	16	16	88.2466	993
2.2	43632	0	14	0	14	14	0	1095
2.2	43776	0	10	0	10	10	0	1074
2.2	43920	0	9	0	9	9	80.1558	1041
2.2	44064	0	7	0	7	7	69.1255	1002
2.2	44208	0	3	0	3	3	11.0303	1071
2.2	44352	0	2	0	2	2	11.0303	1023
2.2	44496	0	1	0	1	1	11.0303	1185
2.2	44640	0	0	0	0	0	0	1200
2.2	44784	0	0	0	0	0	0	1167
2.2	44928	0	0	0	0	0	0	1146
2.2	45072	0	0	0	0	0	0	1143
2.2	45216	0	0	0	0	0	0	1125
2.2	45360	0	0	0	0	0	0	1050
2.2	45504	0	0	0	0	0	0	1047
2.2	45648	0	0	0	0	0	0	960
2.2	45792	0	0	0	0	0	0	1104
2.2	45936	0	0	0	0	0	0	1029
2.2	46080	0	0	0	0	0	0	1026
2.2	46224	0	0	0	0	0	0	966
2.2	46368	0	0	0	0	0	0	969
2.2	46512	0	0	0	0	0	0	1065
2.2	46656	0	0	0	0	0	0	1104
2.2	46800	0	0	0	0	0	0	1110
2.2	46944	0	0	0	0	0	0	1005
2.2	47088	0	0	0	0	0	0	1050
2.2	47232	0	0	0	0	0	0	996
2.2	47376	0	0	0	0	0	0	1041
2.2	47520	0	0	0	0	0	0	1077
2.2	47664	0	0	0	0	0	0	1065
2.2	47808	0	0	0	0	0	0	1116
2.2	47952	0	0	0	0	0	0	1035
2.2	48096	0	0	0	0	0	0	1047
2.2	48240	0	0	0	0	0	0	1041
2.2	48384	0	0	0	0	0	0	1053
2.2	48528	0	0	0	0	0	0	1143
2.2	48672	0	0	0	0	0	0	1023
2.2	48816	0	0	0	0	0	0	1062
2.2	48960	0	0	0	0	0	0	1119
2.2	49104	0	0	0	0	0	0	1023
2.2	49248	0	0	0	0	0	0	1032
2.2	49392	0	0	0	0	0	0	1035
2.2	49536	0	0	0	0	0	0	1056
2.2	49680	0	0	0	0	0	0	1035
2.2	49824	0	0	0	0	0	0	1032
2.2	49968	0	0	0	0	0	0	1035
2.2	50112	0	0	0	0	0	0	1038
2.2	50256	0	0	0	0	0	0	1056
2.2	50400	0	0	0	0	0	0	1065
2.2	50544	0	0	0	0	0	0	1056
2.2	50688	0	0	0	0	0	0	1035
2.2	50832	0	0	0	0	0	0	993
2.2	50976	0	0	0	0	0	0	1026
2.2	51120	0	0	0	0	0	0	1041
2.2	51264	0	0	0	0	0	0	996
2.2	51408	0	0	0	0	0	0	1083
2.2	51552	0	0	0	0	0	0	1107
2.2	51696	0	0	0	0	0	0	1101
2.2	51840	0	0	0	0	0	0	1101
2.2	51984	0	0	0	0	0	0	1020
2.2	52128	0	0	0	0	0	0	1023
2.2	52272	0	0	0	0	0	0	1041
2.2	52416	0	0	0	0	0	0	1035
2.2	52560	0	0	0	0	0	0	1095
2.2	52704	0	0	0	0	0	0	1089
2.2	52848	0	0	0	0	0	0	1065
2.2	52992	0	0	0	0	0	0	1161
2.2	53136	0	0	0	0	0	0	1095
2.2	53280	0	0	0	0	0	0	1065
2.2	53424	0	0	0	0	0	0	1041
2.2	53568	0	0	0	0	0	0	1074
2.2	53712	0	0	0	0	0	0	1119
2.2	53856	0	0	0	0	0	0	1056
2.2	54000	0	0	0	0	0	0	1089
2.2	54144	0	0	0	0	0	0	1161
2.2	54288	0	0	0	0	0	0	1119
2.2	54432	0	0	0	0	0	0	1074
2.2	54576	0	0	0	0	0	0	1164
2.2	54720	0	0	0	0	0	0	1074
2.2	54864	0	0	0	0	0	0	1083
2.2	55008	0	0	0	0	0	0	1107
2.2	55152	0	0	0	0	0	0	1128
2.2	55296	0	0	0	0	0	0	1020
2.2	55440	0	0	0	0	0	0	1068
2.2	55584	0	0	0	0	0	0	1092
2.2	55728	0	0	0	0	0	0	1086
2.2	55872	0	0	0	0	0	0	1056
2.2	56016	0	0	0	0	0	0	1065
2.2	56160	0	0	0	0	0	0	1200
2.2	56304	0	0	0	0	0	0	1107
2.2	56448	0	0	0	0	0	0	1005
2.2	56592	0	0	0	0	0	0	1023
2.2	56736	0	0	0	0	0	0	1023
2.2	56880	0	0	0	0	0	0	1017
2.2	57024	0	0	0	0	0	0	1053
2.2	57168	0	0	0	0	0	0	1044
2.2	57312	0	0	0	0	0	0	1062
2.2	57456	0	0	0	0	0	0	993
2.2	57600	0	0	0	0	0	0	948
2.2	57744	0	0	0	0	0	0	1011
2.2	57888	0	0	0	0	0	0	1041
2.2	58032	0	0	0	0	0	0	1101
2.2	58176	0	0	0	0	0	0	1101
2.2	58320	0	0	0	0	0	0	1068
2.2	58464	0	0	0	0	0	0	1134
2.2	58608	0	0	0	0	0	0	1122
2.2	58752	0	0	0	0	0	0	1086
2.2	58896	0	0	0	0	0	0	1086
2.2	59040	0	0	0	0	0	0	1134
2.2	59184	0	0	0	0	0	0	1113
2.2	59328	0	0	0	0	0	0	1059
2.2	59472	0	0	0	0	0	0	1092
2.2	59616	0	0	0	0	0	0	1113
2.2	59760	0	0	0	0	0	0	1005
2.2	59904	0	0	0	0	0	0	960
2.2	60048	0	0	0	0	0	0	954
2.2	60192	0	0	0	0	0	0	1008
2.2	60336	0	0	0	0	0	0	1035
2.2	60480	0	0	0	0	0	0	1095
2.2	60624	0	0	0	0	0	0	1095
2.2	60768	0	0	0	0	0	0	1065
2.2	60912	0	0	0	0	0	0	1089
2.2	61056	0	0	0	0	0	0	1083
2.2	61200	0	0	0	0	0	0	1050
2.2	61344	0	0	0	0	0	0	948
2.2	61488	0	0	0	0	0	0	981
2.2	61632	0	0	0	0	0	0	1077
2.2	61776	0	0	0	0	0	0	1098
2.2	61920	0	0	0	0	0	0	1113
2.2	62064	0	0	0	0	0	0	1074
2.2	62208	0	0	0	0	0	0	987
2.2	62352	0	0	0	0	0	0	969
2.2	62496	0	0	0	0	0	0	1029
2.2	62640	0	0	0	0	0	0	1068
2.2	62784	0	0	0	0	0	0	999
2.2	62928	0	0	0	0	0	0	1065
2.2	63072	0	0	0	0	0	0	1161
2.2	63216	0	0	0	0	0	0	1137
2.2	63360	0	0	0	0	0	0	1146
2.2	63504	0	0	0	0	0	0	1119
2.2	63648	0	0	0	0	0	0	1038
2.2	63792	0	0	0	0	0	0	1062
2.2	63936	0	0	0	0	0	0	1065
2.2	64080	0	0	0	0	0	0	1059
2.2	64224	0	0	0	0	0	0	1014
2.2	64368	0	0	0	0	0	0	1014
2.2	64512	0	0	0	0	0	0	1044
2.2	64656	0	0	0	0	0	0	1023
2.2	64800	0	0	0	0	0	0	1050
2.2	64944	0	0	0	0	0	0	1095
2.2	65088	0	0	0	0	0	0	1032
2.2	65232	0	0	0	0	0	0	1032
2.2	65376	0	0	0	0	0	0	981
2.2	65520	0	0	0	0	0	0	1119
2.2	65664	0	0	0	0	0	0	1044
2.2	65808	0	0	0	0	0	0	987
2.2	65952	0	0	0	0	0	0	966
2.2	66096	0	0	0	0	0	0	1017
2.2	66240	0	0	0	0	0	0	939
2.2	66384	0	0	0	0	0	0	975
2.2	66528	0	0	0	0	0	0	945
2.2	66672	0	0	0	0	0	0	1014
2.2	66816	0	0	0	0	0	0	1065
2.2	66960	0	0	0	0	0	0	1098
2.2	67104	0	0	0	0	0	0	1140
2.2	67248	0	0	0	0	0	0	1131
2.2	67392	0	0	0	0	0	0	1089
2.2	67536	0	0	0	0	0	0	1086
2.2	67680	0	0	0	0	0	0	1080
2.2	67824	0	0	0	0	0	0	1080
2.2	67968	0	0	0	0	0	0	1041
2.2	68112	0	0	0	0	0	0	933
2.2	68256	0	0	0	0	0	0	1014
2.2	68400	0	0	0	0	0	0	1071
2.2	68544	0	0	0	0	0	0	1035
2.2	68688	0	0	0	0	0	0	1020
2.2	68832	0	0	0	0	0	0	1020
2.2	68976	0	0	0	0	0	0	1047
2.2	69120	0	0	0	0	0	0	1035
3.2	43344	0	366	0	366	366	3135.41	3183
3.2	43488	0	359	0	359	359	3020.1	3222
3.2	43632	0	350	0	350	350	2999.66	3198
3.2	43776	0	343	0	343	343	2913.42	3237
3.2	43920	0	329	0	329	329	2804.87	3276
3.2	44064	0	320	0	320	320	2678.59	3282
3.2	44208	0	313	0	313	313	2681.08	3282
3.2	44352	0	304	0	304	304	2622.48	3354
3.2	44496	0	294	0	294	294	2452.74	3423
3.2	44640	0	284	0	284	284	2439.26	3372
3.2	44784	0	277	0	277	277	2345.65	3243
3.2	44928	0	266	0	266	266	2230.11	3108
3.2	45072	0	259	0	259	259	2225	3126
3.2	45216	0	251	0	251	251	2164.37	3258
3.2	45360	0	242	0	242	242	2114.82	3267
3.2	45504	0	234	0	234	234	1954.76	3207
3.2	45648	0	227	0	227	227	1891.42	3105
3.2	45792	0	220	0	220	220	1839.14	3108
3.2	45936	0	212	0	212	212	1828.95	3243
3.2	46080	0	205	0	205	205	1790.98	3219
3.2	46224	0	195	0	195	195	1620.79	3243
3.2	46368	0	184	0	184	184	1531.09	3333
3.2	46512	0	176	0	176	176	1449.55	3330
3.2	46656	0	168	0	168	168	1382.35	3258
3.2	46800	0	160	0	160	160	1329.76	3297
3.2	46944	0	157	0	157	157	1253.58	3147
3.2	47088	0	143	0	143	143	1141.07	3303
3.2	47232	0	130	0	130	130	1064.46	3333
3.2	47376	0	126	0	126	126	969.404	3264
3.2	47520	0	111	0	111	111	852.243	3183
3.2	47664	0	99	0	99	99	739.676	3129
3.2	47808	0	90	0	90	90	672.498	3267
3.2	47952	0	81	0	81	81	573.149	3276
3.2	48096	0	73	0	73	73	510.504	3153
3.2	48240	0	61	0	61	61	441.576	3141
3.2	48384	0	52	0	52	52	348.341	3162
3.2	48528	0	45	0	45	45	284.981	3222
3.2	48672	0	40	0	40	40	245.666	3333
3.2	48816	0	28	0	28	28	182.455	3228
3.2	48960	0	20	0	20	20	133.531	3174
3.2	49104	0	14	0	14	14	91.2	3162
3.2	49248	0	10	0	10	10	56.7619	3204
3.2	49392	0	3	0	3	3	19.4074	3249
3.2	49536	0	1	0	1	1	3.11111	3240
3.2	49680	0	0	0	0	0	0	3078
3.2	49824	0	0	0	0	0	0	3147
3.2	49968	0	0	0	0	0	0	3129
3.2	50112	0	0	0	0	0	0	3138
3.2	50256	0	0	0	0	0	0	3072
3.2	50400	0	0	0	0	0	0	3084
3.2	50544	0	0	0	0	0	0	3129
3.2	50688	0	0	0	0	0	0	3132
3.2	50832	0	0	0	0	0	0	3174
3.2	50976	0	0	0	0	0	0	3132
3.2	51120	0	0	0	0	0	0	3141
3.2	51264	0	0	0	0	0	0	3000
3.2	51408	0	0	0	0	0	0	3204
3.2	51552	0	0	0	0	0	0	3036
3.2	51696	0	0	0	0	0	0	3246
3.2	51840	0	0	0	0	0	0	3279
3.2	51984	0	0	0	0	0	0	3192
3.2	52128	0	0	0	0	0	0	3084
3.2	52272	0	0	0	0	0	0	3126
3.2	52416	0	0	0	0	0	0	2991
3.2	52560	0	0	0	0	0	0	3063
3.2	52704	0	0	0	0	0	0	3141
3.2	52848	0	0	0	0	0	0	3264
3.2	52992	0	0	0	0	0	0	3249
3.2	53136	0	0	0	0	0	0	3255
3.2	53280	0	0	0	0	0	0	3246
3.2	53424	0	0	0	0	0	0	3360
3.2	53568	0	0	0	0	0	0	3120
3.2	53712	0	0	0	0	0	0	3180
3.2	53856	0	0	0	0	0	0	3201
3.2	54000	0	0	0	0	0	0	3216
3.2	54144	0	0	0	0	0	0	3006
3.2	54288	0	0	0	0	0	0	3072
3.2	54432	0	0	0	0	0	0	3177
3.2	54576	0	0	0	0	0	0	3222
3.2	54720	0	0	0	0	0	0	3363
3.2	54864	0	0	0	0	0	0	3174
3.2	55008	0	0	0	0	0	0	3150
3.2	55152	0	0	0	0	0	0	3165
3.2	55296	0	0	0	0	0	0	3123
3.2	55440	0	0	0	0	0	0	3225
3.2	55584	0	0	0	0	0	0	3126
3.2	55728	0	0	0	0	0	0	3003
3.2	55872	0	0	0	0	0	0	3105
3.2	56016	0	0	0	0	0	0	3033
3.2	56160	0	0	0	0	0	0	3120
3.2	56304	0	0	0	0	0	0	3192
3.2	56448	0	0	0	0	0	0	3240
3.2	56592	0	0	0	0	0	0	3093
3.2	56736	0	0	0	0	0	0	3180
3.2	56880	0	0	0	0	0	0	3063
3.2	57024	0	0	0	0	0	0	3114
3.2	57168	0	0	0	0	0	0	3123
3.2	57312	0	0	0	0	0	0	3156
3.2	57456	0	0	0	0	0	0	3048
3.2	57600	0	0	0	0	0	0	3123
3.2	57744	0	0	0	0	0	0	3141
3.2	57888	0	0	0	0	0	0	3084
3.2	58032	0	0	0	0	0	0	3027
3.2	58176	0	0	0	0	0	0	3207
3.2	58320	0	0	0	0	0	0	3108
3.2	58464	0	0	0	0	0	0	3027
3.2	58608	0	0	0	0	0	0	3174
3.2	58752	0	0	0	0	0	0	3120
3.2	58896	0	0	0	0	0	0	3069
3.2	59040	0	0	0	0	0	0	3081
3.2	59184	0	0	0	0	0	0	3021
3.2	59328	0	0	0	0	0	0	3036
3.2	59472	0	0	0	0	0	0	3090
3.2	59616	0	0	0	0	0	0	3117
3.2	59760	0	0	0	0	0	0	3099
3.2	59904	0	0	0	0	0	0	3033
3.2	60048	0	0	0	0	0	0	3096
3.2	60192	0	0	0	0	0	0	3183
3.2	60336	0	0	0	0	0	0	3225
3.2	60480	0	0	0	0	0	0	3117
3.2	60624	0	0	0	0	0	0	3243
3.2	60768	0	0	0	0	0	0	3189
3.2	60912	0	0	0	0	0	0	3144
3.2	61056	0	0	0	0	0	0	3102
3.2	61200	0	0	0	0	0	0	3174
3.2	61344	0	0	0	0	0	0	3249
3.2	61488	0	0	0	0	0	0	3198
3.2	61632	0	0	0	0	0	0	3165
3.2	61776	0	0	0	0	0	0	3150
3.2	61920	0	0	0	0	0	0	3186
3.2	62064	0	0	0	0	0	0	3126
3.2	62208	0	0	0	0	0	0	3177
3.2	62352	0	0	0	0	0	0	3228
3.2	62496	0	0	0	0	0	0	3258
3.2	62640	0	0	0	0	0	0	3195
3.2	62784	0	0	0	0	0	0	3249
3.2	62928	0	0	0	0	0	0	3066
3.2	63072	0	0	0	0	0	0	3171
3.2	63216	0	0	0	0	0	0	3210
3.2	63360	0	0	0	0	0	0	3144
3.2	63504	0	0	0	0	0	0	3285
3.2	63648	0	0	0	0	0	0	3375
3.2	63792	0	0	0	0	0	0	3123
3.2	63936	0	0	0	0	0	0	3300
3.2	64080	0	0	0	0	0	0	3255
3.2	64224	0	0	0	0	0	0	3369
3.2	64368	0	0	0	0	0	0	3339
3.2	64512	0	0	0	0	0	0	3375
3.2	64656	0	0	0	0	0	0	3177
3.2	64800	0	0	0	0	0	0	3210
3.2	64944	0	0	0	0	0	0	3165
3.2	65088	0	0	0	0	0	0	3141
3.2	65232	0	0	0	0	0	0	3288
3.2	65376	0	0	0	0	0	0	3228
3.2	65520	0	0	0	0	0	0	3201
3.2	65664	0	0	0	0	0	0	3081
3.2	65808	0	0	0	0	0	0	3099
3.2	65952	0	0	0	0	0	0	3117
3.2	66096	0	0	0	0	0	0	3129
3.2	66240	0	0	0	0	0	0	3210
3.2	66384	0	0	0	0	0	0	3216
3.2	66528	0	0	0	0	0	0	3204
3.2	66672	0	0	0	0	0	0	3237
3.2	66816	0	0	0	0	0	0	3183
3.2	66960	0	0	0	0	0	0	3210
3.2	67104	0	0	0	0	0	0	3051
3.2	67248	0	0	0	0	0	0	3021
3.2	67392	0	0	0	0	0	0	3195
3.2	67536	0	0	0	0	0	0	3105
3.2	67680	0	0	0	0	0	0	3144
3.2	67824	0	0	0	0	0	0	3207
3.2	67968	0	0	0	0	0	0	3222
3.2	68112	0	0	0	0	0	0	3216
3.2	68256	0	0	0	0	0	0	3120
3.2	68400	0	0	0	0	0	0	3192
3.2	68544	0	0	0	0	0	0	3087
3.2	68688	0	0	0	0	0	0	3123
3.2	68832	0	0	0	0	0	0	3090
3.2	68976	0	0	0	0	0	0	3021
3.2	69120	0	0	0	0	0	0	3297
4.1	43344	0	51	0	51	51	477.521	2337
4.1	43488	0	48	0	48	48	181.224	2583
4.1	43632	0	45	0	45	45	181.224	2451
4.1	43776	0	41	0	41	41	265.366	2337
4.1	43920	0	40	0	40	40	150.223	2373
4.1	44064	0	40	0	40	40	150.223	2205
4.1	44208	0	38	0	38	38	382.429	2211
4.1	44352	0	37	0	37	37	120.179	2019
4.1	44496	0	34	0	34	34	120.179	2106
4.1	44640	0	31	0	31	31	323.377	2097
4.1	44784	0	29	0	29	29	202.242	1986
4.1	44928	0	26	0	26	26	88.1368	2232
4.1	45072	0	21	0	21	21	259.295	2214
4.1	45216	0	15	0	15	15	58.0923	2163
4.1	45360	0	10	0	10	10	58.0923	2208
4.1	45504	0	5	0	5	5	15.0222	2292
4.1	45648	0	4	0	4	4	15.0222	2280
4.1	45792	0	4	0	4	4	15.0222	2250
4.1	45936	0	2	0	2	2	0	2283
4.1	46080	0	0	0	0	0	0	2193
4.1	46224	0	0	0	0	0	0	2031
4.1	46368	0	0	0	0	0	0	2034
4.1	46512	0	0	0	0	0	0	2013
4.1	46656	0	0	0	0	0	0	2049
4.1	46800	0	0	0	0	0	0	2076
4.1	46944	0	0	0	0	0	0	2127
4.1	47088	0	0	0	0	0	0	2070
4.1	47232	0	0	0	0	0	0	1980
4.1	47376	0	0	0	0	0	0	2052
4.1	47520	0	0	0	0	0	0	2091
4.1	47664	0	0	0	0	0	0	2046
4.1	47808	0	0	0	0	0	0	1950
4.1	47952	0	0	0	0	0	0	2088
4.1	48096	0	0	0	0	0	0	1980
4.1	48240	0	0	0	0	0	0	2100
4.1	48384	0	0	0	0	0	0	2088
4.1	48528	0	0	0	0	0	0	2022
4.1	48672	0	0	0	0	0	0	2043
4.1	48816	0	0	0	0	0	0	2064
4.1	48960	0	0	0	0	0	0	1911
4.1	49104	0	0	0	0	0	0	2043
4.1	49248	0	0	0	0	0	0	2127
4.1	49392	0	0	0	0	0	0	2145
4.1	49536	0	0	0	0	0	0	2145
4.1	49680	0	0	0	0	0	0	2157
4.1	49824	0	0	0	0	0	0	2118
4.1	49968	0	0	0	0	0	0	2124
4.1	50112	0	0	0	0	0	0	2088
4.1	50256	0	0	0	0	0	0	2142
4.1	50400	0	0	0	0	0	0	2124
4.1	50544	0	0	0	0	0	0	2139
4.1	50688	0	0	0	0	0	0	2208
4.1	50832	0	0	0	0	0	0	2223
4.1	50976	0	0	0	0	0	0	2079
4.1	51120	0	0	0	0	0	0	2040
4.1	51264	0	0	0	0	0	0	2076
4.1	51408	0	0	0	0	0	0	2094
4.1	51552	0	0	0	0	0	0	2154
4.1	51696	0	0	0	0	0	0	2157
4.1	51840	0	0	0	0	0	0	2175
4.1	51984	0	0	0	0	0	0	2079
4.1	52128	0	0	0	0	0	0	2124
4.1	52272	0	0	0	0	0	0	2088
4.1	52416	0	0	0	0	0	0	2073
4.1	52560	0	0	0	0	0	0	2115
4.1	52704	0	0	0	0	0	0	2124
4.1	52848	0	0	0	0	0	0	2091
4.1	52992	0	0	0	0	0	0	2040
4.1	53136	0	0	0	0	0	0	2001
4.1	53280	0	0	0	0	0	0	1941
4.1	53424	0	0	0	0	0	0	2019
4.1	53568	0	0	0	0	0	0	2064
4.1	53712	0	0	0	0	0	0	1962
4.1	53856	0	0	0	0	0	0	2034
4.1	54000	0	0	0	0	0	0	1974
4.1	54144	0	0	0	0	0	0	2082
4.1	54288	0	0	0	0	0	0	2163
4.1	54432	0	0	0	0	0	0	2088
4.1	54576	0	0	0	0	0	0	2160
4.1	54720	0	0	0	0	0	0	2217
4.1	54864	0	0	0	0	0	0	2037
4.1	55008	0	0	0	0	0	0	2079
4.1	55152	0	0	0	0	0	0	2070
4.1	55296	0	0	0	0	0	0	2151
4.1	55440	0	0	0	0	0	0	2280
4.1	55584	0	0	0	0	0	0	2088
4.1	55728	0	0	0	0	0	0	2040
4.1	55872	0	0	0	0	0	0	2118
4.1	56016	0	0	0	0	0	0	2157
4.1	56160	0	0	0	0	0	0	2046
4.1	56304	0	0	0	0	0	0	2109
4.1	56448	0	0	0	0	0	0	2127
4.1	56592	0	0	0	0	0	0	2019
4.1	56736	0	0	0	0	0	0	1956
4.1	56880	0	0	0	0	0	0	2067
4.1	57024	0	0	0	0	0	0	2139
4.1	57168	0	0	0	0	0	0	2277
4.1	57312	0	0	0	0	0	0	2121
4.1	57456	0	0	0	0	0	0	2190
4.1	57600	0	0	0	0	0	0	2193
4.1	57744	0	0	0	0	0	0	2232
4.1	57888	0	0	0	0	0	0	2154
4.1	58032	0	0	0	0	0	0	2160
4.1	58176	0	0	0	0	0	0	2166
4.1	58320	0	0	0	0	0	0	2214
4.1	58464	0	0	0	0	0	0	2268
4.1	58608	0	0	0	0	0	0	2157
4.1	58752	0	0	0	0	0	0	2211
4.1	58896	0	0	0	0	0	0	2079
4.1	59040	0	0	0	0	0	0	2112
4.1	59184	0	0	0	0	0	0	2214
4.1	59328	0	0	0	0	0	0	2256
4.1	59472	0	0	0	0	0	0	2319
4.1	59616	0	0	0	0	0	0	2319
4.1	59760	0	0	0	0	0	0	2166
4.1	59904	0	0	0	0	0	0	2139
4.1	60048	0	0	0	0	0	0	2151
4.1	60192	0	0	0	0	0	0	2076
4.1	60336	0	0	0	0	0	0	2061
4.1	60480	0	0	0	0	0	0	2286
4.1	60624	0	0	0	0	0	0	2085
4.1	60768	0	0	0	0	0	0	2025
4.1	60912	0	0	0	0	0	0	2043
4.1	61056	0	0	0	0	0	0	2109
4.1	61200	0	0	0	0	0	0	2025
4.1	61344	0	0	0	0	0	0	2013
4.1	61488	0	0	0	0	0	0	2064
4.1	61632	0	0	0	0	0	0	2085
4.1	61776	0	0	0	0	0	0	2058
4.1	61920	0	0	0	0	0	0	2121
4.1	62064	0	0	0	0	0	0	2049
4.1	62208	0	0	0	0	0	0	2157
4.1	62352	0	0	0	0	0	0	2163
4.1	62496	0	0	0	0	0	0	2031
4.1	62640	0	0	0	0	0	0	2004
4.1	62784	0	0	0	0	0	0	2187
4.1	62928	0	0	0	0	0	0	2151
4.1	63072	0	0	0	0	0	0	2094
4.1	63216	0	0	0	0	0	0	2127
4.1	63360	0	0	0	0	0	0	2148
4.1	63504	0	0	0	0	0	0	2091
4.1	63648	0	0	0	0	0	0	2115
4.1	63792	0	0	0	0	0	0	2106
4.1	63936	0	0	0	0	0	0	2133
4.1	64080	0	0	0	0	0	0	2145
4.1	64224	0	0	0	0	0	0	2076
4.1	64368	0	0	0	0	0	0	2091
4.1	64512	0	0	0	0	0	0	2133
4.1	64656	0	0	0	0	0	0	2169
4.1	64800	0	0	0	0	0	0	2121
4.1	64944	0	0	0	0	0	0	2148
4.1	65088	0	0	0	0	0	0	2142
4.1	65232	0	0	0	0	0	0	2256
4.1	65376	0	0	0	0	0	0	2172
4.1	65520	0	0	0	0	0	0	2109
4.1	65664	0	0	0	0	0	0	2205
4.1	65808	0	0	0	0	0	0	2190
4.1	65952	0	0	0	0	0	0	2169
4.1	66096	0	0	0	0	0	0	2127
4.1	66240	0	0	0	0	0	0	2124
4.1	66384	0	0	0	0	0	0	2211
4.1	66528	0	0	0	0	0	0	2187
4.1	66672	0	0	0	0	0	0	2130
4.1	66816	0	0	0	0	0	0	2271
4.1	66960	0	0	0	0	0	0	2085
4.1	67104	0	0	0	0	0	0	2115
4.1	67248	0	0	0	0	0	0	2166
4.1	67392	0	0	0	0	0	0	2178
4.1	67536	0	0	0	0	0	0	2220
4.1	67680	0	0	0	0	0	0	2187
4.1	67824	0	0	0	0	0	0	2025
4.1	67968	0	0	0	0	0	0	1992
4.1	68112	0	0	0	0	0	0	2064
4.1	68256	0	0	0	0	0	0	2136
4.1	68400	0	0	0	0	0	0	2100
4.1	68544	0	0	0	0	0	0	1956
4.1	68688	0	0	0	0	0	0	1983
4.1	68832	0	0	0	0	0	0	1911
4.1	68976	0	0	0	0	0	0	1947
4.1	69120	0	0	0	0	0	0	1965
4.2	43344	0	29	0	29	29	153.272	1992
4.2	43488	0	28	0	28	28	82.1495	1968
4.2	43632	0	26	0	26	26	186.352	1932
4.2	43776	0	24	0	24	24	195.289	1956
4.2	43920	0	18	0	18	18	79.1059	1986
4.2	44064	0	15	0	15	15	121.224	2022
4.2	44208	0	14	0	14	14	41.0735	1929
4.2	44352	0	9	0	9	9	30.0444	1893
4.2	44496	0	6	0	6	6	13.0256	1947
4.2	44640	0	3	0	3	3	26.0513	2064
4.2	44784	0	3	0	3	3	0	1917
4.2	44928	0	1	0	1	1	0	2022
4.2	45072	0	1	0	1	1	0	2061
4.2	45216	0	0	0	0	0	0	2034
4.2	45360	0	0	0	0	0	0	2064
4.2	45504	0	0	0	0	0	0	1947
4.2	45648	0	0	0	0	0	0	1863
4.2	45792	0	0	0	0	0	0	1887
4.2	45936	0	0	0	0	0	0	1866
4.2	46080	0	0	0	0	0	0	1794
4.2	46224	0	0	0	0	0	0	1809
4.2	46368	0	0	0	0	0	0	1857
4.2	46512	0	0	0	0	0	0	1869
4.2	46656	0	0	0	0	0	0	1800
4.2	46800	0	0	0	0	0	0	1806
4.2	46944	0	0	0	0	0	0	1896
4.2	47088	0	0	0	0	0	0	1749
4.2	47232	0	0	0	0	0	0	1689
4.2	47376	0	0	0	0	0	0	1731
4.2	47520	0	0	0	0	0	0	1782
4.2	47664	0	0	0	0	0	0	1692
4.2	47808	0	0	0	0	0	0	1848
4.2	47952	0	0	0	0	0	0	1824
4.2	48096	0	0	0	0	0	0	1929
4.2	48240	0	0	0	0	0	0	1857
4.2	48384	0	0	0	0	0	0	1812
4.2	48528	0	0	0	0	0	0	1833
4.2	48672	0	0	0	0	0	0	1800
4.2	48816	0	0	0	0	0	0	1809
4.2	48960	0	0	0	0	0	0	1887
4.2	49104	0	0	0	0	0	0	1854
4.2	49248	0	0	0	0	0	0	1827
4.2	49392	0	0	0	0	0	0	1728
4.2	49536	0	0	0	0	0	0	1851
4.2	49680	0	0	0	0	0	0	1857
4.2	49824	0	0	0	0	0	0	1908
4.2	49968	0	0	0	0	0	0	1827
4.2	50112	0	0	0	0	0	0	1809
4.2	50256	0	0	0	0	0	0	1896
4.2	50400	0	0	0	0	0	0	1866
4.2	50544	0	0	0	0	0	0	1821
4.2	50688	0	0	0	0	0	0	1848
4.2	50832	0	0	0	0	0	0	1902
4.2	50976	0	0	0	0	0	0	1947
4.2	51120	0	0	0	0	0	0	1827
4.2	51264	0	0	0	0	0	0	1893
4.2	51408	0	0	0	0	0	0	1869
4.2	51552	0	0	0	0	0	0	1830
4.2	51696	0	0	0	0	0	0	1884
4.2	51840	0	0	0	0	0	0	1839
4.2	51984	0	0	0	0	0	0	1911
4.2	52128	0	0	0	0	0	0	1950
4.2	52272	0	0	0	0	0	0	1938
4.2	52416	0	0	0	0	0	0	1902
4.2	52560	0	0	0	0	0	0	1887
4.2	52704	0	0	0	0	0	0	1905
4.2	52848	0	0	0	0	0	0	1875
4.2	52992	0	0	0	0	0	0	1866
4.2	53136	0	0	0	0	0	0	1944
4.2	53280	0	0	0	0	0	0	1875
4.2	53424	0	0	0	0	0	0	1860
4.2	53568	0	0	0	0	0	0	1908
4.2	53712	0	0	0	0	0	0	2019
4.2	53856	0	0	0	0	0	0	1977
4.2	54000	0	0	0	0	0	0	1935
4.2	54144	0	0	0	0	0	0	1896
4.2	54288	0	0	0	0	0	0	1842
4.2	54432	0	0	0	0	0	0	1893
4.2	54576	0	0	0	0	0	0	1995
4.2	54720	0	0	0	0	0	0	1929
4.2	54864	0	0	0	0	0	0	2025
4.2	55008	0	0	0	0	0	0	1860
4.2	55152	0	0	0	0	0	0	1905
4.2	55296	0	0	0	0	0	0	1836
4.2	55440	0	0	0	0	0	0	1809
4.2	55584	0	0	0	0	0	0	1857
4.2	55728	0	0	0	0	0	0	1911
4.2	55872	0	0	0	0	0	0	2004
4.2	56016	0	0	0	0	0	0	1854
4.2	56160	0	0	0	0	0	0	1923
4.2	56304	0	0	0	0	0	0	1926
4.2	56448	0	0	0	0	0	0	1974
4.2	56592	0	0	0	0	0	0	2004
4.2	56736	0	0	0	0	0	0	1857
4.2	56880	0	0	0	0	0	0	1878
4.2	57024	0	0	0	0	0	0	1926
4.2	57168	0	0	0	0	0	0	1821
4.2	57312	0	0	0	0	0	0	1875
4.2	57456	0	0	0	0	0	0	1923
4.2	57600	0	0	0	0	0	0	1929
4.2	57744	0	0	0	0	0	0	1899
4.2	57888	0	0	0	0	0	0	1860
4.2	58032	0	0	0	0	0	0	1911
4.2	58176	0	0	0	0	0	0	1848
4.2	58320	0	0	0	0	0	0	1881
4.2	58464	0	0	0	0	0	0	1896
4.2	58608	0	0	0	0	0	0	1875
4.2	58752	0	0	0	0	0	0	1893
4.2	58896	0	0	0	0	0	0	2007
4.2	59040	0	0	0	0	0	0	2058
4.2	59184	0	0	0	0	0	0	1977
4.2	59328	0	0	0	0	0	0	1959
4.2	59472	0	0	0	0	0	0	1893
4.2	59616	0	0	0	0	0	0	1848
4.2	59760	0	0	0	0	0	0	1995
4.2	59904	0	0	0	0	0	0	1896
4.2	60048	0	0	0	0	0	0	1953
4.2	60192	0	0	0	0	0	0	1902
4.2	60336	0	0	0	0	0	0	1923
4.2	60480	0	0	0	0	0	0	1893
4.2	60624	0	0	0	0	0	0	1923
4.2	60768	0	0	0	0	0	0	1881
4.2	60912	0	0	0	0	0	0	1941
4.2	61056	0	0	0	0	0	0	1995
4.2	61200	0	0	0	0	0	0	1953
4.2	61344	0	0	0	0	0	0	1917
4.2	61488	0	0	0	0	0	0	1959
4.2	61632	0	0	0	0	0	0	1905
4.2	61776	0	0	0	0	0	0	2025
4.2	61920	0	0	0	0	0	0	2004
4.2	62064	0	0	0	0	0	0	1980
4.2	62208	0	0	0	0	0	0	1929
4.2	62352	0	0	0	0	0	0	1929
4.2	62496	0	0	0	0	0	0	2010
4.2	62640	0	0	0	0	0	0	1944
4.2	62784	0	0	0	0	0	0	2028
4.2	62928	0	0	0	0	0	0	1926
4.2	63072	0	0	0	0	0	0	1917
4.2	63216	0	0	0	0	0	0	2016
4.2	63360	0	0	0	0	0	0	1959
4.2	63504	0	0	0	0	0	0	1917
4.2	63648	0	0	0	0	0	0	1893
4.2	63792	0	0	0	0	0	0	1827
4.2	63936	0	0	0	0	0	0	1977
4.2	64080	0	0	0	0	0	0	2169
4.2	64224	0	0	0	0	0	0	1968
4.2	64368	0	0	0	0	0	0	1875
4.2	64512	0	0	0	0	0	0	1797
4.2	64656	0	0	0	0	0	0	1692
4.2	64800	0	0	0	0	0	0	1800
4.2	64944	0	0	0	0	0	0	1911
4.2	65088	0	0	0	0	0	0	1875
4.2	65232	0	0	0	0	0	0	1875
4.2	65376	0	0	0	0	0	0	1785
4.2	65520	0	0	0	0	0	0	1827
4.2	65664	0	0	0	0	0	0	1845
4.2	65808	0	0	0	0	0	0	1935
4.2	65952	0	0	0	0	0	0	1878
4.2	66096	0	0	0	0	0	0	1884
4.2	66240	0	0	0	0	0	0	2022
4.2	66384	0	0	0	0	0	0	1959
4.2	66528	0	0	0	0	0	0	1944
4.2	66672	0	0	0	0	0	0	1854
4.2	66816	0	0	0	0	0	0	1848
4.2	66960	0	0	0	0	0	0	1938
4.2	67104	0	0	0	0	0	0	2007
4.2	67248	0	0	0	0	0	0	2025
4.2	67392	0	0	0	0	0	0	1881
4.2	67536	0	0	0	0	0	0	1815
4.2	67680	0	0	0	0	0	0	1944
4.2	67824	0	0	0	0	0	0	1959
4.2	67968	0	0	0	0	0	0	1959
4.2	68112	0	0	0	0	0	0	1947
4.2	68256	0	0	0	0	0	0	1848
4.2	68400	0	0	0	0	0	0	1899
4.2	68544	0	0	0	0	0	0	1878
4.2	68688	0	0	0	0	0	0	1881
4.2	68832	0	0	0	0	0	0	1848
4.2	68976	0	0	0	0	0	0	1812
4.2	69120	0	0	0	0	0	0	1890
5.1	43344	0	66	0	66	66	1.33333	4134
5.1	43488	0	61	0	61	61	3.11111	4170
5.1	43632	0	56	0	56	56	1.33333	4173
5.1	43776	0	50	0	50	50	1.33333	4197
5.1	43920	0	46	0	46	46	1.33333	4161
5.1	44064	0	41	0	41	41	0	3975
5.1	44208	0	39	0	39	39	0	4077
5.1	44352	0	35	0	35	35	0	3993
5.1	44496	0	27	0	27	27	0	4176
5.1	44640	0	21	0	21	21	0	4104
5.1	44784	0	17	0	17	17	0	4095
5.1	44928	0	12	0	12	12	0	4071
5.1	45072	0	9	0	9	9	0	4113
5.1	45216	0	7	0	7	7	0	3954
5.1	45360	0	5	0	5	5	0	4032
5.1	45504	0	4	0	4	4	0	4014
5.1	45648	0	3	0	3	3	0	4155
5.1	45792	0	1	0	1	1	0	4008
5.1	45936	0	0	0	0	0	0	4137
5.1	46080	0	0	0	0	0	0	4131
5.1	46224	0	0	0	0	0	0	4014
5.1	46368	0	0	0	0	0	0	4089
5.1	46512	0	0	0	0	0	0	3951
5.1	46656	0	0	0	0	0	0	4062
5.1	46800	0	0	0	0	0	0	4161
5.1	46944	0	0	0	0	0	0	4131
5.1	47088	0	0	0	0	0	0	4149
5.1	47232	0	0	0	0	0	0	3921
5.1	47376	0	0	0	0	0	0	3840
5.1	47520	0	0	0	0	0	0	3978
5.1	47664	0	0	0	0	0	0	4053
5.1	47808	0	0	0	0	0	0	4077
5.1	47952	0	0	0	0	0	0	4071
5.1	48096	0	0	0	0	0	0	4092
5.1	48240	0	0	0	0	0	0	4062
5.1	48384	0	0	0	0	0	0	4074
5.1	48528	0	0	0	0	0	0	4176
5.1	48672	0	0	0	0	0	0	3987
5.1	48816	0	0	0	0	0	0	4083
5.1	48960	0	0	0	0	0	0	4086
5.1	49104	0	0	0	0	0	0	4023
5.1	49248	0	0	0	0	0	0	4020
5.1	49392	0	0	0	0	0	0	4029
5.1	49536	0	0	0	0	0	0	4005
5.1	49680	0	0	0	0	0	0	4041
5.1	49824	0	0	0	0	0	0	4080
5.1	49968	0	0	0	0	0	0	3984
5.1	50112	0	0	0	0	0	0	4077
5.1	50256	0	0	0	0	0	0	4077
5.1	50400	0	0	0	0	0	0	4068
5.1	50544	0	0	0	0	0	0	4110
5.1	50688	0	0	0	0	0	0	4044
5.1	50832	0	0	0	0	0	0	4059
5.1	50976	0	0	0	0	0	0	4185
5.1	51120	0	0	0	0	0	0	3975
5.1	51264	0	0	0	0	0	0	4155
5.1	51408	0	0	0	0	0	0	4041
5.1	51552	0	0	0	0	0	0	4041
5.1	51696	0	0	0	0	0	0	4080
5.1	51840	0	0	0	0	0	0	4128
5.1	51984	0	0	0	0	0	0	4140
5.1	52128	0	0	0	0	0	0	4131
5.1	52272	0	0	0	0	0	0	4146
5.1	52416	0	0	0	0	0	0	4002
5.1	52560	0	0	0	0	0	0	4110
5.1	52704	0	0	0	0	0	0	3972
5.1	52848	0	0	0	0	0	0	4125
5.1	52992	0	0	0	0	0	0	3987
5.1	53136	0	0	0	0	0	0	4002
5.1	53280	0	0	0	0	0	0	4110
5.1	53424	0	0	0	0	0	0	3969
5.1	53568	0	0	0	0	0	0	3942
5.1	53712	0	0	0	0	0	0	3876
5.1	53856	0	0	0	0	0	0	3999
5.1	54000	0	0	0	0	0	0	3969
5.1	54144	0	0	0	0	0	0	3903
5.1	54288	0	0	0	0	0	0	3987
5.1	54432	0	0	0	0	0	0	4011
5.1	54576	0	0	0	0	0	0	4119
5.1	54720	0	0	0	0	0	0	4035
5.1	54864	0	0	0	0	0	0	4170
5.1	55008	0	0	0	0	0	0	3927
5.1	55152	0	0	0	0	0	0	4029
5.1	55296	0	0	0	0	0	0	4035
5.1	55440	0	0	0	0	0	0	4134
5.1	55584	0	0	0	0	0	0	4095
5.1	55728	0	0	0	0	0	0	4146
5.1	55872	0	0	0	0	0	0	3978
5.1	56016	0	0	0	0	0	0	4185
5.1	56160	0	0	0	0	0	0	4101
5.1	56304	0	0	0	0	0	0	4200
5.1	56448	0	0	0	0	0	0	4098
5.1	56592	0	0	0	0	0	0	4275
5.1	56736	0	0	0	0	0	0	4215
5.1	56880	0	0	0	0	0	0	4074
5.1	57024	0	0	0	0	0	0	3978
5.1	57168	0	0	0	0	0	0	4170
5.1	57312	0	0	0	0	0	0	4143
5.1	57456	0	0	0	0	0	0	4074
5.1	57600	0	0	0	0	0	0	4053
5.1	57744	0	0	0	0	0	0	4071
5.1	57888	0	0	0	0	0	0	4041
5.1	58032	0	0	0	0	0	0	3948
5.1	58176	0	0	0	0	0	0	3879
5.1	58320	0	0	0	0	0	0	3972
5.1	58464	0	0	0	0	0	0	4071
5.1	58608	0	0	0	0	0	0	4065
5.1	58752	0	0	0	0	0	0	4074
5.1	58896	0	0	0	0	0	0	4332
5.1	59040	0	0	0	0	0	0	4203
5.1	59184	0	0	0	0	0	0	4107
5.1	59328	0	0	0	0	0	0	4002
5.1	59472	0	0	0	0	0	0	4083
5.1	59616	0	0	0	0	0	0	4056
5.1	59760	0	0	0	0	0	0	4002
5.1	59904	0	0	0	0	0	0	4017
5.1	60048	0	0	0	0	0	0	4062
5.1	60192	0	0	0	0	0	0	3996
5.1	60336	0	0	0	0	0	0	4029
5.1	60480	0	0	0	0	0	0	3969
5.1	60624	0	0	0	0	0	0	4158
5.1	60768	0	0	0	0	0	0	4155
5.1	60912	0	0	0	0	0	0	4050
5.1	61056	0	0	0	0	0	0	4065
5.1	61200	0	0	0	0	0	0	3852
5.1	61344	0	0	0	0	0	0	3828
5.1	61488	0	0	0	0	0	0	3900
5.1	61632	0	0	0	0	0	0	3924
5.1	61776	0	0	0	0	0	0	3870
5.1	61920	0	0	0	0	0	0	3906
5.1	62064	0	0	0	0	0	0	3957
5.1	62208	0	0	0	0	0	0	3837
5.1	62352	0	0	0	0	0	0	4041
5.1	62496	0	0	0	0	0	0	3951
5.1	62640	0	0	0	0	0	0	3948
5.1	62784	0	0	0	0	0	0	3933
5.1	62928	0	0	0	0	0	0	4014
5.1	63072	0	0	0	0	0	0	3864
5.1	63216	0	0	0	0	0	0	3915
5.1	63360	0	0	0	0	0	0	3948
5.1	63504	0	0	0	0	0	0	4005
5.1	63648	0	0	0	0	0	0	4083
5.1	63792	0	0	0	0	0	0	4056
5.1	63936	0	0	0	0	0	0	3912
5.1	64080	0	0	0	0	0	0	3852
5.1	64224	0	0	0	0	0	0	3906
5.1	64368	0	0	0	0	0	0	3930
5.1	64512	0	0	0	0	0	0	3798
5.1	64656	0	0	0	0	0	0	3762
5.1	64800	0	0	0	0	0	0	3897
5.1	64944	0	0	0	0	0	0	4146
5.1	65088	0	0	0	0	0	0	4173
5.1	65232	0	0	0	0	0	0	4089
5.1	65376	0	0	0	0	0	0	4023
5.1	65520	0	0	0	0	0	0	4008
5.1	65664	0	0	0	0	0	0	4056
5.1	65808	0	0	0	0	0	0	4047
5.1	65952	0	0	0	0	0	0	3984
5.1	66096	0	0	0	0	0	0	3960
5.1	66240	0	0	0	0	0	0	4029
5.1	66384	0	0	0	0	0	0	4041
5.1	66528	0	0	0	0	0	0	4122
5.1	66672	0	0	0	0	0	0	4062
5.1	66816	0	0	0	0	0	0	4014
5.1	66960	0	0	0	0	0	0	4077
5.1	67104	0	0	0	0	0	0	4083
5.1	67248	0	0	0	0	0	0	4122
5.1	67392	0	0	0	0	0	0	4245
5.1	67536	0	0	0	0	0	0	4299
5.1	67680	0	0	0	0	0	0	4179
5.1	67824	0	0	0	0	0	0	4068
5.1	67968	0	0	0	0	0	0	4101
5.1	68112	0	0	0	0	0	0	4089
5.1	68256	0	0	0	0	0	0	4053
5.1	68400	0	0	0	0	0	0	4059
5.1	68544	0	0	0	0	0	0	4200
5.1	68688	0	0	0	0	0	0	4128
5.1	68832	0	0	0	0	0	0	4011
5.1	68976	0	0	0	0	0	0	3936
5.1	69120	0	0	0	0	0	0	4095
6.3	43344	524	2680	31	2649	3204	57652.8	12664
6.3	43488	438	2685	21	2664	3123	53975.3	12135
6.3	43632	376	2668	25	2643	3044	51998.9	11897
6.3	43776	364	2665	22	2643	3029	51327.8	12216
6.3	43920	305	2643	21	2622	2948	49453.2	11844
6.3	44064	301	2563	6	2557	2864	48633	11677
6.3	44208	240	2566	9	2557	2806	46322	11832
6.3	44352	241	2535	2	2533	2776	45648.4	11743
6.3	44496	197	2529	5	2524	2726	45236.9	11949
6.3	44640	150	2506	3	2503	2656	42810.5	11794
6.3	44784	137	2481	9	2472	2618	41407.7	11412
6.3	44928	161	2454	2	2452	2615	41742.6	11033
6.3	45072	145	2427	5	2422	2572	41088.7	10763
6.3	45216	127	2400	5	2395	2527	40010.1	10629
6.3	45360	120	2385	6	2379	2505	39246.8	10936
6.3	45504	128	2337	2	2335	2465	37774.3	10754
6.3	45648	93	2303	3	2300	2396	35392.1	10614
6.3	45792	84	2268	0	2268	2352	34734.4	10434
6.3	45936	103	2244	1	2243	2347	35263.4	10286
6.3	46080	98	2219	0	2219	2317	33978	10523
6.3	46224	93	2202	1	2201	2295	34219.8	10620
6.3	46368	77	2162	0	2162	2239	33163.3	10428
6.3	46512	88	2141	0	2141	2229	32707.2	10464
6.3	46656	78	2112	0	2112	2190	32964.6	10593
6.3	46800	70	2082	0	2082	2152	32000.6	10595
6.3	46944	48	2058	0	2058	2106	31403.8	10725
6.3	47088	38	2021	0	2021	2059	30183.3	10298
6.3	47232	41	1995	0	1995	2036	29443.1	10041
6.3	47376	42	1975	0	1975	2017	28884.9	9763
6.3	47520	45	1954	0	1954	1999	28356.5	9663
6.3	47664	40	1929	0	1929	1969	27928.4	10010
6.3	47808	16	1898	0	1898	1914	26599.1	10192
6.3	47952	16	1870	0	1870	1886	26228	9931
6.3	48096	20	1843	0	1843	1863	25942.8	10056
6.3	48240	16	1816	0	1816	1832	25295.6	10252
6.3	48384	14	1795	0	1795	1809	24702.1	9833
6.3	48528	14	1780	0	1780	1794	24479.6	9361
6.3	48672	4	1755	0	1755	1759	23471.5	9148
6.3	48816	2	1723	0	1723	1725	23486.2	9376
6.3	48960	1	1704	0	1704	1705	22880.1	9322
6.3	49104	0	1684	0	1684	1684	22476	9238
6.3	49248	0	1660	0	1660	1660	22593	9202
6.3	49392	0	1637	0	1637	1637	21788.6	9289
6.3	49536	0	1599	0	1599	1599	21021.3	9196
6.3	49680	0	1578	0	1578	1578	20536.4	9427
6.3	49824	0	1551	0	1551	1551	20062	9618
6.3	49968	0	1538	0	1538	1538	19869.9	9480
6.3	50112	0	1507	0	1507	1507	19476.6	9492
6.3	50256	0	1480	0	1480	1480	18708.4	9507
6.3	50400	0	1455	0	1455	1455	18170.3	9645
6.3	50544	0	1433	0	1433	1433	17901	9435
6.3	50688	0	1405	0	1405	1405	17322.7	9255
6.3	50832	0	1380	0	1380	1380	17000.6	9525
6.3	50976	0	1354	0	1354	1354	16697.4	9315
6.3	51120	0	1332	0	1332	1332	16314.3	9471
6.3	51264	0	1310	0	1310	1310	16014.2	9318
6.3	51408	0	1285	0	1285	1285	15598.9	9447
6.3	51552	0	1264	0	1264	1264	15277.8	9612
6.3	51696	0	1242	0	1242	1242	14720.7	9465
6.3	51840	0	1208	0	1208	1208	14298.4	9831
6.3	51984	0	1184	0	1184	1184	13906.3	10005
6.3	52128	0	1156	0	1156	1156	13608	10101
6.3	52272	0	1130	0	1130	1130	12988	9954
6.3	52416	0	1113	0	1113	1113	12833.8	10077
6.3	52560	0	1086	0	1086	1086	12443.6	9975
6.3	52704	0	1058	0	1058	1058	12021.4	10011
6.3	52848	0	1039	0	1039	1039	11715.3	9936
6.3	52992	0	1020	0	1020	1020	11468.1	9816
6.3	53136	0	997	0	997	997	10958	9903
6.3	53280	0	970	0	970	970	10683.8	9879
6.3	53424	0	953	0	953	953	10464.7	9831
6.3	53568	0	933	0	933	933	10175.6	9897
6.3	53712	0	914	0	914	914	9755.52	9981
6.3	53856	0	889	0	889	889	9473.31	9897
6.3	54000	0	865	0	865	865	9092.09	10065
6.3	54144	0	838	0	838	838	8763.88	9837
6.3	54288	0	818	0	818	818	8505.72	9660
6.3	54432	0	784	0	784	784	8045.46	9495
6.3	54576	0	765	0	765	765	7713.39	9789
6.3	54720	0	738	0	738	738	7441.13	9729
6.3	54864	0	715	0	715	715	7210.01	9735
6.3	55008	0	692	0	692	692	6924.76	9525
6.3	55152	0	662	0	662	662	6515.57	9582
6.3	55296	0	636	0	636	636	6009.41	9591
6.3	55440	0	618	0	618	618	5816.33	9567
6.3	55584	0	601	0	601	601	5563.03	9483
6.3	55728	0	581	0	581	581	5381.89	9555
6.3	55872	0	544	0	544	544	4949.59	9747
6.3	56016	0	521	0	521	521	4647.46	9804
6.3	56160	0	502	0	502	502	4432.38	9786
6.3	56304	0	475	0	475	475	4143.12	9825
6.3	56448	0	452	0	452	452	3992	9762
6.3	56592	0	439	0	439	439	3854.83	9930
6.3	56736	0	417	0	417	417	3550.66	9894
6.3	56880	0	399	0	399	399	3477.42	10008
6.3	57024	0	385	0	385	385	3241.33	10125
6.3	57168	0	360	0	360	360	3025	9783
6.3	57312	0	339	0	339	339	2889.86	9759
6.3	57456	0	320	0	320	320	2701.77	9834
6.3	57600	0	296	0	296	296	2462.44	9771
6.3	57744	0	280	0	280	280	2337.36	9432
6.3	57888	0	261	0	261	261	2171.19	9495
6.3	58032	0	238	0	238	238	2000.99	9669
6.3	58176	0	225	0	225	225	1880.92	9777
6.3	58320	0	210	0	210	210	1667.86	9555
6.3	58464	0	188	0	188	188	1447.66	9753
6.3	58608	0	172	0	172	172	1251.49	9786
6.3	58752	0	155	0	155	155	1132.26	9993
6.3	58896	0	136	0	136	136	902.099	9981
6.3	59040	0	125	0	125	125	790.923	9828
6.3	59184	0	117	0	117	117	747.796	9660
6.3	59328	0	108	0	108	108	632.737	9816
6.3	59472	0	95	0	95	95	547.559	9723
6.3	59616	0	82	0	82	82	438.396	9666
6.3	59760	0	71	0	71	71	333.316	9552
6.3	59904	0	64	0	64	64	266.27	9690
6.3	60048	0	54	0	54	54	246.2	9843
6.3	60192	0	49	0	49	49	164.134	9819
6.3	60336	0	46	0	46	46	126.098	9720
6.3	60480	0	41	0	41	41	107.079	9732
6.3	60624	0	35	0	35	35	84.0645	9642
6.3	60768	0	30	0	30	30	38.0355	9870
6.3	60912	0	21	0	21	21	42.032	9798
6.3	61056	0	19	0	19	19	38.0355	9936
6.3	61200	0	14	0	14	14	0	9984
6.3	61344	0	13	0	13	13	0	9933
6.3	61488	0	12	0	12	12	0	9936
6.3	61632	0	11	0	11	11	0	10005
6.3	61776	0	7	0	7	7	0	9741
6.3	61920	0	6	0	6	6	0	9741
6.3	62064	0	5	0	5	5	0	9825
6.3	62208	0	4	0	4	4	0	9597
6.3	62352	0	3	0	3	3	0	9612
6.3	62496	0	3	0	3	3	0	9855
6.3	62640	0	2	0	2	2	0	9717
6.3	62784	0	2	0	2	2	0	9777
6.3	62928	0	2	0	2	2	0	9885
6.3	63072	0	2	0	2	2	0	9834
6.3	63216	0	1	0	1	1	0	9534
6.3	63360	0	1	0	1	1	0	9609
6.3	63504	0	0	0	0	0	0	9429
6.3	63648	0	0	0	0	0	0	9558
6.3	63792	0	0	0	0	0	0	9552
6.3	63936	0	0	0	0	0	0	9546
6.3	64080	0	0	0	0	0	0	9414
6.3	64224	0	0	0	0	0	0	9567
6.3	64368	0	0	0	0	0	0	9438
6.3	64512	0	0	0	0	0	0	9453
6.3	64656	0	0	0	0	0	0	9750
6.3	64800	0	0	0	0	0	0	9651
6.3	64944	0	0	0	0	0	0	9759
6.3	65088	0	0	0	0	0	0	9789
6.3	65232	0	0	0	0	0	0	10164
6.3	65376	0	0	0	0	0	0	10014
6.3	65520	0	0	0	0	0	0	9825
6.3	65664	0	0	0	0	0	0	9792
6.3	65808	0	0	0	0	0	0	9945
6.3	65952	0	0	0	0	0	0	9639
6.3	66096	0	0	0	0	0	0	9762
6.3	66240	0	0	0	0	0	0	9723
6.3	66384	0	0	0	0	0	0	9849
6.3	66528	0	0	0	0	0	0	9618
6.3	66672	0	0	0	0	0	0	9693
6.3	66816	0	0	0	0	0	0	9726
6.3	66960	0	0	0	0	0	0	9954
6.3	67104	0	0	0	0	0	0	9666
6.3	67248	0	0	0	0	0	0	9651
6.3	67392	0	0	0	0	0	0	9780
6.3	67536	0	0	0	0	0	0	9888
6.3	67680	0	0	0	0	0	0	9813
6.3	67824	0	0	0	0	0	0	9651
6.3	67968	0	0	0	0	0	0	9687
6.3	68112	0	0	0	0	0	0	10038
6.3	68256	0	0	0	0	0	0	9762
6.3	68400	0	0	0	0	0	0	9498
6.3	68544	0	0	0	0	0	0	9801
6.3	68688	0	0	0	0	0	0	9858
6.3	68832	0	0	0	0	0	0	9684
6.3	68976	0	0	0	0	0	0	9555
6.3	69120	0	0	0	0	0	0	9912
7.3	43344	0	33	0	33	33	299.709	1041
7.3	43488	0	32	0	32	32	302.642	1107
7.3	43632	0	29	0	29	29	260.627	1143
7.3	43776	0	25	0	25	25	253.592	1116
7.3	43920	0	25	0	25	25	239.622	1146
7.3	44064	0	23	0	23	23	219.556	1080
7.3	44208	0	20	0	20	20	207.47	1098
7.3	44352	0	17	0	17	17	184.47	1080
7.3	44496	0	15	0	15	15	160.414	1068
7.3	44640	0	13	0	13	13	142.34	1092
7.3	44784	0	12	0	12	12	131.31	1134
7.3	44928	0	10	0	10	10	101.27	1044
7.3	45072	0	9	0	9	9	90.2398	1086
7.3	45216	0	8	0	8	8	79.2095	1005
7.3	45360	0	8	0	8	8	79.2095	975
7.3	45504	0	7	0	7	7	72.1678	951
7.3	45648	0	5	0	5	5	46.1186	1002
7.3	45792	0	5	0	5	5	48.1119	1095
7.3	45936	0	3	0	3	3	33.093	1092
7.3	46080	0	3	0	3	3	33.093	1017
7.3	46224	0	1	0	1	1	13.0256	1029
7.3	46368	0	0	0	0	0	0	1116
7.3	46512	0	0	0	0	0	0	1143
7.3	46656	0	0	0	0	0	0	1101
7.3	46800	0	0	0	0	0	0	1092
7.3	46944	0	0	0	0	0	0	1068
7.3	47088	0	0	0	0	0	0	1101
7.3	47232	0	0	0	0	0	0	1101
7.3	47376	0	0	0	0	0	0	1029
7.3	47520	0	0	0	0	0	0	1104
7.3	47664	0	0	0	0	0	0	1095
7.3	47808	0	0	0	0	0	0	1101
7.3	47952	0	0	0	0	0	0	1164
7.3	48096	0	0	0	0	0	0	1107
7.3	48240	0	0	0	0	0	0	1095
7.3	48384	0	0	0	0	0	0	1050
7.3	48528	0	0	0	0	0	0	1044
7.3	48672	0	0	0	0	0	0	1110
7.3	48816	0	0	0	0	0	0	1152
7.3	48960	0	0	0	0	0	0	1176
7.3	49104	0	0	0	0	0	0	1062
7.3	49248	0	0	0	0	0	0	1173
7.3	49392	0	0	0	0	0	0	1140
7.3	49536	0	0	0	0	0	0	1062
7.3	49680	0	0	0	0	0	0	1113
7.3	49824	0	0	0	0	0	0	1230
7.3	49968	0	0	0	0	0	0	1185
7.3	50112	0	0	0	0	0	0	1143
7.3	50256	0	0	0	0	0	0	1104
7.3	50400	0	0	0	0	0	0	1122
7.3	50544	0	0	0	0	0	0	1119
7.3	50688	0	0	0	0	0	0	1050
7.3	50832	0	0	0	0	0	0	981
7.3	50976	0	0	0	0	0	0	1116
7.3	51120	0	0	0	0	0	0	1122
7.3	51264	0	0	0	0	0	0	1155
7.3	51408	0	0	0	0	0	0	1044
7.3	51552	0	0	0	0	0	0	1017
7.3	51696	0	0	0	0	0	0	1005
7.3	51840	0	0	0	0	0	0	1089
7.3	51984	0	0	0	0	0	0	1089
7.3	52128	0	0	0	0	0	0	1095
7.3	52272	0	0	0	0	0	0	1146
7.3	52416	0	0	0	0	0	0	1068
7.3	52560	0	0	0	0	0	0	1179
7.3	52704	0	0	0	0	0	0	1131
7.3	52848	0	0	0	0	0	0	1158
7.3	52992	0	0	0	0	0	0	1119
7.3	53136	0	0	0	0	0	0	1230
7.3	53280	0	0	0	0	0	0	1143
7.3	53424	0	0	0	0	0	0	1056
7.3	53568	0	0	0	0	0	0	1158
7.3	53712	0	0	0	0	0	0	1110
7.3	53856	0	0	0	0	0	0	1122
7.3	54000	0	0	0	0	0	0	1089
7.3	54144	0	0	0	0	0	0	1152
7.3	54288	0	0	0	0	0	0	1077
7.3	54432	0	0	0	0	0	0	1056
7.3	54576	0	0	0	0	0	0	1110
7.3	54720	0	0	0	0	0	0	1179
7.3	54864	0	0	0	0	0	0	1092
7.3	55008	0	0	0	0	0	0	1026
7.3	55152	0	0	0	0	0	0	1005
7.3	55296	0	0	0	0	0	0	996
7.3	55440	0	0	0	0	0	0	1092
7.3	55584	0	0	0	0	0	0	1053
7.3	55728	0	0	0	0	0	0	978
7.3	55872	0	0	0	0	0	0	996
7.3	56016	0	0	0	0	0	0	1011
7.3	56160	0	0	0	0	0	0	1011
7.3	56304	0	0	0	0	0	0	1116
7.3	56448	0	0	0	0	0	0	1095
7.3	56592	0	0	0	0	0	0	1068
7.3	56736	0	0	0	0	0	0	1005
7.3	56880	0	0	0	0	0	0	1062
7.3	57024	0	0	0	0	0	0	1074
7.3	57168	0	0	0	0	0	0	1020
7.3	57312	0	0	0	0	0	0	1143
7.3	57456	0	0	0	0	0	0	1191
7.3	57600	0	0	0	0	0	0	1152
7.3	57744	0	0	0	0	0	0	1146
7.3	57888	0	0	0	0	0	0	1116
7.3	58032	0	0	0	0	0	0	1170
7.3	58176	0	0	0	0	0	0	1137
7.3	58320	0	0	0	0	0	0	1104
7.3	58464	0	0	0	0	0	0	1188
7.3	58608	0	0	0	0	0	0	1140
7.3	58752	0	0	0	0	0	0	1101
7.3	58896	0	0	0	0	0	0	999
7.3	59040	0	0	0	0	0	0	1194
7.3	59184	0	0	0	0	0	0	1182
7.3	59328	0	0	0	0	0	0	1143
7.3	59472	0	0	0	0	0	0	1095
7.3	59616	0	0	0	0	0	0	1065
7.3	59760	0	0	0	0	0	0	1113
7.3	59904	0	0	0	0	0	0	1029
7.3	60048	0	0	0	0	0	0	1059
7.3	60192	0	0	0	0	0	0	1056
7.3	60336	0	0	0	0	0	0	1029
7.3	60480	0	0	0	0	0	0	1131
7.3	60624	0	0	0	0	0	0	1149
7.3	60768	0	0	0	0	0	0	1092
7.3	60912	0	0	0	0	0	0	1053
7.3	61056	0	0	0	0	0	0	1068
7.3	61200	0	0	0	0	0	0	1083
7.3	61344	0	0	0	0	0	0	1062
7.3	61488	0	0	0	0	0	0	1053
7.3	61632	0	0	0	0	0	0	1113
7.3	61776	0	0	0	0	0	0	1077
7.3	61920	0	0	0	0	0	0	1134
7.3	62064	0	0	0	0	0	0	1101
7.3	62208	0	0	0	0	0	0	1080
7.3	62352	0	0	0	0	0	0	1185
7.3	62496	0	0	0	0	0	0	1239
7.3	62640	0	0	0	0	0	0	1191
7.3	62784	0	0	0	0	0	0	1146
7.3	62928	0	0	0	0	0	0	1071
7.3	63072	0	0	0	0	0	0	1104
7.3	63216	0	0	0	0	0	0	1047
7.3	63360	0	0	0	0	0	0	1104
7.3	63504	0	0	0	0	0	0	1098
7.3	63648	0	0	0	0	0	0	1119
7.3	63792	0	0	0	0	0	0	1050
7.3	63936	0	0	0	0	0	0	1071
7.3	64080	0	0	0	0	0	0	1197
7.3	64224	0	0	0	0	0	0	1059
7.3	64368	0	0	0	0	0	0	1062
7.3	64512	0	0	0	0	0	0	1113
7.3	64656	0	0	0	0	0	0	1185
7.3	64800	0	0	0	0	0	0	1095
7.3	64944	0	0	0	0	0	0	1143
7.3	65088	0	0	0	0	0	0	1050
7.3	65232	0	0	0	0	0	0	1140
7.3	65376	0	0	0	0	0	0	1143
7.3	65520	0	0	0	0	0	0	1122
7.3	65664	0	0	0	0	0	0	1128
7.3	65808	0	0	0	0	0	0	1083
7.3	65952	0	0	0	0	0	0	1086
7.3	66096	0	0	0	0	0	0	1086
7.3	66240	0	0	0	0	0	0	1119
7.3	66384	0	0	0	0	0	0	1206
7.3	66528	0	0	0	0	0	0	1170
7.3	66672	0	0	0	0	0	0	1128
7.3	66816	0	0	0	0	0	0	1119
7.3	66960	0	0	0	0	0	0	1140
7.3	67104	0	0	0	0	0	0	1080
7.3	67248	0	0	0	0	0	0	1101
7.3	67392	0	0	0	0	0	0	1071
7.3	67536	0	0	0	0	0	0	1143
7.3	67680	0	0	0	0	0	0	1098
7.3	67824	0	0	0	0	0	0	1143
7.3	67968	0	0	0	0	0	0	1191
7.3	68112	0	0	0	0	0	0	1089
7.3	68256	0	0	0	0	0	0	1110
7.3	68400	0	0	0	0	0	0	1155
7.3	68544	0	0	0	0	0	0	1167
7.3	68688	0	0	0	0	0	0	1152
7.3	68832	0	0	0	0	0	0	1110
7.3	68976	0	0	0	0	0	0	1092
7.3	69120	0	0	0	0	0	0	1035
8.2	43344	0	40	0	40	40	207.368	1539
8.2	43488	0	38	0	38	38	169.337	1590
8.2	43632	0	38	0	38	38	140.239	1671
8.2	43776	0	33	0	33	33	166.294	1578
8.2	43920	0	32	0	32	32	166.294	1506
8.2	44064	0	28	0	28	28	46.1166	1641
8.2	44208	0	24	0	24	24	85.1935	1554
8.2	44352	0	21	0	21	21	108.202	1602
8.2	44496	0	20	0	20	20	85.1935	1542
8.2	44640	0	16	0	16	16	150.228	1671
8.2	44784	0	14	0	14	14	63.1341	1797
8.2	44928	0	13	0	13	13	48.1119	1719
8.2	45072	0	11	0	11	11	56.097	1638
8.2	45216	0	7	0	7	7	41.0756	1572
8.2	45360	0	4	0	4	4	24.0559	1584
8.2	45504	0	3	0	3	3	11.0303	1542
8.2	45648	0	2	0	2	2	11.0303	1560
8.2	45792	0	2	0	2	2	11.0303	1608
8.2	45936	0	2	0	2	2	11.0303	1500
8.2	46080	0	0	0	0	0	0	1434
8.2	46224	0	0	0	0	0	0	1524
8.2	46368	0	0	0	0	0	0	1602
8.2	46512	0	0	0	0	0	0	1635
8.2	46656	0	0	0	0	0	0	1650
8.2	46800	0	0	0	0	0	0	1581
8.2	46944	0	0	0	0	0	0	1545
8.2	47088	0	0	0	0	0	0	1536
8.2	47232	0	0	0	0	0	0	1458
8.2	47376	0	0	0	0	0	0	1425
8.2	47520	0	0	0	0	0	0	1542
8.2	47664	0	0	0	0	0	0	1584
8.2	47808	0	0	0	0	0	0	1413
8.2	47952	0	0	0	0	0	0	1533
8.2	48096	0	0	0	0	0	0	1551
8.2	48240	0	0	0	0	0	0	1527
8.2	48384	0	0	0	0	0	0	1566
8.2	48528	0	0	0	0	0	0	1512
8.2	48672	0	0	0	0	0	0	1584
8.2	48816	0	0	0	0	0	0	1539
8.2	48960	0	0	0	0	0	0	1575
8.2	49104	0	0	0	0	0	0	1497
8.2	49248	0	0	0	0	0	0	1572
8.2	49392	0	0	0	0	0	0	1503
8.2	49536	0	0	0	0	0	0	1539
8.2	49680	0	0	0	0	0	0	1491
8.2	49824	0	0	0	0	0	0	1482
8.2	49968	0	0	0	0	0	0	1470
8.2	50112	0	0	0	0	0	0	1488
8.2	50256	0	0	0	0	0	0	1536
8.2	50400	0	0	0	0	0	0	1539
8.2	50544	0	0	0	0	0	0	1503
8.2	50688	0	0	0	0	0	0	1548
8.2	50832	0	0	0	0	0	0	1590
8.2	50976	0	0	0	0	0	0	1458
8.2	51120	0	0	0	0	0	0	1470
8.2	51264	0	0	0	0	0	0	1446
8.2	51408	0	0	0	0	0	0	1431
8.2	51552	0	0	0	0	0	0	1377
8.2	51696	0	0	0	0	0	0	1527
8.2	51840	0	0	0	0	0	0	1611
8.2	51984	0	0	0	0	0	0	1569
8.2	52128	0	0	0	0	0	0	1485
8.2	52272	0	0	0	0	0	0	1440
8.2	52416	0	0	0	0	0	0	1410
8.2	52560	0	0	0	0	0	0	1443
8.2	52704	0	0	0	0	0	0	1479
8.2	52848	0	0	0	0	0	0	1551
8.2	52992	0	0	0	0	0	0	1539
8.2	53136	0	0	0	0	0	0	1548
8.2	53280	0	0	0	0	0	0	1557
8.2	53424	0	0	0	0	0	0	1572
8.2	53568	0	0	0	0	0	0	1527
8.2	53712	0	0	0	0	0	0	1476
8.2	53856	0	0	0	0	0	0	1473
8.2	54000	0	0	0	0	0	0	1491
8.2	54144	0	0	0	0	0	0	1494
8.2	54288	0	0	0	0	0	0	1524
8.2	54432	0	0	0	0	0	0	1539
8.2	54576	0	0	0	0	0	0	1434
8.2	54720	0	0	0	0	0	0	1527
8.2	54864	0	0	0	0	0	0	1515
8.2	55008	0	0	0	0	0	0	1569
8.2	55152	0	0	0	0	0	0	1512
8.2	55296	0	0	0	0	0	0	1485
8.2	55440	0	0	0	0	0	0	1527
8.2	55584	0	0	0	0	0	0	1467
8.2	55728	0	0	0	0	0	0	1554
8.2	55872	0	0	0	0	0	0	1563
8.2	56016	0	0	0	0	0	0	1566
8.2	56160	0	0	0	0	0	0	1572
8.2	56304	0	0	0	0	0	0	1551
8.2	56448	0	0	0	0	0	0	1683
8.2	56592	0	0	0	0	0	0	1587
8.2	56736	0	0	0	0	0	0	1521
8.2	56880	0	0	0	0	0	0	1551
8.2	57024	0	0	0	0	0	0	1491
8.2	57168	0	0	0	0	0	0	1470
8.2	57312	0	0	0	0	0	0	1461
8.2	57456	0	0	0	0	0	0	1500
8.2	57600	0	0	0	0	0	0	1476
8.2	57744	0	0	0	0	0	0	1497
8.2	57888	0	0	0	0	0	0	1524
8.2	58032	0	0	0	0	0	0	1569
8.2	58176	0	0	0	0	0	0	1593
8.2	58320	0	0	0	0	0	0	1569
8.2	58464	0	0	0	0	0	0	1509
8.2	58608	0	0	0	0	0	0	1569
8.2	58752	0	0	0	0	0	0	1614
8.2	58896	0	0	0	0	0	0	1545
8.2	59040	0	0	0	0	0	0	1512
8.2	59184	0	0	0	0	0	0	1578
8.2	59328	0	0	0	0	0	0	1620
8.2	59472	0	0	0	0	0	0	1560
8.2	59616	0	0	0	0	0	0	1479
8.2	59760	0	0	0	0	0	0	1563
8.2	59904	0	0	0	0	0	0	1482
8.2	60048	0	0	0	0	0	0	1509
8.2	60192	0	0	0	0	0	0	1473
8.2	60336	0	0	0	0	0	0	1521
8.2	60480	0	0	0	0	0	0	1599
8.2	60624	0	0	0	0	0	0	1677
8.2	60768	0	0	0	0	0	0	1560
8.2	60912	0	0	0	0	0	0	1506
8.2	61056	0	0	0	0	0	0	1575
8.2	61200	0	0	0	0	0	0	1533
8.2	61344	0	0	0	0	0	0	1575
8.2	61488	0	0	0	0	0	0	1479
8.2	61632	0	0	0	0	0	0	1527
8.2	61776	0	0	0	0	0	0	1527
8.2	61920	0	0	0	0	0	0	1482
8.2	62064	0	0	0	0	0	0	1446
8.2	62208	0	0	0	0	0	0	1473
8.2	62352	0	0	0	0	0	0	1485
8.2	62496	0	0	0	0	0	0	1491
8.2	62640	0	0	0	0	0	0	1524
8.2	62784	0	0	0	0	0	0	1533
8.2	62928	0	0	0	0	0	0	1506
8.2	63072	0	0	0	0	0	0	1614
8.2	63216	0	0	0	0	0	0	1566
8.2	63360	0	0	0	0	0	0	1497
8.2	63504	0	0	0	0	0	0	1479
8.2	63648	0	0	0	0	0	0	1515
8.2	63792	0	0	0	0	0	0	1587
8.2	63936	0	0	0	0	0	0	1488
8.2	64080	0	0	0	0	0	0	1470
8.2	64224	0	0	0	0	0	0	1554
8.2	64368	0	0	0	0	0	0	1623
8.2	64512	0	0	0	0	0	0	1491
8.2	64656	0	0	0	0	0	0	1416
8.2	64800	0	0	0	0	0	0	1476
8.2	64944	0	0	0	0	0	0	1485
8.2	65088	0	0	0	0	0	0	1554
8.2	65232	0	0	0	0	0	0	1455
8.2	65376	0	0	0	0	0	0	1530
8.2	65520	0	0	0	0	0	0	1542
8.2	65664	0	0	0	0	0	0	1620
8.2	65808	0	0	0	0	0	0	1536
8.2	65952	0	0	0	0	0	0	1527
8.2	66096	0	0	0	0	0	0	1560
8.2	66240	0	0	0	0	0	0	1515
8.2	66384	0	0	0	0	0	0	1536
8.2	66528	0	0	0	0	0	0	1479
8.2	66672	0	0	0	0	0	0	1611
8.2	66816	0	0	0	0	0	0	1545
8.2	66960	0	0	0	0	0	0	1554
8.2	67104	0	0	0	0	0	0	1530
8.2	67248	0	0	0	0	0	0	1584
8.2	67392	0	0	0	0	0	0	1689
8.2	67536	0	0	0	0	0	0	1629
8.2	67680	0	0	0	0	0	0	1569
8.2	67824	0	0	0	0	0	0	1527
8.2	67968	0	0	0	0	0	0	1572
8.2	68112	0	0	0	0	0	0	1500
8.2	68256	0	0	0	0	0	0	1446
8.2	68400	0	0	0	0	0	0	1566
8.2	68544	0	0	0	0	0	0	1548
8.2	68688	0	0	0	0	0	0	1488
8.2	68832	0	0	0	0	0	0	1530
8.2	68976	0	0	0	0	0	0	1587
8.2	69120	0	0	0	0	0	0	1527
9.3	43344	56	226	0	226	282	5812.42	4287
9.3	43488	31	217	0	217	248	4723.2	3953
9.3	43632	23	204	0	204	227	4209.98	3644
9.3	43776	12	185	0	185	197	3477.78	3503
9.3	43920	5	164	0	164	169	2924.56	3513
9.3	44064	2	152	0	152	154	2472.62	3184
9.3	44208	2	134	0	134	136	2068.75	2974
9.3	44352	1	119	0	119	120	1906.67	2944
9.3	44496	1	103	0	103	104	1766.22	3016
9.3	44640	0	97	0	97	97	1510.22	2983
9.3	44784	0	80	0	80	80	1212.04	2980
9.3	44928	0	65	0	65	65	981.878	3001
9.3	45072	0	52	0	52	52	747.732	2977
9.3	45216	0	43	0	43	43	603.649	2995
9.3	45360	0	33	0	33	33	503.75	3189
9.3	45504	0	25	0	25	25	422.715	2985
9.3	45648	0	19	0	19	19	343.312	3081
9.3	45792	0	15	0	15	15	219.267	3114
9.3	45936	0	11	0	11	11	158.217	3300
9.3	46080	0	8	0	8	8	116.186	3318
9.3	46224	0	5	0	5	5	93.1711	3177
9.3	46368	0	4	0	4	4	72.1552	3177
9.3	46512	0	1	0	1	1	21.0159	3177
9.3	46656	0	1	0	1	1	21.0159	3225
9.3	46800	0	1	0	1	1	21.0159	3195
9.3	46944	0	1	0	1	1	21.0159	3174
9.3	47088	0	1	0	1	1	21.0159	3153
9.3	47232	0	1	0	1	1	21.0159	3075
9.3	47376	0	0	0	0	0	0	3135
9.3	47520	0	0	0	0	0	0	3141
9.3	47664	0	0	0	0	0	0	3144
9.3	47808	0	0	0	0	0	0	3210
9.3	47952	0	0	0	0	0	0	3165
9.3	48096	0	0	0	0	0	0	3234
9.3	48240	0	0	0	0	0	0	3357
9.3	48384	0	0	0	0	0	0	3312
9.3	48528	0	0	0	0	0	0	3315
9.3	48672	0	0	0	0	0	0	3306
9.3	48816	0	0	0	0	0	0	3315
9.3	48960	0	0	0	0	0	0	3399
9.3	49104	0	0	0	0	0	0	3213
9.3	49248	0	0	0	0	0	0	3234
9.3	49392	0	0	0	0	0	0	3246
9.3	49536	0	0	0	0	0	0	3165
9.3	49680	0	0	0	0	0	0	3216
9.3	49824	0	0	0	0	0	0	3369
9.3	49968	0	0	0	0	0	0	3351
9.3	50112	0	0	0	0	0	0	3366
9.3	50256	0	0	0	0	0	0	3516
9.3	50400	0	0	0	0	0	0	3540
9.3	50544	0	0	0	0	0	0	3396
9.3	50688	0	0	0	0	0	0	3288
9.3	50832	0	0	0	0	0	0	3273
9.3	50976	0	0	0	0	0	0	3318
9.3	51120	0	0	0	0	0	0	3246
9.3	51264	0	0	0	0	0	0	3306
9.3	51408	0	0	0	0	0	0	3366
9.3	51552	0	0	0	0	0	0	3408
9.3	51696	0	0	0	0	0	0	3471
9.3	51840	0	0	0	0	0	0	3222
9.3	51984	0	0	0	0	0	0	3210
9.3	52128	0	0	0	0	0	0	3417
9.3	52272	0	0	0	0	0	0	3357
9.3	52416	0	0	0	0	0	0	3312
9.3	52560	0	0	0	0	0	0	3327
9.3	52704	0	0	0	0	0	0	3486
9.3	52848	0	0	0	0	0	0	3330
9.3	52992	0	0	0	0	0	0	3408
9.3	53136	0	0	0	0	0	0	3426
9.3	53280	0	0	0	0	0	0	3222
9.3	53424	0	0	0	0	0	0	3330
9.3	53568	0	0	0	0	0	0	3267
9.3	53712	0	0	0	0	0	0	3267
9.3	53856	0	0	0	0	0	0	3261
9.3	54000	0	0	0	0	0	0	3249
9.3	54144	0	0	0	0	0	0	3327
9.3	54288	0	0	0	0	0	0	3348
9.3	54432	0	0	0	0	0	0	3423
9.3	54576	0	0	0	0	0	0	3390
9.3	54720	0	0	0	0	0	0	3438
9.3	54864	0	0	0	0	0	0	3495
9.3	55008	0	0	0	0	0	0	3405
9.3	55152	0	0	0	0	0	0	3450
9.3	55296	0	0	0	0	0	0	3480
9.3	55440	0	0	0	0	0	0	3411
9.3	55584	0	0	0	0	0	0	3303
9.3	55728	0	0	0	0	0	0	3390
9.3	55872	0	0	0	0	0	0	3375
9.3	56016	0	0	0	0	0	0	3360
9.3	56160	0	0	0	0	0	0	3423
9.3	56304	0	0	0	0	0	0	3624
9.3	56448	0	0	0	0	0	0	3387
9.3	56592	0	0	0	0	0	0	3129
9.3	56736	0	0	0	0	0	0	3222
9.3	56880	0	0	0	0	0	0	3171
9.3	57024	0	0	0	0	0	0	3357
9.3	57168	0	0	0	0	0	0	3312
9.3	57312	0	0	0	0	0	0	3204
9.3	57456	0	0	0	0	0	0	3369
9.3	57600	0	0	0	0	0	0	3402
9.3	57744	0	0	0	0	0	0	3408
9.3	57888	0	0	0	0	0	0	3417
9.3	58032	0	0	0	0	0	0	3339
9.3	58176	0	0	0	0	0	0	3366
9.3	58320	0	0	0	0	0	0	3351
9.3	58464	0	0	0	0	0	0	3210
9.3	58608	0	0	0	0	0	0	3165
9.3	58752	0	0	0	0	0	0	3336
9.3	58896	0	0	0	0	0	0	3363
9.3	59040	0	0	0	0	0	0	3537
9.3	59184	0	0	0	0	0	0	3438
9.3	59328	0	0	0	0	0	0	3336
9.3	59472	0	0	0	0	0	0	3216
9.3	59616	0	0	0	0	0	0	3264
9.3	59760	0	0	0	0	0	0	3327
9.3	59904	0	0	0	0	0	0	3351
9.3	60048	0	0	0	0	0	0	3426
9.3	60192	0	0	0	0	0	0	3366
9.3	60336	0	0	0	0	0	0	3216
9.3	60480	0	0	0	0	0	0	3363
9.3	60624	0	0	0	0	0	0	3333
9.3	60768	0	0	0	0	0	0	3342
9.3	60912	0	0	0	0	0	0	3294
9.3	61056	0	0	0	0	0	0	3417
9.3	61200	0	0	0	0	0	0	3447
9.3	61344	0	0	0	0	0	0	3132
9.3	61488	0	0	0	0	0	0	3327
9.3	61632	0	0	0	0	0	0	3354
9.3	61776	0	0	0	0	0	0	3237
9.3	61920	0	0	0	0	0	0	3336
9.3	62064	0	0	0	0	0	0	3177
9.3	62208	0	0	0	0	0	0	3375
9.3	62352	0	0	0	0	0	0	3447
9.3	62496	0	0	0	0	0	0	3444
9.3	62640	0	0	0	0	0	0	3408
9.3	62784	0	0	0	0	0	0	3288
9.3	62928	0	0	0	0	0	0	3279
9.3	63072	0	0	0	0	0	0	3258
9.3	63216	0	0	0	0	0	0	3258
9.3	63360	0	0	0	0	0	0	3378
9.3	63504	0	0	0	0	0	0	3261
9.3	63648	0	0	0	0	0	0	3339
9.3	63792	0	0	0	0	0	0	3300
9.3	63936	0	0	0	0	0	0	3387
9.3	64080	0	0	0	0	0	0	3222
9.3	64224	0	0	0	0	0	0	3297
9.3	64368	0	0	0	0	0	0	3312
9.3	64512	0	0	0	0	0	0	3414
9.3	64656	0	0	0	0	0	0	3399
9.3	64800	0	0	0	0	0	0	3393
9.3	64944	0	0	0	0	0	0	3357
9.3	65088	0	0	0	0	0	0	3438
9.3	65232	0	0	0	0	0	0	3420
9.3	65376	0	0	0	0	0	0	3390
9.3	65520	0	0	0	0	0	0	3240
9.3	65664	0	0	0	0	0	0	3339
9.3	65808	0	0	0	0	0	0	3288
9.3	65952	0	0	0	0	0	0	3297
9.3	66096	0	0	0	0	0	0	3306
9.3	66240	0	0	0	0	0	0	3258
9.3	66384	0	0	0	0	0	0	3300
9.3	66528	0	0	0	0	0	0	3342
9.3	66672	0	0	0	0	0	0	3363
9.3	66816	0	0	0	0	0	0	3348
9.3	66960	0	0	0	0	0	0	3453
9.3	67104	0	0	0	0	0	0	3318
9.3	67248	0	0	0	0	0	0	3351
9.3	67392	0	0	0	0	0	0	3384
9.3	67536	0	0	0	0	0	0	3357
9.3	67680	0	0	0	0	0	0	3309
9.3	67824	0	0	0	0	0	0	3261
9.3	67968	0	0	0	0	0	0	3345
9.3	68112	0	0	0	0	0	0	3228
9.3	68256	0	0	0	0	0	0	3189
9.3	68400	0	0	0	0	0	0	3291
9.3	68544	0	0	0	0	0	0	3228
9.3	68688	0	0	0	0	0	0	3492
9.3	68832	0	0	0	0	0	0	3594
9.3	68976	0	0	0	0	0	0	3336
9.3	69120	0	0	0	0	0	0	3333
10.2	43344	0	62	0	62	62	307.801	1194
10.2	43488	0	61	0	61	61	345.706	1227
10.2	43632	0	59	0	59	59	316.718	1185
10.2	43776	0	57	0	57	57	289.725	1206
10.2	43920	0	56	0	56	56	303.692	1200
10.2	44064	0	49	0	49	49	318.609	1227
10.2	44208	0	43	0	43	43	245.604	1185
10.2	44352	0	40	0	40	40	253.479	1209
10.2	44496	0	37	0	37	37	253.479	1242
10.2	44640	0	34	0	34	34	223.435	1206
10.2	44784	0	29	0	29	29	179.422	1269
10.2	44928	0	26	0	26	26	186.352	1245
10.2	45072	0	20	0	20	20	130.258	1302
10.2	45216	0	16	0	16	16	117.232	1230
10.2	45360	0	13	0	13	13	81.2028	1143
10.2	45504	0	10	0	10	10	70.1725	1101
10.2	45648	0	8	0	8	8	59.1422	1185
10.2	45792	0	6	0	6	6	33.0909	1251
10.2	45936	0	3	0	3	3	24.0559	1245
10.2	46080	0	1	0	1	1	0	1125
10.2	46224	0	0	0	0	0	0	1137
10.2	46368	0	0	0	0	0	0	1020
10.2	46512	0	0	0	0	0	0	1209
10.2	46656	0	0	0	0	0	0	1182
10.2	46800	0	0	0	0	0	0	1197
10.2	46944	0	0	0	0	0	0	1128
10.2	47088	0	0	0	0	0	0	1161
10.2	47232	0	0	0	0	0	0	1128
10.2	47376	0	0	0	0	0	0	1128
10.2	47520	0	0	0	0	0	0	1086
10.2	47664	0	0	0	0	0	0	1200
10.2	47808	0	0	0	0	0	0	1086
10.2	47952	0	0	0	0	0	0	957
10.2	48096	0	0	0	0	0	0	1083
10.2	48240	0	0	0	0	0	0	1065
10.2	48384	0	0	0	0	0	0	1086
10.2	48528	0	0	0	0	0	0	1002
10.2	48672	0	0	0	0	0	0	981
10.2	48816	0	0	0	0	0	0	1119
10.2	48960	0	0	0	0	0	0	1167
10.2	49104	0	0	0	0	0	0	1029
10.2	49248	0	0	0	0	0	0	1026
10.2	49392	0	0	0	0	0	0	1098
10.2	49536	0	0	0	0	0	0	981
10.2	49680	0	0	0	0	0	0	1080
10.2	49824	0	0	0	0	0	0	1161
10.2	49968	0	0	0	0	0	0	1107
10.2	50112	0	0	0	0	0	0	1101
10.2	50256	0	0	0	0	0	0	1032
10.2	50400	0	0	0	0	0	0	1128
10.2	50544	0	0	0	0	0	0	1215
10.2	50688	0	0	0	0	0	0	1149
10.2	50832	0	0	0	0	0	0	1125
10.2	50976	0	0	0	0	0	0	1140
10.2	51120	0	0	0	0	0	0	1176
10.2	51264	0	0	0	0	0	0	1158
10.2	51408	0	0	0	0	0	0	1143
10.2	51552	0	0	0	0	0	0	1131
10.2	51696	0	0	0	0	0	0	1137
10.2	51840	0	0	0	0	0	0	1200
10.2	51984	0	0	0	0	0	0	1140
10.2	52128	0	0	0	0	0	0	1146
10.2	52272	0	0	0	0	0	0	1152
10.2	52416	0	0	0	0	0	0	1185
10.2	52560	0	0	0	0	0	0	1113
10.2	52704	0	0	0	0	0	0	1152
10.2	52848	0	0	0	0	0	0	1176
10.2	52992	0	0	0	0	0	0	1122
10.2	53136	0	0	0	0	0	0	1182
10.2	53280	0	0	0	0	0	0	1167
10.2	53424	0	0	0	0	0	0	1134
10.2	53568	0	0	0	0	0	0	1149
10.2	53712	0	0	0	0	0	0	1104
10.2	53856	0	0	0	0	0	0	1146
10.2	54000	0	0	0	0	0	0	1101
10.2	54144	0	0	0	0	0	0	1173
10.2	54288	0	0	0	0	0	0	1137
10.2	54432	0	0	0	0	0	0	1080
10.2	54576	0	0	0	0	0	0	1131
10.2	54720	0	0	0	0	0	0	1248
10.2	54864	0	0	0	0	0	0	1194
10.2	55008	0	0	0	0	0	0	1152
10.2	55152	0	0	0	0	0	0	1137
10.2	55296	0	0	0	0	0	0	1167
10.2	55440	0	0	0	0	0	0	1113
10.2	55584	0	0	0	0	0	0	1125
10.2	55728	0	0	0	0	0	0	1248
10.2	55872	0	0	0	0	0	0	1170
10.2	56016	0	0	0	0	0	0	1137
10.2	56160	0	0	0	0	0	0	1116
10.2	56304	0	0	0	0	0	0	1137
10.2	56448	0	0	0	0	0	0	1095
10.2	56592	0	0	0	0	0	0	1065
10.2	56736	0	0	0	0	0	0	1167
10.2	56880	0	0	0	0	0	0	1065
10.2	57024	0	0	0	0	0	0	1110
10.2	57168	0	0	0	0	0	0	1086
10.2	57312	0	0	0	0	0	0	1023
10.2	57456	0	0	0	0	0	0	1083
10.2	57600	0	0	0	0	0	0	1116
10.2	57744	0	0	0	0	0	0	1041
10.2	57888	0	0	0	0	0	0	981
10.2	58032	0	0	0	0	0	0	1005
10.2	58176	0	0	0	0	0	0	1077
10.2	58320	0	0	0	0	0	0	1080
10.2	58464	0	0	0	0	0	0	1071
10.2	58608	0	0	0	0	0	0	1179
10.2	58752	0	0	0	0	0	0	1245
10.2	58896	0	0	0	0	0	0	1212
10.2	59040	0	0	0	0	0	0	1134
10.2	59184	0	0	0	0	0	0	1179
10.2	59328	0	0	0	0	0	0	1242
10.2	59472	0	0	0	0	0	0	1152
10.2	59616	0	0	0	0	0	0	1173
10.2	59760	0	0	0	0	0	0	1137
10.2	59904	0	0	0	0	0	0	1080
10.2	60048	0	0	0	0	0	0	1155
10.2	60192	0	0	0	0	0	0	1194
10.2	60336	0	0	0	0	0	0	1176
10.2	60480	0	0	0	0	0	0	1050
10.2	60624	0	0	0	0	0	0	1080
10.2	60768	0	0	0	0	0	0	1149
10.2	60912	0	0	0	0	0	0	1164
10.2	61056	0	0	0	0	0	0	1113
10.2	61200	0	0	0	0	0	0	1131
10.2	61344	0	0	0	0	0	0	1110
10.2	61488	0	0	0	0	0	0	1233
10.2	61632	0	0	0	0	0	0	1188
10.2	61776	0	0	0	0	0	0	1134
10.2	61920	0	0	0	0	0	0	1173
10.2	62064	0	0	0	0	0	0	1152
10.2	62208	0	0	0	0	0	0	1152
10.2	62352	0	0	0	0	0	0	1149
10.2	62496	0	0	0	0	0	0	1110
10.2	62640	0	0	0	0	0	0	1167
10.2	62784	0	0	0	0	0	0	1125
10.2	62928	0	0	0	0	0	0	1143
10.2	63072	0	0	0	0	0	0	1176
10.2	63216	0	0	0	0	0	0	1209
10.2	63360	0	0	0	0	0	0	1218
10.2	63504	0	0	0	0	0	0	1104
10.2	63648	0	0	0	0	0	0	1077
10.2	63792	0	0	0	0	0	0	1026
10.2	63936	0	0	0	0	0	0	1062
10.2	64080	0	0	0	0	0	0	1098
10.2	64224	0	0	0	0	0	0	1128
10.2	64368	0	0	0	0	0	0	1128
10.2	64512	0	0	0	0	0	0	1074
10.2	64656	0	0	0	0	0	0	1074
10.2	64800	0	0	0	0	0	0	1086
10.2	64944	0	0	0	0	0	0	1164
10.2	65088	0	0	0	0	0	0	1158
10.2	65232	0	0	0	0	0	0	1134
10.2	65376	0	0	0	0	0	0	1176
10.2	65520	0	0	0	0	0	0	1182
10.2	65664	0	0	0	0	0	0	1236
10.2	65808	0	0	0	0	0	0	1122
10.2	65952	0	0	0	0	0	0	1083
10.2	66096	0	0	0	0	0	0	1119
10.2	66240	0	0	0	0	0	0	1155
10.2	66384	0	0	0	0	0	0	1146
10.2	66528	0	0	0	0	0	0	1098
10.2	66672	0	0	0	0	0	0	1140
10.2	66816	0	0	0	0	0	0	1179
10.2	66960	0	0	0	0	0	0	1071
10.2	67104	0	0	0	0	0	0	1128
10.2	67248	0	0	0	0	0	0	1149
10.2	67392	0	0	0	0	0	0	1203
10.2	67536	0	0	0	0	0	0	1212
10.2	67680	0	0	0	0	0	0	1200
10.2	67824	0	0	0	0	0	0	1101
10.2	67968	0	0	0	0	0	0	1134
10.2	68112	0	0	0	0	0	0	1068
10.2	68256	0	0	0	0	0	0	1122
10.2	68400	0	0	0	0	0	0	1167
10.2	68544	0	0	0	0	0	0	1143
10.2	68688	0	0	0	0	0	0	1089
10.2	68832	0	0	0	0	0	0	1086
10.2	68976	0	0	0	0	0	0	1080
10.2	69120	0	0	0	0	0	0	1077
11.1	43344	0	30	0	30	30	55.1515	879
11.1	43488	0	30	0	30	30	51.165	735
11.1	43632	0	26	0	26	26	51.165	759
11.1	43776	0	25	0	25	25	173.442	759
11.1	43920	0	25	0	25	25	51.165	828
11.1	44064	0	23	0	23	23	163.476	852
11.1	44208	0	21	0	21	21	20.0673	849
11.1	44352	0	16	0	16	16	20.0673	846
11.1	44496	0	16	0	16	16	22.0627	819
11.1	44640	0	16	0	16	16	146.236	852
11.1	44784	0	15	0	15	15	20.0673	813
11.1	44928	0	14	0	14	14	11.0303	897
11.1	45072	0	12	0	12	12	11.0303	978
11.1	45216	0	8	0	8	8	0	1023
11.1	45360	0	6	0	6	6	0	888
11.1	45504	0	5	0	5	5	0	831
11.1	45648	0	4	0	4	4	0	822
11.1	45792	0	1	0	1	1	0	894
11.1	45936	0	0	0	0	0	0	957
11.1	46080	0	0	0	0	0	0	894
11.1	46224	0	0	0	0	0	0	906
11.1	46368	0	0	0	0	0	0	879
11.1	46512	0	0	0	0	0	0	810
11.1	46656	0	0	0	0	0	0	771
11.1	46800	0	0	0	0	0	0	732
11.1	46944	0	0	0	0	0	0	759
11.1	47088	0	0	0	0	0	0	789
11.1	47232	0	0	0	0	0	0	855
11.1	47376	0	0	0	0	0	0	771
11.1	47520	0	0	0	0	0	0	834
11.1	47664	0	0	0	0	0	0	810
11.1	47808	0	0	0	0	0	0	840
11.1	47952	0	0	0	0	0	0	810
11.1	48096	0	0	0	0	0	0	810
11.1	48240	0	0	0	0	0	0	789
11.1	48384	0	0	0	0	0	0	765
11.1	48528	0	0	0	0	0	0	753
11.1	48672	0	0	0	0	0	0	783
11.1	48816	0	0	0	0	0	0	804
11.1	48960	0	0	0	0	0	0	771
11.1	49104	0	0	0	0	0	0	774
11.1	49248	0	0	0	0	0	0	741
11.1	49392	0	0	0	0	0	0	810
11.1	49536	0	0	0	0	0	0	837
11.1	49680	0	0	0	0	0	0	816
11.1	49824	0	0	0	0	0	0	885
11.1	49968	0	0	0	0	0	0	855
11.1	50112	0	0	0	0	0	0	765
11.1	50256	0	0	0	0	0	0	768
11.1	50400	0	0	0	0	0	0	804
11.1	50544	0	0	0	0	0	0	741
11.1	50688	0	0	0	0	0	0	783
11.1	50832	0	0	0	0	0	0	795
11.1	50976	0	0	0	0	0	0	783
11.1	51120	0	0	0	0	0	0	849
11.1	51264	0	0	0	0	0	0	849
11.1	51408	0	0	0	0	0	0	816
11.1	51552	0	0	0	0	0	0	807
11.1	51696	0	0	0	0	0	0	798
11.1	51840	0	0	0	0	0	0	870
11.1	51984	0	0	0	0	0	0	816
11.1	52128	0	0	0	0	0	0	810
11.1	52272	0	0	0	0	0	0	852
11.1	52416	0	0	0	0	0	0	750
11.1	52560	0	0	0	0	0	0	777
11.1	52704	0	0	0	0	0	0	831
11.1	52848	0	0	0	0	0	0	828
11.1	52992	0	0	0	0	0	0	903
11.1	53136	0	0	0	0	0	0	846
11.1	53280	0	0	0	0	0	0	753
11.1	53424	0	0	0	0	0	0	798
11.1	53568	0	0	0	0	0	0	768
11.1	53712	0	0	0	0	0	0	861
11.1	53856	0	0	0	0	0	0	840
11.1	54000	0	0	0	0	0	0	831
11.1	54144	0	0	0	0	0	0	783
11.1	54288	0	0	0	0	0	0	783
11.1	54432	0	0	0	0	0	0	864
11.1	54576	0	0	0	0	0	0	831
11.1	54720	0	0	0	0	0	0	783
11.1	54864	0	0	0	0	0	0	795
11.1	55008	0	0	0	0	0	0	798
11.1	55152	0	0	0	0	0	0	819
11.1	55296	0	0	0	0	0	0	756
11.1	55440	0	0	0	0	0	0	792
11.1	55584	0	0	0	0	0	0	801
11.1	55728	0	0	0	0	0	0	861
11.1	55872	0	0	0	0	0	0	840
11.1	56016	0	0	0	0	0	0	813
11.1	56160	0	0	0	0	0	0	780
11.1	56304	0	0	0	0	0	0	762
11.1	56448	0	0	0	0	0	0	750
11.1	56592	0	0	0	0	0	0	753
11.1	56736	0	0	0	0	0	0	783
11.1	56880	0	0	0	0	0	0	792
11.1	57024	0	0	0	0	0	0	783
11.1	57168	0	0	0	0	0	0	774
11.1	57312	0	0	0	0	0	0	828
11.1	57456	0	0	0	0	0	0	819
11.1	57600	0	0	0	0	0	0	876
11.1	57744	0	0	0	0	0	0	849
11.1	57888	0	0	0	0	0	0	795
11.1	58032	0	0	0	0	0	0	843
11.1	58176	0	0	0	0	0	0	813
11.1	58320	0	0	0	0	0	0	861
11.1	58464	0	0	0	0	0	0	840
11.1	58608	0	0	0	0	0	0	828
11.1	58752	0	0	0	0	0	0	888
11.1	58896	0	0	0	0	0	0	879
11.1	59040	0	0	0	0	0	0	885
11.1	59184	0	0	0	0	0	0	918
11.1	59328	0	0	0	0	0	0	873
11.1	59472	0	0	0	0	0	0	789
11.1	59616	0	0	0	0	0	0	744
11.1	59760	0	0	0	0	0	0	825
11.1	59904	0	0	0	0	0	0	774
11.1	60048	0	0	0	0	0	0	870
11.1	60192	0	0	0	0	0	0	837
11.1	60336	0	0	0	0	0	0	843
11.1	60480	0	0	0	0	0	0	870
11.1	60624	0	0	0	0	0	0	834
11.1	60768	0	0	0	0	0	0	795
11.1	60912	0	0	0	0	0	0	855
11.1	61056	0	0	0	0	0	0	858
11.1	61200	0	0	0	0	0	0	906
11.1	61344	0	0	0	0	0	0	810
11.1	61488	0	0	0	0	0	0	819
11.1	61632	0	0	0	0	0	0	789
11.1	61776	0	0	0	0	0	0	846
11.1	61920	0	0	0	0	0	0	834
11.1	62064	0	0	0	0	0	0	906
11.1	62208	0	0	0	0	0	0	861
11.1	62352	0	0	0	0	0	0	822
11.1	62496	0	0	0	0	0	0	870
11.1	62640	0	0	0	0	0	0	828
11.1	62784	0	0	0	0	0	0	750
11.1	62928	0	0	0	0	0	0	681
11.1	63072	0	0	0	0	0	0	768
11.1	63216	0	0	0	0	0	0	825
11.1	63360	0	0	0	0	0	0	771
11.1	63504	0	0	0	0	0	0	768
11.1	63648	0	0	0	0	0	0	795
11.1	63792	0	0	0	0	0	0	798
11.1	63936	0	0	0	0	0	0	798
11.1	64080	0	0	0	0	0	0	795
11.1	64224	0	0	0	0	0	0	816
11.1	64368	0	0	0	0	0	0	879
11.1	64512	0	0	0	0	0	0	765
11.1	64656	0	0	0	0	0	0	828
11.1	64800	0	0	0	0	0	0	870
11.1	64944	0	0	0	0	0	0	831
11.1	65088	0	0	0	0	0	0	774
11.1	65232	0	0	0	0	0	0	774
11.1	65376	0	0	0	0	0	0	789
11.1	65520	0	0	0	0	0	0	789
11.1	65664	0	0	0	0	0	0	864
11.1	65808	0	0	0	0	0	0	864
11.1	65952	0	0	0	0	0	0	813
11.1	66096	0	0	0	0	0	0	798
11.1	66240	0	0	0	0	0	0	867
11.1	66384	0	0	0	0	0	0	849
11.1	66528	0	0	0	0	0	0	816
11.1	66672	0	0	0	0	0	0	909
11.1	66816	0	0	0	0	0	0	834
11.1	66960	0	0	0	0	0	0	816
11.1	67104	0	0	0	0	0	0	759
11.1	67248	0	0	0	0	0	0	804
11.1	67392	0	0	0	0	0	0	822
11.1	67536	0	0	0	0	0	0	789
11.1	67680	0	0	0	0	0	0	843
11.1	67824	0	0	0	0	0	0	819
11.1	67968	0	0	0	0	0	0	894
11.1	68112	0	0	0	0	0	0	864
11.1	68256	0	0	0	0	0	0	900
11.1	68400	0	0	0	0	0	0	876
11.1	68544	0	0	0	0	0	0	822
11.1	68688	0	0	0	0	0	0	750
11.1	68832	0	0	0	0	0	0	834
11.1	68976	0	0	0	0	0	0	798
11.1	69120	0	0	0	0	0	0	855
12.3	43344	0	27	0	27	27	22.0606	1563
12.3	43488	0	27	0	27	27	26.0513	1635
12.3	43632	0	24	0	24	24	11.0303	1773
12.3	43776	0	23	0	23	23	11.0303	1647
12.3	43920	0	21	0	21	21	11.0303	1584
12.3	44064	0	21	0	21	21	11.0303	1623
12.3	44208	0	18	0	18	18	13.0256	1617
12.3	44352	0	17	0	17	17	13.0256	1584
12.3	44496	0	14	0	14	14	11.0303	1614
12.3	44640	0	12	0	12	12	11.0303	1536
12.3	44784	0	9	0	9	9	0	1467
12.3	44928	0	9	0	9	9	0	1413
12.3	45072	0	9	0	9	9	0	1551
12.3	45216	0	8	0	8	8	0	1620
12.3	45360	0	7	0	7	7	0	1686
12.3	45504	0	6	0	6	6	0	1593
12.3	45648	0	4	0	4	4	0	1554
12.3	45792	0	4	0	4	4	0	1467
12.3	45936	0	4	0	4	4	0	1482
[truncated: 34,001 more rows]
