# Supplementary material for: GEODE: an in silico tool that translates in vitro to in vivo predictions of tuberculosis antibiotic combination efficacy
Source: Front Pharmacol. 2025 Oct 17;16:1639673. doi: 10.3389/fphar.2025.1639673 (PMC12575316; doi:10.3389/fphar.2025.1639673)
Supplement: Supplementary file 2 [file Supplementaryfile4.zip › simulation_data/RMZE-ANNN-min.csv]

exp	time	Int.Mtb.	Ext.Mtb.	repExtMtb	NonReplExt.Mtb.	TotMtb.	TotMtbInGranScaledRing	TotPethot
2.2	43344	0	18	0	18	18	105.259	984
2.2	43488	0	16	0	16	16	88.2466	993
2.2	43632	0	14	0	14	14	0	1095
2.2	43776	0	10	0	10	10	0	1074
2.2	43920	0	9	0	9	9	80.1558	1041
2.2	44064	0	7	0	7	7	69.1255	1002
2.2	44208	0	3	0	3	3	11.0303	1071
2.2	44352	0	2	0	2	2	11.0303	1023
2.2	44496	0	1	0	1	1	11.0303	1185
2.2	44640	0	0	0	0	0	0	1200
2.2	44784	0	0	0	0	0	0	1167
2.2	44928	0	0	0	0	0	0	1146
2.2	45072	0	0	0	0	0	0	1143
2.2	45216	0	0	0	0	0	0	1125
2.2	45360	0	0	0	0	0	0	1050
2.2	45504	0	0	0	0	0	0	1047
2.2	45648	0	0	0	0	0	0	960
2.2	45792	0	0	0	0	0	0	1104
2.2	45936	0	0	0	0	0	0	1029
2.2	46080	0	0	0	0	0	0	1026
2.2	46224	0	0	0	0	0	0	966
2.2	46368	0	0	0	0	0	0	969
2.2	46512	0	0	0	0	0	0	1065
2.2	46656	0	0	0	0	0	0	1104
2.2	46800	0	0	0	0	0	0	1110
2.2	46944	0	0	0	0	0	0	1005
2.2	47088	0	0	0	0	0	0	1050
2.2	47232	0	0	0	0	0	0	996
2.2	47376	0	0	0	0	0	0	1041
2.2	47520	0	0	0	0	0	0	1077
2.2	47664	0	0	0	0	0	0	1065
2.2	47808	0	0	0	0	0	0	1116
2.2	47952	0	0	0	0	0	0	1035
2.2	48096	0	0	0	0	0	0	1047
2.2	48240	0	0	0	0	0	0	1041
2.2	48384	0	0	0	0	0	0	1053
2.2	48528	0	0	0	0	0	0	1143
2.2	48672	0	0	0	0	0	0	1023
2.2	48816	0	0	0	0	0	0	1062
2.2	48960	0	0	0	0	0	0	1119
2.2	49104	0	0	0	0	0	0	1023
2.2	49248	0	0	0	0	0	0	1032
2.2	49392	0	0	0	0	0	0	1035
2.2	49536	0	0	0	0	0	0	1056
2.2	49680	0	0	0	0	0	0	1035
2.2	49824	0	0	0	0	0	0	1032
2.2	49968	0	0	0	0	0	0	1035
2.2	50112	0	0	0	0	0	0	1038
2.2	50256	0	0	0	0	0	0	1056
2.2	50400	0	0	0	0	0	0	1065
2.2	50544	0	0	0	0	0	0	1056
2.2	50688	0	0	0	0	0	0	1035
2.2	50832	0	0	0	0	0	0	993
2.2	50976	0	0	0	0	0	0	1026
2.2	51120	0	0	0	0	0	0	1041
2.2	51264	0	0	0	0	0	0	996
2.2	51408	0	0	0	0	0	0	1083
2.2	51552	0	0	0	0	0	0	1107
2.2	51696	0	0	0	0	0	0	1101
2.2	51840	0	0	0	0	0	0	1101
2.2	51984	0	0	0	0	0	0	1020
2.2	52128	0	0	0	0	0	0	1023
2.2	52272	0	0	0	0	0	0	1041
2.2	52416	0	0	0	0	0	0	1035
2.2	52560	0	0	0	0	0	0	1095
2.2	52704	0	0	0	0	0	0	1089
2.2	52848	0	0	0	0	0	0	1065
2.2	52992	0	0	0	0	0	0	1161
2.2	53136	0	0	0	0	0	0	1095
2.2	53280	0	0	0	0	0	0	1065
2.2	53424	0	0	0	0	0	0	1041
2.2	53568	0	0	0	0	0	0	1074
2.2	53712	0	0	0	0	0	0	1119
2.2	53856	0	0	0	0	0	0	1056
2.2	54000	0	0	0	0	0	0	1089
2.2	54144	0	0	0	0	0	0	1161
2.2	54288	0	0	0	0	0	0	1119
2.2	54432	0	0	0	0	0	0	1074
2.2	54576	0	0	0	0	0	0	1164
2.2	54720	0	0	0	0	0	0	1074
2.2	54864	0	0	0	0	0	0	1083
2.2	55008	0	0	0	0	0	0	1107
2.2	55152	0	0	0	0	0	0	1128
2.2	55296	0	0	0	0	0	0	1020
2.2	55440	0	0	0	0	0	0	1068
2.2	55584	0	0	0	0	0	0	1092
2.2	55728	0	0	0	0	0	0	1086
2.2	55872	0	0	0	0	0	0	1056
2.2	56016	0	0	0	0	0	0	1065
2.2	56160	0	0	0	0	0	0	1200
2.2	56304	0	0	0	0	0	0	1107
2.2	56448	0	0	0	0	0	0	1005
2.2	56592	0	0	0	0	0	0	1023
2.2	56736	0	0	0	0	0	0	1023
2.2	56880	0	0	0	0	0	0	1017
2.2	57024	0	0	0	0	0	0	1053
2.2	57168	0	0	0	0	0	0	1044
2.2	57312	0	0	0	0	0	0	1062
2.2	57456	0	0	0	0	0	0	993
2.2	57600	0	0	0	0	0	0	948
2.2	57744	0	0	0	0	0	0	1011
2.2	57888	0	0	0	0	0	0	1041
2.2	58032	0	0	0	0	0	0	1101
2.2	58176	0	0	0	0	0	0	1101
2.2	58320	0	0	0	0	0	0	1068
2.2	58464	0	0	0	0	0	0	1134
2.2	58608	0	0	0	0	0	0	1122
2.2	58752	0	0	0	0	0	0	1086
2.2	58896	0	0	0	0	0	0	1086
2.2	59040	0	0	0	0	0	0	1134
2.2	59184	0	0	0	0	0	0	1113
2.2	59328	0	0	0	0	0	0	1059
2.2	59472	0	0	0	0	0	0	1092
2.2	59616	0	0	0	0	0	0	1113
2.2	59760	0	0	0	0	0	0	1005
2.2	59904	0	0	0	0	0	0	960
2.2	60048	0	0	0	0	0	0	954
2.2	60192	0	0	0	0	0	0	1008
2.2	60336	0	0	0	0	0	0	1035
2.2	60480	0	0	0	0	0	0	1095
2.2	60624	0	0	0	0	0	0	1095
2.2	60768	0	0	0	0	0	0	1065
2.2	60912	0	0	0	0	0	0	1089
2.2	61056	0	0	0	0	0	0	1083
2.2	61200	0	0	0	0	0	0	1050
2.2	61344	0	0	0	0	0	0	948
2.2	61488	0	0	0	0	0	0	981
2.2	61632	0	0	0	0	0	0	1077
2.2	61776	0	0	0	0	0	0	1098
2.2	61920	0	0	0	0	0	0	1113
2.2	62064	0	0	0	0	0	0	1074
2.2	62208	0	0	0	0	0	0	987
2.2	62352	0	0	0	0	0	0	969
2.2	62496	0	0	0	0	0	0	1029
2.2	62640	0	0	0	0	0	0	1068
2.2	62784	0	0	0	0	0	0	999
2.2	62928	0	0	0	0	0	0	1065
2.2	63072	0	0	0	0	0	0	1161
2.2	63216	0	0	0	0	0	0	1137
2.2	63360	0	0	0	0	0	0	1146
2.2	63504	0	0	0	0	0	0	1119
2.2	63648	0	0	0	0	0	0	1038
2.2	63792	0	0	0	0	0	0	1062
2.2	63936	0	0	0	0	0	0	1065
2.2	64080	0	0	0	0	0	0	1059
2.2	64224	0	0	0	0	0	0	1014
2.2	64368	0	0	0	0	0	0	1014
2.2	64512	0	0	0	0	0	0	1044
2.2	64656	0	0	0	0	0	0	1023
2.2	64800	0	0	0	0	0	0	1050
2.2	64944	0	0	0	0	0	0	1095
2.2	65088	0	0	0	0	0	0	1032
2.2	65232	0	0	0	0	0	0	1032
2.2	65376	0	0	0	0	0	0	981
2.2	65520	0	0	0	0	0	0	1119
2.2	65664	0	0	0	0	0	0	1044
2.2	65808	0	0	0	0	0	0	987
2.2	65952	0	0	0	0	0	0	966
2.2	66096	0	0	0	0	0	0	1017
2.2	66240	0	0	0	0	0	0	939
2.2	66384	0	0	0	0	0	0	975
2.2	66528	0	0	0	0	0	0	945
2.2	66672	0	0	0	0	0	0	1014
2.2	66816	0	0	0	0	0	0	1065
2.2	66960	0	0	0	0	0	0	1098
2.2	67104	0	0	0	0	0	0	1140
2.2	67248	0	0	0	0	0	0	1131
2.2	67392	0	0	0	0	0	0	1089
2.2	67536	0	0	0	0	0	0	1086
2.2	67680	0	0	0	0	0	0	1080
2.2	67824	0	0	0	0	0	0	1080
2.2	67968	0	0	0	0	0	0	1041
2.2	68112	0	0	0	0	0	0	933
2.2	68256	0	0	0	0	0	0	1014
2.2	68400	0	0	0	0	0	0	1071
2.2	68544	0	0	0	0	0	0	1035
2.2	68688	0	0	0	0	0	0	1020
2.2	68832	0	0	0	0	0	0	1020
2.2	68976	0	0	0	0	0	0	1047
2.2	69120	0	0	0	0	0	0	1035
3.2	43344	0	366	0	366	366	3135.41	3183
3.2	43488	0	355	0	355	355	2959.83	3303
3.2	43632	0	347	0	347	347	2911.34	3327
3.2	43776	0	336	0	336	336	2796.72	3297
3.2	43920	0	328	0	328	328	2719.5	3270
3.2	44064	0	316	0	316	316	2621.76	3303
3.2	44208	0	300	0	300	300	2499.4	3240
3.2	44352	0	283	0	283	283	2346.39	3189
3.2	44496	0	271	0	271	271	2261.79	3219
3.2	44640	0	263	0	263	263	2180.75	3330
3.2	44784	0	251	0	251	251	2097.82	3054
3.2	44928	0	240	0	240	240	1998.28	3246
3.2	45072	0	227	0	227	227	1901.39	3120
3.2	45216	0	220	0	220	220	1844.8	3333
3.2	45360	0	207	0	207	207	1692.44	3237
3.2	45504	0	198	0	198	198	1646.24	3111
3.2	45648	0	190	0	190	190	1580.84	3321
3.2	45792	0	179	0	179	179	1446.03	3243
3.2	45936	0	169	0	169	169	1422.26	3228
3.2	46080	0	156	0	156	156	1261.47	3342
3.2	46224	0	145	0	145	145	1189.18	3261
3.2	46368	0	132	0	132	132	1031.68	3198
3.2	46512	0	118	0	118	118	908.49	3252
3.2	46656	0	102	0	102	102	747.663	3366
3.2	46800	0	90	0	90	90	697.283	3441
3.2	46944	0	80	0	80	80	602.334	3300
3.2	47088	0	68	0	68	68	495.966	3228
3.2	47232	0	57	0	57	57	401.505	3183
3.2	47376	0	49	0	49	49	338.725	3285
3.2	47520	0	36	0	36	36	270.538	3294
3.2	47664	0	29	0	29	29	215.176	3351
3.2	47808	0	27	0	27	27	199.062	3315
3.2	47952	0	21	0	21	21	138.845	3342
3.2	48096	0	15	0	15	15	106.396	3285
3.2	48240	0	13	0	13	13	88.2887	3216
3.2	48384	0	9	0	9	9	65.7885	3177
3.2	48528	0	8	0	8	8	62.7151	3069
3.2	48672	0	5	0	5	5	41.3085	3186
3.2	48816	0	3	0	3	3	35.0862	3243
3.2	48960	0	2	0	2	2	24.0559	3054
3.2	49104	0	1	0	1	1	13.0256	3228
3.2	49248	0	1	0	1	1	13.0256	3297
3.2	49392	0	1	0	1	1	13.0256	3432
3.2	49536	0	1	0	1	1	13.0256	3270
3.2	49680	0	0	0	0	0	0	3189
3.2	49824	0	0	0	0	0	0	3147
3.2	49968	0	0	0	0	0	0	3150
3.2	50112	0	0	0	0	0	0	3186
3.2	50256	0	0	0	0	0	0	3096
3.2	50400	0	0	0	0	0	0	3279
3.2	50544	0	0	0	0	0	0	3192
3.2	50688	0	0	0	0	0	0	3087
3.2	50832	0	0	0	0	0	0	3087
3.2	50976	0	0	0	0	0	0	3186
3.2	51120	0	0	0	0	0	0	3393
3.2	51264	0	0	0	0	0	0	3270
3.2	51408	0	0	0	0	0	0	3303
3.2	51552	0	0	0	0	0	0	3192
3.2	51696	0	0	0	0	0	0	3147
3.2	51840	0	0	0	0	0	0	3225
3.2	51984	0	0	0	0	0	0	3198
3.2	52128	0	0	0	0	0	0	3276
3.2	52272	0	0	0	0	0	0	3339
3.2	52416	0	0	0	0	0	0	3186
3.2	52560	0	0	0	0	0	0	3186
3.2	52704	0	0	0	0	0	0	3252
3.2	52848	0	0	0	0	0	0	3177
3.2	52992	0	0	0	0	0	0	3105
3.2	53136	0	0	0	0	0	0	3183
3.2	53280	0	0	0	0	0	0	3075
3.2	53424	0	0	0	0	0	0	3171
3.2	53568	0	0	0	0	0	0	3180
3.2	53712	0	0	0	0	0	0	3171
3.2	53856	0	0	0	0	0	0	3201
3.2	54000	0	0	0	0	0	0	3192
3.2	54144	0	0	0	0	0	0	3186
3.2	54288	0	0	0	0	0	0	3225
3.2	54432	0	0	0	0	0	0	3261
3.2	54576	0	0	0	0	0	0	3318
3.2	54720	0	0	0	0	0	0	2988
3.2	54864	0	0	0	0	0	0	3306
3.2	55008	0	0	0	0	0	0	3288
3.2	55152	0	0	0	0	0	0	3255
3.2	55296	0	0	0	0	0	0	3078
3.2	55440	0	0	0	0	0	0	3099
3.2	55584	0	0	0	0	0	0	3063
3.2	55728	0	0	0	0	0	0	2946
3.2	55872	0	0	0	0	0	0	3039
3.2	56016	0	0	0	0	0	0	3141
3.2	56160	0	0	0	0	0	0	3108
3.2	56304	0	0	0	0	0	0	3123
3.2	56448	0	0	0	0	0	0	3078
3.2	56592	0	0	0	0	0	0	3114
3.2	56736	0	0	0	0	0	0	3162
3.2	56880	0	0	0	0	0	0	3078
3.2	57024	0	0	0	0	0	0	3099
3.2	57168	0	0	0	0	0	0	3270
3.2	57312	0	0	0	0	0	0	3150
3.2	57456	0	0	0	0	0	0	3081
3.2	57600	0	0	0	0	0	0	3153
3.2	57744	0	0	0	0	0	0	3087
3.2	57888	0	0	0	0	0	0	3078
3.2	58032	0	0	0	0	0	0	3027
3.2	58176	0	0	0	0	0	0	3045
3.2	58320	0	0	0	0	0	0	3123
3.2	58464	0	0	0	0	0	0	3117
3.2	58608	0	0	0	0	0	0	3249
3.2	58752	0	0	0	0	0	0	2994
3.2	58896	0	0	0	0	0	0	3078
3.2	59040	0	0	0	0	0	0	3279
3.2	59184	0	0	0	0	0	0	3087
3.2	59328	0	0	0	0	0	0	3042
3.2	59472	0	0	0	0	0	0	3138
3.2	59616	0	0	0	0	0	0	3180
3.2	59760	0	0	0	0	0	0	3177
3.2	59904	0	0	0	0	0	0	3174
3.2	60048	0	0	0	0	0	0	3300
3.2	60192	0	0	0	0	0	0	3150
3.2	60336	0	0	0	0	0	0	3099
3.2	60480	0	0	0	0	0	0	3207
3.2	60624	0	0	0	0	0	0	3273
3.2	60768	0	0	0	0	0	0	3153
3.2	60912	0	0	0	0	0	0	3114
3.2	61056	0	0	0	0	0	0	3096
3.2	61200	0	0	0	0	0	0	3141
3.2	61344	0	0	0	0	0	0	3075
3.2	61488	0	0	0	0	0	0	3168
3.2	61632	0	0	0	0	0	0	3060
3.2	61776	0	0	0	0	0	0	3078
3.2	61920	0	0	0	0	0	0	3108
3.2	62064	0	0	0	0	0	0	3204
3.2	62208	0	0	0	0	0	0	3087
3.2	62352	0	0	0	0	0	0	3102
3.2	62496	0	0	0	0	0	0	3069
3.2	62640	0	0	0	0	0	0	3207
3.2	62784	0	0	0	0	0	0	3252
3.2	62928	0	0	0	0	0	0	3186
3.2	63072	0	0	0	0	0	0	3210
3.2	63216	0	0	0	0	0	0	3210
3.2	63360	0	0	0	0	0	0	3111
3.2	63504	0	0	0	0	0	0	3048
3.2	63648	0	0	0	0	0	0	3111
3.2	63792	0	0	0	0	0	0	2982
3.2	63936	0	0	0	0	0	0	3000
3.2	64080	0	0	0	0	0	0	3033
3.2	64224	0	0	0	0	0	0	3114
3.2	64368	0	0	0	0	0	0	3177
3.2	64512	0	0	0	0	0	0	3123
3.2	64656	0	0	0	0	0	0	3171
3.2	64800	0	0	0	0	0	0	3102
3.2	64944	0	0	0	0	0	0	3099
3.2	65088	0	0	0	0	0	0	3012
3.2	65232	0	0	0	0	0	0	3117
3.2	65376	0	0	0	0	0	0	3252
3.2	65520	0	0	0	0	0	0	3156
3.2	65664	0	0	0	0	0	0	3132
3.2	65808	0	0	0	0	0	0	3267
3.2	65952	0	0	0	0	0	0	3153
3.2	66096	0	0	0	0	0	0	3204
3.2	66240	0	0	0	0	0	0	3045
3.2	66384	0	0	0	0	0	0	3282
3.2	66528	0	0	0	0	0	0	3108
3.2	66672	0	0	0	0	0	0	3123
3.2	66816	0	0	0	0	0	0	3126
3.2	66960	0	0	0	0	0	0	3087
3.2	67104	0	0	0	0	0	0	3099
3.2	67248	0	0	0	0	0	0	3042
3.2	67392	0	0	0	0	0	0	3075
3.2	67536	0	0	0	0	0	0	3204
3.2	67680	0	0	0	0	0	0	3084
3.2	67824	0	0	0	0	0	0	3120
3.2	67968	0	0	0	0	0	0	3207
3.2	68112	0	0	0	0	0	0	3267
3.2	68256	0	0	0	0	0	0	3222
3.2	68400	0	0	0	0	0	0	3153
3.2	68544	0	0	0	0	0	0	3144
3.2	68688	0	0	0	0	0	0	3132
3.2	68832	0	0	0	0	0	0	3237
3.2	68976	0	0	0	0	0	0	3207
3.2	69120	0	0	0	0	0	0	3060
4.1	43344	0	51	0	51	51	477.521	2337
4.1	43488	0	48	0	48	48	181.224	2583
4.1	43632	0	44	0	44	44	168.199	2502
4.1	43776	0	42	0	42	42	359.416	2385
4.1	43920	0	40	0	40	40	150.223	2361
4.1	44064	0	38	0	38	38	349.349	2265
4.1	44208	0	38	0	38	38	327.373	2127
4.1	44352	0	33	0	33	33	184.263	2133
4.1	44496	0	29	0	29	29	296.292	2259
4.1	44640	0	23	0	23	23	86.1402	2220
4.1	44784	0	22	0	22	22	86.1402	2232
4.1	44928	0	20	0	20	20	199.206	2208
4.1	45072	0	17	0	17	17	90.1333	2082
4.1	45216	0	14	0	14	14	119.138	2043
4.1	45360	0	6	0	6	6	36.0372	2088
4.1	45504	0	5	0	5	5	15.0222	2187
4.1	45648	0	2	0	2	2	0	2118
4.1	45792	0	1	0	1	1	0	2028
4.1	45936	0	0	0	0	0	0	2064
4.1	46080	0	0	0	0	0	0	2088
4.1	46224	0	0	0	0	0	0	2217
4.1	46368	0	0	0	0	0	0	2214
4.1	46512	0	0	0	0	0	0	2178
4.1	46656	0	0	0	0	0	0	2190
4.1	46800	0	0	0	0	0	0	2043
4.1	46944	0	0	0	0	0	0	1992
4.1	47088	0	0	0	0	0	0	2085
4.1	47232	0	0	0	0	0	0	2196
4.1	47376	0	0	0	0	0	0	1926
4.1	47520	0	0	0	0	0	0	2064
4.1	47664	0	0	0	0	0	0	2082
4.1	47808	0	0	0	0	0	0	2055
4.1	47952	0	0	0	0	0	0	2088
4.1	48096	0	0	0	0	0	0	2049
4.1	48240	0	0	0	0	0	0	2025
4.1	48384	0	0	0	0	0	0	2139
4.1	48528	0	0	0	0	0	0	2130
4.1	48672	0	0	0	0	0	0	1974
4.1	48816	0	0	0	0	0	0	2016
4.1	48960	0	0	0	0	0	0	2151
4.1	49104	0	0	0	0	0	0	2220
4.1	49248	0	0	0	0	0	0	2013
4.1	49392	0	0	0	0	0	0	2154
4.1	49536	0	0	0	0	0	0	2190
4.1	49680	0	0	0	0	0	0	2205
4.1	49824	0	0	0	0	0	0	2040
4.1	49968	0	0	0	0	0	0	2112
4.1	50112	0	0	0	0	0	0	2094
4.1	50256	0	0	0	0	0	0	2010
4.1	50400	0	0	0	0	0	0	1971
4.1	50544	0	0	0	0	0	0	1980
4.1	50688	0	0	0	0	0	0	2019
4.1	50832	0	0	0	0	0	0	2112
4.1	50976	0	0	0	0	0	0	1959
4.1	51120	0	0	0	0	0	0	2169
4.1	51264	0	0	0	0	0	0	2199
4.1	51408	0	0	0	0	0	0	2148
4.1	51552	0	0	0	0	0	0	2130
4.1	51696	0	0	0	0	0	0	2106
4.1	51840	0	0	0	0	0	0	1995
4.1	51984	0	0	0	0	0	0	2043
4.1	52128	0	0	0	0	0	0	2202
4.1	52272	0	0	0	0	0	0	2253
4.1	52416	0	0	0	0	0	0	2163
4.1	52560	0	0	0	0	0	0	2133
4.1	52704	0	0	0	0	0	0	2163
4.1	52848	0	0	0	0	0	0	2253
4.1	52992	0	0	0	0	0	0	2226
4.1	53136	0	0	0	0	0	0	2136
4.1	53280	0	0	0	0	0	0	2217
4.1	53424	0	0	0	0	0	0	2121
4.1	53568	0	0	0	0	0	0	2127
4.1	53712	0	0	0	0	0	0	2088
4.1	53856	0	0	0	0	0	0	2166
4.1	54000	0	0	0	0	0	0	2037
4.1	54144	0	0	0	0	0	0	2166
4.1	54288	0	0	0	0	0	0	2172
4.1	54432	0	0	0	0	0	0	2118
4.1	54576	0	0	0	0	0	0	2034
4.1	54720	0	0	0	0	0	0	2145
4.1	54864	0	0	0	0	0	0	2139
4.1	55008	0	0	0	0	0	0	2181
4.1	55152	0	0	0	0	0	0	2160
4.1	55296	0	0	0	0	0	0	2052
4.1	55440	0	0	0	0	0	0	2136
4.1	55584	0	0	0	0	0	0	2181
4.1	55728	0	0	0	0	0	0	2079
4.1	55872	0	0	0	0	0	0	2205
4.1	56016	0	0	0	0	0	0	2124
4.1	56160	0	0	0	0	0	0	2088
4.1	56304	0	0	0	0	0	0	2007
4.1	56448	0	0	0	0	0	0	2091
4.1	56592	0	0	0	0	0	0	2181
4.1	56736	0	0	0	0	0	0	2196
4.1	56880	0	0	0	0	0	0	2073
4.1	57024	0	0	0	0	0	0	2139
4.1	57168	0	0	0	0	0	0	2178
4.1	57312	0	0	0	0	0	0	2040
4.1	57456	0	0	0	0	0	0	1926
4.1	57600	0	0	0	0	0	0	2028
4.1	57744	0	0	0	0	0	0	2136
4.1	57888	0	0	0	0	0	0	2088
4.1	58032	0	0	0	0	0	0	2100
4.1	58176	0	0	0	0	0	0	2154
4.1	58320	0	0	0	0	0	0	2073
4.1	58464	0	0	0	0	0	0	2190
4.1	58608	0	0	0	0	0	0	2154
4.1	58752	0	0	0	0	0	0	2016
4.1	58896	0	0	0	0	0	0	2091
4.1	59040	0	0	0	0	0	0	2028
4.1	59184	0	0	0	0	0	0	2229
4.1	59328	0	0	0	0	0	0	2181
4.1	59472	0	0	0	0	0	0	2136
4.1	59616	0	0	0	0	0	0	2025
4.1	59760	0	0	0	0	0	0	2103
4.1	59904	0	0	0	0	0	0	2235
4.1	60048	0	0	0	0	0	0	2268
4.1	60192	0	0	0	0	0	0	2163
4.1	60336	0	0	0	0	0	0	2328
4.1	60480	0	0	0	0	0	0	2418
4.1	60624	0	0	0	0	0	0	2385
4.1	60768	0	0	0	0	0	0	2301
4.1	60912	0	0	0	0	0	0	2211
4.1	61056	0	0	0	0	0	0	2247
4.1	61200	0	0	0	0	0	0	2133
4.1	61344	0	0	0	0	0	0	2034
4.1	61488	0	0	0	0	0	0	2049
4.1	61632	0	0	0	0	0	0	2121
4.1	61776	0	0	0	0	0	0	2280
4.1	61920	0	0	0	0	0	0	2328
4.1	62064	0	0	0	0	0	0	2214
4.1	62208	0	0	0	0	0	0	2082
4.1	62352	0	0	0	0	0	0	2088
4.1	62496	0	0	0	0	0	0	2076
4.1	62640	0	0	0	0	0	0	2142
4.1	62784	0	0	0	0	0	0	2079
4.1	62928	0	0	0	0	0	0	2058
4.1	63072	0	0	0	0	0	0	2094
4.1	63216	0	0	0	0	0	0	2184
4.1	63360	0	0	0	0	0	0	2163
4.1	63504	0	0	0	0	0	0	2124
4.1	63648	0	0	0	0	0	0	1962
4.1	63792	0	0	0	0	0	0	2103
4.1	63936	0	0	0	0	0	0	2094
4.1	64080	0	0	0	0	0	0	2112
4.1	64224	0	0	0	0	0	0	2286
4.1	64368	0	0	0	0	0	0	2235
4.1	64512	0	0	0	0	0	0	2295
4.1	64656	0	0	0	0	0	0	2283
4.1	64800	0	0	0	0	0	0	2178
4.1	64944	0	0	0	0	0	0	2190
4.1	65088	0	0	0	0	0	0	2052
4.1	65232	0	0	0	0	0	0	2088
4.1	65376	0	0	0	0	0	0	2136
4.1	65520	0	0	0	0	0	0	1983
4.1	65664	0	0	0	0	0	0	2193
4.1	65808	0	0	0	0	0	0	2139
4.1	65952	0	0	0	0	0	0	2109
4.1	66096	0	0	0	0	0	0	2064
4.1	66240	0	0	0	0	0	0	2172
4.1	66384	0	0	0	0	0	0	2190
4.1	66528	0	0	0	0	0	0	2208
4.1	66672	0	0	0	0	0	0	2136
4.1	66816	0	0	0	0	0	0	2067
4.1	66960	0	0	0	0	0	0	2052
4.1	67104	0	0	0	0	0	0	2145
4.1	67248	0	0	0	0	0	0	2124
4.1	67392	0	0	0	0	0	0	2259
4.1	67536	0	0	0	0	0	0	2223
4.1	67680	0	0	0	0	0	0	2115
4.1	67824	0	0	0	0	0	0	2157
4.1	67968	0	0	0	0	0	0	2109
4.1	68112	0	0	0	0	0	0	2151
4.1	68256	0	0	0	0	0	0	2070
4.1	68400	0	0	0	0	0	0	2085
4.1	68544	0	0	0	0	0	0	2100
4.1	68688	0	0	0	0	0	0	2046
4.1	68832	0	0	0	0	0	0	2094
4.1	68976	0	0	0	0	0	0	2145
4.1	69120	0	0	0	0	0	0	2076
4.2	43344	0	29	0	29	29	153.272	1992
4.2	43488	0	28	0	28	28	82.1495	1968
4.2	43632	0	26	0	26	26	186.352	1932
4.2	43776	0	24	0	24	24	195.289	1956
4.2	43920	0	20	0	20	20	56.0957	1977
4.2	44064	0	17	0	17	17	64.0837	1941
4.2	44208	0	15	0	15	15	56.0957	1842
4.2	44352	0	13	0	13	13	26.0513	1875
4.2	44496	0	11	0	11	11	86.1402	2010
4.2	44640	0	7	0	7	7	39.0769	2058
4.2	44784	0	5	0	5	5	15.0222	2115
4.2	44928	0	4	0	4	4	0	2184
4.2	45072	0	3	0	3	3	13.0256	2019
4.2	45216	0	3	0	3	3	0	1956
4.2	45360	0	2	0	2	2	0	1929
4.2	45504	0	2	0	2	2	0	1956
4.2	45648	0	1	0	1	1	0	1971
4.2	45792	0	0	0	0	0	0	1995
4.2	45936	0	0	0	0	0	0	2058
4.2	46080	0	0	0	0	0	0	1974
4.2	46224	0	0	0	0	0	0	1995
4.2	46368	0	0	0	0	0	0	1887
4.2	46512	0	0	0	0	0	0	1902
4.2	46656	0	0	0	0	0	0	1848
4.2	46800	0	0	0	0	0	0	1971
4.2	46944	0	0	0	0	0	0	1869
4.2	47088	0	0	0	0	0	0	1878
4.2	47232	0	0	0	0	0	0	1857
4.2	47376	0	0	0	0	0	0	1710
4.2	47520	0	0	0	0	0	0	1770
4.2	47664	0	0	0	0	0	0	1803
4.2	47808	0	0	0	0	0	0	1836
4.2	47952	0	0	0	0	0	0	1791
4.2	48096	0	0	0	0	0	0	1785
4.2	48240	0	0	0	0	0	0	1815
4.2	48384	0	0	0	0	0	0	1821
4.2	48528	0	0	0	0	0	0	1755
4.2	48672	0	0	0	0	0	0	1800
4.2	48816	0	0	0	0	0	0	1911
4.2	48960	0	0	0	0	0	0	1812
4.2	49104	0	0	0	0	0	0	1902
4.2	49248	0	0	0	0	0	0	1968
4.2	49392	0	0	0	0	0	0	1965
4.2	49536	0	0	0	0	0	0	1878
4.2	49680	0	0	0	0	0	0	2034
4.2	49824	0	0	0	0	0	0	2040
4.2	49968	0	0	0	0	0	0	1992
4.2	50112	0	0	0	0	0	0	1902
4.2	50256	0	0	0	0	0	0	1896
4.2	50400	0	0	0	0	0	0	1824
4.2	50544	0	0	0	0	0	0	1878
4.2	50688	0	0	0	0	0	0	1971
4.2	50832	0	0	0	0	0	0	1959
4.2	50976	0	0	0	0	0	0	2004
4.2	51120	0	0	0	0	0	0	1986
4.2	51264	0	0	0	0	0	0	1938
4.2	51408	0	0	0	0	0	0	1914
4.2	51552	0	0	0	0	0	0	1776
4.2	51696	0	0	0	0	0	0	1878
4.2	51840	0	0	0	0	0	0	1890
4.2	51984	0	0	0	0	0	0	1872
4.2	52128	0	0	0	0	0	0	1722
4.2	52272	0	0	0	0	0	0	1848
4.2	52416	0	0	0	0	0	0	1959
4.2	52560	0	0	0	0	0	0	1932
4.2	52704	0	0	0	0	0	0	1935
4.2	52848	0	0	0	0	0	0	1908
4.2	52992	0	0	0	0	0	0	1803
4.2	53136	0	0	0	0	0	0	1857
4.2	53280	0	0	0	0	0	0	1818
4.2	53424	0	0	0	0	0	0	1821
4.2	53568	0	0	0	0	0	0	1839
4.2	53712	0	0	0	0	0	0	1875
4.2	53856	0	0	0	0	0	0	1824
4.2	54000	0	0	0	0	0	0	1839
4.2	54144	0	0	0	0	0	0	1830
4.2	54288	0	0	0	0	0	0	1875
4.2	54432	0	0	0	0	0	0	1875
4.2	54576	0	0	0	0	0	0	1842
4.2	54720	0	0	0	0	0	0	1812
4.2	54864	0	0	0	0	0	0	1752
4.2	55008	0	0	0	0	0	0	1875
4.2	55152	0	0	0	0	0	0	1854
4.2	55296	0	0	0	0	0	0	1872
4.2	55440	0	0	0	0	0	0	1893
4.2	55584	0	0	0	0	0	0	1806
4.2	55728	0	0	0	0	0	0	1857
4.2	55872	0	0	0	0	0	0	1965
4.2	56016	0	0	0	0	0	0	2019
4.2	56160	0	0	0	0	0	0	1983
4.2	56304	0	0	0	0	0	0	1911
4.2	56448	0	0	0	0	0	0	1896
4.2	56592	0	0	0	0	0	0	1836
4.2	56736	0	0	0	0	0	0	1881
4.2	56880	0	0	0	0	0	0	1950
4.2	57024	0	0	0	0	0	0	1926
4.2	57168	0	0	0	0	0	0	1989
4.2	57312	0	0	0	0	0	0	1902
4.2	57456	0	0	0	0	0	0	1968
4.2	57600	0	0	0	0	0	0	1806
4.2	57744	0	0	0	0	0	0	1788
4.2	57888	0	0	0	0	0	0	1854
4.2	58032	0	0	0	0	0	0	1770
4.2	58176	0	0	0	0	0	0	1749
4.2	58320	0	0	0	0	0	0	1926
4.2	58464	0	0	0	0	0	0	1896
4.2	58608	0	0	0	0	0	0	1914
4.2	58752	0	0	0	0	0	0	1824
4.2	58896	0	0	0	0	0	0	1842
4.2	59040	0	0	0	0	0	0	1905
4.2	59184	0	0	0	0	0	0	1854
4.2	59328	0	0	0	0	0	0	1824
4.2	59472	0	0	0	0	0	0	1782
4.2	59616	0	0	0	0	0	0	1926
4.2	59760	0	0	0	0	0	0	1857
4.2	59904	0	0	0	0	0	0	1845
4.2	60048	0	0	0	0	0	0	1782
4.2	60192	0	0	0	0	0	0	1869
4.2	60336	0	0	0	0	0	0	1893
4.2	60480	0	0	0	0	0	0	1842
4.2	60624	0	0	0	0	0	0	1827
4.2	60768	0	0	0	0	0	0	1797
4.2	60912	0	0	0	0	0	0	1878
4.2	61056	0	0	0	0	0	0	1899
4.2	61200	0	0	0	0	0	0	2004
4.2	61344	0	0	0	0	0	0	2010
4.2	61488	0	0	0	0	0	0	1860
4.2	61632	0	0	0	0	0	0	1908
4.2	61776	0	0	0	0	0	0	1803
4.2	61920	0	0	0	0	0	0	1911
4.2	62064	0	0	0	0	0	0	1929
4.2	62208	0	0	0	0	0	0	2046
4.2	62352	0	0	0	0	0	0	1974
4.2	62496	0	0	0	0	0	0	1887
4.2	62640	0	0	0	0	0	0	1932
4.2	62784	0	0	0	0	0	0	1815
4.2	62928	0	0	0	0	0	0	1995
4.2	63072	0	0	0	0	0	0	1812
4.2	63216	0	0	0	0	0	0	1848
4.2	63360	0	0	0	0	0	0	1761
4.2	63504	0	0	0	0	0	0	1749
4.2	63648	0	0	0	0	0	0	1734
4.2	63792	0	0	0	0	0	0	1728
4.2	63936	0	0	0	0	0	0	1767
4.2	64080	0	0	0	0	0	0	1866
4.2	64224	0	0	0	0	0	0	1935
4.2	64368	0	0	0	0	0	0	1854
4.2	64512	0	0	0	0	0	0	1779
4.2	64656	0	0	0	0	0	0	1782
4.2	64800	0	0	0	0	0	0	1851
4.2	64944	0	0	0	0	0	0	1911
4.2	65088	0	0	0	0	0	0	1821
4.2	65232	0	0	0	0	0	0	1797
4.2	65376	0	0	0	0	0	0	1863
4.2	65520	0	0	0	0	0	0	1803
4.2	65664	0	0	0	0	0	0	1842
4.2	65808	0	0	0	0	0	0	1980
4.2	65952	0	0	0	0	0	0	1869
4.2	66096	0	0	0	0	0	0	1809
4.2	66240	0	0	0	0	0	0	1890
4.2	66384	0	0	0	0	0	0	1896
4.2	66528	0	0	0	0	0	0	1956
4.2	66672	0	0	0	0	0	0	1872
4.2	66816	0	0	0	0	0	0	1845
4.2	66960	0	0	0	0	0	0	1860
4.2	67104	0	0	0	0	0	0	1872
4.2	67248	0	0	0	0	0	0	1773
4.2	67392	0	0	0	0	0	0	1794
4.2	67536	0	0	0	0	0	0	1869
4.2	67680	0	0	0	0	0	0	1923
4.2	67824	0	0	0	0	0	0	1860
4.2	67968	0	0	0	0	0	0	1860
4.2	68112	0	0	0	0	0	0	1785
4.2	68256	0	0	0	0	0	0	1773
4.2	68400	0	0	0	0	0	0	1794
4.2	68544	0	0	0	0	0	0	1794
4.2	68688	0	0	0	0	0	0	1923
4.2	68832	0	0	0	0	0	0	1887
4.2	68976	0	0	0	0	0	0	1899
4.2	69120	0	0	0	0	0	0	1857
5.1	43344	0	66	0	66	66	1.33333	4134
5.1	43488	0	61	0	61	61	3.11111	4170
5.1	43632	0	56	0	56	56	1.33333	4173
5.1	43776	0	48	0	48	48	3.11111	4077
5.1	43920	0	43	0	43	43	1.33333	4242
5.1	44064	0	37	0	37	37	1.33333	3894
5.1	44208	0	29	0	29	29	0	3978
5.1	44352	0	25	0	25	25	0	4140
5.1	44496	0	17	0	17	17	0	4269
5.1	44640	0	14	0	14	14	0	4344
5.1	44784	0	11	0	11	11	0	4263
5.1	44928	0	9	0	9	9	0	4113
5.1	45072	0	5	0	5	5	0	4212
5.1	45216	0	2	0	2	2	0	4182
5.1	45360	0	2	0	2	2	0	4272
5.1	45504	0	1	0	1	1	0	4146
5.1	45648	0	1	0	1	1	0	4161
5.1	45792	0	1	0	1	1	0	4053
5.1	45936	0	1	0	1	1	0	4137
5.1	46080	0	1	0	1	1	0	4065
5.1	46224	0	0	0	0	0	0	3930
5.1	46368	0	0	0	0	0	0	3891
5.1	46512	0	0	0	0	0	0	3966
5.1	46656	0	0	0	0	0	0	4083
5.1	46800	0	0	0	0	0	0	4152
5.1	46944	0	0	0	0	0	0	4089
5.1	47088	0	0	0	0	0	0	3996
5.1	47232	0	0	0	0	0	0	4113
5.1	47376	0	0	0	0	0	0	3990
5.1	47520	0	0	0	0	0	0	4035
5.1	47664	0	0	0	0	0	0	3882
5.1	47808	0	0	0	0	0	0	4026
5.1	47952	0	0	0	0	0	0	4101
5.1	48096	0	0	0	0	0	0	4101
5.1	48240	0	0	0	0	0	0	4035
5.1	48384	0	0	0	0	0	0	3987
5.1	48528	0	0	0	0	0	0	3969
5.1	48672	0	0	0	0	0	0	4119
5.1	48816	0	0	0	0	0	0	4047
5.1	48960	0	0	0	0	0	0	4032
5.1	49104	0	0	0	0	0	0	3990
5.1	49248	0	0	0	0	0	0	4032
5.1	49392	0	0	0	0	0	0	3888
5.1	49536	0	0	0	0	0	0	3906
5.1	49680	0	0	0	0	0	0	3918
5.1	49824	0	0	0	0	0	0	4119
5.1	49968	0	0	0	0	0	0	4002
5.1	50112	0	0	0	0	0	0	3912
5.1	50256	0	0	0	0	0	0	3813
5.1	50400	0	0	0	0	0	0	3966
5.1	50544	0	0	0	0	0	0	3999
5.1	50688	0	0	0	0	0	0	4062
5.1	50832	0	0	0	0	0	0	4029
5.1	50976	0	0	0	0	0	0	4146
5.1	51120	0	0	0	0	0	0	4248
5.1	51264	0	0	0	0	0	0	4152
5.1	51408	0	0	0	0	0	0	4119
5.1	51552	0	0	0	0	0	0	4167
5.1	51696	0	0	0	0	0	0	4026
5.1	51840	0	0	0	0	0	0	4134
5.1	51984	0	0	0	0	0	0	4119
5.1	52128	0	0	0	0	0	0	4143
5.1	52272	0	0	0	0	0	0	4191
5.1	52416	0	0	0	0	0	0	4086
5.1	52560	0	0	0	0	0	0	3999
5.1	52704	0	0	0	0	0	0	3903
5.1	52848	0	0	0	0	0	0	3831
5.1	52992	0	0	0	0	0	0	3807
5.1	53136	0	0	0	0	0	0	3996
5.1	53280	0	0	0	0	0	0	3912
5.1	53424	0	0	0	0	0	0	4014
5.1	53568	0	0	0	0	0	0	3945
5.1	53712	0	0	0	0	0	0	4125
5.1	53856	0	0	0	0	0	0	3969
5.1	54000	0	0	0	0	0	0	3972
5.1	54144	0	0	0	0	0	0	4122
5.1	54288	0	0	0	0	0	0	4080
5.1	54432	0	0	0	0	0	0	3975
5.1	54576	0	0	0	0	0	0	4137
5.1	54720	0	0	0	0	0	0	4101
5.1	54864	0	0	0	0	0	0	4140
5.1	55008	0	0	0	0	0	0	4053
5.1	55152	0	0	0	0	0	0	3924
5.1	55296	0	0	0	0	0	0	3945
5.1	55440	0	0	0	0	0	0	4014
5.1	55584	0	0	0	0	0	0	4023
5.1	55728	0	0	0	0	0	0	4023
5.1	55872	0	0	0	0	0	0	3954
5.1	56016	0	0	0	0	0	0	4149
5.1	56160	0	0	0	0	0	0	4128
5.1	56304	0	0	0	0	0	0	4074
5.1	56448	0	0	0	0	0	0	4137
5.1	56592	0	0	0	0	0	0	4101
5.1	56736	0	0	0	0	0	0	4092
5.1	56880	0	0	0	0	0	0	4113
5.1	57024	0	0	0	0	0	0	4269
5.1	57168	0	0	0	0	0	0	3948
5.1	57312	0	0	0	0	0	0	3993
5.1	57456	0	0	0	0	0	0	4026
5.1	57600	0	0	0	0	0	0	4227
5.1	57744	0	0	0	0	0	0	4107
5.1	57888	0	0	0	0	0	0	4173
5.1	58032	0	0	0	0	0	0	4128
5.1	58176	0	0	0	0	0	0	4038
5.1	58320	0	0	0	0	0	0	3954
5.1	58464	0	0	0	0	0	0	3846
5.1	58608	0	0	0	0	0	0	3879
5.1	58752	0	0	0	0	0	0	3903
5.1	58896	0	0	0	0	0	0	4158
5.1	59040	0	0	0	0	0	0	4017
5.1	59184	0	0	0	0	0	0	3981
5.1	59328	0	0	0	0	0	0	3906
5.1	59472	0	0	0	0	0	0	3855
5.1	59616	0	0	0	0	0	0	4053
5.1	59760	0	0	0	0	0	0	4176
5.1	59904	0	0	0	0	0	0	4173
5.1	60048	0	0	0	0	0	0	3948
5.1	60192	0	0	0	0	0	0	4047
5.1	60336	0	0	0	0	0	0	4065
5.1	60480	0	0	0	0	0	0	4134
5.1	60624	0	0	0	0	0	0	4203
5.1	60768	0	0	0	0	0	0	4053
5.1	60912	0	0	0	0	0	0	4017
5.1	61056	0	0	0	0	0	0	4128
5.1	61200	0	0	0	0	0	0	4116
5.1	61344	0	0	0	0	0	0	4140
5.1	61488	0	0	0	0	0	0	4224
5.1	61632	0	0	0	0	0	0	4056
5.1	61776	0	0	0	0	0	0	3951
5.1	61920	0	0	0	0	0	0	4071
5.1	62064	0	0	0	0	0	0	3981
5.1	62208	0	0	0	0	0	0	4113
5.1	62352	0	0	0	0	0	0	4011
5.1	62496	0	0	0	0	0	0	4086
5.1	62640	0	0	0	0	0	0	4050
5.1	62784	0	0	0	0	0	0	4038
5.1	62928	0	0	0	0	0	0	4182
5.1	63072	0	0	0	0	0	0	4245
5.1	63216	0	0	0	0	0	0	4143
5.1	63360	0	0	0	0	0	0	4053
5.1	63504	0	0	0	0	0	0	4032
5.1	63648	0	0	0	0	0	0	4074
5.1	63792	0	0	0	0	0	0	4029
5.1	63936	0	0	0	0	0	0	4029
5.1	64080	0	0	0	0	0	0	4083
5.1	64224	0	0	0	0	0	0	3975
5.1	64368	0	0	0	0	0	0	3993
5.1	64512	0	0	0	0	0	0	3954
5.1	64656	0	0	0	0	0	0	4155
5.1	64800	0	0	0	0	0	0	3960
5.1	64944	0	0	0	0	0	0	4155
5.1	65088	0	0	0	0	0	0	4089
5.1	65232	0	0	0	0	0	0	3975
5.1	65376	0	0	0	0	0	0	4014
5.1	65520	0	0	0	0	0	0	4032
5.1	65664	0	0	0	0	0	0	4260
5.1	65808	0	0	0	0	0	0	4044
5.1	65952	0	0	0	0	0	0	3861
5.1	66096	0	0	0	0	0	0	4191
5.1	66240	0	0	0	0	0	0	4152
5.1	66384	0	0	0	0	0	0	4089
5.1	66528	0	0	0	0	0	0	4032
5.1	66672	0	0	0	0	0	0	3942
5.1	66816	0	0	0	0	0	0	3951
5.1	66960	0	0	0	0	0	0	3894
5.1	67104	0	0	0	0	0	0	3915
5.1	67248	0	0	0	0	0	0	3969
5.1	67392	0	0	0	0	0	0	4035
5.1	67536	0	0	0	0	0	0	4011
5.1	67680	0	0	0	0	0	0	3942
5.1	67824	0	0	0	0	0	0	3990
5.1	67968	0	0	0	0	0	0	4050
5.1	68112	0	0	0	0	0	0	4038
5.1	68256	0	0	0	0	0	0	3885
5.1	68400	0	0	0	0	0	0	4080
5.1	68544	0	0	0	0	0	0	4191
5.1	68688	0	0	0	0	0	0	4101
5.1	68832	0	0	0	0	0	0	4104
5.1	68976	0	0	0	0	0	0	4206
5.1	69120	0	0	0	0	0	0	3894
6.3	43344	524	2680	31	2649	3204	57652.8	12664
6.3	43488	469	2720	64	2656	3189	58062.4	12486
6.3	43632	413	2680	37	2643	3093	55612.8	12803
6.3	43776	377	2630	26	2604	3007	51908	13005
6.3	43920	273	2592	11	2581	2865	45994.2	12405
6.3	44064	249	2557	15	2542	2806	44014.8	11603
6.3	44208	247	2528	9	2519	2775	43337.7	11414
6.3	44352	238	2505	1	2504	2743	42523.4	11544
6.3	44496	261	2468	0	2468	2729	43395.5	11184
6.3	44640	247	2462	15	2447	2709	43456.1	11256
6.3	44784	260	2409	8	2401	2669	42286.5	11375
6.3	44928	231	2367	2	2365	2598	40623.4	11513
6.3	45072	198	2331	2	2329	2529	39236.8	11521
6.3	45216	213	2307	3	2304	2520	39462.8	11474
6.3	45360	217	2257	0	2257	2474	38049.3	11283
6.3	45504	200	2227	0	2227	2427	37167.8	11072
6.3	45648	185	2199	1	2198	2384	36596.8	10996
6.3	45792	189	2165	1	2164	2354	37232.5	11217
6.3	45936	169	2128	0	2128	2297	36111.3	10724
6.3	46080	150	2083	2	2081	2233	35184.8	10833
6.3	46224	147	2042	2	2040	2189	33898.3	10917
6.3	46368	140	2003	0	2003	2143	32779.1	10671
6.3	46512	141	1972	0	1972	2113	31908	10573
6.3	46656	140	1934	3	1931	2074	30670.8	10422
6.3	46800	119	1913	8	1905	2032	30267.5	10879
6.3	46944	113	1872	0	1872	1985	29214.3	10832
6.3	47088	97	1835	0	1835	1932	27994.2	10434
6.3	47232	79	1802	0	1802	1881	26088.8	10554
6.3	47376	76	1777	0	1777	1853	26229.9	10607
6.3	47520	101	1738	0	1738	1839	26598.1	10029
6.3	47664	104	1712	2	1710	1816	26168.9	9991
6.3	47808	106	1674	0	1674	1780	25856.6	9820
6.3	47952	112	1639	1	1638	1751	25727.2	9903
6.3	48096	98	1618	5	1613	1716	25010.7	10268
6.3	48240	112	1580	0	1580	1692	24547	10197
6.3	48384	103	1546	1	1545	1649	24507.5	9776
6.3	48528	104	1534	1	1533	1638	24930.5	9520
6.3	48672	88	1510	1	1509	1598	23058.5	9893
6.3	48816	69	1476	0	1476	1545	22013.1	9890
6.3	48960	68	1434	0	1434	1502	21442.8	9965
6.3	49104	71	1405	3	1402	1476	21194.5	9852
6.3	49248	62	1370	0	1370	1432	20589.2	9803
6.3	49392	48	1343	0	1343	1391	19296.9	9814
6.3	49536	22	1316	0	1316	1338	17799.5	9639
6.3	49680	26	1287	0	1287	1313	17622.3	9664
6.3	49824	35	1252	0	1252	1287	17802.8	9863
6.3	49968	43	1226	0	1226	1269	17551.7	9612
6.3	50112	63	1191	0	1191	1254	18076.8	9612
6.3	50256	43	1171	2	1169	1214	16976.4	9858
6.3	50400	40	1140	3	1137	1180	16456.1	9835
6.3	50544	27	1104	2	1102	1131	15370.9	10039
6.3	50688	25	1073	0	1073	1098	14954.6	9774
6.3	50832	38	1036	0	1036	1074	15091.5	9736
6.3	50976	33	1015	2	1013	1048	14385.3	9618
6.3	51120	34	978	1	977	1012	14049.1	9612
6.3	51264	40	943	0	943	983	13844.7	9779
6.3	51408	20	915	0	915	935	12841.4	9726
6.3	51552	16	874	0	874	890	12210	9985
6.3	51696	13	846	0	846	859	11843.9	10023
6.3	51840	22	804	0	804	826	11544.6	10122
6.3	51984	13	778	0	778	791	10763.2	9909
6.3	52128	11	749	0	749	760	10257.9	9933
6.3	52272	7	716	0	716	723	9716.7	9860
6.3	52416	8	691	0	691	699	9378.41	9914
6.3	52560	1	654	0	654	655	8367.09	9938
6.3	52704	0	625	0	625	625	7842.8	9922
6.3	52848	0	604	0	604	604	7648.67	9646
6.3	52992	0	575	0	575	575	7197.45	9877
6.3	53136	0	545	0	545	545	6874.36	9697
6.3	53280	0	515	0	515	515	6450.16	9825
6.3	53424	0	480	0	480	480	6078.81	9846
6.3	53568	0	455	0	455	455	5677.67	9990
6.3	53712	0	426	0	426	426	5239.41	10176
6.3	53856	0	404	0	404	404	4954.2	10167
6.3	54000	0	373	0	373	373	4538.92	10038
6.3	54144	0	347	0	347	347	4261.71	9903
6.3	54288	0	319	0	319	319	3722.48	9897
6.3	54432	0	294	0	294	294	3433.23	9864
6.3	54576	0	267	0	267	267	2952.05	9777
6.3	54720	0	233	0	233	233	2397.77	10167
6.3	54864	0	217	0	217	217	2279.7	10179
6.3	55008	0	197	0	197	197	2030.54	9954
6.3	55152	0	178	0	178	178	1835.3	9834
6.3	55296	0	156	0	156	156	1429.06	9762
6.3	55440	0	148	0	148	148	1333.02	9858
6.3	55584	0	127	0	127	127	955.848	9696
6.3	55728	0	111	0	111	111	840.77	9960
6.3	55872	0	98	0	98	98	687.719	10062
6.3	56016	0	84	0	84	84	451.567	9843
6.3	56160	0	71	0	71	71	289.531	9939
6.3	56304	0	64	0	64	64	250.426	9780
6.3	56448	0	53	0	53	53	148.253	10155
6.3	56592	0	46	0	46	46	103.184	10284
6.3	56736	0	42	0	42	42	86.1643	9777
6.3	56880	0	36	0	36	36	37.0849	10002
6.3	57024	0	34	0	34	34	26.0525	9981
6.3	57168	0	28	0	28	28	9.03704	9993
6.3	57312	0	23	0	23	23	9.03704	10266
6.3	57456	0	16	0	16	16	0	10071
6.3	57600	0	12	0	12	12	0	10152
6.3	57744	0	10	0	10	10	0	10008
6.3	57888	0	7	0	7	7	0	10008
6.3	58032	0	6	0	6	6	0	9900
6.3	58176	0	4	0	4	4	0	9861
6.3	58320	0	3	0	3	3	0	10077
6.3	58464	0	3	0	3	3	0	10200
6.3	58608	0	3	0	3	3	0	10122
6.3	58752	0	3	0	3	3	0	9984
6.3	58896	0	2	0	2	2	0	9705
6.3	59040	0	2	0	2	2	0	9846
6.3	59184	0	2	0	2	2	0	9804
6.3	59328	0	2	0	2	2	0	9780
6.3	59472	0	2	0	2	2	0	9771
6.3	59616	0	2	0	2	2	0	9615
6.3	59760	0	2	0	2	2	0	9894
6.3	59904	0	2	0	2	2	0	9834
6.3	60048	0	2	0	2	2	0	9813
6.3	60192	0	2	0	2	2	0	9714
6.3	60336	0	2	0	2	2	0	9858
6.3	60480	0	2	0	2	2	0	9903
6.3	60624	0	2	0	2	2	0	9957
6.3	60768	0	2	0	2	2	0	10074
6.3	60912	0	2	0	2	2	0	9789
6.3	61056	0	2	0	2	2	0	9786
6.3	61200	0	2	0	2	2	0	9699
6.3	61344	0	2	0	2	2	0	9870
6.3	61488	0	2	0	2	2	0	9657
6.3	61632	0	2	0	2	2	0	9900
6.3	61776	0	2	0	2	2	0	9861
6.3	61920	0	2	0	2	2	0	9831
6.3	62064	0	2	0	2	2	0	9864
6.3	62208	0	2	0	2	2	0	9867
6.3	62352	0	2	0	2	2	0	9603
6.3	62496	0	2	0	2	2	0	9762
6.3	62640	0	1	0	1	1	0	9804
6.3	62784	0	0	0	0	0	0	10110
6.3	62928	0	0	0	0	0	0	10044
6.3	63072	0	0	0	0	0	0	10407
6.3	63216	0	0	0	0	0	0	9966
6.3	63360	0	0	0	0	0	0	9864
6.3	63504	0	0	0	0	0	0	9897
6.3	63648	0	0	0	0	0	0	9786
6.3	63792	0	0	0	0	0	0	9684
6.3	63936	0	0	0	0	0	0	9948
6.3	64080	0	0	0	0	0	0	9825
6.3	64224	0	0	0	0	0	0	9945
6.3	64368	0	0	0	0	0	0	9672
6.3	64512	0	0	0	0	0	0	9753
6.3	64656	0	0	0	0	0	0	9807
6.3	64800	0	0	0	0	0	0	9846
6.3	64944	0	0	0	0	0	0	9792
6.3	65088	0	0	0	0	0	0	9888
6.3	65232	0	0	0	0	0	0	9909
6.3	65376	0	0	0	0	0	0	9900
6.3	65520	0	0	0	0	0	0	9915
6.3	65664	0	0	0	0	0	0	9921
6.3	65808	0	0	0	0	0	0	9948
6.3	65952	0	0	0	0	0	0	9855
6.3	66096	0	0	0	0	0	0	10002
6.3	66240	0	0	0	0	0	0	10143
6.3	66384	0	0	0	0	0	0	9873
6.3	66528	0	0	0	0	0	0	9999
6.3	66672	0	0	0	0	0	0	9873
6.3	66816	0	0	0	0	0	0	9738
6.3	66960	0	0	0	0	0	0	9876
6.3	67104	0	0	0	0	0	0	9993
6.3	67248	0	0	0	0	0	0	9843
6.3	67392	0	0	0	0	0	0	9723
6.3	67536	0	0	0	0	0	0	10086
6.3	67680	0	0	0	0	0	0	9963
6.3	67824	0	0	0	0	0	0	9783
6.3	67968	0	0	0	0	0	0	9732
6.3	68112	0	0	0	0	0	0	9792
6.3	68256	0	0	0	0	0	0	9885
6.3	68400	0	0	0	0	0	0	9900
6.3	68544	0	0	0	0	0	0	10293
6.3	68688	0	0	0	0	0	0	10137
6.3	68832	0	0	0	0	0	0	9681
6.3	68976	0	0	0	0	0	0	9774
6.3	69120	0	0	0	0	0	0	9834
7.3	43344	0	33	0	33	33	299.709	1041
7.3	43488	0	32	0	32	32	302.642	1107
7.3	43632	0	31	0	31	31	291.615	1161
7.3	43776	0	28	0	28	28	216.632	1122
7.3	43920	0	27	0	27	27	221.552	1167
7.3	44064	0	22	0	22	22	170.51	1191
7.3	44208	0	16	0	16	16	123.332	1152
7.3	44352	0	15	0	15	15	130.258	1191
7.3	44496	0	13	0	13	13	103.263	1197
7.3	44640	0	13	0	13	13	115.235	1104
7.3	44784	0	11	0	11	11	89.1841	1137
7.3	44928	0	11	0	11	11	79.2075	1161
7.3	45072	0	9	0	9	9	76.1585	1005
7.3	45216	0	6	0	6	6	44.1212	1032
7.3	45360	0	6	0	6	6	44.1212	1074
7.3	45504	0	3	0	3	3	39.0769	1167
7.3	45648	0	2	0	2	2	26.0513	1065
7.3	45792	0	2	0	2	2	26.0513	1161
7.3	45936	0	2	0	2	2	26.0513	1185
7.3	46080	0	1	0	1	1	11.0303	1116
7.3	46224	0	1	0	1	1	11.0303	1089
7.3	46368	0	1	0	1	1	11.0303	1017
7.3	46512	0	1	0	1	1	13.0256	1023
7.3	46656	0	1	0	1	1	11.0303	1101
7.3	46800	0	1	0	1	1	13.0256	1113
7.3	46944	0	1	0	1	1	13.0256	1134
7.3	47088	0	1	0	1	1	11.0303	1125
7.3	47232	0	1	0	1	1	11.0303	1110
7.3	47376	0	1	0	1	1	11.0303	1128
7.3	47520	0	1	0	1	1	11.0303	990
7.3	47664	0	1	0	1	1	11.0303	1062
7.3	47808	0	1	0	1	1	11.0303	1062
7.3	47952	0	1	0	1	1	11.0303	1086
7.3	48096	0	1	0	1	1	11.0303	1053
7.3	48240	0	0	0	0	0	0	1047
7.3	48384	0	0	0	0	0	0	1008
7.3	48528	0	0	0	0	0	0	984
7.3	48672	0	0	0	0	0	0	1011
7.3	48816	0	0	0	0	0	0	1080
7.3	48960	0	0	0	0	0	0	1083
7.3	49104	0	0	0	0	0	0	1065
7.3	49248	0	0	0	0	0	0	1158
7.3	49392	0	0	0	0	0	0	1146
7.3	49536	0	0	0	0	0	0	1080
7.3	49680	0	0	0	0	0	0	1029
7.3	49824	0	0	0	0	0	0	1071
7.3	49968	0	0	0	0	0	0	1071
7.3	50112	0	0	0	0	0	0	1107
7.3	50256	0	0	0	0	0	0	1104
7.3	50400	0	0	0	0	0	0	1113
7.3	50544	0	0	0	0	0	0	1149
7.3	50688	0	0	0	0	0	0	1101
7.3	50832	0	0	0	0	0	0	1053
7.3	50976	0	0	0	0	0	0	1068
7.3	51120	0	0	0	0	0	0	1122
7.3	51264	0	0	0	0	0	0	1170
7.3	51408	0	0	0	0	0	0	1128
7.3	51552	0	0	0	0	0	0	1146
7.3	51696	0	0	0	0	0	0	1128
7.3	51840	0	0	0	0	0	0	1149
7.3	51984	0	0	0	0	0	0	1098
7.3	52128	0	0	0	0	0	0	1230
7.3	52272	0	0	0	0	0	0	1149
7.3	52416	0	0	0	0	0	0	1071
7.3	52560	0	0	0	0	0	0	1020
7.3	52704	0	0	0	0	0	0	1131
7.3	52848	0	0	0	0	0	0	1038
7.3	52992	0	0	0	0	0	0	1089
7.3	53136	0	0	0	0	0	0	1101
7.3	53280	0	0	0	0	0	0	1131
7.3	53424	0	0	0	0	0	0	1131
7.3	53568	0	0	0	0	0	0	1083
7.3	53712	0	0	0	0	0	0	1107
7.3	53856	0	0	0	0	0	0	1095
7.3	54000	0	0	0	0	0	0	1098
7.3	54144	0	0	0	0	0	0	1128
7.3	54288	0	0	0	0	0	0	1086
7.3	54432	0	0	0	0	0	0	1137
7.3	54576	0	0	0	0	0	0	1110
7.3	54720	0	0	0	0	0	0	1146
7.3	54864	0	0	0	0	0	0	1131
7.3	55008	0	0	0	0	0	0	1167
7.3	55152	0	0	0	0	0	0	1182
7.3	55296	0	0	0	0	0	0	1218
7.3	55440	0	0	0	0	0	0	1194
7.3	55584	0	0	0	0	0	0	1146
7.3	55728	0	0	0	0	0	0	1203
7.3	55872	0	0	0	0	0	0	1194
7.3	56016	0	0	0	0	0	0	1194
7.3	56160	0	0	0	0	0	0	1248
7.3	56304	0	0	0	0	0	0	1323
7.3	56448	0	0	0	0	0	0	1251
7.3	56592	0	0	0	0	0	0	1116
7.3	56736	0	0	0	0	0	0	1110
7.3	56880	0	0	0	0	0	0	1170
7.3	57024	0	0	0	0	0	0	1188
7.3	57168	0	0	0	0	0	0	1170
7.3	57312	0	0	0	0	0	0	1227
7.3	57456	0	0	0	0	0	0	1209
7.3	57600	0	0	0	0	0	0	1152
7.3	57744	0	0	0	0	0	0	1176
7.3	57888	0	0	0	0	0	0	1158
7.3	58032	0	0	0	0	0	0	1182
7.3	58176	0	0	0	0	0	0	1029
7.3	58320	0	0	0	0	0	0	1131
7.3	58464	0	0	0	0	0	0	1068
7.3	58608	0	0	0	0	0	0	1131
7.3	58752	0	0	0	0	0	0	1167
7.3	58896	0	0	0	0	0	0	1122
7.3	59040	0	0	0	0	0	0	1068
7.3	59184	0	0	0	0	0	0	1137
7.3	59328	0	0	0	0	0	0	1032
7.3	59472	0	0	0	0	0	0	993
7.3	59616	0	0	0	0	0	0	1068
7.3	59760	0	0	0	0	0	0	1110
7.3	59904	0	0	0	0	0	0	1161
7.3	60048	0	0	0	0	0	0	1026
7.3	60192	0	0	0	0	0	0	1143
7.3	60336	0	0	0	0	0	0	1119
7.3	60480	0	0	0	0	0	0	1107
7.3	60624	0	0	0	0	0	0	1104
7.3	60768	0	0	0	0	0	0	1083
7.3	60912	0	0	0	0	0	0	1134
7.3	61056	0	0	0	0	0	0	1182
7.3	61200	0	0	0	0	0	0	1179
7.3	61344	0	0	0	0	0	0	1116
7.3	61488	0	0	0	0	0	0	1029
7.3	61632	0	0	0	0	0	0	1053
7.3	61776	0	0	0	0	0	0	1026
7.3	61920	0	0	0	0	0	0	1164
7.3	62064	0	0	0	0	0	0	1113
7.3	62208	0	0	0	0	0	0	1053
7.3	62352	0	0	0	0	0	0	1071
7.3	62496	0	0	0	0	0	0	1038
7.3	62640	0	0	0	0	0	0	1089
7.3	62784	0	0	0	0	0	0	1035
7.3	62928	0	0	0	0	0	0	1092
7.3	63072	0	0	0	0	0	0	1080
7.3	63216	0	0	0	0	0	0	1185
7.3	63360	0	0	0	0	0	0	1158
7.3	63504	0	0	0	0	0	0	1071
7.3	63648	0	0	0	0	0	0	1068
7.3	63792	0	0	0	0	0	0	1089
7.3	63936	0	0	0	0	0	0	1107
7.3	64080	0	0	0	0	0	0	1149
7.3	64224	0	0	0	0	0	0	1089
7.3	64368	0	0	0	0	0	0	1122
7.3	64512	0	0	0	0	0	0	1089
7.3	64656	0	0	0	0	0	0	1161
7.3	64800	0	0	0	0	0	0	1095
7.3	64944	0	0	0	0	0	0	1083
7.3	65088	0	0	0	0	0	0	1092
7.3	65232	0	0	0	0	0	0	1125
7.3	65376	0	0	0	0	0	0	1152
7.3	65520	0	0	0	0	0	0	1185
7.3	65664	0	0	0	0	0	0	1152
7.3	65808	0	0	0	0	0	0	1104
7.3	65952	0	0	0	0	0	0	1128
7.3	66096	0	0	0	0	0	0	1116
7.3	66240	0	0	0	0	0	0	1131
7.3	66384	0	0	0	0	0	0	1110
7.3	66528	0	0	0	0	0	0	1104
7.3	66672	0	0	0	0	0	0	1107
7.3	66816	0	0	0	0	0	0	1077
7.3	66960	0	0	0	0	0	0	1092
7.3	67104	0	0	0	0	0	0	1140
7.3	67248	0	0	0	0	0	0	1125
7.3	67392	0	0	0	0	0	0	1119
7.3	67536	0	0	0	0	0	0	1179
7.3	67680	0	0	0	0	0	0	1131
7.3	67824	0	0	0	0	0	0	1104
7.3	67968	0	0	0	0	0	0	1110
7.3	68112	0	0	0	0	0	0	1095
7.3	68256	0	0	0	0	0	0	1152
7.3	68400	0	0	0	0	0	0	1122
7.3	68544	0	0	0	0	0	0	1083
7.3	68688	0	0	0	0	0	0	1050
7.3	68832	0	0	0	0	0	0	1068
7.3	68976	0	0	0	0	0	0	1185
7.3	69120	0	0	0	0	0	0	1140
8.2	43344	0	40	0	40	40	207.368	1539
8.2	43488	0	36	0	36	36	59.1422	1557
8.2	43632	0	35	0	35	35	140.239	1656
8.2	43776	0	32	0	32	32	247.398	1629
8.2	43920	0	31	0	31	31	179.32	1596
8.2	44064	0	24	0	24	24	126.268	1692
8.2	44208	0	21	0	21	21	52.1026	1620
8.2	44352	0	17	0	17	17	143.287	1668
8.2	44496	0	15	0	15	15	91.1807	1746
8.2	44640	0	13	0	13	13	82.1483	1626
8.2	44784	0	12	0	12	12	74.1644	1569
8.2	44928	0	7	0	7	7	24.0559	1566
8.2	45072	0	6	0	6	6	54.1024	1569
8.2	45216	0	4	0	4	4	39.0782	1641
8.2	45360	0	2	0	2	2	26.0525	1617
8.2	45504	0	0	0	0	0	0	1506
8.2	45648	0	0	0	0	0	0	1479
8.2	45792	0	0	0	0	0	0	1587
8.2	45936	0	0	0	0	0	0	1545
8.2	46080	0	0	0	0	0	0	1545
8.2	46224	0	0	0	0	0	0	1578
8.2	46368	0	0	0	0	0	0	1566
8.2	46512	0	0	0	0	0	0	1521
8.2	46656	0	0	0	0	0	0	1479
8.2	46800	0	0	0	0	0	0	1569
8.2	46944	0	0	0	0	0	0	1653
8.2	47088	0	0	0	0	0	0	1575
8.2	47232	0	0	0	0	0	0	1656
8.2	47376	0	0	0	0	0	0	1566
8.2	47520	0	0	0	0	0	0	1584
8.2	47664	0	0	0	0	0	0	1521
8.2	47808	0	0	0	0	0	0	1533
8.2	47952	0	0	0	0	0	0	1509
8.2	48096	0	0	0	0	0	0	1572
8.2	48240	0	0	0	0	0	0	1512
8.2	48384	0	0	0	0	0	0	1581
8.2	48528	0	0	0	0	0	0	1536
8.2	48672	0	0	0	0	0	0	1626
8.2	48816	0	0	0	0	0	0	1566
8.2	48960	0	0	0	0	0	0	1527
8.2	49104	0	0	0	0	0	0	1509
8.2	49248	0	0	0	0	0	0	1515
8.2	49392	0	0	0	0	0	0	1551
8.2	49536	0	0	0	0	0	0	1542
8.2	49680	0	0	0	0	0	0	1629
8.2	49824	0	0	0	0	0	0	1629
8.2	49968	0	0	0	0	0	0	1530
8.2	50112	0	0	0	0	0	0	1497
8.2	50256	0	0	0	0	0	0	1581
8.2	50400	0	0	0	0	0	0	1551
8.2	50544	0	0	0	0	0	0	1539
8.2	50688	0	0	0	0	0	0	1554
8.2	50832	0	0	0	0	0	0	1557
8.2	50976	0	0	0	0	0	0	1635
8.2	51120	0	0	0	0	0	0	1497
8.2	51264	0	0	0	0	0	0	1566
8.2	51408	0	0	0	0	0	0	1578
8.2	51552	0	0	0	0	0	0	1524
8.2	51696	0	0	0	0	0	0	1509
8.2	51840	0	0	0	0	0	0	1467
8.2	51984	0	0	0	0	0	0	1521
8.2	52128	0	0	0	0	0	0	1521
8.2	52272	0	0	0	0	0	0	1539
8.2	52416	0	0	0	0	0	0	1566
8.2	52560	0	0	0	0	0	0	1602
8.2	52704	0	0	0	0	0	0	1581
8.2	52848	0	0	0	0	0	0	1581
8.2	52992	0	0	0	0	0	0	1581
8.2	53136	0	0	0	0	0	0	1548
8.2	53280	0	0	0	0	0	0	1650
8.2	53424	0	0	0	0	0	0	1560
8.2	53568	0	0	0	0	0	0	1479
8.2	53712	0	0	0	0	0	0	1476
8.2	53856	0	0	0	0	0	0	1521
8.2	54000	0	0	0	0	0	0	1482
8.2	54144	0	0	0	0	0	0	1545
8.2	54288	0	0	0	0	0	0	1560
8.2	54432	0	0	0	0	0	0	1542
8.2	54576	0	0	0	0	0	0	1497
8.2	54720	0	0	0	0	0	0	1515
8.2	54864	0	0	0	0	0	0	1560
8.2	55008	0	0	0	0	0	0	1542
8.2	55152	0	0	0	0	0	0	1416
8.2	55296	0	0	0	0	0	0	1455
8.2	55440	0	0	0	0	0	0	1536
8.2	55584	0	0	0	0	0	0	1404
8.2	55728	0	0	0	0	0	0	1437
8.2	55872	0	0	0	0	0	0	1512
8.2	56016	0	0	0	0	0	0	1506
8.2	56160	0	0	0	0	0	0	1548
8.2	56304	0	0	0	0	0	0	1503
8.2	56448	0	0	0	0	0	0	1518
8.2	56592	0	0	0	0	0	0	1443
8.2	56736	0	0	0	0	0	0	1512
8.2	56880	0	0	0	0	0	0	1545
8.2	57024	0	0	0	0	0	0	1527
8.2	57168	0	0	0	0	0	0	1449
8.2	57312	0	0	0	0	0	0	1518
8.2	57456	0	0	0	0	0	0	1425
8.2	57600	0	0	0	0	0	0	1443
8.2	57744	0	0	0	0	0	0	1410
8.2	57888	0	0	0	0	0	0	1455
8.2	58032	0	0	0	0	0	0	1479
8.2	58176	0	0	0	0	0	0	1404
8.2	58320	0	0	0	0	0	0	1386
8.2	58464	0	0	0	0	0	0	1584
8.2	58608	0	0	0	0	0	0	1500
8.2	58752	0	0	0	0	0	0	1443
8.2	58896	0	0	0	0	0	0	1347
8.2	59040	0	0	0	0	0	0	1395
8.2	59184	0	0	0	0	0	0	1485
8.2	59328	0	0	0	0	0	0	1494
8.2	59472	0	0	0	0	0	0	1386
8.2	59616	0	0	0	0	0	0	1425
8.2	59760	0	0	0	0	0	0	1404
8.2	59904	0	0	0	0	0	0	1488
8.2	60048	0	0	0	0	0	0	1581
8.2	60192	0	0	0	0	0	0	1524
8.2	60336	0	0	0	0	0	0	1542
8.2	60480	0	0	0	0	0	0	1434
8.2	60624	0	0	0	0	0	0	1503
8.2	60768	0	0	0	0	0	0	1575
8.2	60912	0	0	0	0	0	0	1500
8.2	61056	0	0	0	0	0	0	1638
8.2	61200	0	0	0	0	0	0	1584
8.2	61344	0	0	0	0	0	0	1560
8.2	61488	0	0	0	0	0	0	1548
8.2	61632	0	0	0	0	0	0	1473
8.2	61776	0	0	0	0	0	0	1497
8.2	61920	0	0	0	0	0	0	1578
8.2	62064	0	0	0	0	0	0	1647
8.2	62208	0	0	0	0	0	0	1608
8.2	62352	0	0	0	0	0	0	1578
8.2	62496	0	0	0	0	0	0	1563
8.2	62640	0	0	0	0	0	0	1533
8.2	62784	0	0	0	0	0	0	1578
8.2	62928	0	0	0	0	0	0	1665
8.2	63072	0	0	0	0	0	0	1539
8.2	63216	0	0	0	0	0	0	1542
8.2	63360	0	0	0	0	0	0	1614
8.2	63504	0	0	0	0	0	0	1572
8.2	63648	0	0	0	0	0	0	1416
8.2	63792	0	0	0	0	0	0	1452
8.2	63936	0	0	0	0	0	0	1404
8.2	64080	0	0	0	0	0	0	1437
8.2	64224	0	0	0	0	0	0	1386
8.2	64368	0	0	0	0	0	0	1473
8.2	64512	0	0	0	0	0	0	1560
8.2	64656	0	0	0	0	0	0	1524
8.2	64800	0	0	0	0	0	0	1518
8.2	64944	0	0	0	0	0	0	1527
8.2	65088	0	0	0	0	0	0	1527
8.2	65232	0	0	0	0	0	0	1509
8.2	65376	0	0	0	0	0	0	1527
8.2	65520	0	0	0	0	0	0	1512
8.2	65664	0	0	0	0	0	0	1521
8.2	65808	0	0	0	0	0	0	1506
8.2	65952	0	0	0	0	0	0	1485
8.2	66096	0	0	0	0	0	0	1557
8.2	66240	0	0	0	0	0	0	1425
8.2	66384	0	0	0	0	0	0	1536
8.2	66528	0	0	0	0	0	0	1545
8.2	66672	0	0	0	0	0	0	1560
8.2	66816	0	0	0	0	0	0	1548
8.2	66960	0	0	0	0	0	0	1563
8.2	67104	0	0	0	0	0	0	1572
8.2	67248	0	0	0	0	0	0	1485
8.2	67392	0	0	0	0	0	0	1467
8.2	67536	0	0	0	0	0	0	1536
8.2	67680	0	0	0	0	0	0	1515
8.2	67824	0	0	0	0	0	0	1500
8.2	67968	0	0	0	0	0	0	1530
8.2	68112	0	0	0	0	0	0	1560
8.2	68256	0	0	0	0	0	0	1509
8.2	68400	0	0	0	0	0	0	1461
8.2	68544	0	0	0	0	0	0	1509
8.2	68688	0	0	0	0	0	0	1461
8.2	68832	0	0	0	0	0	0	1521
8.2	68976	0	0	0	0	0	0	1614
8.2	69120	0	0	0	0	0	0	1539
9.3	43344	56	226	0	226	282	5812.42	4287
9.3	43488	25	212	0	212	237	4278.15	4012
9.3	43632	13	192	0	192	205	3643.78	3638
9.3	43776	5	175	0	175	180	2752.02	3228
9.3	43920	3	156	0	156	159	2326.41	3108
9.3	44064	2	143	0	143	145	2171.81	2931
9.3	44208	0	126	0	126	126	1803.09	3105
9.3	44352	0	102	0	102	102	1517.3	3201
9.3	44496	0	85	0	85	85	1226.01	3043
9.3	44640	0	69	0	69	69	925.103	2953
9.3	44784	0	58	0	58	58	859.019	2865
9.3	44928	0	49	0	49	49	772.766	3039
9.3	45072	0	39	0	39	39	649.696	3030
9.3	45216	0	29	0	29	29	460.603	3075
9.3	45360	0	21	0	21	21	297.502	3099
9.3	45504	0	11	0	11	11	114.409	3090
9.3	45648	0	7	0	7	7	94.0581	3099
9.3	45792	0	4	0	4	4	48.0282	3138
9.3	45936	0	3	0	3	3	48.0282	3168
9.3	46080	0	2	0	2	2	27.0123	3237
9.3	46224	0	1	0	1	1	0	3264
9.3	46368	0	0	0	0	0	0	3390
9.3	46512	0	0	0	0	0	0	3357
9.3	46656	0	0	0	0	0	0	3354
9.3	46800	0	0	0	0	0	0	3258
9.3	46944	0	0	0	0	0	0	3195
9.3	47088	0	0	0	0	0	0	3204
9.3	47232	0	0	0	0	0	0	3174
9.3	47376	0	0	0	0	0	0	3276
9.3	47520	0	0	0	0	0	0	3393
9.3	47664	0	0	0	0	0	0	3261
9.3	47808	0	0	0	0	0	0	3186
9.3	47952	0	0	0	0	0	0	3282
9.3	48096	0	0	0	0	0	0	3168
9.3	48240	0	0	0	0	0	0	3294
9.3	48384	0	0	0	0	0	0	3159
9.3	48528	0	0	0	0	0	0	3147
9.3	48672	0	0	0	0	0	0	3177
9.3	48816	0	0	0	0	0	0	3129
9.3	48960	0	0	0	0	0	0	3147
9.3	49104	0	0	0	0	0	0	3402
9.3	49248	0	0	0	0	0	0	3276
9.3	49392	0	0	0	0	0	0	3171
9.3	49536	0	0	0	0	0	0	3336
9.3	49680	0	0	0	0	0	0	3276
9.3	49824	0	0	0	0	0	0	3273
9.3	49968	0	0	0	0	0	0	3114
9.3	50112	0	0	0	0	0	0	3174
9.3	50256	0	0	0	0	0	0	3231
9.3	50400	0	0	0	0	0	0	3171
9.3	50544	0	0	0	0	0	0	3273
9.3	50688	0	0	0	0	0	0	3252
9.3	50832	0	0	0	0	0	0	3237
9.3	50976	0	0	0	0	0	0	3354
9.3	51120	0	0	0	0	0	0	3408
9.3	51264	0	0	0	0	0	0	3330
9.3	51408	0	0	0	0	0	0	3210
9.3	51552	0	0	0	0	0	0	3177
9.3	51696	0	0	0	0	0	0	3237
9.3	51840	0	0	0	0	0	0	3285
9.3	51984	0	0	0	0	0	0	3405
9.3	52128	0	0	0	0	0	0	3276
9.3	52272	0	0	0	0	0	0	3249
9.3	52416	0	0	0	0	0	0	3393
9.3	52560	0	0	0	0	0	0	3252
9.3	52704	0	0	0	0	0	0	3210
9.3	52848	0	0	0	0	0	0	3141
9.3	52992	0	0	0	0	0	0	3231
9.3	53136	0	0	0	0	0	0	3315
9.3	53280	0	0	0	0	0	0	3225
9.3	53424	0	0	0	0	0	0	3318
9.3	53568	0	0	0	0	0	0	3279
9.3	53712	0	0	0	0	0	0	3354
9.3	53856	0	0	0	0	0	0	3192
9.3	54000	0	0	0	0	0	0	3243
9.3	54144	0	0	0	0	0	0	3246
9.3	54288	0	0	0	0	0	0	3276
9.3	54432	0	0	0	0	0	0	3258
9.3	54576	0	0	0	0	0	0	3237
9.3	54720	0	0	0	0	0	0	3375
9.3	54864	0	0	0	0	0	0	3312
9.3	55008	0	0	0	0	0	0	3369
9.3	55152	0	0	0	0	0	0	3366
9.3	55296	0	0	0	0	0	0	3345
9.3	55440	0	0	0	0	0	0	3441
9.3	55584	0	0	0	0	0	0	3276
9.3	55728	0	0	0	0	0	0	3315
9.3	55872	0	0	0	0	0	0	3330
9.3	56016	0	0	0	0	0	0	3354
9.3	56160	0	0	0	0	0	0	3366
9.3	56304	0	0	0	0	0	0	3321
9.3	56448	0	0	0	0	0	0	3390
9.3	56592	0	0	0	0	0	0	3471
9.3	56736	0	0	0	0	0	0	3348
9.3	56880	0	0	0	0	0	0	3360
9.3	57024	0	0	0	0	0	0	3351
9.3	57168	0	0	0	0	0	0	3411
9.3	57312	0	0	0	0	0	0	3276
9.3	57456	0	0	0	0	0	0	3171
9.3	57600	0	0	0	0	0	0	3453
9.3	57744	0	0	0	0	0	0	3297
9.3	57888	0	0	0	0	0	0	3405
9.3	58032	0	0	0	0	0	0	3207
9.3	58176	0	0	0	0	0	0	3228
9.3	58320	0	0	0	0	0	0	3312
9.3	58464	0	0	0	0	0	0	3357
9.3	58608	0	0	0	0	0	0	3249
9.3	58752	0	0	0	0	0	0	3351
9.3	58896	0	0	0	0	0	0	3417
9.3	59040	0	0	0	0	0	0	3327
9.3	59184	0	0	0	0	0	0	3537
9.3	59328	0	0	0	0	0	0	3450
9.3	59472	0	0	0	0	0	0	3345
9.3	59616	0	0	0	0	0	0	3333
9.3	59760	0	0	0	0	0	0	3405
9.3	59904	0	0	0	0	0	0	3288
9.3	60048	0	0	0	0	0	0	3294
9.3	60192	0	0	0	0	0	0	3339
9.3	60336	0	0	0	0	0	0	3330
9.3	60480	0	0	0	0	0	0	3273
9.3	60624	0	0	0	0	0	0	3429
9.3	60768	0	0	0	0	0	0	3303
9.3	60912	0	0	0	0	0	0	3270
9.3	61056	0	0	0	0	0	0	3315
9.3	61200	0	0	0	0	0	0	3360
9.3	61344	0	0	0	0	0	0	3453
9.3	61488	0	0	0	0	0	0	3255
9.3	61632	0	0	0	0	0	0	3261
9.3	61776	0	0	0	0	0	0	3282
9.3	61920	0	0	0	0	0	0	3360
9.3	62064	0	0	0	0	0	0	3276
9.3	62208	0	0	0	0	0	0	3339
9.3	62352	0	0	0	0	0	0	3474
9.3	62496	0	0	0	0	0	0	3354
9.3	62640	0	0	0	0	0	0	3459
9.3	62784	0	0	0	0	0	0	3225
9.3	62928	0	0	0	0	0	0	3135
9.3	63072	0	0	0	0	0	0	3240
9.3	63216	0	0	0	0	0	0	3276
9.3	63360	0	0	0	0	0	0	3357
9.3	63504	0	0	0	0	0	0	3387
9.3	63648	0	0	0	0	0	0	3246
9.3	63792	0	0	0	0	0	0	3306
9.3	63936	0	0	0	0	0	0	3324
9.3	64080	0	0	0	0	0	0	3324
9.3	64224	0	0	0	0	0	0	3234
9.3	64368	0	0	0	0	0	0	3273
9.3	64512	0	0	0	0	0	0	3441
9.3	64656	0	0	0	0	0	0	3279
9.3	64800	0	0	0	0	0	0	3198
9.3	64944	0	0	0	0	0	0	3198
9.3	65088	0	0	0	0	0	0	3246
9.3	65232	0	0	0	0	0	0	3282
9.3	65376	0	0	0	0	0	0	3309
9.3	65520	0	0	0	0	0	0	3375
9.3	65664	0	0	0	0	0	0	3243
9.3	65808	0	0	0	0	0	0	3321
9.3	65952	0	0	0	0	0	0	3150
9.3	66096	0	0	0	0	0	0	3396
9.3	66240	0	0	0	0	0	0	3450
9.3	66384	0	0	0	0	0	0	3282
9.3	66528	0	0	0	0	0	0	3207
9.3	66672	0	0	0	0	0	0	3339
9.3	66816	0	0	0	0	0	0	3354
9.3	66960	0	0	0	0	0	0	3120
9.3	67104	0	0	0	0	0	0	3132
9.3	67248	0	0	0	0	0	0	3249
9.3	67392	0	0	0	0	0	0	3129
9.3	67536	0	0	0	0	0	0	3192
9.3	67680	0	0	0	0	0	0	3324
9.3	67824	0	0	0	0	0	0	3468
9.3	67968	0	0	0	0	0	0	3477
9.3	68112	0	0	0	0	0	0	3387
9.3	68256	0	0	0	0	0	0	3327
9.3	68400	0	0	0	0	0	0	3273
9.3	68544	0	0	0	0	0	0	3291
9.3	68688	0	0	0	0	0	0	3324
9.3	68832	0	0	0	0	0	0	3282
9.3	68976	0	0	0	0	0	0	3366
9.3	69120	0	0	0	0	0	0	3252
10.2	43344	0	62	0	62	62	307.801	1194
10.2	43488	0	60	0	60	60	329.744	1206
10.2	43632	0	57	0	57	57	359.682	1260
10.2	43776	0	55	0	55	55	345.706	1248
10.2	43920	0	50	0	50	50	311.786	1200
10.2	44064	0	46	0	46	46	300.755	1125
10.2	44208	0	43	0	43	43	333.63	1209
10.2	44352	0	40	0	40	40	305.688	1167
10.2	44496	0	38	0	38	38	324.595	1236
10.2	44640	0	38	0	38	38	294.657	1251
10.2	44784	0	34	0	34	34	294.657	1188
10.2	44928	0	30	0	30	30	243.608	1212
10.2	45072	0	28	0	28	28	235.515	1299
10.2	45216	0	24	0	24	24	222.49	1314
10.2	45360	0	21	0	21	21	203.371	1242
10.2	45504	0	21	0	21	21	203.371	1068
10.2	45648	0	20	0	20	20	172.382	1119
10.2	45792	0	17	0	17	17	161.352	1146
10.2	45936	0	17	0	17	17	149.38	1146
10.2	46080	0	17	0	17	17	161.352	1110
10.2	46224	0	13	0	13	13	124.27	1167
10.2	46368	0	13	0	13	13	134.251	1173
10.2	46512	0	10	0	10	10	87.1888	1209
10.2	46656	0	7	0	7	7	84.1436	1110
10.2	46800	0	5	0	5	5	54.0991	1134
10.2	46944	0	5	0	5	5	50.1072	1158
10.2	47088	0	3	0	3	3	26.0513	1191
10.2	47232	0	3	0	3	3	26.0513	1155
10.2	47376	0	3	0	3	3	26.0513	1137
10.2	47520	0	3	0	3	3	28.0479	1155
10.2	47664	0	1	0	1	1	0	1086
10.2	47808	0	1	0	1	1	0	1137
10.2	47952	0	1	0	1	1	0	1125
10.2	48096	0	1	0	1	1	0	1140
10.2	48240	0	1	0	1	1	0	1212
10.2	48384	0	1	0	1	1	0	1131
10.2	48528	0	1	0	1	1	0	1122
10.2	48672	0	0	0	0	0	0	1101
10.2	48816	0	0	0	0	0	0	1062
10.2	48960	0	0	0	0	0	0	1080
10.2	49104	0	0	0	0	0	0	1059
10.2	49248	0	0	0	0	0	0	1050
10.2	49392	0	0	0	0	0	0	1122
10.2	49536	0	0	0	0	0	0	1077
10.2	49680	0	0	0	0	0	0	1044
10.2	49824	0	0	0	0	0	0	1083
10.2	49968	0	0	0	0	0	0	1074
10.2	50112	0	0	0	0	0	0	1047
10.2	50256	0	0	0	0	0	0	1077
10.2	50400	0	0	0	0	0	0	1047
10.2	50544	0	0	0	0	0	0	1047
10.2	50688	0	0	0	0	0	0	1089
10.2	50832	0	0	0	0	0	0	1074
10.2	50976	0	0	0	0	0	0	1080
10.2	51120	0	0	0	0	0	0	1164
10.2	51264	0	0	0	0	0	0	1164
10.2	51408	0	0	0	0	0	0	1164
10.2	51552	0	0	0	0	0	0	1209
10.2	51696	0	0	0	0	0	0	1110
10.2	51840	0	0	0	0	0	0	1158
10.2	51984	0	0	0	0	0	0	1110
10.2	52128	0	0	0	0	0	0	1137
10.2	52272	0	0	0	0	0	0	1134
10.2	52416	0	0	0	0	0	0	1155
10.2	52560	0	0	0	0	0	0	1224
10.2	52704	0	0	0	0	0	0	1164
10.2	52848	0	0	0	0	0	0	1086
10.2	52992	0	0	0	0	0	0	1143
10.2	53136	0	0	0	0	0	0	1194
10.2	53280	0	0	0	0	0	0	1122
10.2	53424	0	0	0	0	0	0	1143
10.2	53568	0	0	0	0	0	0	1116
10.2	53712	0	0	0	0	0	0	1110
10.2	53856	0	0	0	0	0	0	1134
10.2	54000	0	0	0	0	0	0	1110
10.2	54144	0	0	0	0	0	0	1071
10.2	54288	0	0	0	0	0	0	1140
10.2	54432	0	0	0	0	0	0	1179
10.2	54576	0	0	0	0	0	0	1188
10.2	54720	0	0	0	0	0	0	1167
10.2	54864	0	0	0	0	0	0	1125
10.2	55008	0	0	0	0	0	0	1200
10.2	55152	0	0	0	0	0	0	1140
10.2	55296	0	0	0	0	0	0	1092
10.2	55440	0	0	0	0	0	0	1239
10.2	55584	0	0	0	0	0	0	1209
10.2	55728	0	0	0	0	0	0	1230
10.2	55872	0	0	0	0	0	0	1269
10.2	56016	0	0	0	0	0	0	1137
10.2	56160	0	0	0	0	0	0	1149
10.2	56304	0	0	0	0	0	0	1155
10.2	56448	0	0	0	0	0	0	1176
10.2	56592	0	0	0	0	0	0	1164
10.2	56736	0	0	0	0	0	0	1209
10.2	56880	0	0	0	0	0	0	1158
10.2	57024	0	0	0	0	0	0	1113
10.2	57168	0	0	0	0	0	0	1131
10.2	57312	0	0	0	0	0	0	1209
10.2	57456	0	0	0	0	0	0	1176
10.2	57600	0	0	0	0	0	0	1209
10.2	57744	0	0	0	0	0	0	1170
10.2	57888	0	0	0	0	0	0	1131
10.2	58032	0	0	0	0	0	0	1218
10.2	58176	0	0	0	0	0	0	1164
10.2	58320	0	0	0	0	0	0	1170
10.2	58464	0	0	0	0	0	0	1152
10.2	58608	0	0	0	0	0	0	1182
10.2	58752	0	0	0	0	0	0	1203
10.2	58896	0	0	0	0	0	0	1230
10.2	59040	0	0	0	0	0	0	1242
10.2	59184	0	0	0	0	0	0	1170
10.2	59328	0	0	0	0	0	0	1173
10.2	59472	0	0	0	0	0	0	1038
10.2	59616	0	0	0	0	0	0	1035
10.2	59760	0	0	0	0	0	0	1092
10.2	59904	0	0	0	0	0	0	1098
10.2	60048	0	0	0	0	0	0	1095
10.2	60192	0	0	0	0	0	0	1146
10.2	60336	0	0	0	0	0	0	1107
10.2	60480	0	0	0	0	0	0	1188
10.2	60624	0	0	0	0	0	0	1143
10.2	60768	0	0	0	0	0	0	1047
10.2	60912	0	0	0	0	0	0	1101
10.2	61056	0	0	0	0	0	0	1128
10.2	61200	0	0	0	0	0	0	1089
10.2	61344	0	0	0	0	0	0	990
10.2	61488	0	0	0	0	0	0	1065
10.2	61632	0	0	0	0	0	0	1065
10.2	61776	0	0	0	0	0	0	1068
10.2	61920	0	0	0	0	0	0	1065
10.2	62064	0	0	0	0	0	0	1137
10.2	62208	0	0	0	0	0	0	1086
10.2	62352	0	0	0	0	0	0	1110
10.2	62496	0	0	0	0	0	0	1197
10.2	62640	0	0	0	0	0	0	1134
10.2	62784	0	0	0	0	0	0	1056
10.2	62928	0	0	0	0	0	0	1119
10.2	63072	0	0	0	0	0	0	1125
10.2	63216	0	0	0	0	0	0	1122
10.2	63360	0	0	0	0	0	0	1083
10.2	63504	0	0	0	0	0	0	1050
10.2	63648	0	0	0	0	0	0	1044
10.2	63792	0	0	0	0	0	0	1047
10.2	63936	0	0	0	0	0	0	1119
10.2	64080	0	0	0	0	0	0	1143
10.2	64224	0	0	0	0	0	0	1146
10.2	64368	0	0	0	0	0	0	1071
10.2	64512	0	0	0	0	0	0	1026
10.2	64656	0	0	0	0	0	0	1122
10.2	64800	0	0	0	0	0	0	1215
10.2	64944	0	0	0	0	0	0	1116
10.2	65088	0	0	0	0	0	0	1083
10.2	65232	0	0	0	0	0	0	987
10.2	65376	0	0	0	0	0	0	1023
10.2	65520	0	0	0	0	0	0	1080
10.2	65664	0	0	0	0	0	0	1089
10.2	65808	0	0	0	0	0	0	1146
10.2	65952	0	0	0	0	0	0	1119
10.2	66096	0	0	0	0	0	0	1140
10.2	66240	0	0	0	0	0	0	1113
10.2	66384	0	0	0	0	0	0	1080
10.2	66528	0	0	0	0	0	0	1095
10.2	66672	0	0	0	0	0	0	1074
10.2	66816	0	0	0	0	0	0	1173
10.2	66960	0	0	0	0	0	0	1116
10.2	67104	0	0	0	0	0	0	1056
10.2	67248	0	0	0	0	0	0	1125
10.2	67392	0	0	0	0	0	0	1170
10.2	67536	0	0	0	0	0	0	1113
10.2	67680	0	0	0	0	0	0	1086
10.2	67824	0	0	0	0	0	0	1089
10.2	67968	0	0	0	0	0	0	1086
10.2	68112	0	0	0	0	0	0	1134
10.2	68256	0	0	0	0	0	0	1164
10.2	68400	0	0	0	0	0	0	1113
10.2	68544	0	0	0	0	0	0	1068
10.2	68688	0	0	0	0	0	0	1050
10.2	68832	0	0	0	0	0	0	1086
10.2	68976	0	0	0	0	0	0	1068
10.2	69120	0	0	0	0	0	0	1041
11.1	43344	0	30	0	30	30	55.1515	879
11.1	43488	0	29	0	29	29	51.165	759
11.1	43632	0	28	0	28	28	194.575	822
11.1	43776	0	28	0	28	28	51.165	834
11.1	43920	0	26	0	26	26	44.1212	780
11.1	44064	0	26	0	26	26	48.1119	840
11.1	44208	0	24	0	24	24	44.1212	855
11.1	44352	0	23	0	23	23	40.1347	864
11.1	44496	0	21	0	21	21	31.0976	921
11.1	44640	0	21	0	21	21	31.0976	918
11.1	44784	0	19	0	19	19	33.0909	963
11.1	44928	0	19	0	19	19	31.0976	960
11.1	45072	0	19	0	19	19	31.0976	909
11.1	45216	0	16	0	16	16	31.0976	888
11.1	45360	0	15	0	15	15	33.0909	825
11.1	45504	0	13	0	13	13	35.0883	843
11.1	45648	0	8	0	8	8	9.03704	882
11.1	45792	0	5	0	5	5	24.0559	936
11.1	45936	0	3	0	3	3	11.0303	849
11.1	46080	0	3	0	3	3	9.03704	861
11.1	46224	0	3	0	3	3	11.0303	888
11.1	46368	0	2	0	2	2	9.03704	966
11.1	46512	0	0	0	0	0	0	978
11.1	46656	0	0	0	0	0	0	975
11.1	46800	0	0	0	0	0	0	918
11.1	46944	0	0	0	0	0	0	801
11.1	47088	0	0	0	0	0	0	750
11.1	47232	0	0	0	0	0	0	723
11.1	47376	0	0	0	0	0	0	747
11.1	47520	0	0	0	0	0	0	717
11.1	47664	0	0	0	0	0	0	744
11.1	47808	0	0	0	0	0	0	732
11.1	47952	0	0	0	0	0	0	786
11.1	48096	0	0	0	0	0	0	765
11.1	48240	0	0	0	0	0	0	831
11.1	48384	0	0	0	0	0	0	897
11.1	48528	0	0	0	0	0	0	915
11.1	48672	0	0	0	0	0	0	813
11.1	48816	0	0	0	0	0	0	771
11.1	48960	0	0	0	0	0	0	798
11.1	49104	0	0	0	0	0	0	801
11.1	49248	0	0	0	0	0	0	861
11.1	49392	0	0	0	0	0	0	804
11.1	49536	0	0	0	0	0	0	783
11.1	49680	0	0	0	0	0	0	753
11.1	49824	0	0	0	0	0	0	807
11.1	49968	0	0	0	0	0	0	795
11.1	50112	0	0	0	0	0	0	873
11.1	50256	0	0	0	0	0	0	870
11.1	50400	0	0	0	0	0	0	846
11.1	50544	0	0	0	0	0	0	822
11.1	50688	0	0	0	0	0	0	825
11.1	50832	0	0	0	0	0	0	867
11.1	50976	0	0	0	0	0	0	846
11.1	51120	0	0	0	0	0	0	876
11.1	51264	0	0	0	0	0	0	825
11.1	51408	0	0	0	0	0	0	807
11.1	51552	0	0	0	0	0	0	831
11.1	51696	0	0	0	0	0	0	870
11.1	51840	0	0	0	0	0	0	906
11.1	51984	0	0	0	0	0	0	924
11.1	52128	0	0	0	0	0	0	858
11.1	52272	0	0	0	0	0	0	852
11.1	52416	0	0	0	0	0	0	882
11.1	52560	0	0	0	0	0	0	798
11.1	52704	0	0	0	0	0	0	768
11.1	52848	0	0	0	0	0	0	813
11.1	52992	0	0	0	0	0	0	807
11.1	53136	0	0	0	0	0	0	792
11.1	53280	0	0	0	0	0	0	825
11.1	53424	0	0	0	0	0	0	801
11.1	53568	0	0	0	0	0	0	804
11.1	53712	0	0	0	0	0	0	804
11.1	53856	0	0	0	0	0	0	867
11.1	54000	0	0	0	0	0	0	858
11.1	54144	0	0	0	0	0	0	774
11.1	54288	0	0	0	0	0	0	753
11.1	54432	0	0	0	0	0	0	711
11.1	54576	0	0	0	0	0	0	816
11.1	54720	0	0	0	0	0	0	861
11.1	54864	0	0	0	0	0	0	855
11.1	55008	0	0	0	0	0	0	876
11.1	55152	0	0	0	0	0	0	840
11.1	55296	0	0	0	0	0	0	801
11.1	55440	0	0	0	0	0	0	846
11.1	55584	0	0	0	0	0	0	792
11.1	55728	0	0	0	0	0	0	825
11.1	55872	0	0	0	0	0	0	918
11.1	56016	0	0	0	0	0	0	843
11.1	56160	0	0	0	0	0	0	759
11.1	56304	0	0	0	0	0	0	783
11.1	56448	0	0	0	0	0	0	768
11.1	56592	0	0	0	0	0	0	765
11.1	56736	0	0	0	0	0	0	807
11.1	56880	0	0	0	0	0	0	864
11.1	57024	0	0	0	0	0	0	747
11.1	57168	0	0	0	0	0	0	792
11.1	57312	0	0	0	0	0	0	870
11.1	57456	0	0	0	0	0	0	891
11.1	57600	0	0	0	0	0	0	822
11.1	57744	0	0	0	0	0	0	819
11.1	57888	0	0	0	0	0	0	831
11.1	58032	0	0	0	0	0	0	909
11.1	58176	0	0	0	0	0	0	876
11.1	58320	0	0	0	0	0	0	804
11.1	58464	0	0	0	0	0	0	819
11.1	58608	0	0	0	0	0	0	795
11.1	58752	0	0	0	0	0	0	822
11.1	58896	0	0	0	0	0	0	864
11.1	59040	0	0	0	0	0	0	783
11.1	59184	0	0	0	0	0	0	810
11.1	59328	0	0	0	0	0	0	795
11.1	59472	0	0	0	0	0	0	810
11.1	59616	0	0	0	0	0	0	834
11.1	59760	0	0	0	0	0	0	828
11.1	59904	0	0	0	0	0	0	807
11.1	60048	0	0	0	0	0	0	807
11.1	60192	0	0	0	0	0	0	756
11.1	60336	0	0	0	0	0	0	840
11.1	60480	0	0	0	0	0	0	807
11.1	60624	0	0	0	0	0	0	810
11.1	60768	0	0	0	0	0	0	891
11.1	60912	0	0	0	0	0	0	852
11.1	61056	0	0	0	0	0	0	873
11.1	61200	0	0	0	0	0	0	798
11.1	61344	0	0	0	0	0	0	822
11.1	61488	0	0	0	0	0	0	846
11.1	61632	0	0	0	0	0	0	828
11.1	61776	0	0	0	0	0	0	852
11.1	61920	0	0	0	0	0	0	939
11.1	62064	0	0	0	0	0	0	828
11.1	62208	0	0	0	0	0	0	804
11.1	62352	0	0	0	0	0	0	876
11.1	62496	0	0	0	0	0	0	810
11.1	62640	0	0	0	0	0	0	795
11.1	62784	0	0	0	0	0	0	813
11.1	62928	0	0	0	0	0	0	771
11.1	63072	0	0	0	0	0	0	837
11.1	63216	0	0	0	0	0	0	834
11.1	63360	0	0	0	0	0	0	912
11.1	63504	0	0	0	0	0	0	885
11.1	63648	0	0	0	0	0	0	825
11.1	63792	0	0	0	0	0	0	804
11.1	63936	0	0	0	0	0	0	753
11.1	64080	0	0	0	0	0	0	843
11.1	64224	0	0	0	0	0	0	858
11.1	64368	0	0	0	0	0	0	864
11.1	64512	0	0	0	0	0	0	834
11.1	64656	0	0	0	0	0	0	834
11.1	64800	0	0	0	0	0	0	759
11.1	64944	0	0	0	0	0	0	801
11.1	65088	0	0	0	0	0	0	816
11.1	65232	0	0	0	0	0	0	744
11.1	65376	0	0	0	0	0	0	750
11.1	65520	0	0	0	0	0	0	855
11.1	65664	0	0	0	0	0	0	783
11.1	65808	0	0	0	0	0	0	762
11.1	65952	0	0	0	0	0	0	762
11.1	66096	0	0	0	0	0	0	774
11.1	66240	0	0	0	0	0	0	819
11.1	66384	0	0	0	0	0	0	870
11.1	66528	0	0	0	0	0	0	849
11.1	66672	0	0	0	0	0	0	885
11.1	66816	0	0	0	0	0	0	792
11.1	66960	0	0	0	0	0	0	744
11.1	67104	0	0	0	0	0	0	786
11.1	67248	0	0	0	0	0	0	792
11.1	67392	0	0	0	0	0	0	870
11.1	67536	0	0	0	0	0	0	819
11.1	67680	0	0	0	0	0	0	840
11.1	67824	0	0	0	0	0	0	795
11.1	67968	0	0	0	0	0	0	750
11.1	68112	0	0	0	0	0	0	741
11.1	68256	0	0	0	0	0	0	711
11.1	68400	0	0	0	0	0	0	828
11.1	68544	0	0	0	0	0	0	930
11.1	68688	0	0	0	0	0	0	867
11.1	68832	0	0	0	0	0	0	753
11.1	68976	0	0	0	0	0	0	747
11.1	69120	0	0	0	0	0	0	756
12.3	43344	0	27	0	27	27	22.0606	1563
12.3	43488	0	26	0	26	26	22.0606	1626
12.3	43632	0	26	0	26	26	22.0606	1668
12.3	43776	0	24	0	24	24	11.0303	1656
12.3	43920	0	20	0	20	20	11.0303	1530
12.3	44064	0	16	0	16	16	11.0303	1497
12.3	44208	0	14	0	14	14	11.0303	1593
12.3	44352	0	11	0	11	11	11.0303	1617
12.3	44496	0	4	0	4	4	0	1596
12.3	44640	0	3	0	3	3	0	1593
12.3	44784	0	2	0	2	2	0	1509
12.3	44928	0	2	0	2	2	0	1500
12.3	45072	0	0	0	0	0	0	1467
12.3	45216	0	0	0	0	0	0	1512
12.3	45360	0	0	0	0	0	0	1527
12.3	45504	0	0	0	0	0	0	1476
12.3	45648	0	0	0	0	0	0	1515
12.3	45792	0	0	0	0	0	0	1488
12.3	45936	0	0	0	0	0	0	1482
[truncated: 34,001 more rows]
