# Supplementary material for: GEODE: an in silico tool that translates in vitro to in vivo predictions of tuberculosis antibiotic combination efficacy
Source: Front Pharmacol. 2025 Oct 17;16:1639673. doi: 10.3389/fphar.2025.1639673 (PMC12575316; doi:10.3389/fphar.2025.1639673)
Supplement: Supplementary file 2 [file Supplementaryfile4.zip › simulation_data/BPaL-ANNNNH-min.csv]

exp	time	Int.Mtb.	Ext.Mtb.	repExtMtb	NonReplExt.Mtb.	TotMtb.	TotMtbInGranScaledRing	TotPethot
2.2	43344	0	18	0	18	18	101.272	1119
2.2	43488	0	16	0	16	16	90.2419	1146
2.2	43632	0	14	0	14	14	109.256	1098
2.2	43776	0	11	0	11	11	87.1934	1086
2.2	43920	0	10	0	10	10	76.1631	1083
2.2	44064	0	10	0	10	10	46.1186	1212
2.2	44208	0	7	0	7	7	22.0606	1173
2.2	44352	0	7	0	7	7	50.1118	1095
2.2	44496	0	7	0	7	7	50.1118	1092
2.2	44640	0	4	0	4	4	24.0593	1098
2.2	44784	0	2	0	2	2	9.03704	1089
2.2	44928	0	2	0	2	2	11.0303	1125
2.2	45072	0	1	0	1	1	9.03704	1047
2.2	45216	0	0	0	0	0	0	1059
2.2	45360	0	0	0	0	0	0	1092
2.2	45504	0	0	0	0	0	0	1119
2.2	45648	0	0	0	0	0	0	1146
2.2	45792	0	0	0	0	0	0	1080
2.2	45936	0	0	0	0	0	0	1038
2.2	46080	0	0	0	0	0	0	1095
2.2	46224	0	0	0	0	0	0	999
2.2	46368	0	0	0	0	0	0	1071
2.2	46512	0	0	0	0	0	0	1050
2.2	46656	0	0	0	0	0	0	1110
2.2	46800	0	0	0	0	0	0	1038
2.2	46944	0	0	0	0	0	0	915
2.2	47088	0	0	0	0	0	0	954
2.2	47232	0	0	0	0	0	0	1050
2.2	47376	0	0	0	0	0	0	1152
2.2	47520	0	0	0	0	0	0	1119
2.2	47664	0	0	0	0	0	0	1149
2.2	47808	0	0	0	0	0	0	1038
2.2	47952	0	0	0	0	0	0	1080
2.2	48096	0	0	0	0	0	0	1074
2.2	48240	0	0	0	0	0	0	1008
2.2	48384	0	0	0	0	0	0	981
2.2	48528	0	0	0	0	0	0	990
2.2	48672	0	0	0	0	0	0	1011
2.2	48816	0	0	0	0	0	0	1041
2.2	48960	0	0	0	0	0	0	1017
2.2	49104	0	0	0	0	0	0	1029
2.2	49248	0	0	0	0	0	0	1107
2.2	49392	0	0	0	0	0	0	1122
2.2	49536	0	0	0	0	0	0	1116
2.2	49680	0	0	0	0	0	0	954
2.2	49824	0	0	0	0	0	0	1032
2.2	49968	0	0	0	0	0	0	1041
2.2	50112	0	0	0	0	0	0	1029
2.2	50256	0	0	0	0	0	0	1113
2.2	50400	0	0	0	0	0	0	1101
2.2	50544	0	0	0	0	0	0	1059
2.2	50688	0	0	0	0	0	0	1011
2.2	50832	0	0	0	0	0	0	1023
2.2	50976	0	0	0	0	0	0	1038
2.2	51120	0	0	0	0	0	0	1017
2.2	51264	0	0	0	0	0	0	1056
2.2	51408	0	0	0	0	0	0	1020
2.2	51552	0	0	0	0	0	0	1107
2.2	51696	0	0	0	0	0	0	990
2.2	51840	0	0	0	0	0	0	978
2.2	51984	0	0	0	0	0	0	981
2.2	52128	0	0	0	0	0	0	1044
2.2	52272	0	0	0	0	0	0	981
2.2	52416	0	0	0	0	0	0	1068
2.2	52560	0	0	0	0	0	0	1113
2.2	52704	0	0	0	0	0	0	1101
2.2	52848	0	0	0	0	0	0	1008
2.2	52992	0	0	0	0	0	0	1053
2.2	53136	0	0	0	0	0	0	975
2.2	53280	0	0	0	0	0	0	1035
2.2	53424	0	0	0	0	0	0	1089
2.2	53568	0	0	0	0	0	0	1065
2.2	53712	0	0	0	0	0	0	1071
2.2	53856	0	0	0	0	0	0	1008
2.2	54000	0	0	0	0	0	0	1032
2.2	54144	0	0	0	0	0	0	1089
2.2	54288	0	0	0	0	0	0	1032
2.2	54432	0	0	0	0	0	0	990
2.2	54576	0	0	0	0	0	0	1038
2.2	54720	0	0	0	0	0	0	1074
2.2	54864	0	0	0	0	0	0	1104
2.2	55008	0	0	0	0	0	0	1116
2.2	55152	0	0	0	0	0	0	1107
2.2	55296	0	0	0	0	0	0	1098
2.2	55440	0	0	0	0	0	0	1026
2.2	55584	0	0	0	0	0	0	1008
2.2	55728	0	0	0	0	0	0	1074
2.2	55872	0	0	0	0	0	0	1032
2.2	56016	0	0	0	0	0	0	1065
2.2	56160	0	0	0	0	0	0	1068
2.2	56304	0	0	0	0	0	0	1152
2.2	56448	0	0	0	0	0	0	1005
2.2	56592	0	0	0	0	0	0	966
2.2	56736	0	0	0	0	0	0	1062
2.2	56880	0	0	0	0	0	0	1074
2.2	57024	0	0	0	0	0	0	981
2.2	57168	0	0	0	0	0	0	1002
2.2	57312	0	0	0	0	0	0	1002
2.2	57456	0	0	0	0	0	0	1077
2.2	57600	0	0	0	0	0	0	1050
2.2	57744	0	0	0	0	0	0	1026
2.2	57888	0	0	0	0	0	0	1098
2.2	58032	0	0	0	0	0	0	1080
2.2	58176	0	0	0	0	0	0	1005
2.2	58320	0	0	0	0	0	0	1071
2.2	58464	0	0	0	0	0	0	1077
2.2	58608	0	0	0	0	0	0	1008
2.2	58752	0	0	0	0	0	0	972
2.2	58896	0	0	0	0	0	0	990
2.2	59040	0	0	0	0	0	0	1098
2.2	59184	0	0	0	0	0	0	1116
2.2	59328	0	0	0	0	0	0	1071
2.2	59472	0	0	0	0	0	0	1074
2.2	59616	0	0	0	0	0	0	1098
2.2	59760	0	0	0	0	0	0	1119
2.2	59904	0	0	0	0	0	0	1080
2.2	60048	0	0	0	0	0	0	1050
2.2	60192	0	0	0	0	0	0	1119
2.2	60336	0	0	0	0	0	0	1095
2.2	60480	0	0	0	0	0	0	1095
2.2	60624	0	0	0	0	0	0	1050
2.2	60768	0	0	0	0	0	0	1014
2.2	60912	0	0	0	0	0	0	1071
2.2	61056	0	0	0	0	0	0	1029
2.2	61200	0	0	0	0	0	0	1041
2.2	61344	0	0	0	0	0	0	1089
2.2	61488	0	0	0	0	0	0	1080
2.2	61632	0	0	0	0	0	0	1023
2.2	61776	0	0	0	0	0	0	1038
2.2	61920	0	0	0	0	0	0	1068
2.2	62064	0	0	0	0	0	0	1047
2.2	62208	0	0	0	0	0	0	1050
2.2	62352	0	0	0	0	0	0	1047
2.2	62496	0	0	0	0	0	0	1029
2.2	62640	0	0	0	0	0	0	1038
2.2	62784	0	0	0	0	0	0	1011
2.2	62928	0	0	0	0	0	0	1068
2.2	63072	0	0	0	0	0	0	1104
2.2	63216	0	0	0	0	0	0	1077
2.2	63360	0	0	0	0	0	0	1035
2.2	63504	0	0	0	0	0	0	1077
2.2	63648	0	0	0	0	0	0	1074
2.2	63792	0	0	0	0	0	0	1050
2.2	63936	0	0	0	0	0	0	1089
2.2	64080	0	0	0	0	0	0	1116
2.2	64224	0	0	0	0	0	0	1017
2.2	64368	0	0	0	0	0	0	981
2.2	64512	0	0	0	0	0	0	1008
2.2	64656	0	0	0	0	0	0	1002
2.2	64800	0	0	0	0	0	0	1029
2.2	64944	0	0	0	0	0	0	1050
2.2	65088	0	0	0	0	0	0	1026
2.2	65232	0	0	0	0	0	0	1059
2.2	65376	0	0	0	0	0	0	996
2.2	65520	0	0	0	0	0	0	1050
2.2	65664	0	0	0	0	0	0	1032
2.2	65808	0	0	0	0	0	0	1089
2.2	65952	0	0	0	0	0	0	1098
2.2	66096	0	0	0	0	0	0	1047
2.2	66240	0	0	0	0	0	0	984
2.2	66384	0	0	0	0	0	0	1017
2.2	66528	0	0	0	0	0	0	1044
2.2	66672	0	0	0	0	0	0	1131
2.2	66816	0	0	0	0	0	0	1047
2.2	66960	0	0	0	0	0	0	978
2.2	67104	0	0	0	0	0	0	1068
2.2	67248	0	0	0	0	0	0	1041
2.2	67392	0	0	0	0	0	0	1044
2.2	67536	0	0	0	0	0	0	1002
2.2	67680	0	0	0	0	0	0	996
2.2	67824	0	0	0	0	0	0	1029
2.2	67968	0	0	0	0	0	0	957
2.2	68112	0	0	0	0	0	0	1029
2.2	68256	0	0	0	0	0	0	1014
2.2	68400	0	0	0	0	0	0	972
2.2	68544	0	0	0	0	0	0	1023
2.2	68688	0	0	0	0	0	0	1038
2.2	68832	0	0	0	0	0	0	1074
2.2	68976	0	0	0	0	0	0	1107
2.2	69120	0	0	0	0	0	0	1029
3.2	43344	0	364	0	364	364	3003.94	3210
3.2	43488	0	309	0	309	309	2621.84	3339
3.2	43632	0	261	0	261	261	2179.29	3258
3.2	43776	0	219	0	219	219	1843.98	3378
3.2	43920	0	177	0	177	177	1457.81	3291
3.2	44064	0	156	0	156	156	1310.39	3276
3.2	44208	0	129	0	129	129	1098.77	3270
3.2	44352	0	104	0	104	104	845.335	3228
3.2	44496	0	83	0	83	83	662.153	3234
3.2	44640	0	66	0	66	66	486.635	3207
3.2	44784	0	50	0	50	50	373.734	3237
3.2	44928	0	40	0	40	40	303.942	3258
3.2	45072	0	34	0	34	34	247.432	3348
3.2	45216	0	28	0	28	28	199.367	3306
3.2	45360	0	27	0	27	27	190.274	3384
3.2	45504	0	22	0	22	22	168.822	3315
3.2	45648	0	19	0	19	19	131.257	3183
3.2	45792	0	16	0	16	16	117.365	3147
3.2	45936	0	14	0	14	14	108.991	3198
3.2	46080	0	8	0	8	8	58.6764	3192
3.2	46224	0	6	0	6	6	38.3915	3108
3.2	46368	0	5	0	5	5	27.5767	3093
3.2	46512	0	4	0	4	4	18.5397	3084
3.2	46656	0	2	0	2	2	10.1587	3147
3.2	46800	0	1	0	1	1	3.11111	3243
3.2	46944	0	1	0	1	1	3.11111	3285
3.2	47088	0	1	0	1	1	3.11111	3048
3.2	47232	0	1	0	1	1	3.11111	3081
3.2	47376	0	0	0	0	0	0	3204
3.2	47520	0	0	0	0	0	0	3288
3.2	47664	0	0	0	0	0	0	3189
3.2	47808	0	0	0	0	0	0	3141
3.2	47952	0	0	0	0	0	0	3207
3.2	48096	0	0	0	0	0	0	3252
3.2	48240	0	0	0	0	0	0	3153
3.2	48384	0	0	0	0	0	0	3222
3.2	48528	0	0	0	0	0	0	3108
3.2	48672	0	0	0	0	0	0	3075
3.2	48816	0	0	0	0	0	0	3231
3.2	48960	0	0	0	0	0	0	3381
3.2	49104	0	0	0	0	0	0	3456
3.2	49248	0	0	0	0	0	0	3318
3.2	49392	0	0	0	0	0	0	3342
3.2	49536	0	0	0	0	0	0	3294
3.2	49680	0	0	0	0	0	0	3264
3.2	49824	0	0	0	0	0	0	3258
3.2	49968	0	0	0	0	0	0	3249
3.2	50112	0	0	0	0	0	0	3129
3.2	50256	0	0	0	0	0	0	3345
3.2	50400	0	0	0	0	0	0	3336
3.2	50544	0	0	0	0	0	0	3219
3.2	50688	0	0	0	0	0	0	3201
3.2	50832	0	0	0	0	0	0	3204
3.2	50976	0	0	0	0	0	0	3162
3.2	51120	0	0	0	0	0	0	3351
3.2	51264	0	0	0	0	0	0	3237
3.2	51408	0	0	0	0	0	0	3231
3.2	51552	0	0	0	0	0	0	3210
3.2	51696	0	0	0	0	0	0	3246
3.2	51840	0	0	0	0	0	0	3183
3.2	51984	0	0	0	0	0	0	3129
3.2	52128	0	0	0	0	0	0	3375
3.2	52272	0	0	0	0	0	0	3294
3.2	52416	0	0	0	0	0	0	3183
3.2	52560	0	0	0	0	0	0	3156
3.2	52704	0	0	0	0	0	0	3186
3.2	52848	0	0	0	0	0	0	3099
3.2	52992	0	0	0	0	0	0	3222
3.2	53136	0	0	0	0	0	0	3315
3.2	53280	0	0	0	0	0	0	3258
3.2	53424	0	0	0	0	0	0	3201
3.2	53568	0	0	0	0	0	0	3279
3.2	53712	0	0	0	0	0	0	3087
3.2	53856	0	0	0	0	0	0	3003
3.2	54000	0	0	0	0	0	0	3114
3.2	54144	0	0	0	0	0	0	3174
3.2	54288	0	0	0	0	0	0	3174
3.2	54432	0	0	0	0	0	0	3291
3.2	54576	0	0	0	0	0	0	3141
3.2	54720	0	0	0	0	0	0	3063
3.2	54864	0	0	0	0	0	0	3186
3.2	55008	0	0	0	0	0	0	3267
3.2	55152	0	0	0	0	0	0	3267
3.2	55296	0	0	0	0	0	0	3159
3.2	55440	0	0	0	0	0	0	3258
3.2	55584	0	0	0	0	0	0	3255
3.2	55728	0	0	0	0	0	0	3150
3.2	55872	0	0	0	0	0	0	3204
3.2	56016	0	0	0	0	0	0	3162
3.2	56160	0	0	0	0	0	0	3105
3.2	56304	0	0	0	0	0	0	3195
3.2	56448	0	0	0	0	0	0	3177
3.2	56592	0	0	0	0	0	0	3300
3.2	56736	0	0	0	0	0	0	3165
3.2	56880	0	0	0	0	0	0	3177
3.2	57024	0	0	0	0	0	0	3216
3.2	57168	0	0	0	0	0	0	3201
3.2	57312	0	0	0	0	0	0	3225
3.2	57456	0	0	0	0	0	0	3324
3.2	57600	0	0	0	0	0	0	3207
3.2	57744	0	0	0	0	0	0	2958
3.2	57888	0	0	0	0	0	0	3012
3.2	58032	0	0	0	0	0	0	3234
3.2	58176	0	0	0	0	0	0	3174
3.2	58320	0	0	0	0	0	0	3216
3.2	58464	0	0	0	0	0	0	3303
3.2	58608	0	0	0	0	0	0	3219
3.2	58752	0	0	0	0	0	0	3270
3.2	58896	0	0	0	0	0	0	3183
3.2	59040	0	0	0	0	0	0	3051
3.2	59184	0	0	0	0	0	0	3096
3.2	59328	0	0	0	0	0	0	3219
3.2	59472	0	0	0	0	0	0	3240
3.2	59616	0	0	0	0	0	0	3207
3.2	59760	0	0	0	0	0	0	3180
3.2	59904	0	0	0	0	0	0	3165
3.2	60048	0	0	0	0	0	0	3114
3.2	60192	0	0	0	0	0	0	3219
3.2	60336	0	0	0	0	0	0	3231
3.2	60480	0	0	0	0	0	0	3186
3.2	60624	0	0	0	0	0	0	3129
3.2	60768	0	0	0	0	0	0	3165
3.2	60912	0	0	0	0	0	0	3255
3.2	61056	0	0	0	0	0	0	3264
3.2	61200	0	0	0	0	0	0	3252
3.2	61344	0	0	0	0	0	0	3336
3.2	61488	0	0	0	0	0	0	3321
3.2	61632	0	0	0	0	0	0	3186
3.2	61776	0	0	0	0	0	0	3099
3.2	61920	0	0	0	0	0	0	3279
3.2	62064	0	0	0	0	0	0	3315
3.2	62208	0	0	0	0	0	0	3285
3.2	62352	0	0	0	0	0	0	3291
3.2	62496	0	0	0	0	0	0	3222
3.2	62640	0	0	0	0	0	0	3255
3.2	62784	0	0	0	0	0	0	3123
3.2	62928	0	0	0	0	0	0	3240
3.2	63072	0	0	0	0	0	0	3189
3.2	63216	0	0	0	0	0	0	3192
3.2	63360	0	0	0	0	0	0	3258
3.2	63504	0	0	0	0	0	0	3153
3.2	63648	0	0	0	0	0	0	3186
3.2	63792	0	0	0	0	0	0	3216
3.2	63936	0	0	0	0	0	0	3177
3.2	64080	0	0	0	0	0	0	3222
3.2	64224	0	0	0	0	0	0	3306
3.2	64368	0	0	0	0	0	0	3237
3.2	64512	0	0	0	0	0	0	3201
3.2	64656	0	0	0	0	0	0	3192
3.2	64800	0	0	0	0	0	0	3207
3.2	64944	0	0	0	0	0	0	3276
3.2	65088	0	0	0	0	0	0	3210
3.2	65232	0	0	0	0	0	0	3237
3.2	65376	0	0	0	0	0	0	3255
3.2	65520	0	0	0	0	0	0	3183
3.2	65664	0	0	0	0	0	0	3165
3.2	65808	0	0	0	0	0	0	3378
3.2	65952	0	0	0	0	0	0	3378
3.2	66096	0	0	0	0	0	0	3465
3.2	66240	0	0	0	0	0	0	3288
3.2	66384	0	0	0	0	0	0	3174
3.2	66528	0	0	0	0	0	0	3039
3.2	66672	0	0	0	0	0	0	3192
3.2	66816	0	0	0	0	0	0	3243
3.2	66960	0	0	0	0	0	0	3192
3.2	67104	0	0	0	0	0	0	3060
3.2	67248	0	0	0	0	0	0	3174
3.2	67392	0	0	0	0	0	0	3162
3.2	67536	0	0	0	0	0	0	3177
3.2	67680	0	0	0	0	0	0	3138
3.2	67824	0	0	0	0	0	0	3054
3.2	67968	0	0	0	0	0	0	3036
3.2	68112	0	0	0	0	0	0	3021
3.2	68256	0	0	0	0	0	0	3081
3.2	68400	0	0	0	0	0	0	3123
3.2	68544	0	0	0	0	0	0	3159
3.2	68688	0	0	0	0	0	0	3123
3.2	68832	0	0	0	0	0	0	3168
3.2	68976	0	0	0	0	0	0	3243
3.2	69120	0	0	0	0	0	0	3234
4.1	43344	0	51	0	51	51	179.226	2259
4.1	43488	0	45	0	45	45	167.243	2337
4.1	43632	0	31	0	31	31	90.1341	2601
4.1	43776	0	24	0	24	24	43.0701	2520
4.1	43920	0	23	0	23	23	43.0701	2346
4.1	44064	0	18	0	18	18	43.0701	2103
4.1	44208	0	15	0	15	15	28.0479	1971
4.1	44352	0	13	0	13	13	136.159	2073
4.1	44496	0	12	0	12	12	15.0222	2094
4.1	44640	0	8	0	8	8	70.0764	2154
4.1	44784	0	8	0	8	8	57.0526	2187
4.1	44928	0	5	0	5	5	0	2217
4.1	45072	0	4	0	4	4	38.0351	2214
4.1	45216	0	3	0	3	3	0	2022
4.1	45360	0	2	0	2	2	0	2130
4.1	45504	0	2	0	2	2	0	2163
4.1	45648	0	1	0	1	1	19.0175	2091
4.1	45792	0	1	0	1	1	19.0175	2013
4.1	45936	0	1	0	1	1	19.0175	2112
4.1	46080	0	1	0	1	1	19.0175	2043
4.1	46224	0	1	0	1	1	19.0175	2061
4.1	46368	0	1	0	1	1	19.0175	2034
4.1	46512	0	1	0	1	1	17.0196	2052
4.1	46656	0	1	0	1	1	19.0175	2214
4.1	46800	0	0	0	0	0	0	2157
4.1	46944	0	0	0	0	0	0	2172
4.1	47088	0	0	0	0	0	0	2115
4.1	47232	0	0	0	0	0	0	2109
4.1	47376	0	0	0	0	0	0	2163
4.1	47520	0	0	0	0	0	0	2136
4.1	47664	0	0	0	0	0	0	2112
4.1	47808	0	0	0	0	0	0	2172
4.1	47952	0	0	0	0	0	0	2373
4.1	48096	0	0	0	0	0	0	2319
4.1	48240	0	0	0	0	0	0	2133
4.1	48384	0	0	0	0	0	0	2094
4.1	48528	0	0	0	0	0	0	2058
4.1	48672	0	0	0	0	0	0	1950
4.1	48816	0	0	0	0	0	0	2019
4.1	48960	0	0	0	0	0	0	2076
4.1	49104	0	0	0	0	0	0	2154
4.1	49248	0	0	0	0	0	0	2019
4.1	49392	0	0	0	0	0	0	2028
4.1	49536	0	0	0	0	0	0	1992
4.1	49680	0	0	0	0	0	0	2019
4.1	49824	0	0	0	0	0	0	2064
4.1	49968	0	0	0	0	0	0	2043
4.1	50112	0	0	0	0	0	0	2070
4.1	50256	0	0	0	0	0	0	2034
4.1	50400	0	0	0	0	0	0	2193
4.1	50544	0	0	0	0	0	0	2169
4.1	50688	0	0	0	0	0	0	2145
4.1	50832	0	0	0	0	0	0	2052
4.1	50976	0	0	0	0	0	0	2115
4.1	51120	0	0	0	0	0	0	2166
4.1	51264	0	0	0	0	0	0	2235
4.1	51408	0	0	0	0	0	0	2151
4.1	51552	0	0	0	0	0	0	2049
4.1	51696	0	0	0	0	0	0	2088
4.1	51840	0	0	0	0	0	0	2064
4.1	51984	0	0	0	0	0	0	2142
4.1	52128	0	0	0	0	0	0	2199
4.1	52272	0	0	0	0	0	0	2142
4.1	52416	0	0	0	0	0	0	2091
4.1	52560	0	0	0	0	0	0	2187
4.1	52704	0	0	0	0	0	0	2103
4.1	52848	0	0	0	0	0	0	2070
4.1	52992	0	0	0	0	0	0	2073
4.1	53136	0	0	0	0	0	0	2130
4.1	53280	0	0	0	0	0	0	2073
4.1	53424	0	0	0	0	0	0	2103
4.1	53568	0	0	0	0	0	0	1962
4.1	53712	0	0	0	0	0	0	1980
4.1	53856	0	0	0	0	0	0	1941
4.1	54000	0	0	0	0	0	0	2007
4.1	54144	0	0	0	0	0	0	1932
4.1	54288	0	0	0	0	0	0	2094
4.1	54432	0	0	0	0	0	0	2130
4.1	54576	0	0	0	0	0	0	2154
4.1	54720	0	0	0	0	0	0	2289
4.1	54864	0	0	0	0	0	0	2082
4.1	55008	0	0	0	0	0	0	2232
4.1	55152	0	0	0	0	0	0	2238
4.1	55296	0	0	0	0	0	0	2148
4.1	55440	0	0	0	0	0	0	2088
4.1	55584	0	0	0	0	0	0	2121
4.1	55728	0	0	0	0	0	0	2166
4.1	55872	0	0	0	0	0	0	2079
4.1	56016	0	0	0	0	0	0	2118
4.1	56160	0	0	0	0	0	0	2070
4.1	56304	0	0	0	0	0	0	2073
4.1	56448	0	0	0	0	0	0	2118
4.1	56592	0	0	0	0	0	0	2148
4.1	56736	0	0	0	0	0	0	2169
4.1	56880	0	0	0	0	0	0	2118
4.1	57024	0	0	0	0	0	0	2184
4.1	57168	0	0	0	0	0	0	2064
4.1	57312	0	0	0	0	0	0	2220
4.1	57456	0	0	0	0	0	0	2103
4.1	57600	0	0	0	0	0	0	2034
4.1	57744	0	0	0	0	0	0	2286
4.1	57888	0	0	0	0	0	0	2139
4.1	58032	0	0	0	0	0	0	2019
4.1	58176	0	0	0	0	0	0	2037
4.1	58320	0	0	0	0	0	0	2022
4.1	58464	0	0	0	0	0	0	2163
4.1	58608	0	0	0	0	0	0	2211
4.1	58752	0	0	0	0	0	0	2151
4.1	58896	0	0	0	0	0	0	2262
4.1	59040	0	0	0	0	0	0	2148
4.1	59184	0	0	0	0	0	0	2142
4.1	59328	0	0	0	0	0	0	2181
4.1	59472	0	0	0	0	0	0	2091
4.1	59616	0	0	0	0	0	0	2109
4.1	59760	0	0	0	0	0	0	2082
4.1	59904	0	0	0	0	0	0	2037
4.1	60048	0	0	0	0	0	0	2163
4.1	60192	0	0	0	0	0	0	2115
4.1	60336	0	0	0	0	0	0	2112
4.1	60480	0	0	0	0	0	0	2112
4.1	60624	0	0	0	0	0	0	2133
4.1	60768	0	0	0	0	0	0	2178
4.1	60912	0	0	0	0	0	0	2172
4.1	61056	0	0	0	0	0	0	2169
4.1	61200	0	0	0	0	0	0	2133
4.1	61344	0	0	0	0	0	0	2097
4.1	61488	0	0	0	0	0	0	2190
4.1	61632	0	0	0	0	0	0	2103
4.1	61776	0	0	0	0	0	0	2142
4.1	61920	0	0	0	0	0	0	2091
4.1	62064	0	0	0	0	0	0	2091
4.1	62208	0	0	0	0	0	0	2091
4.1	62352	0	0	0	0	0	0	2088
4.1	62496	0	0	0	0	0	0	2157
4.1	62640	0	0	0	0	0	0	2217
4.1	62784	0	0	0	0	0	0	2178
4.1	62928	0	0	0	0	0	0	2202
4.1	63072	0	0	0	0	0	0	2133
4.1	63216	0	0	0	0	0	0	2121
4.1	63360	0	0	0	0	0	0	2148
4.1	63504	0	0	0	0	0	0	2208
4.1	63648	0	0	0	0	0	0	2166
4.1	63792	0	0	0	0	0	0	2256
4.1	63936	0	0	0	0	0	0	2178
4.1	64080	0	0	0	0	0	0	2136
4.1	64224	0	0	0	0	0	0	2073
4.1	64368	0	0	0	0	0	0	2112
4.1	64512	0	0	0	0	0	0	2163
4.1	64656	0	0	0	0	0	0	2100
4.1	64800	0	0	0	0	0	0	2130
4.1	64944	0	0	0	0	0	0	2133
4.1	65088	0	0	0	0	0	0	2076
4.1	65232	0	0	0	0	0	0	2151
4.1	65376	0	0	0	0	0	0	2166
4.1	65520	0	0	0	0	0	0	2217
4.1	65664	0	0	0	0	0	0	2124
4.1	65808	0	0	0	0	0	0	2169
4.1	65952	0	0	0	0	0	0	2178
4.1	66096	0	0	0	0	0	0	2175
4.1	66240	0	0	0	0	0	0	2163
4.1	66384	0	0	0	0	0	0	2127
4.1	66528	0	0	0	0	0	0	2145
4.1	66672	0	0	0	0	0	0	2229
4.1	66816	0	0	0	0	0	0	2262
4.1	66960	0	0	0	0	0	0	2103
4.1	67104	0	0	0	0	0	0	2106
4.1	67248	0	0	0	0	0	0	2088
4.1	67392	0	0	0	0	0	0	2148
4.1	67536	0	0	0	0	0	0	2262
4.1	67680	0	0	0	0	0	0	2367
4.1	67824	0	0	0	0	0	0	2193
4.1	67968	0	0	0	0	0	0	2112
4.1	68112	0	0	0	0	0	0	2061
4.1	68256	0	0	0	0	0	0	2040
4.1	68400	0	0	0	0	0	0	2061
4.1	68544	0	0	0	0	0	0	2058
4.1	68688	0	0	0	0	0	0	2076
4.1	68832	0	0	0	0	0	0	2064
4.1	68976	0	0	0	0	0	0	2163
4.1	69120	0	0	0	0	0	0	2157
4.2	43344	0	29	0	29	29	161.258	2109
4.2	43488	0	22	0	22	22	133.208	2079
4.2	43632	0	21	0	21	21	124.173	2058
4.2	43776	0	18	0	18	18	119.227	1959
4.2	43920	0	13	0	13	13	45.0667	1908
4.2	44064	0	9	0	9	9	15.0222	1821
4.2	44208	0	8	0	8	8	78.1538	1878
4.2	44352	0	8	0	8	8	84.1436	2010
4.2	44496	0	4	0	4	4	15.0222	1947
4.2	44640	0	3	0	3	3	26.0513	1938
4.2	44784	0	3	0	3	3	0	1959
4.2	44928	0	3	0	3	3	0	1908
4.2	45072	0	3	0	3	3	0	1818
4.2	45216	0	3	0	3	3	0	1896
4.2	45360	0	2	0	2	2	0	1953
4.2	45504	0	1	0	1	1	0	1914
4.2	45648	0	1	0	1	1	0	1818
4.2	45792	0	1	0	1	1	0	1845
4.2	45936	0	0	0	0	0	0	1965
4.2	46080	0	0	0	0	0	0	1953
4.2	46224	0	0	0	0	0	0	1827
4.2	46368	0	0	0	0	0	0	1803
4.2	46512	0	0	0	0	0	0	1755
4.2	46656	0	0	0	0	0	0	1686
4.2	46800	0	0	0	0	0	0	1650
4.2	46944	0	0	0	0	0	0	1812
4.2	47088	0	0	0	0	0	0	1746
4.2	47232	0	0	0	0	0	0	1719
4.2	47376	0	0	0	0	0	0	1770
4.2	47520	0	0	0	0	0	0	1704
4.2	47664	0	0	0	0	0	0	1773
4.2	47808	0	0	0	0	0	0	1818
4.2	47952	0	0	0	0	0	0	1887
4.2	48096	0	0	0	0	0	0	1821
4.2	48240	0	0	0	0	0	0	1995
4.2	48384	0	0	0	0	0	0	2004
4.2	48528	0	0	0	0	0	0	1896
4.2	48672	0	0	0	0	0	0	1842
4.2	48816	0	0	0	0	0	0	1842
4.2	48960	0	0	0	0	0	0	1785
4.2	49104	0	0	0	0	0	0	1857
4.2	49248	0	0	0	0	0	0	1782
4.2	49392	0	0	0	0	0	0	1788
4.2	49536	0	0	0	0	0	0	1797
4.2	49680	0	0	0	0	0	0	1851
4.2	49824	0	0	0	0	0	0	1860
4.2	49968	0	0	0	0	0	0	1773
4.2	50112	0	0	0	0	0	0	1881
4.2	50256	0	0	0	0	0	0	1932
4.2	50400	0	0	0	0	0	0	1914
4.2	50544	0	0	0	0	0	0	1899
4.2	50688	0	0	0	0	0	0	1953
4.2	50832	0	0	0	0	0	0	1914
4.2	50976	0	0	0	0	0	0	2007
4.2	51120	0	0	0	0	0	0	2019
4.2	51264	0	0	0	0	0	0	1980
4.2	51408	0	0	0	0	0	0	1965
4.2	51552	0	0	0	0	0	0	1941
4.2	51696	0	0	0	0	0	0	2004
4.2	51840	0	0	0	0	0	0	1869
4.2	51984	0	0	0	0	0	0	1965
4.2	52128	0	0	0	0	0	0	1851
4.2	52272	0	0	0	0	0	0	1836
4.2	52416	0	0	0	0	0	0	1788
4.2	52560	0	0	0	0	0	0	1905
4.2	52704	0	0	0	0	0	0	1869
4.2	52848	0	0	0	0	0	0	1845
4.2	52992	0	0	0	0	0	0	1818
4.2	53136	0	0	0	0	0	0	1740
4.2	53280	0	0	0	0	0	0	1815
4.2	53424	0	0	0	0	0	0	1752
4.2	53568	0	0	0	0	0	0	1905
4.2	53712	0	0	0	0	0	0	1911
4.2	53856	0	0	0	0	0	0	1896
4.2	54000	0	0	0	0	0	0	1845
4.2	54144	0	0	0	0	0	0	1734
4.2	54288	0	0	0	0	0	0	1761
4.2	54432	0	0	0	0	0	0	1851
4.2	54576	0	0	0	0	0	0	1794
4.2	54720	0	0	0	0	0	0	1839
4.2	54864	0	0	0	0	0	0	1818
4.2	55008	0	0	0	0	0	0	1698
4.2	55152	0	0	0	0	0	0	1803
4.2	55296	0	0	0	0	0	0	1938
4.2	55440	0	0	0	0	0	0	1956
4.2	55584	0	0	0	0	0	0	1854
4.2	55728	0	0	0	0	0	0	1878
4.2	55872	0	0	0	0	0	0	1797
4.2	56016	0	0	0	0	0	0	1839
4.2	56160	0	0	0	0	0	0	1845
4.2	56304	0	0	0	0	0	0	1932
4.2	56448	0	0	0	0	0	0	1911
4.2	56592	0	0	0	0	0	0	1944
4.2	56736	0	0	0	0	0	0	1983
4.2	56880	0	0	0	0	0	0	1821
4.2	57024	0	0	0	0	0	0	2016
4.2	57168	0	0	0	0	0	0	2007
4.2	57312	0	0	0	0	0	0	1881
4.2	57456	0	0	0	0	0	0	1926
4.2	57600	0	0	0	0	0	0	1956
4.2	57744	0	0	0	0	0	0	1929
4.2	57888	0	0	0	0	0	0	1746
4.2	58032	0	0	0	0	0	0	1731
4.2	58176	0	0	0	0	0	0	1824
4.2	58320	0	0	0	0	0	0	1857
4.2	58464	0	0	0	0	0	0	1833
4.2	58608	0	0	0	0	0	0	1908
4.2	58752	0	0	0	0	0	0	1977
4.2	58896	0	0	0	0	0	0	1926
4.2	59040	0	0	0	0	0	0	2001
4.2	59184	0	0	0	0	0	0	1908
4.2	59328	0	0	0	0	0	0	2085
4.2	59472	0	0	0	0	0	0	2115
4.2	59616	0	0	0	0	0	0	1848
4.2	59760	0	0	0	0	0	0	1815
4.2	59904	0	0	0	0	0	0	1860
4.2	60048	0	0	0	0	0	0	1896
4.2	60192	0	0	0	0	0	0	1977
4.2	60336	0	0	0	0	0	0	1905
4.2	60480	0	0	0	0	0	0	1896
4.2	60624	0	0	0	0	0	0	1902
4.2	60768	0	0	0	0	0	0	1857
4.2	60912	0	0	0	0	0	0	1869
4.2	61056	0	0	0	0	0	0	1947
4.2	61200	0	0	0	0	0	0	1812
4.2	61344	0	0	0	0	0	0	1869
4.2	61488	0	0	0	0	0	0	1977
4.2	61632	0	0	0	0	0	0	1980
4.2	61776	0	0	0	0	0	0	1968
4.2	61920	0	0	0	0	0	0	1992
4.2	62064	0	0	0	0	0	0	1719
4.2	62208	0	0	0	0	0	0	1923
4.2	62352	0	0	0	0	0	0	1917
4.2	62496	0	0	0	0	0	0	1902
4.2	62640	0	0	0	0	0	0	1944
4.2	62784	0	0	0	0	0	0	1950
4.2	62928	0	0	0	0	0	0	1977
4.2	63072	0	0	0	0	0	0	1968
4.2	63216	0	0	0	0	0	0	1911
4.2	63360	0	0	0	0	0	0	1854
4.2	63504	0	0	0	0	0	0	1842
4.2	63648	0	0	0	0	0	0	1860
4.2	63792	0	0	0	0	0	0	1863
4.2	63936	0	0	0	0	0	0	1890
4.2	64080	0	0	0	0	0	0	1893
4.2	64224	0	0	0	0	0	0	2055
4.2	64368	0	0	0	0	0	0	2031
4.2	64512	0	0	0	0	0	0	1896
4.2	64656	0	0	0	0	0	0	1872
4.2	64800	0	0	0	0	0	0	1914
4.2	64944	0	0	0	0	0	0	1980
4.2	65088	0	0	0	0	0	0	1932
4.2	65232	0	0	0	0	0	0	1953
4.2	65376	0	0	0	0	0	0	1965
4.2	65520	0	0	0	0	0	0	1998
4.2	65664	0	0	0	0	0	0	1968
4.2	65808	0	0	0	0	0	0	1986
4.2	65952	0	0	0	0	0	0	1962
4.2	66096	0	0	0	0	0	0	1905
4.2	66240	0	0	0	0	0	0	1998
4.2	66384	0	0	0	0	0	0	1959
4.2	66528	0	0	0	0	0	0	1944
4.2	66672	0	0	0	0	0	0	1950
4.2	66816	0	0	0	0	0	0	1836
4.2	66960	0	0	0	0	0	0	1788
4.2	67104	0	0	0	0	0	0	1815
4.2	67248	0	0	0	0	0	0	1854
4.2	67392	0	0	0	0	0	0	2016
4.2	67536	0	0	0	0	0	0	1944
4.2	67680	0	0	0	0	0	0	1845
4.2	67824	0	0	0	0	0	0	1959
4.2	67968	0	0	0	0	0	0	2055
4.2	68112	0	0	0	0	0	0	2016
4.2	68256	0	0	0	0	0	0	1923
4.2	68400	0	0	0	0	0	0	1887
4.2	68544	0	0	0	0	0	0	1851
4.2	68688	0	0	0	0	0	0	1770
4.2	68832	0	0	0	0	0	0	1674
4.2	68976	0	0	0	0	0	0	1695
4.2	69120	0	0	0	0	0	0	1764
5.1	43344	0	65	0	65	65	1.33333	4059
5.1	43488	0	55	0	55	55	1.33333	4185
5.1	43632	0	44	0	44	44	1.33333	4104
5.1	43776	0	38	0	38	38	0	4212
5.1	43920	0	29	0	29	29	0	4164
5.1	44064	0	21	0	21	21	0	4191
5.1	44208	0	20	0	20	20	0	4275
5.1	44352	0	14	0	14	14	0	4053
5.1	44496	0	11	0	11	11	0	4077
5.1	44640	0	7	0	7	7	0	4074
5.1	44784	0	5	0	5	5	0	4320
5.1	44928	0	5	0	5	5	0	4167
5.1	45072	0	5	0	5	5	0	3975
5.1	45216	0	5	0	5	5	0	3981
5.1	45360	0	5	0	5	5	0	3963
5.1	45504	0	4	0	4	4	0	3948
5.1	45648	0	2	0	2	2	0	4029
5.1	45792	0	1	0	1	1	0	4131
5.1	45936	0	1	0	1	1	0	4008
5.1	46080	0	1	0	1	1	0	4002
5.1	46224	0	0	0	0	0	0	4032
5.1	46368	0	0	0	0	0	0	4071
5.1	46512	0	0	0	0	0	0	4080
5.1	46656	0	0	0	0	0	0	4083
5.1	46800	0	0	0	0	0	0	3951
5.1	46944	0	0	0	0	0	0	4083
5.1	47088	0	0	0	0	0	0	4161
5.1	47232	0	0	0	0	0	0	4092
5.1	47376	0	0	0	0	0	0	4098
5.1	47520	0	0	0	0	0	0	4116
5.1	47664	0	0	0	0	0	0	3993
5.1	47808	0	0	0	0	0	0	4005
5.1	47952	0	0	0	0	0	0	3873
5.1	48096	0	0	0	0	0	0	4086
5.1	48240	0	0	0	0	0	0	4290
5.1	48384	0	0	0	0	0	0	4326
5.1	48528	0	0	0	0	0	0	4101
5.1	48672	0	0	0	0	0	0	4110
5.1	48816	0	0	0	0	0	0	4071
5.1	48960	0	0	0	0	0	0	4002
5.1	49104	0	0	0	0	0	0	3795
5.1	49248	0	0	0	0	0	0	3981
5.1	49392	0	0	0	0	0	0	4065
5.1	49536	0	0	0	0	0	0	3912
5.1	49680	0	0	0	0	0	0	3930
5.1	49824	0	0	0	0	0	0	4050
5.1	49968	0	0	0	0	0	0	3924
5.1	50112	0	0	0	0	0	0	3993
5.1	50256	0	0	0	0	0	0	3951
5.1	50400	0	0	0	0	0	0	3954
5.1	50544	0	0	0	0	0	0	4077
5.1	50688	0	0	0	0	0	0	4140
5.1	50832	0	0	0	0	0	0	4176
5.1	50976	0	0	0	0	0	0	4098
5.1	51120	0	0	0	0	0	0	4083
5.1	51264	0	0	0	0	0	0	4047
5.1	51408	0	0	0	0	0	0	3936
5.1	51552	0	0	0	0	0	0	4047
5.1	51696	0	0	0	0	0	0	3996
5.1	51840	0	0	0	0	0	0	3999
5.1	51984	0	0	0	0	0	0	4062
5.1	52128	0	0	0	0	0	0	3918
5.1	52272	0	0	0	0	0	0	4053
5.1	52416	0	0	0	0	0	0	4038
5.1	52560	0	0	0	0	0	0	4047
5.1	52704	0	0	0	0	0	0	4032
5.1	52848	0	0	0	0	0	0	3987
5.1	52992	0	0	0	0	0	0	4122
5.1	53136	0	0	0	0	0	0	4173
5.1	53280	0	0	0	0	0	0	4155
5.1	53424	0	0	0	0	0	0	4191
5.1	53568	0	0	0	0	0	0	4275
5.1	53712	0	0	0	0	0	0	4008
5.1	53856	0	0	0	0	0	0	4194
5.1	54000	0	0	0	0	0	0	4155
5.1	54144	0	0	0	0	0	0	4041
5.1	54288	0	0	0	0	0	0	4056
5.1	54432	0	0	0	0	0	0	4164
5.1	54576	0	0	0	0	0	0	4119
5.1	54720	0	0	0	0	0	0	4194
5.1	54864	0	0	0	0	0	0	4149
5.1	55008	0	0	0	0	0	0	4155
5.1	55152	0	0	0	0	0	0	3930
5.1	55296	0	0	0	0	0	0	3960
5.1	55440	0	0	0	0	0	0	4044
5.1	55584	0	0	0	0	0	0	4008
5.1	55728	0	0	0	0	0	0	4131
5.1	55872	0	0	0	0	0	0	4056
5.1	56016	0	0	0	0	0	0	4137
5.1	56160	0	0	0	0	0	0	4158
5.1	56304	0	0	0	0	0	0	4077
5.1	56448	0	0	0	0	0	0	4320
5.1	56592	0	0	0	0	0	0	4098
5.1	56736	0	0	0	0	0	0	3933
5.1	56880	0	0	0	0	0	0	3789
5.1	57024	0	0	0	0	0	0	4071
5.1	57168	0	0	0	0	0	0	4137
5.1	57312	0	0	0	0	0	0	4239
5.1	57456	0	0	0	0	0	0	4122
5.1	57600	0	0	0	0	0	0	4164
5.1	57744	0	0	0	0	0	0	4089
5.1	57888	0	0	0	0	0	0	3978
5.1	58032	0	0	0	0	0	0	3972
5.1	58176	0	0	0	0	0	0	4020
5.1	58320	0	0	0	0	0	0	4113
5.1	58464	0	0	0	0	0	0	4182
5.1	58608	0	0	0	0	0	0	4122
5.1	58752	0	0	0	0	0	0	4281
5.1	58896	0	0	0	0	0	0	4149
5.1	59040	0	0	0	0	0	0	4044
5.1	59184	0	0	0	0	0	0	4266
5.1	59328	0	0	0	0	0	0	4176
5.1	59472	0	0	0	0	0	0	4053
5.1	59616	0	0	0	0	0	0	4206
5.1	59760	0	0	0	0	0	0	4152
5.1	59904	0	0	0	0	0	0	3978
5.1	60048	0	0	0	0	0	0	3954
5.1	60192	0	0	0	0	0	0	4137
5.1	60336	0	0	0	0	0	0	4137
5.1	60480	0	0	0	0	0	0	4200
5.1	60624	0	0	0	0	0	0	4227
5.1	60768	0	0	0	0	0	0	4098
5.1	60912	0	0	0	0	0	0	4062
5.1	61056	0	0	0	0	0	0	3990
5.1	61200	0	0	0	0	0	0	3957
5.1	61344	0	0	0	0	0	0	4155
5.1	61488	0	0	0	0	0	0	4116
5.1	61632	0	0	0	0	0	0	3978
5.1	61776	0	0	0	0	0	0	3867
5.1	61920	0	0	0	0	0	0	3873
5.1	62064	0	0	0	0	0	0	4014
5.1	62208	0	0	0	0	0	0	4026
5.1	62352	0	0	0	0	0	0	3918
5.1	62496	0	0	0	0	0	0	4131
5.1	62640	0	0	0	0	0	0	4077
5.1	62784	0	0	0	0	0	0	4047
5.1	62928	0	0	0	0	0	0	3948
5.1	63072	0	0	0	0	0	0	4143
5.1	63216	0	0	0	0	0	0	4092
5.1	63360	0	0	0	0	0	0	3930
5.1	63504	0	0	0	0	0	0	3963
5.1	63648	0	0	0	0	0	0	4035
5.1	63792	0	0	0	0	0	0	3984
5.1	63936	0	0	0	0	0	0	3960
5.1	64080	0	0	0	0	0	0	4212
5.1	64224	0	0	0	0	0	0	4026
5.1	64368	0	0	0	0	0	0	4050
5.1	64512	0	0	0	0	0	0	4185
5.1	64656	0	0	0	0	0	0	4086
5.1	64800	0	0	0	0	0	0	4167
5.1	64944	0	0	0	0	0	0	4101
5.1	65088	0	0	0	0	0	0	4110
5.1	65232	0	0	0	0	0	0	4275
5.1	65376	0	0	0	0	0	0	4059
5.1	65520	0	0	0	0	0	0	4083
5.1	65664	0	0	0	0	0	0	4101
5.1	65808	0	0	0	0	0	0	4101
5.1	65952	0	0	0	0	0	0	4197
5.1	66096	0	0	0	0	0	0	4116
5.1	66240	0	0	0	0	0	0	3861
5.1	66384	0	0	0	0	0	0	4047
5.1	66528	0	0	0	0	0	0	4056
5.1	66672	0	0	0	0	0	0	4116
5.1	66816	0	0	0	0	0	0	3894
5.1	66960	0	0	0	0	0	0	4002
5.1	67104	0	0	0	0	0	0	4068
5.1	67248	0	0	0	0	0	0	4110
5.1	67392	0	0	0	0	0	0	4098
5.1	67536	0	0	0	0	0	0	4218
5.1	67680	0	0	0	0	0	0	4143
5.1	67824	0	0	0	0	0	0	4041
5.1	67968	0	0	0	0	0	0	4038
5.1	68112	0	0	0	0	0	0	4014
5.1	68256	0	0	0	0	0	0	4203
5.1	68400	0	0	0	0	0	0	4140
5.1	68544	0	0	0	0	0	0	4071
5.1	68688	0	0	0	0	0	0	4149
5.1	68832	0	0	0	0	0	0	4092
5.1	68976	0	0	0	0	0	0	4197
5.1	69120	0	0	0	0	0	0	4014
6.3	43344	424	2665	11	2654	3089	51593.3	12662
6.3	43488	223	2323	34	2289	2546	40865.3	11950
6.3	43632	155	1928	0	1928	2083	32434.1	11138
6.3	43776	100	1643	0	1643	1743	25763.2	10800
6.3	43920	76	1396	1	1395	1472	20950.3	10634
6.3	44064	49	1157	0	1157	1206	17069.6	10229
6.3	44208	33	969	0	969	1002	13804.8	9605
6.3	44352	20	817	0	817	837	11716.9	9307
6.3	44496	15	690	0	690	705	9777.15	9121
6.3	44640	14	570	0	570	584	8396.27	8933
6.3	44784	10	462	0	462	472	6786.65	8935
6.3	44928	13	383	0	383	396	5986.34	9086
6.3	45072	6	298	0	298	304	4529.49	8755
6.3	45216	5	232	0	232	237	3540.94	8673
6.3	45360	8	191	0	191	199	3021.48	8826
6.3	45504	7	158	0	158	165	2499.23	8979
6.3	45648	4	131	0	131	135	2124.06	9063
6.3	45792	2	104	0	104	106	1733.81	9072
6.3	45936	2	78	0	78	80	1326.66	9060
6.3	46080	1	65	0	65	66	1125.57	9139
6.3	46224	0	53	0	53	53	948.437	9175
6.3	46368	0	46	0	46	46	821.365	9159
6.3	46512	0	38	0	38	38	714.335	8976
6.3	46656	0	29	0	29	29	469.245	9210
6.3	46800	0	19	0	19	19	383.169	8985
6.3	46944	0	16	0	16	16	298.13	9066
6.3	47088	0	15	0	15	15	279.113	9117
6.3	47232	0	13	0	13	13	283.111	9471
6.3	47376	0	11	0	11	11	247.071	9390
6.3	47520	0	8	0	8	8	247.071	9639
6.3	47664	0	5	0	5	5	156.037	9471
6.3	47808	0	5	0	5	5	158.036	9366
6.3	47952	0	3	0	3	3	94.0143	9423
6.3	48096	0	3	0	3	3	94.0143	9390
6.3	48240	0	3	0	3	3	94.0143	9621
6.3	48384	0	2	0	2	2	43.0078	9378
6.3	48528	0	2	0	2	2	43.0078	9537
6.3	48672	0	2	0	2	2	43.0078	9270
6.3	48816	0	1	0	1	1	43.0078	9387
6.3	48960	0	1	0	1	1	43.0078	9336
6.3	49104	0	1	0	1	1	43.0078	9537
6.3	49248	0	1	0	1	1	43.0078	9372
6.3	49392	0	0	0	0	0	0	9495
6.3	49536	0	0	0	0	0	0	9396
6.3	49680	0	0	0	0	0	0	9453
6.3	49824	0	0	0	0	0	0	9741
6.3	49968	0	0	0	0	0	0	9750
6.3	50112	0	0	0	0	0	0	9588
6.3	50256	0	0	0	0	0	0	9573
6.3	50400	0	0	0	0	0	0	9852
6.3	50544	0	0	0	0	0	0	9765
6.3	50688	0	0	0	0	0	0	9651
6.3	50832	0	0	0	0	0	0	9618
6.3	50976	0	0	0	0	0	0	9543
6.3	51120	0	0	0	0	0	0	9519
6.3	51264	0	0	0	0	0	0	9732
6.3	51408	0	0	0	0	0	0	9690
6.3	51552	0	0	0	0	0	0	9669
6.3	51696	0	0	0	0	0	0	9561
6.3	51840	0	0	0	0	0	0	9483
6.3	51984	0	0	0	0	0	0	9597
6.3	52128	0	0	0	0	0	0	9729
6.3	52272	0	0	0	0	0	0	9762
6.3	52416	0	0	0	0	0	0	9723
6.3	52560	0	0	0	0	0	0	9711
6.3	52704	0	0	0	0	0	0	9882
6.3	52848	0	0	0	0	0	0	9585
6.3	52992	0	0	0	0	0	0	9546
6.3	53136	0	0	0	0	0	0	9876
6.3	53280	0	0	0	0	0	0	9663
6.3	53424	0	0	0	0	0	0	9702
6.3	53568	0	0	0	0	0	0	9771
6.3	53712	0	0	0	0	0	0	9858
6.3	53856	0	0	0	0	0	0	9711
6.3	54000	0	0	0	0	0	0	9966
6.3	54144	0	0	0	0	0	0	10086
6.3	54288	0	0	0	0	0	0	10065
6.3	54432	0	0	0	0	0	0	10209
6.3	54576	0	0	0	0	0	0	9966
6.3	54720	0	0	0	0	0	0	9969
6.3	54864	0	0	0	0	0	0	9963
6.3	55008	0	0	0	0	0	0	9795
6.3	55152	0	0	0	0	0	0	9792
6.3	55296	0	0	0	0	0	0	9855
6.3	55440	0	0	0	0	0	0	9915
6.3	55584	0	0	0	0	0	0	9990
6.3	55728	0	0	0	0	0	0	9759
6.3	55872	0	0	0	0	0	0	9579
6.3	56016	0	0	0	0	0	0	9777
6.3	56160	0	0	0	0	0	0	9669
6.3	56304	0	0	0	0	0	0	9498
6.3	56448	0	0	0	0	0	0	9528
6.3	56592	0	0	0	0	0	0	9615
6.3	56736	0	0	0	0	0	0	9579
6.3	56880	0	0	0	0	0	0	9504
6.3	57024	0	0	0	0	0	0	9768
6.3	57168	0	0	0	0	0	0	9744
6.3	57312	0	0	0	0	0	0	9906
6.3	57456	0	0	0	0	0	0	9621
6.3	57600	0	0	0	0	0	0	9504
6.3	57744	0	0	0	0	0	0	9639
6.3	57888	0	0	0	0	0	0	9642
6.3	58032	0	0	0	0	0	0	9870
6.3	58176	0	0	0	0	0	0	9831
6.3	58320	0	0	0	0	0	0	9573
6.3	58464	0	0	0	0	0	0	9633
6.3	58608	0	0	0	0	0	0	10107
6.3	58752	0	0	0	0	0	0	10074
6.3	58896	0	0	0	0	0	0	9765
6.3	59040	0	0	0	0	0	0	9417
6.3	59184	0	0	0	0	0	0	9492
6.3	59328	0	0	0	0	0	0	9498
6.3	59472	0	0	0	0	0	0	9792
6.3	59616	0	0	0	0	0	0	9378
6.3	59760	0	0	0	0	0	0	9378
6.3	59904	0	0	0	0	0	0	9504
6.3	60048	0	0	0	0	0	0	9612
6.3	60192	0	0	0	0	0	0	9642
6.3	60336	0	0	0	0	0	0	9717
6.3	60480	0	0	0	0	0	0	9834
6.3	60624	0	0	0	0	0	0	9807
6.3	60768	0	0	0	0	0	0	9720
6.3	60912	0	0	0	0	0	0	9921
6.3	61056	0	0	0	0	0	0	9699
6.3	61200	0	0	0	0	0	0	9708
6.3	61344	0	0	0	0	0	0	9570
6.3	61488	0	0	0	0	0	0	9693
6.3	61632	0	0	0	0	0	0	9594
6.3	61776	0	0	0	0	0	0	9864
6.3	61920	0	0	0	0	0	0	9561
6.3	62064	0	0	0	0	0	0	9621
6.3	62208	0	0	0	0	0	0	9498
6.3	62352	0	0	0	0	0	0	9855
6.3	62496	0	0	0	0	0	0	9849
6.3	62640	0	0	0	0	0	0	9582
6.3	62784	0	0	0	0	0	0	9699
6.3	62928	0	0	0	0	0	0	9411
6.3	63072	0	0	0	0	0	0	9657
6.3	63216	0	0	0	0	0	0	9834
6.3	63360	0	0	0	0	0	0	9789
6.3	63504	0	0	0	0	0	0	9570
6.3	63648	0	0	0	0	0	0	9672
6.3	63792	0	0	0	0	0	0	9990
6.3	63936	0	0	0	0	0	0	9828
6.3	64080	0	0	0	0	0	0	9789
6.3	64224	0	0	0	0	0	0	9645
6.3	64368	0	0	0	0	0	0	9555
6.3	64512	0	0	0	0	0	0	9561
6.3	64656	0	0	0	0	0	0	9669
6.3	64800	0	0	0	0	0	0	9738
6.3	64944	0	0	0	0	0	0	9726
6.3	65088	0	0	0	0	0	0	9672
6.3	65232	0	0	0	0	0	0	9759
6.3	65376	0	0	0	0	0	0	9780
6.3	65520	0	0	0	0	0	0	9750
6.3	65664	0	0	0	0	0	0	9675
6.3	65808	0	0	0	0	0	0	9741
6.3	65952	0	0	0	0	0	0	9732
6.3	66096	0	0	0	0	0	0	9579
6.3	66240	0	0	0	0	0	0	9789
6.3	66384	0	0	0	0	0	0	9804
6.3	66528	0	0	0	0	0	0	9762
6.3	66672	0	0	0	0	0	0	9420
6.3	66816	0	0	0	0	0	0	9336
6.3	66960	0	0	0	0	0	0	9732
6.3	67104	0	0	0	0	0	0	9564
6.3	67248	0	0	0	0	0	0	9651
6.3	67392	0	0	0	0	0	0	9570
6.3	67536	0	0	0	0	0	0	9669
6.3	67680	0	0	0	0	0	0	9549
6.3	67824	0	0	0	0	0	0	9642
6.3	67968	0	0	0	0	0	0	9606
6.3	68112	0	0	0	0	0	0	9984
6.3	68256	0	0	0	0	0	0	9735
6.3	68400	0	0	0	0	0	0	9645
6.3	68544	0	0	0	0	0	0	9882
6.3	68688	0	0	0	0	0	0	9909
6.3	68832	0	0	0	0	0	0	9630
6.3	68976	0	0	0	0	0	0	9780
6.3	69120	0	0	0	0	0	0	9822
7.3	43344	0	33	0	33	33	257.576	1122
7.3	43488	0	29	0	29	29	269.667	1110
7.3	43632	0	27	0	27	27	273.552	1128
7.3	43776	0	22	0	22	22	196.442	1068
7.3	43920	0	19	0	19	19	182.363	1101
7.3	44064	0	15	0	15	15	139.295	978
7.3	44208	0	13	0	13	13	130.259	1035
7.3	44352	0	10	0	10	10	85.1947	1056
7.3	44496	0	9	0	9	9	76.1598	1062
7.3	44640	0	7	0	7	7	50.1085	1089
7.3	44784	0	4	0	4	4	26.0525	1041
7.3	44928	0	4	0	4	4	26.0525	1044
7.3	45072	0	4	0	4	4	26.0525	1047
7.3	45216	0	3	0	3	3	15.0222	1002
7.3	45360	0	2	0	2	2	15.0222	1017
7.3	45504	0	2	0	2	2	15.0222	993
7.3	45648	0	2	0	2	2	15.0222	1041
7.3	45792	0	1	0	1	1	15.0222	1065
7.3	45936	0	1	0	1	1	15.0222	1119
7.3	46080	0	1	0	1	1	15.0222	1119
7.3	46224	0	1	0	1	1	15.0222	1050
7.3	46368	0	1	0	1	1	15.0222	1062
7.3	46512	0	1	0	1	1	15.0222	1128
7.3	46656	0	1	0	1	1	15.0222	1209
7.3	46800	0	1	0	1	1	15.0222	1191
7.3	46944	0	1	0	1	1	15.0222	1176
7.3	47088	0	0	0	0	0	0	1122
7.3	47232	0	0	0	0	0	0	1188
7.3	47376	0	0	0	0	0	0	1128
7.3	47520	0	0	0	0	0	0	1104
7.3	47664	0	0	0	0	0	0	1071
7.3	47808	0	0	0	0	0	0	1116
7.3	47952	0	0	0	0	0	0	1038
7.3	48096	0	0	0	0	0	0	1044
7.3	48240	0	0	0	0	0	0	1113
7.3	48384	0	0	0	0	0	0	1047
7.3	48528	0	0	0	0	0	0	1128
7.3	48672	0	0	0	0	0	0	1104
7.3	48816	0	0	0	0	0	0	1128
7.3	48960	0	0	0	0	0	0	1119
7.3	49104	0	0	0	0	0	0	1077
7.3	49248	0	0	0	0	0	0	1101
7.3	49392	0	0	0	0	0	0	1080
7.3	49536	0	0	0	0	0	0	1158
7.3	49680	0	0	0	0	0	0	1161
7.3	49824	0	0	0	0	0	0	1179
7.3	49968	0	0	0	0	0	0	1137
7.3	50112	0	0	0	0	0	0	1119
7.3	50256	0	0	0	0	0	0	1089
7.3	50400	0	0	0	0	0	0	1134
7.3	50544	0	0	0	0	0	0	1032
7.3	50688	0	0	0	0	0	0	1059
7.3	50832	0	0	0	0	0	0	1131
7.3	50976	0	0	0	0	0	0	1080
7.3	51120	0	0	0	0	0	0	1122
7.3	51264	0	0	0	0	0	0	1188
7.3	51408	0	0	0	0	0	0	1149
7.3	51552	0	0	0	0	0	0	1209
7.3	51696	0	0	0	0	0	0	1179
7.3	51840	0	0	0	0	0	0	1179
7.3	51984	0	0	0	0	0	0	1038
7.3	52128	0	0	0	0	0	0	1065
7.3	52272	0	0	0	0	0	0	1110
7.3	52416	0	0	0	0	0	0	1191
7.3	52560	0	0	0	0	0	0	1164
7.3	52704	0	0	0	0	0	0	1098
7.3	52848	0	0	0	0	0	0	1146
7.3	52992	0	0	0	0	0	0	1083
7.3	53136	0	0	0	0	0	0	1119
7.3	53280	0	0	0	0	0	0	1134
7.3	53424	0	0	0	0	0	0	1197
7.3	53568	0	0	0	0	0	0	1197
7.3	53712	0	0	0	0	0	0	1179
7.3	53856	0	0	0	0	0	0	1137
7.3	54000	0	0	0	0	0	0	1101
7.3	54144	0	0	0	0	0	0	1209
7.3	54288	0	0	0	0	0	0	1059
7.3	54432	0	0	0	0	0	0	1119
7.3	54576	0	0	0	0	0	0	1140
7.3	54720	0	0	0	0	0	0	1116
7.3	54864	0	0	0	0	0	0	1122
7.3	55008	0	0	0	0	0	0	1272
7.3	55152	0	0	0	0	0	0	1188
7.3	55296	0	0	0	0	0	0	1122
7.3	55440	0	0	0	0	0	0	1152
7.3	55584	0	0	0	0	0	0	1122
7.3	55728	0	0	0	0	0	0	1230
7.3	55872	0	0	0	0	0	0	1152
7.3	56016	0	0	0	0	0	0	1086
7.3	56160	0	0	0	0	0	0	1074
7.3	56304	0	0	0	0	0	0	1125
7.3	56448	0	0	0	0	0	0	1167
7.3	56592	0	0	0	0	0	0	1179
7.3	56736	0	0	0	0	0	0	1212
7.3	56880	0	0	0	0	0	0	1110
7.3	57024	0	0	0	0	0	0	1071
7.3	57168	0	0	0	0	0	0	1104
7.3	57312	0	0	0	0	0	0	1023
7.3	57456	0	0	0	0	0	0	1035
7.3	57600	0	0	0	0	0	0	1071
7.3	57744	0	0	0	0	0	0	1125
7.3	57888	0	0	0	0	0	0	1107
7.3	58032	0	0	0	0	0	0	1080
7.3	58176	0	0	0	0	0	0	1023
7.3	58320	0	0	0	0	0	0	1095
7.3	58464	0	0	0	0	0	0	1071
7.3	58608	0	0	0	0	0	0	1020
7.3	58752	0	0	0	0	0	0	1107
7.3	58896	0	0	0	0	0	0	1149
7.3	59040	0	0	0	0	0	0	1062
7.3	59184	0	0	0	0	0	0	1026
7.3	59328	0	0	0	0	0	0	1077
7.3	59472	0	0	0	0	0	0	1089
7.3	59616	0	0	0	0	0	0	1086
7.3	59760	0	0	0	0	0	0	1131
7.3	59904	0	0	0	0	0	0	1140
7.3	60048	0	0	0	0	0	0	1152
7.3	60192	0	0	0	0	0	0	1188
7.3	60336	0	0	0	0	0	0	1143
7.3	60480	0	0	0	0	0	0	1140
7.3	60624	0	0	0	0	0	0	1113
7.3	60768	0	0	0	0	0	0	1053
7.3	60912	0	0	0	0	0	0	1128
7.3	61056	0	0	0	0	0	0	1104
7.3	61200	0	0	0	0	0	0	1011
7.3	61344	0	0	0	0	0	0	1020
7.3	61488	0	0	0	0	0	0	1026
7.3	61632	0	0	0	0	0	0	1044
7.3	61776	0	0	0	0	0	0	1083
7.3	61920	0	0	0	0	0	0	1068
7.3	62064	0	0	0	0	0	0	1023
7.3	62208	0	0	0	0	0	0	1059
7.3	62352	0	0	0	0	0	0	1092
7.3	62496	0	0	0	0	0	0	1044
7.3	62640	0	0	0	0	0	0	1125
7.3	62784	0	0	0	0	0	0	1158
7.3	62928	0	0	0	0	0	0	1047
7.3	63072	0	0	0	0	0	0	1020
7.3	63216	0	0	0	0	0	0	1107
7.3	63360	0	0	0	0	0	0	1059
7.3	63504	0	0	0	0	0	0	1095
7.3	63648	0	0	0	0	0	0	1143
7.3	63792	0	0	0	0	0	0	1143
7.3	63936	0	0	0	0	0	0	1068
7.3	64080	0	0	0	0	0	0	1059
7.3	64224	0	0	0	0	0	0	1086
7.3	64368	0	0	0	0	0	0	1116
7.3	64512	0	0	0	0	0	0	1164
7.3	64656	0	0	0	0	0	0	1143
7.3	64800	0	0	0	0	0	0	1092
7.3	64944	0	0	0	0	0	0	1086
7.3	65088	0	0	0	0	0	0	1170
7.3	65232	0	0	0	0	0	0	1125
7.3	65376	0	0	0	0	0	0	1197
7.3	65520	0	0	0	0	0	0	1179
7.3	65664	0	0	0	0	0	0	1113
7.3	65808	0	0	0	0	0	0	1071
7.3	65952	0	0	0	0	0	0	1131
7.3	66096	0	0	0	0	0	0	1155
7.3	66240	0	0	0	0	0	0	1083
7.3	66384	0	0	0	0	0	0	1107
7.3	66528	0	0	0	0	0	0	1194
7.3	66672	0	0	0	0	0	0	1155
7.3	66816	0	0	0	0	0	0	1143
7.3	66960	0	0	0	0	0	0	1155
7.3	67104	0	0	0	0	0	0	1137
7.3	67248	0	0	0	0	0	0	1215
7.3	67392	0	0	0	0	0	0	1077
7.3	67536	0	0	0	0	0	0	1122
7.3	67680	0	0	0	0	0	0	1140
7.3	67824	0	0	0	0	0	0	1098
7.3	67968	0	0	0	0	0	0	1104
7.3	68112	0	0	0	0	0	0	1077
7.3	68256	0	0	0	0	0	0	1149
7.3	68400	0	0	0	0	0	0	1197
7.3	68544	0	0	0	0	0	0	1188
7.3	68688	0	0	0	0	0	0	1203
7.3	68832	0	0	0	0	0	0	1149
7.3	68976	0	0	0	0	0	0	1116
7.3	69120	0	0	0	0	0	0	1134
8.2	43344	0	40	0	40	40	264.513	1647
8.2	43488	0	35	0	35	35	167.34	1569
8.2	43632	0	22	0	22	22	117.234	1641
8.2	43776	0	19	0	19	19	93.1786	1653
8.2	43920	0	17	0	17	17	93.1786	1671
8.2	44064	0	16	0	16	16	37.0816	1623
8.2	44208	0	15	0	15	15	112.194	1578
8.2	44352	0	12	0	12	12	24.0559	1497
8.2	44496	0	6	0	6	6	39.0782	1509
8.2	44640	0	5	0	5	5	28.0479	1578
8.2	44784	0	2	0	2	2	13.0256	1578
8.2	44928	0	2	0	2	2	13.0256	1623
8.2	45072	0	1	0	1	1	11.0303	1575
8.2	45216	0	1	0	1	1	11.0303	1566
8.2	45360	0	0	0	0	0	0	1635
8.2	45504	0	0	0	0	0	0	1596
8.2	45648	0	0	0	0	0	0	1551
8.2	45792	0	0	0	0	0	0	1506
8.2	45936	0	0	0	0	0	0	1539
8.2	46080	0	0	0	0	0	0	1503
8.2	46224	0	0	0	0	0	0	1521
8.2	46368	0	0	0	0	0	0	1509
8.2	46512	0	0	0	0	0	0	1515
8.2	46656	0	0	0	0	0	0	1575
8.2	46800	0	0	0	0	0	0	1575
8.2	46944	0	0	0	0	0	0	1560
8.2	47088	0	0	0	0	0	0	1425
8.2	47232	0	0	0	0	0	0	1419
8.2	47376	0	0	0	0	0	0	1527
8.2	47520	0	0	0	0	0	0	1530
8.2	47664	0	0	0	0	0	0	1527
8.2	47808	0	0	0	0	0	0	1545
8.2	47952	0	0	0	0	0	0	1578
8.2	48096	0	0	0	0	0	0	1641
8.2	48240	0	0	0	0	0	0	1518
8.2	48384	0	0	0	0	0	0	1443
8.2	48528	0	0	0	0	0	0	1497
8.2	48672	0	0	0	0	0	0	1413
8.2	48816	0	0	0	0	0	0	1575
8.2	48960	0	0	0	0	0	0	1557
8.2	49104	0	0	0	0	0	0	1443
8.2	49248	0	0	0	0	0	0	1422
8.2	49392	0	0	0	0	0	0	1413
8.2	49536	0	0	0	0	0	0	1527
8.2	49680	0	0	0	0	0	0	1554
8.2	49824	0	0	0	0	0	0	1521
8.2	49968	0	0	0	0	0	0	1581
8.2	50112	0	0	0	0	0	0	1572
8.2	50256	0	0	0	0	0	0	1590
8.2	50400	0	0	0	0	0	0	1416
8.2	50544	0	0	0	0	0	0	1512
8.2	50688	0	0	0	0	0	0	1560
8.2	50832	0	0	0	0	0	0	1485
8.2	50976	0	0	0	0	0	0	1542
8.2	51120	0	0	0	0	0	0	1536
8.2	51264	0	0	0	0	0	0	1527
8.2	51408	0	0	0	0	0	0	1542
8.2	51552	0	0	0	0	0	0	1545
8.2	51696	0	0	0	0	0	0	1626
8.2	51840	0	0	0	0	0	0	1530
8.2	51984	0	0	0	0	0	0	1560
8.2	52128	0	0	0	0	0	0	1656
8.2	52272	0	0	0	0	0	0	1551
8.2	52416	0	0	0	0	0	0	1584
8.2	52560	0	0	0	0	0	0	1539
8.2	52704	0	0	0	0	0	0	1545
8.2	52848	0	0	0	0	0	0	1572
8.2	52992	0	0	0	0	0	0	1575
8.2	53136	0	0	0	0	0	0	1467
8.2	53280	0	0	0	0	0	0	1464
8.2	53424	0	0	0	0	0	0	1623
8.2	53568	0	0	0	0	0	0	1512
8.2	53712	0	0	0	0	0	0	1620
8.2	53856	0	0	0	0	0	0	1539
8.2	54000	0	0	0	0	0	0	1581
8.2	54144	0	0	0	0	0	0	1515
8.2	54288	0	0	0	0	0	0	1512
8.2	54432	0	0	0	0	0	0	1581
8.2	54576	0	0	0	0	0	0	1548
8.2	54720	0	0	0	0	0	0	1578
8.2	54864	0	0	0	0	0	0	1560
8.2	55008	0	0	0	0	0	0	1494
8.2	55152	0	0	0	0	0	0	1503
8.2	55296	0	0	0	0	0	0	1530
8.2	55440	0	0	0	0	0	0	1554
8.2	55584	0	0	0	0	0	0	1599
8.2	55728	0	0	0	0	0	0	1533
8.2	55872	0	0	0	0	0	0	1572
8.2	56016	0	0	0	0	0	0	1566
8.2	56160	0	0	0	0	0	0	1569
8.2	56304	0	0	0	0	0	0	1506
8.2	56448	0	0	0	0	0	0	1464
8.2	56592	0	0	0	0	0	0	1491
8.2	56736	0	0	0	0	0	0	1530
8.2	56880	0	0	0	0	0	0	1467
8.2	57024	0	0	0	0	0	0	1569
8.2	57168	0	0	0	0	0	0	1599
8.2	57312	0	0	0	0	0	0	1503
8.2	57456	0	0	0	0	0	0	1464
8.2	57600	0	0	0	0	0	0	1548
8.2	57744	0	0	0	0	0	0	1548
8.2	57888	0	0	0	0	0	0	1536
8.2	58032	0	0	0	0	0	0	1431
8.2	58176	0	0	0	0	0	0	1437
8.2	58320	0	0	0	0	0	0	1659
8.2	58464	0	0	0	0	0	0	1557
8.2	58608	0	0	0	0	0	0	1629
8.2	58752	0	0	0	0	0	0	1401
8.2	58896	0	0	0	0	0	0	1479
8.2	59040	0	0	0	0	0	0	1482
8.2	59184	0	0	0	0	0	0	1545
8.2	59328	0	0	0	0	0	0	1593
8.2	59472	0	0	0	0	0	0	1404
8.2	59616	0	0	0	0	0	0	1446
8.2	59760	0	0	0	0	0	0	1563
8.2	59904	0	0	0	0	0	0	1596
8.2	60048	0	0	0	0	0	0	1542
8.2	60192	0	0	0	0	0	0	1608
8.2	60336	0	0	0	0	0	0	1500
8.2	60480	0	0	0	0	0	0	1476
8.2	60624	0	0	0	0	0	0	1644
8.2	60768	0	0	0	0	0	0	1590
8.2	60912	0	0	0	0	0	0	1548
8.2	61056	0	0	0	0	0	0	1530
8.2	61200	0	0	0	0	0	0	1431
8.2	61344	0	0	0	0	0	0	1524
8.2	61488	0	0	0	0	0	0	1515
8.2	61632	0	0	0	0	0	0	1512
8.2	61776	0	0	0	0	0	0	1599
8.2	61920	0	0	0	0	0	0	1485
8.2	62064	0	0	0	0	0	0	1515
8.2	62208	0	0	0	0	0	0	1467
8.2	62352	0	0	0	0	0	0	1458
8.2	62496	0	0	0	0	0	0	1500
8.2	62640	0	0	0	0	0	0	1452
8.2	62784	0	0	0	0	0	0	1476
8.2	62928	0	0	0	0	0	0	1521
8.2	63072	0	0	0	0	0	0	1557
8.2	63216	0	0	0	0	0	0	1590
8.2	63360	0	0	0	0	0	0	1560
8.2	63504	0	0	0	0	0	0	1476
8.2	63648	0	0	0	0	0	0	1428
8.2	63792	0	0	0	0	0	0	1587
8.2	63936	0	0	0	0	0	0	1659
8.2	64080	0	0	0	0	0	0	1560
8.2	64224	0	0	0	0	0	0	1455
8.2	64368	0	0	0	0	0	0	1497
8.2	64512	0	0	0	0	0	0	1416
8.2	64656	0	0	0	0	0	0	1362
8.2	64800	0	0	0	0	0	0	1446
8.2	64944	0	0	0	0	0	0	1452
8.2	65088	0	0	0	0	0	0	1452
8.2	65232	0	0	0	0	0	0	1518
8.2	65376	0	0	0	0	0	0	1566
8.2	65520	0	0	0	0	0	0	1518
8.2	65664	0	0	0	0	0	0	1551
8.2	65808	0	0	0	0	0	0	1470
8.2	65952	0	0	0	0	0	0	1530
8.2	66096	0	0	0	0	0	0	1461
8.2	66240	0	0	0	0	0	0	1503
8.2	66384	0	0	0	0	0	0	1527
8.2	66528	0	0	0	0	0	0	1617
8.2	66672	0	0	0	0	0	0	1530
8.2	66816	0	0	0	0	0	0	1524
8.2	66960	0	0	0	0	0	0	1569
8.2	67104	0	0	0	0	0	0	1494
8.2	67248	0	0	0	0	0	0	1593
8.2	67392	0	0	0	0	0	0	1533
8.2	67536	0	0	0	0	0	0	1431
8.2	67680	0	0	0	0	0	0	1515
8.2	67824	0	0	0	0	0	0	1497
8.2	67968	0	0	0	0	0	0	1527
8.2	68112	0	0	0	0	0	0	1503
8.2	68256	0	0	0	0	0	0	1461
8.2	68400	0	0	0	0	0	0	1440
8.2	68544	0	0	0	0	0	0	1632
8.2	68688	0	0	0	0	0	0	1563
8.2	68832	0	0	0	0	0	0	1494
8.2	68976	0	0	0	0	0	0	1455
8.2	69120	0	0	0	0	0	0	1470
9.3	43344	58	227	0	227	285	5839.54	4298
9.3	43488	29	177	0	177	206	3763.84	3967
9.3	43632	18	134	0	134	152	2649.61	3475
9.3	43776	12	105	0	105	117	1964.22	3165
9.3	43920	5	86	0	86	91	1382.11	3208
9.3	44064	6	74	0	74	80	1213.32	3164
9.3	44208	2	60	0	60	62	909.955	3114
9.3	44352	2	46	0	46	48	818.586	2997
9.3	44496	1	38	0	38	39	656.445	2948
9.3	44640	1	32	0	32	33	591.399	2939
9.3	44784	1	23	0	23	24	474.238	3053
9.3	44928	2	13	0	13	15	340.15	3179
9.3	45072	2	9	0	9	11	286.125	3172
9.3	45216	1	7	0	7	8	228.101	3160
9.3	45360	1	5	0	5	6	178.074	3049
9.3	45504	1	5	0	5	6	178.074	3019
9.3	45648	0	4	0	4	4	120.049	3112
9.3	45792	0	4	0	4	4	124.046	3075
9.3	45936	0	3	0	3	3	101.032	3078
9.3	46080	0	1	0	1	1	39.0085	2988
9.3	46224	0	1	0	1	1	39.0085	2955
9.3	46368	0	1	0	1	1	37.009	2928
9.3	46512	0	1	0	1	1	39.0085	2967
9.3	46656	0	1	0	1	1	37.009	2949
9.3	46800	0	1	0	1	1	39.0085	2922
9.3	46944	0	0	0	0	0	0	2955
9.3	47088	0	0	0	0	0	0	3132
9.3	47232	0	0	0	0	0	0	3093
9.3	47376	0	0	0	0	0	0	2985
9.3	47520	0	0	0	0	0	0	3126
9.3	47664	0	0	0	0	0	0	3174
9.3	47808	0	0	0	0	0	0	3081
9.3	47952	0	0	0	0	0	0	3180
9.3	48096	0	0	0	0	0	0	3156
9.3	48240	0	0	0	0	0	0	3267
9.3	48384	0	0	0	0	0	0	3075
9.3	48528	0	0	0	0	0	0	3054
9.3	48672	0	0	0	0	0	0	3132
9.3	48816	0	0	0	0	0	0	3222
9.3	48960	0	0	0	0	0	0	3210
9.3	49104	0	0	0	0	0	0	3120
9.3	49248	0	0	0	0	0	0	3189
9.3	49392	0	0	0	0	0	0	3153
9.3	49536	0	0	0	0	0	0	3219
9.3	49680	0	0	0	0	0	0	3273
9.3	49824	0	0	0	0	0	0	3285
9.3	49968	0	0	0	0	0	0	3282
9.3	50112	0	0	0	0	0	0	3180
9.3	50256	0	0	0	0	0	0	3366
9.3	50400	0	0	0	0	0	0	3192
9.3	50544	0	0	0	0	0	0	3159
9.3	50688	0	0	0	0	0	0	3156
9.3	50832	0	0	0	0	0	0	3243
9.3	50976	0	0	0	0	0	0	3126
9.3	51120	0	0	0	0	0	0	3135
9.3	51264	0	0	0	0	0	0	3159
9.3	51408	0	0	0	0	0	0	3357
9.3	51552	0	0	0	0	0	0	3213
9.3	51696	0	0	0	0	0	0	3048
9.3	51840	0	0	0	0	0	0	3222
9.3	51984	0	0	0	0	0	0	3252
9.3	52128	0	0	0	0	0	0	3093
9.3	52272	0	0	0	0	0	0	3162
9.3	52416	0	0	0	0	0	0	3300
9.3	52560	0	0	0	0	0	0	3102
9.3	52704	0	0	0	0	0	0	3312
9.3	52848	0	0	0	0	0	0	3273
9.3	52992	0	0	0	0	0	0	3261
9.3	53136	0	0	0	0	0	0	3210
9.3	53280	0	0	0	0	0	0	3174
9.3	53424	0	0	0	0	0	0	3126
9.3	53568	0	0	0	0	0	0	3147
9.3	53712	0	0	0	0	0	0	3303
9.3	53856	0	0	0	0	0	0	3360
9.3	54000	0	0	0	0	0	0	3372
9.3	54144	0	0	0	0	0	0	3315
9.3	54288	0	0	0	0	0	0	3201
9.3	54432	0	0	0	0	0	0	3318
9.3	54576	0	0	0	0	0	0	3369
9.3	54720	0	0	0	0	0	0	3165
9.3	54864	0	0	0	0	0	0	3216
9.3	55008	0	0	0	0	0	0	3459
9.3	55152	0	0	0	0	0	0	3285
9.3	55296	0	0	0	0	0	0	3114
9.3	55440	0	0	0	0	0	0	3123
9.3	55584	0	0	0	0	0	0	3252
9.3	55728	0	0	0	0	0	0	3234
9.3	55872	0	0	0	0	0	0	3264
9.3	56016	0	0	0	0	0	0	3267
9.3	56160	0	0	0	0	0	0	3327
9.3	56304	0	0	0	0	0	0	3228
9.3	56448	0	0	0	0	0	0	3330
9.3	56592	0	0	0	0	0	0	3174
9.3	56736	0	0	0	0	0	0	3282
9.3	56880	0	0	0	0	0	0	3258
9.3	57024	0	0	0	0	0	0	3141
9.3	57168	0	0	0	0	0	0	3270
9.3	57312	0	0	0	0	0	0	3321
9.3	57456	0	0	0	0	0	0	3378
9.3	57600	0	0	0	0	0	0	3141
9.3	57744	0	0	0	0	0	0	3198
9.3	57888	0	0	0	0	0	0	3198
9.3	58032	0	0	0	0	0	0	3231
9.3	58176	0	0	0	0	0	0	3141
9.3	58320	0	0	0	0	0	0	3231
9.3	58464	0	0	0	0	0	0	3261
9.3	58608	0	0	0	0	0	0	3288
9.3	58752	0	0	0	0	0	0	3384
9.3	58896	0	0	0	0	0	0	3246
9.3	59040	0	0	0	0	0	0	3069
9.3	59184	0	0	0	0	0	0	3141
9.3	59328	0	0	0	0	0	0	3093
9.3	59472	0	0	0	0	0	0	3216
9.3	59616	0	0	0	0	0	0	3243
9.3	59760	0	0	0	0	0	0	3261
9.3	59904	0	0	0	0	0	0	3165
9.3	60048	0	0	0	0	0	0	3165
9.3	60192	0	0	0	0	0	0	3042
9.3	60336	0	0	0	0	0	0	3303
9.3	60480	0	0	0	0	0	0	3138
9.3	60624	0	0	0	0	0	0	3234
9.3	60768	0	0	0	0	0	0	3075
9.3	60912	0	0	0	0	0	0	3282
9.3	61056	0	0	0	0	0	0	3192
9.3	61200	0	0	0	0	0	0	3222
9.3	61344	0	0	0	0	0	0	3216
9.3	61488	0	0	0	0	0	0	3120
9.3	61632	0	0	0	0	0	0	3231
9.3	61776	0	0	0	0	0	0	3246
9.3	61920	0	0	0	0	0	0	3096
9.3	62064	0	0	0	0	0	0	3291
9.3	62208	0	0	0	0	0	0	3249
9.3	62352	0	0	0	0	0	0	3165
9.3	62496	0	0	0	0	0	0	3201
9.3	62640	0	0	0	0	0	0	3111
9.3	62784	0	0	0	0	0	0	3183
9.3	62928	0	0	0	0	0	0	3204
9.3	63072	0	0	0	0	0	0	3189
9.3	63216	0	0	0	0	0	0	3123
9.3	63360	0	0	0	0	0	0	3177
9.3	63504	0	0	0	0	0	0	3348
9.3	63648	0	0	0	0	0	0	3285
9.3	63792	0	0	0	0	0	0	3141
9.3	63936	0	0	0	0	0	0	3228
9.3	64080	0	0	0	0	0	0	3237
9.3	64224	0	0	0	0	0	0	3099
9.3	64368	0	0	0	0	0	0	3087
9.3	64512	0	0	0	0	0	0	3174
9.3	64656	0	0	0	0	0	0	3282
9.3	64800	0	0	0	0	0	0	3279
9.3	64944	0	0	0	0	0	0	3261
9.3	65088	0	0	0	0	0	0	3243
9.3	65232	0	0	0	0	0	0	3312
9.3	65376	0	0	0	0	0	0	3189
9.3	65520	0	0	0	0	0	0	3204
9.3	65664	0	0	0	0	0	0	3285
9.3	65808	0	0	0	0	0	0	3294
9.3	65952	0	0	0	0	0	0	3201
9.3	66096	0	0	0	0	0	0	3219
9.3	66240	0	0	0	0	0	0	3135
9.3	66384	0	0	0	0	0	0	3186
9.3	66528	0	0	0	0	0	0	3156
9.3	66672	0	0	0	0	0	0	3183
9.3	66816	0	0	0	0	0	0	3270
9.3	66960	0	0	0	0	0	0	3186
9.3	67104	0	0	0	0	0	0	3147
9.3	67248	0	0	0	0	0	0	3090
9.3	67392	0	0	0	0	0	0	3132
9.3	67536	0	0	0	0	0	0	3180
9.3	67680	0	0	0	0	0	0	3252
9.3	67824	0	0	0	0	0	0	3054
9.3	67968	0	0	0	0	0	0	3258
9.3	68112	0	0	0	0	0	0	3186
9.3	68256	0	0	0	0	0	0	3201
9.3	68400	0	0	0	0	0	0	3354
9.3	68544	0	0	0	0	0	0	3237
9.3	68688	0	0	0	0	0	0	3222
9.3	68832	0	0	0	0	0	0	3102
9.3	68976	0	0	0	0	0	0	3171
9.3	69120	0	0	0	0	0	0	3186
10.2	43344	0	62	0	62	62	365.668	1218
10.2	43488	0	46	0	46	46	246.545	1209
10.2	43632	0	43	0	43	43	253.478	1122
10.2	43776	0	38	0	38	38	222.49	1122
10.2	43920	0	32	0	32	32	187.403	1176
10.2	44064	0	28	0	28	28	163.347	1167
10.2	44208	0	22	0	22	22	109.249	1149
10.2	44352	0	17	0	17	17	89.1841	1236
10.2	44496	0	13	0	13	13	61.1375	1206
10.2	44640	0	12	0	12	12	57.1469	1176
10.2	44784	0	8	0	8	8	54.0991	1248
10.2	44928	0	7	0	7	7	37.0816	1242
10.2	45072	0	6	0	6	6	26.0513	1245
10.2	45216	0	4	0	4	4	26.0513	1251
10.2	45360	0	2	0	2	2	13.0256	1206
10.2	45504	0	1	0	1	1	13.0256	1242
10.2	45648	0	1	0	1	1	13.0256	1233
10.2	45792	0	1	0	1	1	11.0303	1128
10.2	45936	0	1	0	1	1	13.0256	1062
10.2	46080	0	0	0	0	0	0	1122
10.2	46224	0	0	0	0	0	0	1206
10.2	46368	0	0	0	0	0	0	1140
10.2	46512	0	0	0	0	0	0	1104
10.2	46656	0	0	0	0	0	0	1146
10.2	46800	0	0	0	0	0	0	1095
10.2	46944	0	0	0	0	0	0	1074
10.2	47088	0	0	0	0	0	0	1014
10.2	47232	0	0	0	0	0	0	1128
10.2	47376	0	0	0	0	0	0	1167
10.2	47520	0	0	0	0	0	0	1080
10.2	47664	0	0	0	0	0	0	1062
10.2	47808	0	0	0	0	0	0	1095
10.2	47952	0	0	0	0	0	0	1161
10.2	48096	0	0	0	0	0	0	1050
10.2	48240	0	0	0	0	0	0	1062
10.2	48384	0	0	0	0	0	0	1053
10.2	48528	0	0	0	0	0	0	1113
10.2	48672	0	0	0	0	0	0	1086
10.2	48816	0	0	0	0	0	0	1158
10.2	48960	0	0	0	0	0	0	1083
10.2	49104	0	0	0	0	0	0	1074
10.2	49248	0	0	0	0	0	0	1080
10.2	49392	0	0	0	0	0	0	1104
10.2	49536	0	0	0	0	0	0	1116
10.2	49680	0	0	0	0	0	0	1059
10.2	49824	0	0	0	0	0	0	1020
10.2	49968	0	0	0	0	0	0	1047
10.2	50112	0	0	0	0	0	0	1188
10.2	50256	0	0	0	0	0	0	1074
10.2	50400	0	0	0	0	0	0	1086
10.2	50544	0	0	0	0	0	0	1092
10.2	50688	0	0	0	0	0	0	1212
10.2	50832	0	0	0	0	0	0	1170
10.2	50976	0	0	0	0	0	0	1152
10.2	51120	0	0	0	0	0	0	1146
10.2	51264	0	0	0	0	0	0	1053
10.2	51408	0	0	0	0	0	0	1092
10.2	51552	0	0	0	0	0	0	1131
10.2	51696	0	0	0	0	0	0	1122
10.2	51840	0	0	0	0	0	0	1128
10.2	51984	0	0	0	0	0	0	1095
10.2	52128	0	0	0	0	0	0	1089
10.2	52272	0	0	0	0	0	0	1152
10.2	52416	0	0	0	0	0	0	1116
10.2	52560	0	0	0	0	0	0	1134
10.2	52704	0	0	0	0	0	0	1068
10.2	52848	0	0	0	0	0	0	1065
10.2	52992	0	0	0	0	0	0	1050
10.2	53136	0	0	0	0	0	0	1104
10.2	53280	0	0	0	0	0	0	1143
10.2	53424	0	0	0	0	0	0	1173
10.2	53568	0	0	0	0	0	0	1161
10.2	53712	0	0	0	0	0	0	1140
10.2	53856	0	0	0	0	0	0	1098
10.2	54000	0	0	0	0	0	0	1119
10.2	54144	0	0	0	0	0	0	1050
10.2	54288	0	0	0	0	0	0	1083
10.2	54432	0	0	0	0	0	0	1107
10.2	54576	0	0	0	0	0	0	1113
10.2	54720	0	0	0	0	0	0	1107
10.2	54864	0	0	0	0	0	0	1116
10.2	55008	0	0	0	0	0	0	1122
10.2	55152	0	0	0	0	0	0	1080
10.2	55296	0	0	0	0	0	0	1104
10.2	55440	0	0	0	0	0	0	1173
10.2	55584	0	0	0	0	0	0	1212
10.2	55728	0	0	0	0	0	0	1146
10.2	55872	0	0	0	0	0	0	1092
10.2	56016	0	0	0	0	0	0	1137
10.2	56160	0	0	0	0	0	0	1113
10.2	56304	0	0	0	0	0	0	1065
10.2	56448	0	0	0	0	0	0	1104
10.2	56592	0	0	0	0	0	0	1074
10.2	56736	0	0	0	0	0	0	1023
10.2	56880	0	0	0	0	0	0	1008
10.2	57024	0	0	0	0	0	0	1029
10.2	57168	0	0	0	0	0	0	1086
10.2	57312	0	0	0	0	0	0	1062
10.2	57456	0	0	0	0	0	0	1077
10.2	57600	0	0	0	0	0	0	1020
10.2	57744	0	0	0	0	0	0	1038
10.2	57888	0	0	0	0	0	0	1173
10.2	58032	0	0	0	0	0	0	1176
10.2	58176	0	0	0	0	0	0	1197
10.2	58320	0	0	0	0	0	0	1119
10.2	58464	0	0	0	0	0	0	1185
10.2	58608	0	0	0	0	0	0	1167
10.2	58752	0	0	0	0	0	0	1200
10.2	58896	0	0	0	0	0	0	1071
10.2	59040	0	0	0	0	0	0	1167
10.2	59184	0	0	0	0	0	0	1083
10.2	59328	0	0	0	0	0	0	1011
10.2	59472	0	0	0	0	0	0	1065
10.2	59616	0	0	0	0	0	0	1245
10.2	59760	0	0	0	0	0	0	1155
10.2	59904	0	0	0	0	0	0	1170
10.2	60048	0	0	0	0	0	0	1173
10.2	60192	0	0	0	0	0	0	1188
10.2	60336	0	0	0	0	0	0	1146
10.2	60480	0	0	0	0	0	0	1134
10.2	60624	0	0	0	0	0	0	1200
10.2	60768	0	0	0	0	0	0	1143
10.2	60912	0	0	0	0	0	0	1137
10.2	61056	0	0	0	0	0	0	1137
10.2	61200	0	0	0	0	0	0	1188
10.2	61344	0	0	0	0	0	0	1146
10.2	61488	0	0	0	0	0	0	1125
10.2	61632	0	0	0	0	0	0	1077
10.2	61776	0	0	0	0	0	0	1131
10.2	61920	0	0	0	0	0	0	1131
10.2	62064	0	0	0	0	0	0	1131
10.2	62208	0	0	0	0	0	0	1137
10.2	62352	0	0	0	0	0	0	1137
10.2	62496	0	0	0	0	0	0	1131
10.2	62640	0	0	0	0	0	0	1197
10.2	62784	0	0	0	0	0	0	1218
10.2	62928	0	0	0	0	0	0	1128
10.2	63072	0	0	0	0	0	0	1098
10.2	63216	0	0	0	0	0	0	1197
10.2	63360	0	0	0	0	0	0	1068
10.2	63504	0	0	0	0	0	0	1056
10.2	63648	0	0	0	0	0	0	1074
10.2	63792	0	0	0	0	0	0	1089
10.2	63936	0	0	0	0	0	0	1074
10.2	64080	0	0	0	0	0	0	1044
10.2	64224	0	0	0	0	0	0	1059
10.2	64368	0	0	0	0	0	0	1047
10.2	64512	0	0	0	0	0	0	1098
10.2	64656	0	0	0	0	0	0	1089
10.2	64800	0	0	0	0	0	0	1173
10.2	64944	0	0	0	0	0	0	1197
10.2	65088	0	0	0	0	0	0	1185
10.2	65232	0	0	0	0	0	0	1149
10.2	65376	0	0	0	0	0	0	1119
10.2	65520	0	0	0	0	0	0	1128
10.2	65664	0	0	0	0	0	0	1077
10.2	65808	0	0	0	0	0	0	1155
10.2	65952	0	0	0	0	0	0	1029
10.2	66096	0	0	0	0	0	0	1059
10.2	66240	0	0	0	0	0	0	1245
10.2	66384	0	0	0	0	0	0	1233
10.2	66528	0	0	0	0	0	0	1173
10.2	66672	0	0	0	0	0	0	1173
10.2	66816	0	0	0	0	0	0	1209
10.2	66960	0	0	0	0	0	0	1140
10.2	67104	0	0	0	0	0	0	1155
10.2	67248	0	0	0	0	0	0	1035
10.2	67392	0	0	0	0	0	0	1086
10.2	67536	0	0	0	0	0	0	1200
10.2	67680	0	0	0	0	0	0	1161
10.2	67824	0	0	0	0	0	0	1200
10.2	67968	0	0	0	0	0	0	1152
10.2	68112	0	0	0	0	0	0	1158
10.2	68256	0	0	0	0	0	0	1134
10.2	68400	0	0	0	0	0	0	1164
10.2	68544	0	0	0	0	0	0	1161
10.2	68688	0	0	0	0	0	0	1101
10.2	68832	0	0	0	0	0	0	1143
10.2	68976	0	0	0	0	0	0	1185
10.2	69120	0	0	0	0	0	0	1104
11.1	43344	0	30	0	30	30	51.165	888
11.1	43488	0	25	0	25	25	40.1347	813
11.1	43632	0	20	0	20	20	40.1347	780
11.1	43776	0	15	0	15	15	44.1212	768
11.1	43920	0	14	0	14	14	36.1481	819
11.1	44064	0	14	0	14	14	40.1347	795
11.1	44208	0	12	0	12	12	27.1111	819
11.1	44352	0	11	0	11	11	29.1044	855
11.1	44496	0	9	0	9	9	29.1044	816
11.1	44640	0	8	0	8	8	29.1044	864
11.1	44784	0	7	0	7	7	33.0909	864
11.1	44928	0	6	0	6	6	20.0673	912
11.1	45072	0	6	0	6	6	20.0673	900
11.1	45216	0	6	0	6	6	11.0303	810
11.1	45360	0	5	0	5	5	20.0673	870
11.1	45504	0	5	0	5	5	22.0627	867
11.1	45648	0	5	0	5	5	20.0673	819
11.1	45792	0	5	0	5	5	20.0673	894
11.1	45936	0	4	0	4	4	9.03704	888
11.1	46080	0	2	0	2	2	9.03704	852
11.1	46224	0	2	0	2	2	9.03704	837
11.1	46368	0	2	0	2	2	11.0303	840
11.1	46512	0	2	0	2	2	9.03704	879
11.1	46656	0	1	0	1	1	0	912
11.1	46800	0	1	0	1	1	0	1005
11.1	46944	0	0	0	0	0	0	924
11.1	47088	0	0	0	0	0	0	795
11.1	47232	0	0	0	0	0	0	819
11.1	47376	0	0	0	0	0	0	783
11.1	47520	0	0	0	0	0	0	762
11.1	47664	0	0	0	0	0	0	747
11.1	47808	0	0	0	0	0	0	813
11.1	47952	0	0	0	0	0	0	771
11.1	48096	0	0	0	0	0	0	837
11.1	48240	0	0	0	0	0	0	855
11.1	48384	0	0	0	0	0	0	759
11.1	48528	0	0	0	0	0	0	789
11.1	48672	0	0	0	0	0	0	834
11.1	48816	0	0	0	0	0	0	735
11.1	48960	0	0	0	0	0	0	765
11.1	49104	0	0	0	0	0	0	804
11.1	49248	0	0	0	0	0	0	822
11.1	49392	0	0	0	0	0	0	786
11.1	49536	0	0	0	0	0	0	954
11.1	49680	0	0	0	0	0	0	969
11.1	49824	0	0	0	0	0	0	912
11.1	49968	0	0	0	0	0	0	840
11.1	50112	0	0	0	0	0	0	873
11.1	50256	0	0	0	0	0	0	816
11.1	50400	0	0	0	0	0	0	786
11.1	50544	0	0	0	0	0	0	735
11.1	50688	0	0	0	0	0	0	783
11.1	50832	0	0	0	0	0	0	876
11.1	50976	0	0	0	0	0	0	831
11.1	51120	0	0	0	0	0	0	810
11.1	51264	0	0	0	0	0	0	834
11.1	51408	0	0	0	0	0	0	843
11.1	51552	0	0	0	0	0	0	777
11.1	51696	0	0	0	0	0	0	789
11.1	51840	0	0	0	0	0	0	810
11.1	51984	0	0	0	0	0	0	837
11.1	52128	0	0	0	0	0	0	798
11.1	52272	0	0	0	0	0	0	750
11.1	52416	0	0	0	0	0	0	792
11.1	52560	0	0	0	0	0	0	798
11.1	52704	0	0	0	0	0	0	843
11.1	52848	0	0	0	0	0	0	831
11.1	52992	0	0	0	0	0	0	816
11.1	53136	0	0	0	0	0	0	708
11.1	53280	0	0	0	0	0	0	741
11.1	53424	0	0	0	0	0	0	750
11.1	53568	0	0	0	0	0	0	780
11.1	53712	0	0	0	0	0	0	792
11.1	53856	0	0	0	0	0	0	861
11.1	54000	0	0	0	0	0	0	795
11.1	54144	0	0	0	0	0	0	813
11.1	54288	0	0	0	0	0	0	843
11.1	54432	0	0	0	0	0	0	813
11.1	54576	0	0	0	0	0	0	837
11.1	54720	0	0	0	0	0	0	798
11.1	54864	0	0	0	0	0	0	771
11.1	55008	0	0	0	0	0	0	714
11.1	55152	0	0	0	0	0	0	795
11.1	55296	0	0	0	0	0	0	855
11.1	55440	0	0	0	0	0	0	846
11.1	55584	0	0	0	0	0	0	945
11.1	55728	0	0	0	0	0	0	957
11.1	55872	0	0	0	0	0	0	891
11.1	56016	0	0	0	0	0	0	804
11.1	56160	0	0	0	0	0	0	816
11.1	56304	0	0	0	0	0	0	759
11.1	56448	0	0	0	0	0	0	750
11.1	56592	0	0	0	0	0	0	816
11.1	56736	0	0	0	0	0	0	786
11.1	56880	0	0	0	0	0	0	858
11.1	57024	0	0	0	0	0	0	909
11.1	57168	0	0	0	0	0	0	879
11.1	57312	0	0	0	0	0	0	783
11.1	57456	0	0	0	0	0	0	765
11.1	57600	0	0	0	0	0	0	777
11.1	57744	0	0	0	0	0	0	822
11.1	57888	0	0	0	0	0	0	801
11.1	58032	0	0	0	0	0	0	831
11.1	58176	0	0	0	0	0	0	774
11.1	58320	0	0	0	0	0	0	753
11.1	58464	0	0	0	0	0	0	840
11.1	58608	0	0	0	0	0	0	867
11.1	58752	0	0	0	0	0	0	828
11.1	58896	0	0	0	0	0	0	819
11.1	59040	0	0	0	0	0	0	846
11.1	59184	0	0	0	0	0	0	771
11.1	59328	0	0	0	0	0	0	750
11.1	59472	0	0	0	0	0	0	804
11.1	59616	0	0	0	0	0	0	810
11.1	59760	0	0	0	0	0	0	843
11.1	59904	0	0	0	0	0	0	798
11.1	60048	0	0	0	0	0	0	843
11.1	60192	0	0	0	0	0	0	891
11.1	60336	0	0	0	0	0	0	846
11.1	60480	0	0	0	0	0	0	804
11.1	60624	0	0	0	0	0	0	912
11.1	60768	0	0	0	0	0	0	840
11.1	60912	0	0	0	0	0	0	822
11.1	61056	0	0	0	0	0	0	744
11.1	61200	0	0	0	0	0	0	825
11.1	61344	0	0	0	0	0	0	858
11.1	61488	0	0	0	0	0	0	783
11.1	61632	0	0	0	0	0	0	852
11.1	61776	0	0	0	0	0	0	831
11.1	61920	0	0	0	0	0	0	786
11.1	62064	0	0	0	0	0	0	774
11.1	62208	0	0	0	0	0	0	795
11.1	62352	0	0	0	0	0	0	840
11.1	62496	0	0	0	0	0	0	870
11.1	62640	0	0	0	0	0	0	825
11.1	62784	0	0	0	0	0	0	750
11.1	62928	0	0	0	0	0	0	792
11.1	63072	0	0	0	0	0	0	762
11.1	63216	0	0	0	0	0	0	783
11.1	63360	0	0	0	0	0	0	825
11.1	63504	0	0	0	0	0	0	783
11.1	63648	0	0	0	0	0	0	789
11.1	63792	0	0	0	0	0	0	798
11.1	63936	0	0	0	0	0	0	750
11.1	64080	0	0	0	0	0	0	759
11.1	64224	0	0	0	0	0	0	786
11.1	64368	0	0	0	0	0	0	822
11.1	64512	0	0	0	0	0	0	846
11.1	64656	0	0	0	0	0	0	750
11.1	64800	0	0	0	0	0	0	759
11.1	64944	0	0	0	0	0	0	795
11.1	65088	0	0	0	0	0	0	723
11.1	65232	0	0	0	0	0	0	729
11.1	65376	0	0	0	0	0	0	741
11.1	65520	0	0	0	0	0	0	768
11.1	65664	0	0	0	0	0	0	756
11.1	65808	0	0	0	0	0	0	837
11.1	65952	0	0	0	0	0	0	831
11.1	66096	0	0	0	0	0	0	780
11.1	66240	0	0	0	0	0	0	735
11.1	66384	0	0	0	0	0	0	795
11.1	66528	0	0	0	0	0	0	720
11.1	66672	0	0	0	0	0	0	783
11.1	66816	0	0	0	0	0	0	813
11.1	66960	0	0	0	0	0	0	861
11.1	67104	0	0	0	0	0	0	840
11.1	67248	0	0	0	0	0	0	819
11.1	67392	0	0	0	0	0	0	813
11.1	67536	0	0	0	0	0	0	813
11.1	67680	0	0	0	0	0	0	816
11.1	67824	0	0	0	0	0	0	801
11.1	67968	0	0	0	0	0	0	810
11.1	68112	0	0	0	0	0	0	795
11.1	68256	0	0	0	0	0	0	822
11.1	68400	0	0	0	0	0	0	849
11.1	68544	0	0	0	0	0	0	789
11.1	68688	0	0	0	0	0	0	804
11.1	68832	0	0	0	0	0	0	786
11.1	68976	0	0	0	0	0	0	723
11.1	69120	0	0	0	0	0	0	789
12.3	43344	0	27	0	27	27	26.0513	1674
12.3	43488	0	22	0	22	22	22.0606	1641
12.3	43632	0	18	0	18	18	22.0606	1536
12.3	43776	0	14	0	14	14	26.0513	1542
12.3	43920	0	13	0	13	13	22.0606	1497
12.3	44064	0	11	0	11	11	22.0606	1551
12.3	44208	0	9	0	9	9	22.0606	1524
12.3	44352	0	8	0	8	8	11.0303	1557
12.3	44496	0	7	0	7	7	11.0303	1575
12.3	44640	0	7	0	7	7	13.0256	1584
12.3	44784	0	6	0	6	6	11.0303	1572
12.3	44928	0	6	0	6	6	11.0303	1593
12.3	45072	0	6	0	6	6	11.0303	1656
12.3	45216	0	5	0	5	5	11.0303	1545
12.3	45360	0	5	0	5	5	13.0256	1434
12.3	45504	0	5	0	5	5	11.0303	1518
12.3	45648	0	4	0	4	4	13.0256	1536
12.3	45792	0	3	0	3	3	13.0256	1461
12.3	45936	0	2	0	2	2	13.0256	1527
[truncated: 34,001 more rows]
