# Supplementary material for: GEODE: an in silico tool that translates in vitro to in vivo predictions of tuberculosis antibiotic combination efficacy
Source: Front Pharmacol. 2025 Oct 17;16:1639673. doi: 10.3389/fphar.2025.1639673 (PMC12575316; doi:10.3389/fphar.2025.1639673)
Supplement: Supplementary file 2 [file Supplementaryfile4.zip › simulation_data/BPaMZ-NH.csv]

exp	time	Int.Mtb.	Ext.Mtb.	repExtMtb	NonReplExt.Mtb.	TotMtb.	TotMtbInGranScaledRing	TotPethot
2.2	43344	0	18	0	18	18	105.259	984
2.2	43488	0	14	0	14	14	109.254	981
2.2	43632	0	11	0	11	11	96.2283	1014
2.2	43776	0	8	0	8	8	46.1166	1110
2.2	43920	0	6	0	6	6	65.1307	1098
2.2	44064	0	4	0	4	4	35.0896	1080
2.2	44208	0	3	0	3	3	24.0593	1107
2.2	44352	0	2	0	2	2	24.0593	1032
2.2	44496	0	2	0	2	2	24.0593	1026
2.2	44640	0	1	0	1	1	15.0222	1032
2.2	44784	0	1	0	1	1	0	1119
2.2	44928	0	1	0	1	1	15.0222	1047
2.2	45072	0	1	0	1	1	15.0222	984
2.2	45216	0	1	0	1	1	15.0222	1026
2.2	45360	0	1	0	1	1	0	1044
2.2	45504	0	1	0	1	1	15.0222	1008
2.2	45648	0	1	0	1	1	15.0222	1002
2.2	45792	0	0	0	0	0	0	1044
2.2	45936	0	0	0	0	0	0	1011
2.2	46080	0	0	0	0	0	0	939
2.2	46224	0	0	0	0	0	0	1011
2.2	46368	0	0	0	0	0	0	1083
2.2	46512	0	0	0	0	0	0	1125
2.2	46656	0	0	0	0	0	0	1083
2.2	46800	0	0	0	0	0	0	1101
2.2	46944	0	0	0	0	0	0	984
2.2	47088	0	0	0	0	0	0	1002
2.2	47232	0	0	0	0	0	0	1044
2.2	47376	0	0	0	0	0	0	1029
2.2	47520	0	0	0	0	0	0	990
2.2	47664	0	0	0	0	0	0	936
2.2	47808	0	0	0	0	0	0	957
2.2	47952	0	0	0	0	0	0	990
2.2	48096	0	0	0	0	0	0	1053
2.2	48240	0	0	0	0	0	0	1026
2.2	48384	0	0	0	0	0	0	1080
2.2	48528	0	0	0	0	0	0	999
2.2	48672	0	0	0	0	0	0	1053
2.2	48816	0	0	0	0	0	0	1080
2.2	48960	0	0	0	0	0	0	1008
2.2	49104	0	0	0	0	0	0	1044
2.2	49248	0	0	0	0	0	0	1053
2.2	49392	0	0	0	0	0	0	1014
2.2	49536	0	0	0	0	0	0	999
2.2	49680	0	0	0	0	0	0	969
2.2	49824	0	0	0	0	0	0	999
2.2	49968	0	0	0	0	0	0	1080
2.2	50112	0	0	0	0	0	0	1011
2.2	50256	0	0	0	0	0	0	1035
2.2	50400	0	0	0	0	0	0	1113
2.2	50544	0	0	0	0	0	0	1065
2.2	50688	0	0	0	0	0	0	1011
2.2	50832	0	0	0	0	0	0	1008
2.2	50976	0	0	0	0	0	0	1053
2.2	51120	0	0	0	0	0	0	1014
2.2	51264	0	0	0	0	0	0	1065
2.2	51408	0	0	0	0	0	0	978
2.2	51552	0	0	0	0	0	0	993
2.2	51696	0	0	0	0	0	0	1092
2.2	51840	0	0	0	0	0	0	1083
2.2	51984	0	0	0	0	0	0	1137
2.2	52128	0	0	0	0	0	0	1086
2.2	52272	0	0	0	0	0	0	1035
2.2	52416	0	0	0	0	0	0	1095
2.2	52560	0	0	0	0	0	0	1095
2.2	52704	0	0	0	0	0	0	1011
2.2	52848	0	0	0	0	0	0	1080
2.2	52992	0	0	0	0	0	0	1065
2.2	53136	0	0	0	0	0	0	1050
2.2	53280	0	0	0	0	0	0	1086
2.2	53424	0	0	0	0	0	0	1041
2.2	53568	0	0	0	0	0	0	927
2.2	53712	0	0	0	0	0	0	1035
2.2	53856	0	0	0	0	0	0	1029
2.2	54000	0	0	0	0	0	0	1026
2.2	54144	0	0	0	0	0	0	1020
2.2	54288	0	0	0	0	0	0	1020
2.2	54432	0	0	0	0	0	0	984
2.2	54576	0	0	0	0	0	0	1014
2.2	54720	0	0	0	0	0	0	1041
2.2	54864	0	0	0	0	0	0	1029
2.2	55008	0	0	0	0	0	0	1020
2.2	55152	0	0	0	0	0	0	951
2.2	55296	0	0	0	0	0	0	1023
2.2	55440	0	0	0	0	0	0	1041
2.2	55584	0	0	0	0	0	0	1092
2.2	55728	0	0	0	0	0	0	1011
2.2	55872	0	0	0	0	0	0	1077
2.2	56016	0	0	0	0	0	0	1044
2.2	56160	0	0	0	0	0	0	996
2.2	56304	0	0	0	0	0	0	993
2.2	56448	0	0	0	0	0	0	1071
2.2	56592	0	0	0	0	0	0	1158
2.2	56736	0	0	0	0	0	0	1101
2.2	56880	0	0	0	0	0	0	1203
2.2	57024	0	0	0	0	0	0	1194
2.2	57168	0	0	0	0	0	0	1131
2.2	57312	0	0	0	0	0	0	1071
2.2	57456	0	0	0	0	0	0	1071
2.2	57600	0	0	0	0	0	0	1056
2.2	57744	0	0	0	0	0	0	1089
2.2	57888	0	0	0	0	0	0	1056
2.2	58032	0	0	0	0	0	0	1050
2.2	58176	0	0	0	0	0	0	1083
2.2	58320	0	0	0	0	0	0	1014
2.2	58464	0	0	0	0	0	0	1050
2.2	58608	0	0	0	0	0	0	1071
2.2	58752	0	0	0	0	0	0	1068
2.2	58896	0	0	0	0	0	0	1065
2.2	59040	0	0	0	0	0	0	981
2.2	59184	0	0	0	0	0	0	1074
2.2	59328	0	0	0	0	0	0	1065
2.2	59472	0	0	0	0	0	0	1056
2.2	59616	0	0	0	0	0	0	1050
2.2	59760	0	0	0	0	0	0	1008
2.2	59904	0	0	0	0	0	0	1011
2.2	60048	0	0	0	0	0	0	1020
2.2	60192	0	0	0	0	0	0	1038
2.2	60336	0	0	0	0	0	0	1083
2.2	60480	0	0	0	0	0	0	1032
2.2	60624	0	0	0	0	0	0	1092
2.2	60768	0	0	0	0	0	0	1080
2.2	60912	0	0	0	0	0	0	1110
2.2	61056	0	0	0	0	0	0	1083
2.2	61200	0	0	0	0	0	0	993
2.2	61344	0	0	0	0	0	0	990
2.2	61488	0	0	0	0	0	0	1062
2.2	61632	0	0	0	0	0	0	1149
2.2	61776	0	0	0	0	0	0	1092
2.2	61920	0	0	0	0	0	0	942
2.2	62064	0	0	0	0	0	0	900
2.2	62208	0	0	0	0	0	0	1062
2.2	62352	0	0	0	0	0	0	1062
2.2	62496	0	0	0	0	0	0	975
2.2	62640	0	0	0	0	0	0	1020
2.2	62784	0	0	0	0	0	0	1008
2.2	62928	0	0	0	0	0	0	1095
2.2	63072	0	0	0	0	0	0	1086
2.2	63216	0	0	0	0	0	0	981
2.2	63360	0	0	0	0	0	0	1011
2.2	63504	0	0	0	0	0	0	1020
2.2	63648	0	0	0	0	0	0	1035
2.2	63792	0	0	0	0	0	0	1017
2.2	63936	0	0	0	0	0	0	1074
2.2	64080	0	0	0	0	0	0	1023
2.2	64224	0	0	0	0	0	0	1032
2.2	64368	0	0	0	0	0	0	1050
2.2	64512	0	0	0	0	0	0	969
2.2	64656	0	0	0	0	0	0	1023
2.2	64800	0	0	0	0	0	0	1005
2.2	64944	0	0	0	0	0	0	1017
2.2	65088	0	0	0	0	0	0	972
2.2	65232	0	0	0	0	0	0	1038
2.2	65376	0	0	0	0	0	0	1026
2.2	65520	0	0	0	0	0	0	990
2.2	65664	0	0	0	0	0	0	993
2.2	65808	0	0	0	0	0	0	951
2.2	65952	0	0	0	0	0	0	918
2.2	66096	0	0	0	0	0	0	921
2.2	66240	0	0	0	0	0	0	978
2.2	66384	0	0	0	0	0	0	921
2.2	66528	0	0	0	0	0	0	975
2.2	66672	0	0	0	0	0	0	1086
2.2	66816	0	0	0	0	0	0	1047
2.2	66960	0	0	0	0	0	0	1068
2.2	67104	0	0	0	0	0	0	975
2.2	67248	0	0	0	0	0	0	969
2.2	67392	0	0	0	0	0	0	999
2.2	67536	0	0	0	0	0	0	1056
2.2	67680	0	0	0	0	0	0	1014
2.2	67824	0	0	0	0	0	0	1059
2.2	67968	0	0	0	0	0	0	1101
2.2	68112	0	0	0	0	0	0	972
2.2	68256	0	0	0	0	0	0	1059
2.2	68400	0	0	0	0	0	0	1050
2.2	68544	0	0	0	0	0	0	1053
2.2	68688	0	0	0	0	0	0	1014
2.2	68832	0	0	0	0	0	0	933
2.2	68976	0	0	0	0	0	0	846
2.2	69120	0	0	0	0	0	0	966
3.2	43344	0	366	0	366	366	3135.41	3183
3.2	43488	0	330	0	330	330	2800.96	3309
3.2	43632	0	288	0	288	288	2439.35	3276
3.2	43776	0	251	0	251	251	2127.84	3453
3.2	43920	0	209	0	209	209	1843.99	3267
3.2	44064	0	181	0	181	181	1613.96	3177
3.2	44208	0	153	0	153	153	1350.37	3339
3.2	44352	0	133	0	133	133	1125.27	3222
3.2	44496	0	116	0	116	116	995.229	3288
3.2	44640	0	89	0	89	89	795.74	3168
3.2	44784	0	70	0	70	70	624.706	3264
3.2	44928	0	57	0	57	57	531.237	3234
3.2	45072	0	45	0	45	45	431.617	3321
3.2	45216	0	39	0	39	39	402.993	3282
3.2	45360	0	29	0	29	29	294.524	3132
3.2	45504	0	21	0	21	21	229.884	3141
3.2	45648	0	14	0	14	14	150.653	3258
3.2	45792	0	11	0	11	11	119.719	3195
3.2	45936	0	10	0	10	10	102.457	3234
3.2	46080	0	5	0	5	5	57.2148	3123
3.2	46224	0	3	0	3	3	43.0701	3042
3.2	46368	0	2	0	2	2	30.0444	3246
3.2	46512	0	2	0	2	2	30.0444	3321
3.2	46656	0	2	0	2	2	30.0444	3153
3.2	46800	0	0	0	0	0	0	3204
3.2	46944	0	0	0	0	0	0	3186
3.2	47088	0	0	0	0	0	0	3276
3.2	47232	0	0	0	0	0	0	3054
3.2	47376	0	0	0	0	0	0	3138
3.2	47520	0	0	0	0	0	0	3129
3.2	47664	0	0	0	0	0	0	2952
3.2	47808	0	0	0	0	0	0	3129
3.2	47952	0	0	0	0	0	0	3141
3.2	48096	0	0	0	0	0	0	3066
3.2	48240	0	0	0	0	0	0	3036
3.2	48384	0	0	0	0	0	0	3093
3.2	48528	0	0	0	0	0	0	3030
3.2	48672	0	0	0	0	0	0	3102
3.2	48816	0	0	0	0	0	0	3060
3.2	48960	0	0	0	0	0	0	3180
3.2	49104	0	0	0	0	0	0	3234
3.2	49248	0	0	0	0	0	0	3144
3.2	49392	0	0	0	0	0	0	3171
3.2	49536	0	0	0	0	0	0	3093
3.2	49680	0	0	0	0	0	0	3138
3.2	49824	0	0	0	0	0	0	3201
3.2	49968	0	0	0	0	0	0	3078
3.2	50112	0	0	0	0	0	0	3090
3.2	50256	0	0	0	0	0	0	3015
3.2	50400	0	0	0	0	0	0	3096
3.2	50544	0	0	0	0	0	0	3054
3.2	50688	0	0	0	0	0	0	3039
3.2	50832	0	0	0	0	0	0	3327
3.2	50976	0	0	0	0	0	0	3126
3.2	51120	0	0	0	0	0	0	3057
3.2	51264	0	0	0	0	0	0	3018
3.2	51408	0	0	0	0	0	0	3216
3.2	51552	0	0	0	0	0	0	3048
3.2	51696	0	0	0	0	0	0	3063
3.2	51840	0	0	0	0	0	0	3135
3.2	51984	0	0	0	0	0	0	3252
3.2	52128	0	0	0	0	0	0	3162
3.2	52272	0	0	0	0	0	0	3132
3.2	52416	0	0	0	0	0	0	3153
3.2	52560	0	0	0	0	0	0	3195
3.2	52704	0	0	0	0	0	0	3237
3.2	52848	0	0	0	0	0	0	3111
3.2	52992	0	0	0	0	0	0	3264
3.2	53136	0	0	0	0	0	0	3291
3.2	53280	0	0	0	0	0	0	3261
3.2	53424	0	0	0	0	0	0	3096
3.2	53568	0	0	0	0	0	0	3123
3.2	53712	0	0	0	0	0	0	3213
3.2	53856	0	0	0	0	0	0	3153
3.2	54000	0	0	0	0	0	0	3087
3.2	54144	0	0	0	0	0	0	3153
3.2	54288	0	0	0	0	0	0	3159
3.2	54432	0	0	0	0	0	0	3195
3.2	54576	0	0	0	0	0	0	3198
3.2	54720	0	0	0	0	0	0	3192
3.2	54864	0	0	0	0	0	0	3117
3.2	55008	0	0	0	0	0	0	3042
3.2	55152	0	0	0	0	0	0	3060
3.2	55296	0	0	0	0	0	0	3126
3.2	55440	0	0	0	0	0	0	3219
3.2	55584	0	0	0	0	0	0	3048
3.2	55728	0	0	0	0	0	0	3105
3.2	55872	0	0	0	0	0	0	3210
3.2	56016	0	0	0	0	0	0	3072
3.2	56160	0	0	0	0	0	0	3180
3.2	56304	0	0	0	0	0	0	3126
3.2	56448	0	0	0	0	0	0	3192
3.2	56592	0	0	0	0	0	0	3072
3.2	56736	0	0	0	0	0	0	2901
3.2	56880	0	0	0	0	0	0	3000
3.2	57024	0	0	0	0	0	0	3111
3.2	57168	0	0	0	0	0	0	3138
3.2	57312	0	0	0	0	0	0	3117
3.2	57456	0	0	0	0	0	0	3057
3.2	57600	0	0	0	0	0	0	3186
3.2	57744	0	0	0	0	0	0	3234
3.2	57888	0	0	0	0	0	0	3213
3.2	58032	0	0	0	0	0	0	3231
3.2	58176	0	0	0	0	0	0	3006
3.2	58320	0	0	0	0	0	0	2988
3.2	58464	0	0	0	0	0	0	2973
3.2	58608	0	0	0	0	0	0	3066
3.2	58752	0	0	0	0	0	0	3204
3.2	58896	0	0	0	0	0	0	3168
3.2	59040	0	0	0	0	0	0	3084
3.2	59184	0	0	0	0	0	0	3087
3.2	59328	0	0	0	0	0	0	3135
3.2	59472	0	0	0	0	0	0	3054
3.2	59616	0	0	0	0	0	0	2943
3.2	59760	0	0	0	0	0	0	3012
3.2	59904	0	0	0	0	0	0	3048
3.2	60048	0	0	0	0	0	0	3117
3.2	60192	0	0	0	0	0	0	3234
3.2	60336	0	0	0	0	0	0	3144
3.2	60480	0	0	0	0	0	0	3123
3.2	60624	0	0	0	0	0	0	3147
3.2	60768	0	0	0	0	0	0	3183
3.2	60912	0	0	0	0	0	0	3144
3.2	61056	0	0	0	0	0	0	3087
3.2	61200	0	0	0	0	0	0	3054
3.2	61344	0	0	0	0	0	0	3195
3.2	61488	0	0	0	0	0	0	3015
3.2	61632	0	0	0	0	0	0	3057
3.2	61776	0	0	0	0	0	0	3087
3.2	61920	0	0	0	0	0	0	3126
3.2	62064	0	0	0	0	0	0	3105
3.2	62208	0	0	0	0	0	0	3222
3.2	62352	0	0	0	0	0	0	2973
3.2	62496	0	0	0	0	0	0	3156
3.2	62640	0	0	0	0	0	0	3390
3.2	62784	0	0	0	0	0	0	3315
3.2	62928	0	0	0	0	0	0	3237
3.2	63072	0	0	0	0	0	0	3153
3.2	63216	0	0	0	0	0	0	3024
3.2	63360	0	0	0	0	0	0	3111
3.2	63504	0	0	0	0	0	0	3099
3.2	63648	0	0	0	0	0	0	3141
3.2	63792	0	0	0	0	0	0	3237
3.2	63936	0	0	0	0	0	0	3120
3.2	64080	0	0	0	0	0	0	3102
3.2	64224	0	0	0	0	0	0	3135
3.2	64368	0	0	0	0	0	0	3192
3.2	64512	0	0	0	0	0	0	3138
3.2	64656	0	0	0	0	0	0	3213
3.2	64800	0	0	0	0	0	0	3177
3.2	64944	0	0	0	0	0	0	3180
3.2	65088	0	0	0	0	0	0	3261
3.2	65232	0	0	0	0	0	0	3189
3.2	65376	0	0	0	0	0	0	3219
3.2	65520	0	0	0	0	0	0	3042
3.2	65664	0	0	0	0	0	0	3018
3.2	65808	0	0	0	0	0	0	3066
3.2	65952	0	0	0	0	0	0	3006
3.2	66096	0	0	0	0	0	0	3162
3.2	66240	0	0	0	0	0	0	3072
3.2	66384	0	0	0	0	0	0	3273
3.2	66528	0	0	0	0	0	0	3300
3.2	66672	0	0	0	0	0	0	3264
3.2	66816	0	0	0	0	0	0	3189
3.2	66960	0	0	0	0	0	0	3270
3.2	67104	0	0	0	0	0	0	3312
3.2	67248	0	0	0	0	0	0	3207
3.2	67392	0	0	0	0	0	0	3198
3.2	67536	0	0	0	0	0	0	3093
3.2	67680	0	0	0	0	0	0	3051
3.2	67824	0	0	0	0	0	0	3075
3.2	67968	0	0	0	0	0	0	3228
3.2	68112	0	0	0	0	0	0	3324
3.2	68256	0	0	0	0	0	0	3195
3.2	68400	0	0	0	0	0	0	3150
3.2	68544	0	0	0	0	0	0	3294
3.2	68688	0	0	0	0	0	0	3225
3.2	68832	0	0	0	0	0	0	3282
3.2	68976	0	0	0	0	0	0	3252
3.2	69120	0	0	0	0	0	0	3207
4.1	43344	0	51	0	51	51	477.521	2337
4.1	43488	0	42	0	42	42	182.265	2337
4.1	43632	0	38	0	38	38	349.426	2289
4.1	43776	0	35	0	35	35	114.188	2292
4.1	43920	0	27	0	27	27	245.31	2379
4.1	44064	0	25	0	25	25	179.229	2271
4.1	44208	0	20	0	20	20	105.156	2112
4.1	44352	0	16	0	16	16	137.2	2034
4.1	44496	0	13	0	13	13	94.1281	1995
4.1	44640	0	11	0	11	11	111.148	2112
4.1	44784	0	9	0	9	9	94.1295	2142
4.1	44928	0	8	0	8	8	79.1059	2145
4.1	45072	0	8	0	8	8	94.1295	2211
4.1	45216	0	6	0	6	6	64.0837	2163
4.1	45360	0	6	0	6	6	64.0837	2130
4.1	45504	0	5	0	5	5	43.0701	2058
4.1	45648	0	4	0	4	4	47.0641	2202
4.1	45792	0	4	0	4	4	47.0641	2220
4.1	45936	0	3	0	3	3	28.0479	2205
4.1	46080	0	2	0	2	2	15.0222	2181
4.1	46224	0	2	0	2	2	15.0222	2214
4.1	46368	0	2	0	2	2	15.0222	2220
4.1	46512	0	2	0	2	2	15.0222	2139
4.1	46656	0	2	0	2	2	15.0222	2109
4.1	46800	0	2	0	2	2	15.0222	1950
4.1	46944	0	2	0	2	2	15.0222	2034
4.1	47088	0	1	0	1	1	15.0222	2214
4.1	47232	0	1	0	1	1	15.0222	2202
4.1	47376	0	1	0	1	1	13.0256	2088
4.1	47520	0	1	0	1	1	15.0222	2043
4.1	47664	0	0	0	0	0	0	2061
4.1	47808	0	0	0	0	0	0	2130
4.1	47952	0	0	0	0	0	0	2076
4.1	48096	0	0	0	0	0	0	2100
4.1	48240	0	0	0	0	0	0	2124
4.1	48384	0	0	0	0	0	0	2085
4.1	48528	0	0	0	0	0	0	1989
4.1	48672	0	0	0	0	0	0	2049
4.1	48816	0	0	0	0	0	0	2091
4.1	48960	0	0	0	0	0	0	2013
4.1	49104	0	0	0	0	0	0	2031
4.1	49248	0	0	0	0	0	0	2043
4.1	49392	0	0	0	0	0	0	1995
4.1	49536	0	0	0	0	0	0	1986
4.1	49680	0	0	0	0	0	0	2070
4.1	49824	0	0	0	0	0	0	2031
4.1	49968	0	0	0	0	0	0	2121
4.1	50112	0	0	0	0	0	0	2220
4.1	50256	0	0	0	0	0	0	2214
4.1	50400	0	0	0	0	0	0	2238
4.1	50544	0	0	0	0	0	0	2190
4.1	50688	0	0	0	0	0	0	2073
4.1	50832	0	0	0	0	0	0	2133
4.1	50976	0	0	0	0	0	0	2115
4.1	51120	0	0	0	0	0	0	2181
4.1	51264	0	0	0	0	0	0	2115
4.1	51408	0	0	0	0	0	0	2109
4.1	51552	0	0	0	0	0	0	2073
4.1	51696	0	0	0	0	0	0	2178
4.1	51840	0	0	0	0	0	0	2001
4.1	51984	0	0	0	0	0	0	2076
4.1	52128	0	0	0	0	0	0	2208
4.1	52272	0	0	0	0	0	0	2181
4.1	52416	0	0	0	0	0	0	2100
4.1	52560	0	0	0	0	0	0	2151
4.1	52704	0	0	0	0	0	0	2145
4.1	52848	0	0	0	0	0	0	2184
4.1	52992	0	0	0	0	0	0	2205
4.1	53136	0	0	0	0	0	0	2109
4.1	53280	0	0	0	0	0	0	2166
4.1	53424	0	0	0	0	0	0	2271
4.1	53568	0	0	0	0	0	0	2271
4.1	53712	0	0	0	0	0	0	2181
4.1	53856	0	0	0	0	0	0	2196
4.1	54000	0	0	0	0	0	0	1992
4.1	54144	0	0	0	0	0	0	2097
4.1	54288	0	0	0	0	0	0	2034
4.1	54432	0	0	0	0	0	0	2178
4.1	54576	0	0	0	0	0	0	2109
4.1	54720	0	0	0	0	0	0	2151
4.1	54864	0	0	0	0	0	0	2091
4.1	55008	0	0	0	0	0	0	2106
4.1	55152	0	0	0	0	0	0	2115
4.1	55296	0	0	0	0	0	0	2211
4.1	55440	0	0	0	0	0	0	2229
4.1	55584	0	0	0	0	0	0	2160
4.1	55728	0	0	0	0	0	0	2145
4.1	55872	0	0	0	0	0	0	2127
4.1	56016	0	0	0	0	0	0	2145
4.1	56160	0	0	0	0	0	0	2199
4.1	56304	0	0	0	0	0	0	2127
4.1	56448	0	0	0	0	0	0	2151
4.1	56592	0	0	0	0	0	0	2214
4.1	56736	0	0	0	0	0	0	2169
4.1	56880	0	0	0	0	0	0	2229
4.1	57024	0	0	0	0	0	0	2160
4.1	57168	0	0	0	0	0	0	2178
4.1	57312	0	0	0	0	0	0	2235
4.1	57456	0	0	0	0	0	0	2184
4.1	57600	0	0	0	0	0	0	2166
4.1	57744	0	0	0	0	0	0	2226
4.1	57888	0	0	0	0	0	0	2154
4.1	58032	0	0	0	0	0	0	2136
4.1	58176	0	0	0	0	0	0	2247
4.1	58320	0	0	0	0	0	0	2271
4.1	58464	0	0	0	0	0	0	2193
4.1	58608	0	0	0	0	0	0	2121
4.1	58752	0	0	0	0	0	0	2139
4.1	58896	0	0	0	0	0	0	2103
4.1	59040	0	0	0	0	0	0	2112
4.1	59184	0	0	0	0	0	0	2109
4.1	59328	0	0	0	0	0	0	2226
4.1	59472	0	0	0	0	0	0	2157
4.1	59616	0	0	0	0	0	0	2184
4.1	59760	0	0	0	0	0	0	2241
4.1	59904	0	0	0	0	0	0	2190
4.1	60048	0	0	0	0	0	0	2172
4.1	60192	0	0	0	0	0	0	2154
4.1	60336	0	0	0	0	0	0	2175
4.1	60480	0	0	0	0	0	0	2127
4.1	60624	0	0	0	0	0	0	2025
4.1	60768	0	0	0	0	0	0	2139
4.1	60912	0	0	0	0	0	0	2163
4.1	61056	0	0	0	0	0	0	2232
4.1	61200	0	0	0	0	0	0	2346
4.1	61344	0	0	0	0	0	0	2307
4.1	61488	0	0	0	0	0	0	2178
4.1	61632	0	0	0	0	0	0	2169
4.1	61776	0	0	0	0	0	0	2217
4.1	61920	0	0	0	0	0	0	2202
4.1	62064	0	0	0	0	0	0	2154
4.1	62208	0	0	0	0	0	0	2193
4.1	62352	0	0	0	0	0	0	2244
4.1	62496	0	0	0	0	0	0	2220
4.1	62640	0	0	0	0	0	0	2073
4.1	62784	0	0	0	0	0	0	2124
4.1	62928	0	0	0	0	0	0	2115
4.1	63072	0	0	0	0	0	0	2184
4.1	63216	0	0	0	0	0	0	2175
4.1	63360	0	0	0	0	0	0	2190
4.1	63504	0	0	0	0	0	0	2088
4.1	63648	0	0	0	0	0	0	2088
4.1	63792	0	0	0	0	0	0	2214
4.1	63936	0	0	0	0	0	0	2106
4.1	64080	0	0	0	0	0	0	2226
4.1	64224	0	0	0	0	0	0	2196
4.1	64368	0	0	0	0	0	0	2253
4.1	64512	0	0	0	0	0	0	2211
4.1	64656	0	0	0	0	0	0	2085
4.1	64800	0	0	0	0	0	0	2082
4.1	64944	0	0	0	0	0	0	2127
4.1	65088	0	0	0	0	0	0	2091
4.1	65232	0	0	0	0	0	0	2166
4.1	65376	0	0	0	0	0	0	2211
4.1	65520	0	0	0	0	0	0	2154
4.1	65664	0	0	0	0	0	0	2052
4.1	65808	0	0	0	0	0	0	2181
4.1	65952	0	0	0	0	0	0	2259
4.1	66096	0	0	0	0	0	0	2205
4.1	66240	0	0	0	0	0	0	2334
4.1	66384	0	0	0	0	0	0	2298
4.1	66528	0	0	0	0	0	0	2115
4.1	66672	0	0	0	0	0	0	2028
4.1	66816	0	0	0	0	0	0	2124
4.1	66960	0	0	0	0	0	0	2085
4.1	67104	0	0	0	0	0	0	2094
4.1	67248	0	0	0	0	0	0	2106
4.1	67392	0	0	0	0	0	0	2070
4.1	67536	0	0	0	0	0	0	2157
4.1	67680	0	0	0	0	0	0	2244
4.1	67824	0	0	0	0	0	0	2166
4.1	67968	0	0	0	0	0	0	2163
4.1	68112	0	0	0	0	0	0	2091
4.1	68256	0	0	0	0	0	0	2160
4.1	68400	0	0	0	0	0	0	2127
4.1	68544	0	0	0	0	0	0	2121
4.1	68688	0	0	0	0	0	0	2169
4.1	68832	0	0	0	0	0	0	2082
4.1	68976	0	0	0	0	0	0	2040
4.1	69120	0	0	0	0	0	0	2061
4.2	43344	0	29	0	29	29	153.272	1992
4.2	43488	0	26	0	26	26	180.267	2004
4.2	43632	0	24	0	24	24	121.226	1920
4.2	43776	0	19	0	19	19	107.155	1992
4.2	43920	0	17	0	17	17	35.0862	2001
4.2	44064	0	13	0	13	13	86.1402	1941
4.2	44208	0	12	0	12	12	11.0303	1881
4.2	44352	0	12	0	12	12	80.1504	1977
4.2	44496	0	11	0	11	11	0	1980
4.2	44640	0	9	0	9	9	54.0991	1896
4.2	44784	0	7	0	7	7	0	1935
4.2	44928	0	4	0	4	4	13.0256	1995
4.2	45072	0	3	0	3	3	0	1974
4.2	45216	0	3	0	3	3	0	1974
4.2	45360	0	2	0	2	2	17.0196	1980
4.2	45504	0	2	0	2	2	13.0256	2040
4.2	45648	0	2	0	2	2	0	1869
4.2	45792	0	2	0	2	2	13.0256	1986
4.2	45936	0	2	0	2	2	17.0196	1956
4.2	46080	0	2	0	2	2	15.0222	1815
4.2	46224	0	2	0	2	2	0	1827
4.2	46368	0	2	0	2	2	15.0222	1851
4.2	46512	0	1	0	1	1	17.0196	1926
4.2	46656	0	1	0	1	1	17.0196	1899
4.2	46800	0	1	0	1	1	0	1896
4.2	46944	0	1	0	1	1	0	1770
4.2	47088	0	1	0	1	1	15.0222	1749
4.2	47232	0	1	0	1	1	0	1791
4.2	47376	0	1	0	1	1	15.0222	1863
4.2	47520	0	1	0	1	1	0	1872
4.2	47664	0	0	0	0	0	0	1881
4.2	47808	0	0	0	0	0	0	1911
4.2	47952	0	0	0	0	0	0	1950
4.2	48096	0	0	0	0	0	0	1806
4.2	48240	0	0	0	0	0	0	1809
4.2	48384	0	0	0	0	0	0	1809
4.2	48528	0	0	0	0	0	0	1896
4.2	48672	0	0	0	0	0	0	1917
4.2	48816	0	0	0	0	0	0	1890
4.2	48960	0	0	0	0	0	0	1890
4.2	49104	0	0	0	0	0	0	1800
4.2	49248	0	0	0	0	0	0	1854
4.2	49392	0	0	0	0	0	0	1743
4.2	49536	0	0	0	0	0	0	1788
4.2	49680	0	0	0	0	0	0	1887
4.2	49824	0	0	0	0	0	0	2070
4.2	49968	0	0	0	0	0	0	1986
4.2	50112	0	0	0	0	0	0	1902
4.2	50256	0	0	0	0	0	0	1911
4.2	50400	0	0	0	0	0	0	1899
4.2	50544	0	0	0	0	0	0	1890
4.2	50688	0	0	0	0	0	0	1866
4.2	50832	0	0	0	0	0	0	1848
4.2	50976	0	0	0	0	0	0	1899
4.2	51120	0	0	0	0	0	0	1875
4.2	51264	0	0	0	0	0	0	1842
4.2	51408	0	0	0	0	0	0	1875
4.2	51552	0	0	0	0	0	0	1803
4.2	51696	0	0	0	0	0	0	1749
4.2	51840	0	0	0	0	0	0	1893
4.2	51984	0	0	0	0	0	0	1863
4.2	52128	0	0	0	0	0	0	1977
4.2	52272	0	0	0	0	0	0	2016
4.2	52416	0	0	0	0	0	0	1815
4.2	52560	0	0	0	0	0	0	1854
4.2	52704	0	0	0	0	0	0	1851
4.2	52848	0	0	0	0	0	0	1866
4.2	52992	0	0	0	0	0	0	1857
4.2	53136	0	0	0	0	0	0	1950
4.2	53280	0	0	0	0	0	0	2052
4.2	53424	0	0	0	0	0	0	2040
4.2	53568	0	0	0	0	0	0	1941
4.2	53712	0	0	0	0	0	0	1896
4.2	53856	0	0	0	0	0	0	1914
4.2	54000	0	0	0	0	0	0	1920
4.2	54144	0	0	0	0	0	0	2064
4.2	54288	0	0	0	0	0	0	2016
4.2	54432	0	0	0	0	0	0	1881
4.2	54576	0	0	0	0	0	0	1833
4.2	54720	0	0	0	0	0	0	1836
4.2	54864	0	0	0	0	0	0	1941
4.2	55008	0	0	0	0	0	0	1881
4.2	55152	0	0	0	0	0	0	1758
4.2	55296	0	0	0	0	0	0	1869
4.2	55440	0	0	0	0	0	0	1893
4.2	55584	0	0	0	0	0	0	1857
4.2	55728	0	0	0	0	0	0	1902
4.2	55872	0	0	0	0	0	0	1884
4.2	56016	0	0	0	0	0	0	1845
4.2	56160	0	0	0	0	0	0	1920
4.2	56304	0	0	0	0	0	0	1839
4.2	56448	0	0	0	0	0	0	1851
4.2	56592	0	0	0	0	0	0	1971
4.2	56736	0	0	0	0	0	0	2004
4.2	56880	0	0	0	0	0	0	1929
4.2	57024	0	0	0	0	0	0	1860
4.2	57168	0	0	0	0	0	0	1800
4.2	57312	0	0	0	0	0	0	1872
4.2	57456	0	0	0	0	0	0	1881
4.2	57600	0	0	0	0	0	0	1752
4.2	57744	0	0	0	0	0	0	1800
4.2	57888	0	0	0	0	0	0	1737
4.2	58032	0	0	0	0	0	0	1737
4.2	58176	0	0	0	0	0	0	1734
4.2	58320	0	0	0	0	0	0	1794
4.2	58464	0	0	0	0	0	0	1773
4.2	58608	0	0	0	0	0	0	1797
4.2	58752	0	0	0	0	0	0	1860
4.2	58896	0	0	0	0	0	0	1881
4.2	59040	0	0	0	0	0	0	1752
4.2	59184	0	0	0	0	0	0	1767
4.2	59328	0	0	0	0	0	0	1869
4.2	59472	0	0	0	0	0	0	1851
4.2	59616	0	0	0	0	0	0	1800
4.2	59760	0	0	0	0	0	0	1821
4.2	59904	0	0	0	0	0	0	1902
4.2	60048	0	0	0	0	0	0	1842
4.2	60192	0	0	0	0	0	0	1848
4.2	60336	0	0	0	0	0	0	1995
4.2	60480	0	0	0	0	0	0	1851
4.2	60624	0	0	0	0	0	0	1893
4.2	60768	0	0	0	0	0	0	1863
4.2	60912	0	0	0	0	0	0	1845
4.2	61056	0	0	0	0	0	0	1872
4.2	61200	0	0	0	0	0	0	1938
4.2	61344	0	0	0	0	0	0	1971
4.2	61488	0	0	0	0	0	0	1860
4.2	61632	0	0	0	0	0	0	1917
4.2	61776	0	0	0	0	0	0	1842
4.2	61920	0	0	0	0	0	0	1833
4.2	62064	0	0	0	0	0	0	1791
4.2	62208	0	0	0	0	0	0	1845
4.2	62352	0	0	0	0	0	0	1887
4.2	62496	0	0	0	0	0	0	1959
4.2	62640	0	0	0	0	0	0	1935
4.2	62784	0	0	0	0	0	0	1923
4.2	62928	0	0	0	0	0	0	1962
4.2	63072	0	0	0	0	0	0	1965
4.2	63216	0	0	0	0	0	0	1890
4.2	63360	0	0	0	0	0	0	1857
4.2	63504	0	0	0	0	0	0	1812
4.2	63648	0	0	0	0	0	0	1938
4.2	63792	0	0	0	0	0	0	1977
4.2	63936	0	0	0	0	0	0	1911
4.2	64080	0	0	0	0	0	0	1899
4.2	64224	0	0	0	0	0	0	1863
4.2	64368	0	0	0	0	0	0	1818
4.2	64512	0	0	0	0	0	0	1983
4.2	64656	0	0	0	0	0	0	1893
4.2	64800	0	0	0	0	0	0	1869
4.2	64944	0	0	0	0	0	0	1755
4.2	65088	0	0	0	0	0	0	1899
4.2	65232	0	0	0	0	0	0	1854
4.2	65376	0	0	0	0	0	0	1908
4.2	65520	0	0	0	0	0	0	1953
4.2	65664	0	0	0	0	0	0	1950
4.2	65808	0	0	0	0	0	0	1839
4.2	65952	0	0	0	0	0	0	1836
4.2	66096	0	0	0	0	0	0	1899
4.2	66240	0	0	0	0	0	0	1893
4.2	66384	0	0	0	0	0	0	1836
4.2	66528	0	0	0	0	0	0	1863
4.2	66672	0	0	0	0	0	0	1887
4.2	66816	0	0	0	0	0	0	1938
4.2	66960	0	0	0	0	0	0	1953
4.2	67104	0	0	0	0	0	0	1980
4.2	67248	0	0	0	0	0	0	1887
4.2	67392	0	0	0	0	0	0	1809
4.2	67536	0	0	0	0	0	0	1866
4.2	67680	0	0	0	0	0	0	1785
4.2	67824	0	0	0	0	0	0	1863
4.2	67968	0	0	0	0	0	0	1848
4.2	68112	0	0	0	0	0	0	1842
4.2	68256	0	0	0	0	0	0	1866
4.2	68400	0	0	0	0	0	0	1758
4.2	68544	0	0	0	0	0	0	1776
4.2	68688	0	0	0	0	0	0	1773
4.2	68832	0	0	0	0	0	0	1815
4.2	68976	0	0	0	0	0	0	1881
4.2	69120	0	0	0	0	0	0	1815
5.1	43344	0	66	0	66	66	1.33333	4134
5.1	43488	0	60	0	60	60	1.33333	4164
5.1	43632	0	50	0	50	50	1.33333	4227
5.1	43776	0	43	0	43	43	1.33333	4239
5.1	43920	0	37	0	37	37	1.33333	4122
5.1	44064	0	27	0	27	27	1.33333	4080
5.1	44208	0	24	0	24	24	1.33333	4209
5.1	44352	0	19	0	19	19	1.33333	4137
5.1	44496	0	14	0	14	14	1.33333	4131
5.1	44640	0	7	0	7	7	0	3813
5.1	44784	0	4	0	4	4	0	3930
5.1	44928	0	4	0	4	4	0	4041
5.1	45072	0	3	0	3	3	0	4269
5.1	45216	0	1	0	1	1	0	4014
5.1	45360	0	1	0	1	1	0	3975
5.1	45504	0	1	0	1	1	0	3900
5.1	45648	0	1	0	1	1	0	4122
5.1	45792	0	0	0	0	0	0	4086
5.1	45936	0	0	0	0	0	0	3987
5.1	46080	0	0	0	0	0	0	4020
5.1	46224	0	0	0	0	0	0	3888
5.1	46368	0	0	0	0	0	0	3981
5.1	46512	0	0	0	0	0	0	3993
5.1	46656	0	0	0	0	0	0	3927
5.1	46800	0	0	0	0	0	0	4026
5.1	46944	0	0	0	0	0	0	4020
5.1	47088	0	0	0	0	0	0	3972
5.1	47232	0	0	0	0	0	0	4047
5.1	47376	0	0	0	0	0	0	3966
5.1	47520	0	0	0	0	0	0	3996
5.1	47664	0	0	0	0	0	0	3855
5.1	47808	0	0	0	0	0	0	4023
5.1	47952	0	0	0	0	0	0	4071
5.1	48096	0	0	0	0	0	0	4005
5.1	48240	0	0	0	0	0	0	4020
5.1	48384	0	0	0	0	0	0	4113
5.1	48528	0	0	0	0	0	0	4209
5.1	48672	0	0	0	0	0	0	4110
5.1	48816	0	0	0	0	0	0	4065
5.1	48960	0	0	0	0	0	0	3960
5.1	49104	0	0	0	0	0	0	3999
5.1	49248	0	0	0	0	0	0	3912
5.1	49392	0	0	0	0	0	0	4098
5.1	49536	0	0	0	0	0	0	4188
5.1	49680	0	0	0	0	0	0	4047
5.1	49824	0	0	0	0	0	0	4173
5.1	49968	0	0	0	0	0	0	4152
5.1	50112	0	0	0	0	0	0	4077
5.1	50256	0	0	0	0	0	0	4074
5.1	50400	0	0	0	0	0	0	3990
5.1	50544	0	0	0	0	0	0	4227
5.1	50688	0	0	0	0	0	0	4224
5.1	50832	0	0	0	0	0	0	4176
5.1	50976	0	0	0	0	0	0	4119
5.1	51120	0	0	0	0	0	0	3903
5.1	51264	0	0	0	0	0	0	4143
5.1	51408	0	0	0	0	0	0	4245
5.1	51552	0	0	0	0	0	0	4317
5.1	51696	0	0	0	0	0	0	4071
5.1	51840	0	0	0	0	0	0	4125
5.1	51984	0	0	0	0	0	0	4128
5.1	52128	0	0	0	0	0	0	4071
5.1	52272	0	0	0	0	0	0	4143
5.1	52416	0	0	0	0	0	0	3888
5.1	52560	0	0	0	0	0	0	4074
5.1	52704	0	0	0	0	0	0	4050
5.1	52848	0	0	0	0	0	0	4032
5.1	52992	0	0	0	0	0	0	3978
5.1	53136	0	0	0	0	0	0	3831
5.1	53280	0	0	0	0	0	0	4005
5.1	53424	0	0	0	0	0	0	4020
5.1	53568	0	0	0	0	0	0	4041
5.1	53712	0	0	0	0	0	0	4023
5.1	53856	0	0	0	0	0	0	3927
5.1	54000	0	0	0	0	0	0	3960
5.1	54144	0	0	0	0	0	0	4074
5.1	54288	0	0	0	0	0	0	4134
5.1	54432	0	0	0	0	0	0	3987
5.1	54576	0	0	0	0	0	0	4056
5.1	54720	0	0	0	0	0	0	4083
5.1	54864	0	0	0	0	0	0	4131
5.1	55008	0	0	0	0	0	0	4002
5.1	55152	0	0	0	0	0	0	4134
5.1	55296	0	0	0	0	0	0	4230
5.1	55440	0	0	0	0	0	0	4149
5.1	55584	0	0	0	0	0	0	4047
5.1	55728	0	0	0	0	0	0	4113
5.1	55872	0	0	0	0	0	0	4155
5.1	56016	0	0	0	0	0	0	4077
5.1	56160	0	0	0	0	0	0	3999
5.1	56304	0	0	0	0	0	0	3900
5.1	56448	0	0	0	0	0	0	4044
5.1	56592	0	0	0	0	0	0	4014
5.1	56736	0	0	0	0	0	0	4143
5.1	56880	0	0	0	0	0	0	4056
5.1	57024	0	0	0	0	0	0	4170
5.1	57168	0	0	0	0	0	0	4182
5.1	57312	0	0	0	0	0	0	4179
5.1	57456	0	0	0	0	0	0	4233
5.1	57600	0	0	0	0	0	0	4320
5.1	57744	0	0	0	0	0	0	4137
5.1	57888	0	0	0	0	0	0	4152
5.1	58032	0	0	0	0	0	0	4110
5.1	58176	0	0	0	0	0	0	4143
5.1	58320	0	0	0	0	0	0	4062
5.1	58464	0	0	0	0	0	0	4071
5.1	58608	0	0	0	0	0	0	3978
5.1	58752	0	0	0	0	0	0	3999
5.1	58896	0	0	0	0	0	0	4047
5.1	59040	0	0	0	0	0	0	4161
5.1	59184	0	0	0	0	0	0	4038
5.1	59328	0	0	0	0	0	0	4113
5.1	59472	0	0	0	0	0	0	4131
5.1	59616	0	0	0	0	0	0	4194
5.1	59760	0	0	0	0	0	0	4152
5.1	59904	0	0	0	0	0	0	4254
5.1	60048	0	0	0	0	0	0	4257
5.1	60192	0	0	0	0	0	0	4305
5.1	60336	0	0	0	0	0	0	4137
5.1	60480	0	0	0	0	0	0	4083
5.1	60624	0	0	0	0	0	0	3984
5.1	60768	0	0	0	0	0	0	4107
5.1	60912	0	0	0	0	0	0	4098
5.1	61056	0	0	0	0	0	0	4203
5.1	61200	0	0	0	0	0	0	4224
5.1	61344	0	0	0	0	0	0	4251
5.1	61488	0	0	0	0	0	0	4131
5.1	61632	0	0	0	0	0	0	4122
5.1	61776	0	0	0	0	0	0	4029
5.1	61920	0	0	0	0	0	0	4122
5.1	62064	0	0	0	0	0	0	4017
5.1	62208	0	0	0	0	0	0	4074
5.1	62352	0	0	0	0	0	0	3975
5.1	62496	0	0	0	0	0	0	4149
5.1	62640	0	0	0	0	0	0	4098
5.1	62784	0	0	0	0	0	0	3834
5.1	62928	0	0	0	0	0	0	3903
5.1	63072	0	0	0	0	0	0	3960
5.1	63216	0	0	0	0	0	0	3969
5.1	63360	0	0	0	0	0	0	3975
5.1	63504	0	0	0	0	0	0	4068
5.1	63648	0	0	0	0	0	0	4062
5.1	63792	0	0	0	0	0	0	3960
5.1	63936	0	0	0	0	0	0	4071
5.1	64080	0	0	0	0	0	0	3918
5.1	64224	0	0	0	0	0	0	3825
5.1	64368	0	0	0	0	0	0	4047
5.1	64512	0	0	0	0	0	0	4278
5.1	64656	0	0	0	0	0	0	4194
5.1	64800	0	0	0	0	0	0	4155
5.1	64944	0	0	0	0	0	0	3957
5.1	65088	0	0	0	0	0	0	4038
5.1	65232	0	0	0	0	0	0	3990
5.1	65376	0	0	0	0	0	0	3936
5.1	65520	0	0	0	0	0	0	4137
5.1	65664	0	0	0	0	0	0	4101
5.1	65808	0	0	0	0	0	0	4065
5.1	65952	0	0	0	0	0	0	4047
5.1	66096	0	0	0	0	0	0	4017
5.1	66240	0	0	0	0	0	0	4059
5.1	66384	0	0	0	0	0	0	4092
5.1	66528	0	0	0	0	0	0	3963
5.1	66672	0	0	0	0	0	0	4026
5.1	66816	0	0	0	0	0	0	4002
5.1	66960	0	0	0	0	0	0	4080
5.1	67104	0	0	0	0	0	0	4089
5.1	67248	0	0	0	0	0	0	3978
5.1	67392	0	0	0	0	0	0	4059
5.1	67536	0	0	0	0	0	0	4002
5.1	67680	0	0	0	0	0	0	3960
5.1	67824	0	0	0	0	0	0	4032
5.1	67968	0	0	0	0	0	0	4191
5.1	68112	0	0	0	0	0	0	4065
5.1	68256	0	0	0	0	0	0	4188
5.1	68400	0	0	0	0	0	0	4170
5.1	68544	0	0	0	0	0	0	3921
5.1	68688	0	0	0	0	0	0	3900
5.1	68832	0	0	0	0	0	0	4104
5.1	68976	0	0	0	0	0	0	4089
5.1	69120	0	0	0	0	0	0	3996
6.3	43344	524	2680	31	2649	3204	57652.8	12664
6.3	43488	392	2480	23	2457	2872	48761.8	12289
6.3	43632	381	2275	11	2264	2656	44809.5	12353
6.3	43776	349	2094	15	2079	2443	40239	12079
6.3	43920	353	1904	14	1890	2257	36741.6	11949
6.3	44064	359	1683	4	1679	2042	32913.3	11369
6.3	44208	381	1551	8	1543	1932	31932.1	11337
6.3	44352	357	1410	11	1399	1767	29519.4	11216
6.3	44496	314	1300	8	1292	1614	27747.5	11362
6.3	44640	209	1180	6	1174	1389	20904.9	11534
6.3	44784	195	1037	1	1036	1232	18403.1	11036
6.3	44928	148	929	0	929	1077	16645.2	10777
6.3	45072	130	811	0	811	941	15399.5	10411
6.3	45216	108	700	0	700	808	12324.5	10137
6.3	45360	112	627	0	627	739	10770	9798
6.3	45504	110	540	0	540	650	9784.66	9417
6.3	45648	85	463	1	462	548	8236.36	9780
6.3	45792	90	395	0	395	485	7213.89	10093
6.3	45936	90	332	0	332	422	5908	9579
6.3	46080	85	279	0	279	364	5350.64	9334
6.3	46224	78	239	5	234	317	4919.19	9460
6.3	46368	55	198	1	197	253	4080.78	9379
6.3	46512	51	150	0	150	201	3672.52	9292
6.3	46656	44	127	0	127	171	3258.31	9347
6.3	46800	33	99	0	99	132	2607	9281
6.3	46944	36	73	0	73	109	2299.85	9281
6.3	47088	36	56	0	56	92	2040.67	9432
6.3	47232	21	44	0	44	65	1485.49	9090
6.3	47376	12	36	0	36	48	972.37	8977
6.3	47520	5	25	0	25	30	621.18	9166
6.3	47664	6	17	0	17	23	584.168	9340
6.3	47808	9	12	0	12	21	551.144	9097
6.3	47952	0	11	0	11	11	236.058	9123
6.3	48096	0	7	0	7	7	96.0139	9312
6.3	48240	0	7	0	7	7	96.0139	9093
6.3	48384	0	6	0	6	6	96.0139	9402
6.3	48528	0	6	0	6	6	92.0146	9471
6.3	48672	0	6	0	6	6	94.0143	9210
6.3	48816	0	5	0	5	5	96.0139	9369
6.3	48960	0	4	0	4	4	94.0143	9324
6.3	49104	0	4	0	4	4	96.0139	9363
6.3	49248	0	4	0	4	4	96.0139	9453
6.3	49392	0	3	0	3	3	51.0065	9744
6.3	49536	0	2	0	2	2	51.0065	9636
6.3	49680	0	1	0	1	1	0	9636
6.3	49824	0	0	0	0	0	0	9735
6.3	49968	0	0	0	0	0	0	9582
6.3	50112	0	0	0	0	0	0	9567
6.3	50256	0	0	0	0	0	0	9555
6.3	50400	0	0	0	0	0	0	9879
6.3	50544	0	0	0	0	0	0	9627
6.3	50688	0	0	0	0	0	0	9699
6.3	50832	0	0	0	0	0	0	9786
6.3	50976	0	0	0	0	0	0	9930
6.3	51120	0	0	0	0	0	0	9909
6.3	51264	0	0	0	0	0	0	9939
6.3	51408	0	0	0	0	0	0	9744
6.3	51552	0	0	0	0	0	0	9528
6.3	51696	0	0	0	0	0	0	9615
6.3	51840	0	0	0	0	0	0	9723
6.3	51984	0	0	0	0	0	0	9654
6.3	52128	0	0	0	0	0	0	9711
6.3	52272	0	0	0	0	0	0	9648
6.3	52416	0	0	0	0	0	0	9735
6.3	52560	0	0	0	0	0	0	9759
6.3	52704	0	0	0	0	0	0	9588
6.3	52848	0	0	0	0	0	0	9690
6.3	52992	0	0	0	0	0	0	9636
6.3	53136	0	0	0	0	0	0	9384
6.3	53280	0	0	0	0	0	0	9513
6.3	53424	0	0	0	0	0	0	9591
6.3	53568	0	0	0	0	0	0	9852
6.3	53712	0	0	0	0	0	0	9702
6.3	53856	0	0	0	0	0	0	9654
6.3	54000	0	0	0	0	0	0	9813
6.3	54144	0	0	0	0	0	0	10020
6.3	54288	0	0	0	0	0	0	9669
6.3	54432	0	0	0	0	0	0	9720
6.3	54576	0	0	0	0	0	0	9810
6.3	54720	0	0	0	0	0	0	9735
6.3	54864	0	0	0	0	0	0	9852
6.3	55008	0	0	0	0	0	0	9984
6.3	55152	0	0	0	0	0	0	10167
6.3	55296	0	0	0	0	0	0	9753
6.3	55440	0	0	0	0	0	0	9966
6.3	55584	0	0	0	0	0	0	9822
6.3	55728	0	0	0	0	0	0	9795
6.3	55872	0	0	0	0	0	0	9537
6.3	56016	0	0	0	0	0	0	9735
6.3	56160	0	0	0	0	0	0	9846
6.3	56304	0	0	0	0	0	0	9894
6.3	56448	0	0	0	0	0	0	9999
6.3	56592	0	0	0	0	0	0	9915
6.3	56736	0	0	0	0	0	0	10080
6.3	56880	0	0	0	0	0	0	9849
6.3	57024	0	0	0	0	0	0	9918
6.3	57168	0	0	0	0	0	0	10065
6.3	57312	0	0	0	0	0	0	9948
6.3	57456	0	0	0	0	0	0	9837
6.3	57600	0	0	0	0	0	0	9909
6.3	57744	0	0	0	0	0	0	9861
6.3	57888	0	0	0	0	0	0	9654
6.3	58032	0	0	0	0	0	0	9846
6.3	58176	0	0	0	0	0	0	9588
6.3	58320	0	0	0	0	0	0	9801
6.3	58464	0	0	0	0	0	0	9912
6.3	58608	0	0	0	0	0	0	9927
6.3	58752	0	0	0	0	0	0	9759
6.3	58896	0	0	0	0	0	0	9804
6.3	59040	0	0	0	0	0	0	9630
6.3	59184	0	0	0	0	0	0	9882
6.3	59328	0	0	0	0	0	0	9714
6.3	59472	0	0	0	0	0	0	9795
6.3	59616	0	0	0	0	0	0	9714
6.3	59760	0	0	0	0	0	0	9684
6.3	59904	0	0	0	0	0	0	9636
6.3	60048	0	0	0	0	0	0	9525
6.3	60192	0	0	0	0	0	0	9762
6.3	60336	0	0	0	0	0	0	9819
6.3	60480	0	0	0	0	0	0	9606
6.3	60624	0	0	0	0	0	0	9609
6.3	60768	0	0	0	0	0	0	9621
6.3	60912	0	0	0	0	0	0	9441
6.3	61056	0	0	0	0	0	0	9582
6.3	61200	0	0	0	0	0	0	9579
6.3	61344	0	0	0	0	0	0	9567
6.3	61488	0	0	0	0	0	0	9672
6.3	61632	0	0	0	0	0	0	9597
6.3	61776	0	0	0	0	0	0	9822
6.3	61920	0	0	0	0	0	0	9777
6.3	62064	0	0	0	0	0	0	9732
6.3	62208	0	0	0	0	0	0	9927
6.3	62352	0	0	0	0	0	0	9981
6.3	62496	0	0	0	0	0	0	10050
6.3	62640	0	0	0	0	0	0	9933
6.3	62784	0	0	0	0	0	0	9765
6.3	62928	0	0	0	0	0	0	9537
6.3	63072	0	0	0	0	0	0	9705
6.3	63216	0	0	0	0	0	0	9750
6.3	63360	0	0	0	0	0	0	9852
6.3	63504	0	0	0	0	0	0	9816
6.3	63648	0	0	0	0	0	0	9984
6.3	63792	0	0	0	0	0	0	9696
6.3	63936	0	0	0	0	0	0	9714
6.3	64080	0	0	0	0	0	0	9864
6.3	64224	0	0	0	0	0	0	9663
6.3	64368	0	0	0	0	0	0	9717
6.3	64512	0	0	0	0	0	0	9993
6.3	64656	0	0	0	0	0	0	9885
6.3	64800	0	0	0	0	0	0	9756
6.3	64944	0	0	0	0	0	0	9747
6.3	65088	0	0	0	0	0	0	9969
6.3	65232	0	0	0	0	0	0	9957
6.3	65376	0	0	0	0	0	0	9732
6.3	65520	0	0	0	0	0	0	9876
6.3	65664	0	0	0	0	0	0	9708
6.3	65808	0	0	0	0	0	0	9624
6.3	65952	0	0	0	0	0	0	9783
6.3	66096	0	0	0	0	0	0	9675
6.3	66240	0	0	0	0	0	0	9756
6.3	66384	0	0	0	0	0	0	9666
6.3	66528	0	0	0	0	0	0	9714
6.3	66672	0	0	0	0	0	0	9786
6.3	66816	0	0	0	0	0	0	9846
6.3	66960	0	0	0	0	0	0	9822
6.3	67104	0	0	0	0	0	0	9855
6.3	67248	0	0	0	0	0	0	9822
6.3	67392	0	0	0	0	0	0	9939
6.3	67536	0	0	0	0	0	0	9975
6.3	67680	0	0	0	0	0	0	9735
6.3	67824	0	0	0	0	0	0	9717
6.3	67968	0	0	0	0	0	0	9669
6.3	68112	0	0	0	0	0	0	9573
6.3	68256	0	0	0	0	0	0	9630
6.3	68400	0	0	0	0	0	0	9948
6.3	68544	0	0	0	0	0	0	10056
6.3	68688	0	0	0	0	0	0	9687
6.3	68832	0	0	0	0	0	0	9783
6.3	68976	0	0	0	0	0	0	9705
6.3	69120	0	0	0	0	0	0	9648
7.3	43344	0	33	0	33	33	299.709	1041
7.3	43488	0	28	0	28	28	269.553	1086
7.3	43632	0	20	0	20	20	206.419	1119
7.3	43776	0	16	0	16	16	158.31	1062
7.3	43920	0	14	0	14	14	102.21	1026
7.3	44064	0	11	0	11	11	104.206	1026
7.3	44208	0	11	0	11	11	104.206	1074
7.3	44352	0	6	0	6	6	63.1329	1116
7.3	44496	0	3	0	3	3	35.0862	1167
7.3	44640	0	2	0	2	2	24.0559	1131
7.3	44784	0	2	0	2	2	22.0606	1128
7.3	44928	0	1	0	1	1	13.0256	1065
7.3	45072	0	0	0	0	0	0	1032
7.3	45216	0	0	0	0	0	0	1047
7.3	45360	0	0	0	0	0	0	1125
7.3	45504	0	0	0	0	0	0	1179
7.3	45648	0	0	0	0	0	0	1179
7.3	45792	0	0	0	0	0	0	1122
7.3	45936	0	0	0	0	0	0	1149
7.3	46080	0	0	0	0	0	0	1155
7.3	46224	0	0	0	0	0	0	1197
7.3	46368	0	0	0	0	0	0	1101
7.3	46512	0	0	0	0	0	0	1110
7.3	46656	0	0	0	0	0	0	1185
7.3	46800	0	0	0	0	0	0	1185
7.3	46944	0	0	0	0	0	0	1158
7.3	47088	0	0	0	0	0	0	1194
7.3	47232	0	0	0	0	0	0	1056
7.3	47376	0	0	0	0	0	0	1041
7.3	47520	0	0	0	0	0	0	1128
7.3	47664	0	0	0	0	0	0	1134
7.3	47808	0	0	0	0	0	0	1092
7.3	47952	0	0	0	0	0	0	1107
7.3	48096	0	0	0	0	0	0	1110
7.3	48240	0	0	0	0	0	0	1125
7.3	48384	0	0	0	0	0	0	1068
7.3	48528	0	0	0	0	0	0	1089
7.3	48672	0	0	0	0	0	0	1071
7.3	48816	0	0	0	0	0	0	1023
7.3	48960	0	0	0	0	0	0	1143
7.3	49104	0	0	0	0	0	0	1116
7.3	49248	0	0	0	0	0	0	1062
7.3	49392	0	0	0	0	0	0	1134
7.3	49536	0	0	0	0	0	0	1038
7.3	49680	0	0	0	0	0	0	1068
7.3	49824	0	0	0	0	0	0	1101
7.3	49968	0	0	0	0	0	0	1176
7.3	50112	0	0	0	0	0	0	1113
7.3	50256	0	0	0	0	0	0	1149
7.3	50400	0	0	0	0	0	0	1221
7.3	50544	0	0	0	0	0	0	1155
7.3	50688	0	0	0	0	0	0	1038
7.3	50832	0	0	0	0	0	0	1047
7.3	50976	0	0	0	0	0	0	1077
7.3	51120	0	0	0	0	0	0	1143
7.3	51264	0	0	0	0	0	0	1089
7.3	51408	0	0	0	0	0	0	1029
7.3	51552	0	0	0	0	0	0	1086
7.3	51696	0	0	0	0	0	0	1113
7.3	51840	0	0	0	0	0	0	1149
7.3	51984	0	0	0	0	0	0	1236
7.3	52128	0	0	0	0	0	0	1176
7.3	52272	0	0	0	0	0	0	1128
7.3	52416	0	0	0	0	0	0	1059
7.3	52560	0	0	0	0	0	0	1158
7.3	52704	0	0	0	0	0	0	1107
7.3	52848	0	0	0	0	0	0	1098
7.3	52992	0	0	0	0	0	0	1014
7.3	53136	0	0	0	0	0	0	1101
7.3	53280	0	0	0	0	0	0	1230
7.3	53424	0	0	0	0	0	0	1251
7.3	53568	0	0	0	0	0	0	1185
7.3	53712	0	0	0	0	0	0	1122
7.3	53856	0	0	0	0	0	0	1152
7.3	54000	0	0	0	0	0	0	1137
7.3	54144	0	0	0	0	0	0	1116
7.3	54288	0	0	0	0	0	0	1074
7.3	54432	0	0	0	0	0	0	1116
7.3	54576	0	0	0	0	0	0	1167
7.3	54720	0	0	0	0	0	0	1113
7.3	54864	0	0	0	0	0	0	1113
7.3	55008	0	0	0	0	0	0	1113
7.3	55152	0	0	0	0	0	0	1131
7.3	55296	0	0	0	0	0	0	1107
7.3	55440	0	0	0	0	0	0	1101
7.3	55584	0	0	0	0	0	0	1056
7.3	55728	0	0	0	0	0	0	1143
7.3	55872	0	0	0	0	0	0	1194
7.3	56016	0	0	0	0	0	0	1143
7.3	56160	0	0	0	0	0	0	1059
7.3	56304	0	0	0	0	0	0	1155
7.3	56448	0	0	0	0	0	0	1137
7.3	56592	0	0	0	0	0	0	1068
7.3	56736	0	0	0	0	0	0	1083
7.3	56880	0	0	0	0	0	0	1140
7.3	57024	0	0	0	0	0	0	1161
7.3	57168	0	0	0	0	0	0	1143
7.3	57312	0	0	0	0	0	0	1104
7.3	57456	0	0	0	0	0	0	1107
7.3	57600	0	0	0	0	0	0	1125
7.3	57744	0	0	0	0	0	0	1194
7.3	57888	0	0	0	0	0	0	1170
7.3	58032	0	0	0	0	0	0	1191
7.3	58176	0	0	0	0	0	0	1236
7.3	58320	0	0	0	0	0	0	1203
7.3	58464	0	0	0	0	0	0	1068
7.3	58608	0	0	0	0	0	0	1140
7.3	58752	0	0	0	0	0	0	1158
7.3	58896	0	0	0	0	0	0	1101
7.3	59040	0	0	0	0	0	0	1059
7.3	59184	0	0	0	0	0	0	1050
7.3	59328	0	0	0	0	0	0	1002
7.3	59472	0	0	0	0	0	0	1056
7.3	59616	0	0	0	0	0	0	1089
7.3	59760	0	0	0	0	0	0	1101
7.3	59904	0	0	0	0	0	0	1104
7.3	60048	0	0	0	0	0	0	1143
7.3	60192	0	0	0	0	0	0	1107
7.3	60336	0	0	0	0	0	0	1083
7.3	60480	0	0	0	0	0	0	1104
7.3	60624	0	0	0	0	0	0	1179
7.3	60768	0	0	0	0	0	0	1020
7.3	60912	0	0	0	0	0	0	1038
7.3	61056	0	0	0	0	0	0	1032
7.3	61200	0	0	0	0	0	0	1161
7.3	61344	0	0	0	0	0	0	1113
7.3	61488	0	0	0	0	0	0	1068
7.3	61632	0	0	0	0	0	0	1068
7.3	61776	0	0	0	0	0	0	1065
7.3	61920	0	0	0	0	0	0	1101
7.3	62064	0	0	0	0	0	0	1131
7.3	62208	0	0	0	0	0	0	1134
7.3	62352	0	0	0	0	0	0	1101
7.3	62496	0	0	0	0	0	0	1122
7.3	62640	0	0	0	0	0	0	1227
7.3	62784	0	0	0	0	0	0	1179
7.3	62928	0	0	0	0	0	0	1152
7.3	63072	0	0	0	0	0	0	1080
7.3	63216	0	0	0	0	0	0	1095
7.3	63360	0	0	0	0	0	0	1101
7.3	63504	0	0	0	0	0	0	1128
7.3	63648	0	0	0	0	0	0	1140
7.3	63792	0	0	0	0	0	0	1068
7.3	63936	0	0	0	0	0	0	1125
7.3	64080	0	0	0	0	0	0	1101
7.3	64224	0	0	0	0	0	0	1083
7.3	64368	0	0	0	0	0	0	1143
7.3	64512	0	0	0	0	0	0	1143
7.3	64656	0	0	0	0	0	0	1230
7.3	64800	0	0	0	0	0	0	1161
7.3	64944	0	0	0	0	0	0	1131
7.3	65088	0	0	0	0	0	0	1083
7.3	65232	0	0	0	0	0	0	1071
7.3	65376	0	0	0	0	0	0	1050
7.3	65520	0	0	0	0	0	0	1113
7.3	65664	0	0	0	0	0	0	1035
7.3	65808	0	0	0	0	0	0	1035
7.3	65952	0	0	0	0	0	0	1014
7.3	66096	0	0	0	0	0	0	1113
7.3	66240	0	0	0	0	0	0	1182
7.3	66384	0	0	0	0	0	0	1110
7.3	66528	0	0	0	0	0	0	1050
7.3	66672	0	0	0	0	0	0	1071
7.3	66816	0	0	0	0	0	0	1077
7.3	66960	0	0	0	0	0	0	1086
7.3	67104	0	0	0	0	0	0	1173
7.3	67248	0	0	0	0	0	0	1089
7.3	67392	0	0	0	0	0	0	1101
7.3	67536	0	0	0	0	0	0	1176
7.3	67680	0	0	0	0	0	0	1140
7.3	67824	0	0	0	0	0	0	1227
7.3	67968	0	0	0	0	0	0	1146
7.3	68112	0	0	0	0	0	0	1149
7.3	68256	0	0	0	0	0	0	1197
7.3	68400	0	0	0	0	0	0	1149
7.3	68544	0	0	0	0	0	0	1116
7.3	68688	0	0	0	0	0	0	1125
7.3	68832	0	0	0	0	0	0	1086
7.3	68976	0	0	0	0	0	0	1062
7.3	69120	0	0	0	0	0	0	1098
8.2	43344	0	40	0	40	40	207.368	1539
8.2	43488	0	33	0	33	33	196.338	1491
8.2	43632	0	27	0	27	27	183.312	1599
8.2	43776	0	25	0	25	25	183.312	1503
8.2	43920	0	23	0	23	23	155.264	1536
8.2	44064	0	20	0	20	20	132.255	1578
8.2	44208	0	17	0	17	17	106.204	1500
8.2	44352	0	15	0	15	15	106.204	1632
8.2	44496	0	15	0	15	15	112.194	1572
8.2	44640	0	11	0	11	11	91.182	1578
8.2	44784	0	8	0	8	8	67.1273	1569
8.2	44928	0	7	0	7	7	65.1307	1527
8.2	45072	0	6	0	6	6	65.1307	1629
8.2	45216	0	5	0	5	5	52.1051	1611
8.2	45360	0	4	0	4	4	0	1572
8.2	45504	0	3	0	3	3	24.0559	1542
8.2	45648	0	1	0	1	1	0	1584
8.2	45792	0	1	0	1	1	0	1536
8.2	45936	0	1	0	1	1	0	1473
8.2	46080	0	1	0	1	1	0	1521
8.2	46224	0	1	0	1	1	0	1470
8.2	46368	0	1	0	1	1	0	1563
8.2	46512	0	0	0	0	0	0	1623
8.2	46656	0	0	0	0	0	0	1698
8.2	46800	0	0	0	0	0	0	1677
8.2	46944	0	0	0	0	0	0	1632
8.2	47088	0	0	0	0	0	0	1578
8.2	47232	0	0	0	0	0	0	1557
8.2	47376	0	0	0	0	0	0	1572
8.2	47520	0	0	0	0	0	0	1593
8.2	47664	0	0	0	0	0	0	1512
8.2	47808	0	0	0	0	0	0	1572
8.2	47952	0	0	0	0	0	0	1494
8.2	48096	0	0	0	0	0	0	1470
8.2	48240	0	0	0	0	0	0	1497
8.2	48384	0	0	0	0	0	0	1440
8.2	48528	0	0	0	0	0	0	1437
8.2	48672	0	0	0	0	0	0	1542
8.2	48816	0	0	0	0	0	0	1626
8.2	48960	0	0	0	0	0	0	1575
8.2	49104	0	0	0	0	0	0	1524
8.2	49248	0	0	0	0	0	0	1605
8.2	49392	0	0	0	0	0	0	1566
8.2	49536	0	0	0	0	0	0	1494
8.2	49680	0	0	0	0	0	0	1479
8.2	49824	0	0	0	0	0	0	1557
8.2	49968	0	0	0	0	0	0	1536
8.2	50112	0	0	0	0	0	0	1566
8.2	50256	0	0	0	0	0	0	1575
8.2	50400	0	0	0	0	0	0	1557
8.2	50544	0	0	0	0	0	0	1464
8.2	50688	0	0	0	0	0	0	1524
8.2	50832	0	0	0	0	0	0	1566
8.2	50976	0	0	0	0	0	0	1533
8.2	51120	0	0	0	0	0	0	1575
8.2	51264	0	0	0	0	0	0	1590
8.2	51408	0	0	0	0	0	0	1530
8.2	51552	0	0	0	0	0	0	1554
8.2	51696	0	0	0	0	0	0	1557
8.2	51840	0	0	0	0	0	0	1527
8.2	51984	0	0	0	0	0	0	1575
8.2	52128	0	0	0	0	0	0	1638
8.2	52272	0	0	0	0	0	0	1560
8.2	52416	0	0	0	0	0	0	1578
8.2	52560	0	0	0	0	0	0	1503
8.2	52704	0	0	0	0	0	0	1518
8.2	52848	0	0	0	0	0	0	1479
8.2	52992	0	0	0	0	0	0	1542
8.2	53136	0	0	0	0	0	0	1566
8.2	53280	0	0	0	0	0	0	1509
8.2	53424	0	0	0	0	0	0	1503
8.2	53568	0	0	0	0	0	0	1548
8.2	53712	0	0	0	0	0	0	1566
8.2	53856	0	0	0	0	0	0	1476
8.2	54000	0	0	0	0	0	0	1488
8.2	54144	0	0	0	0	0	0	1455
8.2	54288	0	0	0	0	0	0	1512
8.2	54432	0	0	0	0	0	0	1464
8.2	54576	0	0	0	0	0	0	1476
8.2	54720	0	0	0	0	0	0	1512
8.2	54864	0	0	0	0	0	0	1542
8.2	55008	0	0	0	0	0	0	1527
8.2	55152	0	0	0	0	0	0	1524
8.2	55296	0	0	0	0	0	0	1431
8.2	55440	0	0	0	0	0	0	1554
8.2	55584	0	0	0	0	0	0	1560
8.2	55728	0	0	0	0	0	0	1524
8.2	55872	0	0	0	0	0	0	1668
8.2	56016	0	0	0	0	0	0	1656
8.2	56160	0	0	0	0	0	0	1524
8.2	56304	0	0	0	0	0	0	1488
8.2	56448	0	0	0	0	0	0	1593
8.2	56592	0	0	0	0	0	0	1650
8.2	56736	0	0	0	0	0	0	1611
8.2	56880	0	0	0	0	0	0	1566
8.2	57024	0	0	0	0	0	0	1512
8.2	57168	0	0	0	0	0	0	1590
8.2	57312	0	0	0	0	0	0	1545
8.2	57456	0	0	0	0	0	0	1425
8.2	57600	0	0	0	0	0	0	1572
8.2	57744	0	0	0	0	0	0	1512
8.2	57888	0	0	0	0	0	0	1599
8.2	58032	0	0	0	0	0	0	1617
8.2	58176	0	0	0	0	0	0	1542
8.2	58320	0	0	0	0	0	0	1533
8.2	58464	0	0	0	0	0	0	1641
8.2	58608	0	0	0	0	0	0	1596
8.2	58752	0	0	0	0	0	0	1473
8.2	58896	0	0	0	0	0	0	1536
8.2	59040	0	0	0	0	0	0	1569
8.2	59184	0	0	0	0	0	0	1617
8.2	59328	0	0	0	0	0	0	1464
8.2	59472	0	0	0	0	0	0	1482
8.2	59616	0	0	0	0	0	0	1506
8.2	59760	0	0	0	0	0	0	1479
8.2	59904	0	0	0	0	0	0	1578
8.2	60048	0	0	0	0	0	0	1485
8.2	60192	0	0	0	0	0	0	1545
8.2	60336	0	0	0	0	0	0	1527
8.2	60480	0	0	0	0	0	0	1629
8.2	60624	0	0	0	0	0	0	1578
8.2	60768	0	0	0	0	0	0	1632
8.2	60912	0	0	0	0	0	0	1509
8.2	61056	0	0	0	0	0	0	1389
8.2	61200	0	0	0	0	0	0	1611
8.2	61344	0	0	0	0	0	0	1596
8.2	61488	0	0	0	0	0	0	1503
8.2	61632	0	0	0	0	0	0	1500
8.2	61776	0	0	0	0	0	0	1512
8.2	61920	0	0	0	0	0	0	1575
8.2	62064	0	0	0	0	0	0	1527
8.2	62208	0	0	0	0	0	0	1404
8.2	62352	0	0	0	0	0	0	1515
8.2	62496	0	0	0	0	0	0	1551
8.2	62640	0	0	0	0	0	0	1407
8.2	62784	0	0	0	0	0	0	1428
8.2	62928	0	0	0	0	0	0	1521
8.2	63072	0	0	0	0	0	0	1494
8.2	63216	0	0	0	0	0	0	1482
8.2	63360	0	0	0	0	0	0	1482
8.2	63504	0	0	0	0	0	0	1449
8.2	63648	0	0	0	0	0	0	1485
8.2	63792	0	0	0	0	0	0	1500
8.2	63936	0	0	0	0	0	0	1560
8.2	64080	0	0	0	0	0	0	1494
8.2	64224	0	0	0	0	0	0	1392
8.2	64368	0	0	0	0	0	0	1476
8.2	64512	0	0	0	0	0	0	1500
8.2	64656	0	0	0	0	0	0	1527
8.2	64800	0	0	0	0	0	0	1536
8.2	64944	0	0	0	0	0	0	1530
8.2	65088	0	0	0	0	0	0	1500
8.2	65232	0	0	0	0	0	0	1545
8.2	65376	0	0	0	0	0	0	1587
8.2	65520	0	0	0	0	0	0	1515
8.2	65664	0	0	0	0	0	0	1503
8.2	65808	0	0	0	0	0	0	1467
8.2	65952	0	0	0	0	0	0	1569
8.2	66096	0	0	0	0	0	0	1515
8.2	66240	0	0	0	0	0	0	1506
8.2	66384	0	0	0	0	0	0	1614
8.2	66528	0	0	0	0	0	0	1530
8.2	66672	0	0	0	0	0	0	1521
8.2	66816	0	0	0	0	0	0	1572
8.2	66960	0	0	0	0	0	0	1590
8.2	67104	0	0	0	0	0	0	1611
8.2	67248	0	0	0	0	0	0	1623
8.2	67392	0	0	0	0	0	0	1551
8.2	67536	0	0	0	0	0	0	1545
8.2	67680	0	0	0	0	0	0	1527
8.2	67824	0	0	0	0	0	0	1551
8.2	67968	0	0	0	0	0	0	1515
8.2	68112	0	0	0	0	0	0	1518
8.2	68256	0	0	0	0	0	0	1596
8.2	68400	0	0	0	0	0	0	1548
8.2	68544	0	0	0	0	0	0	1569
8.2	68688	0	0	0	0	0	0	1485
8.2	68832	0	0	0	0	0	0	1470
8.2	68976	0	0	0	0	0	0	1506
8.2	69120	0	0	0	0	0	0	1512
9.3	43344	56	226	0	226	282	5812.42	4287
9.3	43488	37	200	0	200	237	4298.39	4008
9.3	43632	33	172	0	172	205	3630.99	3460
9.3	43776	27	141	0	141	168	2847.59	3335
9.3	43920	26	106	0	106	132	2221.48	3430
9.3	44064	32	84	0	84	116	2046.42	3369
9.3	44208	16	69	0	69	85	1458.17	3385
9.3	44352	18	55	0	55	73	1316.05	3130
9.3	44496	11	51	0	51	62	1099.57	3157
9.3	44640	13	44	0	44	57	1055.48	3191
9.3	44784	10	32	0	32	42	827.384	3211
9.3	44928	6	19	0	19	25	528.234	3241
9.3	45072	6	12	0	12	18	457.188	3292
9.3	45216	6	10	0	10	16	419.152	3286
9.3	45360	8	6	0	6	14	426.125	3136
9.3	45504	2	3	0	3	5	126.047	3319
9.3	45648	0	3	0	3	3	48.0304	3267
9.3	45792	0	2	0	2	2	50.0297	3169
9.3	45936	0	2	0	2	2	48.0323	3201
9.3	46080	0	2	0	2	2	50.0297	3399
9.3	46224	0	1	0	1	1	17.0196	3138
9.3	46368	0	1	0	1	1	19.0175	3045
9.3	46512	0	0	0	0	0	0	3021
9.3	46656	0	0	0	0	0	0	3060
9.3	46800	0	0	0	0	0	0	3069
9.3	46944	0	0	0	0	0	0	3195
9.3	47088	0	0	0	0	0	0	3171
9.3	47232	0	0	0	0	0	0	3225
9.3	47376	0	0	0	0	0	0	3237
9.3	47520	0	0	0	0	0	0	3234
9.3	47664	0	0	0	0	0	0	3204
9.3	47808	0	0	0	0	0	0	3234
9.3	47952	0	0	0	0	0	0	3246
9.3	48096	0	0	0	0	0	0	3258
9.3	48240	0	0	0	0	0	0	3123
9.3	48384	0	0	0	0	0	0	3210
9.3	48528	0	0	0	0	0	0	3081
9.3	48672	0	0	0	0	0	0	3222
9.3	48816	0	0	0	0	0	0	3210
9.3	48960	0	0	0	0	0	0	3264
9.3	49104	0	0	0	0	0	0	3168
9.3	49248	0	0	0	0	0	0	3225
9.3	49392	0	0	0	0	0	0	3348
9.3	49536	0	0	0	0	0	0	3444
9.3	49680	0	0	0	0	0	0	3456
9.3	49824	0	0	0	0	0	0	3363
9.3	49968	0	0	0	0	0	0	3414
9.3	50112	0	0	0	0	0	0	3303
9.3	50256	0	0	0	0	0	0	3237
9.3	50400	0	0	0	0	0	0	3348
9.3	50544	0	0	0	0	0	0	3273
9.3	50688	0	0	0	0	0	0	3312
9.3	50832	0	0	0	0	0	0	3258
9.3	50976	0	0	0	0	0	0	3207
9.3	51120	0	0	0	0	0	0	3069
9.3	51264	0	0	0	0	0	0	3246
9.3	51408	0	0	0	0	0	0	3411
9.3	51552	0	0	0	0	0	0	3396
9.3	51696	0	0	0	0	0	0	3504
9.3	51840	0	0	0	0	0	0	3429
9.3	51984	0	0	0	0	0	0	3291
9.3	52128	0	0	0	0	0	0	3336
9.3	52272	0	0	0	0	0	0	3207
9.3	52416	0	0	0	0	0	0	3228
9.3	52560	0	0	0	0	0	0	3354
9.3	52704	0	0	0	0	0	0	3210
9.3	52848	0	0	0	0	0	0	3396
9.3	52992	0	0	0	0	0	0	3552
9.3	53136	0	0	0	0	0	0	3501
9.3	53280	0	0	0	0	0	0	3498
9.3	53424	0	0	0	0	0	0	3429
9.3	53568	0	0	0	0	0	0	3417
9.3	53712	0	0	0	0	0	0	3387
9.3	53856	0	0	0	0	0	0	3402
9.3	54000	0	0	0	0	0	0	3489
9.3	54144	0	0	0	0	0	0	3297
9.3	54288	0	0	0	0	0	0	3273
9.3	54432	0	0	0	0	0	0	3339
9.3	54576	0	0	0	0	0	0	3285
9.3	54720	0	0	0	0	0	0	3276
9.3	54864	0	0	0	0	0	0	3471
9.3	55008	0	0	0	0	0	0	3291
9.3	55152	0	0	0	0	0	0	3318
9.3	55296	0	0	0	0	0	0	3282
9.3	55440	0	0	0	0	0	0	3393
9.3	55584	0	0	0	0	0	0	3321
9.3	55728	0	0	0	0	0	0	3351
9.3	55872	0	0	0	0	0	0	3453
9.3	56016	0	0	0	0	0	0	3429
9.3	56160	0	0	0	0	0	0	3318
9.3	56304	0	0	0	0	0	0	3315
9.3	56448	0	0	0	0	0	0	3429
9.3	56592	0	0	0	0	0	0	3330
9.3	56736	0	0	0	0	0	0	3306
9.3	56880	0	0	0	0	0	0	3357
9.3	57024	0	0	0	0	0	0	3378
9.3	57168	0	0	0	0	0	0	3450
9.3	57312	0	0	0	0	0	0	3405
9.3	57456	0	0	0	0	0	0	3405
9.3	57600	0	0	0	0	0	0	3318
9.3	57744	0	0	0	0	0	0	3381
9.3	57888	0	0	0	0	0	0	3348
9.3	58032	0	0	0	0	0	0	3297
9.3	58176	0	0	0	0	0	0	3288
9.3	58320	0	0	0	0	0	0	3321
9.3	58464	0	0	0	0	0	0	3420
9.3	58608	0	0	0	0	0	0	3291
9.3	58752	0	0	0	0	0	0	3201
9.3	58896	0	0	0	0	0	0	3369
9.3	59040	0	0	0	0	0	0	3321
9.3	59184	0	0	0	0	0	0	3378
9.3	59328	0	0	0	0	0	0	3333
9.3	59472	0	0	0	0	0	0	3300
9.3	59616	0	0	0	0	0	0	3297
9.3	59760	0	0	0	0	0	0	3372
9.3	59904	0	0	0	0	0	0	3390
9.3	60048	0	0	0	0	0	0	3183
9.3	60192	0	0	0	0	0	0	3276
9.3	60336	0	0	0	0	0	0	3309
9.3	60480	0	0	0	0	0	0	3183
9.3	60624	0	0	0	0	0	0	3279
9.3	60768	0	0	0	0	0	0	3240
9.3	60912	0	0	0	0	0	0	3285
9.3	61056	0	0	0	0	0	0	3201
9.3	61200	0	0	0	0	0	0	3183
9.3	61344	0	0	0	0	0	0	3255
9.3	61488	0	0	0	0	0	0	3321
9.3	61632	0	0	0	0	0	0	3222
9.3	61776	0	0	0	0	0	0	3243
9.3	61920	0	0	0	0	0	0	3231
9.3	62064	0	0	0	0	0	0	3255
9.3	62208	0	0	0	0	0	0	3264
9.3	62352	0	0	0	0	0	0	3414
9.3	62496	0	0	0	0	0	0	3264
9.3	62640	0	0	0	0	0	0	3279
9.3	62784	0	0	0	0	0	0	3192
9.3	62928	0	0	0	0	0	0	3246
9.3	63072	0	0	0	0	0	0	3204
9.3	63216	0	0	0	0	0	0	3285
9.3	63360	0	0	0	0	0	0	3189
9.3	63504	0	0	0	0	0	0	3282
9.3	63648	0	0	0	0	0	0	3264
9.3	63792	0	0	0	0	0	0	3321
9.3	63936	0	0	0	0	0	0	3480
9.3	64080	0	0	0	0	0	0	3567
9.3	64224	0	0	0	0	0	0	3414
9.3	64368	0	0	0	0	0	0	3267
9.3	64512	0	0	0	0	0	0	3219
9.3	64656	0	0	0	0	0	0	3363
9.3	64800	0	0	0	0	0	0	3324
9.3	64944	0	0	0	0	0	0	3408
9.3	65088	0	0	0	0	0	0	3432
9.3	65232	0	0	0	0	0	0	3258
9.3	65376	0	0	0	0	0	0	3177
9.3	65520	0	0	0	0	0	0	3318
9.3	65664	0	0	0	0	0	0	3306
9.3	65808	0	0	0	0	0	0	3186
9.3	65952	0	0	0	0	0	0	3273
9.3	66096	0	0	0	0	0	0	3288
9.3	66240	0	0	0	0	0	0	3186
9.3	66384	0	0	0	0	0	0	3405
9.3	66528	0	0	0	0	0	0	3183
9.3	66672	0	0	0	0	0	0	3153
9.3	66816	0	0	0	0	0	0	3342
9.3	66960	0	0	0	0	0	0	3402
9.3	67104	0	0	0	0	0	0	3075
9.3	67248	0	0	0	0	0	0	3204
9.3	67392	0	0	0	0	0	0	3336
9.3	67536	0	0	0	0	0	0	3336
9.3	67680	0	0	0	0	0	0	3423
9.3	67824	0	0	0	0	0	0	3399
9.3	67968	0	0	0	0	0	0	3279
9.3	68112	0	0	0	0	0	0	3354
9.3	68256	0	0	0	0	0	0	3444
9.3	68400	0	0	0	0	0	0	3336
9.3	68544	0	0	0	0	0	0	3300
9.3	68688	0	0	0	0	0	0	3357
9.3	68832	0	0	0	0	0	0	3291
9.3	68976	0	0	0	0	0	0	3447
9.3	69120	0	0	0	0	0	0	3426
10.2	43344	0	62	0	62	62	307.801	1194
10.2	43488	0	55	0	55	55	296.547	1194
10.2	43632	0	52	0	52	52	277.534	1155
10.2	43776	0	46	0	46	46	226.592	1098
10.2	43920	0	40	0	40	40	204.531	1110
10.2	44064	0	34	0	34	34	192.448	1176
10.2	44208	0	26	0	26	26	156.309	1233
10.2	44352	0	23	0	23	23	118.284	1263
10.2	44496	0	21	0	21	21	118.284	1278
10.2	44640	0	19	0	19	19	105.259	1200
10.2	44784	0	13	0	13	13	83.1981	1170
10.2	44928	0	10	0	10	10	52.1026	1137
10.2	45072	0	8	0	8	8	44.1212	1131
10.2	45216	0	6	0	6	6	48.1119	1161
10.2	45360	0	4	0	4	4	22.0606	1179
10.2	45504	0	4	0	4	4	22.0606	1197
10.2	45648	0	3	0	3	3	11.0303	1215
10.2	45792	0	3	0	3	3	13.0256	1116
10.2	45936	0	2	0	2	2	0	1158
10.2	46080	0	2	0	2	2	0	1206
10.2	46224	0	1	0	1	1	0	1173
10.2	46368	0	1	0	1	1	0	1152
10.2	46512	0	0	0	0	0	0	1191
10.2	46656	0	0	0	0	0	0	1212
10.2	46800	0	0	0	0	0	0	1140
10.2	46944	0	0	0	0	0	0	1086
10.2	47088	0	0	0	0	0	0	1131
10.2	47232	0	0	0	0	0	0	1074
10.2	47376	0	0	0	0	0	0	1083
10.2	47520	0	0	0	0	0	0	1095
10.2	47664	0	0	0	0	0	0	1095
10.2	47808	0	0	0	0	0	0	1092
10.2	47952	0	0	0	0	0	0	1080
10.2	48096	0	0	0	0	0	0	1068
10.2	48240	0	0	0	0	0	0	1065
10.2	48384	0	0	0	0	0	0	1125
10.2	48528	0	0	0	0	0	0	1050
10.2	48672	0	0	0	0	0	0	1032
10.2	48816	0	0	0	0	0	0	1155
10.2	48960	0	0	0	0	0	0	1185
10.2	49104	0	0	0	0	0	0	1128
10.2	49248	0	0	0	0	0	0	1149
10.2	49392	0	0	0	0	0	0	1083
10.2	49536	0	0	0	0	0	0	1110
10.2	49680	0	0	0	0	0	0	1122
10.2	49824	0	0	0	0	0	0	1128
10.2	49968	0	0	0	0	0	0	1125
10.2	50112	0	0	0	0	0	0	1158
10.2	50256	0	0	0	0	0	0	1149
10.2	50400	0	0	0	0	0	0	1077
10.2	50544	0	0	0	0	0	0	1146
10.2	50688	0	0	0	0	0	0	1146
10.2	50832	0	0	0	0	0	0	1080
10.2	50976	0	0	0	0	0	0	1161
10.2	51120	0	0	0	0	0	0	1218
10.2	51264	0	0	0	0	0	0	1185
10.2	51408	0	0	0	0	0	0	1113
10.2	51552	0	0	0	0	0	0	1122
10.2	51696	0	0	0	0	0	0	1113
10.2	51840	0	0	0	0	0	0	1215
10.2	51984	0	0	0	0	0	0	1167
10.2	52128	0	0	0	0	0	0	1086
10.2	52272	0	0	0	0	0	0	1161
10.2	52416	0	0	0	0	0	0	1146
10.2	52560	0	0	0	0	0	0	1083
10.2	52704	0	0	0	0	0	0	1128
10.2	52848	0	0	0	0	0	0	1140
10.2	52992	0	0	0	0	0	0	1125
10.2	53136	0	0	0	0	0	0	1083
10.2	53280	0	0	0	0	0	0	1110
10.2	53424	0	0	0	0	0	0	1146
10.2	53568	0	0	0	0	0	0	1161
10.2	53712	0	0	0	0	0	0	1137
10.2	53856	0	0	0	0	0	0	1170
10.2	54000	0	0	0	0	0	0	1167
10.2	54144	0	0	0	0	0	0	1116
10.2	54288	0	0	0	0	0	0	1104
10.2	54432	0	0	0	0	0	0	1137
10.2	54576	0	0	0	0	0	0	1128
10.2	54720	0	0	0	0	0	0	1158
10.2	54864	0	0	0	0	0	0	1197
10.2	55008	0	0	0	0	0	0	1182
10.2	55152	0	0	0	0	0	0	1158
10.2	55296	0	0	0	0	0	0	1128
10.2	55440	0	0	0	0	0	0	1095
10.2	55584	0	0	0	0	0	0	1113
10.2	55728	0	0	0	0	0	0	1125
10.2	55872	0	0	0	0	0	0	1095
10.2	56016	0	0	0	0	0	0	1197
10.2	56160	0	0	0	0	0	0	1218
10.2	56304	0	0	0	0	0	0	1113
10.2	56448	0	0	0	0	0	0	1107
10.2	56592	0	0	0	0	0	0	1149
10.2	56736	0	0	0	0	0	0	1197
10.2	56880	0	0	0	0	0	0	1101
10.2	57024	0	0	0	0	0	0	1176
10.2	57168	0	0	0	0	0	0	1128
10.2	57312	0	0	0	0	0	0	1083
10.2	57456	0	0	0	0	0	0	1140
10.2	57600	0	0	0	0	0	0	1137
10.2	57744	0	0	0	0	0	0	1170
10.2	57888	0	0	0	0	0	0	1293
10.2	58032	0	0	0	0	0	0	1185
10.2	58176	0	0	0	0	0	0	1125
10.2	58320	0	0	0	0	0	0	1143
10.2	58464	0	0	0	0	0	0	1179
10.2	58608	0	0	0	0	0	0	1119
10.2	58752	0	0	0	0	0	0	996
10.2	58896	0	0	0	0	0	0	1194
10.2	59040	0	0	0	0	0	0	1233
10.2	59184	0	0	0	0	0	0	1179
10.2	59328	0	0	0	0	0	0	1176
10.2	59472	0	0	0	0	0	0	1173
10.2	59616	0	0	0	0	0	0	1077
10.2	59760	0	0	0	0	0	0	1122
10.2	59904	0	0	0	0	0	0	1224
10.2	60048	0	0	0	0	0	0	1188
10.2	60192	0	0	0	0	0	0	1200
10.2	60336	0	0	0	0	0	0	1194
10.2	60480	0	0	0	0	0	0	1152
10.2	60624	0	0	0	0	0	0	1140
10.2	60768	0	0	0	0	0	0	1146
10.2	60912	0	0	0	0	0	0	1176
10.2	61056	0	0	0	0	0	0	1056
10.2	61200	0	0	0	0	0	0	1023
10.2	61344	0	0	0	0	0	0	1233
10.2	61488	0	0	0	0	0	0	1260
10.2	61632	0	0	0	0	0	0	1227
10.2	61776	0	0	0	0	0	0	1092
10.2	61920	0	0	0	0	0	0	1086
10.2	62064	0	0	0	0	0	0	1056
10.2	62208	0	0	0	0	0	0	1029
10.2	62352	0	0	0	0	0	0	1071
10.2	62496	0	0	0	0	0	0	1083
10.2	62640	0	0	0	0	0	0	1140
10.2	62784	0	0	0	0	0	0	1149
10.2	62928	0	0	0	0	0	0	1113
10.2	63072	0	0	0	0	0	0	1026
10.2	63216	0	0	0	0	0	0	1011
10.2	63360	0	0	0	0	0	0	1077
10.2	63504	0	0	0	0	0	0	1020
10.2	63648	0	0	0	0	0	0	1017
10.2	63792	0	0	0	0	0	0	1074
10.2	63936	0	0	0	0	0	0	948
10.2	64080	0	0	0	0	0	0	1113
10.2	64224	0	0	0	0	0	0	1074
10.2	64368	0	0	0	0	0	0	1101
10.2	64512	0	0	0	0	0	0	1122
10.2	64656	0	0	0	0	0	0	1092
10.2	64800	0	0	0	0	0	0	1086
10.2	64944	0	0	0	0	0	0	1161
10.2	65088	0	0	0	0	0	0	1149
10.2	65232	0	0	0	0	0	0	1065
10.2	65376	0	0	0	0	0	0	1143
10.2	65520	0	0	0	0	0	0	1086
10.2	65664	0	0	0	0	0	0	1116
10.2	65808	0	0	0	0	0	0	1008
10.2	65952	0	0	0	0	0	0	1041
10.2	66096	0	0	0	0	0	0	1113
10.2	66240	0	0	0	0	0	0	1137
10.2	66384	0	0	0	0	0	0	1089
10.2	66528	0	0	0	0	0	0	1071
10.2	66672	0	0	0	0	0	0	1146
10.2	66816	0	0	0	0	0	0	1149
10.2	66960	0	0	0	0	0	0	1062
10.2	67104	0	0	0	0	0	0	1086
10.2	67248	0	0	0	0	0	0	1176
10.2	67392	0	0	0	0	0	0	1197
10.2	67536	0	0	0	0	0	0	1197
10.2	67680	0	0	0	0	0	0	1179
10.2	67824	0	0	0	0	0	0	1071
10.2	67968	0	0	0	0	0	0	1167
10.2	68112	0	0	0	0	0	0	1050
10.2	68256	0	0	0	0	0	0	1074
10.2	68400	0	0	0	0	0	0	1098
10.2	68544	0	0	0	0	0	0	1161
10.2	68688	0	0	0	0	0	0	1170
10.2	68832	0	0	0	0	0	0	1185
10.2	68976	0	0	0	0	0	0	1194
10.2	69120	0	0	0	0	0	0	1182
11.1	43344	0	30	0	30	30	55.1515	879
11.1	43488	0	27	0	27	27	51.165	771
11.1	43632	0	23	0	23	23	40.1347	813
11.1	43776	0	18	0	18	18	54.2222	846
11.1	43920	0	16	0	16	16	36.1481	942
11.1	44064	0	15	0	15	15	40.1347	975
11.1	44208	0	14	0	14	14	44.1254	945
11.1	44352	0	13	0	13	13	40.1347	990
11.1	44496	0	10	0	10	10	33.0909	945
11.1	44640	0	7	0	7	7	31.0976	1026
11.1	44784	0	3	0	3	3	22.0606	1020
11.1	44928	0	3	0	3	3	15.0222	924
11.1	45072	0	2	0	2	2	11.0303	846
11.1	45216	0	2	0	2	2	11.0303	912
11.1	45360	0	1	0	1	1	11.0303	879
11.1	45504	0	1	0	1	1	11.0303	846
11.1	45648	0	0	0	0	0	0	825
11.1	45792	0	0	0	0	0	0	855
11.1	45936	0	0	0	0	0	0	867
11.1	46080	0	0	0	0	0	0	765
11.1	46224	0	0	0	0	0	0	741
11.1	46368	0	0	0	0	0	0	762
11.1	46512	0	0	0	0	0	0	774
11.1	46656	0	0	0	0	0	0	789
11.1	46800	0	0	0	0	0	0	777
11.1	46944	0	0	0	0	0	0	729
11.1	47088	0	0	0	0	0	0	720
11.1	47232	0	0	0	0	0	0	762
11.1	47376	0	0	0	0	0	0	759
11.1	47520	0	0	0	0	0	0	807
11.1	47664	0	0	0	0	0	0	825
11.1	47808	0	0	0	0	0	0	762
11.1	47952	0	0	0	0	0	0	777
11.1	48096	0	0	0	0	0	0	795
11.1	48240	0	0	0	0	0	0	771
11.1	48384	0	0	0	0	0	0	765
11.1	48528	0	0	0	0	0	0	765
11.1	48672	0	0	0	0	0	0	816
11.1	48816	0	0	0	0	0	0	795
11.1	48960	0	0	0	0	0	0	774
11.1	49104	0	0	0	0	0	0	831
11.1	49248	0	0	0	0	0	0	837
11.1	49392	0	0	0	0	0	0	789
11.1	49536	0	0	0	0	0	0	750
11.1	49680	0	0	0	0	0	0	762
11.1	49824	0	0	0	0	0	0	771
11.1	49968	0	0	0	0	0	0	786
11.1	50112	0	0	0	0	0	0	780
11.1	50256	0	0	0	0	0	0	729
11.1	50400	0	0	0	0	0	0	828
11.1	50544	0	0	0	0	0	0	858
11.1	50688	0	0	0	0	0	0	834
11.1	50832	0	0	0	0	0	0	810
11.1	50976	0	0	0	0	0	0	831
11.1	51120	0	0	0	0	0	0	732
11.1	51264	0	0	0	0	0	0	831
11.1	51408	0	0	0	0	0	0	840
11.1	51552	0	0	0	0	0	0	867
11.1	51696	0	0	0	0	0	0	822
11.1	51840	0	0	0	0	0	0	795
11.1	51984	0	0	0	0	0	0	780
11.1	52128	0	0	0	0	0	0	837
11.1	52272	0	0	0	0	0	0	822
11.1	52416	0	0	0	0	0	0	846
11.1	52560	0	0	0	0	0	0	873
11.1	52704	0	0	0	0	0	0	864
11.1	52848	0	0	0	0	0	0	855
11.1	52992	0	0	0	0	0	0	831
11.1	53136	0	0	0	0	0	0	828
11.1	53280	0	0	0	0	0	0	855
11.1	53424	0	0	0	0	0	0	867
11.1	53568	0	0	0	0	0	0	873
11.1	53712	0	0	0	0	0	0	897
11.1	53856	0	0	0	0	0	0	891
11.1	54000	0	0	0	0	0	0	885
11.1	54144	0	0	0	0	0	0	936
11.1	54288	0	0	0	0	0	0	870
11.1	54432	0	0	0	0	0	0	807
11.1	54576	0	0	0	0	0	0	759
11.1	54720	0	0	0	0	0	0	837
11.1	54864	0	0	0	0	0	0	852
11.1	55008	0	0	0	0	0	0	828
11.1	55152	0	0	0	0	0	0	822
11.1	55296	0	0	0	0	0	0	873
11.1	55440	0	0	0	0	0	0	831
11.1	55584	0	0	0	0	0	0	828
11.1	55728	0	0	0	0	0	0	837
11.1	55872	0	0	0	0	0	0	846
11.1	56016	0	0	0	0	0	0	852
11.1	56160	0	0	0	0	0	0	813
11.1	56304	0	0	0	0	0	0	822
11.1	56448	0	0	0	0	0	0	786
11.1	56592	0	0	0	0	0	0	837
11.1	56736	0	0	0	0	0	0	807
11.1	56880	0	0	0	0	0	0	795
11.1	57024	0	0	0	0	0	0	765
11.1	57168	0	0	0	0	0	0	759
11.1	57312	0	0	0	0	0	0	804
11.1	57456	0	0	0	0	0	0	861
11.1	57600	0	0	0	0	0	0	762
11.1	57744	0	0	0	0	0	0	813
11.1	57888	0	0	0	0	0	0	768
11.1	58032	0	0	0	0	0	0	774
11.1	58176	0	0	0	0	0	0	840
11.1	58320	0	0	0	0	0	0	798
11.1	58464	0	0	0	0	0	0	801
11.1	58608	0	0	0	0	0	0	798
11.1	58752	0	0	0	0	0	0	864
11.1	58896	0	0	0	0	0	0	891
11.1	59040	0	0	0	0	0	0	810
11.1	59184	0	0	0	0	0	0	801
11.1	59328	0	0	0	0	0	0	816
11.1	59472	0	0	0	0	0	0	897
11.1	59616	0	0	0	0	0	0	855
11.1	59760	0	0	0	0	0	0	849
11.1	59904	0	0	0	0	0	0	852
11.1	60048	0	0	0	0	0	0	855
11.1	60192	0	0	0	0	0	0	777
11.1	60336	0	0	0	0	0	0	762
11.1	60480	0	0	0	0	0	0	771
11.1	60624	0	0	0	0	0	0	783
11.1	60768	0	0	0	0	0	0	804
11.1	60912	0	0	0	0	0	0	837
11.1	61056	0	0	0	0	0	0	825
11.1	61200	0	0	0	0	0	0	885
11.1	61344	0	0	0	0	0	0	885
11.1	61488	0	0	0	0	0	0	828
11.1	61632	0	0	0	0	0	0	810
11.1	61776	0	0	0	0	0	0	819
11.1	61920	0	0	0	0	0	0	873
11.1	62064	0	0	0	0	0	0	849
11.1	62208	0	0	0	0	0	0	804
11.1	62352	0	0	0	0	0	0	873
11.1	62496	0	0	0	0	0	0	873
11.1	62640	0	0	0	0	0	0	771
11.1	62784	0	0	0	0	0	0	843
11.1	62928	0	0	0	0	0	0	840
11.1	63072	0	0	0	0	0	0	879
11.1	63216	0	0	0	0	0	0	807
11.1	63360	0	0	0	0	0	0	786
11.1	63504	0	0	0	0	0	0	873
11.1	63648	0	0	0	0	0	0	870
11.1	63792	0	0	0	0	0	0	840
11.1	63936	0	0	0	0	0	0	891
11.1	64080	0	0	0	0	0	0	846
11.1	64224	0	0	0	0	0	0	816
11.1	64368	0	0	0	0	0	0	882
11.1	64512	0	0	0	0	0	0	927
11.1	64656	0	0	0	0	0	0	891
11.1	64800	0	0	0	0	0	0	888
11.1	64944	0	0	0	0	0	0	810
11.1	65088	0	0	0	0	0	0	816
11.1	65232	0	0	0	0	0	0	786
11.1	65376	0	0	0	0	0	0	861
11.1	65520	0	0	0	0	0	0	846
11.1	65664	0	0	0	0	0	0	858
11.1	65808	0	0	0	0	0	0	801
11.1	65952	0	0	0	0	0	0	810
11.1	66096	0	0	0	0	0	0	834
11.1	66240	0	0	0	0	0	0	816
11.1	66384	0	0	0	0	0	0	777
11.1	66528	0	0	0	0	0	0	825
11.1	66672	0	0	0	0	0	0	819
11.1	66816	0	0	0	0	0	0	783
11.1	66960	0	0	0	0	0	0	804
11.1	67104	0	0	0	0	0	0	744
11.1	67248	0	0	0	0	0	0	765
11.1	67392	0	0	0	0	0	0	876
11.1	67536	0	0	0	0	0	0	813
11.1	67680	0	0	0	0	0	0	831
11.1	67824	0	0	0	0	0	0	822
11.1	67968	0	0	0	0	0	0	846
11.1	68112	0	0	0	0	0	0	894
11.1	68256	0	0	0	0	0	0	852
11.1	68400	0	0	0	0	0	0	807
11.1	68544	0	0	0	0	0	0	879
11.1	68688	0	0	0	0	0	0	843
11.1	68832	0	0	0	0	0	0	864
11.1	68976	0	0	0	0	0	0	861
11.1	69120	0	0	0	0	0	0	819
12.3	43344	0	27	0	27	27	22.0606	1563
12.3	43488	0	24	0	24	24	26.0513	1617
12.3	43632	0	21	0	21	21	13.0256	1656
12.3	43776	0	19	0	19	19	11.0303	1716
12.3	43920	0	17	0	17	17	13.0256	1650
12.3	44064	0	14	0	14	14	13.0256	1644
12.3	44208	0	10	0	10	10	13.0256	1635
12.3	44352	0	8	0	8	8	13.0256	1536
12.3	44496	0	8	0	8	8	11.0303	1590
12.3	44640	0	6	0	6	6	11.0303	1596
12.3	44784	0	5	0	5	5	11.0303	1437
12.3	44928	0	2	0	2	2	0	1470
12.3	45072	0	2	0	2	2	0	1560
12.3	45216	0	2	0	2	2	0	1536
12.3	45360	0	2	0	2	2	0	1557
12.3	45504	0	1	0	1	1	0	1491
12.3	45648	0	1	0	1	1	0	1515
12.3	45792	0	1	0	1	1	0	1530
12.3	45936	0	1	0	1	1	0	1488
[truncated: 34,001 more rows]
