# Supplementary material for: GEODE: an in silico tool that translates in vitro to in vivo predictions of tuberculosis antibiotic combination efficacy
Source: Front Pharmacol. 2025 Oct 17;16:1639673. doi: 10.3389/fphar.2025.1639673 (PMC12575316; doi:10.3389/fphar.2025.1639673)
Supplement: Supplementary file 2 [file Supplementaryfile4.zip › simulation_data/HRZE-ANNH-max-noInoc.csv]

exp	time	Int.Mtb.	Ext.Mtb.	repExtMtb	NonReplExt.Mtb.	TotMtb.	TotMtbInGranScaledRing	TotPethot
2.2	43344	0	18	0	18	18	101.272	1119
2.2	43488	0	15	0	15	15	111.249	1128
2.2	43632	0	12	0	12	12	89.1866	1044
2.2	43776	0	8	0	8	8	44.1233	996
2.2	43920	0	7	0	7	7	50.1085	1050
2.2	44064	0	6	0	6	6	50.1085	1095
2.2	44208	0	5	0	5	5	50.1085	1182
2.2	44352	0	3	0	3	3	24.0559	1155
2.2	44496	0	2	0	2	2	13.0256	1167
2.2	44640	0	0	0	0	0	0	1164
2.2	44784	0	0	0	0	0	0	1158
2.2	44928	0	0	0	0	0	0	1056
2.2	45072	0	0	0	0	0	0	1086
2.2	45216	0	0	0	0	0	0	1074
2.2	45360	0	0	0	0	0	0	1002
2.2	45504	0	0	0	0	0	0	1095
2.2	45648	0	0	0	0	0	0	1038
2.2	45792	0	0	0	0	0	0	1056
2.2	45936	0	0	0	0	0	0	1146
2.2	46080	0	0	0	0	0	0	1074
2.2	46224	0	0	0	0	0	0	1116
2.2	46368	0	0	0	0	0	0	1014
2.2	46512	0	0	0	0	0	0	1071
2.2	46656	0	0	0	0	0	0	1074
2.2	46800	0	0	0	0	0	0	1074
2.2	46944	0	0	0	0	0	0	1092
2.2	47088	0	0	0	0	0	0	1092
2.2	47232	0	0	0	0	0	0	1059
2.2	47376	0	0	0	0	0	0	1110
2.2	47520	0	0	0	0	0	0	1029
2.2	47664	0	0	0	0	0	0	984
2.2	47808	0	0	0	0	0	0	993
2.2	47952	0	0	0	0	0	0	1056
2.2	48096	0	0	0	0	0	0	1119
2.2	48240	0	0	0	0	0	0	1161
2.2	48384	0	0	0	0	0	0	1047
2.2	48528	0	0	0	0	0	0	1044
2.2	48672	0	0	0	0	0	0	1137
2.2	48816	0	0	0	0	0	0	1146
2.2	48960	0	0	0	0	0	0	1059
2.2	49104	0	0	0	0	0	0	999
2.2	49248	0	0	0	0	0	0	1062
2.2	49392	0	0	0	0	0	0	1077
2.2	49536	0	0	0	0	0	0	1056
2.2	49680	0	0	0	0	0	0	1011
2.2	49824	0	0	0	0	0	0	1038
2.2	49968	0	0	0	0	0	0	1026
2.2	50112	0	0	0	0	0	0	1038
2.2	50256	0	0	0	0	0	0	954
2.2	50400	0	0	0	0	0	0	993
2.2	50544	0	0	0	0	0	0	1014
2.2	50688	0	0	0	0	0	0	1095
2.2	50832	0	0	0	0	0	0	1038
2.2	50976	0	0	0	0	0	0	1053
2.2	51120	0	0	0	0	0	0	1029
2.2	51264	0	0	0	0	0	0	1065
2.2	51408	0	0	0	0	0	0	1134
2.2	51552	0	0	0	0	0	0	1047
2.2	51696	0	0	0	0	0	0	1059
2.2	51840	0	0	0	0	0	0	1053
2.2	51984	0	0	0	0	0	0	1044
2.2	52128	0	0	0	0	0	0	1080
2.2	52272	0	0	0	0	0	0	1080
2.2	52416	0	0	0	0	0	0	1125
2.2	52560	0	0	0	0	0	0	1062
2.2	52704	0	0	0	0	0	0	1098
2.2	52848	0	0	0	0	0	0	1101
2.2	52992	0	0	0	0	0	0	1074
2.2	53136	0	0	0	0	0	0	1041
2.2	53280	0	0	0	0	0	0	1107
2.2	53424	0	0	0	0	0	0	1047
2.2	53568	0	0	0	0	0	0	1050
2.2	53712	0	0	0	0	0	0	984
2.2	53856	0	0	0	0	0	0	993
2.2	54000	0	0	0	0	0	0	969
2.2	54144	0	0	0	0	0	0	1014
2.2	54288	0	0	0	0	0	0	936
2.2	54432	0	0	0	0	0	0	927
2.2	54576	0	0	0	0	0	0	921
2.2	54720	0	0	0	0	0	0	909
2.2	54864	0	0	0	0	0	0	843
2.2	55008	0	0	0	0	0	0	936
2.2	55152	0	0	0	0	0	0	1041
2.2	55296	0	0	0	0	0	0	978
2.2	55440	0	0	0	0	0	0	999
2.2	55584	0	0	0	0	0	0	1002
2.2	55728	0	0	0	0	0	0	1128
2.2	55872	0	0	0	0	0	0	1062
2.2	56016	0	0	0	0	0	0	1044
2.2	56160	0	0	0	0	0	0	1056
2.2	56304	0	0	0	0	0	0	993
2.2	56448	0	0	0	0	0	0	978
2.2	56592	0	0	0	0	0	0	1005
2.2	56736	0	0	0	0	0	0	1032
2.2	56880	0	0	0	0	0	0	1089
2.2	57024	0	0	0	0	0	0	1062
2.2	57168	0	0	0	0	0	0	1131
2.2	57312	0	0	0	0	0	0	1173
2.2	57456	0	0	0	0	0	0	1122
2.2	57600	0	0	0	0	0	0	1023
2.2	57744	0	0	0	0	0	0	999
2.2	57888	0	0	0	0	0	0	993
2.2	58032	0	0	0	0	0	0	918
2.2	58176	0	0	0	0	0	0	924
2.2	58320	0	0	0	0	0	0	1002
2.2	58464	0	0	0	0	0	0	1014
2.2	58608	0	0	0	0	0	0	999
2.2	58752	0	0	0	0	0	0	1059
2.2	58896	0	0	0	0	0	0	1017
2.2	59040	0	0	0	0	0	0	1011
2.2	59184	0	0	0	0	0	0	1002
2.2	59328	0	0	0	0	0	0	975
2.2	59472	0	0	0	0	0	0	948
2.2	59616	0	0	0	0	0	0	1020
2.2	59760	0	0	0	0	0	0	1101
2.2	59904	0	0	0	0	0	0	1107
2.2	60048	0	0	0	0	0	0	1059
2.2	60192	0	0	0	0	0	0	1005
2.2	60336	0	0	0	0	0	0	1026
2.2	60480	0	0	0	0	0	0	1035
2.2	60624	0	0	0	0	0	0	996
2.2	60768	0	0	0	0	0	0	1014
2.2	60912	0	0	0	0	0	0	1062
2.2	61056	0	0	0	0	0	0	984
2.2	61200	0	0	0	0	0	0	981
2.2	61344	0	0	0	0	0	0	1038
2.2	61488	0	0	0	0	0	0	1038
2.2	61632	0	0	0	0	0	0	999
2.2	61776	0	0	0	0	0	0	1002
2.2	61920	0	0	0	0	0	0	936
2.2	62064	0	0	0	0	0	0	1029
2.2	62208	0	0	0	0	0	0	1026
2.2	62352	0	0	0	0	0	0	981
2.2	62496	0	0	0	0	0	0	1077
2.2	62640	0	0	0	0	0	0	1011
2.2	62784	0	0	0	0	0	0	1005
2.2	62928	0	0	0	0	0	0	1008
2.2	63072	0	0	0	0	0	0	1011
2.2	63216	0	0	0	0	0	0	1008
2.2	63360	0	0	0	0	0	0	936
2.2	63504	0	0	0	0	0	0	1074
2.2	63648	0	0	0	0	0	0	1044
2.2	63792	0	0	0	0	0	0	1041
2.2	63936	0	0	0	0	0	0	975
2.2	64080	0	0	0	0	0	0	1035
2.2	64224	0	0	0	0	0	0	1077
2.2	64368	0	0	0	0	0	0	1002
2.2	64512	0	0	0	0	0	0	969
2.2	64656	0	0	0	0	0	0	1008
2.2	64800	0	0	0	0	0	0	963
2.2	64944	0	0	0	0	0	0	1005
2.2	65088	0	0	0	0	0	0	1071
2.2	65232	0	0	0	0	0	0	933
2.2	65376	0	0	0	0	0	0	1044
2.2	65520	0	0	0	0	0	0	1065
2.2	65664	0	0	0	0	0	0	1155
2.2	65808	0	0	0	0	0	0	1143
2.2	65952	0	0	0	0	0	0	1137
2.2	66096	0	0	0	0	0	0	1110
2.2	66240	0	0	0	0	0	0	1062
2.2	66384	0	0	0	0	0	0	1053
2.2	66528	0	0	0	0	0	0	1038
2.2	66672	0	0	0	0	0	0	975
2.2	66816	0	0	0	0	0	0	1065
2.2	66960	0	0	0	0	0	0	1032
2.2	67104	0	0	0	0	0	0	939
2.2	67248	0	0	0	0	0	0	966
2.2	67392	0	0	0	0	0	0	990
2.2	67536	0	0	0	0	0	0	990
2.2	67680	0	0	0	0	0	0	1047
2.2	67824	0	0	0	0	0	0	1053
2.2	67968	0	0	0	0	0	0	915
2.2	68112	0	0	0	0	0	0	1011
2.2	68256	0	0	0	0	0	0	1098
2.2	68400	0	0	0	0	0	0	1017
2.2	68544	0	0	0	0	0	0	1059
2.2	68688	0	0	0	0	0	0	957
2.2	68832	0	0	0	0	0	0	996
2.2	68976	0	0	0	0	0	0	1044
2.2	69120	0	0	0	0	0	0	1065
3.2	43344	0	366	0	366	366	3024.01	3210
3.2	43488	0	307	0	307	307	2602.29	3261
3.2	43632	0	252	0	252	252	2155.55	3201
3.2	43776	0	211	0	211	211	1755.31	3249
3.2	43920	0	173	0	173	173	1469.04	3273
3.2	44064	0	129	0	129	129	1048.63	3231
3.2	44208	0	109	0	109	109	865.349	3282
3.2	44352	0	90	0	90	90	725.842	3315
3.2	44496	0	75	0	75	75	597.99	3270
3.2	44640	0	57	0	57	57	449.532	3387
3.2	44784	0	38	0	38	38	291.171	3273
3.2	44928	0	33	0	33	33	253.777	3213
3.2	45072	0	30	0	30	30	238.432	3201
3.2	45216	0	24	0	24	24	196.333	3222
3.2	45360	0	21	0	21	21	177.024	3291
3.2	45504	0	18	0	18	18	138.324	3300
3.2	45648	0	16	0	16	16	139.687	3132
3.2	45792	0	12	0	12	12	99.5108	3045
3.2	45936	0	11	0	11	11	90.6854	3201
3.2	46080	0	8	0	8	8	68.6156	3153
3.2	46224	0	7	0	7	7	57.3677	3216
3.2	46368	0	5	0	5	5	47.2344	3063
3.2	46512	0	4	0	4	4	38.1974	3117
3.2	46656	0	3	0	3	3	23.3939	3108
3.2	46800	0	3	0	3	3	23.3939	3132
3.2	46944	0	2	0	2	2	14.1414	3090
3.2	47088	0	2	0	2	2	16.1368	3132
3.2	47232	0	2	0	2	2	14.1414	3285
3.2	47376	0	2	0	2	2	16.1368	3204
3.2	47520	0	1	0	1	1	3.11111	3345
3.2	47664	0	1	0	1	1	3.11111	3225
3.2	47808	0	1	0	1	1	3.11111	3222
3.2	47952	0	1	0	1	1	3.11111	3312
3.2	48096	0	1	0	1	1	3.11111	3189
3.2	48240	0	1	0	1	1	3.11111	3009
3.2	48384	0	1	0	1	1	3.11111	2979
3.2	48528	0	0	0	0	0	0	3042
3.2	48672	0	0	0	0	0	0	3051
3.2	48816	0	0	0	0	0	0	3192
3.2	48960	0	0	0	0	0	0	3291
3.2	49104	0	0	0	0	0	0	3342
3.2	49248	0	0	0	0	0	0	3165
3.2	49392	0	0	0	0	0	0	3297
3.2	49536	0	0	0	0	0	0	3264
3.2	49680	0	0	0	0	0	0	3258
3.2	49824	0	0	0	0	0	0	3174
3.2	49968	0	0	0	0	0	0	3246
3.2	50112	0	0	0	0	0	0	3216
3.2	50256	0	0	0	0	0	0	3294
3.2	50400	0	0	0	0	0	0	3288
3.2	50544	0	0	0	0	0	0	3201
3.2	50688	0	0	0	0	0	0	3210
3.2	50832	0	0	0	0	0	0	3192
3.2	50976	0	0	0	0	0	0	3195
3.2	51120	0	0	0	0	0	0	3087
3.2	51264	0	0	0	0	0	0	3147
3.2	51408	0	0	0	0	0	0	3096
3.2	51552	0	0	0	0	0	0	3153
3.2	51696	0	0	0	0	0	0	3087
3.2	51840	0	0	0	0	0	0	3162
3.2	51984	0	0	0	0	0	0	3210
3.2	52128	0	0	0	0	0	0	3252
3.2	52272	0	0	0	0	0	0	3207
3.2	52416	0	0	0	0	0	0	3225
3.2	52560	0	0	0	0	0	0	3141
3.2	52704	0	0	0	0	0	0	3231
3.2	52848	0	0	0	0	0	0	3258
3.2	52992	0	0	0	0	0	0	3135
3.2	53136	0	0	0	0	0	0	3129
3.2	53280	0	0	0	0	0	0	3309
3.2	53424	0	0	0	0	0	0	3063
3.2	53568	0	0	0	0	0	0	3120
3.2	53712	0	0	0	0	0	0	3189
3.2	53856	0	0	0	0	0	0	3150
3.2	54000	0	0	0	0	0	0	3084
3.2	54144	0	0	0	0	0	0	3126
3.2	54288	0	0	0	0	0	0	3129
3.2	54432	0	0	0	0	0	0	3108
3.2	54576	0	0	0	0	0	0	3411
3.2	54720	0	0	0	0	0	0	3249
3.2	54864	0	0	0	0	0	0	3303
3.2	55008	0	0	0	0	0	0	3138
3.2	55152	0	0	0	0	0	0	3123
3.2	55296	0	0	0	0	0	0	3135
3.2	55440	0	0	0	0	0	0	3015
3.2	55584	0	0	0	0	0	0	3066
3.2	55728	0	0	0	0	0	0	3066
3.2	55872	0	0	0	0	0	0	3117
3.2	56016	0	0	0	0	0	0	3123
3.2	56160	0	0	0	0	0	0	3093
3.2	56304	0	0	0	0	0	0	3126
3.2	56448	0	0	0	0	0	0	3255
3.2	56592	0	0	0	0	0	0	3264
3.2	56736	0	0	0	0	0	0	3162
3.2	56880	0	0	0	0	0	0	3189
3.2	57024	0	0	0	0	0	0	3120
3.2	57168	0	0	0	0	0	0	3330
3.2	57312	0	0	0	0	0	0	3219
3.2	57456	0	0	0	0	0	0	3186
3.2	57600	0	0	0	0	0	0	3069
3.2	57744	0	0	0	0	0	0	3120
3.2	57888	0	0	0	0	0	0	3228
3.2	58032	0	0	0	0	0	0	3171
3.2	58176	0	0	0	0	0	0	3162
3.2	58320	0	0	0	0	0	0	3102
3.2	58464	0	0	0	0	0	0	3153
3.2	58608	0	0	0	0	0	0	3273
3.2	58752	0	0	0	0	0	0	3165
3.2	58896	0	0	0	0	0	0	3264
3.2	59040	0	0	0	0	0	0	3207
3.2	59184	0	0	0	0	0	0	2988
3.2	59328	0	0	0	0	0	0	3054
3.2	59472	0	0	0	0	0	0	3045
3.2	59616	0	0	0	0	0	0	3102
3.2	59760	0	0	0	0	0	0	3171
3.2	59904	0	0	0	0	0	0	3213
3.2	60048	0	0	0	0	0	0	3288
3.2	60192	0	0	0	0	0	0	3204
3.2	60336	0	0	0	0	0	0	3183
3.2	60480	0	0	0	0	0	0	3045
3.2	60624	0	0	0	0	0	0	3189
3.2	60768	0	0	0	0	0	0	3006
3.2	60912	0	0	0	0	0	0	3066
3.2	61056	0	0	0	0	0	0	3120
3.2	61200	0	0	0	0	0	0	3126
3.2	61344	0	0	0	0	0	0	3168
3.2	61488	0	0	0	0	0	0	3147
3.2	61632	0	0	0	0	0	0	3108
3.2	61776	0	0	0	0	0	0	3243
3.2	61920	0	0	0	0	0	0	3267
3.2	62064	0	0	0	0	0	0	3165
3.2	62208	0	0	0	0	0	0	3153
3.2	62352	0	0	0	0	0	0	3336
3.2	62496	0	0	0	0	0	0	3255
3.2	62640	0	0	0	0	0	0	3222
3.2	62784	0	0	0	0	0	0	3090
3.2	62928	0	0	0	0	0	0	3285
3.2	63072	0	0	0	0	0	0	3339
3.2	63216	0	0	0	0	0	0	3192
3.2	63360	0	0	0	0	0	0	3249
3.2	63504	0	0	0	0	0	0	3132
3.2	63648	0	0	0	0	0	0	3204
3.2	63792	0	0	0	0	0	0	3204
3.2	63936	0	0	0	0	0	0	3318
3.2	64080	0	0	0	0	0	0	3117
3.2	64224	0	0	0	0	0	0	3078
3.2	64368	0	0	0	0	0	0	3177
3.2	64512	0	0	0	0	0	0	3075
3.2	64656	0	0	0	0	0	0	3162
3.2	64800	0	0	0	0	0	0	3108
3.2	64944	0	0	0	0	0	0	3168
3.2	65088	0	0	0	0	0	0	3381
3.2	65232	0	0	0	0	0	0	3069
3.2	65376	0	0	0	0	0	0	3144
3.2	65520	0	0	0	0	0	0	3306
3.2	65664	0	0	0	0	0	0	3234
3.2	65808	0	0	0	0	0	0	3216
3.2	65952	0	0	0	0	0	0	3273
3.2	66096	0	0	0	0	0	0	3171
3.2	66240	0	0	0	0	0	0	3246
3.2	66384	0	0	0	0	0	0	3252
3.2	66528	0	0	0	0	0	0	3309
3.2	66672	0	0	0	0	0	0	3249
3.2	66816	0	0	0	0	0	0	3135
3.2	66960	0	0	0	0	0	0	3129
3.2	67104	0	0	0	0	0	0	3063
3.2	67248	0	0	0	0	0	0	3222
3.2	67392	0	0	0	0	0	0	3219
3.2	67536	0	0	0	0	0	0	3237
3.2	67680	0	0	0	0	0	0	3345
3.2	67824	0	0	0	0	0	0	3360
3.2	67968	0	0	0	0	0	0	3069
3.2	68112	0	0	0	0	0	0	3123
3.2	68256	0	0	0	0	0	0	3237
3.2	68400	0	0	0	0	0	0	3414
3.2	68544	0	0	0	0	0	0	3399
3.2	68688	0	0	0	0	0	0	3276
3.2	68832	0	0	0	0	0	0	3135
3.2	68976	0	0	0	0	0	0	3114
3.2	69120	0	0	0	0	0	0	3021
4.1	43344	0	51	0	51	51	179.226	2259
4.1	43488	0	39	0	39	39	246.35	2259
4.1	43632	0	35	0	35	35	260.333	2229
4.1	43776	0	23	0	23	23	135.201	2268
4.1	43920	0	20	0	20	20	250.265	2124
4.1	44064	0	17	0	17	17	200.244	2235
4.1	44208	0	14	0	14	14	181.227	2196
4.1	44352	0	12	0	12	12	162.209	2127
4.1	44496	0	10	0	10	10	138.156	2088
4.1	44640	0	8	0	8	8	102.119	2055
4.1	44784	0	7	0	7	7	49.0614	2046
4.1	44928	0	4	0	4	4	72.0743	2121
4.1	45072	0	3	0	3	3	49.0614	2109
4.1	45216	0	3	0	3	3	55.0547	1971
4.1	45360	0	3	0	3	3	55.0547	2091
4.1	45504	0	2	0	2	2	15.0222	2094
4.1	45648	0	1	0	1	1	19.0175	2094
4.1	45792	0	1	0	1	1	19.0175	2040
4.1	45936	0	1	0	1	1	17.0196	2076
4.1	46080	0	0	0	0	0	0	2094
4.1	46224	0	0	0	0	0	0	2109
4.1	46368	0	0	0	0	0	0	2169
4.1	46512	0	0	0	0	0	0	2160
4.1	46656	0	0	0	0	0	0	2022
4.1	46800	0	0	0	0	0	0	2205
4.1	46944	0	0	0	0	0	0	2244
4.1	47088	0	0	0	0	0	0	2115
4.1	47232	0	0	0	0	0	0	2013
4.1	47376	0	0	0	0	0	0	2049
4.1	47520	0	0	0	0	0	0	2139
4.1	47664	0	0	0	0	0	0	2298
4.1	47808	0	0	0	0	0	0	2370
4.1	47952	0	0	0	0	0	0	2340
4.1	48096	0	0	0	0	0	0	2067
4.1	48240	0	0	0	0	0	0	2055
4.1	48384	0	0	0	0	0	0	2082
4.1	48528	0	0	0	0	0	0	2169
4.1	48672	0	0	0	0	0	0	2142
4.1	48816	0	0	0	0	0	0	2178
4.1	48960	0	0	0	0	0	0	2103
4.1	49104	0	0	0	0	0	0	2151
4.1	49248	0	0	0	0	0	0	2037
4.1	49392	0	0	0	0	0	0	2094
4.1	49536	0	0	0	0	0	0	2061
4.1	49680	0	0	0	0	0	0	2157
4.1	49824	0	0	0	0	0	0	2097
4.1	49968	0	0	0	0	0	0	2196
4.1	50112	0	0	0	0	0	0	2217
4.1	50256	0	0	0	0	0	0	2142
4.1	50400	0	0	0	0	0	0	2073
4.1	50544	0	0	0	0	0	0	2118
4.1	50688	0	0	0	0	0	0	2106
4.1	50832	0	0	0	0	0	0	2034
4.1	50976	0	0	0	0	0	0	1947
4.1	51120	0	0	0	0	0	0	1995
4.1	51264	0	0	0	0	0	0	2196
4.1	51408	0	0	0	0	0	0	2235
4.1	51552	0	0	0	0	0	0	2082
4.1	51696	0	0	0	0	0	0	2100
4.1	51840	0	0	0	0	0	0	2112
4.1	51984	0	0	0	0	0	0	2088
4.1	52128	0	0	0	0	0	0	2013
4.1	52272	0	0	0	0	0	0	2106
4.1	52416	0	0	0	0	0	0	2184
4.1	52560	0	0	0	0	0	0	2094
4.1	52704	0	0	0	0	0	0	2094
4.1	52848	0	0	0	0	0	0	2151
4.1	52992	0	0	0	0	0	0	2139
4.1	53136	0	0	0	0	0	0	2019
4.1	53280	0	0	0	0	0	0	2007
4.1	53424	0	0	0	0	0	0	1998
4.1	53568	0	0	0	0	0	0	2079
4.1	53712	0	0	0	0	0	0	2145
4.1	53856	0	0	0	0	0	0	2094
4.1	54000	0	0	0	0	0	0	2034
4.1	54144	0	0	0	0	0	0	2055
4.1	54288	0	0	0	0	0	0	2217
4.1	54432	0	0	0	0	0	0	2100
4.1	54576	0	0	0	0	0	0	2061
4.1	54720	0	0	0	0	0	0	2097
4.1	54864	0	0	0	0	0	0	2043
4.1	55008	0	0	0	0	0	0	2085
4.1	55152	0	0	0	0	0	0	2193
4.1	55296	0	0	0	0	0	0	2238
4.1	55440	0	0	0	0	0	0	2169
4.1	55584	0	0	0	0	0	0	2115
4.1	55728	0	0	0	0	0	0	2169
4.1	55872	0	0	0	0	0	0	2130
4.1	56016	0	0	0	0	0	0	2193
4.1	56160	0	0	0	0	0	0	2157
4.1	56304	0	0	0	0	0	0	2142
4.1	56448	0	0	0	0	0	0	2154
4.1	56592	0	0	0	0	0	0	2076
4.1	56736	0	0	0	0	0	0	2205
4.1	56880	0	0	0	0	0	0	2142
4.1	57024	0	0	0	0	0	0	2031
4.1	57168	0	0	0	0	0	0	2139
4.1	57312	0	0	0	0	0	0	2229
4.1	57456	0	0	0	0	0	0	2046
4.1	57600	0	0	0	0	0	0	2034
4.1	57744	0	0	0	0	0	0	2208
4.1	57888	0	0	0	0	0	0	2187
4.1	58032	0	0	0	0	0	0	2121
4.1	58176	0	0	0	0	0	0	2208
4.1	58320	0	0	0	0	0	0	2148
4.1	58464	0	0	0	0	0	0	2115
4.1	58608	0	0	0	0	0	0	2106
4.1	58752	0	0	0	0	0	0	2115
4.1	58896	0	0	0	0	0	0	2100
4.1	59040	0	0	0	0	0	0	2196
4.1	59184	0	0	0	0	0	0	2124
4.1	59328	0	0	0	0	0	0	2103
4.1	59472	0	0	0	0	0	0	2214
4.1	59616	0	0	0	0	0	0	2166
4.1	59760	0	0	0	0	0	0	2235
4.1	59904	0	0	0	0	0	0	2250
4.1	60048	0	0	0	0	0	0	2289
4.1	60192	0	0	0	0	0	0	2310
4.1	60336	0	0	0	0	0	0	2190
4.1	60480	0	0	0	0	0	0	2283
4.1	60624	0	0	0	0	0	0	2133
4.1	60768	0	0	0	0	0	0	2277
4.1	60912	0	0	0	0	0	0	2238
4.1	61056	0	0	0	0	0	0	2190
4.1	61200	0	0	0	0	0	0	2085
4.1	61344	0	0	0	0	0	0	2163
4.1	61488	0	0	0	0	0	0	2106
4.1	61632	0	0	0	0	0	0	2142
4.1	61776	0	0	0	0	0	0	2151
4.1	61920	0	0	0	0	0	0	2133
4.1	62064	0	0	0	0	0	0	2238
4.1	62208	0	0	0	0	0	0	2151
4.1	62352	0	0	0	0	0	0	2130
4.1	62496	0	0	0	0	0	0	2085
4.1	62640	0	0	0	0	0	0	2025
4.1	62784	0	0	0	0	0	0	2160
4.1	62928	0	0	0	0	0	0	2157
4.1	63072	0	0	0	0	0	0	2169
4.1	63216	0	0	0	0	0	0	2085
4.1	63360	0	0	0	0	0	0	2070
4.1	63504	0	0	0	0	0	0	2154
4.1	63648	0	0	0	0	0	0	2112
4.1	63792	0	0	0	0	0	0	2169
4.1	63936	0	0	0	0	0	0	2163
4.1	64080	0	0	0	0	0	0	2262
4.1	64224	0	0	0	0	0	0	2154
4.1	64368	0	0	0	0	0	0	2118
4.1	64512	0	0	0	0	0	0	2019
4.1	64656	0	0	0	0	0	0	2124
4.1	64800	0	0	0	0	0	0	2112
4.1	64944	0	0	0	0	0	0	2172
4.1	65088	0	0	0	0	0	0	2244
4.1	65232	0	0	0	0	0	0	2148
4.1	65376	0	0	0	0	0	0	2169
4.1	65520	0	0	0	0	0	0	2256
4.1	65664	0	0	0	0	0	0	2310
4.1	65808	0	0	0	0	0	0	2289
4.1	65952	0	0	0	0	0	0	2238
4.1	66096	0	0	0	0	0	0	2145
4.1	66240	0	0	0	0	0	0	2145
4.1	66384	0	0	0	0	0	0	2115
4.1	66528	0	0	0	0	0	0	2109
4.1	66672	0	0	0	0	0	0	2088
4.1	66816	0	0	0	0	0	0	2118
4.1	66960	0	0	0	0	0	0	2145
4.1	67104	0	0	0	0	0	0	2094
4.1	67248	0	0	0	0	0	0	2262
4.1	67392	0	0	0	0	0	0	2226
4.1	67536	0	0	0	0	0	0	2187
4.1	67680	0	0	0	0	0	0	2181
4.1	67824	0	0	0	0	0	0	2097
4.1	67968	0	0	0	0	0	0	2079
4.1	68112	0	0	0	0	0	0	2031
4.1	68256	0	0	0	0	0	0	2130
4.1	68400	0	0	0	0	0	0	2049
4.1	68544	0	0	0	0	0	0	2106
4.1	68688	0	0	0	0	0	0	2196
4.1	68832	0	0	0	0	0	0	2151
4.1	68976	0	0	0	0	0	0	2160
4.1	69120	0	0	0	0	0	0	2154
4.2	43344	0	29	0	29	29	161.258	2109
4.2	43488	0	22	0	22	22	133.208	2079
4.2	43632	0	20	0	20	20	101.164	2061
4.2	43776	0	15	0	15	15	106.202	1944
4.2	43920	0	15	0	15	15	45.0667	1914
4.2	44064	0	13	0	13	13	30.0444	1935
4.2	44208	0	11	0	11	11	30.0444	1992
4.2	44352	0	9	0	9	9	54.0991	1956
4.2	44496	0	9	0	9	9	28.0479	2016
4.2	44640	0	8	0	8	8	28.0479	1977
4.2	44784	0	6	0	6	6	15.0222	1941
4.2	44928	0	6	0	6	6	32.0418	1827
4.2	45072	0	5	0	5	5	30.0452	1740
4.2	45216	0	4	0	4	4	26.0513	1764
4.2	45360	0	2	0	2	2	0	1836
4.2	45504	0	0	0	0	0	0	2046
4.2	45648	0	0	0	0	0	0	1941
4.2	45792	0	0	0	0	0	0	1785
4.2	45936	0	0	0	0	0	0	1743
4.2	46080	0	0	0	0	0	0	1809
4.2	46224	0	0	0	0	0	0	1911
4.2	46368	0	0	0	0	0	0	1959
4.2	46512	0	0	0	0	0	0	1836
4.2	46656	0	0	0	0	0	0	1887
4.2	46800	0	0	0	0	0	0	1824
4.2	46944	0	0	0	0	0	0	1752
4.2	47088	0	0	0	0	0	0	1836
4.2	47232	0	0	0	0	0	0	1893
4.2	47376	0	0	0	0	0	0	1878
4.2	47520	0	0	0	0	0	0	1821
4.2	47664	0	0	0	0	0	0	1821
4.2	47808	0	0	0	0	0	0	1881
4.2	47952	0	0	0	0	0	0	1776
4.2	48096	0	0	0	0	0	0	1860
4.2	48240	0	0	0	0	0	0	1797
4.2	48384	0	0	0	0	0	0	1836
4.2	48528	0	0	0	0	0	0	1770
4.2	48672	0	0	0	0	0	0	1806
4.2	48816	0	0	0	0	0	0	1794
4.2	48960	0	0	0	0	0	0	1698
4.2	49104	0	0	0	0	0	0	1746
4.2	49248	0	0	0	0	0	0	1887
4.2	49392	0	0	0	0	0	0	1872
4.2	49536	0	0	0	0	0	0	1896
4.2	49680	0	0	0	0	0	0	1773
4.2	49824	0	0	0	0	0	0	1788
4.2	49968	0	0	0	0	0	0	1836
4.2	50112	0	0	0	0	0	0	1794
4.2	50256	0	0	0	0	0	0	1803
4.2	50400	0	0	0	0	0	0	1779
4.2	50544	0	0	0	0	0	0	1827
4.2	50688	0	0	0	0	0	0	1824
4.2	50832	0	0	0	0	0	0	1893
4.2	50976	0	0	0	0	0	0	1896
4.2	51120	0	0	0	0	0	0	1812
4.2	51264	0	0	0	0	0	0	1779
4.2	51408	0	0	0	0	0	0	1812
4.2	51552	0	0	0	0	0	0	1854
4.2	51696	0	0	0	0	0	0	1860
4.2	51840	0	0	0	0	0	0	1869
4.2	51984	0	0	0	0	0	0	1815
4.2	52128	0	0	0	0	0	0	1821
4.2	52272	0	0	0	0	0	0	1824
4.2	52416	0	0	0	0	0	0	1929
4.2	52560	0	0	0	0	0	0	1962
4.2	52704	0	0	0	0	0	0	1908
4.2	52848	0	0	0	0	0	0	1893
4.2	52992	0	0	0	0	0	0	1845
4.2	53136	0	0	0	0	0	0	1911
4.2	53280	0	0	0	0	0	0	1989
4.2	53424	0	0	0	0	0	0	2007
4.2	53568	0	0	0	0	0	0	1893
4.2	53712	0	0	0	0	0	0	1833
4.2	53856	0	0	0	0	0	0	1860
4.2	54000	0	0	0	0	0	0	1923
4.2	54144	0	0	0	0	0	0	1905
4.2	54288	0	0	0	0	0	0	1980
4.2	54432	0	0	0	0	0	0	1905
4.2	54576	0	0	0	0	0	0	1806
4.2	54720	0	0	0	0	0	0	1878
4.2	54864	0	0	0	0	0	0	1881
4.2	55008	0	0	0	0	0	0	1962
4.2	55152	0	0	0	0	0	0	1962
4.2	55296	0	0	0	0	0	0	1974
4.2	55440	0	0	0	0	0	0	1965
4.2	55584	0	0	0	0	0	0	1824
4.2	55728	0	0	0	0	0	0	1776
4.2	55872	0	0	0	0	0	0	1836
4.2	56016	0	0	0	0	0	0	1821
4.2	56160	0	0	0	0	0	0	1812
4.2	56304	0	0	0	0	0	0	1941
4.2	56448	0	0	0	0	0	0	1920
4.2	56592	0	0	0	0	0	0	1875
4.2	56736	0	0	0	0	0	0	1842
4.2	56880	0	0	0	0	0	0	1860
4.2	57024	0	0	0	0	0	0	1806
4.2	57168	0	0	0	0	0	0	1905
4.2	57312	0	0	0	0	0	0	2019
4.2	57456	0	0	0	0	0	0	1890
4.2	57600	0	0	0	0	0	0	1803
4.2	57744	0	0	0	0	0	0	1824
4.2	57888	0	0	0	0	0	0	1821
4.2	58032	0	0	0	0	0	0	1791
4.2	58176	0	0	0	0	0	0	1782
4.2	58320	0	0	0	0	0	0	1938
4.2	58464	0	0	0	0	0	0	1941
4.2	58608	0	0	0	0	0	0	1914
4.2	58752	0	0	0	0	0	0	1950
4.2	58896	0	0	0	0	0	0	1884
4.2	59040	0	0	0	0	0	0	1779
4.2	59184	0	0	0	0	0	0	1722
4.2	59328	0	0	0	0	0	0	1791
4.2	59472	0	0	0	0	0	0	1845
4.2	59616	0	0	0	0	0	0	1800
4.2	59760	0	0	0	0	0	0	1881
4.2	59904	0	0	0	0	0	0	1872
4.2	60048	0	0	0	0	0	0	1932
4.2	60192	0	0	0	0	0	0	1938
4.2	60336	0	0	0	0	0	0	1860
4.2	60480	0	0	0	0	0	0	1848
4.2	60624	0	0	0	0	0	0	1989
4.2	60768	0	0	0	0	0	0	2049
4.2	60912	0	0	0	0	0	0	1944
4.2	61056	0	0	0	0	0	0	1953
4.2	61200	0	0	0	0	0	0	1938
4.2	61344	0	0	0	0	0	0	1857
4.2	61488	0	0	0	0	0	0	1707
4.2	61632	0	0	0	0	0	0	1803
4.2	61776	0	0	0	0	0	0	1872
4.2	61920	0	0	0	0	0	0	1773
4.2	62064	0	0	0	0	0	0	1929
4.2	62208	0	0	0	0	0	0	1983
4.2	62352	0	0	0	0	0	0	2055
4.2	62496	0	0	0	0	0	0	2046
4.2	62640	0	0	0	0	0	0	1938
4.2	62784	0	0	0	0	0	0	1962
4.2	62928	0	0	0	0	0	0	1911
4.2	63072	0	0	0	0	0	0	1953
4.2	63216	0	0	0	0	0	0	2013
4.2	63360	0	0	0	0	0	0	1992
4.2	63504	0	0	0	0	0	0	1932
4.2	63648	0	0	0	0	0	0	1878
4.2	63792	0	0	0	0	0	0	1839
4.2	63936	0	0	0	0	0	0	1785
4.2	64080	0	0	0	0	0	0	1767
4.2	64224	0	0	0	0	0	0	1749
4.2	64368	0	0	0	0	0	0	1836
4.2	64512	0	0	0	0	0	0	1749
4.2	64656	0	0	0	0	0	0	1848
4.2	64800	0	0	0	0	0	0	1884
4.2	64944	0	0	0	0	0	0	1827
4.2	65088	0	0	0	0	0	0	1770
4.2	65232	0	0	0	0	0	0	1746
4.2	65376	0	0	0	0	0	0	1839
4.2	65520	0	0	0	0	0	0	1878
4.2	65664	0	0	0	0	0	0	1857
4.2	65808	0	0	0	0	0	0	1851
4.2	65952	0	0	0	0	0	0	1875
4.2	66096	0	0	0	0	0	0	1860
4.2	66240	0	0	0	0	0	0	1875
4.2	66384	0	0	0	0	0	0	1899
4.2	66528	0	0	0	0	0	0	1866
4.2	66672	0	0	0	0	0	0	1893
4.2	66816	0	0	0	0	0	0	1761
4.2	66960	0	0	0	0	0	0	1866
4.2	67104	0	0	0	0	0	0	1767
4.2	67248	0	0	0	0	0	0	1740
4.2	67392	0	0	0	0	0	0	1812
4.2	67536	0	0	0	0	0	0	1842
4.2	67680	0	0	0	0	0	0	1866
4.2	67824	0	0	0	0	0	0	1791
4.2	67968	0	0	0	0	0	0	1869
4.2	68112	0	0	0	0	0	0	1893
4.2	68256	0	0	0	0	0	0	1917
4.2	68400	0	0	0	0	0	0	1932
4.2	68544	0	0	0	0	0	0	1833
4.2	68688	0	0	0	0	0	0	1857
4.2	68832	0	0	0	0	0	0	1962
4.2	68976	0	0	0	0	0	0	2079
4.2	69120	0	0	0	0	0	0	1833
5.1	43344	0	65	0	65	65	1.33333	4059
5.1	43488	0	55	0	55	55	0	4251
5.1	43632	0	45	0	45	45	0	4134
5.1	43776	0	37	0	37	37	0	4284
5.1	43920	0	24	0	24	24	0	3996
5.1	44064	0	20	0	20	20	0	3966
5.1	44208	0	14	0	14	14	0	3987
5.1	44352	0	10	0	10	10	0	4230
5.1	44496	0	9	0	9	9	0	4224
5.1	44640	0	7	0	7	7	0	4374
5.1	44784	0	5	0	5	5	0	4266
5.1	44928	0	5	0	5	5	0	4206
5.1	45072	0	3	0	3	3	0	4191
5.1	45216	0	1	0	1	1	0	4116
5.1	45360	0	0	0	0	0	0	4068
5.1	45504	0	0	0	0	0	0	4107
5.1	45648	0	0	0	0	0	0	4050
5.1	45792	0	0	0	0	0	0	3957
5.1	45936	0	0	0	0	0	0	4026
5.1	46080	0	0	0	0	0	0	4044
5.1	46224	0	0	0	0	0	0	4038
5.1	46368	0	0	0	0	0	0	3873
5.1	46512	0	0	0	0	0	0	4038
5.1	46656	0	0	0	0	0	0	3960
5.1	46800	0	0	0	0	0	0	3882
5.1	46944	0	0	0	0	0	0	4089
5.1	47088	0	0	0	0	0	0	4002
5.1	47232	0	0	0	0	0	0	3870
5.1	47376	0	0	0	0	0	0	3849
5.1	47520	0	0	0	0	0	0	4044
5.1	47664	0	0	0	0	0	0	4140
5.1	47808	0	0	0	0	0	0	4002
5.1	47952	0	0	0	0	0	0	3894
5.1	48096	0	0	0	0	0	0	3876
5.1	48240	0	0	0	0	0	0	4017
5.1	48384	0	0	0	0	0	0	3867
5.1	48528	0	0	0	0	0	0	4062
5.1	48672	0	0	0	0	0	0	4107
5.1	48816	0	0	0	0	0	0	3966
5.1	48960	0	0	0	0	0	0	4062
5.1	49104	0	0	0	0	0	0	4026
5.1	49248	0	0	0	0	0	0	3984
5.1	49392	0	0	0	0	0	0	3993
5.1	49536	0	0	0	0	0	0	3954
5.1	49680	0	0	0	0	0	0	4089
5.1	49824	0	0	0	0	0	0	4104
5.1	49968	0	0	0	0	0	0	4032
5.1	50112	0	0	0	0	0	0	4065
5.1	50256	0	0	0	0	0	0	4017
5.1	50400	0	0	0	0	0	0	4203
5.1	50544	0	0	0	0	0	0	4017
5.1	50688	0	0	0	0	0	0	4089
5.1	50832	0	0	0	0	0	0	4029
5.1	50976	0	0	0	0	0	0	4095
5.1	51120	0	0	0	0	0	0	4098
5.1	51264	0	0	0	0	0	0	4026
5.1	51408	0	0	0	0	0	0	4080
5.1	51552	0	0	0	0	0	0	3912
5.1	51696	0	0	0	0	0	0	4059
5.1	51840	0	0	0	0	0	0	3966
5.1	51984	0	0	0	0	0	0	4005
5.1	52128	0	0	0	0	0	0	3954
5.1	52272	0	0	0	0	0	0	3900
5.1	52416	0	0	0	0	0	0	3846
5.1	52560	0	0	0	0	0	0	3978
5.1	52704	0	0	0	0	0	0	3939
5.1	52848	0	0	0	0	0	0	3915
5.1	52992	0	0	0	0	0	0	3876
5.1	53136	0	0	0	0	0	0	3984
5.1	53280	0	0	0	0	0	0	3987
5.1	53424	0	0	0	0	0	0	4173
5.1	53568	0	0	0	0	0	0	4170
5.1	53712	0	0	0	0	0	0	4164
5.1	53856	0	0	0	0	0	0	3993
5.1	54000	0	0	0	0	0	0	4140
5.1	54144	0	0	0	0	0	0	4161
5.1	54288	0	0	0	0	0	0	4122
5.1	54432	0	0	0	0	0	0	4062
5.1	54576	0	0	0	0	0	0	4017
5.1	54720	0	0	0	0	0	0	4131
5.1	54864	0	0	0	0	0	0	4197
5.1	55008	0	0	0	0	0	0	4284
5.1	55152	0	0	0	0	0	0	4254
5.1	55296	0	0	0	0	0	0	4068
5.1	55440	0	0	0	0	0	0	4107
5.1	55584	0	0	0	0	0	0	3873
5.1	55728	0	0	0	0	0	0	3948
5.1	55872	0	0	0	0	0	0	4068
5.1	56016	0	0	0	0	0	0	4020
5.1	56160	0	0	0	0	0	0	4116
5.1	56304	0	0	0	0	0	0	4218
5.1	56448	0	0	0	0	0	0	4071
5.1	56592	0	0	0	0	0	0	4032
5.1	56736	0	0	0	0	0	0	4089
5.1	56880	0	0	0	0	0	0	4083
5.1	57024	0	0	0	0	0	0	4041
5.1	57168	0	0	0	0	0	0	4026
5.1	57312	0	0	0	0	0	0	3852
5.1	57456	0	0	0	0	0	0	3960
5.1	57600	0	0	0	0	0	0	4062
5.1	57744	0	0	0	0	0	0	3984
5.1	57888	0	0	0	0	0	0	3885
5.1	58032	0	0	0	0	0	0	3963
5.1	58176	0	0	0	0	0	0	4026
5.1	58320	0	0	0	0	0	0	4062
5.1	58464	0	0	0	0	0	0	4056
5.1	58608	0	0	0	0	0	0	4038
5.1	58752	0	0	0	0	0	0	3978
5.1	58896	0	0	0	0	0	0	4026
5.1	59040	0	0	0	0	0	0	3981
5.1	59184	0	0	0	0	0	0	4038
5.1	59328	0	0	0	0	0	0	3951
5.1	59472	0	0	0	0	0	0	3963
5.1	59616	0	0	0	0	0	0	3969
5.1	59760	0	0	0	0	0	0	3864
5.1	59904	0	0	0	0	0	0	3966
5.1	60048	0	0	0	0	0	0	3966
5.1	60192	0	0	0	0	0	0	3996
5.1	60336	0	0	0	0	0	0	3963
5.1	60480	0	0	0	0	0	0	4182
5.1	60624	0	0	0	0	0	0	4116
5.1	60768	0	0	0	0	0	0	4044
5.1	60912	0	0	0	0	0	0	4296
5.1	61056	0	0	0	0	0	0	4236
5.1	61200	0	0	0	0	0	0	4224
5.1	61344	0	0	0	0	0	0	4101
5.1	61488	0	0	0	0	0	0	3981
5.1	61632	0	0	0	0	0	0	4098
5.1	61776	0	0	0	0	0	0	4200
5.1	61920	0	0	0	0	0	0	4218
5.1	62064	0	0	0	0	0	0	3939
5.1	62208	0	0	0	0	0	0	4206
5.1	62352	0	0	0	0	0	0	4119
5.1	62496	0	0	0	0	0	0	3990
5.1	62640	0	0	0	0	0	0	3831
5.1	62784	0	0	0	0	0	0	4011
5.1	62928	0	0	0	0	0	0	4125
5.1	63072	0	0	0	0	0	0	4014
5.1	63216	0	0	0	0	0	0	4032
5.1	63360	0	0	0	0	0	0	4116
5.1	63504	0	0	0	0	0	0	3975
5.1	63648	0	0	0	0	0	0	4026
5.1	63792	0	0	0	0	0	0	3984
5.1	63936	0	0	0	0	0	0	4041
5.1	64080	0	0	0	0	0	0	4023
5.1	64224	0	0	0	0	0	0	4056
5.1	64368	0	0	0	0	0	0	4101
5.1	64512	0	0	0	0	0	0	4110
5.1	64656	0	0	0	0	0	0	4041
5.1	64800	0	0	0	0	0	0	4137
5.1	64944	0	0	0	0	0	0	4017
5.1	65088	0	0	0	0	0	0	4050
5.1	65232	0	0	0	0	0	0	4191
5.1	65376	0	0	0	0	0	0	3981
5.1	65520	0	0	0	0	0	0	4053
5.1	65664	0	0	0	0	0	0	4050
5.1	65808	0	0	0	0	0	0	4107
5.1	65952	0	0	0	0	0	0	4080
5.1	66096	0	0	0	0	0	0	4155
5.1	66240	0	0	0	0	0	0	4059
5.1	66384	0	0	0	0	0	0	3942
5.1	66528	0	0	0	0	0	0	4044
5.1	66672	0	0	0	0	0	0	4002
5.1	66816	0	0	0	0	0	0	4089
5.1	66960	0	0	0	0	0	0	3993
5.1	67104	0	0	0	0	0	0	3960
5.1	67248	0	0	0	0	0	0	4251
5.1	67392	0	0	0	0	0	0	4083
5.1	67536	0	0	0	0	0	0	3993
5.1	67680	0	0	0	0	0	0	3951
5.1	67824	0	0	0	0	0	0	4050
5.1	67968	0	0	0	0	0	0	3981
5.1	68112	0	0	0	0	0	0	4047
5.1	68256	0	0	0	0	0	0	4026
5.1	68400	0	0	0	0	0	0	4020
5.1	68544	0	0	0	0	0	0	3996
5.1	68688	0	0	0	0	0	0	4170
5.1	68832	0	0	0	0	0	0	4203
5.1	68976	0	0	0	0	0	0	3990
5.1	69120	0	0	0	0	0	0	4017
6.3	43344	454	2648	13	2635	3102	52772.2	12675
6.3	43488	190	2244	4	2240	2434	37587.6	11714
6.3	43632	52	1879	1	1878	1931	27259.1	11314
6.3	43776	31	1591	1	1590	1622	22110	10804
6.3	43920	14	1319	0	1319	1333	17704.8	10334
6.3	44064	8	1102	0	1102	1110	14757.4	9655
6.3	44208	7	926	0	926	933	11810.2	9336
6.3	44352	2	786	0	786	788	10057.5	9060
6.3	44496	1	684	0	684	685	8728.77	8716
6.3	44640	2	582	0	582	584	7709.37	8720
6.3	44784	1	504	0	504	505	6669.86	8495
6.3	44928	0	430	0	430	430	5804.3	8459
6.3	45072	0	365	0	365	365	4786.68	8291
6.3	45216	0	312	0	312	312	3966.24	8435
6.3	45360	0	266	0	266	266	3384.75	8585
6.3	45504	0	229	0	229	229	3016.53	8546
6.3	45648	0	199	0	199	199	2590.34	8866
6.3	45792	0	174	0	174	174	2265.18	8734
6.3	45936	0	144	0	144	144	1852.01	8806
6.3	46080	0	116	0	116	116	1486.79	8953
6.3	46224	0	101	0	101	101	1313.73	9172
6.3	46368	0	84	0	84	84	1142.61	9349
6.3	46512	0	67	0	67	67	883.446	9208
6.3	46656	0	62	0	62	62	760.421	8940
6.3	46800	0	54	0	54	54	694.399	9153
6.3	46944	0	43	0	43	43	502.328	9291
6.3	47088	0	39	0	39	39	399.295	9195
6.3	47232	0	35	0	35	35	368.286	9279
6.3	47376	0	32	0	32	32	313.21	9336
6.3	47520	0	29	0	29	29	273.169	9117
6.3	47664	0	27	0	27	27	271.171	9243
6.3	47808	0	21	0	21	21	155.116	9276
6.3	47952	0	20	0	20	20	157.119	9279
6.3	48096	0	16	0	16	16	138.101	9405
6.3	48240	0	13	0	13	13	138.101	9441
6.3	48384	0	13	0	13	13	138.101	9417
6.3	48528	0	9	0	9	9	89.0352	9639
6.3	48672	0	8	0	8	8	89.0352	9438
6.3	48816	0	8	0	8	8	83.038	9300
6.3	48960	0	6	0	6	6	89.0352	9291
6.3	49104	0	4	0	4	4	89.0352	9288
6.3	49248	0	4	0	4	4	89.0352	9405
6.3	49392	0	4	0	4	4	89.0352	9453
6.3	49536	0	3	0	3	3	64.0219	9438
6.3	49680	0	3	0	3	3	64.0219	9612
6.3	49824	0	3	0	3	3	64.0219	9429
6.3	49968	0	3	0	3	3	64.0219	9699
6.3	50112	0	2	0	2	2	23.0145	9579
6.3	50256	0	1	0	1	1	25.0133	9627
6.3	50400	0	1	0	1	1	23.0145	9723
6.3	50544	0	1	0	1	1	25.0133	9798
6.3	50688	0	1	0	1	1	23.0145	9630
6.3	50832	0	1	0	1	1	23.0145	9585
6.3	50976	0	1	0	1	1	25.0133	9594
6.3	51120	0	1	0	1	1	25.0133	9615
6.3	51264	0	1	0	1	1	25.0133	9612
6.3	51408	0	1	0	1	1	23.0145	9579
6.3	51552	0	1	0	1	1	25.0133	9759
6.3	51696	0	1	0	1	1	25.0133	9540
6.3	51840	0	1	0	1	1	25.0133	9768
6.3	51984	0	1	0	1	1	25.0133	9708
6.3	52128	0	1	0	1	1	23.0145	9615
6.3	52272	0	0	0	0	0	0	9669
6.3	52416	0	0	0	0	0	0	9693
6.3	52560	0	0	0	0	0	0	9738
6.3	52704	0	0	0	0	0	0	9546
6.3	52848	0	0	0	0	0	0	9810
6.3	52992	0	0	0	0	0	0	9609
6.3	53136	0	0	0	0	0	0	9657
6.3	53280	0	0	0	0	0	0	9612
6.3	53424	0	0	0	0	0	0	9768
6.3	53568	0	0	0	0	0	0	9840
6.3	53712	0	0	0	0	0	0	9999
6.3	53856	0	0	0	0	0	0	9786
6.3	54000	0	0	0	0	0	0	9753
6.3	54144	0	0	0	0	0	0	9777
6.3	54288	0	0	0	0	0	0	9738
6.3	54432	0	0	0	0	0	0	9600
6.3	54576	0	0	0	0	0	0	9765
6.3	54720	0	0	0	0	0	0	9591
6.3	54864	0	0	0	0	0	0	9645
6.3	55008	0	0	0	0	0	0	9717
6.3	55152	0	0	0	0	0	0	10005
6.3	55296	0	0	0	0	0	0	9810
6.3	55440	0	0	0	0	0	0	9777
6.3	55584	0	0	0	0	0	0	9531
6.3	55728	0	0	0	0	0	0	9705
6.3	55872	0	0	0	0	0	0	9342
6.3	56016	0	0	0	0	0	0	9711
6.3	56160	0	0	0	0	0	0	9567
6.3	56304	0	0	0	0	0	0	9534
6.3	56448	0	0	0	0	0	0	9570
6.3	56592	0	0	0	0	0	0	9612
6.3	56736	0	0	0	0	0	0	9591
6.3	56880	0	0	0	0	0	0	9933
6.3	57024	0	0	0	0	0	0	9666
6.3	57168	0	0	0	0	0	0	9609
6.3	57312	0	0	0	0	0	0	9555
6.3	57456	0	0	0	0	0	0	9600
6.3	57600	0	0	0	0	0	0	9783
6.3	57744	0	0	0	0	0	0	9789
6.3	57888	0	0	0	0	0	0	9747
6.3	58032	0	0	0	0	0	0	9384
6.3	58176	0	0	0	0	0	0	9462
6.3	58320	0	0	0	0	0	0	9744
6.3	58464	0	0	0	0	0	0	9594
6.3	58608	0	0	0	0	0	0	9450
6.3	58752	0	0	0	0	0	0	9726
6.3	58896	0	0	0	0	0	0	9885
6.3	59040	0	0	0	0	0	0	9621
6.3	59184	0	0	0	0	0	0	9624
6.3	59328	0	0	0	0	0	0	9507
6.3	59472	0	0	0	0	0	0	9522
6.3	59616	0	0	0	0	0	0	9693
6.3	59760	0	0	0	0	0	0	9540
6.3	59904	0	0	0	0	0	0	9756
6.3	60048	0	0	0	0	0	0	9603
6.3	60192	0	0	0	0	0	0	9534
6.3	60336	0	0	0	0	0	0	9357
6.3	60480	0	0	0	0	0	0	9822
6.3	60624	0	0	0	0	0	0	9690
6.3	60768	0	0	0	0	0	0	9549
6.3	60912	0	0	0	0	0	0	9552
6.3	61056	0	0	0	0	0	0	9309
6.3	61200	0	0	0	0	0	0	9363
6.3	61344	0	0	0	0	0	0	9588
6.3	61488	0	0	0	0	0	0	9609
6.3	61632	0	0	0	0	0	0	9444
6.3	61776	0	0	0	0	0	0	9630
6.3	61920	0	0	0	0	0	0	9816
6.3	62064	0	0	0	0	0	0	9885
6.3	62208	0	0	0	0	0	0	9675
6.3	62352	0	0	0	0	0	0	9711
6.3	62496	0	0	0	0	0	0	9636
6.3	62640	0	0	0	0	0	0	9783
6.3	62784	0	0	0	0	0	0	9849
6.3	62928	0	0	0	0	0	0	9543
6.3	63072	0	0	0	0	0	0	9801
6.3	63216	0	0	0	0	0	0	9777
6.3	63360	0	0	0	0	0	0	9681
6.3	63504	0	0	0	0	0	0	9750
6.3	63648	0	0	0	0	0	0	9912
6.3	63792	0	0	0	0	0	0	9846
6.3	63936	0	0	0	0	0	0	9768
6.3	64080	0	0	0	0	0	0	9621
6.3	64224	0	0	0	0	0	0	9735
6.3	64368	0	0	0	0	0	0	9681
6.3	64512	0	0	0	0	0	0	9735
6.3	64656	0	0	0	0	0	0	9498
6.3	64800	0	0	0	0	0	0	9480
6.3	64944	0	0	0	0	0	0	9495
6.3	65088	0	0	0	0	0	0	9915
6.3	65232	0	0	0	0	0	0	9642
6.3	65376	0	0	0	0	0	0	9810
6.3	65520	0	0	0	0	0	0	9663
6.3	65664	0	0	0	0	0	0	9783
6.3	65808	0	0	0	0	0	0	9678
6.3	65952	0	0	0	0	0	0	9990
6.3	66096	0	0	0	0	0	0	9906
6.3	66240	0	0	0	0	0	0	9744
6.3	66384	0	0	0	0	0	0	9780
6.3	66528	0	0	0	0	0	0	9474
6.3	66672	0	0	0	0	0	0	9576
6.3	66816	0	0	0	0	0	0	9780
6.3	66960	0	0	0	0	0	0	9573
6.3	67104	0	0	0	0	0	0	9600
6.3	67248	0	0	0	0	0	0	9525
6.3	67392	0	0	0	0	0	0	9633
6.3	67536	0	0	0	0	0	0	9621
6.3	67680	0	0	0	0	0	0	9651
6.3	67824	0	0	0	0	0	0	9600
6.3	67968	0	0	0	0	0	0	9600
6.3	68112	0	0	0	0	0	0	9528
6.3	68256	0	0	0	0	0	0	9447
6.3	68400	0	0	0	0	0	0	9639
6.3	68544	0	0	0	0	0	0	9633
6.3	68688	0	0	0	0	0	0	9636
6.3	68832	0	0	0	0	0	0	9675
6.3	68976	0	0	0	0	0	0	9660
6.3	69120	0	0	0	0	0	0	9921
7.3	43344	0	33	0	33	33	257.576	1122
7.3	43488	0	28	0	28	28	280.583	1131
7.3	43632	0	19	0	19	19	207.476	1107
7.3	43776	0	12	0	12	12	139.295	1089
7.3	43920	0	9	0	9	9	92.2364	1038
7.3	44064	0	7	0	7	7	70.1725	1104
7.3	44208	0	4	0	4	4	33.0909	1107
7.3	44352	0	3	0	3	3	35.0862	1077
7.3	44496	0	2	0	2	2	22.0606	1059
7.3	44640	0	2	0	2	2	24.0559	1212
7.3	44784	0	2	0	2	2	22.0606	1137
7.3	44928	0	1	0	1	1	11.0303	1125
7.3	45072	0	1	0	1	1	11.0303	1005
7.3	45216	0	1	0	1	1	11.0303	1002
7.3	45360	0	0	0	0	0	0	1071
7.3	45504	0	0	0	0	0	0	1086
7.3	45648	0	0	0	0	0	0	1140
7.3	45792	0	0	0	0	0	0	1164
7.3	45936	0	0	0	0	0	0	1065
7.3	46080	0	0	0	0	0	0	1074
7.3	46224	0	0	0	0	0	0	1119
7.3	46368	0	0	0	0	0	0	1122
7.3	46512	0	0	0	0	0	0	1167
7.3	46656	0	0	0	0	0	0	1092
7.3	46800	0	0	0	0	0	0	1200
7.3	46944	0	0	0	0	0	0	1128
7.3	47088	0	0	0	0	0	0	1107
7.3	47232	0	0	0	0	0	0	1194
7.3	47376	0	0	0	0	0	0	1125
7.3	47520	0	0	0	0	0	0	1113
7.3	47664	0	0	0	0	0	0	1152
7.3	47808	0	0	0	0	0	0	1194
7.3	47952	0	0	0	0	0	0	1152
7.3	48096	0	0	0	0	0	0	1155
7.3	48240	0	0	0	0	0	0	1113
7.3	48384	0	0	0	0	0	0	1086
7.3	48528	0	0	0	0	0	0	999
7.3	48672	0	0	0	0	0	0	1029
7.3	48816	0	0	0	0	0	0	1236
7.3	48960	0	0	0	0	0	0	1164
7.3	49104	0	0	0	0	0	0	1116
7.3	49248	0	0	0	0	0	0	1131
7.3	49392	0	0	0	0	0	0	1092
7.3	49536	0	0	0	0	0	0	1092
7.3	49680	0	0	0	0	0	0	1110
7.3	49824	0	0	0	0	0	0	1122
7.3	49968	0	0	0	0	0	0	1209
7.3	50112	0	0	0	0	0	0	1146
7.3	50256	0	0	0	0	0	0	1155
7.3	50400	0	0	0	0	0	0	1065
7.3	50544	0	0	0	0	0	0	1125
7.3	50688	0	0	0	0	0	0	1008
7.3	50832	0	0	0	0	0	0	1053
7.3	50976	0	0	0	0	0	0	1053
7.3	51120	0	0	0	0	0	0	1098
7.3	51264	0	0	0	0	0	0	1218
7.3	51408	0	0	0	0	0	0	1212
7.3	51552	0	0	0	0	0	0	1215
7.3	51696	0	0	0	0	0	0	1158
7.3	51840	0	0	0	0	0	0	1089
7.3	51984	0	0	0	0	0	0	1074
7.3	52128	0	0	0	0	0	0	1113
7.3	52272	0	0	0	0	0	0	1101
7.3	52416	0	0	0	0	0	0	1113
7.3	52560	0	0	0	0	0	0	1143
7.3	52704	0	0	0	0	0	0	1020
7.3	52848	0	0	0	0	0	0	1098
7.3	52992	0	0	0	0	0	0	1065
7.3	53136	0	0	0	0	0	0	1119
7.3	53280	0	0	0	0	0	0	1197
7.3	53424	0	0	0	0	0	0	1113
7.3	53568	0	0	0	0	0	0	1020
7.3	53712	0	0	0	0	0	0	1047
7.3	53856	0	0	0	0	0	0	1077
7.3	54000	0	0	0	0	0	0	1134
7.3	54144	0	0	0	0	0	0	1050
7.3	54288	0	0	0	0	0	0	1098
7.3	54432	0	0	0	0	0	0	1098
7.3	54576	0	0	0	0	0	0	1035
7.3	54720	0	0	0	0	0	0	1032
7.3	54864	0	0	0	0	0	0	1107
7.3	55008	0	0	0	0	0	0	1044
7.3	55152	0	0	0	0	0	0	1125
7.3	55296	0	0	0	0	0	0	1092
7.3	55440	0	0	0	0	0	0	1131
7.3	55584	0	0	0	0	0	0	1053
7.3	55728	0	0	0	0	0	0	1044
7.3	55872	0	0	0	0	0	0	1095
7.3	56016	0	0	0	0	0	0	1062
7.3	56160	0	0	0	0	0	0	1092
7.3	56304	0	0	0	0	0	0	1029
7.3	56448	0	0	0	0	0	0	1083
7.3	56592	0	0	0	0	0	0	1089
7.3	56736	0	0	0	0	0	0	1137
7.3	56880	0	0	0	0	0	0	1074
7.3	57024	0	0	0	0	0	0	1098
7.3	57168	0	0	0	0	0	0	1134
7.3	57312	0	0	0	0	0	0	1143
7.3	57456	0	0	0	0	0	0	1137
7.3	57600	0	0	0	0	0	0	1095
7.3	57744	0	0	0	0	0	0	1152
7.3	57888	0	0	0	0	0	0	1107
7.3	58032	0	0	0	0	0	0	1125
7.3	58176	0	0	0	0	0	0	1071
7.3	58320	0	0	0	0	0	0	1128
7.3	58464	0	0	0	0	0	0	1074
7.3	58608	0	0	0	0	0	0	1056
7.3	58752	0	0	0	0	0	0	1056
7.3	58896	0	0	0	0	0	0	1062
7.3	59040	0	0	0	0	0	0	1080
7.3	59184	0	0	0	0	0	0	1116
7.3	59328	0	0	0	0	0	0	1113
7.3	59472	0	0	0	0	0	0	1230
7.3	59616	0	0	0	0	0	0	1152
7.3	59760	0	0	0	0	0	0	1119
7.3	59904	0	0	0	0	0	0	1140
7.3	60048	0	0	0	0	0	0	1119
7.3	60192	0	0	0	0	0	0	1095
7.3	60336	0	0	0	0	0	0	1134
7.3	60480	0	0	0	0	0	0	1164
7.3	60624	0	0	0	0	0	0	1065
7.3	60768	0	0	0	0	0	0	1098
7.3	60912	0	0	0	0	0	0	1065
7.3	61056	0	0	0	0	0	0	1086
7.3	61200	0	0	0	0	0	0	1116
7.3	61344	0	0	0	0	0	0	1161
7.3	61488	0	0	0	0	0	0	1089
7.3	61632	0	0	0	0	0	0	1065
7.3	61776	0	0	0	0	0	0	999
7.3	61920	0	0	0	0	0	0	1047
7.3	62064	0	0	0	0	0	0	1104
7.3	62208	0	0	0	0	0	0	1122
7.3	62352	0	0	0	0	0	0	1089
7.3	62496	0	0	0	0	0	0	1089
7.3	62640	0	0	0	0	0	0	1119
7.3	62784	0	0	0	0	0	0	1173
7.3	62928	0	0	0	0	0	0	1128
7.3	63072	0	0	0	0	0	0	1062
7.3	63216	0	0	0	0	0	0	1041
7.3	63360	0	0	0	0	0	0	996
7.3	63504	0	0	0	0	0	0	1065
7.3	63648	0	0	0	0	0	0	1032
7.3	63792	0	0	0	0	0	0	1065
7.3	63936	0	0	0	0	0	0	996
7.3	64080	0	0	0	0	0	0	1089
7.3	64224	0	0	0	0	0	0	1077
7.3	64368	0	0	0	0	0	0	1080
7.3	64512	0	0	0	0	0	0	966
7.3	64656	0	0	0	0	0	0	1041
7.3	64800	0	0	0	0	0	0	1062
7.3	64944	0	0	0	0	0	0	1059
7.3	65088	0	0	0	0	0	0	948
7.3	65232	0	0	0	0	0	0	1065
7.3	65376	0	0	0	0	0	0	1017
7.3	65520	0	0	0	0	0	0	1089
7.3	65664	0	0	0	0	0	0	1143
7.3	65808	0	0	0	0	0	0	1134
7.3	65952	0	0	0	0	0	0	1128
7.3	66096	0	0	0	0	0	0	1074
7.3	66240	0	0	0	0	0	0	1161
7.3	66384	0	0	0	0	0	0	1131
7.3	66528	0	0	0	0	0	0	1143
7.3	66672	0	0	0	0	0	0	1059
7.3	66816	0	0	0	0	0	0	1125
7.3	66960	0	0	0	0	0	0	1050
7.3	67104	0	0	0	0	0	0	1110
7.3	67248	0	0	0	0	0	0	1182
7.3	67392	0	0	0	0	0	0	1119
7.3	67536	0	0	0	0	0	0	1053
7.3	67680	0	0	0	0	0	0	1119
7.3	67824	0	0	0	0	0	0	1089
7.3	67968	0	0	0	0	0	0	1080
7.3	68112	0	0	0	0	0	0	978
7.3	68256	0	0	0	0	0	0	1083
7.3	68400	0	0	0	0	0	0	1188
7.3	68544	0	0	0	0	0	0	1167
7.3	68688	0	0	0	0	0	0	1119
7.3	68832	0	0	0	0	0	0	1059
7.3	68976	0	0	0	0	0	0	1128
7.3	69120	0	0	0	0	0	0	1122
8.2	43344	0	40	0	40	40	264.513	1647
8.2	43488	0	33	0	33	33	61.1375	1632
8.2	43632	0	23	0	23	23	50.1072	1647
8.2	43776	0	16	0	16	16	91.1795	1605
8.2	43920	0	11	0	11	11	88.1368	1584
8.2	44064	0	6	0	6	6	64.0837	1695
8.2	44208	0	4	0	4	4	30.0444	1698
8.2	44352	0	3	0	3	3	30.0444	1659
8.2	44496	0	3	0	3	3	30.0444	1635
8.2	44640	0	1	0	1	1	0	1545
8.2	44784	0	1	0	1	1	0	1617
8.2	44928	0	1	0	1	1	0	1494
8.2	45072	0	1	0	1	1	0	1404
8.2	45216	0	1	0	1	1	0	1443
8.2	45360	0	1	0	1	1	0	1443
8.2	45504	0	0	0	0	0	0	1422
8.2	45648	0	0	0	0	0	0	1395
8.2	45792	0	0	0	0	0	0	1347
8.2	45936	0	0	0	0	0	0	1437
8.2	46080	0	0	0	0	0	0	1539
8.2	46224	0	0	0	0	0	0	1500
8.2	46368	0	0	0	0	0	0	1506
8.2	46512	0	0	0	0	0	0	1455
8.2	46656	0	0	0	0	0	0	1503
8.2	46800	0	0	0	0	0	0	1488
8.2	46944	0	0	0	0	0	0	1560
8.2	47088	0	0	0	0	0	0	1566
8.2	47232	0	0	0	0	0	0	1590
8.2	47376	0	0	0	0	0	0	1707
8.2	47520	0	0	0	0	0	0	1593
8.2	47664	0	0	0	0	0	0	1530
8.2	47808	0	0	0	0	0	0	1623
8.2	47952	0	0	0	0	0	0	1575
8.2	48096	0	0	0	0	0	0	1518
8.2	48240	0	0	0	0	0	0	1407
8.2	48384	0	0	0	0	0	0	1446
8.2	48528	0	0	0	0	0	0	1641
8.2	48672	0	0	0	0	0	0	1632
8.2	48816	0	0	0	0	0	0	1455
8.2	48960	0	0	0	0	0	0	1401
8.2	49104	0	0	0	0	0	0	1470
8.2	49248	0	0	0	0	0	0	1500
8.2	49392	0	0	0	0	0	0	1518
8.2	49536	0	0	0	0	0	0	1449
8.2	49680	0	0	0	0	0	0	1521
8.2	49824	0	0	0	0	0	0	1452
8.2	49968	0	0	0	0	0	0	1479
8.2	50112	0	0	0	0	0	0	1479
8.2	50256	0	0	0	0	0	0	1515
8.2	50400	0	0	0	0	0	0	1521
8.2	50544	0	0	0	0	0	0	1494
8.2	50688	0	0	0	0	0	0	1473
8.2	50832	0	0	0	0	0	0	1464
8.2	50976	0	0	0	0	0	0	1518
8.2	51120	0	0	0	0	0	0	1554
8.2	51264	0	0	0	0	0	0	1518
8.2	51408	0	0	0	0	0	0	1470
8.2	51552	0	0	0	0	0	0	1422
8.2	51696	0	0	0	0	0	0	1395
8.2	51840	0	0	0	0	0	0	1437
8.2	51984	0	0	0	0	0	0	1440
8.2	52128	0	0	0	0	0	0	1482
8.2	52272	0	0	0	0	0	0	1503
8.2	52416	0	0	0	0	0	0	1551
8.2	52560	0	0	0	0	0	0	1512
8.2	52704	0	0	0	0	0	0	1458
8.2	52848	0	0	0	0	0	0	1479
8.2	52992	0	0	0	0	0	0	1542
8.2	53136	0	0	0	0	0	0	1626
8.2	53280	0	0	0	0	0	0	1536
8.2	53424	0	0	0	0	0	0	1539
8.2	53568	0	0	0	0	0	0	1497
8.2	53712	0	0	0	0	0	0	1494
8.2	53856	0	0	0	0	0	0	1530
8.2	54000	0	0	0	0	0	0	1569
8.2	54144	0	0	0	0	0	0	1563
8.2	54288	0	0	0	0	0	0	1485
8.2	54432	0	0	0	0	0	0	1554
8.2	54576	0	0	0	0	0	0	1479
8.2	54720	0	0	0	0	0	0	1479
8.2	54864	0	0	0	0	0	0	1587
8.2	55008	0	0	0	0	0	0	1530
8.2	55152	0	0	0	0	0	0	1455
8.2	55296	0	0	0	0	0	0	1389
8.2	55440	0	0	0	0	0	0	1407
8.2	55584	0	0	0	0	0	0	1395
8.2	55728	0	0	0	0	0	0	1446
8.2	55872	0	0	0	0	0	0	1422
8.2	56016	0	0	0	0	0	0	1545
8.2	56160	0	0	0	0	0	0	1593
8.2	56304	0	0	0	0	0	0	1425
8.2	56448	0	0	0	0	0	0	1530
8.2	56592	0	0	0	0	0	0	1485
8.2	56736	0	0	0	0	0	0	1527
8.2	56880	0	0	0	0	0	0	1500
8.2	57024	0	0	0	0	0	0	1581
8.2	57168	0	0	0	0	0	0	1518
8.2	57312	0	0	0	0	0	0	1536
8.2	57456	0	0	0	0	0	0	1509
8.2	57600	0	0	0	0	0	0	1452
8.2	57744	0	0	0	0	0	0	1326
8.2	57888	0	0	0	0	0	0	1452
8.2	58032	0	0	0	0	0	0	1569
8.2	58176	0	0	0	0	0	0	1530
8.2	58320	0	0	0	0	0	0	1611
8.2	58464	0	0	0	0	0	0	1473
8.2	58608	0	0	0	0	0	0	1533
8.2	58752	0	0	0	0	0	0	1476
8.2	58896	0	0	0	0	0	0	1521
8.2	59040	0	0	0	0	0	0	1716
8.2	59184	0	0	0	0	0	0	1695
8.2	59328	0	0	0	0	0	0	1530
8.2	59472	0	0	0	0	0	0	1491
8.2	59616	0	0	0	0	0	0	1488
8.2	59760	0	0	0	0	0	0	1497
8.2	59904	0	0	0	0	0	0	1530
8.2	60048	0	0	0	0	0	0	1452
8.2	60192	0	0	0	0	0	0	1554
8.2	60336	0	0	0	0	0	0	1563
8.2	60480	0	0	0	0	0	0	1581
8.2	60624	0	0	0	0	0	0	1581
8.2	60768	0	0	0	0	0	0	1587
8.2	60912	0	0	0	0	0	0	1521
8.2	61056	0	0	0	0	0	0	1491
8.2	61200	0	0	0	0	0	0	1497
8.2	61344	0	0	0	0	0	0	1560
8.2	61488	0	0	0	0	0	0	1614
8.2	61632	0	0	0	0	0	0	1656
8.2	61776	0	0	0	0	0	0	1533
8.2	61920	0	0	0	0	0	0	1602
8.2	62064	0	0	0	0	0	0	1584
8.2	62208	0	0	0	0	0	0	1524
8.2	62352	0	0	0	0	0	0	1485
8.2	62496	0	0	0	0	0	0	1611
8.2	62640	0	0	0	0	0	0	1614
8.2	62784	0	0	0	0	0	0	1575
8.2	62928	0	0	0	0	0	0	1488
8.2	63072	0	0	0	0	0	0	1428
8.2	63216	0	0	0	0	0	0	1599
8.2	63360	0	0	0	0	0	0	1536
8.2	63504	0	0	0	0	0	0	1494
8.2	63648	0	0	0	0	0	0	1545
8.2	63792	0	0	0	0	0	0	1548
8.2	63936	0	0	0	0	0	0	1524
8.2	64080	0	0	0	0	0	0	1575
8.2	64224	0	0	0	0	0	0	1593
8.2	64368	0	0	0	0	0	0	1500
8.2	64512	0	0	0	0	0	0	1584
8.2	64656	0	0	0	0	0	0	1587
8.2	64800	0	0	0	0	0	0	1566
8.2	64944	0	0	0	0	0	0	1503
8.2	65088	0	0	0	0	0	0	1512
8.2	65232	0	0	0	0	0	0	1488
8.2	65376	0	0	0	0	0	0	1617
8.2	65520	0	0	0	0	0	0	1527
8.2	65664	0	0	0	0	0	0	1467
8.2	65808	0	0	0	0	0	0	1548
8.2	65952	0	0	0	0	0	0	1479
8.2	66096	0	0	0	0	0	0	1485
8.2	66240	0	0	0	0	0	0	1545
8.2	66384	0	0	0	0	0	0	1551
8.2	66528	0	0	0	0	0	0	1533
8.2	66672	0	0	0	0	0	0	1485
8.2	66816	0	0	0	0	0	0	1521
8.2	66960	0	0	0	0	0	0	1554
8.2	67104	0	0	0	0	0	0	1512
8.2	67248	0	0	0	0	0	0	1497
8.2	67392	0	0	0	0	0	0	1512
8.2	67536	0	0	0	0	0	0	1455
8.2	67680	0	0	0	0	0	0	1476
8.2	67824	0	0	0	0	0	0	1485
8.2	67968	0	0	0	0	0	0	1449
8.2	68112	0	0	0	0	0	0	1371
8.2	68256	0	0	0	0	0	0	1485
8.2	68400	0	0	0	0	0	0	1491
8.2	68544	0	0	0	0	0	0	1506
8.2	68688	0	0	0	0	0	0	1467
8.2	68832	0	0	0	0	0	0	1572
8.2	68976	0	0	0	0	0	0	1593
8.2	69120	0	0	0	0	0	0	1542
9.3	43344	42	229	0	229	271	5333.42	4081
9.3	43488	24	181	0	181	205	3862.84	3741
9.3	43632	11	146	0	146	157	2813.51	3498
9.3	43776	2	105	0	105	107	1914.25	3227
9.3	43920	1	81	0	81	82	1508.91	3148
9.3	44064	0	72	0	72	72	1257.1	3111
9.3	44208	0	51	0	51	51	985.712	3207
9.3	44352	0	39	0	39	39	864.416	3036
9.3	44496	0	31	0	31	31	688.338	2937
9.3	44640	0	24	0	24	24	524.267	3024
9.3	44784	0	17	0	17	17	366.19	2988
9.3	44928	0	13	0	13	13	268.13	2928
9.3	45072	0	11	0	11	11	216.105	2958
9.3	45216	0	9	0	9	9	166.078	2952
9.3	45360	0	7	0	7	7	166.078	3039
9.3	45504	0	4	0	4	4	87.0364	3093
9.3	45648	0	3	0	3	3	64.0219	3138
9.3	45792	0	2	0	2	2	25.0133	3114
9.3	45936	0	2	0	2	2	23.0145	3048
9.3	46080	0	2	0	2	2	25.0133	2943
9.3	46224	0	1	0	1	1	25.0133	3117
9.3	46368	0	1	0	1	1	25.0133	3090
9.3	46512	0	1	0	1	1	25.0133	3054
9.3	46656	0	0	0	0	0	0	3114
9.3	46800	0	0	0	0	0	0	3177
9.3	46944	0	0	0	0	0	0	3216
9.3	47088	0	0	0	0	0	0	3150
9.3	47232	0	0	0	0	0	0	3060
9.3	47376	0	0	0	0	0	0	3186
9.3	47520	0	0	0	0	0	0	3174
9.3	47664	0	0	0	0	0	0	3162
9.3	47808	0	0	0	0	0	0	3009
9.3	47952	0	0	0	0	0	0	3150
9.3	48096	0	0	0	0	0	0	3138
9.3	48240	0	0	0	0	0	0	3276
9.3	48384	0	0	0	0	0	0	3225
9.3	48528	0	0	0	0	0	0	3267
9.3	48672	0	0	0	0	0	0	3228
9.3	48816	0	0	0	0	0	0	3309
9.3	48960	0	0	0	0	0	0	3105
9.3	49104	0	0	0	0	0	0	3015
9.3	49248	0	0	0	0	0	0	3243
9.3	49392	0	0	0	0	0	0	3264
9.3	49536	0	0	0	0	0	0	3210
9.3	49680	0	0	0	0	0	0	3222
9.3	49824	0	0	0	0	0	0	3174
9.3	49968	0	0	0	0	0	0	3156
9.3	50112	0	0	0	0	0	0	3147
9.3	50256	0	0	0	0	0	0	3363
9.3	50400	0	0	0	0	0	0	3279
9.3	50544	0	0	0	0	0	0	3222
9.3	50688	0	0	0	0	0	0	3090
9.3	50832	0	0	0	0	0	0	3162
9.3	50976	0	0	0	0	0	0	3291
9.3	51120	0	0	0	0	0	0	3246
9.3	51264	0	0	0	0	0	0	3126
9.3	51408	0	0	0	0	0	0	3258
9.3	51552	0	0	0	0	0	0	3144
9.3	51696	0	0	0	0	0	0	3240
9.3	51840	0	0	0	0	0	0	3129
9.3	51984	0	0	0	0	0	0	3138
9.3	52128	0	0	0	0	0	0	3294
9.3	52272	0	0	0	0	0	0	3384
9.3	52416	0	0	0	0	0	0	3201
9.3	52560	0	0	0	0	0	0	3168
9.3	52704	0	0	0	0	0	0	3294
9.3	52848	0	0	0	0	0	0	3342
9.3	52992	0	0	0	0	0	0	3408
9.3	53136	0	0	0	0	0	0	3333
9.3	53280	0	0	0	0	0	0	3246
9.3	53424	0	0	0	0	0	0	3372
9.3	53568	0	0	0	0	0	0	3378
9.3	53712	0	0	0	0	0	0	3327
9.3	53856	0	0	0	0	0	0	3255
9.3	54000	0	0	0	0	0	0	3162
9.3	54144	0	0	0	0	0	0	3336
9.3	54288	0	0	0	0	0	0	3342
9.3	54432	0	0	0	0	0	0	3195
9.3	54576	0	0	0	0	0	0	3324
9.3	54720	0	0	0	0	0	0	3126
9.3	54864	0	0	0	0	0	0	3162
9.3	55008	0	0	0	0	0	0	3297
9.3	55152	0	0	0	0	0	0	3417
9.3	55296	0	0	0	0	0	0	3345
9.3	55440	0	0	0	0	0	0	3282
9.3	55584	0	0	0	0	0	0	3300
9.3	55728	0	0	0	0	0	0	3246
9.3	55872	0	0	0	0	0	0	3339
9.3	56016	0	0	0	0	0	0	3357
9.3	56160	0	0	0	0	0	0	3312
9.3	56304	0	0	0	0	0	0	3315
9.3	56448	0	0	0	0	0	0	3273
9.3	56592	0	0	0	0	0	0	3264
9.3	56736	0	0	0	0	0	0	3384
9.3	56880	0	0	0	0	0	0	3402
9.3	57024	0	0	0	0	0	0	3351
9.3	57168	0	0	0	0	0	0	3267
9.3	57312	0	0	0	0	0	0	3162
9.3	57456	0	0	0	0	0	0	3294
9.3	57600	0	0	0	0	0	0	3282
9.3	57744	0	0	0	0	0	0	3222
9.3	57888	0	0	0	0	0	0	3267
9.3	58032	0	0	0	0	0	0	3303
9.3	58176	0	0	0	0	0	0	3375
9.3	58320	0	0	0	0	0	0	3336
9.3	58464	0	0	0	0	0	0	3360
9.3	58608	0	0	0	0	0	0	3432
9.3	58752	0	0	0	0	0	0	3513
9.3	58896	0	0	0	0	0	0	3279
9.3	59040	0	0	0	0	0	0	3198
9.3	59184	0	0	0	0	0	0	3315
9.3	59328	0	0	0	0	0	0	3207
9.3	59472	0	0	0	0	0	0	3174
9.3	59616	0	0	0	0	0	0	3276
9.3	59760	0	0	0	0	0	0	3351
9.3	59904	0	0	0	0	0	0	3417
9.3	60048	0	0	0	0	0	0	3408
9.3	60192	0	0	0	0	0	0	3429
9.3	60336	0	0	0	0	0	0	3336
9.3	60480	0	0	0	0	0	0	3411
9.3	60624	0	0	0	0	0	0	3372
9.3	60768	0	0	0	0	0	0	3258
9.3	60912	0	0	0	0	0	0	3357
9.3	61056	0	0	0	0	0	0	3345
9.3	61200	0	0	0	0	0	0	3381
9.3	61344	0	0	0	0	0	0	3348
9.3	61488	0	0	0	0	0	0	3327
9.3	61632	0	0	0	0	0	0	3318
9.3	61776	0	0	0	0	0	0	3234
9.3	61920	0	0	0	0	0	0	3282
9.3	62064	0	0	0	0	0	0	3288
9.3	62208	0	0	0	0	0	0	3339
9.3	62352	0	0	0	0	0	0	3342
9.3	62496	0	0	0	0	0	0	3396
9.3	62640	0	0	0	0	0	0	3351
9.3	62784	0	0	0	0	0	0	3267
9.3	62928	0	0	0	0	0	0	3282
9.3	63072	0	0	0	0	0	0	3411
9.3	63216	0	0	0	0	0	0	3597
9.3	63360	0	0	0	0	0	0	3354
9.3	63504	0	0	0	0	0	0	3363
9.3	63648	0	0	0	0	0	0	3291
9.3	63792	0	0	0	0	0	0	3318
9.3	63936	0	0	0	0	0	0	3393
9.3	64080	0	0	0	0	0	0	3387
9.3	64224	0	0	0	0	0	0	3318
9.3	64368	0	0	0	0	0	0	3243
9.3	64512	0	0	0	0	0	0	3195
9.3	64656	0	0	0	0	0	0	3207
9.3	64800	0	0	0	0	0	0	3318
9.3	64944	0	0	0	0	0	0	3432
9.3	65088	0	0	0	0	0	0	3450
9.3	65232	0	0	0	0	0	0	3258
9.3	65376	0	0	0	0	0	0	3333
9.3	65520	0	0	0	0	0	0	3243
9.3	65664	0	0	0	0	0	0	3345
9.3	65808	0	0	0	0	0	0	3381
9.3	65952	0	0	0	0	0	0	3153
9.3	66096	0	0	0	0	0	0	3261
9.3	66240	0	0	0	0	0	0	3297
9.3	66384	0	0	0	0	0	0	3384
9.3	66528	0	0	0	0	0	0	3240
9.3	66672	0	0	0	0	0	0	3204
9.3	66816	0	0	0	0	0	0	3369
9.3	66960	0	0	0	0	0	0	3459
9.3	67104	0	0	0	0	0	0	3342
9.3	67248	0	0	0	0	0	0	3279
9.3	67392	0	0	0	0	0	0	3201
9.3	67536	0	0	0	0	0	0	3228
9.3	67680	0	0	0	0	0	0	3339
9.3	67824	0	0	0	0	0	0	3282
9.3	67968	0	0	0	0	0	0	3189
9.3	68112	0	0	0	0	0	0	3306
9.3	68256	0	0	0	0	0	0	3294
9.3	68400	0	0	0	0	0	0	3249
9.3	68544	0	0	0	0	0	0	3210
9.3	68688	0	0	0	0	0	0	3294
9.3	68832	0	0	0	0	0	0	3375
9.3	68976	0	0	0	0	0	0	3354
9.3	69120	0	0	0	0	0	0	3402
10.2	43344	0	62	0	62	62	365.668	1218
10.2	43488	0	48	0	48	48	266.611	1170
10.2	43632	0	33	0	33	33	203.478	1152
10.2	43776	0	24	0	24	24	155.366	1152
10.2	43920	0	18	0	18	18	142.34	1140
10.2	44064	0	14	0	14	14	105.259	1164
10.2	44208	0	10	0	10	10	92.2331	1152
10.2	44352	0	8	0	8	8	80.1504	1179
10.2	44496	0	6	0	6	6	63.1329	1191
10.2	44640	0	6	0	6	6	63.1329	1161
10.2	44784	0	4	0	4	4	33.0909	1266
10.2	44928	0	3	0	3	3	26.0513	1350
10.2	45072	0	2	0	2	2	26.0513	1314
10.2	45216	0	1	0	1	1	11.0303	1206
10.2	45360	0	1	0	1	1	11.0303	1161
10.2	45504	0	1	0	1	1	13.0256	1203
10.2	45648	0	1	0	1	1	13.0256	1224
10.2	45792	0	0	0	0	0	0	1116
10.2	45936	0	0	0	0	0	0	1125
10.2	46080	0	0	0	0	0	0	1077
10.2	46224	0	0	0	0	0	0	1104
10.2	46368	0	0	0	0	0	0	1092
10.2	46512	0	0	0	0	0	0	1146
10.2	46656	0	0	0	0	0	0	1101
10.2	46800	0	0	0	0	0	0	1077
10.2	46944	0	0	0	0	0	0	1080
10.2	47088	0	0	0	0	0	0	1038
10.2	47232	0	0	0	0	0	0	1041
10.2	47376	0	0	0	0	0	0	1101
10.2	47520	0	0	0	0	0	0	1050
10.2	47664	0	0	0	0	0	0	1104
10.2	47808	0	0	0	0	0	0	1125
10.2	47952	0	0	0	0	0	0	1074
10.2	48096	0	0	0	0	0	0	1086
10.2	48240	0	0	0	0	0	0	1095
10.2	48384	0	0	0	0	0	0	1044
10.2	48528	0	0	0	0	0	0	1080
10.2	48672	0	0	0	0	0	0	1098
10.2	48816	0	0	0	0	0	0	1038
10.2	48960	0	0	0	0	0	0	1062
10.2	49104	0	0	0	0	0	0	1035
10.2	49248	0	0	0	0	0	0	1062
10.2	49392	0	0	0	0	0	0	1077
10.2	49536	0	0	0	0	0	0	1167
10.2	49680	0	0	0	0	0	0	1059
10.2	49824	0	0	0	0	0	0	1098
10.2	49968	0	0	0	0	0	0	1110
10.2	50112	0	0	0	0	0	0	1101
10.2	50256	0	0	0	0	0	0	1176
10.2	50400	0	0	0	0	0	0	1119
10.2	50544	0	0	0	0	0	0	1134
10.2	50688	0	0	0	0	0	0	1152
10.2	50832	0	0	0	0	0	0	1221
10.2	50976	0	0	0	0	0	0	1170
10.2	51120	0	0	0	0	0	0	1065
10.2	51264	0	0	0	0	0	0	1128
10.2	51408	0	0	0	0	0	0	1047
10.2	51552	0	0	0	0	0	0	1062
10.2	51696	0	0	0	0	0	0	1245
10.2	51840	0	0	0	0	0	0	1269
10.2	51984	0	0	0	0	0	0	1089
10.2	52128	0	0	0	0	0	0	1059
10.2	52272	0	0	0	0	0	0	1095
10.2	52416	0	0	0	0	0	0	1116
10.2	52560	0	0	0	0	0	0	1074
10.2	52704	0	0	0	0	0	0	1164
10.2	52848	0	0	0	0	0	0	1143
10.2	52992	0	0	0	0	0	0	1116
10.2	53136	0	0	0	0	0	0	1029
10.2	53280	0	0	0	0	0	0	1065
10.2	53424	0	0	0	0	0	0	1161
10.2	53568	0	0	0	0	0	0	1119
10.2	53712	0	0	0	0	0	0	1194
10.2	53856	0	0	0	0	0	0	1122
10.2	54000	0	0	0	0	0	0	1086
10.2	54144	0	0	0	0	0	0	1110
10.2	54288	0	0	0	0	0	0	1125
10.2	54432	0	0	0	0	0	0	1095
10.2	54576	0	0	0	0	0	0	1128
10.2	54720	0	0	0	0	0	0	1080
10.2	54864	0	0	0	0	0	0	1116
10.2	55008	0	0	0	0	0	0	1197
10.2	55152	0	0	0	0	0	0	1095
10.2	55296	0	0	0	0	0	0	1005
10.2	55440	0	0	0	0	0	0	1125
10.2	55584	0	0	0	0	0	0	1170
10.2	55728	0	0	0	0	0	0	1101
10.2	55872	0	0	0	0	0	0	1098
10.2	56016	0	0	0	0	0	0	1152
10.2	56160	0	0	0	0	0	0	1251
10.2	56304	0	0	0	0	0	0	1119
10.2	56448	0	0	0	0	0	0	1119
10.2	56592	0	0	0	0	0	0	1110
10.2	56736	0	0	0	0	0	0	1014
10.2	56880	0	0	0	0	0	0	1041
10.2	57024	0	0	0	0	0	0	1050
10.2	57168	0	0	0	0	0	0	1104
10.2	57312	0	0	0	0	0	0	1152
10.2	57456	0	0	0	0	0	0	1119
10.2	57600	0	0	0	0	0	0	1179
10.2	57744	0	0	0	0	0	0	1131
10.2	57888	0	0	0	0	0	0	1227
10.2	58032	0	0	0	0	0	0	1140
10.2	58176	0	0	0	0	0	0	1122
10.2	58320	0	0	0	0	0	0	1158
10.2	58464	0	0	0	0	0	0	1068
10.2	58608	0	0	0	0	0	0	1065
10.2	58752	0	0	0	0	0	0	1098
10.2	58896	0	0	0	0	0	0	1062
10.2	59040	0	0	0	0	0	0	1041
10.2	59184	0	0	0	0	0	0	1041
10.2	59328	0	0	0	0	0	0	1068
10.2	59472	0	0	0	0	0	0	1056
10.2	59616	0	0	0	0	0	0	1044
10.2	59760	0	0	0	0	0	0	1110
10.2	59904	0	0	0	0	0	0	1065
10.2	60048	0	0	0	0	0	0	1098
10.2	60192	0	0	0	0	0	0	1185
10.2	60336	0	0	0	0	0	0	1044
10.2	60480	0	0	0	0	0	0	1026
10.2	60624	0	0	0	0	0	0	1125
10.2	60768	0	0	0	0	0	0	1101
10.2	60912	0	0	0	0	0	0	1185
10.2	61056	0	0	0	0	0	0	1224
10.2	61200	0	0	0	0	0	0	1116
10.2	61344	0	0	0	0	0	0	1110
10.2	61488	0	0	0	0	0	0	1080
10.2	61632	0	0	0	0	0	0	1020
10.2	61776	0	0	0	0	0	0	1074
10.2	61920	0	0	0	0	0	0	1164
10.2	62064	0	0	0	0	0	0	1146
10.2	62208	0	0	0	0	0	0	1146
10.2	62352	0	0	0	0	0	0	1200
10.2	62496	0	0	0	0	0	0	1182
10.2	62640	0	0	0	0	0	0	1107
10.2	62784	0	0	0	0	0	0	1059
10.2	62928	0	0	0	0	0	0	1092
10.2	63072	0	0	0	0	0	0	1134
10.2	63216	0	0	0	0	0	0	1116
10.2	63360	0	0	0	0	0	0	1080
10.2	63504	0	0	0	0	0	0	1032
10.2	63648	0	0	0	0	0	0	1014
10.2	63792	0	0	0	0	0	0	1149
10.2	63936	0	0	0	0	0	0	1155
10.2	64080	0	0	0	0	0	0	1080
10.2	64224	0	0	0	0	0	0	1020
10.2	64368	0	0	0	0	0	0	1116
10.2	64512	0	0	0	0	0	0	1176
10.2	64656	0	0	0	0	0	0	1083
10.2	64800	0	0	0	0	0	0	1149
10.2	64944	0	0	0	0	0	0	1128
10.2	65088	0	0	0	0	0	0	1134
10.2	65232	0	0	0	0	0	0	1065
10.2	65376	0	0	0	0	0	0	1179
10.2	65520	0	0	0	0	0	0	1221
10.2	65664	0	0	0	0	0	0	1170
10.2	65808	0	0	0	0	0	0	1092
10.2	65952	0	0	0	0	0	0	1089
10.2	66096	0	0	0	0	0	0	1011
10.2	66240	0	0	0	0	0	0	1047
10.2	66384	0	0	0	0	0	0	1107
10.2	66528	0	0	0	0	0	0	1143
10.2	66672	0	0	0	0	0	0	1122
10.2	66816	0	0	0	0	0	0	1140
10.2	66960	0	0	0	0	0	0	1152
10.2	67104	0	0	0	0	0	0	1146
10.2	67248	0	0	0	0	0	0	1176
10.2	67392	0	0	0	0	0	0	1176
10.2	67536	0	0	0	0	0	0	1182
10.2	67680	0	0	0	0	0	0	1119
10.2	67824	0	0	0	0	0	0	1080
10.2	67968	0	0	0	0	0	0	1053
10.2	68112	0	0	0	0	0	0	1179
10.2	68256	0	0	0	0	0	0	1140
10.2	68400	0	0	0	0	0	0	1137
10.2	68544	0	0	0	0	0	0	1128
10.2	68688	0	0	0	0	0	0	1146
10.2	68832	0	0	0	0	0	0	1203
10.2	68976	0	0	0	0	0	0	1152
10.2	69120	0	0	0	0	0	0	1191
11.1	43344	0	30	0	30	30	51.165	888
11.1	43488	0	25	0	25	25	81.3333	840
11.1	43632	0	16	0	16	16	40.1347	864
11.1	43776	0	15	0	15	15	44.1212	822
11.1	43920	0	12	0	12	12	44.1254	894
11.1	44064	0	8	0	8	8	22.0627	867
11.1	44208	0	5	0	5	5	20.0673	819
11.1	44352	0	2	0	2	2	9.03704	837
11.1	44496	0	0	0	0	0	0	825
11.1	44640	0	0	0	0	0	0	804
11.1	44784	0	0	0	0	0	0	951
11.1	44928	0	0	0	0	0	0	912
11.1	45072	0	0	0	0	0	0	858
11.1	45216	0	0	0	0	0	0	912
11.1	45360	0	0	0	0	0	0	894
11.1	45504	0	0	0	0	0	0	792
11.1	45648	0	0	0	0	0	0	765
11.1	45792	0	0	0	0	0	0	789
11.1	45936	0	0	0	0	0	0	762
11.1	46080	0	0	0	0	0	0	816
11.1	46224	0	0	0	0	0	0	900
11.1	46368	0	0	0	0	0	0	876
11.1	46512	0	0	0	0	0	0	813
11.1	46656	0	0	0	0	0	0	807
11.1	46800	0	0	0	0	0	0	882
11.1	46944	0	0	0	0	0	0	852
11.1	47088	0	0	0	0	0	0	912
11.1	47232	0	0	0	0	0	0	888
11.1	47376	0	0	0	0	0	0	780
11.1	47520	0	0	0	0	0	0	747
11.1	47664	0	0	0	0	0	0	750
11.1	47808	0	0	0	0	0	0	702
11.1	47952	0	0	0	0	0	0	753
11.1	48096	0	0	0	0	0	0	762
11.1	48240	0	0	0	0	0	0	804
11.1	48384	0	0	0	0	0	0	900
11.1	48528	0	0	0	0	0	0	876
11.1	48672	0	0	0	0	0	0	777
11.1	48816	0	0	0	0	0	0	873
11.1	48960	0	0	0	0	0	0	864
11.1	49104	0	0	0	0	0	0	777
11.1	49248	0	0	0	0	0	0	789
11.1	49392	0	0	0	0	0	0	726
11.1	49536	0	0	0	0	0	0	744
11.1	49680	0	0	0	0	0	0	834
11.1	49824	0	0	0	0	0	0	855
11.1	49968	0	0	0	0	0	0	918
11.1	50112	0	0	0	0	0	0	810
11.1	50256	0	0	0	0	0	0	840
11.1	50400	0	0	0	0	0	0	780
11.1	50544	0	0	0	0	0	0	816
11.1	50688	0	0	0	0	0	0	876
11.1	50832	0	0	0	0	0	0	843
11.1	50976	0	0	0	0	0	0	909
11.1	51120	0	0	0	0	0	0	888
11.1	51264	0	0	0	0	0	0	801
11.1	51408	0	0	0	0	0	0	807
11.1	51552	0	0	0	0	0	0	816
11.1	51696	0	0	0	0	0	0	909
11.1	51840	0	0	0	0	0	0	795
11.1	51984	0	0	0	0	0	0	792
11.1	52128	0	0	0	0	0	0	843
11.1	52272	0	0	0	0	0	0	804
11.1	52416	0	0	0	0	0	0	795
11.1	52560	0	0	0	0	0	0	846
11.1	52704	0	0	0	0	0	0	882
11.1	52848	0	0	0	0	0	0	885
11.1	52992	0	0	0	0	0	0	819
11.1	53136	0	0	0	0	0	0	879
11.1	53280	0	0	0	0	0	0	876
11.1	53424	0	0	0	0	0	0	843
11.1	53568	0	0	0	0	0	0	804
11.1	53712	0	0	0	0	0	0	777
11.1	53856	0	0	0	0	0	0	870
11.1	54000	0	0	0	0	0	0	804
11.1	54144	0	0	0	0	0	0	738
11.1	54288	0	0	0	0	0	0	864
11.1	54432	0	0	0	0	0	0	867
11.1	54576	0	0	0	0	0	0	861
11.1	54720	0	0	0	0	0	0	981
11.1	54864	0	0	0	0	0	0	777
11.1	55008	0	0	0	0	0	0	783
11.1	55152	0	0	0	0	0	0	885
11.1	55296	0	0	0	0	0	0	852
11.1	55440	0	0	0	0	0	0	846
11.1	55584	0	0	0	0	0	0	840
11.1	55728	0	0	0	0	0	0	786
11.1	55872	0	0	0	0	0	0	837
11.1	56016	0	0	0	0	0	0	810
11.1	56160	0	0	0	0	0	0	822
11.1	56304	0	0	0	0	0	0	825
11.1	56448	0	0	0	0	0	0	855
11.1	56592	0	0	0	0	0	0	843
11.1	56736	0	0	0	0	0	0	876
11.1	56880	0	0	0	0	0	0	894
11.1	57024	0	0	0	0	0	0	831
11.1	57168	0	0	0	0	0	0	756
11.1	57312	0	0	0	0	0	0	840
11.1	57456	0	0	0	0	0	0	819
11.1	57600	0	0	0	0	0	0	819
11.1	57744	0	0	0	0	0	0	810
11.1	57888	0	0	0	0	0	0	786
11.1	58032	0	0	0	0	0	0	843
11.1	58176	0	0	0	0	0	0	828
11.1	58320	0	0	0	0	0	0	843
11.1	58464	0	0	0	0	0	0	807
11.1	58608	0	0	0	0	0	0	807
11.1	58752	0	0	0	0	0	0	747
11.1	58896	0	0	0	0	0	0	780
11.1	59040	0	0	0	0	0	0	846
11.1	59184	0	0	0	0	0	0	879
11.1	59328	0	0	0	0	0	0	783
11.1	59472	0	0	0	0	0	0	774
11.1	59616	0	0	0	0	0	0	765
11.1	59760	0	0	0	0	0	0	759
11.1	59904	0	0	0	0	0	0	741
11.1	60048	0	0	0	0	0	0	816
11.1	60192	0	0	0	0	0	0	732
11.1	60336	0	0	0	0	0	0	786
11.1	60480	0	0	0	0	0	0	741
11.1	60624	0	0	0	0	0	0	747
11.1	60768	0	0	0	0	0	0	762
11.1	60912	0	0	0	0	0	0	849
11.1	61056	0	0	0	0	0	0	810
11.1	61200	0	0	0	0	0	0	729
11.1	61344	0	0	0	0	0	0	804
11.1	61488	0	0	0	0	0	0	804
11.1	61632	0	0	0	0	0	0	873
11.1	61776	0	0	0	0	0	0	750
11.1	61920	0	0	0	0	0	0	822
11.1	62064	0	0	0	0	0	0	846
11.1	62208	0	0	0	0	0	0	846
11.1	62352	0	0	0	0	0	0	777
11.1	62496	0	0	0	0	0	0	798
11.1	62640	0	0	0	0	0	0	783
11.1	62784	0	0	0	0	0	0	783
11.1	62928	0	0	0	0	0	0	825
11.1	63072	0	0	0	0	0	0	801
11.1	63216	0	0	0	0	0	0	786
11.1	63360	0	0	0	0	0	0	795
11.1	63504	0	0	0	0	0	0	807
11.1	63648	0	0	0	0	0	0	873
11.1	63792	0	0	0	0	0	0	876
11.1	63936	0	0	0	0	0	0	810
11.1	64080	0	0	0	0	0	0	840
11.1	64224	0	0	0	0	0	0	861
11.1	64368	0	0	0	0	0	0	834
11.1	64512	0	0	0	0	0	0	777
11.1	64656	0	0	0	0	0	0	840
11.1	64800	0	0	0	0	0	0	867
11.1	64944	0	0	0	0	0	0	831
11.1	65088	0	0	0	0	0	0	846
11.1	65232	0	0	0	0	0	0	888
11.1	65376	0	0	0	0	0	0	837
11.1	65520	0	0	0	0	0	0	873
11.1	65664	0	0	0	0	0	0	825
11.1	65808	0	0	0	0	0	0	849
11.1	65952	0	0	0	0	0	0	933
11.1	66096	0	0	0	0	0	0	804
11.1	66240	0	0	0	0	0	0	765
11.1	66384	0	0	0	0	0	0	774
11.1	66528	0	0	0	0	0	0	744
11.1	66672	0	0	0	0	0	0	831
11.1	66816	0	0	0	0	0	0	804
11.1	66960	0	0	0	0	0	0	837
11.1	67104	0	0	0	0	0	0	807
11.1	67248	0	0	0	0	0	0	825
11.1	67392	0	0	0	0	0	0	819
11.1	67536	0	0	0	0	0	0	771
11.1	67680	0	0	0	0	0	0	795
11.1	67824	0	0	0	0	0	0	843
11.1	67968	0	0	0	0	0	0	810
11.1	68112	0	0	0	0	0	0	879
11.1	68256	0	0	0	0	0	0	780
11.1	68400	0	0	0	0	0	0	852
11.1	68544	0	0	0	0	0	0	828
11.1	68688	0	0	0	0	0	0	864
11.1	68832	0	0	0	0	0	0	837
11.1	68976	0	0	0	0	0	0	837
11.1	69120	0	0	0	0	0	0	858
12.3	43344	0	27	0	27	27	26.0513	1674
12.3	43488	0	22	0	22	22	22.0606	1626
12.3	43632	0	13	0	13	13	0	1551
12.3	43776	0	11	0	11	11	0	1593
12.3	43920	0	8	0	8	8	0	1611
12.3	44064	0	8	0	8	8	0	1500
12.3	44208	0	7	0	7	7	0	1521
12.3	44352	0	6	0	6	6	0	1440
12.3	44496	0	5	0	5	5	0	1617
12.3	44640	0	4	0	4	4	0	1521
12.3	44784	0	2	0	2	2	0	1500
12.3	44928	0	2	0	2	2	0	1407
12.3	45072	0	1	0	1	1	0	1515
12.3	45216	0	1	0	1	1	0	1524
12.3	45360	0	1	0	1	1	0	1494
12.3	45504	0	1	0	1	1	0	1521
12.3	45648	0	1	0	1	1	0	1485
12.3	45792	0	0	0	0	0	0	1503
12.3	45936	0	0	0	0	0	0	1422
[truncated: 34,001 more rows]
