# Supplementary material for: GEODE: an in silico tool that translates in vitro to in vivo predictions of tuberculosis antibiotic combination efficacy
Source: Front Pharmacol. 2025 Oct 17;16:1639673. doi: 10.3389/fphar.2025.1639673 (PMC12575316; doi:10.3389/fphar.2025.1639673)
Supplement: Supplementary file 2 [file Supplementaryfile4.zip › simulation_data/HRZM-ANNN-mean.csv]

exp	time	Int.Mtb.	Ext.Mtb.	repExtMtb	NonReplExt.Mtb.	TotMtb.	TotMtbInGranScaledRing	TotPethot
2.2	43344	0	18	0	18	18	105.259	984
2.2	43488	0	14	0	14	14	109.254	981
2.2	43632	0	10	0	10	10	79.2162	1038
2.2	43776	0	6	0	6	6	50.1118	1170
2.2	43920	0	6	0	6	6	24.0559	1140
2.2	44064	0	5	0	5	5	41.0747	1065
2.2	44208	0	2	0	2	2	0	1059
2.2	44352	0	2	0	2	2	0	1122
2.2	44496	0	2	0	2	2	0	1077
2.2	44640	0	2	0	2	2	0	1071
2.2	44784	0	2	0	2	2	0	1011
2.2	44928	0	2	0	2	2	0	1065
2.2	45072	0	2	0	2	2	0	1041
2.2	45216	0	1	0	1	1	0	1032
2.2	45360	0	1	0	1	1	0	1041
2.2	45504	0	0	0	0	0	0	1047
2.2	45648	0	0	0	0	0	0	1074
2.2	45792	0	0	0	0	0	0	1116
2.2	45936	0	0	0	0	0	0	1212
2.2	46080	0	0	0	0	0	0	1143
2.2	46224	0	0	0	0	0	0	1149
2.2	46368	0	0	0	0	0	0	1053
2.2	46512	0	0	0	0	0	0	1122
2.2	46656	0	0	0	0	0	0	1125
2.2	46800	0	0	0	0	0	0	1116
2.2	46944	0	0	0	0	0	0	999
2.2	47088	0	0	0	0	0	0	951
2.2	47232	0	0	0	0	0	0	996
2.2	47376	0	0	0	0	0	0	1071
2.2	47520	0	0	0	0	0	0	1101
2.2	47664	0	0	0	0	0	0	981
2.2	47808	0	0	0	0	0	0	1014
2.2	47952	0	0	0	0	0	0	1080
2.2	48096	0	0	0	0	0	0	1071
2.2	48240	0	0	0	0	0	0	1101
2.2	48384	0	0	0	0	0	0	1017
2.2	48528	0	0	0	0	0	0	1014
2.2	48672	0	0	0	0	0	0	1095
2.2	48816	0	0	0	0	0	0	1083
2.2	48960	0	0	0	0	0	0	1095
2.2	49104	0	0	0	0	0	0	1008
2.2	49248	0	0	0	0	0	0	1029
2.2	49392	0	0	0	0	0	0	1011
2.2	49536	0	0	0	0	0	0	1065
2.2	49680	0	0	0	0	0	0	1023
2.2	49824	0	0	0	0	0	0	942
2.2	49968	0	0	0	0	0	0	972
2.2	50112	0	0	0	0	0	0	1008
2.2	50256	0	0	0	0	0	0	1122
2.2	50400	0	0	0	0	0	0	978
2.2	50544	0	0	0	0	0	0	1059
2.2	50688	0	0	0	0	0	0	1080
2.2	50832	0	0	0	0	0	0	1065
2.2	50976	0	0	0	0	0	0	1083
2.2	51120	0	0	0	0	0	0	1032
2.2	51264	0	0	0	0	0	0	1035
2.2	51408	0	0	0	0	0	0	1146
2.2	51552	0	0	0	0	0	0	1065
2.2	51696	0	0	0	0	0	0	1065
2.2	51840	0	0	0	0	0	0	1065
2.2	51984	0	0	0	0	0	0	1038
2.2	52128	0	0	0	0	0	0	921
2.2	52272	0	0	0	0	0	0	1011
2.2	52416	0	0	0	0	0	0	1005
2.2	52560	0	0	0	0	0	0	1083
2.2	52704	0	0	0	0	0	0	1020
2.2	52848	0	0	0	0	0	0	921
2.2	52992	0	0	0	0	0	0	1011
2.2	53136	0	0	0	0	0	0	987
2.2	53280	0	0	0	0	0	0	1008
2.2	53424	0	0	0	0	0	0	1053
2.2	53568	0	0	0	0	0	0	960
2.2	53712	0	0	0	0	0	0	966
2.2	53856	0	0	0	0	0	0	1014
2.2	54000	0	0	0	0	0	0	1041
2.2	54144	0	0	0	0	0	0	1083
2.2	54288	0	0	0	0	0	0	1050
2.2	54432	0	0	0	0	0	0	1068
2.2	54576	0	0	0	0	0	0	1041
2.2	54720	0	0	0	0	0	0	1029
2.2	54864	0	0	0	0	0	0	1038
2.2	55008	0	0	0	0	0	0	1104
2.2	55152	0	0	0	0	0	0	1059
2.2	55296	0	0	0	0	0	0	1053
2.2	55440	0	0	0	0	0	0	1005
2.2	55584	0	0	0	0	0	0	1029
2.2	55728	0	0	0	0	0	0	1035
2.2	55872	0	0	0	0	0	0	1068
2.2	56016	0	0	0	0	0	0	996
2.2	56160	0	0	0	0	0	0	1092
2.2	56304	0	0	0	0	0	0	1044
2.2	56448	0	0	0	0	0	0	1029
2.2	56592	0	0	0	0	0	0	1071
2.2	56736	0	0	0	0	0	0	993
2.2	56880	0	0	0	0	0	0	933
2.2	57024	0	0	0	0	0	0	927
2.2	57168	0	0	0	0	0	0	1020
2.2	57312	0	0	0	0	0	0	987
2.2	57456	0	0	0	0	0	0	999
2.2	57600	0	0	0	0	0	0	993
2.2	57744	0	0	0	0	0	0	999
2.2	57888	0	0	0	0	0	0	1011
2.2	58032	0	0	0	0	0	0	1047
2.2	58176	0	0	0	0	0	0	1029
2.2	58320	0	0	0	0	0	0	1059
2.2	58464	0	0	0	0	0	0	1173
2.2	58608	0	0	0	0	0	0	1098
2.2	58752	0	0	0	0	0	0	1140
2.2	58896	0	0	0	0	0	0	963
2.2	59040	0	0	0	0	0	0	987
2.2	59184	0	0	0	0	0	0	900
2.2	59328	0	0	0	0	0	0	927
2.2	59472	0	0	0	0	0	0	993
2.2	59616	0	0	0	0	0	0	981
2.2	59760	0	0	0	0	0	0	978
2.2	59904	0	0	0	0	0	0	1017
2.2	60048	0	0	0	0	0	0	957
2.2	60192	0	0	0	0	0	0	999
2.2	60336	0	0	0	0	0	0	1020
2.2	60480	0	0	0	0	0	0	1038
2.2	60624	0	0	0	0	0	0	1038
2.2	60768	0	0	0	0	0	0	975
2.2	60912	0	0	0	0	0	0	1014
2.2	61056	0	0	0	0	0	0	1023
2.2	61200	0	0	0	0	0	0	1071
2.2	61344	0	0	0	0	0	0	1005
2.2	61488	0	0	0	0	0	0	1065
2.2	61632	0	0	0	0	0	0	1050
2.2	61776	0	0	0	0	0	0	987
2.2	61920	0	0	0	0	0	0	1080
2.2	62064	0	0	0	0	0	0	1056
2.2	62208	0	0	0	0	0	0	1077
2.2	62352	0	0	0	0	0	0	1065
2.2	62496	0	0	0	0	0	0	1047
2.2	62640	0	0	0	0	0	0	1047
2.2	62784	0	0	0	0	0	0	1074
2.2	62928	0	0	0	0	0	0	984
2.2	63072	0	0	0	0	0	0	1041
2.2	63216	0	0	0	0	0	0	1038
2.2	63360	0	0	0	0	0	0	999
2.2	63504	0	0	0	0	0	0	987
2.2	63648	0	0	0	0	0	0	1068
2.2	63792	0	0	0	0	0	0	1017
2.2	63936	0	0	0	0	0	0	999
2.2	64080	0	0	0	0	0	0	1023
2.2	64224	0	0	0	0	0	0	1107
2.2	64368	0	0	0	0	0	0	960
2.2	64512	0	0	0	0	0	0	1020
2.2	64656	0	0	0	0	0	0	1029
2.2	64800	0	0	0	0	0	0	999
2.2	64944	0	0	0	0	0	0	1083
2.2	65088	0	0	0	0	0	0	1014
2.2	65232	0	0	0	0	0	0	1023
2.2	65376	0	0	0	0	0	0	963
2.2	65520	0	0	0	0	0	0	1008
2.2	65664	0	0	0	0	0	0	1083
2.2	65808	0	0	0	0	0	0	1140
2.2	65952	0	0	0	0	0	0	1101
2.2	66096	0	0	0	0	0	0	1137
2.2	66240	0	0	0	0	0	0	1104
2.2	66384	0	0	0	0	0	0	1044
2.2	66528	0	0	0	0	0	0	1134
2.2	66672	0	0	0	0	0	0	1110
2.2	66816	0	0	0	0	0	0	1056
2.2	66960	0	0	0	0	0	0	1041
2.2	67104	0	0	0	0	0	0	1020
2.2	67248	0	0	0	0	0	0	1056
2.2	67392	0	0	0	0	0	0	969
2.2	67536	0	0	0	0	0	0	969
2.2	67680	0	0	0	0	0	0	993
2.2	67824	0	0	0	0	0	0	1050
2.2	67968	0	0	0	0	0	0	1044
2.2	68112	0	0	0	0	0	0	1011
2.2	68256	0	0	0	0	0	0	1020
2.2	68400	0	0	0	0	0	0	1002
2.2	68544	0	0	0	0	0	0	1146
2.2	68688	0	0	0	0	0	0	1080
2.2	68832	0	0	0	0	0	0	1017
2.2	68976	0	0	0	0	0	0	1053
2.2	69120	0	0	0	0	0	0	1005
3.2	43344	0	366	0	366	366	3135.41	3183
3.2	43488	0	350	0	350	350	2940.03	3264
3.2	43632	0	335	0	335	335	2853.59	3399
3.2	43776	0	307	0	307	307	2481.7	3411
3.2	43920	0	285	0	285	285	2355.59	3330
3.2	44064	0	268	0	268	268	2184.44	3372
3.2	44208	0	248	0	248	248	2052.85	3228
3.2	44352	0	232	0	232	232	1867.82	3276
3.2	44496	0	217	0	217	217	1752.16	3318
3.2	44640	0	197	0	197	197	1575.14	3300
3.2	44784	0	171	0	171	171	1367.91	3258
3.2	44928	0	153	0	153	153	1157.44	3207
3.2	45072	0	141	0	141	141	1086.05	3267
3.2	45216	0	129	0	129	129	958.743	3279
3.2	45360	0	110	0	110	110	794.73	3369
3.2	45504	0	95	0	95	95	687.924	3174
3.2	45648	0	82	0	82	82	605.635	3102
3.2	45792	0	60	0	60	60	403.8	3243
3.2	45936	0	47	0	47	47	315.5	3270
3.2	46080	0	33	0	33	33	245.838	3081
3.2	46224	0	25	0	25	25	177.771	3225
3.2	46368	0	16	0	16	16	105.705	3135
3.2	46512	0	13	0	13	13	95.9319	3192
3.2	46656	0	11	0	11	11	81.8367	3279
3.2	46800	0	8	0	8	8	56.4779	3078
3.2	46944	0	6	0	6	6	42.3742	3075
3.2	47088	0	4	0	4	4	32.2155	3282
3.2	47232	0	2	0	2	2	10.1587	3387
3.2	47376	0	2	0	2	2	10.1587	3240
3.2	47520	0	1	0	1	1	3.11111	3201
3.2	47664	0	1	0	1	1	3.11111	3099
3.2	47808	0	0	0	0	0	0	3108
3.2	47952	0	0	0	0	0	0	3102
3.2	48096	0	0	0	0	0	0	3099
3.2	48240	0	0	0	0	0	0	3171
3.2	48384	0	0	0	0	0	0	3078
3.2	48528	0	0	0	0	0	0	3114
3.2	48672	0	0	0	0	0	0	3153
3.2	48816	0	0	0	0	0	0	3054
3.2	48960	0	0	0	0	0	0	3105
3.2	49104	0	0	0	0	0	0	3279
3.2	49248	0	0	0	0	0	0	3225
3.2	49392	0	0	0	0	0	0	3255
3.2	49536	0	0	0	0	0	0	3135
3.2	49680	0	0	0	0	0	0	3192
3.2	49824	0	0	0	0	0	0	3270
3.2	49968	0	0	0	0	0	0	3141
3.2	50112	0	0	0	0	0	0	3180
3.2	50256	0	0	0	0	0	0	3282
3.2	50400	0	0	0	0	0	0	3234
3.2	50544	0	0	0	0	0	0	3102
3.2	50688	0	0	0	0	0	0	3093
3.2	50832	0	0	0	0	0	0	3162
3.2	50976	0	0	0	0	0	0	3159
3.2	51120	0	0	0	0	0	0	3216
3.2	51264	0	0	0	0	0	0	3162
3.2	51408	0	0	0	0	0	0	3108
3.2	51552	0	0	0	0	0	0	3102
3.2	51696	0	0	0	0	0	0	3228
3.2	51840	0	0	0	0	0	0	3132
3.2	51984	0	0	0	0	0	0	3168
3.2	52128	0	0	0	0	0	0	3228
3.2	52272	0	0	0	0	0	0	3090
3.2	52416	0	0	0	0	0	0	3186
3.2	52560	0	0	0	0	0	0	3297
3.2	52704	0	0	0	0	0	0	3324
3.2	52848	0	0	0	0	0	0	3270
3.2	52992	0	0	0	0	0	0	3282
3.2	53136	0	0	0	0	0	0	3423
3.2	53280	0	0	0	0	0	0	3357
3.2	53424	0	0	0	0	0	0	3249
3.2	53568	0	0	0	0	0	0	3195
3.2	53712	0	0	0	0	0	0	3186
3.2	53856	0	0	0	0	0	0	3192
3.2	54000	0	0	0	0	0	0	3195
3.2	54144	0	0	0	0	0	0	3198
3.2	54288	0	0	0	0	0	0	3222
3.2	54432	0	0	0	0	0	0	3186
3.2	54576	0	0	0	0	0	0	3096
3.2	54720	0	0	0	0	0	0	3240
3.2	54864	0	0	0	0	0	0	3243
3.2	55008	0	0	0	0	0	0	3168
3.2	55152	0	0	0	0	0	0	3150
3.2	55296	0	0	0	0	0	0	3234
3.2	55440	0	0	0	0	0	0	3096
3.2	55584	0	0	0	0	0	0	3042
3.2	55728	0	0	0	0	0	0	3171
3.2	55872	0	0	0	0	0	0	3048
3.2	56016	0	0	0	0	0	0	3009
3.2	56160	0	0	0	0	0	0	3186
3.2	56304	0	0	0	0	0	0	3081
3.2	56448	0	0	0	0	0	0	3024
3.2	56592	0	0	0	0	0	0	3087
3.2	56736	0	0	0	0	0	0	3063
3.2	56880	0	0	0	0	0	0	3189
3.2	57024	0	0	0	0	0	0	3156
3.2	57168	0	0	0	0	0	0	3162
3.2	57312	0	0	0	0	0	0	3105
3.2	57456	0	0	0	0	0	0	3159
3.2	57600	0	0	0	0	0	0	3102
3.2	57744	0	0	0	0	0	0	3261
3.2	57888	0	0	0	0	0	0	3087
3.2	58032	0	0	0	0	0	0	3066
3.2	58176	0	0	0	0	0	0	2949
3.2	58320	0	0	0	0	0	0	3072
3.2	58464	0	0	0	0	0	0	3063
3.2	58608	0	0	0	0	0	0	2901
3.2	58752	0	0	0	0	0	0	3033
3.2	58896	0	0	0	0	0	0	3096
3.2	59040	0	0	0	0	0	0	3054
3.2	59184	0	0	0	0	0	0	3081
3.2	59328	0	0	0	0	0	0	3111
3.2	59472	0	0	0	0	0	0	3063
3.2	59616	0	0	0	0	0	0	3069
3.2	59760	0	0	0	0	0	0	2940
3.2	59904	0	0	0	0	0	0	3003
3.2	60048	0	0	0	0	0	0	3174
3.2	60192	0	0	0	0	0	0	3294
3.2	60336	0	0	0	0	0	0	3327
3.2	60480	0	0	0	0	0	0	3270
3.2	60624	0	0	0	0	0	0	3180
3.2	60768	0	0	0	0	0	0	3144
3.2	60912	0	0	0	0	0	0	3102
3.2	61056	0	0	0	0	0	0	3195
3.2	61200	0	0	0	0	0	0	3114
3.2	61344	0	0	0	0	0	0	3207
3.2	61488	0	0	0	0	0	0	3198
3.2	61632	0	0	0	0	0	0	3258
3.2	61776	0	0	0	0	0	0	3279
3.2	61920	0	0	0	0	0	0	3312
3.2	62064	0	0	0	0	0	0	3120
3.2	62208	0	0	0	0	0	0	3240
3.2	62352	0	0	0	0	0	0	3285
3.2	62496	0	0	0	0	0	0	3216
3.2	62640	0	0	0	0	0	0	3213
3.2	62784	0	0	0	0	0	0	3162
3.2	62928	0	0	0	0	0	0	3336
3.2	63072	0	0	0	0	0	0	3234
3.2	63216	0	0	0	0	0	0	3069
3.2	63360	0	0	0	0	0	0	3117
3.2	63504	0	0	0	0	0	0	3315
3.2	63648	0	0	0	0	0	0	3315
3.2	63792	0	0	0	0	0	0	3198
3.2	63936	0	0	0	0	0	0	3027
3.2	64080	0	0	0	0	0	0	3003
3.2	64224	0	0	0	0	0	0	3081
3.2	64368	0	0	0	0	0	0	3054
3.2	64512	0	0	0	0	0	0	3045
3.2	64656	0	0	0	0	0	0	3084
3.2	64800	0	0	0	0	0	0	3168
3.2	64944	0	0	0	0	0	0	3054
3.2	65088	0	0	0	0	0	0	3180
3.2	65232	0	0	0	0	0	0	3381
3.2	65376	0	0	0	0	0	0	3291
3.2	65520	0	0	0	0	0	0	3249
3.2	65664	0	0	0	0	0	0	3243
3.2	65808	0	0	0	0	0	0	3189
3.2	65952	0	0	0	0	0	0	3141
3.2	66096	0	0	0	0	0	0	3255
3.2	66240	0	0	0	0	0	0	3396
3.2	66384	0	0	0	0	0	0	3252
3.2	66528	0	0	0	0	0	0	3138
3.2	66672	0	0	0	0	0	0	3237
3.2	66816	0	0	0	0	0	0	3087
3.2	66960	0	0	0	0	0	0	3423
3.2	67104	0	0	0	0	0	0	3324
3.2	67248	0	0	0	0	0	0	3072
3.2	67392	0	0	0	0	0	0	3111
3.2	67536	0	0	0	0	0	0	3240
3.2	67680	0	0	0	0	0	0	3165
3.2	67824	0	0	0	0	0	0	3180
3.2	67968	0	0	0	0	0	0	3039
3.2	68112	0	0	0	0	0	0	3189
3.2	68256	0	0	0	0	0	0	3090
3.2	68400	0	0	0	0	0	0	3129
3.2	68544	0	0	0	0	0	0	3141
3.2	68688	0	0	0	0	0	0	3273
3.2	68832	0	0	0	0	0	0	3348
3.2	68976	0	0	0	0	0	0	3228
3.2	69120	0	0	0	0	0	0	3120
4.1	43344	0	51	0	51	51	477.521	2337
4.1	43488	0	47	0	47	47	481.438	2637
4.1	43632	0	46	0	46	46	447.476	2538
4.1	43776	0	41	0	41	41	148.226	2619
4.1	43920	0	38	0	38	38	164.204	2475
4.1	44064	0	32	0	32	32	297.327	2172
4.1	44208	0	21	0	21	21	205.277	2121
4.1	44352	0	14	0	14	14	60.0889	2154
4.1	44496	0	12	0	12	12	178.189	2124
4.1	44640	0	9	0	9	9	30.0444	2115
4.1	44784	0	6	0	6	6	30.0444	2097
4.1	44928	0	4	0	4	4	0	2091
4.1	45072	0	3	0	3	3	0	2145
4.1	45216	0	2	0	2	2	38.0351	2076
4.1	45360	0	2	0	2	2	34.0392	2055
4.1	45504	0	1	0	1	1	19.0175	2010
4.1	45648	0	1	0	1	1	17.0196	1935
4.1	45792	0	1	0	1	1	19.0175	1965
4.1	45936	0	0	0	0	0	0	2073
4.1	46080	0	0	0	0	0	0	2100
4.1	46224	0	0	0	0	0	0	2076
4.1	46368	0	0	0	0	0	0	2025
4.1	46512	0	0	0	0	0	0	2121
4.1	46656	0	0	0	0	0	0	2145
4.1	46800	0	0	0	0	0	0	2262
4.1	46944	0	0	0	0	0	0	2145
4.1	47088	0	0	0	0	0	0	2085
4.1	47232	0	0	0	0	0	0	2025
4.1	47376	0	0	0	0	0	0	2043
4.1	47520	0	0	0	0	0	0	2175
4.1	47664	0	0	0	0	0	0	2166
4.1	47808	0	0	0	0	0	0	2220
4.1	47952	0	0	0	0	0	0	2139
4.1	48096	0	0	0	0	0	0	2187
4.1	48240	0	0	0	0	0	0	2214
4.1	48384	0	0	0	0	0	0	2031
4.1	48528	0	0	0	0	0	0	2139
4.1	48672	0	0	0	0	0	0	2184
4.1	48816	0	0	0	0	0	0	2136
4.1	48960	0	0	0	0	0	0	2088
4.1	49104	0	0	0	0	0	0	2160
4.1	49248	0	0	0	0	0	0	2064
4.1	49392	0	0	0	0	0	0	1962
4.1	49536	0	0	0	0	0	0	2007
4.1	49680	0	0	0	0	0	0	1989
4.1	49824	0	0	0	0	0	0	2058
4.1	49968	0	0	0	0	0	0	2049
4.1	50112	0	0	0	0	0	0	2016
4.1	50256	0	0	0	0	0	0	2100
4.1	50400	0	0	0	0	0	0	2058
4.1	50544	0	0	0	0	0	0	2091
4.1	50688	0	0	0	0	0	0	2079
4.1	50832	0	0	0	0	0	0	2058
4.1	50976	0	0	0	0	0	0	2022
4.1	51120	0	0	0	0	0	0	2079
4.1	51264	0	0	0	0	0	0	2121
4.1	51408	0	0	0	0	0	0	2073
4.1	51552	0	0	0	0	0	0	2022
4.1	51696	0	0	0	0	0	0	1992
4.1	51840	0	0	0	0	0	0	2007
4.1	51984	0	0	0	0	0	0	2034
4.1	52128	0	0	0	0	0	0	2130
4.1	52272	0	0	0	0	0	0	2049
4.1	52416	0	0	0	0	0	0	2022
4.1	52560	0	0	0	0	0	0	2040
4.1	52704	0	0	0	0	0	0	1989
4.1	52848	0	0	0	0	0	0	2112
4.1	52992	0	0	0	0	0	0	2154
4.1	53136	0	0	0	0	0	0	2043
4.1	53280	0	0	0	0	0	0	2205
4.1	53424	0	0	0	0	0	0	2316
4.1	53568	0	0	0	0	0	0	2127
4.1	53712	0	0	0	0	0	0	2100
4.1	53856	0	0	0	0	0	0	2073
4.1	54000	0	0	0	0	0	0	2073
4.1	54144	0	0	0	0	0	0	2169
4.1	54288	0	0	0	0	0	0	2184
4.1	54432	0	0	0	0	0	0	2160
4.1	54576	0	0	0	0	0	0	2112
4.1	54720	0	0	0	0	0	0	2139
4.1	54864	0	0	0	0	0	0	2220
4.1	55008	0	0	0	0	0	0	2328
4.1	55152	0	0	0	0	0	0	2388
4.1	55296	0	0	0	0	0	0	2247
4.1	55440	0	0	0	0	0	0	2226
4.1	55584	0	0	0	0	0	0	2217
4.1	55728	0	0	0	0	0	0	2268
4.1	55872	0	0	0	0	0	0	2202
4.1	56016	0	0	0	0	0	0	2145
4.1	56160	0	0	0	0	0	0	2046
4.1	56304	0	0	0	0	0	0	2034
4.1	56448	0	0	0	0	0	0	2082
4.1	56592	0	0	0	0	0	0	2166
4.1	56736	0	0	0	0	0	0	2166
4.1	56880	0	0	0	0	0	0	2106
4.1	57024	0	0	0	0	0	0	2133
4.1	57168	0	0	0	0	0	0	2175
4.1	57312	0	0	0	0	0	0	2082
4.1	57456	0	0	0	0	0	0	2115
4.1	57600	0	0	0	0	0	0	2064
4.1	57744	0	0	0	0	0	0	2019
4.1	57888	0	0	0	0	0	0	2085
4.1	58032	0	0	0	0	0	0	2190
4.1	58176	0	0	0	0	0	0	2220
4.1	58320	0	0	0	0	0	0	2001
4.1	58464	0	0	0	0	0	0	2013
4.1	58608	0	0	0	0	0	0	1899
4.1	58752	0	0	0	0	0	0	2082
4.1	58896	0	0	0	0	0	0	2037
4.1	59040	0	0	0	0	0	0	2076
4.1	59184	0	0	0	0	0	0	2082
4.1	59328	0	0	0	0	0	0	2085
4.1	59472	0	0	0	0	0	0	2001
4.1	59616	0	0	0	0	0	0	2058
4.1	59760	0	0	0	0	0	0	2061
4.1	59904	0	0	0	0	0	0	2139
4.1	60048	0	0	0	0	0	0	2235
4.1	60192	0	0	0	0	0	0	2148
4.1	60336	0	0	0	0	0	0	2112
4.1	60480	0	0	0	0	0	0	2121
4.1	60624	0	0	0	0	0	0	2070
4.1	60768	0	0	0	0	0	0	2013
4.1	60912	0	0	0	0	0	0	1935
4.1	61056	0	0	0	0	0	0	2094
4.1	61200	0	0	0	0	0	0	2118
4.1	61344	0	0	0	0	0	0	2148
4.1	61488	0	0	0	0	0	0	2181
4.1	61632	0	0	0	0	0	0	2253
4.1	61776	0	0	0	0	0	0	2151
4.1	61920	0	0	0	0	0	0	2022
4.1	62064	0	0	0	0	0	0	2061
4.1	62208	0	0	0	0	0	0	2007
4.1	62352	0	0	0	0	0	0	2061
4.1	62496	0	0	0	0	0	0	2037
4.1	62640	0	0	0	0	0	0	2109
4.1	62784	0	0	0	0	0	0	2127
4.1	62928	0	0	0	0	0	0	2127
4.1	63072	0	0	0	0	0	0	2154
4.1	63216	0	0	0	0	0	0	2253
4.1	63360	0	0	0	0	0	0	2154
4.1	63504	0	0	0	0	0	0	2190
4.1	63648	0	0	0	0	0	0	2112
4.1	63792	0	0	0	0	0	0	2136
4.1	63936	0	0	0	0	0	0	2067
4.1	64080	0	0	0	0	0	0	2148
4.1	64224	0	0	0	0	0	0	2199
4.1	64368	0	0	0	0	0	0	2199
4.1	64512	0	0	0	0	0	0	2076
4.1	64656	0	0	0	0	0	0	2157
4.1	64800	0	0	0	0	0	0	2232
4.1	64944	0	0	0	0	0	0	2256
4.1	65088	0	0	0	0	0	0	2106
4.1	65232	0	0	0	0	0	0	2124
4.1	65376	0	0	0	0	0	0	2112
4.1	65520	0	0	0	0	0	0	2064
4.1	65664	0	0	0	0	0	0	2124
4.1	65808	0	0	0	0	0	0	2142
4.1	65952	0	0	0	0	0	0	2097
4.1	66096	0	0	0	0	0	0	2151
4.1	66240	0	0	0	0	0	0	2076
4.1	66384	0	0	0	0	0	0	2043
4.1	66528	0	0	0	0	0	0	2109
4.1	66672	0	0	0	0	0	0	1971
4.1	66816	0	0	0	0	0	0	2073
4.1	66960	0	0	0	0	0	0	2007
4.1	67104	0	0	0	0	0	0	2136
4.1	67248	0	0	0	0	0	0	2226
4.1	67392	0	0	0	0	0	0	2082
4.1	67536	0	0	0	0	0	0	2085
4.1	67680	0	0	0	0	0	0	2070
4.1	67824	0	0	0	0	0	0	2118
4.1	67968	0	0	0	0	0	0	2190
4.1	68112	0	0	0	0	0	0	2184
4.1	68256	0	0	0	0	0	0	2226
4.1	68400	0	0	0	0	0	0	2172
4.1	68544	0	0	0	0	0	0	2196
4.1	68688	0	0	0	0	0	0	2208
4.1	68832	0	0	0	0	0	0	2169
4.1	68976	0	0	0	0	0	0	2211
4.1	69120	0	0	0	0	0	0	2157
4.2	43344	0	29	0	29	29	153.272	1992
4.2	43488	0	28	0	28	28	82.1495	1968
4.2	43632	0	26	0	26	26	73.1145	1926
4.2	43776	0	22	0	22	22	107.156	1914
4.2	43920	0	18	0	18	18	184.261	2001
4.2	44064	0	13	0	13	13	58.0944	1917
4.2	44208	0	11	0	11	11	108.198	1962
4.2	44352	0	6	0	6	6	0	1920
4.2	44496	0	5	0	5	5	0	1866
4.2	44640	0	4	0	4	4	0	1914
4.2	44784	0	3	0	3	3	45.0667	1902
4.2	44928	0	2	0	2	2	30.0444	2013
4.2	45072	0	0	0	0	0	0	1959
4.2	45216	0	0	0	0	0	0	1944
4.2	45360	0	0	0	0	0	0	1980
4.2	45504	0	0	0	0	0	0	2016
4.2	45648	0	0	0	0	0	0	1962
4.2	45792	0	0	0	0	0	0	1866
4.2	45936	0	0	0	0	0	0	1797
4.2	46080	0	0	0	0	0	0	1902
4.2	46224	0	0	0	0	0	0	1974
4.2	46368	0	0	0	0	0	0	1878
4.2	46512	0	0	0	0	0	0	1944
4.2	46656	0	0	0	0	0	0	1833
4.2	46800	0	0	0	0	0	0	1887
4.2	46944	0	0	0	0	0	0	1887
4.2	47088	0	0	0	0	0	0	1845
4.2	47232	0	0	0	0	0	0	1824
4.2	47376	0	0	0	0	0	0	1923
4.2	47520	0	0	0	0	0	0	2019
4.2	47664	0	0	0	0	0	0	2022
4.2	47808	0	0	0	0	0	0	2055
4.2	47952	0	0	0	0	0	0	2076
4.2	48096	0	0	0	0	0	0	1878
4.2	48240	0	0	0	0	0	0	1848
4.2	48384	0	0	0	0	0	0	1899
4.2	48528	0	0	0	0	0	0	1794
4.2	48672	0	0	0	0	0	0	1950
4.2	48816	0	0	0	0	0	0	1875
4.2	48960	0	0	0	0	0	0	1791
4.2	49104	0	0	0	0	0	0	1839
4.2	49248	0	0	0	0	0	0	1836
4.2	49392	0	0	0	0	0	0	1821
4.2	49536	0	0	0	0	0	0	1887
4.2	49680	0	0	0	0	0	0	1743
4.2	49824	0	0	0	0	0	0	1749
4.2	49968	0	0	0	0	0	0	1782
4.2	50112	0	0	0	0	0	0	1791
4.2	50256	0	0	0	0	0	0	1836
4.2	50400	0	0	0	0	0	0	1782
4.2	50544	0	0	0	0	0	0	1875
4.2	50688	0	0	0	0	0	0	1851
4.2	50832	0	0	0	0	0	0	1929
4.2	50976	0	0	0	0	0	0	1953
4.2	51120	0	0	0	0	0	0	1980
4.2	51264	0	0	0	0	0	0	1896
4.2	51408	0	0	0	0	0	0	1956
4.2	51552	0	0	0	0	0	0	1872
4.2	51696	0	0	0	0	0	0	1806
4.2	51840	0	0	0	0	0	0	1854
4.2	51984	0	0	0	0	0	0	1773
4.2	52128	0	0	0	0	0	0	1779
4.2	52272	0	0	0	0	0	0	1857
4.2	52416	0	0	0	0	0	0	1857
4.2	52560	0	0	0	0	0	0	1938
4.2	52704	0	0	0	0	0	0	1896
4.2	52848	0	0	0	0	0	0	1854
4.2	52992	0	0	0	0	0	0	2007
4.2	53136	0	0	0	0	0	0	1878
4.2	53280	0	0	0	0	0	0	1878
4.2	53424	0	0	0	0	0	0	1857
4.2	53568	0	0	0	0	0	0	1803
4.2	53712	0	0	0	0	0	0	1848
4.2	53856	0	0	0	0	0	0	1884
4.2	54000	0	0	0	0	0	0	1767
4.2	54144	0	0	0	0	0	0	1821
4.2	54288	0	0	0	0	0	0	1911
4.2	54432	0	0	0	0	0	0	1950
4.2	54576	0	0	0	0	0	0	2007
4.2	54720	0	0	0	0	0	0	1941
4.2	54864	0	0	0	0	0	0	1860
4.2	55008	0	0	0	0	0	0	1938
4.2	55152	0	0	0	0	0	0	2061
4.2	55296	0	0	0	0	0	0	1911
4.2	55440	0	0	0	0	0	0	1839
4.2	55584	0	0	0	0	0	0	1758
4.2	55728	0	0	0	0	0	0	1887
4.2	55872	0	0	0	0	0	0	1959
4.2	56016	0	0	0	0	0	0	1887
4.2	56160	0	0	0	0	0	0	2040
4.2	56304	0	0	0	0	0	0	1980
4.2	56448	0	0	0	0	0	0	1920
4.2	56592	0	0	0	0	0	0	2058
4.2	56736	0	0	0	0	0	0	2040
4.2	56880	0	0	0	0	0	0	1878
4.2	57024	0	0	0	0	0	0	1965
4.2	57168	0	0	0	0	0	0	1905
4.2	57312	0	0	0	0	0	0	1920
4.2	57456	0	0	0	0	0	0	1947
4.2	57600	0	0	0	0	0	0	2025
4.2	57744	0	0	0	0	0	0	2007
4.2	57888	0	0	0	0	0	0	1887
4.2	58032	0	0	0	0	0	0	2037
4.2	58176	0	0	0	0	0	0	2025
4.2	58320	0	0	0	0	0	0	1977
4.2	58464	0	0	0	0	0	0	1950
4.2	58608	0	0	0	0	0	0	1866
4.2	58752	0	0	0	0	0	0	1839
4.2	58896	0	0	0	0	0	0	1767
4.2	59040	0	0	0	0	0	0	1809
4.2	59184	0	0	0	0	0	0	1911
4.2	59328	0	0	0	0	0	0	1920
4.2	59472	0	0	0	0	0	0	1899
4.2	59616	0	0	0	0	0	0	1899
4.2	59760	0	0	0	0	0	0	1929
4.2	59904	0	0	0	0	0	0	1914
4.2	60048	0	0	0	0	0	0	1968
4.2	60192	0	0	0	0	0	0	1827
4.2	60336	0	0	0	0	0	0	1902
4.2	60480	0	0	0	0	0	0	2007
4.2	60624	0	0	0	0	0	0	1968
4.2	60768	0	0	0	0	0	0	1914
4.2	60912	0	0	0	0	0	0	1839
4.2	61056	0	0	0	0	0	0	1878
4.2	61200	0	0	0	0	0	0	1905
4.2	61344	0	0	0	0	0	0	1977
4.2	61488	0	0	0	0	0	0	1833
4.2	61632	0	0	0	0	0	0	1704
4.2	61776	0	0	0	0	0	0	1833
4.2	61920	0	0	0	0	0	0	1956
4.2	62064	0	0	0	0	0	0	1950
4.2	62208	0	0	0	0	0	0	1890
4.2	62352	0	0	0	0	0	0	1860
4.2	62496	0	0	0	0	0	0	1824
4.2	62640	0	0	0	0	0	0	2001
4.2	62784	0	0	0	0	0	0	1962
4.2	62928	0	0	0	0	0	0	1890
4.2	63072	0	0	0	0	0	0	1812
4.2	63216	0	0	0	0	0	0	1833
4.2	63360	0	0	0	0	0	0	1797
4.2	63504	0	0	0	0	0	0	1866
4.2	63648	0	0	0	0	0	0	1800
4.2	63792	0	0	0	0	0	0	1854
4.2	63936	0	0	0	0	0	0	1830
4.2	64080	0	0	0	0	0	0	1911
4.2	64224	0	0	0	0	0	0	1851
4.2	64368	0	0	0	0	0	0	1845
4.2	64512	0	0	0	0	0	0	1890
4.2	64656	0	0	0	0	0	0	1842
4.2	64800	0	0	0	0	0	0	1815
4.2	64944	0	0	0	0	0	0	1977
4.2	65088	0	0	0	0	0	0	2037
4.2	65232	0	0	0	0	0	0	2091
4.2	65376	0	0	0	0	0	0	1941
4.2	65520	0	0	0	0	0	0	1860
4.2	65664	0	0	0	0	0	0	1884
4.2	65808	0	0	0	0	0	0	2118
4.2	65952	0	0	0	0	0	0	2067
4.2	66096	0	0	0	0	0	0	1821
4.2	66240	0	0	0	0	0	0	1848
4.2	66384	0	0	0	0	0	0	1857
4.2	66528	0	0	0	0	0	0	1893
4.2	66672	0	0	0	0	0	0	1884
4.2	66816	0	0	0	0	0	0	1875
4.2	66960	0	0	0	0	0	0	1872
4.2	67104	0	0	0	0	0	0	1872
4.2	67248	0	0	0	0	0	0	1830
4.2	67392	0	0	0	0	0	0	1854
4.2	67536	0	0	0	0	0	0	1857
4.2	67680	0	0	0	0	0	0	1881
4.2	67824	0	0	0	0	0	0	1842
4.2	67968	0	0	0	0	0	0	1950
4.2	68112	0	0	0	0	0	0	1824
4.2	68256	0	0	0	0	0	0	1800
4.2	68400	0	0	0	0	0	0	1860
4.2	68544	0	0	0	0	0	0	1893
4.2	68688	0	0	0	0	0	0	1842
4.2	68832	0	0	0	0	0	0	1941
4.2	68976	0	0	0	0	0	0	1848
4.2	69120	0	0	0	0	0	0	1902
5.1	43344	0	66	0	66	66	1.33333	4134
5.1	43488	0	59	0	59	59	1.33333	4110
5.1	43632	0	50	0	50	50	1.33333	4194
5.1	43776	0	44	0	44	44	1.33333	4272
5.1	43920	0	39	0	39	39	1.33333	3960
5.1	44064	0	34	0	34	34	1.33333	3939
5.1	44208	0	30	0	30	30	1.33333	4005
5.1	44352	0	24	0	24	24	0	4026
5.1	44496	0	18	0	18	18	0	4206
5.1	44640	0	11	0	11	11	0	4143
5.1	44784	0	5	0	5	5	0	4065
5.1	44928	0	2	0	2	2	0	4020
5.1	45072	0	2	0	2	2	0	4191
5.1	45216	0	2	0	2	2	0	3945
5.1	45360	0	1	0	1	1	0	4107
5.1	45504	0	0	0	0	0	0	4101
5.1	45648	0	0	0	0	0	0	4212
5.1	45792	0	0	0	0	0	0	4173
5.1	45936	0	0	0	0	0	0	3987
5.1	46080	0	0	0	0	0	0	3849
5.1	46224	0	0	0	0	0	0	4158
5.1	46368	0	0	0	0	0	0	4104
5.1	46512	0	0	0	0	0	0	4053
5.1	46656	0	0	0	0	0	0	4104
5.1	46800	0	0	0	0	0	0	3960
5.1	46944	0	0	0	0	0	0	4122
5.1	47088	0	0	0	0	0	0	4083
5.1	47232	0	0	0	0	0	0	4221
5.1	47376	0	0	0	0	0	0	4158
5.1	47520	0	0	0	0	0	0	4182
5.1	47664	0	0	0	0	0	0	3990
5.1	47808	0	0	0	0	0	0	3894
5.1	47952	0	0	0	0	0	0	3903
5.1	48096	0	0	0	0	0	0	3897
5.1	48240	0	0	0	0	0	0	3993
5.1	48384	0	0	0	0	0	0	4023
5.1	48528	0	0	0	0	0	0	4107
5.1	48672	0	0	0	0	0	0	4062
5.1	48816	0	0	0	0	0	0	3987
5.1	48960	0	0	0	0	0	0	3990
5.1	49104	0	0	0	0	0	0	4032
5.1	49248	0	0	0	0	0	0	3999
5.1	49392	0	0	0	0	0	0	3876
5.1	49536	0	0	0	0	0	0	3999
5.1	49680	0	0	0	0	0	0	3942
5.1	49824	0	0	0	0	0	0	4125
5.1	49968	0	0	0	0	0	0	4281
5.1	50112	0	0	0	0	0	0	4053
5.1	50256	0	0	0	0	0	0	4035
5.1	50400	0	0	0	0	0	0	4125
5.1	50544	0	0	0	0	0	0	4140
5.1	50688	0	0	0	0	0	0	4077
5.1	50832	0	0	0	0	0	0	4176
5.1	50976	0	0	0	0	0	0	4086
5.1	51120	0	0	0	0	0	0	4278
5.1	51264	0	0	0	0	0	0	4131
5.1	51408	0	0	0	0	0	0	4107
5.1	51552	0	0	0	0	0	0	4005
5.1	51696	0	0	0	0	0	0	4026
5.1	51840	0	0	0	0	0	0	4104
5.1	51984	0	0	0	0	0	0	4203
5.1	52128	0	0	0	0	0	0	4185
5.1	52272	0	0	0	0	0	0	4122
5.1	52416	0	0	0	0	0	0	4056
5.1	52560	0	0	0	0	0	0	4146
5.1	52704	0	0	0	0	0	0	4212
5.1	52848	0	0	0	0	0	0	3912
5.1	52992	0	0	0	0	0	0	3810
5.1	53136	0	0	0	0	0	0	3957
5.1	53280	0	0	0	0	0	0	4149
5.1	53424	0	0	0	0	0	0	4083
5.1	53568	0	0	0	0	0	0	4095
5.1	53712	0	0	0	0	0	0	4023
5.1	53856	0	0	0	0	0	0	4044
5.1	54000	0	0	0	0	0	0	3984
5.1	54144	0	0	0	0	0	0	4149
5.1	54288	0	0	0	0	0	0	4035
5.1	54432	0	0	0	0	0	0	3924
5.1	54576	0	0	0	0	0	0	3993
5.1	54720	0	0	0	0	0	0	3993
5.1	54864	0	0	0	0	0	0	3981
5.1	55008	0	0	0	0	0	0	4059
5.1	55152	0	0	0	0	0	0	4143
5.1	55296	0	0	0	0	0	0	4272
5.1	55440	0	0	0	0	0	0	4038
5.1	55584	0	0	0	0	0	0	3933
5.1	55728	0	0	0	0	0	0	3831
5.1	55872	0	0	0	0	0	0	3828
5.1	56016	0	0	0	0	0	0	3774
5.1	56160	0	0	0	0	0	0	3909
5.1	56304	0	0	0	0	0	0	4122
5.1	56448	0	0	0	0	0	0	3939
5.1	56592	0	0	0	0	0	0	3912
5.1	56736	0	0	0	0	0	0	4011
5.1	56880	0	0	0	0	0	0	4137
5.1	57024	0	0	0	0	0	0	3972
5.1	57168	0	0	0	0	0	0	3834
5.1	57312	0	0	0	0	0	0	3924
5.1	57456	0	0	0	0	0	0	4059
5.1	57600	0	0	0	0	0	0	4026
5.1	57744	0	0	0	0	0	0	3909
5.1	57888	0	0	0	0	0	0	4062
5.1	58032	0	0	0	0	0	0	3918
5.1	58176	0	0	0	0	0	0	4062
5.1	58320	0	0	0	0	0	0	4005
5.1	58464	0	0	0	0	0	0	3879
5.1	58608	0	0	0	0	0	0	3948
5.1	58752	0	0	0	0	0	0	3897
5.1	58896	0	0	0	0	0	0	3885
5.1	59040	0	0	0	0	0	0	4053
5.1	59184	0	0	0	0	0	0	3819
5.1	59328	0	0	0	0	0	0	3936
5.1	59472	0	0	0	0	0	0	3999
5.1	59616	0	0	0	0	0	0	4023
5.1	59760	0	0	0	0	0	0	4170
5.1	59904	0	0	0	0	0	0	4035
5.1	60048	0	0	0	0	0	0	4005
5.1	60192	0	0	0	0	0	0	4047
5.1	60336	0	0	0	0	0	0	3768
5.1	60480	0	0	0	0	0	0	4110
5.1	60624	0	0	0	0	0	0	4104
5.1	60768	0	0	0	0	0	0	3918
5.1	60912	0	0	0	0	0	0	3894
5.1	61056	0	0	0	0	0	0	3921
5.1	61200	0	0	0	0	0	0	4083
5.1	61344	0	0	0	0	0	0	4071
5.1	61488	0	0	0	0	0	0	4119
5.1	61632	0	0	0	0	0	0	4089
5.1	61776	0	0	0	0	0	0	4131
5.1	61920	0	0	0	0	0	0	4068
5.1	62064	0	0	0	0	0	0	4173
5.1	62208	0	0	0	0	0	0	4134
5.1	62352	0	0	0	0	0	0	3903
5.1	62496	0	0	0	0	0	0	3990
5.1	62640	0	0	0	0	0	0	4074
5.1	62784	0	0	0	0	0	0	4026
5.1	62928	0	0	0	0	0	0	4053
5.1	63072	0	0	0	0	0	0	4125
5.1	63216	0	0	0	0	0	0	4062
5.1	63360	0	0	0	0	0	0	4047
5.1	63504	0	0	0	0	0	0	3942
5.1	63648	0	0	0	0	0	0	3936
5.1	63792	0	0	0	0	0	0	4143
5.1	63936	0	0	0	0	0	0	4113
5.1	64080	0	0	0	0	0	0	3903
5.1	64224	0	0	0	0	0	0	4044
5.1	64368	0	0	0	0	0	0	4161
5.1	64512	0	0	0	0	0	0	4155
5.1	64656	0	0	0	0	0	0	3933
5.1	64800	0	0	0	0	0	0	4062
5.1	64944	0	0	0	0	0	0	3981
5.1	65088	0	0	0	0	0	0	4050
5.1	65232	0	0	0	0	0	0	4032
5.1	65376	0	0	0	0	0	0	4191
5.1	65520	0	0	0	0	0	0	4035
5.1	65664	0	0	0	0	0	0	4074
5.1	65808	0	0	0	0	0	0	4146
5.1	65952	0	0	0	0	0	0	4251
5.1	66096	0	0	0	0	0	0	3978
5.1	66240	0	0	0	0	0	0	4110
5.1	66384	0	0	0	0	0	0	3939
5.1	66528	0	0	0	0	0	0	4026
5.1	66672	0	0	0	0	0	0	4089
5.1	66816	0	0	0	0	0	0	4179
5.1	66960	0	0	0	0	0	0	4131
5.1	67104	0	0	0	0	0	0	4107
5.1	67248	0	0	0	0	0	0	4182
5.1	67392	0	0	0	0	0	0	4200
5.1	67536	0	0	0	0	0	0	4257
5.1	67680	0	0	0	0	0	0	4176
5.1	67824	0	0	0	0	0	0	4104
5.1	67968	0	0	0	0	0	0	4011
5.1	68112	0	0	0	0	0	0	3921
5.1	68256	0	0	0	0	0	0	4026
5.1	68400	0	0	0	0	0	0	4191
5.1	68544	0	0	0	0	0	0	4179
5.1	68688	0	0	0	0	0	0	4149
5.1	68832	0	0	0	0	0	0	3975
5.1	68976	0	0	0	0	0	0	4020
5.1	69120	0	0	0	0	0	0	4110
6.3	43344	521	2680	31	2649	3201	57627.8	12664
6.3	43488	343	2600	19	2581	2943	48845.3	12543
6.3	43632	305	2496	6	2490	2801	44675.2	12422
6.3	43776	219	2390	2	2388	2609	39420.7	12046
6.3	43920	173	2292	3	2289	2465	36359.4	11352
6.3	44064	152	2212	1	2211	2364	34029.3	10858
6.3	44208	134	2102	3	2099	2236	31549.6	10898
6.3	44352	96	2028	1	2027	2124	29624.8	10326
6.3	44496	83	1950	0	1950	2033	28356	9977
6.3	44640	71	1890	0	1890	1961	26703.1	10048
6.3	44784	73	1812	0	1812	1885	25526.8	9947
6.3	44928	58	1743	0	1743	1801	24046.9	9642
6.3	45072	47	1680	1	1679	1727	22947.5	9637
6.3	45216	46	1614	0	1614	1660	21997	9650
6.3	45360	27	1529	0	1529	1556	19269	9059
6.3	45504	25	1466	0	1466	1491	18344.5	8917
6.3	45648	18	1386	0	1386	1404	17340	8737
6.3	45792	6	1318	0	1318	1324	15718.4	8728
6.3	45936	10	1257	0	1257	1267	15022.1	8596
6.3	46080	4	1199	0	1199	1203	14068.6	8718
6.3	46224	5	1135	0	1135	1140	13282.2	8936
6.3	46368	8	1084	0	1084	1092	12548.8	8936
6.3	46512	5	1023	0	1023	1028	11714.4	8887
6.3	46656	7	964	1	963	971	11342.1	9099
6.3	46800	7	903	0	903	910	10375.8	9327
6.3	46944	2	844	0	844	846	9478.19	9150
6.3	47088	1	781	0	781	782	8733.74	9141
6.3	47232	2	714	0	714	716	7745.3	9287
6.3	47376	0	666	0	666	666	7099.94	9290
6.3	47520	0	622	0	622	622	6498.6	9143
6.3	47664	0	566	0	566	566	5829.25	9154
6.3	47808	0	518	0	518	518	5318.97	9328
6.3	47952	0	471	0	471	471	4651.69	9187
6.3	48096	0	421	0	421	421	4043.07	9376
6.3	48240	0	384	0	384	384	3613.82	9061
6.3	48384	0	347	0	347	347	3225.43	9189
6.3	48528	0	305	0	305	305	2797	9357
6.3	48672	0	272	0	272	272	2306.71	9444
6.3	48816	0	235	0	235	235	1909.42	9297
6.3	48960	0	197	0	197	197	1582.28	9336
6.3	49104	0	167	0	167	167	1291.06	9330
6.3	49248	0	132	0	132	132	882.805	9483
6.3	49392	0	109	0	109	109	716.601	9342
6.3	49536	0	87	0	87	87	506.412	9759
6.3	49680	0	63	0	63	63	398.297	9507
6.3	49824	0	46	0	46	46	341.239	9642
6.3	49968	0	33	0	33	33	217.195	9510
6.3	50112	0	24	0	24	24	202.174	9732
6.3	50256	0	21	0	21	21	170.131	9387
6.3	50400	0	14	0	14	14	120.104	9795
6.3	50544	0	8	0	8	8	59.0516	9747
6.3	50688	0	5	0	5	5	40.0341	9873
6.3	50832	0	2	0	2	2	40.0341	9588
6.3	50976	0	2	0	2	2	42.032	9297
6.3	51120	0	1	0	1	1	23.0145	9714
6.3	51264	0	1	0	1	1	23.0145	9648
6.3	51408	0	1	0	1	1	23.0145	9636
6.3	51552	0	0	0	0	0	0	9642
6.3	51696	0	0	0	0	0	0	9636
6.3	51840	0	0	0	0	0	0	9732
6.3	51984	0	0	0	0	0	0	9585
6.3	52128	0	0	0	0	0	0	9471
6.3	52272	0	0	0	0	0	0	9876
6.3	52416	0	0	0	0	0	0	9750
6.3	52560	0	0	0	0	0	0	9732
6.3	52704	0	0	0	0	0	0	9888
6.3	52848	0	0	0	0	0	0	9759
6.3	52992	0	0	0	0	0	0	9849
6.3	53136	0	0	0	0	0	0	9639
6.3	53280	0	0	0	0	0	0	9918
6.3	53424	0	0	0	0	0	0	9840
6.3	53568	0	0	0	0	0	0	9855
6.3	53712	0	0	0	0	0	0	9858
6.3	53856	0	0	0	0	0	0	9885
6.3	54000	0	0	0	0	0	0	9909
6.3	54144	0	0	0	0	0	0	9879
6.3	54288	0	0	0	0	0	0	9645
6.3	54432	0	0	0	0	0	0	9483
6.3	54576	0	0	0	0	0	0	9774
6.3	54720	0	0	0	0	0	0	9888
6.3	54864	0	0	0	0	0	0	9564
6.3	55008	0	0	0	0	0	0	9744
6.3	55152	0	0	0	0	0	0	9885
6.3	55296	0	0	0	0	0	0	9570
6.3	55440	0	0	0	0	0	0	9690
6.3	55584	0	0	0	0	0	0	9741
6.3	55728	0	0	0	0	0	0	9582
6.3	55872	0	0	0	0	0	0	9588
6.3	56016	0	0	0	0	0	0	9759
6.3	56160	0	0	0	0	0	0	9675
6.3	56304	0	0	0	0	0	0	9828
6.3	56448	0	0	0	0	0	0	9828
6.3	56592	0	0	0	0	0	0	9609
6.3	56736	0	0	0	0	0	0	9675
6.3	56880	0	0	0	0	0	0	9579
6.3	57024	0	0	0	0	0	0	9591
6.3	57168	0	0	0	0	0	0	9930
6.3	57312	0	0	0	0	0	0	9651
6.3	57456	0	0	0	0	0	0	9711
6.3	57600	0	0	0	0	0	0	9522
6.3	57744	0	0	0	0	0	0	9576
6.3	57888	0	0	0	0	0	0	9540
6.3	58032	0	0	0	0	0	0	9474
6.3	58176	0	0	0	0	0	0	9579
6.3	58320	0	0	0	0	0	0	9561
6.3	58464	0	0	0	0	0	0	9549
6.3	58608	0	0	0	0	0	0	9540
6.3	58752	0	0	0	0	0	0	9645
6.3	58896	0	0	0	0	0	0	9477
6.3	59040	0	0	0	0	0	0	9387
6.3	59184	0	0	0	0	0	0	9492
6.3	59328	0	0	0	0	0	0	9660
6.3	59472	0	0	0	0	0	0	9720
6.3	59616	0	0	0	0	0	0	9381
6.3	59760	0	0	0	0	0	0	9435
6.3	59904	0	0	0	0	0	0	9333
6.3	60048	0	0	0	0	0	0	9315
6.3	60192	0	0	0	0	0	0	9723
6.3	60336	0	0	0	0	0	0	9660
6.3	60480	0	0	0	0	0	0	9624
6.3	60624	0	0	0	0	0	0	9579
6.3	60768	0	0	0	0	0	0	9531
6.3	60912	0	0	0	0	0	0	9648
6.3	61056	0	0	0	0	0	0	9528
6.3	61200	0	0	0	0	0	0	9381
6.3	61344	0	0	0	0	0	0	9624
6.3	61488	0	0	0	0	0	0	9465
6.3	61632	0	0	0	0	0	0	9504
6.3	61776	0	0	0	0	0	0	9567
6.3	61920	0	0	0	0	0	0	9651
6.3	62064	0	0	0	0	0	0	9720
6.3	62208	0	0	0	0	0	0	9717
6.3	62352	0	0	0	0	0	0	9651
6.3	62496	0	0	0	0	0	0	9849
6.3	62640	0	0	0	0	0	0	9795
6.3	62784	0	0	0	0	0	0	9693
6.3	62928	0	0	0	0	0	0	9873
6.3	63072	0	0	0	0	0	0	9681
6.3	63216	0	0	0	0	0	0	9702
6.3	63360	0	0	0	0	0	0	9777
6.3	63504	0	0	0	0	0	0	9621
6.3	63648	0	0	0	0	0	0	9849
6.3	63792	0	0	0	0	0	0	9780
6.3	63936	0	0	0	0	0	0	9786
6.3	64080	0	0	0	0	0	0	9555
6.3	64224	0	0	0	0	0	0	9573
6.3	64368	0	0	0	0	0	0	9426
6.3	64512	0	0	0	0	0	0	9777
6.3	64656	0	0	0	0	0	0	9561
6.3	64800	0	0	0	0	0	0	9447
6.3	64944	0	0	0	0	0	0	9795
6.3	65088	0	0	0	0	0	0	9987
6.3	65232	0	0	0	0	0	0	9681
6.3	65376	0	0	0	0	0	0	9561
6.3	65520	0	0	0	0	0	0	9597
6.3	65664	0	0	0	0	0	0	9957
6.3	65808	0	0	0	0	0	0	9588
6.3	65952	0	0	0	0	0	0	9459
6.3	66096	0	0	0	0	0	0	9681
6.3	66240	0	0	0	0	0	0	9726
6.3	66384	0	0	0	0	0	0	10005
6.3	66528	0	0	0	0	0	0	9783
6.3	66672	0	0	0	0	0	0	9879
6.3	66816	0	0	0	0	0	0	9690
6.3	66960	0	0	0	0	0	0	9756
6.3	67104	0	0	0	0	0	0	9807
6.3	67248	0	0	0	0	0	0	9732
6.3	67392	0	0	0	0	0	0	9807
6.3	67536	0	0	0	0	0	0	9876
6.3	67680	0	0	0	0	0	0	9711
6.3	67824	0	0	0	0	0	0	9597
6.3	67968	0	0	0	0	0	0	9735
6.3	68112	0	0	0	0	0	0	9630
6.3	68256	0	0	0	0	0	0	9477
6.3	68400	0	0	0	0	0	0	9609
6.3	68544	0	0	0	0	0	0	9741
6.3	68688	0	0	0	0	0	0	9405
6.3	68832	0	0	0	0	0	0	9564
6.3	68976	0	0	0	0	0	0	10020
6.3	69120	0	0	0	0	0	0	9942
7.3	43344	0	33	0	33	33	299.709	1041
7.3	43488	0	30	0	30	30	262.627	1140
7.3	43632	0	29	0	29	29	258.636	1152
7.3	43776	0	23	0	23	23	232.471	1173
7.3	43920	0	18	0	18	18	166.402	1209
7.3	44064	0	17	0	17	17	169.337	1038
7.3	44208	0	16	0	16	16	142.343	1137
7.3	44352	0	12	0	12	12	103.265	1110
7.3	44496	0	9	0	9	9	70.1737	1056
7.3	44640	0	6	0	6	6	37.0828	1086
7.3	44784	0	3	0	3	3	11.0303	1059
7.3	44928	0	3	0	3	3	11.0303	1131
7.3	45072	0	3	0	3	3	11.0303	1083
7.3	45216	0	2	0	2	2	0	1047
7.3	45360	0	1	0	1	1	0	1092
7.3	45504	0	1	0	1	1	0	1062
7.3	45648	0	1	0	1	1	0	1173
7.3	45792	0	0	0	0	0	0	1134
7.3	45936	0	0	0	0	0	0	1101
7.3	46080	0	0	0	0	0	0	1059
7.3	46224	0	0	0	0	0	0	1080
7.3	46368	0	0	0	0	0	0	1089
7.3	46512	0	0	0	0	0	0	1035
7.3	46656	0	0	0	0	0	0	1035
7.3	46800	0	0	0	0	0	0	1152
7.3	46944	0	0	0	0	0	0	1122
7.3	47088	0	0	0	0	0	0	1146
7.3	47232	0	0	0	0	0	0	1146
7.3	47376	0	0	0	0	0	0	1143
7.3	47520	0	0	0	0	0	0	1101
7.3	47664	0	0	0	0	0	0	1233
7.3	47808	0	0	0	0	0	0	1104
7.3	47952	0	0	0	0	0	0	1140
7.3	48096	0	0	0	0	0	0	1089
7.3	48240	0	0	0	0	0	0	1089
7.3	48384	0	0	0	0	0	0	1080
7.3	48528	0	0	0	0	0	0	1158
7.3	48672	0	0	0	0	0	0	1161
7.3	48816	0	0	0	0	0	0	1143
7.3	48960	0	0	0	0	0	0	1083
7.3	49104	0	0	0	0	0	0	1098
7.3	49248	0	0	0	0	0	0	1239
7.3	49392	0	0	0	0	0	0	1131
7.3	49536	0	0	0	0	0	0	1125
7.3	49680	0	0	0	0	0	0	1137
7.3	49824	0	0	0	0	0	0	1224
7.3	49968	0	0	0	0	0	0	1260
7.3	50112	0	0	0	0	0	0	1155
7.3	50256	0	0	0	0	0	0	1113
7.3	50400	0	0	0	0	0	0	1185
7.3	50544	0	0	0	0	0	0	1203
7.3	50688	0	0	0	0	0	0	1221
7.3	50832	0	0	0	0	0	0	1101
7.3	50976	0	0	0	0	0	0	1071
7.3	51120	0	0	0	0	0	0	1176
7.3	51264	0	0	0	0	0	0	1098
7.3	51408	0	0	0	0	0	0	1059
7.3	51552	0	0	0	0	0	0	1140
7.3	51696	0	0	0	0	0	0	1164
7.3	51840	0	0	0	0	0	0	1161
7.3	51984	0	0	0	0	0	0	1194
7.3	52128	0	0	0	0	0	0	1209
7.3	52272	0	0	0	0	0	0	1167
7.3	52416	0	0	0	0	0	0	1149
7.3	52560	0	0	0	0	0	0	1053
7.3	52704	0	0	0	0	0	0	1182
7.3	52848	0	0	0	0	0	0	1173
7.3	52992	0	0	0	0	0	0	1107
7.3	53136	0	0	0	0	0	0	1122
7.3	53280	0	0	0	0	0	0	1161
7.3	53424	0	0	0	0	0	0	1143
7.3	53568	0	0	0	0	0	0	1155
7.3	53712	0	0	0	0	0	0	1161
7.3	53856	0	0	0	0	0	0	1197
7.3	54000	0	0	0	0	0	0	1146
7.3	54144	0	0	0	0	0	0	1089
7.3	54288	0	0	0	0	0	0	1098
7.3	54432	0	0	0	0	0	0	1122
7.3	54576	0	0	0	0	0	0	1122
7.3	54720	0	0	0	0	0	0	1224
7.3	54864	0	0	0	0	0	0	1155
7.3	55008	0	0	0	0	0	0	1101
7.3	55152	0	0	0	0	0	0	1089
7.3	55296	0	0	0	0	0	0	1080
7.3	55440	0	0	0	0	0	0	1092
7.3	55584	0	0	0	0	0	0	1059
7.3	55728	0	0	0	0	0	0	1161
7.3	55872	0	0	0	0	0	0	1098
7.3	56016	0	0	0	0	0	0	1140
7.3	56160	0	0	0	0	0	0	1200
7.3	56304	0	0	0	0	0	0	1077
7.3	56448	0	0	0	0	0	0	1107
7.3	56592	0	0	0	0	0	0	1086
7.3	56736	0	0	0	0	0	0	1038
7.3	56880	0	0	0	0	0	0	1017
7.3	57024	0	0	0	0	0	0	1038
7.3	57168	0	0	0	0	0	0	1032
7.3	57312	0	0	0	0	0	0	1089
7.3	57456	0	0	0	0	0	0	984
7.3	57600	0	0	0	0	0	0	1107
7.3	57744	0	0	0	0	0	0	1107
7.3	57888	0	0	0	0	0	0	1137
7.3	58032	0	0	0	0	0	0	1023
7.3	58176	0	0	0	0	0	0	1056
7.3	58320	0	0	0	0	0	0	1035
7.3	58464	0	0	0	0	0	0	1074
7.3	58608	0	0	0	0	0	0	1146
7.3	58752	0	0	0	0	0	0	1170
7.3	58896	0	0	0	0	0	0	1164
7.3	59040	0	0	0	0	0	0	1110
7.3	59184	0	0	0	0	0	0	990
7.3	59328	0	0	0	0	0	0	1158
7.3	59472	0	0	0	0	0	0	1071
7.3	59616	0	0	0	0	0	0	1080
7.3	59760	0	0	0	0	0	0	1155
7.3	59904	0	0	0	0	0	0	1149
7.3	60048	0	0	0	0	0	0	1023
7.3	60192	0	0	0	0	0	0	1098
7.3	60336	0	0	0	0	0	0	1104
7.3	60480	0	0	0	0	0	0	1134
7.3	60624	0	0	0	0	0	0	1074
7.3	60768	0	0	0	0	0	0	1113
7.3	60912	0	0	0	0	0	0	1119
7.3	61056	0	0	0	0	0	0	1098
7.3	61200	0	0	0	0	0	0	1140
7.3	61344	0	0	0	0	0	0	1137
7.3	61488	0	0	0	0	0	0	1131
7.3	61632	0	0	0	0	0	0	1149
7.3	61776	0	0	0	0	0	0	1176
7.3	61920	0	0	0	0	0	0	1164
7.3	62064	0	0	0	0	0	0	1086
7.3	62208	0	0	0	0	0	0	1119
7.3	62352	0	0	0	0	0	0	1179
7.3	62496	0	0	0	0	0	0	1080
7.3	62640	0	0	0	0	0	0	1041
7.3	62784	0	0	0	0	0	0	1080
7.3	62928	0	0	0	0	0	0	1161
7.3	63072	0	0	0	0	0	0	1137
7.3	63216	0	0	0	0	0	0	1116
7.3	63360	0	0	0	0	0	0	1173
7.3	63504	0	0	0	0	0	0	1104
7.3	63648	0	0	0	0	0	0	1059
7.3	63792	0	0	0	0	0	0	1065
7.3	63936	0	0	0	0	0	0	1107
7.3	64080	0	0	0	0	0	0	1101
7.3	64224	0	0	0	0	0	0	1095
7.3	64368	0	0	0	0	0	0	1167
7.3	64512	0	0	0	0	0	0	1089
7.3	64656	0	0	0	0	0	0	1137
7.3	64800	0	0	0	0	0	0	1140
7.3	64944	0	0	0	0	0	0	1131
7.3	65088	0	0	0	0	0	0	1095
7.3	65232	0	0	0	0	0	0	1086
7.3	65376	0	0	0	0	0	0	1212
7.3	65520	0	0	0	0	0	0	1191
7.3	65664	0	0	0	0	0	0	1149
7.3	65808	0	0	0	0	0	0	1080
7.3	65952	0	0	0	0	0	0	1095
7.3	66096	0	0	0	0	0	0	1218
7.3	66240	0	0	0	0	0	0	1182
7.3	66384	0	0	0	0	0	0	1221
7.3	66528	0	0	0	0	0	0	1212
7.3	66672	0	0	0	0	0	0	1149
7.3	66816	0	0	0	0	0	0	1056
7.3	66960	0	0	0	0	0	0	1137
7.3	67104	0	0	0	0	0	0	1143
7.3	67248	0	0	0	0	0	0	1128
7.3	67392	0	0	0	0	0	0	1038
7.3	67536	0	0	0	0	0	0	1122
7.3	67680	0	0	0	0	0	0	1083
7.3	67824	0	0	0	0	0	0	1110
7.3	67968	0	0	0	0	0	0	1134
7.3	68112	0	0	0	0	0	0	1107
7.3	68256	0	0	0	0	0	0	1206
7.3	68400	0	0	0	0	0	0	1212
7.3	68544	0	0	0	0	0	0	1212
7.3	68688	0	0	0	0	0	0	1098
7.3	68832	0	0	0	0	0	0	1146
7.3	68976	0	0	0	0	0	0	1113
7.3	69120	0	0	0	0	0	0	1221
8.2	43344	0	40	0	40	40	207.368	1539
8.2	43488	0	37	0	37	37	181.315	1551
8.2	43632	0	35	0	35	35	166.293	1548
8.2	43776	0	31	0	31	31	114.188	1545
8.2	43920	0	24	0	24	24	13.0256	1515
8.2	44064	0	20	0	20	20	137.201	1599
8.2	44208	0	15	0	15	15	37.0816	1704
8.2	44352	0	12	0	12	12	43.0701	1764
8.2	44496	0	11	0	11	11	39.0769	1629
8.2	44640	0	6	0	6	6	77.1093	1611
8.2	44784	0	5	0	5	5	58.0952	1593
8.2	44928	0	4	0	4	4	0	1494
8.2	45072	0	1	0	1	1	0	1476
8.2	45216	0	1	0	1	1	0	1512
8.2	45360	0	1	0	1	1	0	1491
8.2	45504	0	1	0	1	1	0	1542
8.2	45648	0	1	0	1	1	0	1560
8.2	45792	0	1	0	1	1	0	1653
8.2	45936	0	1	0	1	1	0	1548
8.2	46080	0	1	0	1	1	0	1641
8.2	46224	0	1	0	1	1	0	1599
8.2	46368	0	1	0	1	1	0	1485
8.2	46512	0	0	0	0	0	0	1563
8.2	46656	0	0	0	0	0	0	1551
8.2	46800	0	0	0	0	0	0	1521
8.2	46944	0	0	0	0	0	0	1503
8.2	47088	0	0	0	0	0	0	1404
8.2	47232	0	0	0	0	0	0	1461
8.2	47376	0	0	0	0	0	0	1386
8.2	47520	0	0	0	0	0	0	1500
8.2	47664	0	0	0	0	0	0	1512
8.2	47808	0	0	0	0	0	0	1578
8.2	47952	0	0	0	0	0	0	1503
8.2	48096	0	0	0	0	0	0	1461
8.2	48240	0	0	0	0	0	0	1434
8.2	48384	0	0	0	0	0	0	1536
8.2	48528	0	0	0	0	0	0	1533
8.2	48672	0	0	0	0	0	0	1545
8.2	48816	0	0	0	0	0	0	1506
8.2	48960	0	0	0	0	0	0	1533
8.2	49104	0	0	0	0	0	0	1509
8.2	49248	0	0	0	0	0	0	1515
8.2	49392	0	0	0	0	0	0	1599
8.2	49536	0	0	0	0	0	0	1617
8.2	49680	0	0	0	0	0	0	1494
8.2	49824	0	0	0	0	0	0	1497
8.2	49968	0	0	0	0	0	0	1530
8.2	50112	0	0	0	0	0	0	1524
8.2	50256	0	0	0	0	0	0	1590
8.2	50400	0	0	0	0	0	0	1581
8.2	50544	0	0	0	0	0	0	1641
8.2	50688	0	0	0	0	0	0	1605
8.2	50832	0	0	0	0	0	0	1557
8.2	50976	0	0	0	0	0	0	1497
8.2	51120	0	0	0	0	0	0	1512
8.2	51264	0	0	0	0	0	0	1467
8.2	51408	0	0	0	0	0	0	1536
8.2	51552	0	0	0	0	0	0	1572
8.2	51696	0	0	0	0	0	0	1500
8.2	51840	0	0	0	0	0	0	1434
8.2	51984	0	0	0	0	0	0	1542
8.2	52128	0	0	0	0	0	0	1437
8.2	52272	0	0	0	0	0	0	1584
8.2	52416	0	0	0	0	0	0	1539
8.2	52560	0	0	0	0	0	0	1515
8.2	52704	0	0	0	0	0	0	1467
8.2	52848	0	0	0	0	0	0	1620
8.2	52992	0	0	0	0	0	0	1578
8.2	53136	0	0	0	0	0	0	1605
8.2	53280	0	0	0	0	0	0	1539
8.2	53424	0	0	0	0	0	0	1440
8.2	53568	0	0	0	0	0	0	1467
8.2	53712	0	0	0	0	0	0	1548
8.2	53856	0	0	0	0	0	0	1611
8.2	54000	0	0	0	0	0	0	1539
8.2	54144	0	0	0	0	0	0	1569
8.2	54288	0	0	0	0	0	0	1629
8.2	54432	0	0	0	0	0	0	1584
8.2	54576	0	0	0	0	0	0	1533
8.2	54720	0	0	0	0	0	0	1491
8.2	54864	0	0	0	0	0	0	1575
8.2	55008	0	0	0	0	0	0	1575
8.2	55152	0	0	0	0	0	0	1527
8.2	55296	0	0	0	0	0	0	1539
8.2	55440	0	0	0	0	0	0	1530
8.2	55584	0	0	0	0	0	0	1569
8.2	55728	0	0	0	0	0	0	1539
8.2	55872	0	0	0	0	0	0	1587
8.2	56016	0	0	0	0	0	0	1593
8.2	56160	0	0	0	0	0	0	1617
8.2	56304	0	0	0	0	0	0	1626
8.2	56448	0	0	0	0	0	0	1587
8.2	56592	0	0	0	0	0	0	1545
8.2	56736	0	0	0	0	0	0	1563
8.2	56880	0	0	0	0	0	0	1506
8.2	57024	0	0	0	0	0	0	1569
8.2	57168	0	0	0	0	0	0	1638
8.2	57312	0	0	0	0	0	0	1590
8.2	57456	0	0	0	0	0	0	1509
8.2	57600	0	0	0	0	0	0	1569
8.2	57744	0	0	0	0	0	0	1611
8.2	57888	0	0	0	0	0	0	1548
8.2	58032	0	0	0	0	0	0	1560
8.2	58176	0	0	0	0	0	0	1416
8.2	58320	0	0	0	0	0	0	1458
8.2	58464	0	0	0	0	0	0	1482
8.2	58608	0	0	0	0	0	0	1521
8.2	58752	0	0	0	0	0	0	1521
8.2	58896	0	0	0	0	0	0	1545
8.2	59040	0	0	0	0	0	0	1497
8.2	59184	0	0	0	0	0	0	1620
8.2	59328	0	0	0	0	0	0	1497
8.2	59472	0	0	0	0	0	0	1524
8.2	59616	0	0	0	0	0	0	1467
8.2	59760	0	0	0	0	0	0	1494
8.2	59904	0	0	0	0	0	0	1476
8.2	60048	0	0	0	0	0	0	1443
8.2	60192	0	0	0	0	0	0	1413
8.2	60336	0	0	0	0	0	0	1440
8.2	60480	0	0	0	0	0	0	1539
8.2	60624	0	0	0	0	0	0	1437
8.2	60768	0	0	0	0	0	0	1521
8.2	60912	0	0	0	0	0	0	1401
8.2	61056	0	0	0	0	0	0	1428
8.2	61200	0	0	0	0	0	0	1470
8.2	61344	0	0	0	0	0	0	1479
8.2	61488	0	0	0	0	0	0	1494
8.2	61632	0	0	0	0	0	0	1449
8.2	61776	0	0	0	0	0	0	1476
8.2	61920	0	0	0	0	0	0	1434
8.2	62064	0	0	0	0	0	0	1407
8.2	62208	0	0	0	0	0	0	1383
8.2	62352	0	0	0	0	0	0	1482
8.2	62496	0	0	0	0	0	0	1482
8.2	62640	0	0	0	0	0	0	1410
8.2	62784	0	0	0	0	0	0	1443
8.2	62928	0	0	0	0	0	0	1557
8.2	63072	0	0	0	0	0	0	1530
8.2	63216	0	0	0	0	0	0	1494
8.2	63360	0	0	0	0	0	0	1530
8.2	63504	0	0	0	0	0	0	1545
8.2	63648	0	0	0	0	0	0	1647
8.2	63792	0	0	0	0	0	0	1635
8.2	63936	0	0	0	0	0	0	1557
8.2	64080	0	0	0	0	0	0	1509
8.2	64224	0	0	0	0	0	0	1605
8.2	64368	0	0	0	0	0	0	1473
8.2	64512	0	0	0	0	0	0	1488
8.2	64656	0	0	0	0	0	0	1524
8.2	64800	0	0	0	0	0	0	1398
8.2	64944	0	0	0	0	0	0	1428
8.2	65088	0	0	0	0	0	0	1485
8.2	65232	0	0	0	0	0	0	1563
8.2	65376	0	0	0	0	0	0	1503
8.2	65520	0	0	0	0	0	0	1443
8.2	65664	0	0	0	0	0	0	1497
8.2	65808	0	0	0	0	0	0	1524
8.2	65952	0	0	0	0	0	0	1479
8.2	66096	0	0	0	0	0	0	1503
8.2	66240	0	0	0	0	0	0	1470
8.2	66384	0	0	0	0	0	0	1422
8.2	66528	0	0	0	0	0	0	1377
8.2	66672	0	0	0	0	0	0	1473
8.2	66816	0	0	0	0	0	0	1575
8.2	66960	0	0	0	0	0	0	1572
8.2	67104	0	0	0	0	0	0	1578
8.2	67248	0	0	0	0	0	0	1563
8.2	67392	0	0	0	0	0	0	1563
8.2	67536	0	0	0	0	0	0	1521
8.2	67680	0	0	0	0	0	0	1524
8.2	67824	0	0	0	0	0	0	1467
8.2	67968	0	0	0	0	0	0	1461
8.2	68112	0	0	0	0	0	0	1461
8.2	68256	0	0	0	0	0	0	1494
8.2	68400	0	0	0	0	0	0	1431
8.2	68544	0	0	0	0	0	0	1566
8.2	68688	0	0	0	0	0	0	1479
8.2	68832	0	0	0	0	0	0	1446
8.2	68976	0	0	0	0	0	0	1485
8.2	69120	0	0	0	0	0	0	1404
9.3	43344	56	226	0	226	282	5812.42	4287
9.3	43488	24	204	0	204	228	4297.97	4113
9.3	43632	6	190	0	190	196	3024.76	3604
9.3	43776	3	162	0	162	165	2591.49	3342
9.3	43920	1	128	0	128	129	1933.23	3217
9.3	44064	0	104	0	104	104	1613.94	3313
9.3	44208	0	86	0	86	86	1317.83	3207
9.3	44352	0	63	0	63	63	988.699	2886
9.3	44496	0	52	0	52	52	877.624	2670
9.3	44640	0	36	0	36	36	715.409	2757
9.3	44784	0	29	0	29	29	565.325	2895
9.3	44928	0	23	0	23	23	460.295	3102
9.3	45072	0	9	0	9	9	211.13	3096
9.3	45216	0	7	0	7	7	157.105	3129
9.3	45360	0	6	0	6	6	136.089	3012
9.3	45504	0	4	0	4	4	90.06	3033
9.3	45648	0	3	0	3	3	69.0441	2973
9.3	45792	0	2	0	2	2	42.0317	2934
9.3	45936	0	1	0	1	1	21.0159	3225
9.3	46080	0	0	0	0	0	0	3159
9.3	46224	0	0	0	0	0	0	3117
9.3	46368	0	0	0	0	0	0	3132
9.3	46512	0	0	0	0	0	0	2991
9.3	46656	0	0	0	0	0	0	3027
9.3	46800	0	0	0	0	0	0	2946
9.3	46944	0	0	0	0	0	0	3054
9.3	47088	0	0	0	0	0	0	3018
9.3	47232	0	0	0	0	0	0	3192
9.3	47376	0	0	0	0	0	0	3177
9.3	47520	0	0	0	0	0	0	3351
9.3	47664	0	0	0	0	0	0	3378
9.3	47808	0	0	0	0	0	0	3150
9.3	47952	0	0	0	0	0	0	3285
9.3	48096	0	0	0	0	0	0	3426
9.3	48240	0	0	0	0	0	0	3459
9.3	48384	0	0	0	0	0	0	3279
9.3	48528	0	0	0	0	0	0	3297
9.3	48672	0	0	0	0	0	0	3282
9.3	48816	0	0	0	0	0	0	3345
9.3	48960	0	0	0	0	0	0	3225
9.3	49104	0	0	0	0	0	0	3363
9.3	49248	0	0	0	0	0	0	3207
9.3	49392	0	0	0	0	0	0	3342
9.3	49536	0	0	0	0	0	0	3429
9.3	49680	0	0	0	0	0	0	3345
9.3	49824	0	0	0	0	0	0	3477
9.3	49968	0	0	0	0	0	0	3558
9.3	50112	0	0	0	0	0	0	3369
9.3	50256	0	0	0	0	0	0	3375
9.3	50400	0	0	0	0	0	0	3330
9.3	50544	0	0	0	0	0	0	3357
9.3	50688	0	0	0	0	0	0	3456
9.3	50832	0	0	0	0	0	0	3492
9.3	50976	0	0	0	0	0	0	3423
9.3	51120	0	0	0	0	0	0	3336
9.3	51264	0	0	0	0	0	0	3423
9.3	51408	0	0	0	0	0	0	3585
9.3	51552	0	0	0	0	0	0	3507
9.3	51696	0	0	0	0	0	0	3273
9.3	51840	0	0	0	0	0	0	3471
9.3	51984	0	0	0	0	0	0	3378
9.3	52128	0	0	0	0	0	0	3324
9.3	52272	0	0	0	0	0	0	3318
9.3	52416	0	0	0	0	0	0	3282
9.3	52560	0	0	0	0	0	0	3327
9.3	52704	0	0	0	0	0	0	3159
9.3	52848	0	0	0	0	0	0	3210
9.3	52992	0	0	0	0	0	0	3225
9.3	53136	0	0	0	0	0	0	3363
9.3	53280	0	0	0	0	0	0	3327
9.3	53424	0	0	0	0	0	0	3387
9.3	53568	0	0	0	0	0	0	3429
9.3	53712	0	0	0	0	0	0	3378
9.3	53856	0	0	0	0	0	0	3387
9.3	54000	0	0	0	0	0	0	3483
9.3	54144	0	0	0	0	0	0	3327
9.3	54288	0	0	0	0	0	0	3150
9.3	54432	0	0	0	0	0	0	3234
9.3	54576	0	0	0	0	0	0	3228
9.3	54720	0	0	0	0	0	0	3294
9.3	54864	0	0	0	0	0	0	3345
9.3	55008	0	0	0	0	0	0	3201
9.3	55152	0	0	0	0	0	0	3348
9.3	55296	0	0	0	0	0	0	3510
9.3	55440	0	0	0	0	0	0	3399
9.3	55584	0	0	0	0	0	0	3264
9.3	55728	0	0	0	0	0	0	3186
9.3	55872	0	0	0	0	0	0	3300
9.3	56016	0	0	0	0	0	0	3372
9.3	56160	0	0	0	0	0	0	3390
9.3	56304	0	0	0	0	0	0	3330
9.3	56448	0	0	0	0	0	0	3375
9.3	56592	0	0	0	0	0	0	3363
9.3	56736	0	0	0	0	0	0	3270
9.3	56880	0	0	0	0	0	0	3294
9.3	57024	0	0	0	0	0	0	3162
9.3	57168	0	0	0	0	0	0	3285
9.3	57312	0	0	0	0	0	0	3258
9.3	57456	0	0	0	0	0	0	3252
9.3	57600	0	0	0	0	0	0	3264
9.3	57744	0	0	0	0	0	0	3219
9.3	57888	0	0	0	0	0	0	3318
9.3	58032	0	0	0	0	0	0	3282
9.3	58176	0	0	0	0	0	0	3303
9.3	58320	0	0	0	0	0	0	3456
9.3	58464	0	0	0	0	0	0	3315
9.3	58608	0	0	0	0	0	0	3363
9.3	58752	0	0	0	0	0	0	3336
9.3	58896	0	0	0	0	0	0	3300
9.3	59040	0	0	0	0	0	0	3261
9.3	59184	0	0	0	0	0	0	3423
9.3	59328	0	0	0	0	0	0	3366
9.3	59472	0	0	0	0	0	0	3279
9.3	59616	0	0	0	0	0	0	3372
9.3	59760	0	0	0	0	0	0	3354
9.3	59904	0	0	0	0	0	0	3318
9.3	60048	0	0	0	0	0	0	3285
9.3	60192	0	0	0	0	0	0	3285
9.3	60336	0	0	0	0	0	0	3183
9.3	60480	0	0	0	0	0	0	3225
9.3	60624	0	0	0	0	0	0	3261
9.3	60768	0	0	0	0	0	0	3273
9.3	60912	0	0	0	0	0	0	3216
9.3	61056	0	0	0	0	0	0	3336
9.3	61200	0	0	0	0	0	0	3264
9.3	61344	0	0	0	0	0	0	3375
9.3	61488	0	0	0	0	0	0	3324
9.3	61632	0	0	0	0	0	0	3354
9.3	61776	0	0	0	0	0	0	3390
9.3	61920	0	0	0	0	0	0	3360
9.3	62064	0	0	0	0	0	0	3189
9.3	62208	0	0	0	0	0	0	3075
9.3	62352	0	0	0	0	0	0	3111
9.3	62496	0	0	0	0	0	0	3243
9.3	62640	0	0	0	0	0	0	3336
9.3	62784	0	0	0	0	0	0	3237
9.3	62928	0	0	0	0	0	0	3177
9.3	63072	0	0	0	0	0	0	3291
9.3	63216	0	0	0	0	0	0	3378
9.3	63360	0	0	0	0	0	0	3432
9.3	63504	0	0	0	0	0	0	3423
9.3	63648	0	0	0	0	0	0	3426
9.3	63792	0	0	0	0	0	0	3237
9.3	63936	0	0	0	0	0	0	3354
9.3	64080	0	0	0	0	0	0	3312
9.3	64224	0	0	0	0	0	0	3372
9.3	64368	0	0	0	0	0	0	3447
9.3	64512	0	0	0	0	0	0	3417
9.3	64656	0	0	0	0	0	0	3390
9.3	64800	0	0	0	0	0	0	3240
9.3	64944	0	0	0	0	0	0	3276
9.3	65088	0	0	0	0	0	0	3447
9.3	65232	0	0	0	0	0	0	3246
9.3	65376	0	0	0	0	0	0	3273
9.3	65520	0	0	0	0	0	0	3405
9.3	65664	0	0	0	0	0	0	3354
9.3	65808	0	0	0	0	0	0	3327
9.3	65952	0	0	0	0	0	0	3339
9.3	66096	0	0	0	0	0	0	3384
9.3	66240	0	0	0	0	0	0	3483
9.3	66384	0	0	0	0	0	0	3231
9.3	66528	0	0	0	0	0	0	3255
9.3	66672	0	0	0	0	0	0	3309
9.3	66816	0	0	0	0	0	0	3453
9.3	66960	0	0	0	0	0	0	3285
9.3	67104	0	0	0	0	0	0	3138
9.3	67248	0	0	0	0	0	0	3252
9.3	67392	0	0	0	0	0	0	3357
9.3	67536	0	0	0	0	0	0	3189
9.3	67680	0	0	0	0	0	0	3234
9.3	67824	0	0	0	0	0	0	3276
9.3	67968	0	0	0	0	0	0	3165
9.3	68112	0	0	0	0	0	0	3219
9.3	68256	0	0	0	0	0	0	3366
9.3	68400	0	0	0	0	0	0	3162
9.3	68544	0	0	0	0	0	0	3186
9.3	68688	0	0	0	0	0	0	3228
9.3	68832	0	0	0	0	0	0	3270
9.3	68976	0	0	0	0	0	0	3363
9.3	69120	0	0	0	0	0	0	3366
10.2	43344	0	62	0	62	62	307.801	1194
10.2	43488	0	60	0	60	60	319.655	1203
10.2	43632	0	56	0	56	56	319.655	1212
10.2	43776	0	51	0	51	51	303.587	1227
10.2	43920	0	48	0	48	48	268.606	1185
10.2	44064	0	41	0	41	41	244.55	1185
10.2	44208	0	34	0	34	34	222.49	1119
10.2	44352	0	31	0	31	31	229.422	1182
10.2	44496	0	24	0	24	24	198.434	1125
10.2	44640	0	18	0	18	18	147.387	1143
10.2	44784	0	15	0	15	15	132.254	1227
10.2	44928	0	10	0	10	10	74.1632	1140
10.2	45072	0	8	0	8	8	63.1329	1155
10.2	45216	0	5	0	5	5	44.1212	1092
10.2	45360	0	3	0	3	3	35.0862	1182
10.2	45504	0	1	0	1	1	11.0303	1218
10.2	45648	0	0	0	0	0	0	1146
10.2	45792	0	0	0	0	0	0	1305
10.2	45936	0	0	0	0	0	0	1185
10.2	46080	0	0	0	0	0	0	1194
10.2	46224	0	0	0	0	0	0	1104
10.2	46368	0	0	0	0	0	0	1113
10.2	46512	0	0	0	0	0	0	990
10.2	46656	0	0	0	0	0	0	1071
10.2	46800	0	0	0	0	0	0	1068
10.2	46944	0	0	0	0	0	0	1155
10.2	47088	0	0	0	0	0	0	1050
10.2	47232	0	0	0	0	0	0	1014
10.2	47376	0	0	0	0	0	0	1029
10.2	47520	0	0	0	0	0	0	1083
10.2	47664	0	0	0	0	0	0	1065
10.2	47808	0	0	0	0	0	0	1056
10.2	47952	0	0	0	0	0	0	1101
10.2	48096	0	0	0	0	0	0	1197
10.2	48240	0	0	0	0	0	0	1176
10.2	48384	0	0	0	0	0	0	1146
10.2	48528	0	0	0	0	0	0	1122
10.2	48672	0	0	0	0	0	0	1044
10.2	48816	0	0	0	0	0	0	1020
10.2	48960	0	0	0	0	0	0	1122
10.2	49104	0	0	0	0	0	0	1164
10.2	49248	0	0	0	0	0	0	1149
10.2	49392	0	0	0	0	0	0	1107
10.2	49536	0	0	0	0	0	0	1140
10.2	49680	0	0	0	0	0	0	1158
10.2	49824	0	0	0	0	0	0	1125
10.2	49968	0	0	0	0	0	0	1101
10.2	50112	0	0	0	0	0	0	1092
10.2	50256	0	0	0	0	0	0	1098
10.2	50400	0	0	0	0	0	0	1143
10.2	50544	0	0	0	0	0	0	1113
10.2	50688	0	0	0	0	0	0	1068
10.2	50832	0	0	0	0	0	0	1116
10.2	50976	0	0	0	0	0	0	1164
10.2	51120	0	0	0	0	0	0	1146
10.2	51264	0	0	0	0	0	0	1116
10.2	51408	0	0	0	0	0	0	1158
10.2	51552	0	0	0	0	0	0	1125
10.2	51696	0	0	0	0	0	0	1095
10.2	51840	0	0	0	0	0	0	1146
10.2	51984	0	0	0	0	0	0	1146
10.2	52128	0	0	0	0	0	0	1137
10.2	52272	0	0	0	0	0	0	1083
10.2	52416	0	0	0	0	0	0	1086
10.2	52560	0	0	0	0	0	0	1089
10.2	52704	0	0	0	0	0	0	1254
10.2	52848	0	0	0	0	0	0	1188
10.2	52992	0	0	0	0	0	0	1170
10.2	53136	0	0	0	0	0	0	1137
10.2	53280	0	0	0	0	0	0	1134
10.2	53424	0	0	0	0	0	0	1167
10.2	53568	0	0	0	0	0	0	1170
10.2	53712	0	0	0	0	0	0	1089
10.2	53856	0	0	0	0	0	0	975
10.2	54000	0	0	0	0	0	0	1095
10.2	54144	0	0	0	0	0	0	1194
10.2	54288	0	0	0	0	0	0	1209
10.2	54432	0	0	0	0	0	0	1161
10.2	54576	0	0	0	0	0	0	1128
10.2	54720	0	0	0	0	0	0	1173
10.2	54864	0	0	0	0	0	0	1152
10.2	55008	0	0	0	0	0	0	1143
10.2	55152	0	0	0	0	0	0	1197
10.2	55296	0	0	0	0	0	0	1203
10.2	55440	0	0	0	0	0	0	1131
10.2	55584	0	0	0	0	0	0	1182
10.2	55728	0	0	0	0	0	0	1233
10.2	55872	0	0	0	0	0	0	1215
10.2	56016	0	0	0	0	0	0	1113
10.2	56160	0	0	0	0	0	0	1200
10.2	56304	0	0	0	0	0	0	1116
10.2	56448	0	0	0	0	0	0	1113
10.2	56592	0	0	0	0	0	0	1212
10.2	56736	0	0	0	0	0	0	1191
10.2	56880	0	0	0	0	0	0	1152
10.2	57024	0	0	0	0	0	0	1134
10.2	57168	0	0	0	0	0	0	1074
10.2	57312	0	0	0	0	0	0	1089
10.2	57456	0	0	0	0	0	0	1071
10.2	57600	0	0	0	0	0	0	1083
10.2	57744	0	0	0	0	0	0	1131
10.2	57888	0	0	0	0	0	0	1098
10.2	58032	0	0	0	0	0	0	1044
10.2	58176	0	0	0	0	0	0	1077
10.2	58320	0	0	0	0	0	0	1050
10.2	58464	0	0	0	0	0	0	1068
10.2	58608	0	0	0	0	0	0	1104
10.2	58752	0	0	0	0	0	0	1161
10.2	58896	0	0	0	0	0	0	1224
10.2	59040	0	0	0	0	0	0	1089
10.2	59184	0	0	0	0	0	0	1170
10.2	59328	0	0	0	0	0	0	1146
10.2	59472	0	0	0	0	0	0	1152
10.2	59616	0	0	0	0	0	0	1149
10.2	59760	0	0	0	0	0	0	1080
10.2	59904	0	0	0	0	0	0	1155
10.2	60048	0	0	0	0	0	0	1041
10.2	60192	0	0	0	0	0	0	1008
10.2	60336	0	0	0	0	0	0	1071
10.2	60480	0	0	0	0	0	0	1137
10.2	60624	0	0	0	0	0	0	1173
10.2	60768	0	0	0	0	0	0	1116
10.2	60912	0	0	0	0	0	0	1116
10.2	61056	0	0	0	0	0	0	1083
10.2	61200	0	0	0	0	0	0	1092
10.2	61344	0	0	0	0	0	0	1077
10.2	61488	0	0	0	0	0	0	1107
10.2	61632	0	0	0	0	0	0	1122
10.2	61776	0	0	0	0	0	0	1113
10.2	61920	0	0	0	0	0	0	1050
10.2	62064	0	0	0	0	0	0	1068
10.2	62208	0	0	0	0	0	0	1053
10.2	62352	0	0	0	0	0	0	1032
10.2	62496	0	0	0	0	0	0	1113
10.2	62640	0	0	0	0	0	0	1101
10.2	62784	0	0	0	0	0	0	1098
10.2	62928	0	0	0	0	0	0	1053
10.2	63072	0	0	0	0	0	0	1080
10.2	63216	0	0	0	0	0	0	1143
10.2	63360	0	0	0	0	0	0	1095
10.2	63504	0	0	0	0	0	0	1146
10.2	63648	0	0	0	0	0	0	1140
10.2	63792	0	0	0	0	0	0	1179
10.2	63936	0	0	0	0	0	0	1254
10.2	64080	0	0	0	0	0	0	1218
10.2	64224	0	0	0	0	0	0	1125
10.2	64368	0	0	0	0	0	0	1164
10.2	64512	0	0	0	0	0	0	1140
10.2	64656	0	0	0	0	0	0	1101
10.2	64800	0	0	0	0	0	0	1113
10.2	64944	0	0	0	0	0	0	1098
10.2	65088	0	0	0	0	0	0	1146
10.2	65232	0	0	0	0	0	0	1206
10.2	65376	0	0	0	0	0	0	1080
10.2	65520	0	0	0	0	0	0	1110
10.2	65664	0	0	0	0	0	0	1137
10.2	65808	0	0	0	0	0	0	1161
10.2	65952	0	0	0	0	0	0	1185
10.2	66096	0	0	0	0	0	0	1170
10.2	66240	0	0	0	0	0	0	1131
10.2	66384	0	0	0	0	0	0	1086
10.2	66528	0	0	0	0	0	0	1062
10.2	66672	0	0	0	0	0	0	1062
10.2	66816	0	0	0	0	0	0	1110
10.2	66960	0	0	0	0	0	0	1158
10.2	67104	0	0	0	0	0	0	1059
10.2	67248	0	0	0	0	0	0	1077
10.2	67392	0	0	0	0	0	0	1083
10.2	67536	0	0	0	0	0	0	1107
10.2	67680	0	0	0	0	0	0	1098
10.2	67824	0	0	0	0	0	0	1152
10.2	67968	0	0	0	0	0	0	1146
10.2	68112	0	0	0	0	0	0	1161
10.2	68256	0	0	0	0	0	0	1056
10.2	68400	0	0	0	0	0	0	1062
10.2	68544	0	0	0	0	0	0	1119
10.2	68688	0	0	0	0	0	0	1128
10.2	68832	0	0	0	0	0	0	1062
10.2	68976	0	0	0	0	0	0	1041
10.2	69120	0	0	0	0	0	0	1095
11.1	43344	0	30	0	30	30	55.1515	879
11.1	43488	0	29	0	29	29	51.165	759
11.1	43632	0	28	0	28	28	194.575	822
11.1	43776	0	24	0	24	24	33.0909	816
11.1	43920	0	18	0	18	18	27.1111	801
11.1	44064	0	15	0	15	15	9.03704	840
11.1	44208	0	10	0	10	10	74.1632	888
11.1	44352	0	8	0	8	8	20.0673	882
11.1	44496	0	7	0	7	7	22.0606	816
11.1	44640	0	7	0	7	7	20.0673	777
11.1	44784	0	7	0	7	7	52.1051	852
11.1	44928	0	6	0	6	6	9.03704	873
11.1	45072	0	3	0	3	3	11.0303	873
11.1	45216	0	3	0	3	3	15.0222	846
11.1	45360	0	1	0	1	1	0	837
11.1	45504	0	1	0	1	1	0	867
11.1	45648	0	1	0	1	1	0	843
11.1	45792	0	1	0	1	1	0	858
11.1	45936	0	1	0	1	1	0	816
11.1	46080	0	1	0	1	1	0	771
11.1	46224	0	1	0	1	1	0	816
11.1	46368	0	0	0	0	0	0	753
11.1	46512	0	0	0	0	0	0	729
11.1	46656	0	0	0	0	0	0	654
11.1	46800	0	0	0	0	0	0	696
11.1	46944	0	0	0	0	0	0	735
11.1	47088	0	0	0	0	0	0	810
11.1	47232	0	0	0	0	0	0	786
11.1	47376	0	0	0	0	0	0	768
11.1	47520	0	0	0	0	0	0	762
11.1	47664	0	0	0	0	0	0	735
11.1	47808	0	0	0	0	0	0	699
11.1	47952	0	0	0	0	0	0	783
11.1	48096	0	0	0	0	0	0	828
11.1	48240	0	0	0	0	0	0	825
11.1	48384	0	0	0	0	0	0	825
11.1	48528	0	0	0	0	0	0	843
11.1	48672	0	0	0	0	0	0	753
11.1	48816	0	0	0	0	0	0	756
11.1	48960	0	0	0	0	0	0	762
11.1	49104	0	0	0	0	0	0	729
11.1	49248	0	0	0	0	0	0	756
11.1	49392	0	0	0	0	0	0	738
11.1	49536	0	0	0	0	0	0	759
11.1	49680	0	0	0	0	0	0	705
11.1	49824	0	0	0	0	0	0	726
11.1	49968	0	0	0	0	0	0	747
11.1	50112	0	0	0	0	0	0	735
11.1	50256	0	0	0	0	0	0	705
11.1	50400	0	0	0	0	0	0	732
11.1	50544	0	0	0	0	0	0	750
11.1	50688	0	0	0	0	0	0	714
11.1	50832	0	0	0	0	0	0	762
11.1	50976	0	0	0	0	0	0	789
11.1	51120	0	0	0	0	0	0	822
11.1	51264	0	0	0	0	0	0	813
11.1	51408	0	0	0	0	0	0	828
11.1	51552	0	0	0	0	0	0	843
11.1	51696	0	0	0	0	0	0	798
11.1	51840	0	0	0	0	0	0	843
11.1	51984	0	0	0	0	0	0	882
11.1	52128	0	0	0	0	0	0	849
11.1	52272	0	0	0	0	0	0	774
11.1	52416	0	0	0	0	0	0	762
11.1	52560	0	0	0	0	0	0	831
11.1	52704	0	0	0	0	0	0	837
11.1	52848	0	0	0	0	0	0	819
11.1	52992	0	0	0	0	0	0	840
11.1	53136	0	0	0	0	0	0	825
11.1	53280	0	0	0	0	0	0	789
11.1	53424	0	0	0	0	0	0	804
11.1	53568	0	0	0	0	0	0	744
11.1	53712	0	0	0	0	0	0	798
11.1	53856	0	0	0	0	0	0	825
11.1	54000	0	0	0	0	0	0	759
11.1	54144	0	0	0	0	0	0	810
11.1	54288	0	0	0	0	0	0	864
11.1	54432	0	0	0	0	0	0	858
11.1	54576	0	0	0	0	0	0	927
11.1	54720	0	0	0	0	0	0	876
11.1	54864	0	0	0	0	0	0	825
11.1	55008	0	0	0	0	0	0	876
11.1	55152	0	0	0	0	0	0	852
11.1	55296	0	0	0	0	0	0	876
11.1	55440	0	0	0	0	0	0	918
11.1	55584	0	0	0	0	0	0	891
11.1	55728	0	0	0	0	0	0	897
11.1	55872	0	0	0	0	0	0	870
11.1	56016	0	0	0	0	0	0	813
11.1	56160	0	0	0	0	0	0	822
11.1	56304	0	0	0	0	0	0	855
11.1	56448	0	0	0	0	0	0	843
11.1	56592	0	0	0	0	0	0	828
11.1	56736	0	0	0	0	0	0	825
11.1	56880	0	0	0	0	0	0	819
11.1	57024	0	0	0	0	0	0	849
11.1	57168	0	0	0	0	0	0	864
11.1	57312	0	0	0	0	0	0	879
11.1	57456	0	0	0	0	0	0	846
11.1	57600	0	0	0	0	0	0	825
11.1	57744	0	0	0	0	0	0	864
11.1	57888	0	0	0	0	0	0	873
11.1	58032	0	0	0	0	0	0	816
11.1	58176	0	0	0	0	0	0	795
11.1	58320	0	0	0	0	0	0	756
11.1	58464	0	0	0	0	0	0	840
11.1	58608	0	0	0	0	0	0	783
11.1	58752	0	0	0	0	0	0	798
11.1	58896	0	0	0	0	0	0	810
11.1	59040	0	0	0	0	0	0	795
11.1	59184	0	0	0	0	0	0	801
11.1	59328	0	0	0	0	0	0	735
11.1	59472	0	0	0	0	0	0	750
11.1	59616	0	0	0	0	0	0	792
11.1	59760	0	0	0	0	0	0	855
11.1	59904	0	0	0	0	0	0	849
11.1	60048	0	0	0	0	0	0	819
11.1	60192	0	0	0	0	0	0	765
11.1	60336	0	0	0	0	0	0	849
11.1	60480	0	0	0	0	0	0	753
11.1	60624	0	0	0	0	0	0	780
11.1	60768	0	0	0	0	0	0	825
11.1	60912	0	0	0	0	0	0	816
11.1	61056	0	0	0	0	0	0	858
11.1	61200	0	0	0	0	0	0	801
11.1	61344	0	0	0	0	0	0	831
11.1	61488	0	0	0	0	0	0	813
11.1	61632	0	0	0	0	0	0	858
11.1	61776	0	0	0	0	0	0	819
11.1	61920	0	0	0	0	0	0	831
11.1	62064	0	0	0	0	0	0	831
11.1	62208	0	0	0	0	0	0	858
11.1	62352	0	0	0	0	0	0	828
11.1	62496	0	0	0	0	0	0	846
11.1	62640	0	0	0	0	0	0	843
11.1	62784	0	0	0	0	0	0	882
11.1	62928	0	0	0	0	0	0	897
11.1	63072	0	0	0	0	0	0	834
11.1	63216	0	0	0	0	0	0	822
11.1	63360	0	0	0	0	0	0	801
11.1	63504	0	0	0	0	0	0	822
11.1	63648	0	0	0	0	0	0	831
11.1	63792	0	0	0	0	0	0	774
11.1	63936	0	0	0	0	0	0	843
11.1	64080	0	0	0	0	0	0	765
11.1	64224	0	0	0	0	0	0	816
11.1	64368	0	0	0	0	0	0	852
11.1	64512	0	0	0	0	0	0	897
11.1	64656	0	0	0	0	0	0	873
11.1	64800	0	0	0	0	0	0	819
11.1	64944	0	0	0	0	0	0	864
11.1	65088	0	0	0	0	0	0	834
11.1	65232	0	0	0	0	0	0	822
11.1	65376	0	0	0	0	0	0	834
11.1	65520	0	0	0	0	0	0	813
11.1	65664	0	0	0	0	0	0	810
11.1	65808	0	0	0	0	0	0	816
11.1	65952	0	0	0	0	0	0	819
11.1	66096	0	0	0	0	0	0	747
11.1	66240	0	0	0	0	0	0	750
11.1	66384	0	0	0	0	0	0	774
11.1	66528	0	0	0	0	0	0	819
11.1	66672	0	0	0	0	0	0	870
11.1	66816	0	0	0	0	0	0	894
11.1	66960	0	0	0	0	0	0	801
11.1	67104	0	0	0	0	0	0	807
11.1	67248	0	0	0	0	0	0	801
11.1	67392	0	0	0	0	0	0	819
11.1	67536	0	0	0	0	0	0	852
11.1	67680	0	0	0	0	0	0	789
11.1	67824	0	0	0	0	0	0	873
11.1	67968	0	0	0	0	0	0	858
11.1	68112	0	0	0	0	0	0	897
11.1	68256	0	0	0	0	0	0	876
11.1	68400	0	0	0	0	0	0	831
11.1	68544	0	0	0	0	0	0	900
11.1	68688	0	0	0	0	0	0	861
11.1	68832	0	0	0	0	0	0	783
11.1	68976	0	0	0	0	0	0	732
11.1	69120	0	0	0	0	0	0	678
12.3	43344	0	27	0	27	27	22.0606	1563
12.3	43488	0	24	0	24	24	22.0606	1659
12.3	43632	0	24	0	24	24	26.0513	1608
12.3	43776	0	19	0	19	19	26.0513	1599
12.3	43920	0	15	0	15	15	26.0513	1653
12.3	44064	0	13	0	13	13	22.0606	1608
12.3	44208	0	11	0	11	11	11.0303	1491
12.3	44352	0	8	0	8	8	0	1545
12.3	44496	0	5	0	5	5	0	1695
12.3	44640	0	4	0	4	4	0	1554
12.3	44784	0	3	0	3	3	0	1674
12.3	44928	0	2	0	2	2	0	1578
12.3	45072	0	2	0	2	2	0	1503
12.3	45216	0	1	0	1	1	0	1425
12.3	45360	0	0	0	0	0	0	1497
12.3	45504	0	0	0	0	0	0	1530
12.3	45648	0	0	0	0	0	0	1473
12.3	45792	0	0	0	0	0	0	1548
12.3	45936	0	0	0	0	0	0	1602
[truncated: 34,001 more rows]
