# Supplementary material for: GEODE: an in silico tool that translates in vitro to in vivo predictions of tuberculosis antibiotic combination efficacy
Source: Front Pharmacol. 2025 Oct 17;16:1639673. doi: 10.3389/fphar.2025.1639673 (PMC12575316; doi:10.3389/fphar.2025.1639673)
Supplement: Supplementary file 2 [file Supplementaryfile4.zip › simulation_data/HRZM-ANNH-max.csv]

exp	time	Int.Mtb.	Ext.Mtb.	repExtMtb	NonReplExt.Mtb.	TotMtb.	TotMtbInGranScaledRing	TotPethot
2.2	43344	0	18	0	18	18	105.259	984
2.2	43488	0	14	0	14	14	109.254	981
2.2	43632	0	10	0	10	10	79.2162	1038
2.2	43776	0	6	0	6	6	50.1118	1170
2.2	43920	0	6	0	6	6	24.0559	1140
2.2	44064	0	4	0	4	4	26.0525	1041
2.2	44208	0	2	0	2	2	0	981
2.2	44352	0	1	0	1	1	0	1011
2.2	44496	0	0	0	0	0	0	1056
2.2	44640	0	0	0	0	0	0	1107
2.2	44784	0	0	0	0	0	0	1146
2.2	44928	0	0	0	0	0	0	1098
2.2	45072	0	0	0	0	0	0	1101
2.2	45216	0	0	0	0	0	0	1107
2.2	45360	0	0	0	0	0	0	1086
2.2	45504	0	0	0	0	0	0	1110
2.2	45648	0	0	0	0	0	0	1107
2.2	45792	0	0	0	0	0	0	1044
2.2	45936	0	0	0	0	0	0	921
2.2	46080	0	0	0	0	0	0	1068
2.2	46224	0	0	0	0	0	0	1041
2.2	46368	0	0	0	0	0	0	1065
2.2	46512	0	0	0	0	0	0	1101
2.2	46656	0	0	0	0	0	0	1137
2.2	46800	0	0	0	0	0	0	1065
2.2	46944	0	0	0	0	0	0	1125
2.2	47088	0	0	0	0	0	0	1053
2.2	47232	0	0	0	0	0	0	999
2.2	47376	0	0	0	0	0	0	1008
2.2	47520	0	0	0	0	0	0	1029
2.2	47664	0	0	0	0	0	0	972
2.2	47808	0	0	0	0	0	0	993
2.2	47952	0	0	0	0	0	0	1074
2.2	48096	0	0	0	0	0	0	1092
2.2	48240	0	0	0	0	0	0	1023
2.2	48384	0	0	0	0	0	0	1002
2.2	48528	0	0	0	0	0	0	1095
2.2	48672	0	0	0	0	0	0	1059
2.2	48816	0	0	0	0	0	0	996
2.2	48960	0	0	0	0	0	0	1026
2.2	49104	0	0	0	0	0	0	993
2.2	49248	0	0	0	0	0	0	1083
2.2	49392	0	0	0	0	0	0	993
2.2	49536	0	0	0	0	0	0	1104
2.2	49680	0	0	0	0	0	0	1098
2.2	49824	0	0	0	0	0	0	1056
2.2	49968	0	0	0	0	0	0	1050
2.2	50112	0	0	0	0	0	0	1035
2.2	50256	0	0	0	0	0	0	1008
2.2	50400	0	0	0	0	0	0	993
2.2	50544	0	0	0	0	0	0	1017
2.2	50688	0	0	0	0	0	0	1032
2.2	50832	0	0	0	0	0	0	1011
2.2	50976	0	0	0	0	0	0	999
2.2	51120	0	0	0	0	0	0	999
2.2	51264	0	0	0	0	0	0	1062
2.2	51408	0	0	0	0	0	0	1056
2.2	51552	0	0	0	0	0	0	1101
2.2	51696	0	0	0	0	0	0	1086
2.2	51840	0	0	0	0	0	0	1023
2.2	51984	0	0	0	0	0	0	1047
2.2	52128	0	0	0	0	0	0	1149
2.2	52272	0	0	0	0	0	0	1056
2.2	52416	0	0	0	0	0	0	1050
2.2	52560	0	0	0	0	0	0	1047
2.2	52704	0	0	0	0	0	0	933
2.2	52848	0	0	0	0	0	0	972
2.2	52992	0	0	0	0	0	0	1026
2.2	53136	0	0	0	0	0	0	1122
2.2	53280	0	0	0	0	0	0	1017
2.2	53424	0	0	0	0	0	0	1095
2.2	53568	0	0	0	0	0	0	1083
2.2	53712	0	0	0	0	0	0	972
2.2	53856	0	0	0	0	0	0	1077
2.2	54000	0	0	0	0	0	0	1080
2.2	54144	0	0	0	0	0	0	1116
2.2	54288	0	0	0	0	0	0	1008
2.2	54432	0	0	0	0	0	0	1065
2.2	54576	0	0	0	0	0	0	984
2.2	54720	0	0	0	0	0	0	990
2.2	54864	0	0	0	0	0	0	1083
2.2	55008	0	0	0	0	0	0	1068
2.2	55152	0	0	0	0	0	0	1035
2.2	55296	0	0	0	0	0	0	1056
2.2	55440	0	0	0	0	0	0	1119
2.2	55584	0	0	0	0	0	0	1167
2.2	55728	0	0	0	0	0	0	1149
2.2	55872	0	0	0	0	0	0	1095
2.2	56016	0	0	0	0	0	0	1071
2.2	56160	0	0	0	0	0	0	1062
2.2	56304	0	0	0	0	0	0	1080
2.2	56448	0	0	0	0	0	0	1017
2.2	56592	0	0	0	0	0	0	996
2.2	56736	0	0	0	0	0	0	987
2.2	56880	0	0	0	0	0	0	927
2.2	57024	0	0	0	0	0	0	972
2.2	57168	0	0	0	0	0	0	1053
2.2	57312	0	0	0	0	0	0	1086
2.2	57456	0	0	0	0	0	0	1035
2.2	57600	0	0	0	0	0	0	993
2.2	57744	0	0	0	0	0	0	966
2.2	57888	0	0	0	0	0	0	1002
2.2	58032	0	0	0	0	0	0	993
2.2	58176	0	0	0	0	0	0	993
2.2	58320	0	0	0	0	0	0	984
2.2	58464	0	0	0	0	0	0	996
2.2	58608	0	0	0	0	0	0	1035
2.2	58752	0	0	0	0	0	0	969
2.2	58896	0	0	0	0	0	0	987
2.2	59040	0	0	0	0	0	0	1008
2.2	59184	0	0	0	0	0	0	1092
2.2	59328	0	0	0	0	0	0	1005
2.2	59472	0	0	0	0	0	0	972
2.2	59616	0	0	0	0	0	0	1059
2.2	59760	0	0	0	0	0	0	1047
2.2	59904	0	0	0	0	0	0	1041
2.2	60048	0	0	0	0	0	0	936
2.2	60192	0	0	0	0	0	0	975
2.2	60336	0	0	0	0	0	0	978
2.2	60480	0	0	0	0	0	0	999
2.2	60624	0	0	0	0	0	0	972
2.2	60768	0	0	0	0	0	0	993
2.2	60912	0	0	0	0	0	0	993
2.2	61056	0	0	0	0	0	0	1044
2.2	61200	0	0	0	0	0	0	1023
2.2	61344	0	0	0	0	0	0	1008
2.2	61488	0	0	0	0	0	0	1053
2.2	61632	0	0	0	0	0	0	1050
2.2	61776	0	0	0	0	0	0	1041
2.2	61920	0	0	0	0	0	0	957
2.2	62064	0	0	0	0	0	0	960
2.2	62208	0	0	0	0	0	0	975
2.2	62352	0	0	0	0	0	0	978
2.2	62496	0	0	0	0	0	0	1044
2.2	62640	0	0	0	0	0	0	1065
2.2	62784	0	0	0	0	0	0	1020
2.2	62928	0	0	0	0	0	0	927
2.2	63072	0	0	0	0	0	0	957
2.2	63216	0	0	0	0	0	0	1065
2.2	63360	0	0	0	0	0	0	1101
2.2	63504	0	0	0	0	0	0	1110
2.2	63648	0	0	0	0	0	0	1023
2.2	63792	0	0	0	0	0	0	993
2.2	63936	0	0	0	0	0	0	1041
2.2	64080	0	0	0	0	0	0	1095
2.2	64224	0	0	0	0	0	0	1008
2.2	64368	0	0	0	0	0	0	1050
2.2	64512	0	0	0	0	0	0	1005
2.2	64656	0	0	0	0	0	0	999
2.2	64800	0	0	0	0	0	0	1005
2.2	64944	0	0	0	0	0	0	1068
2.2	65088	0	0	0	0	0	0	1032
2.2	65232	0	0	0	0	0	0	1110
2.2	65376	0	0	0	0	0	0	1038
2.2	65520	0	0	0	0	0	0	969
2.2	65664	0	0	0	0	0	0	1011
2.2	65808	0	0	0	0	0	0	1041
2.2	65952	0	0	0	0	0	0	972
2.2	66096	0	0	0	0	0	0	957
2.2	66240	0	0	0	0	0	0	1017
2.2	66384	0	0	0	0	0	0	960
2.2	66528	0	0	0	0	0	0	960
2.2	66672	0	0	0	0	0	0	1011
2.2	66816	0	0	0	0	0	0	981
2.2	66960	0	0	0	0	0	0	999
2.2	67104	0	0	0	0	0	0	1038
2.2	67248	0	0	0	0	0	0	1053
2.2	67392	0	0	0	0	0	0	1047
2.2	67536	0	0	0	0	0	0	1041
2.2	67680	0	0	0	0	0	0	996
2.2	67824	0	0	0	0	0	0	969
2.2	67968	0	0	0	0	0	0	1029
2.2	68112	0	0	0	0	0	0	1020
2.2	68256	0	0	0	0	0	0	1026
2.2	68400	0	0	0	0	0	0	1029
2.2	68544	0	0	0	0	0	0	999
2.2	68688	0	0	0	0	0	0	987
2.2	68832	0	0	0	0	0	0	975
2.2	68976	0	0	0	0	0	0	975
2.2	69120	0	0	0	0	0	0	1059
3.2	43344	0	366	0	366	366	3135.41	3183
3.2	43488	0	339	0	339	339	2776.35	3261
3.2	43632	0	302	0	302	302	2510.44	3180
3.2	43776	0	270	0	270	270	2200.07	3234
3.2	43920	0	251	0	251	251	2066.15	3285
3.2	44064	0	223	0	223	223	1856.98	3390
3.2	44208	0	193	0	193	193	1612.34	3282
3.2	44352	0	173	0	173	173	1380.79	3204
3.2	44496	0	147	0	147	147	1142.26	3315
3.2	44640	0	127	0	127	127	984.884	3219
3.2	44784	0	106	0	106	106	843.098	3153
3.2	44928	0	79	0	79	79	671.482	3192
3.2	45072	0	64	0	64	64	546.389	3156
3.2	45216	0	52	0	52	52	463.79	3168
3.2	45360	0	39	0	39	39	294.167	3162
3.2	45504	0	27	0	27	27	231.354	3150
3.2	45648	0	17	0	17	17	127.103	3117
3.2	45792	0	13	0	13	13	78.8102	3135
3.2	45936	0	11	0	11	11	68.6515	2994
3.2	46080	0	6	0	6	6	36.4229	3033
3.2	46224	0	4	0	4	4	26.2896	3159
3.2	46368	0	2	0	2	2	20.0673	3123
3.2	46512	0	2	0	2	2	20.0673	3186
3.2	46656	0	0	0	0	0	0	3144
3.2	46800	0	0	0	0	0	0	3135
3.2	46944	0	0	0	0	0	0	3168
3.2	47088	0	0	0	0	0	0	3240
3.2	47232	0	0	0	0	0	0	3135
3.2	47376	0	0	0	0	0	0	3135
3.2	47520	0	0	0	0	0	0	3207
3.2	47664	0	0	0	0	0	0	3252
3.2	47808	0	0	0	0	0	0	3246
3.2	47952	0	0	0	0	0	0	3186
3.2	48096	0	0	0	0	0	0	3189
3.2	48240	0	0	0	0	0	0	3189
3.2	48384	0	0	0	0	0	0	3168
3.2	48528	0	0	0	0	0	0	3267
3.2	48672	0	0	0	0	0	0	3324
3.2	48816	0	0	0	0	0	0	3273
3.2	48960	0	0	0	0	0	0	3315
3.2	49104	0	0	0	0	0	0	3177
3.2	49248	0	0	0	0	0	0	3090
3.2	49392	0	0	0	0	0	0	3309
3.2	49536	0	0	0	0	0	0	3198
3.2	49680	0	0	0	0	0	0	3180
3.2	49824	0	0	0	0	0	0	3279
3.2	49968	0	0	0	0	0	0	3312
3.2	50112	0	0	0	0	0	0	3363
3.2	50256	0	0	0	0	0	0	3276
3.2	50400	0	0	0	0	0	0	3162
3.2	50544	0	0	0	0	0	0	3159
3.2	50688	0	0	0	0	0	0	3339
3.2	50832	0	0	0	0	0	0	3384
3.2	50976	0	0	0	0	0	0	3273
3.2	51120	0	0	0	0	0	0	3132
3.2	51264	0	0	0	0	0	0	3186
3.2	51408	0	0	0	0	0	0	3300
3.2	51552	0	0	0	0	0	0	3273
3.2	51696	0	0	0	0	0	0	3270
3.2	51840	0	0	0	0	0	0	3243
3.2	51984	0	0	0	0	0	0	3192
3.2	52128	0	0	0	0	0	0	3147
3.2	52272	0	0	0	0	0	0	3177
3.2	52416	0	0	0	0	0	0	3156
3.2	52560	0	0	0	0	0	0	3153
3.2	52704	0	0	0	0	0	0	3204
3.2	52848	0	0	0	0	0	0	3207
3.2	52992	0	0	0	0	0	0	3243
3.2	53136	0	0	0	0	0	0	3192
3.2	53280	0	0	0	0	0	0	3198
3.2	53424	0	0	0	0	0	0	3138
3.2	53568	0	0	0	0	0	0	3153
3.2	53712	0	0	0	0	0	0	3147
3.2	53856	0	0	0	0	0	0	3096
3.2	54000	0	0	0	0	0	0	3156
3.2	54144	0	0	0	0	0	0	3237
3.2	54288	0	0	0	0	0	0	3282
3.2	54432	0	0	0	0	0	0	3273
3.2	54576	0	0	0	0	0	0	3270
3.2	54720	0	0	0	0	0	0	3027
3.2	54864	0	0	0	0	0	0	3144
3.2	55008	0	0	0	0	0	0	3255
3.2	55152	0	0	0	0	0	0	3327
3.2	55296	0	0	0	0	0	0	3288
3.2	55440	0	0	0	0	0	0	3132
3.2	55584	0	0	0	0	0	0	3069
3.2	55728	0	0	0	0	0	0	3078
3.2	55872	0	0	0	0	0	0	3288
3.2	56016	0	0	0	0	0	0	3171
3.2	56160	0	0	0	0	0	0	3024
3.2	56304	0	0	0	0	0	0	2871
3.2	56448	0	0	0	0	0	0	2931
3.2	56592	0	0	0	0	0	0	2919
3.2	56736	0	0	0	0	0	0	3117
3.2	56880	0	0	0	0	0	0	3087
3.2	57024	0	0	0	0	0	0	3231
3.2	57168	0	0	0	0	0	0	3135
3.2	57312	0	0	0	0	0	0	3174
3.2	57456	0	0	0	0	0	0	3120
3.2	57600	0	0	0	0	0	0	3099
3.2	57744	0	0	0	0	0	0	3081
3.2	57888	0	0	0	0	0	0	3012
3.2	58032	0	0	0	0	0	0	3180
3.2	58176	0	0	0	0	0	0	3285
3.2	58320	0	0	0	0	0	0	3216
3.2	58464	0	0	0	0	0	0	3141
3.2	58608	0	0	0	0	0	0	3120
3.2	58752	0	0	0	0	0	0	3270
3.2	58896	0	0	0	0	0	0	3342
3.2	59040	0	0	0	0	0	0	3177
3.2	59184	0	0	0	0	0	0	3204
3.2	59328	0	0	0	0	0	0	3162
3.2	59472	0	0	0	0	0	0	3219
3.2	59616	0	0	0	0	0	0	3198
3.2	59760	0	0	0	0	0	0	3192
3.2	59904	0	0	0	0	0	0	3132
3.2	60048	0	0	0	0	0	0	3009
3.2	60192	0	0	0	0	0	0	3198
3.2	60336	0	0	0	0	0	0	3222
3.2	60480	0	0	0	0	0	0	3129
3.2	60624	0	0	0	0	0	0	3099
3.2	60768	0	0	0	0	0	0	3069
3.2	60912	0	0	0	0	0	0	3186
3.2	61056	0	0	0	0	0	0	3087
3.2	61200	0	0	0	0	0	0	3102
3.2	61344	0	0	0	0	0	0	3240
3.2	61488	0	0	0	0	0	0	3282
3.2	61632	0	0	0	0	0	0	3120
3.2	61776	0	0	0	0	0	0	3204
3.2	61920	0	0	0	0	0	0	3144
3.2	62064	0	0	0	0	0	0	3123
3.2	62208	0	0	0	0	0	0	3141
3.2	62352	0	0	0	0	0	0	3144
3.2	62496	0	0	0	0	0	0	3186
3.2	62640	0	0	0	0	0	0	3192
3.2	62784	0	0	0	0	0	0	3195
3.2	62928	0	0	0	0	0	0	3111
3.2	63072	0	0	0	0	0	0	3177
3.2	63216	0	0	0	0	0	0	3063
3.2	63360	0	0	0	0	0	0	3261
3.2	63504	0	0	0	0	0	0	3132
3.2	63648	0	0	0	0	0	0	3318
3.2	63792	0	0	0	0	0	0	3060
3.2	63936	0	0	0	0	0	0	3042
3.2	64080	0	0	0	0	0	0	3042
3.2	64224	0	0	0	0	0	0	2967
3.2	64368	0	0	0	0	0	0	3072
3.2	64512	0	0	0	0	0	0	3012
3.2	64656	0	0	0	0	0	0	3114
3.2	64800	0	0	0	0	0	0	3102
3.2	64944	0	0	0	0	0	0	2973
3.2	65088	0	0	0	0	0	0	3132
3.2	65232	0	0	0	0	0	0	3189
3.2	65376	0	0	0	0	0	0	3201
3.2	65520	0	0	0	0	0	0	3147
3.2	65664	0	0	0	0	0	0	3204
3.2	65808	0	0	0	0	0	0	3174
3.2	65952	0	0	0	0	0	0	3270
3.2	66096	0	0	0	0	0	0	3279
3.2	66240	0	0	0	0	0	0	3204
3.2	66384	0	0	0	0	0	0	3261
3.2	66528	0	0	0	0	0	0	3261
3.2	66672	0	0	0	0	0	0	3174
3.2	66816	0	0	0	0	0	0	3177
3.2	66960	0	0	0	0	0	0	3171
3.2	67104	0	0	0	0	0	0	3045
3.2	67248	0	0	0	0	0	0	3237
3.2	67392	0	0	0	0	0	0	3207
3.2	67536	0	0	0	0	0	0	3048
3.2	67680	0	0	0	0	0	0	3141
3.2	67824	0	0	0	0	0	0	3132
3.2	67968	0	0	0	0	0	0	2928
3.2	68112	0	0	0	0	0	0	3165
3.2	68256	0	0	0	0	0	0	3159
3.2	68400	0	0	0	0	0	0	3153
3.2	68544	0	0	0	0	0	0	3144
3.2	68688	0	0	0	0	0	0	3060
3.2	68832	0	0	0	0	0	0	3117
3.2	68976	0	0	0	0	0	0	3243
3.2	69120	0	0	0	0	0	0	3246
4.1	43344	0	51	0	51	51	477.521	2337
4.1	43488	0	47	0	47	47	481.438	2637
4.1	43632	0	42	0	42	42	165.245	2592
4.1	43776	0	38	0	38	38	248.348	2514
4.1	43920	0	33	0	33	33	351.347	2328
4.1	44064	0	24	0	24	24	229.248	2277
4.1	44208	0	18	0	18	18	229.248	2118
4.1	44352	0	15	0	15	15	75.1111	2055
4.1	44496	0	12	0	12	12	159.172	2160
4.1	44640	0	11	0	11	11	49.0614	2049
4.1	44784	0	8	0	8	8	30.0444	2025
4.1	44928	0	5	0	5	5	91.0918	2040
4.1	45072	0	4	0	4	4	15.0222	2031
4.1	45216	0	4	0	4	4	72.0749	1971
4.1	45360	0	3	0	3	3	57.0526	2133
4.1	45504	0	2	0	2	2	0	2112
4.1	45648	0	2	0	2	2	0	1923
4.1	45792	0	2	0	2	2	0	2070
4.1	45936	0	0	0	0	0	0	2100
4.1	46080	0	0	0	0	0	0	2070
4.1	46224	0	0	0	0	0	0	2040
4.1	46368	0	0	0	0	0	0	1992
4.1	46512	0	0	0	0	0	0	1974
4.1	46656	0	0	0	0	0	0	2091
4.1	46800	0	0	0	0	0	0	2055
4.1	46944	0	0	0	0	0	0	2136
4.1	47088	0	0	0	0	0	0	2145
4.1	47232	0	0	0	0	0	0	2178
4.1	47376	0	0	0	0	0	0	2064
4.1	47520	0	0	0	0	0	0	2217
4.1	47664	0	0	0	0	0	0	2232
4.1	47808	0	0	0	0	0	0	2148
4.1	47952	0	0	0	0	0	0	2220
4.1	48096	0	0	0	0	0	0	2193
4.1	48240	0	0	0	0	0	0	2163
4.1	48384	0	0	0	0	0	0	2070
4.1	48528	0	0	0	0	0	0	2073
4.1	48672	0	0	0	0	0	0	2145
4.1	48816	0	0	0	0	0	0	2193
4.1	48960	0	0	0	0	0	0	2091
4.1	49104	0	0	0	0	0	0	2100
4.1	49248	0	0	0	0	0	0	2190
4.1	49392	0	0	0	0	0	0	2112
4.1	49536	0	0	0	0	0	0	2100
4.1	49680	0	0	0	0	0	0	2079
4.1	49824	0	0	0	0	0	0	2073
4.1	49968	0	0	0	0	0	0	2058
4.1	50112	0	0	0	0	0	0	2097
4.1	50256	0	0	0	0	0	0	2148
4.1	50400	0	0	0	0	0	0	2124
4.1	50544	0	0	0	0	0	0	2010
4.1	50688	0	0	0	0	0	0	2142
4.1	50832	0	0	0	0	0	0	2262
4.1	50976	0	0	0	0	0	0	2259
4.1	51120	0	0	0	0	0	0	2121
4.1	51264	0	0	0	0	0	0	2127
4.1	51408	0	0	0	0	0	0	2046
4.1	51552	0	0	0	0	0	0	2025
4.1	51696	0	0	0	0	0	0	2013
4.1	51840	0	0	0	0	0	0	2016
4.1	51984	0	0	0	0	0	0	2001
4.1	52128	0	0	0	0	0	0	1932
4.1	52272	0	0	0	0	0	0	2025
4.1	52416	0	0	0	0	0	0	2181
4.1	52560	0	0	0	0	0	0	2235
4.1	52704	0	0	0	0	0	0	2034
4.1	52848	0	0	0	0	0	0	1932
4.1	52992	0	0	0	0	0	0	1893
4.1	53136	0	0	0	0	0	0	2031
4.1	53280	0	0	0	0	0	0	2166
4.1	53424	0	0	0	0	0	0	2301
4.1	53568	0	0	0	0	0	0	2193
4.1	53712	0	0	0	0	0	0	2127
4.1	53856	0	0	0	0	0	0	2058
4.1	54000	0	0	0	0	0	0	2163
4.1	54144	0	0	0	0	0	0	2208
4.1	54288	0	0	0	0	0	0	2151
4.1	54432	0	0	0	0	0	0	2169
4.1	54576	0	0	0	0	0	0	2118
4.1	54720	0	0	0	0	0	0	2142
4.1	54864	0	0	0	0	0	0	2172
4.1	55008	0	0	0	0	0	0	2190
4.1	55152	0	0	0	0	0	0	2106
4.1	55296	0	0	0	0	0	0	2124
4.1	55440	0	0	0	0	0	0	2154
4.1	55584	0	0	0	0	0	0	2157
4.1	55728	0	0	0	0	0	0	2157
4.1	55872	0	0	0	0	0	0	2091
4.1	56016	0	0	0	0	0	0	2082
4.1	56160	0	0	0	0	0	0	2127
4.1	56304	0	0	0	0	0	0	2136
4.1	56448	0	0	0	0	0	0	2244
4.1	56592	0	0	0	0	0	0	2160
4.1	56736	0	0	0	0	0	0	2163
4.1	56880	0	0	0	0	0	0	2157
4.1	57024	0	0	0	0	0	0	2070
4.1	57168	0	0	0	0	0	0	2085
4.1	57312	0	0	0	0	0	0	2091
4.1	57456	0	0	0	0	0	0	2064
4.1	57600	0	0	0	0	0	0	2106
4.1	57744	0	0	0	0	0	0	2118
4.1	57888	0	0	0	0	0	0	2121
4.1	58032	0	0	0	0	0	0	2280
4.1	58176	0	0	0	0	0	0	2208
4.1	58320	0	0	0	0	0	0	2196
4.1	58464	0	0	0	0	0	0	2130
4.1	58608	0	0	0	0	0	0	2145
4.1	58752	0	0	0	0	0	0	2064
4.1	58896	0	0	0	0	0	0	2049
4.1	59040	0	0	0	0	0	0	2031
4.1	59184	0	0	0	0	0	0	2037
4.1	59328	0	0	0	0	0	0	2055
4.1	59472	0	0	0	0	0	0	2115
4.1	59616	0	0	0	0	0	0	2016
4.1	59760	0	0	0	0	0	0	2010
4.1	59904	0	0	0	0	0	0	2082
4.1	60048	0	0	0	0	0	0	2112
4.1	60192	0	0	0	0	0	0	2130
4.1	60336	0	0	0	0	0	0	2094
4.1	60480	0	0	0	0	0	0	2025
4.1	60624	0	0	0	0	0	0	1983
4.1	60768	0	0	0	0	0	0	2067
4.1	60912	0	0	0	0	0	0	2202
4.1	61056	0	0	0	0	0	0	2172
4.1	61200	0	0	0	0	0	0	1983
4.1	61344	0	0	0	0	0	0	2160
4.1	61488	0	0	0	0	0	0	2070
4.1	61632	0	0	0	0	0	0	2097
4.1	61776	0	0	0	0	0	0	2133
4.1	61920	0	0	0	0	0	0	2118
4.1	62064	0	0	0	0	0	0	2250
4.1	62208	0	0	0	0	0	0	2202
4.1	62352	0	0	0	0	0	0	2118
4.1	62496	0	0	0	0	0	0	2088
4.1	62640	0	0	0	0	0	0	2151
4.1	62784	0	0	0	0	0	0	2043
4.1	62928	0	0	0	0	0	0	2082
4.1	63072	0	0	0	0	0	0	2181
4.1	63216	0	0	0	0	0	0	2151
4.1	63360	0	0	0	0	0	0	2217
4.1	63504	0	0	0	0	0	0	2220
4.1	63648	0	0	0	0	0	0	2103
4.1	63792	0	0	0	0	0	0	2088
4.1	63936	0	0	0	0	0	0	2139
4.1	64080	0	0	0	0	0	0	2034
4.1	64224	0	0	0	0	0	0	2043
4.1	64368	0	0	0	0	0	0	2013
4.1	64512	0	0	0	0	0	0	2031
4.1	64656	0	0	0	0	0	0	2208
4.1	64800	0	0	0	0	0	0	2202
4.1	64944	0	0	0	0	0	0	2112
4.1	65088	0	0	0	0	0	0	2217
4.1	65232	0	0	0	0	0	0	2241
4.1	65376	0	0	0	0	0	0	2187
4.1	65520	0	0	0	0	0	0	2061
4.1	65664	0	0	0	0	0	0	2007
4.1	65808	0	0	0	0	0	0	1971
4.1	65952	0	0	0	0	0	0	2097
4.1	66096	0	0	0	0	0	0	2103
4.1	66240	0	0	0	0	0	0	2196
4.1	66384	0	0	0	0	0	0	2187
4.1	66528	0	0	0	0	0	0	2160
4.1	66672	0	0	0	0	0	0	2118
4.1	66816	0	0	0	0	0	0	2118
4.1	66960	0	0	0	0	0	0	2106
4.1	67104	0	0	0	0	0	0	2160
4.1	67248	0	0	0	0	0	0	2133
4.1	67392	0	0	0	0	0	0	2196
4.1	67536	0	0	0	0	0	0	2100
4.1	67680	0	0	0	0	0	0	2112
4.1	67824	0	0	0	0	0	0	2049
4.1	67968	0	0	0	0	0	0	2166
4.1	68112	0	0	0	0	0	0	2106
4.1	68256	0	0	0	0	0	0	2055
4.1	68400	0	0	0	0	0	0	2106
4.1	68544	0	0	0	0	0	0	2214
4.1	68688	0	0	0	0	0	0	2202
4.1	68832	0	0	0	0	0	0	2121
4.1	68976	0	0	0	0	0	0	2181
4.1	69120	0	0	0	0	0	0	2112
4.2	43344	0	29	0	29	29	153.272	1992
4.2	43488	0	27	0	27	27	93.1798	1944
4.2	43632	0	22	0	22	22	120.183	1926
4.2	43776	0	19	0	19	19	83.1007	1935
4.2	43920	0	14	0	14	14	66.081	1959
4.2	44064	0	13	0	13	13	101.162	1854
4.2	44208	0	12	0	12	12	45.0667	1791
4.2	44352	0	11	0	11	11	34.0392	1869
4.2	44496	0	9	0	9	9	91.1795	1851
4.2	44640	0	9	0	9	9	15.0222	1935
4.2	44784	0	7	0	7	7	0	1950
4.2	44928	0	5	0	5	5	17.0196	1884
4.2	45072	0	2	0	2	2	17.0196	1851
4.2	45216	0	2	0	2	2	17.0196	1917
4.2	45360	0	1	0	1	1	0	1938
4.2	45504	0	1	0	1	1	0	1908
4.2	45648	0	1	0	1	1	13.0256	1923
4.2	45792	0	1	0	1	1	0	1935
4.2	45936	0	0	0	0	0	0	1947
4.2	46080	0	0	0	0	0	0	1869
4.2	46224	0	0	0	0	0	0	1875
4.2	46368	0	0	0	0	0	0	1818
4.2	46512	0	0	0	0	0	0	1800
4.2	46656	0	0	0	0	0	0	1818
4.2	46800	0	0	0	0	0	0	1899
4.2	46944	0	0	0	0	0	0	1893
4.2	47088	0	0	0	0	0	0	1956
4.2	47232	0	0	0	0	0	0	1899
4.2	47376	0	0	0	0	0	0	1887
4.2	47520	0	0	0	0	0	0	2079
4.2	47664	0	0	0	0	0	0	2064
4.2	47808	0	0	0	0	0	0	1908
4.2	47952	0	0	0	0	0	0	1800
4.2	48096	0	0	0	0	0	0	1896
4.2	48240	0	0	0	0	0	0	2022
4.2	48384	0	0	0	0	0	0	1980
4.2	48528	0	0	0	0	0	0	1941
4.2	48672	0	0	0	0	0	0	1857
4.2	48816	0	0	0	0	0	0	1851
4.2	48960	0	0	0	0	0	0	1866
4.2	49104	0	0	0	0	0	0	1806
4.2	49248	0	0	0	0	0	0	1869
4.2	49392	0	0	0	0	0	0	1842
4.2	49536	0	0	0	0	0	0	1938
4.2	49680	0	0	0	0	0	0	1926
4.2	49824	0	0	0	0	0	0	1863
4.2	49968	0	0	0	0	0	0	1911
4.2	50112	0	0	0	0	0	0	1950
4.2	50256	0	0	0	0	0	0	1878
4.2	50400	0	0	0	0	0	0	1875
4.2	50544	0	0	0	0	0	0	1887
4.2	50688	0	0	0	0	0	0	1878
4.2	50832	0	0	0	0	0	0	1908
4.2	50976	0	0	0	0	0	0	1842
4.2	51120	0	0	0	0	0	0	1830
4.2	51264	0	0	0	0	0	0	1788
4.2	51408	0	0	0	0	0	0	1935
4.2	51552	0	0	0	0	0	0	1983
4.2	51696	0	0	0	0	0	0	1950
4.2	51840	0	0	0	0	0	0	2010
4.2	51984	0	0	0	0	0	0	2010
4.2	52128	0	0	0	0	0	0	2001
4.2	52272	0	0	0	0	0	0	1929
4.2	52416	0	0	0	0	0	0	1869
4.2	52560	0	0	0	0	0	0	2016
4.2	52704	0	0	0	0	0	0	2016
4.2	52848	0	0	0	0	0	0	1902
4.2	52992	0	0	0	0	0	0	1872
4.2	53136	0	0	0	0	0	0	1845
4.2	53280	0	0	0	0	0	0	1812
4.2	53424	0	0	0	0	0	0	1899
4.2	53568	0	0	0	0	0	0	1860
4.2	53712	0	0	0	0	0	0	1926
4.2	53856	0	0	0	0	0	0	1854
4.2	54000	0	0	0	0	0	0	1866
4.2	54144	0	0	0	0	0	0	1791
4.2	54288	0	0	0	0	0	0	1869
4.2	54432	0	0	0	0	0	0	1755
4.2	54576	0	0	0	0	0	0	1962
4.2	54720	0	0	0	0	0	0	1986
4.2	54864	0	0	0	0	0	0	1881
4.2	55008	0	0	0	0	0	0	1920
4.2	55152	0	0	0	0	0	0	1917
4.2	55296	0	0	0	0	0	0	1770
4.2	55440	0	0	0	0	0	0	1797
4.2	55584	0	0	0	0	0	0	1836
4.2	55728	0	0	0	0	0	0	1866
4.2	55872	0	0	0	0	0	0	1974
4.2	56016	0	0	0	0	0	0	1791
4.2	56160	0	0	0	0	0	0	1908
4.2	56304	0	0	0	0	0	0	1845
4.2	56448	0	0	0	0	0	0	1872
4.2	56592	0	0	0	0	0	0	1953
4.2	56736	0	0	0	0	0	0	1980
4.2	56880	0	0	0	0	0	0	1869
4.2	57024	0	0	0	0	0	0	1902
4.2	57168	0	0	0	0	0	0	1947
4.2	57312	0	0	0	0	0	0	1896
4.2	57456	0	0	0	0	0	0	1827
4.2	57600	0	0	0	0	0	0	1785
4.2	57744	0	0	0	0	0	0	1914
4.2	57888	0	0	0	0	0	0	1830
4.2	58032	0	0	0	0	0	0	1923
4.2	58176	0	0	0	0	0	0	1965
4.2	58320	0	0	0	0	0	0	1929
4.2	58464	0	0	0	0	0	0	1881
4.2	58608	0	0	0	0	0	0	1821
4.2	58752	0	0	0	0	0	0	1779
4.2	58896	0	0	0	0	0	0	1776
4.2	59040	0	0	0	0	0	0	1872
4.2	59184	0	0	0	0	0	0	1989
4.2	59328	0	0	0	0	0	0	2001
4.2	59472	0	0	0	0	0	0	1941
4.2	59616	0	0	0	0	0	0	1812
4.2	59760	0	0	0	0	0	0	1854
4.2	59904	0	0	0	0	0	0	1836
4.2	60048	0	0	0	0	0	0	1941
4.2	60192	0	0	0	0	0	0	1863
4.2	60336	0	0	0	0	0	0	1827
4.2	60480	0	0	0	0	0	0	1746
4.2	60624	0	0	0	0	0	0	1905
4.2	60768	0	0	0	0	0	0	1815
4.2	60912	0	0	0	0	0	0	1749
4.2	61056	0	0	0	0	0	0	1911
4.2	61200	0	0	0	0	0	0	1902
4.2	61344	0	0	0	0	0	0	1965
4.2	61488	0	0	0	0	0	0	1884
4.2	61632	0	0	0	0	0	0	1953
4.2	61776	0	0	0	0	0	0	1875
4.2	61920	0	0	0	0	0	0	1926
4.2	62064	0	0	0	0	0	0	1797
4.2	62208	0	0	0	0	0	0	1758
4.2	62352	0	0	0	0	0	0	1833
4.2	62496	0	0	0	0	0	0	1872
4.2	62640	0	0	0	0	0	0	1806
4.2	62784	0	0	0	0	0	0	1698
4.2	62928	0	0	0	0	0	0	1767
4.2	63072	0	0	0	0	0	0	1932
4.2	63216	0	0	0	0	0	0	2037
4.2	63360	0	0	0	0	0	0	1920
4.2	63504	0	0	0	0	0	0	1842
4.2	63648	0	0	0	0	0	0	1854
4.2	63792	0	0	0	0	0	0	1860
4.2	63936	0	0	0	0	0	0	1830
4.2	64080	0	0	0	0	0	0	1761
4.2	64224	0	0	0	0	0	0	1860
4.2	64368	0	0	0	0	0	0	1857
4.2	64512	0	0	0	0	0	0	1809
4.2	64656	0	0	0	0	0	0	1890
4.2	64800	0	0	0	0	0	0	1803
4.2	64944	0	0	0	0	0	0	1896
4.2	65088	0	0	0	0	0	0	1929
4.2	65232	0	0	0	0	0	0	1872
4.2	65376	0	0	0	0	0	0	1914
4.2	65520	0	0	0	0	0	0	1905
4.2	65664	0	0	0	0	0	0	1815
4.2	65808	0	0	0	0	0	0	1794
4.2	65952	0	0	0	0	0	0	1848
4.2	66096	0	0	0	0	0	0	1920
4.2	66240	0	0	0	0	0	0	1875
4.2	66384	0	0	0	0	0	0	1776
4.2	66528	0	0	0	0	0	0	1710
4.2	66672	0	0	0	0	0	0	1842
4.2	66816	0	0	0	0	0	0	1797
4.2	66960	0	0	0	0	0	0	1953
4.2	67104	0	0	0	0	0	0	1914
4.2	67248	0	0	0	0	0	0	1860
4.2	67392	0	0	0	0	0	0	1908
4.2	67536	0	0	0	0	0	0	2022
4.2	67680	0	0	0	0	0	0	1944
4.2	67824	0	0	0	0	0	0	1899
4.2	67968	0	0	0	0	0	0	1965
4.2	68112	0	0	0	0	0	0	2115
4.2	68256	0	0	0	0	0	0	2043
4.2	68400	0	0	0	0	0	0	1944
4.2	68544	0	0	0	0	0	0	1854
4.2	68688	0	0	0	0	0	0	2019
4.2	68832	0	0	0	0	0	0	1944
4.2	68976	0	0	0	0	0	0	1839
4.2	69120	0	0	0	0	0	0	1848
5.1	43344	0	66	0	66	66	1.33333	4134
5.1	43488	0	62	0	62	62	1.33333	4086
5.1	43632	0	53	0	53	53	1.33333	4188
5.1	43776	0	47	0	47	47	1.33333	4122
5.1	43920	0	34	0	34	34	0	4065
5.1	44064	0	30	0	30	30	0	4101
5.1	44208	0	25	0	25	25	0	4206
5.1	44352	0	15	0	15	15	0	4035
5.1	44496	0	9	0	9	9	0	4062
5.1	44640	0	6	0	6	6	0	4143
5.1	44784	0	4	0	4	4	0	4140
5.1	44928	0	2	0	2	2	0	4035
5.1	45072	0	0	0	0	0	0	4062
5.1	45216	0	0	0	0	0	0	4071
5.1	45360	0	0	0	0	0	0	4011
5.1	45504	0	0	0	0	0	0	4005
5.1	45648	0	0	0	0	0	0	3969
5.1	45792	0	0	0	0	0	0	4035
5.1	45936	0	0	0	0	0	0	4074
5.1	46080	0	0	0	0	0	0	3828
5.1	46224	0	0	0	0	0	0	3969
5.1	46368	0	0	0	0	0	0	4020
5.1	46512	0	0	0	0	0	0	3924
5.1	46656	0	0	0	0	0	0	3870
5.1	46800	0	0	0	0	0	0	3954
5.1	46944	0	0	0	0	0	0	3975
5.1	47088	0	0	0	0	0	0	3918
5.1	47232	0	0	0	0	0	0	4053
5.1	47376	0	0	0	0	0	0	3894
5.1	47520	0	0	0	0	0	0	4029
5.1	47664	0	0	0	0	0	0	3999
5.1	47808	0	0	0	0	0	0	4083
5.1	47952	0	0	0	0	0	0	4044
5.1	48096	0	0	0	0	0	0	4215
5.1	48240	0	0	0	0	0	0	4155
5.1	48384	0	0	0	0	0	0	4083
5.1	48528	0	0	0	0	0	0	4101
5.1	48672	0	0	0	0	0	0	3951
5.1	48816	0	0	0	0	0	0	4020
5.1	48960	0	0	0	0	0	0	4053
5.1	49104	0	0	0	0	0	0	4056
5.1	49248	0	0	0	0	0	0	4167
5.1	49392	0	0	0	0	0	0	3996
5.1	49536	0	0	0	0	0	0	4041
5.1	49680	0	0	0	0	0	0	4107
5.1	49824	0	0	0	0	0	0	4083
5.1	49968	0	0	0	0	0	0	3996
5.1	50112	0	0	0	0	0	0	4023
5.1	50256	0	0	0	0	0	0	3876
5.1	50400	0	0	0	0	0	0	3873
5.1	50544	0	0	0	0	0	0	3927
5.1	50688	0	0	0	0	0	0	3882
5.1	50832	0	0	0	0	0	0	4107
5.1	50976	0	0	0	0	0	0	4122
5.1	51120	0	0	0	0	0	0	4194
5.1	51264	0	0	0	0	0	0	4191
5.1	51408	0	0	0	0	0	0	4062
5.1	51552	0	0	0	0	0	0	3951
5.1	51696	0	0	0	0	0	0	4020
5.1	51840	0	0	0	0	0	0	4068
5.1	51984	0	0	0	0	0	0	4134
5.1	52128	0	0	0	0	0	0	3981
5.1	52272	0	0	0	0	0	0	4107
5.1	52416	0	0	0	0	0	0	4014
5.1	52560	0	0	0	0	0	0	3921
5.1	52704	0	0	0	0	0	0	4095
5.1	52848	0	0	0	0	0	0	4053
5.1	52992	0	0	0	0	0	0	4005
5.1	53136	0	0	0	0	0	0	4068
5.1	53280	0	0	0	0	0	0	4281
5.1	53424	0	0	0	0	0	0	4137
5.1	53568	0	0	0	0	0	0	3945
5.1	53712	0	0	0	0	0	0	4137
5.1	53856	0	0	0	0	0	0	4176
5.1	54000	0	0	0	0	0	0	4161
5.1	54144	0	0	0	0	0	0	4128
5.1	54288	0	0	0	0	0	0	4185
5.1	54432	0	0	0	0	0	0	4203
5.1	54576	0	0	0	0	0	0	4068
5.1	54720	0	0	0	0	0	0	4044
5.1	54864	0	0	0	0	0	0	4191
5.1	55008	0	0	0	0	0	0	4086
5.1	55152	0	0	0	0	0	0	4113
5.1	55296	0	0	0	0	0	0	4248
5.1	55440	0	0	0	0	0	0	4050
5.1	55584	0	0	0	0	0	0	4017
5.1	55728	0	0	0	0	0	0	4116
5.1	55872	0	0	0	0	0	0	4134
5.1	56016	0	0	0	0	0	0	3990
5.1	56160	0	0	0	0	0	0	4122
5.1	56304	0	0	0	0	0	0	4104
5.1	56448	0	0	0	0	0	0	4077
5.1	56592	0	0	0	0	0	0	4092
5.1	56736	0	0	0	0	0	0	4137
5.1	56880	0	0	0	0	0	0	4137
5.1	57024	0	0	0	0	0	0	4146
5.1	57168	0	0	0	0	0	0	4224
5.1	57312	0	0	0	0	0	0	4062
5.1	57456	0	0	0	0	0	0	4050
5.1	57600	0	0	0	0	0	0	4185
5.1	57744	0	0	0	0	0	0	3966
5.1	57888	0	0	0	0	0	0	4020
5.1	58032	0	0	0	0	0	0	4152
5.1	58176	0	0	0	0	0	0	4191
5.1	58320	0	0	0	0	0	0	4128
5.1	58464	0	0	0	0	0	0	4212
5.1	58608	0	0	0	0	0	0	4116
5.1	58752	0	0	0	0	0	0	4011
5.1	58896	0	0	0	0	0	0	4014
5.1	59040	0	0	0	0	0	0	4044
5.1	59184	0	0	0	0	0	0	4071
5.1	59328	0	0	0	0	0	0	3927
5.1	59472	0	0	0	0	0	0	4017
5.1	59616	0	0	0	0	0	0	4059
5.1	59760	0	0	0	0	0	0	4005
5.1	59904	0	0	0	0	0	0	3957
5.1	60048	0	0	0	0	0	0	4020
5.1	60192	0	0	0	0	0	0	4023
5.1	60336	0	0	0	0	0	0	4143
5.1	60480	0	0	0	0	0	0	4065
5.1	60624	0	0	0	0	0	0	4068
5.1	60768	0	0	0	0	0	0	4068
5.1	60912	0	0	0	0	0	0	4023
5.1	61056	0	0	0	0	0	0	4056
5.1	61200	0	0	0	0	0	0	4053
5.1	61344	0	0	0	0	0	0	4116
5.1	61488	0	0	0	0	0	0	4059
5.1	61632	0	0	0	0	0	0	4071
5.1	61776	0	0	0	0	0	0	3957
5.1	61920	0	0	0	0	0	0	4032
5.1	62064	0	0	0	0	0	0	4029
5.1	62208	0	0	0	0	0	0	4107
5.1	62352	0	0	0	0	0	0	4185
5.1	62496	0	0	0	0	0	0	4017
5.1	62640	0	0	0	0	0	0	4020
5.1	62784	0	0	0	0	0	0	4044
5.1	62928	0	0	0	0	0	0	3981
5.1	63072	0	0	0	0	0	0	4209
5.1	63216	0	0	0	0	0	0	4083
5.1	63360	0	0	0	0	0	0	4071
5.1	63504	0	0	0	0	0	0	4275
5.1	63648	0	0	0	0	0	0	4221
5.1	63792	0	0	0	0	0	0	4116
5.1	63936	0	0	0	0	0	0	4212
5.1	64080	0	0	0	0	0	0	4269
5.1	64224	0	0	0	0	0	0	4089
5.1	64368	0	0	0	0	0	0	4227
5.1	64512	0	0	0	0	0	0	4047
5.1	64656	0	0	0	0	0	0	4146
5.1	64800	0	0	0	0	0	0	4179
5.1	64944	0	0	0	0	0	0	4335
5.1	65088	0	0	0	0	0	0	4251
5.1	65232	0	0	0	0	0	0	4272
5.1	65376	0	0	0	0	0	0	4302
5.1	65520	0	0	0	0	0	0	4203
5.1	65664	0	0	0	0	0	0	4224
5.1	65808	0	0	0	0	0	0	4428
5.1	65952	0	0	0	0	0	0	4068
5.1	66096	0	0	0	0	0	0	4005
5.1	66240	0	0	0	0	0	0	4161
5.1	66384	0	0	0	0	0	0	4317
5.1	66528	0	0	0	0	0	0	4197
5.1	66672	0	0	0	0	0	0	4083
5.1	66816	0	0	0	0	0	0	4134
5.1	66960	0	0	0	0	0	0	4041
5.1	67104	0	0	0	0	0	0	3969
5.1	67248	0	0	0	0	0	0	4104
5.1	67392	0	0	0	0	0	0	4098
5.1	67536	0	0	0	0	0	0	4044
5.1	67680	0	0	0	0	0	0	4134
5.1	67824	0	0	0	0	0	0	4080
5.1	67968	0	0	0	0	0	0	3915
5.1	68112	0	0	0	0	0	0	3948
5.1	68256	0	0	0	0	0	0	3978
5.1	68400	0	0	0	0	0	0	3936
5.1	68544	0	0	0	0	0	0	3924
5.1	68688	0	0	0	0	0	0	4038
5.1	68832	0	0	0	0	0	0	4059
5.1	68976	0	0	0	0	0	0	4122
5.1	69120	0	0	0	0	0	0	4104
6.3	43344	521	2680	31	2649	3201	57627.8	12664
6.3	43488	414	2589	23	2566	3003	53673.3	12595
6.3	43632	266	2478	15	2463	2744	44491.9	12038
6.3	43776	218	2360	7	2353	2578	40470.8	11647
6.3	43920	152	2238	1	2237	2390	36439.1	11250
6.3	44064	81	2118	1	2117	2199	31753.5	10792
6.3	44208	51	2001	5	1996	2052	28093.6	10294
6.3	44352	40	1854	0	1854	1894	24164.3	10029
6.3	44496	24	1748	0	1748	1772	21321.6	9568
6.3	44640	20	1643	0	1643	1663	19077.8	8853
6.3	44784	18	1550	0	1550	1568	18147.2	8706
6.3	44928	23	1466	0	1466	1489	16863.7	8693
6.3	45072	19	1363	0	1363	1382	15828.8	8829
6.3	45216	13	1279	0	1279	1292	14943.6	8605
6.3	45360	14	1212	0	1212	1226	14256.1	8780
6.3	45504	12	1128	0	1128	1140	12545.6	8977
6.3	45648	12	1061	0	1061	1073	12055	8932
6.3	45792	17	977	0	977	994	11163.5	8896
6.3	45936	11	904	0	904	915	10368.9	9228
6.3	46080	9	832	0	832	841	9132.26	8952
6.3	46224	8	775	0	775	783	8129.85	8559
6.3	46368	0	700	0	700	700	7064.3	8631
6.3	46512	0	641	0	641	641	6493.94	8821
6.3	46656	0	583	0	583	583	5819.42	8950
6.3	46800	0	537	0	537	537	5532.87	8977
6.3	46944	0	484	0	484	484	4876.55	9036
6.3	47088	0	435	0	435	435	4251.13	8880
6.3	47232	0	386	0	386	386	3540.62	8913
6.3	47376	0	340	0	340	340	2965.26	8979
6.3	47520	0	296	0	296	296	2416.95	9066
6.3	47664	0	246	0	246	246	2108.57	8904
6.3	47808	0	207	0	207	207	1687.16	8916
6.3	47952	0	168	0	168	168	1408.89	9219
6.3	48096	0	125	0	125	125	824.544	9243
6.3	48240	0	94	0	94	94	665.418	9192
6.3	48384	0	77	0	77	77	454.322	9252
6.3	48528	0	58	0	58	58	281.155	9327
6.3	48672	0	42	0	42	42	208.113	9423
6.3	48816	0	30	0	30	30	131.072	9210
6.3	48960	0	17	0	17	17	50.0317	9267
6.3	49104	0	14	0	14	14	52.0312	9459
6.3	49248	0	11	0	11	11	15.0222	9636
6.3	49392	0	7	0	7	7	15.0222	9438
6.3	49536	0	5	0	5	5	15.0222	9399
6.3	49680	0	5	0	5	5	15.0222	9258
6.3	49824	0	2	0	2	2	0	9444
6.3	49968	0	2	0	2	2	0	9252
6.3	50112	0	1	0	1	1	0	9468
6.3	50256	0	0	0	0	0	0	9504
6.3	50400	0	0	0	0	0	0	9561
6.3	50544	0	0	0	0	0	0	9441
6.3	50688	0	0	0	0	0	0	9840
6.3	50832	0	0	0	0	0	0	9720
6.3	50976	0	0	0	0	0	0	9657
6.3	51120	0	0	0	0	0	0	9546
6.3	51264	0	0	0	0	0	0	9552
6.3	51408	0	0	0	0	0	0	9924
6.3	51552	0	0	0	0	0	0	9546
6.3	51696	0	0	0	0	0	0	9591
6.3	51840	0	0	0	0	0	0	9552
6.3	51984	0	0	0	0	0	0	9774
6.3	52128	0	0	0	0	0	0	9636
6.3	52272	0	0	0	0	0	0	9468
6.3	52416	0	0	0	0	0	0	9543
6.3	52560	0	0	0	0	0	0	9615
6.3	52704	0	0	0	0	0	0	9672
6.3	52848	0	0	0	0	0	0	9594
6.3	52992	0	0	0	0	0	0	9849
6.3	53136	0	0	0	0	0	0	9567
6.3	53280	0	0	0	0	0	0	9525
6.3	53424	0	0	0	0	0	0	9837
6.3	53568	0	0	0	0	0	0	9915
6.3	53712	0	0	0	0	0	0	9696
6.3	53856	0	0	0	0	0	0	9582
6.3	54000	0	0	0	0	0	0	9690
6.3	54144	0	0	0	0	0	0	9753
6.3	54288	0	0	0	0	0	0	9804
6.3	54432	0	0	0	0	0	0	9717
6.3	54576	0	0	0	0	0	0	9639
6.3	54720	0	0	0	0	0	0	9414
6.3	54864	0	0	0	0	0	0	9666
6.3	55008	0	0	0	0	0	0	9507
6.3	55152	0	0	0	0	0	0	9642
6.3	55296	0	0	0	0	0	0	9714
6.3	55440	0	0	0	0	0	0	9816
6.3	55584	0	0	0	0	0	0	10002
6.3	55728	0	0	0	0	0	0	9702
6.3	55872	0	0	0	0	0	0	9720
6.3	56016	0	0	0	0	0	0	9591
6.3	56160	0	0	0	0	0	0	9534
6.3	56304	0	0	0	0	0	0	9762
6.3	56448	0	0	0	0	0	0	9513
6.3	56592	0	0	0	0	0	0	9705
6.3	56736	0	0	0	0	0	0	9645
6.3	56880	0	0	0	0	0	0	9513
6.3	57024	0	0	0	0	0	0	9330
6.3	57168	0	0	0	0	0	0	9717
6.3	57312	0	0	0	0	0	0	9648
6.3	57456	0	0	0	0	0	0	9642
6.3	57600	0	0	0	0	0	0	9585
6.3	57744	0	0	0	0	0	0	9696
6.3	57888	0	0	0	0	0	0	9843
6.3	58032	0	0	0	0	0	0	9585
6.3	58176	0	0	0	0	0	0	9534
6.3	58320	0	0	0	0	0	0	9402
6.3	58464	0	0	0	0	0	0	9381
6.3	58608	0	0	0	0	0	0	9249
6.3	58752	0	0	0	0	0	0	9567
6.3	58896	0	0	0	0	0	0	9663
6.3	59040	0	0	0	0	0	0	9789
6.3	59184	0	0	0	0	0	0	9564
6.3	59328	0	0	0	0	0	0	9663
6.3	59472	0	0	0	0	0	0	9462
6.3	59616	0	0	0	0	0	0	9531
6.3	59760	0	0	0	0	0	0	9516
6.3	59904	0	0	0	0	0	0	9495
6.3	60048	0	0	0	0	0	0	9450
6.3	60192	0	0	0	0	0	0	9333
6.3	60336	0	0	0	0	0	0	9423
6.3	60480	0	0	0	0	0	0	9555
6.3	60624	0	0	0	0	0	0	9750
6.3	60768	0	0	0	0	0	0	9720
6.3	60912	0	0	0	0	0	0	9654
6.3	61056	0	0	0	0	0	0	9453
6.3	61200	0	0	0	0	0	0	9498
6.3	61344	0	0	0	0	0	0	9546
6.3	61488	0	0	0	0	0	0	9594
6.3	61632	0	0	0	0	0	0	9732
6.3	61776	0	0	0	0	0	0	9837
6.3	61920	0	0	0	0	0	0	9783
6.3	62064	0	0	0	0	0	0	9657
6.3	62208	0	0	0	0	0	0	9471
6.3	62352	0	0	0	0	0	0	9702
6.3	62496	0	0	0	0	0	0	9702
6.3	62640	0	0	0	0	0	0	9945
6.3	62784	0	0	0	0	0	0	9681
6.3	62928	0	0	0	0	0	0	9873
6.3	63072	0	0	0	0	0	0	9687
6.3	63216	0	0	0	0	0	0	9474
6.3	63360	0	0	0	0	0	0	9489
6.3	63504	0	0	0	0	0	0	9435
6.3	63648	0	0	0	0	0	0	9588
6.3	63792	0	0	0	0	0	0	9702
6.3	63936	0	0	0	0	0	0	9654
6.3	64080	0	0	0	0	0	0	9438
6.3	64224	0	0	0	0	0	0	9576
6.3	64368	0	0	0	0	0	0	9669
6.3	64512	0	0	0	0	0	0	9864
6.3	64656	0	0	0	0	0	0	9333
6.3	64800	0	0	0	0	0	0	9348
6.3	64944	0	0	0	0	0	0	9513
6.3	65088	0	0	0	0	0	0	9417
6.3	65232	0	0	0	0	0	0	9411
6.3	65376	0	0	0	0	0	0	9453
6.3	65520	0	0	0	0	0	0	9582
6.3	65664	0	0	0	0	0	0	9621
6.3	65808	0	0	0	0	0	0	9645
6.3	65952	0	0	0	0	0	0	9630
6.3	66096	0	0	0	0	0	0	9576
6.3	66240	0	0	0	0	0	0	9369
6.3	66384	0	0	0	0	0	0	9633
6.3	66528	0	0	0	0	0	0	9600
6.3	66672	0	0	0	0	0	0	9534
6.3	66816	0	0	0	0	0	0	9372
6.3	66960	0	0	0	0	0	0	9576
6.3	67104	0	0	0	0	0	0	9837
6.3	67248	0	0	0	0	0	0	9435
6.3	67392	0	0	0	0	0	0	9522
6.3	67536	0	0	0	0	0	0	9528
6.3	67680	0	0	0	0	0	0	9489
6.3	67824	0	0	0	0	0	0	9567
6.3	67968	0	0	0	0	0	0	9693
6.3	68112	0	0	0	0	0	0	9780
6.3	68256	0	0	0	0	0	0	9459
6.3	68400	0	0	0	0	0	0	9372
6.3	68544	0	0	0	0	0	0	9489
6.3	68688	0	0	0	0	0	0	9405
6.3	68832	0	0	0	0	0	0	9384
6.3	68976	0	0	0	0	0	0	9432
6.3	69120	0	0	0	0	0	0	9486
7.3	43344	0	33	0	33	33	299.709	1041
7.3	43488	0	29	0	29	29	280.583	1146
7.3	43632	0	25	0	25	25	236.575	1131
7.3	43776	0	16	0	16	16	154.316	1146
7.3	43920	0	13	0	13	13	115.239	1137
7.3	44064	0	10	0	10	10	91.182	1119
7.3	44208	0	7	0	7	7	63.1354	1110
7.3	44352	0	6	0	6	6	52.1038	1107
7.3	44496	0	5	0	5	5	33.0909	1053
7.3	44640	0	3	0	3	3	24.0559	1167
7.3	44784	0	2	0	2	2	11.0303	1113
7.3	44928	0	2	0	2	2	11.0303	1068
7.3	45072	0	0	0	0	0	0	1005
7.3	45216	0	0	0	0	0	0	1020
7.3	45360	0	0	0	0	0	0	1080
7.3	45504	0	0	0	0	0	0	1002
7.3	45648	0	0	0	0	0	0	984
7.3	45792	0	0	0	0	0	0	1131
7.3	45936	0	0	0	0	0	0	1041
7.3	46080	0	0	0	0	0	0	1035
7.3	46224	0	0	0	0	0	0	993
7.3	46368	0	0	0	0	0	0	1050
7.3	46512	0	0	0	0	0	0	1113
7.3	46656	0	0	0	0	0	0	1092
7.3	46800	0	0	0	0	0	0	1104
7.3	46944	0	0	0	0	0	0	1161
7.3	47088	0	0	0	0	0	0	1101
7.3	47232	0	0	0	0	0	0	1023
7.3	47376	0	0	0	0	0	0	1062
7.3	47520	0	0	0	0	0	0	1083
7.3	47664	0	0	0	0	0	0	1095
7.3	47808	0	0	0	0	0	0	1074
7.3	47952	0	0	0	0	0	0	1068
7.3	48096	0	0	0	0	0	0	1110
7.3	48240	0	0	0	0	0	0	1068
7.3	48384	0	0	0	0	0	0	1128
7.3	48528	0	0	0	0	0	0	1188
7.3	48672	0	0	0	0	0	0	1161
7.3	48816	0	0	0	0	0	0	1197
7.3	48960	0	0	0	0	0	0	1242
7.3	49104	0	0	0	0	0	0	1098
7.3	49248	0	0	0	0	0	0	1104
7.3	49392	0	0	0	0	0	0	1146
7.3	49536	0	0	0	0	0	0	1143
7.3	49680	0	0	0	0	0	0	1221
7.3	49824	0	0	0	0	0	0	1146
7.3	49968	0	0	0	0	0	0	1137
7.3	50112	0	0	0	0	0	0	1089
7.3	50256	0	0	0	0	0	0	1107
7.3	50400	0	0	0	0	0	0	1038
7.3	50544	0	0	0	0	0	0	1038
7.3	50688	0	0	0	0	0	0	996
7.3	50832	0	0	0	0	0	0	1113
7.3	50976	0	0	0	0	0	0	1140
7.3	51120	0	0	0	0	0	0	1149
7.3	51264	0	0	0	0	0	0	1140
7.3	51408	0	0	0	0	0	0	1089
7.3	51552	0	0	0	0	0	0	1119
7.3	51696	0	0	0	0	0	0	1107
7.3	51840	0	0	0	0	0	0	1080
7.3	51984	0	0	0	0	0	0	1059
7.3	52128	0	0	0	0	0	0	1041
7.3	52272	0	0	0	0	0	0	1020
7.3	52416	0	0	0	0	0	0	1131
7.3	52560	0	0	0	0	0	0	1191
7.3	52704	0	0	0	0	0	0	1116
7.3	52848	0	0	0	0	0	0	1110
7.3	52992	0	0	0	0	0	0	1071
7.3	53136	0	0	0	0	0	0	1008
7.3	53280	0	0	0	0	0	0	1131
7.3	53424	0	0	0	0	0	0	1098
7.3	53568	0	0	0	0	0	0	1119
7.3	53712	0	0	0	0	0	0	1098
7.3	53856	0	0	0	0	0	0	1086
7.3	54000	0	0	0	0	0	0	1179
7.3	54144	0	0	0	0	0	0	1116
7.3	54288	0	0	0	0	0	0	1179
7.3	54432	0	0	0	0	0	0	1200
7.3	54576	0	0	0	0	0	0	1101
7.3	54720	0	0	0	0	0	0	1158
7.3	54864	0	0	0	0	0	0	1134
7.3	55008	0	0	0	0	0	0	1119
7.3	55152	0	0	0	0	0	0	1107
7.3	55296	0	0	0	0	0	0	1077
7.3	55440	0	0	0	0	0	0	1131
7.3	55584	0	0	0	0	0	0	1083
7.3	55728	0	0	0	0	0	0	1089
7.3	55872	0	0	0	0	0	0	1056
7.3	56016	0	0	0	0	0	0	1164
7.3	56160	0	0	0	0	0	0	1161
7.3	56304	0	0	0	0	0	0	1110
7.3	56448	0	0	0	0	0	0	1080
7.3	56592	0	0	0	0	0	0	1146
7.3	56736	0	0	0	0	0	0	1113
7.3	56880	0	0	0	0	0	0	1104
7.3	57024	0	0	0	0	0	0	1149
7.3	57168	0	0	0	0	0	0	1119
7.3	57312	0	0	0	0	0	0	1086
7.3	57456	0	0	0	0	0	0	1107
7.3	57600	0	0	0	0	0	0	1128
7.3	57744	0	0	0	0	0	0	1152
7.3	57888	0	0	0	0	0	0	1167
7.3	58032	0	0	0	0	0	0	1092
7.3	58176	0	0	0	0	0	0	1170
7.3	58320	0	0	0	0	0	0	1122
7.3	58464	0	0	0	0	0	0	1131
7.3	58608	0	0	0	0	0	0	1068
7.3	58752	0	0	0	0	0	0	1032
7.3	58896	0	0	0	0	0	0	984
7.3	59040	0	0	0	0	0	0	978
7.3	59184	0	0	0	0	0	0	1101
7.3	59328	0	0	0	0	0	0	1191
7.3	59472	0	0	0	0	0	0	1170
7.3	59616	0	0	0	0	0	0	1167
7.3	59760	0	0	0	0	0	0	1101
7.3	59904	0	0	0	0	0	0	1113
7.3	60048	0	0	0	0	0	0	1146
7.3	60192	0	0	0	0	0	0	1092
7.3	60336	0	0	0	0	0	0	1155
7.3	60480	0	0	0	0	0	0	1149
7.3	60624	0	0	0	0	0	0	1113
7.3	60768	0	0	0	0	0	0	1188
7.3	60912	0	0	0	0	0	0	1155
7.3	61056	0	0	0	0	0	0	1071
7.3	61200	0	0	0	0	0	0	1200
7.3	61344	0	0	0	0	0	0	1086
7.3	61488	0	0	0	0	0	0	1086
7.3	61632	0	0	0	0	0	0	1089
7.3	61776	0	0	0	0	0	0	1122
7.3	61920	0	0	0	0	0	0	1215
7.3	62064	0	0	0	0	0	0	1110
7.3	62208	0	0	0	0	0	0	1059
7.3	62352	0	0	0	0	0	0	1077
7.3	62496	0	0	0	0	0	0	1167
7.3	62640	0	0	0	0	0	0	1068
7.3	62784	0	0	0	0	0	0	1059
7.3	62928	0	0	0	0	0	0	1014
7.3	63072	0	0	0	0	0	0	1014
7.3	63216	0	0	0	0	0	0	1122
7.3	63360	0	0	0	0	0	0	1134
7.3	63504	0	0	0	0	0	0	1161
7.3	63648	0	0	0	0	0	0	1140
7.3	63792	0	0	0	0	0	0	1104
7.3	63936	0	0	0	0	0	0	1083
7.3	64080	0	0	0	0	0	0	1038
7.3	64224	0	0	0	0	0	0	1122
7.3	64368	0	0	0	0	0	0	1173
7.3	64512	0	0	0	0	0	0	1119
7.3	64656	0	0	0	0	0	0	1032
7.3	64800	0	0	0	0	0	0	1017
7.3	64944	0	0	0	0	0	0	1020
7.3	65088	0	0	0	0	0	0	1074
7.3	65232	0	0	0	0	0	0	1011
7.3	65376	0	0	0	0	0	0	1044
7.3	65520	0	0	0	0	0	0	1104
7.3	65664	0	0	0	0	0	0	1050
7.3	65808	0	0	0	0	0	0	1047
7.3	65952	0	0	0	0	0	0	1083
7.3	66096	0	0	0	0	0	0	1182
7.3	66240	0	0	0	0	0	0	1077
7.3	66384	0	0	0	0	0	0	1119
7.3	66528	0	0	0	0	0	0	1140
7.3	66672	0	0	0	0	0	0	1164
7.3	66816	0	0	0	0	0	0	1131
7.3	66960	0	0	0	0	0	0	1140
7.3	67104	0	0	0	0	0	0	1167
7.3	67248	0	0	0	0	0	0	1158
7.3	67392	0	0	0	0	0	0	1116
7.3	67536	0	0	0	0	0	0	1167
7.3	67680	0	0	0	0	0	0	1119
7.3	67824	0	0	0	0	0	0	1164
7.3	67968	0	0	0	0	0	0	1140
7.3	68112	0	0	0	0	0	0	1155
7.3	68256	0	0	0	0	0	0	1101
7.3	68400	0	0	0	0	0	0	1158
7.3	68544	0	0	0	0	0	0	1128
7.3	68688	0	0	0	0	0	0	1107
7.3	68832	0	0	0	0	0	0	1152
7.3	68976	0	0	0	0	0	0	1143
7.3	69120	0	0	0	0	0	0	1149
8.2	43344	0	40	0	40	40	207.368	1539
8.2	43488	0	35	0	35	35	328.503	1470
8.2	43632	0	29	0	29	29	168.29	1551
8.2	43776	0	26	0	26	26	114.188	1632
8.2	43920	0	22	0	22	22	159.259	1623
8.2	44064	0	17	0	17	17	112.194	1515
8.2	44208	0	14	0	14	14	78.1551	1587
8.2	44352	0	7	0	7	7	11.0303	1614
8.2	44496	0	5	0	5	5	13.0256	1653
8.2	44640	0	4	0	4	4	0	1569
8.2	44784	0	2	0	2	2	0	1533
8.2	44928	0	1	0	1	1	0	1638
8.2	45072	0	1	0	1	1	0	1620
8.2	45216	0	0	0	0	0	0	1629
8.2	45360	0	0	0	0	0	0	1584
8.2	45504	0	0	0	0	0	0	1566
8.2	45648	0	0	0	0	0	0	1476
8.2	45792	0	0	0	0	0	0	1404
8.2	45936	0	0	0	0	0	0	1464
8.2	46080	0	0	0	0	0	0	1506
8.2	46224	0	0	0	0	0	0	1482
8.2	46368	0	0	0	0	0	0	1398
8.2	46512	0	0	0	0	0	0	1476
8.2	46656	0	0	0	0	0	0	1389
8.2	46800	0	0	0	0	0	0	1416
8.2	46944	0	0	0	0	0	0	1449
8.2	47088	0	0	0	0	0	0	1476
8.2	47232	0	0	0	0	0	0	1470
8.2	47376	0	0	0	0	0	0	1518
8.2	47520	0	0	0	0	0	0	1542
8.2	47664	0	0	0	0	0	0	1452
8.2	47808	0	0	0	0	0	0	1500
8.2	47952	0	0	0	0	0	0	1548
8.2	48096	0	0	0	0	0	0	1554
8.2	48240	0	0	0	0	0	0	1524
8.2	48384	0	0	0	0	0	0	1557
8.2	48528	0	0	0	0	0	0	1470
8.2	48672	0	0	0	0	0	0	1527
8.2	48816	0	0	0	0	0	0	1497
8.2	48960	0	0	0	0	0	0	1377
8.2	49104	0	0	0	0	0	0	1476
8.2	49248	0	0	0	0	0	0	1470
8.2	49392	0	0	0	0	0	0	1539
8.2	49536	0	0	0	0	0	0	1563
8.2	49680	0	0	0	0	0	0	1530
8.2	49824	0	0	0	0	0	0	1524
8.2	49968	0	0	0	0	0	0	1683
8.2	50112	0	0	0	0	0	0	1668
8.2	50256	0	0	0	0	0	0	1509
8.2	50400	0	0	0	0	0	0	1482
8.2	50544	0	0	0	0	0	0	1557
8.2	50688	0	0	0	0	0	0	1476
8.2	50832	0	0	0	0	0	0	1551
8.2	50976	0	0	0	0	0	0	1563
8.2	51120	0	0	0	0	0	0	1491
8.2	51264	0	0	0	0	0	0	1521
8.2	51408	0	0	0	0	0	0	1539
8.2	51552	0	0	0	0	0	0	1545
8.2	51696	0	0	0	0	0	0	1551
8.2	51840	0	0	0	0	0	0	1539
8.2	51984	0	0	0	0	0	0	1554
8.2	52128	0	0	0	0	0	0	1506
8.2	52272	0	0	0	0	0	0	1464
8.2	52416	0	0	0	0	0	0	1413
8.2	52560	0	0	0	0	0	0	1422
8.2	52704	0	0	0	0	0	0	1488
8.2	52848	0	0	0	0	0	0	1593
8.2	52992	0	0	0	0	0	0	1638
8.2	53136	0	0	0	0	0	0	1611
8.2	53280	0	0	0	0	0	0	1536
8.2	53424	0	0	0	0	0	0	1617
8.2	53568	0	0	0	0	0	0	1596
8.2	53712	0	0	0	0	0	0	1482
8.2	53856	0	0	0	0	0	0	1575
8.2	54000	0	0	0	0	0	0	1443
8.2	54144	0	0	0	0	0	0	1437
8.2	54288	0	0	0	0	0	0	1494
8.2	54432	0	0	0	0	0	0	1434
8.2	54576	0	0	0	0	0	0	1482
8.2	54720	0	0	0	0	0	0	1488
8.2	54864	0	0	0	0	0	0	1497
8.2	55008	0	0	0	0	0	0	1485
8.2	55152	0	0	0	0	0	0	1539
8.2	55296	0	0	0	0	0	0	1500
8.2	55440	0	0	0	0	0	0	1515
8.2	55584	0	0	0	0	0	0	1497
8.2	55728	0	0	0	0	0	0	1458
8.2	55872	0	0	0	0	0	0	1476
8.2	56016	0	0	0	0	0	0	1470
8.2	56160	0	0	0	0	0	0	1524
8.2	56304	0	0	0	0	0	0	1590
8.2	56448	0	0	0	0	0	0	1539
8.2	56592	0	0	0	0	0	0	1551
8.2	56736	0	0	0	0	0	0	1509
8.2	56880	0	0	0	0	0	0	1593
8.2	57024	0	0	0	0	0	0	1623
8.2	57168	0	0	0	0	0	0	1497
8.2	57312	0	0	0	0	0	0	1467
8.2	57456	0	0	0	0	0	0	1473
8.2	57600	0	0	0	0	0	0	1446
8.2	57744	0	0	0	0	0	0	1494
8.2	57888	0	0	0	0	0	0	1521
8.2	58032	0	0	0	0	0	0	1428
8.2	58176	0	0	0	0	0	0	1389
8.2	58320	0	0	0	0	0	0	1383
8.2	58464	0	0	0	0	0	0	1461
8.2	58608	0	0	0	0	0	0	1575
8.2	58752	0	0	0	0	0	0	1560
8.2	58896	0	0	0	0	0	0	1602
8.2	59040	0	0	0	0	0	0	1596
8.2	59184	0	0	0	0	0	0	1557
8.2	59328	0	0	0	0	0	0	1506
8.2	59472	0	0	0	0	0	0	1512
8.2	59616	0	0	0	0	0	0	1521
8.2	59760	0	0	0	0	0	0	1470
8.2	59904	0	0	0	0	0	0	1602
8.2	60048	0	0	0	0	0	0	1617
8.2	60192	0	0	0	0	0	0	1497
8.2	60336	0	0	0	0	0	0	1482
8.2	60480	0	0	0	0	0	0	1512
8.2	60624	0	0	0	0	0	0	1464
8.2	60768	0	0	0	0	0	0	1488
8.2	60912	0	0	0	0	0	0	1566
8.2	61056	0	0	0	0	0	0	1509
8.2	61200	0	0	0	0	0	0	1515
8.2	61344	0	0	0	0	0	0	1602
8.2	61488	0	0	0	0	0	0	1584
8.2	61632	0	0	0	0	0	0	1482
8.2	61776	0	0	0	0	0	0	1449
8.2	61920	0	0	0	0	0	0	1536
8.2	62064	0	0	0	0	0	0	1569
8.2	62208	0	0	0	0	0	0	1491
8.2	62352	0	0	0	0	0	0	1539
8.2	62496	0	0	0	0	0	0	1497
8.2	62640	0	0	0	0	0	0	1467
8.2	62784	0	0	0	0	0	0	1470
8.2	62928	0	0	0	0	0	0	1596
8.2	63072	0	0	0	0	0	0	1521
8.2	63216	0	0	0	0	0	0	1500
8.2	63360	0	0	0	0	0	0	1515
8.2	63504	0	0	0	0	0	0	1521
8.2	63648	0	0	0	0	0	0	1578
8.2	63792	0	0	0	0	0	0	1590
8.2	63936	0	0	0	0	0	0	1545
8.2	64080	0	0	0	0	0	0	1566
8.2	64224	0	0	0	0	0	0	1674
8.2	64368	0	0	0	0	0	0	1620
8.2	64512	0	0	0	0	0	0	1680
8.2	64656	0	0	0	0	0	0	1644
8.2	64800	0	0	0	0	0	0	1605
8.2	64944	0	0	0	0	0	0	1647
8.2	65088	0	0	0	0	0	0	1572
8.2	65232	0	0	0	0	0	0	1449
8.2	65376	0	0	0	0	0	0	1476
8.2	65520	0	0	0	0	0	0	1506
8.2	65664	0	0	0	0	0	0	1521
8.2	65808	0	0	0	0	0	0	1515
8.2	65952	0	0	0	0	0	0	1536
8.2	66096	0	0	0	0	0	0	1551
8.2	66240	0	0	0	0	0	0	1542
8.2	66384	0	0	0	0	0	0	1530
8.2	66528	0	0	0	0	0	0	1503
8.2	66672	0	0	0	0	0	0	1509
8.2	66816	0	0	0	0	0	0	1506
8.2	66960	0	0	0	0	0	0	1521
8.2	67104	0	0	0	0	0	0	1542
8.2	67248	0	0	0	0	0	0	1551
8.2	67392	0	0	0	0	0	0	1689
8.2	67536	0	0	0	0	0	0	1617
8.2	67680	0	0	0	0	0	0	1530
8.2	67824	0	0	0	0	0	0	1449
8.2	67968	0	0	0	0	0	0	1497
8.2	68112	0	0	0	0	0	0	1584
8.2	68256	0	0	0	0	0	0	1458
8.2	68400	0	0	0	0	0	0	1449
8.2	68544	0	0	0	0	0	0	1536
8.2	68688	0	0	0	0	0	0	1542
8.2	68832	0	0	0	0	0	0	1470
8.2	68976	0	0	0	0	0	0	1461
8.2	69120	0	0	0	0	0	0	1500
9.3	43344	56	226	0	226	282	5812.42	4287
9.3	43488	23	207	0	207	230	4242.08	4089
9.3	43632	11	175	0	175	186	3228.89	3755
9.3	43776	4	143	0	143	147	2544.53	3370
9.3	43920	1	116	0	116	117	1869.2	3363
9.3	44064	1	93	0	93	94	1296.96	3380
9.3	44208	0	67	0	67	67	860.739	3154
9.3	44352	0	41	0	41	41	507.432	3054
9.3	44496	0	30	0	30	30	358.241	3180
9.3	44640	0	19	0	19	19	293.195	3018
9.3	44784	0	18	0	18	18	293.195	2931
9.3	44928	0	10	0	10	10	117.072	2934
9.3	45072	0	6	0	6	6	94.0577	3024
9.3	45216	0	3	0	3	3	42.0317	2907
9.3	45360	0	2	0	2	2	44.0304	2700
9.3	45504	0	2	0	2	2	44.0304	2931
9.3	45648	0	0	0	0	0	0	3015
9.3	45792	0	0	0	0	0	0	3156
9.3	45936	0	0	0	0	0	0	3222
9.3	46080	0	0	0	0	0	0	3249
9.3	46224	0	0	0	0	0	0	3192
9.3	46368	0	0	0	0	0	0	3243
9.3	46512	0	0	0	0	0	0	3195
9.3	46656	0	0	0	0	0	0	3186
9.3	46800	0	0	0	0	0	0	3222
9.3	46944	0	0	0	0	0	0	3156
9.3	47088	0	0	0	0	0	0	3141
9.3	47232	0	0	0	0	0	0	3189
9.3	47376	0	0	0	0	0	0	3168
9.3	47520	0	0	0	0	0	0	3351
9.3	47664	0	0	0	0	0	0	3357
9.3	47808	0	0	0	0	0	0	3216
9.3	47952	0	0	0	0	0	0	3336
9.3	48096	0	0	0	0	0	0	3321
9.3	48240	0	0	0	0	0	0	3312
9.3	48384	0	0	0	0	0	0	3183
9.3	48528	0	0	0	0	0	0	3267
9.3	48672	0	0	0	0	0	0	3309
9.3	48816	0	0	0	0	0	0	3315
9.3	48960	0	0	0	0	0	0	3222
9.3	49104	0	0	0	0	0	0	3363
9.3	49248	0	0	0	0	0	0	3297
9.3	49392	0	0	0	0	0	0	3243
9.3	49536	0	0	0	0	0	0	3249
9.3	49680	0	0	0	0	0	0	3393
9.3	49824	0	0	0	0	0	0	3378
9.3	49968	0	0	0	0	0	0	3228
9.3	50112	0	0	0	0	0	0	3387
9.3	50256	0	0	0	0	0	0	3360
9.3	50400	0	0	0	0	0	0	3252
9.3	50544	0	0	0	0	0	0	3261
9.3	50688	0	0	0	0	0	0	3222
9.3	50832	0	0	0	0	0	0	3324
9.3	50976	0	0	0	0	0	0	3198
9.3	51120	0	0	0	0	0	0	3339
9.3	51264	0	0	0	0	0	0	3201
9.3	51408	0	0	0	0	0	0	3303
9.3	51552	0	0	0	0	0	0	3192
9.3	51696	0	0	0	0	0	0	3339
9.3	51840	0	0	0	0	0	0	3276
9.3	51984	0	0	0	0	0	0	3282
9.3	52128	0	0	0	0	0	0	3375
9.3	52272	0	0	0	0	0	0	3285
9.3	52416	0	0	0	0	0	0	3405
9.3	52560	0	0	0	0	0	0	3390
9.3	52704	0	0	0	0	0	0	3318
9.3	52848	0	0	0	0	0	0	3333
9.3	52992	0	0	0	0	0	0	3267
9.3	53136	0	0	0	0	0	0	3336
9.3	53280	0	0	0	0	0	0	3393
9.3	53424	0	0	0	0	0	0	3399
9.3	53568	0	0	0	0	0	0	3246
9.3	53712	0	0	0	0	0	0	3237
9.3	53856	0	0	0	0	0	0	3360
9.3	54000	0	0	0	0	0	0	3333
9.3	54144	0	0	0	0	0	0	3303
9.3	54288	0	0	0	0	0	0	3255
9.3	54432	0	0	0	0	0	0	3351
9.3	54576	0	0	0	0	0	0	3378
9.3	54720	0	0	0	0	0	0	3315
9.3	54864	0	0	0	0	0	0	3171
9.3	55008	0	0	0	0	0	0	3228
9.3	55152	0	0	0	0	0	0	3399
9.3	55296	0	0	0	0	0	0	3381
9.3	55440	0	0	0	0	0	0	3366
9.3	55584	0	0	0	0	0	0	3186
9.3	55728	0	0	0	0	0	0	3222
9.3	55872	0	0	0	0	0	0	3387
9.3	56016	0	0	0	0	0	0	3435
9.3	56160	0	0	0	0	0	0	3387
9.3	56304	0	0	0	0	0	0	3519
9.3	56448	0	0	0	0	0	0	3411
9.3	56592	0	0	0	0	0	0	3375
9.3	56736	0	0	0	0	0	0	3309
9.3	56880	0	0	0	0	0	0	3381
9.3	57024	0	0	0	0	0	0	3366
9.3	57168	0	0	0	0	0	0	3387
9.3	57312	0	0	0	0	0	0	3357
9.3	57456	0	0	0	0	0	0	3420
9.3	57600	0	0	0	0	0	0	3357
9.3	57744	0	0	0	0	0	0	3384
9.3	57888	0	0	0	0	0	0	3288
9.3	58032	0	0	0	0	0	0	3324
9.3	58176	0	0	0	0	0	0	3405
9.3	58320	0	0	0	0	0	0	3570
9.3	58464	0	0	0	0	0	0	3411
9.3	58608	0	0	0	0	0	0	3393
9.3	58752	0	0	0	0	0	0	3234
9.3	58896	0	0	0	0	0	0	3282
9.3	59040	0	0	0	0	0	0	3243
9.3	59184	0	0	0	0	0	0	3336
9.3	59328	0	0	0	0	0	0	3228
9.3	59472	0	0	0	0	0	0	3354
9.3	59616	0	0	0	0	0	0	3339
9.3	59760	0	0	0	0	0	0	3321
9.3	59904	0	0	0	0	0	0	3138
9.3	60048	0	0	0	0	0	0	3027
9.3	60192	0	0	0	0	0	0	3174
9.3	60336	0	0	0	0	0	0	3225
9.3	60480	0	0	0	0	0	0	3354
9.3	60624	0	0	0	0	0	0	3198
9.3	60768	0	0	0	0	0	0	3195
9.3	60912	0	0	0	0	0	0	3216
9.3	61056	0	0	0	0	0	0	3363
9.3	61200	0	0	0	0	0	0	3261
9.3	61344	0	0	0	0	0	0	3411
9.3	61488	0	0	0	0	0	0	3381
9.3	61632	0	0	0	0	0	0	3459
9.3	61776	0	0	0	0	0	0	3312
9.3	61920	0	0	0	0	0	0	3417
9.3	62064	0	0	0	0	0	0	3324
9.3	62208	0	0	0	0	0	0	3465
9.3	62352	0	0	0	0	0	0	3324
9.3	62496	0	0	0	0	0	0	3255
9.3	62640	0	0	0	0	0	0	3396
9.3	62784	0	0	0	0	0	0	3264
9.3	62928	0	0	0	0	0	0	3321
9.3	63072	0	0	0	0	0	0	3213
9.3	63216	0	0	0	0	0	0	3180
9.3	63360	0	0	0	0	0	0	3306
9.3	63504	0	0	0	0	0	0	3156
9.3	63648	0	0	0	0	0	0	3201
9.3	63792	0	0	0	0	0	0	3252
9.3	63936	0	0	0	0	0	0	3345
9.3	64080	0	0	0	0	0	0	3429
9.3	64224	0	0	0	0	0	0	3240
9.3	64368	0	0	0	0	0	0	3345
9.3	64512	0	0	0	0	0	0	3318
9.3	64656	0	0	0	0	0	0	3264
9.3	64800	0	0	0	0	0	0	3369
9.3	64944	0	0	0	0	0	0	3426
9.3	65088	0	0	0	0	0	0	3294
9.3	65232	0	0	0	0	0	0	3282
9.3	65376	0	0	0	0	0	0	3234
9.3	65520	0	0	0	0	0	0	3240
9.3	65664	0	0	0	0	0	0	3216
9.3	65808	0	0	0	0	0	0	3240
9.3	65952	0	0	0	0	0	0	3318
9.3	66096	0	0	0	0	0	0	3483
9.3	66240	0	0	0	0	0	0	3270
9.3	66384	0	0	0	0	0	0	3267
9.3	66528	0	0	0	0	0	0	3198
9.3	66672	0	0	0	0	0	0	3252
9.3	66816	0	0	0	0	0	0	3342
9.3	66960	0	0	0	0	0	0	3417
9.3	67104	0	0	0	0	0	0	3201
9.3	67248	0	0	0	0	0	0	3255
9.3	67392	0	0	0	0	0	0	3342
9.3	67536	0	0	0	0	0	0	3324
9.3	67680	0	0	0	0	0	0	3342
9.3	67824	0	0	0	0	0	0	3414
9.3	67968	0	0	0	0	0	0	3363
9.3	68112	0	0	0	0	0	0	3342
9.3	68256	0	0	0	0	0	0	3297
9.3	68400	0	0	0	0	0	0	3354
9.3	68544	0	0	0	0	0	0	3294
9.3	68688	0	0	0	0	0	0	3177
9.3	68832	0	0	0	0	0	0	3078
9.3	68976	0	0	0	0	0	0	3369
9.3	69120	0	0	0	0	0	0	3309
10.2	43344	0	62	0	62	62	307.801	1194
10.2	43488	0	59	0	59	59	331.634	1248
10.2	43632	0	50	0	50	50	292.556	1185
10.2	43776	0	44	0	44	44	232.578	1065
10.2	43920	0	38	0	38	38	231.419	1149
10.2	44064	0	35	0	35	35	196.438	1149
10.2	44208	0	30	0	30	30	160.302	1227
10.2	44352	0	26	0	26	26	160.302	1275
10.2	44496	0	22	0	22	22	114.296	1257
10.2	44640	0	18	0	18	18	95.1726	1164
10.2	44784	0	14	0	14	14	63.1329	1128
10.2	44928	0	9	0	9	9	52.1026	1206
10.2	45072	0	6	0	6	6	41.0735	1311
10.2	45216	0	3	0	3	3	26.0513	1398
10.2	45360	0	0	0	0	0	0	1377
10.2	45504	0	0	0	0	0	0	1233
10.2	45648	0	0	0	0	0	0	1206
10.2	45792	0	0	0	0	0	0	1218
10.2	45936	0	0	0	0	0	0	1197
10.2	46080	0	0	0	0	0	0	1200
10.2	46224	0	0	0	0	0	0	1122
10.2	46368	0	0	0	0	0	0	1104
10.2	46512	0	0	0	0	0	0	1074
10.2	46656	0	0	0	0	0	0	1149
10.2	46800	0	0	0	0	0	0	1083
10.2	46944	0	0	0	0	0	0	1146
10.2	47088	0	0	0	0	0	0	1152
10.2	47232	0	0	0	0	0	0	1182
10.2	47376	0	0	0	0	0	0	1185
10.2	47520	0	0	0	0	0	0	1065
10.2	47664	0	0	0	0	0	0	1074
10.2	47808	0	0	0	0	0	0	1092
10.2	47952	0	0	0	0	0	0	1077
10.2	48096	0	0	0	0	0	0	1092
10.2	48240	0	0	0	0	0	0	1119
10.2	48384	0	0	0	0	0	0	1041
10.2	48528	0	0	0	0	0	0	1164
10.2	48672	0	0	0	0	0	0	1164
10.2	48816	0	0	0	0	0	0	1059
10.2	48960	0	0	0	0	0	0	1074
10.2	49104	0	0	0	0	0	0	1080
10.2	49248	0	0	0	0	0	0	990
10.2	49392	0	0	0	0	0	0	1071
10.2	49536	0	0	0	0	0	0	1110
10.2	49680	0	0	0	0	0	0	1164
10.2	49824	0	0	0	0	0	0	1107
10.2	49968	0	0	0	0	0	0	1047
10.2	50112	0	0	0	0	0	0	1089
10.2	50256	0	0	0	0	0	0	1080
10.2	50400	0	0	0	0	0	0	1161
10.2	50544	0	0	0	0	0	0	1140
10.2	50688	0	0	0	0	0	0	1182
10.2	50832	0	0	0	0	0	0	1119
10.2	50976	0	0	0	0	0	0	1158
10.2	51120	0	0	0	0	0	0	1140
10.2	51264	0	0	0	0	0	0	1173
10.2	51408	0	0	0	0	0	0	1086
10.2	51552	0	0	0	0	0	0	1092
10.2	51696	0	0	0	0	0	0	1155
10.2	51840	0	0	0	0	0	0	1158
10.2	51984	0	0	0	0	0	0	1176
10.2	52128	0	0	0	0	0	0	1179
10.2	52272	0	0	0	0	0	0	1170
10.2	52416	0	0	0	0	0	0	1128
10.2	52560	0	0	0	0	0	0	1170
10.2	52704	0	0	0	0	0	0	1074
10.2	52848	0	0	0	0	0	0	1236
10.2	52992	0	0	0	0	0	0	1203
10.2	53136	0	0	0	0	0	0	1149
10.2	53280	0	0	0	0	0	0	1143
10.2	53424	0	0	0	0	0	0	1140
10.2	53568	0	0	0	0	0	0	1092
10.2	53712	0	0	0	0	0	0	1119
10.2	53856	0	0	0	0	0	0	1134
10.2	54000	0	0	0	0	0	0	1164
10.2	54144	0	0	0	0	0	0	1146
10.2	54288	0	0	0	0	0	0	1137
10.2	54432	0	0	0	0	0	0	1137
10.2	54576	0	0	0	0	0	0	1077
10.2	54720	0	0	0	0	0	0	1164
10.2	54864	0	0	0	0	0	0	1158
10.2	55008	0	0	0	0	0	0	1146
10.2	55152	0	0	0	0	0	0	1128
10.2	55296	0	0	0	0	0	0	1068
10.2	55440	0	0	0	0	0	0	1080
10.2	55584	0	0	0	0	0	0	1038
10.2	55728	0	0	0	0	0	0	1083
10.2	55872	0	0	0	0	0	0	1056
10.2	56016	0	0	0	0	0	0	1233
10.2	56160	0	0	0	0	0	0	1203
10.2	56304	0	0	0	0	0	0	1125
10.2	56448	0	0	0	0	0	0	1140
10.2	56592	0	0	0	0	0	0	1122
10.2	56736	0	0	0	0	0	0	1113
10.2	56880	0	0	0	0	0	0	1116
10.2	57024	0	0	0	0	0	0	1095
10.2	57168	0	0	0	0	0	0	1134
10.2	57312	0	0	0	0	0	0	1170
10.2	57456	0	0	0	0	0	0	1089
10.2	57600	0	0	0	0	0	0	1182
10.2	57744	0	0	0	0	0	0	1140
10.2	57888	0	0	0	0	0	0	1161
10.2	58032	0	0	0	0	0	0	1116
10.2	58176	0	0	0	0	0	0	1110
10.2	58320	0	0	0	0	0	0	1146
10.2	58464	0	0	0	0	0	0	1125
10.2	58608	0	0	0	0	0	0	1044
10.2	58752	0	0	0	0	0	0	1020
10.2	58896	0	0	0	0	0	0	1191
10.2	59040	0	0	0	0	0	0	1059
10.2	59184	0	0	0	0	0	0	1080
10.2	59328	0	0	0	0	0	0	1041
10.2	59472	0	0	0	0	0	0	1086
10.2	59616	0	0	0	0	0	0	1080
10.2	59760	0	0	0	0	0	0	1122
10.2	59904	0	0	0	0	0	0	1140
10.2	60048	0	0	0	0	0	0	1122
10.2	60192	0	0	0	0	0	0	1173
10.2	60336	0	0	0	0	0	0	1146
10.2	60480	0	0	0	0	0	0	1107
10.2	60624	0	0	0	0	0	0	1086
10.2	60768	0	0	0	0	0	0	1170
10.2	60912	0	0	0	0	0	0	1092
10.2	61056	0	0	0	0	0	0	1092
10.2	61200	0	0	0	0	0	0	1107
10.2	61344	0	0	0	0	0	0	1047
10.2	61488	0	0	0	0	0	0	1101
10.2	61632	0	0	0	0	0	0	1092
10.2	61776	0	0	0	0	0	0	1095
10.2	61920	0	0	0	0	0	0	1086
10.2	62064	0	0	0	0	0	0	1134
10.2	62208	0	0	0	0	0	0	1242
10.2	62352	0	0	0	0	0	0	1089
10.2	62496	0	0	0	0	0	0	1170
10.2	62640	0	0	0	0	0	0	1221
10.2	62784	0	0	0	0	0	0	1233
10.2	62928	0	0	0	0	0	0	1236
10.2	63072	0	0	0	0	0	0	1098
10.2	63216	0	0	0	0	0	0	1137
10.2	63360	0	0	0	0	0	0	1101
10.2	63504	0	0	0	0	0	0	1131
10.2	63648	0	0	0	0	0	0	1149
10.2	63792	0	0	0	0	0	0	1122
10.2	63936	0	0	0	0	0	0	1125
10.2	64080	0	0	0	0	0	0	1206
10.2	64224	0	0	0	0	0	0	1218
10.2	64368	0	0	0	0	0	0	1122
10.2	64512	0	0	0	0	0	0	1185
10.2	64656	0	0	0	0	0	0	1104
10.2	64800	0	0	0	0	0	0	1131
10.2	64944	0	0	0	0	0	0	1182
10.2	65088	0	0	0	0	0	0	1212
10.2	65232	0	0	0	0	0	0	1146
10.2	65376	0	0	0	0	0	0	1170
10.2	65520	0	0	0	0	0	0	1131
10.2	65664	0	0	0	0	0	0	1137
10.2	65808	0	0	0	0	0	0	1161
10.2	65952	0	0	0	0	0	0	1173
10.2	66096	0	0	0	0	0	0	1188
10.2	66240	0	0	0	0	0	0	1191
10.2	66384	0	0	0	0	0	0	1095
10.2	66528	0	0	0	0	0	0	1044
10.2	66672	0	0	0	0	0	0	1071
10.2	66816	0	0	0	0	0	0	1083
10.2	66960	0	0	0	0	0	0	1125
10.2	67104	0	0	0	0	0	0	1098
10.2	67248	0	0	0	0	0	0	1131
10.2	67392	0	0	0	0	0	0	1128
10.2	67536	0	0	0	0	0	0	1053
10.2	67680	0	0	0	0	0	0	1065
10.2	67824	0	0	0	0	0	0	1131
10.2	67968	0	0	0	0	0	0	1134
10.2	68112	0	0	0	0	0	0	1098
10.2	68256	0	0	0	0	0	0	1089
10.2	68400	0	0	0	0	0	0	1086
10.2	68544	0	0	0	0	0	0	1173
10.2	68688	0	0	0	0	0	0	1191
10.2	68832	0	0	0	0	0	0	1182
10.2	68976	0	0	0	0	0	0	1083
10.2	69120	0	0	0	0	0	0	1038
11.1	43344	0	30	0	30	30	55.1515	879
11.1	43488	0	29	0	29	29	51.165	759
11.1	43632	0	22	0	22	22	35.0883	813
11.1	43776	0	22	0	22	22	27.1111	786
11.1	43920	0	20	0	20	20	150.45	762
11.1	44064	0	14	0	14	14	9.03704	780
11.1	44208	0	13	0	13	13	11.0303	744
11.1	44352	0	10	0	10	10	0	738
11.1	44496	0	7	0	7	7	0	798
11.1	44640	0	3	0	3	3	0	813
11.1	44784	0	2	0	2	2	0	789
11.1	44928	0	2	0	2	2	0	762
11.1	45072	0	1	0	1	1	0	831
11.1	45216	0	0	0	0	0	0	747
11.1	45360	0	0	0	0	0	0	783
11.1	45504	0	0	0	0	0	0	798
11.1	45648	0	0	0	0	0	0	900
11.1	45792	0	0	0	0	0	0	864
11.1	45936	0	0	0	0	0	0	915
11.1	46080	0	0	0	0	0	0	867
11.1	46224	0	0	0	0	0	0	834
11.1	46368	0	0	0	0	0	0	732
11.1	46512	0	0	0	0	0	0	789
11.1	46656	0	0	0	0	0	0	816
11.1	46800	0	0	0	0	0	0	852
11.1	46944	0	0	0	0	0	0	915
11.1	47088	0	0	0	0	0	0	924
11.1	47232	0	0	0	0	0	0	792
11.1	47376	0	0	0	0	0	0	789
11.1	47520	0	0	0	0	0	0	777
11.1	47664	0	0	0	0	0	0	780
11.1	47808	0	0	0	0	0	0	765
11.1	47952	0	0	0	0	0	0	771
11.1	48096	0	0	0	0	0	0	783
11.1	48240	0	0	0	0	0	0	783
11.1	48384	0	0	0	0	0	0	831
11.1	48528	0	0	0	0	0	0	789
11.1	48672	0	0	0	0	0	0	786
11.1	48816	0	0	0	0	0	0	780
11.1	48960	0	0	0	0	0	0	789
11.1	49104	0	0	0	0	0	0	732
11.1	49248	0	0	0	0	0	0	744
11.1	49392	0	0	0	0	0	0	738
11.1	49536	0	0	0	0	0	0	732
11.1	49680	0	0	0	0	0	0	774
11.1	49824	0	0	0	0	0	0	846
11.1	49968	0	0	0	0	0	0	828
11.1	50112	0	0	0	0	0	0	837
11.1	50256	0	0	0	0	0	0	828
11.1	50400	0	0	0	0	0	0	828
11.1	50544	0	0	0	0	0	0	786
11.1	50688	0	0	0	0	0	0	828
11.1	50832	0	0	0	0	0	0	816
11.1	50976	0	0	0	0	0	0	837
11.1	51120	0	0	0	0	0	0	789
11.1	51264	0	0	0	0	0	0	816
11.1	51408	0	0	0	0	0	0	870
11.1	51552	0	0	0	0	0	0	861
11.1	51696	0	0	0	0	0	0	855
11.1	51840	0	0	0	0	0	0	819
11.1	51984	0	0	0	0	0	0	882
11.1	52128	0	0	0	0	0	0	843
11.1	52272	0	0	0	0	0	0	837
11.1	52416	0	0	0	0	0	0	888
11.1	52560	0	0	0	0	0	0	822
11.1	52704	0	0	0	0	0	0	792
11.1	52848	0	0	0	0	0	0	747
11.1	52992	0	0	0	0	0	0	807
11.1	53136	0	0	0	0	0	0	819
11.1	53280	0	0	0	0	0	0	807
11.1	53424	0	0	0	0	0	0	819
11.1	53568	0	0	0	0	0	0	804
11.1	53712	0	0	0	0	0	0	822
11.1	53856	0	0	0	0	0	0	837
11.1	54000	0	0	0	0	0	0	846
11.1	54144	0	0	0	0	0	0	873
11.1	54288	0	0	0	0	0	0	906
11.1	54432	0	0	0	0	0	0	900
11.1	54576	0	0	0	0	0	0	864
11.1	54720	0	0	0	0	0	0	867
11.1	54864	0	0	0	0	0	0	849
11.1	55008	0	0	0	0	0	0	858
11.1	55152	0	0	0	0	0	0	909
11.1	55296	0	0	0	0	0	0	882
11.1	55440	0	0	0	0	0	0	789
11.1	55584	0	0	0	0	0	0	807
11.1	55728	0	0	0	0	0	0	801
11.1	55872	0	0	0	0	0	0	807
11.1	56016	0	0	0	0	0	0	846
11.1	56160	0	0	0	0	0	0	858
11.1	56304	0	0	0	0	0	0	789
11.1	56448	0	0	0	0	0	0	774
11.1	56592	0	0	0	0	0	0	822
11.1	56736	0	0	0	0	0	0	807
11.1	56880	0	0	0	0	0	0	771
11.1	57024	0	0	0	0	0	0	888
11.1	57168	0	0	0	0	0	0	873
11.1	57312	0	0	0	0	0	0	924
11.1	57456	0	0	0	0	0	0	897
11.1	57600	0	0	0	0	0	0	777
11.1	57744	0	0	0	0	0	0	762
11.1	57888	0	0	0	0	0	0	762
11.1	58032	0	0	0	0	0	0	873
11.1	58176	0	0	0	0	0	0	807
11.1	58320	0	0	0	0	0	0	876
11.1	58464	0	0	0	0	0	0	867
11.1	58608	0	0	0	0	0	0	843
11.1	58752	0	0	0	0	0	0	795
11.1	58896	0	0	0	0	0	0	789
11.1	59040	0	0	0	0	0	0	822
11.1	59184	0	0	0	0	0	0	774
11.1	59328	0	0	0	0	0	0	801
11.1	59472	0	0	0	0	0	0	867
11.1	59616	0	0	0	0	0	0	834
11.1	59760	0	0	0	0	0	0	762
11.1	59904	0	0	0	0	0	0	765
11.1	60048	0	0	0	0	0	0	732
11.1	60192	0	0	0	0	0	0	825
11.1	60336	0	0	0	0	0	0	813
11.1	60480	0	0	0	0	0	0	849
11.1	60624	0	0	0	0	0	0	861
11.1	60768	0	0	0	0	0	0	852
11.1	60912	0	0	0	0	0	0	789
11.1	61056	0	0	0	0	0	0	792
11.1	61200	0	0	0	0	0	0	861
11.1	61344	0	0	0	0	0	0	786
11.1	61488	0	0	0	0	0	0	783
11.1	61632	0	0	0	0	0	0	816
11.1	61776	0	0	0	0	0	0	789
11.1	61920	0	0	0	0	0	0	801
11.1	62064	0	0	0	0	0	0	798
11.1	62208	0	0	0	0	0	0	786
11.1	62352	0	0	0	0	0	0	792
11.1	62496	0	0	0	0	0	0	840
11.1	62640	0	0	0	0	0	0	771
11.1	62784	0	0	0	0	0	0	789
11.1	62928	0	0	0	0	0	0	858
11.1	63072	0	0	0	0	0	0	873
11.1	63216	0	0	0	0	0	0	831
11.1	63360	0	0	0	0	0	0	849
11.1	63504	0	0	0	0	0	0	849
11.1	63648	0	0	0	0	0	0	825
11.1	63792	0	0	0	0	0	0	825
11.1	63936	0	0	0	0	0	0	828
11.1	64080	0	0	0	0	0	0	825
11.1	64224	0	0	0	0	0	0	813
11.1	64368	0	0	0	0	0	0	804
11.1	64512	0	0	0	0	0	0	879
11.1	64656	0	0	0	0	0	0	771
11.1	64800	0	0	0	0	0	0	813
11.1	64944	0	0	0	0	0	0	747
11.1	65088	0	0	0	0	0	0	759
11.1	65232	0	0	0	0	0	0	732
11.1	65376	0	0	0	0	0	0	744
11.1	65520	0	0	0	0	0	0	825
11.1	65664	0	0	0	0	0	0	810
11.1	65808	0	0	0	0	0	0	804
11.1	65952	0	0	0	0	0	0	822
11.1	66096	0	0	0	0	0	0	855
11.1	66240	0	0	0	0	0	0	873
11.1	66384	0	0	0	0	0	0	906
11.1	66528	0	0	0	0	0	0	831
11.1	66672	0	0	0	0	0	0	870
11.1	66816	0	0	0	0	0	0	780
11.1	66960	0	0	0	0	0	0	807
11.1	67104	0	0	0	0	0	0	801
11.1	67248	0	0	0	0	0	0	792
11.1	67392	0	0	0	0	0	0	759
11.1	67536	0	0	0	0	0	0	768
11.1	67680	0	0	0	0	0	0	801
11.1	67824	0	0	0	0	0	0	768
11.1	67968	0	0	0	0	0	0	783
11.1	68112	0	0	0	0	0	0	774
11.1	68256	0	0	0	0	0	0	789
11.1	68400	0	0	0	0	0	0	831
11.1	68544	0	0	0	0	0	0	771
11.1	68688	0	0	0	0	0	0	798
11.1	68832	0	0	0	0	0	0	795
11.1	68976	0	0	0	0	0	0	840
11.1	69120	0	0	0	0	0	0	891
12.3	43344	0	27	0	27	27	22.0606	1563
12.3	43488	0	23	0	23	23	22.0606	1575
12.3	43632	0	22	0	22	22	26.0513	1569
12.3	43776	0	18	0	18	18	26.0513	1566
12.3	43920	0	11	0	11	11	22.0606	1518
12.3	44064	0	9	0	9	9	22.0606	1479
12.3	44208	0	7	0	7	7	22.0606	1482
12.3	44352	0	5	0	5	5	11.0303	1554
12.3	44496	0	2	0	2	2	0	1575
12.3	44640	0	2	0	2	2	0	1449
12.3	44784	0	0	0	0	0	0	1467
12.3	44928	0	0	0	0	0	0	1515
12.3	45072	0	0	0	0	0	0	1566
12.3	45216	0	0	0	0	0	0	1473
12.3	45360	0	0	0	0	0	0	1509
12.3	45504	0	0	0	0	0	0	1593
12.3	45648	0	0	0	0	0	0	1575
12.3	45792	0	0	0	0	0	0	1572
12.3	45936	0	0	0	0	0	0	1524
[truncated: 34,001 more rows]
