# Supplementary material for: GEODE: an in silico tool that translates in vitro to in vivo predictions of tuberculosis antibiotic combination efficacy
Source: Front Pharmacol. 2025 Oct 17;16:1639673. doi: 10.3389/fphar.2025.1639673 (PMC12575316; doi:10.3389/fphar.2025.1639673)
Supplement: Supplementary file 2 [file Supplementaryfile4.zip › simulation_data/BPaMZ-ANNH-mean.csv]

exp	time	Int.Mtb.	Ext.Mtb.	repExtMtb	NonReplExt.Mtb.	TotMtb.	TotMtbInGranScaledRing	TotPethot
2.2	43344	0	18	0	18	18	105.259	984
2.2	43488	0	14	0	14	14	109.254	981
2.2	43632	0	11	0	11	11	96.2283	1014
2.2	43776	0	5	0	5	5	48.1131	1092
2.2	43920	0	5	0	5	5	44.1266	1161
2.2	44064	0	4	0	4	4	37.0828	1104
2.2	44208	0	2	0	2	2	13.0256	1131
2.2	44352	0	2	0	2	2	26.0525	1065
2.2	44496	0	2	0	2	2	11.0303	1113
2.2	44640	0	1	0	1	1	15.0222	1089
2.2	44784	0	1	0	1	1	15.0222	1077
2.2	44928	0	1	0	1	1	15.0222	1137
2.2	45072	0	0	0	0	0	0	1044
2.2	45216	0	0	0	0	0	0	1026
2.2	45360	0	0	0	0	0	0	1053
2.2	45504	0	0	0	0	0	0	978
2.2	45648	0	0	0	0	0	0	1044
2.2	45792	0	0	0	0	0	0	1002
2.2	45936	0	0	0	0	0	0	1089
2.2	46080	0	0	0	0	0	0	1104
2.2	46224	0	0	0	0	0	0	1062
2.2	46368	0	0	0	0	0	0	1068
2.2	46512	0	0	0	0	0	0	1062
2.2	46656	0	0	0	0	0	0	1032
2.2	46800	0	0	0	0	0	0	1071
2.2	46944	0	0	0	0	0	0	1002
2.2	47088	0	0	0	0	0	0	1029
2.2	47232	0	0	0	0	0	0	1161
2.2	47376	0	0	0	0	0	0	1074
2.2	47520	0	0	0	0	0	0	1122
2.2	47664	0	0	0	0	0	0	1068
2.2	47808	0	0	0	0	0	0	1023
2.2	47952	0	0	0	0	0	0	957
2.2	48096	0	0	0	0	0	0	1029
2.2	48240	0	0	0	0	0	0	1020
2.2	48384	0	0	0	0	0	0	1056
2.2	48528	0	0	0	0	0	0	1062
2.2	48672	0	0	0	0	0	0	1155
2.2	48816	0	0	0	0	0	0	1056
2.2	48960	0	0	0	0	0	0	1032
2.2	49104	0	0	0	0	0	0	1098
2.2	49248	0	0	0	0	0	0	1038
2.2	49392	0	0	0	0	0	0	1077
2.2	49536	0	0	0	0	0	0	987
2.2	49680	0	0	0	0	0	0	1041
2.2	49824	0	0	0	0	0	0	1017
2.2	49968	0	0	0	0	0	0	1131
2.2	50112	0	0	0	0	0	0	1038
2.2	50256	0	0	0	0	0	0	1026
2.2	50400	0	0	0	0	0	0	1068
2.2	50544	0	0	0	0	0	0	1095
2.2	50688	0	0	0	0	0	0	1116
2.2	50832	0	0	0	0	0	0	1077
2.2	50976	0	0	0	0	0	0	1026
2.2	51120	0	0	0	0	0	0	945
2.2	51264	0	0	0	0	0	0	1074
2.2	51408	0	0	0	0	0	0	1068
2.2	51552	0	0	0	0	0	0	1077
2.2	51696	0	0	0	0	0	0	1044
2.2	51840	0	0	0	0	0	0	1086
2.2	51984	0	0	0	0	0	0	1116
2.2	52128	0	0	0	0	0	0	1146
2.2	52272	0	0	0	0	0	0	1017
2.2	52416	0	0	0	0	0	0	1080
2.2	52560	0	0	0	0	0	0	1107
2.2	52704	0	0	0	0	0	0	1035
2.2	52848	0	0	0	0	0	0	1035
2.2	52992	0	0	0	0	0	0	1044
2.2	53136	0	0	0	0	0	0	1146
2.2	53280	0	0	0	0	0	0	1089
2.2	53424	0	0	0	0	0	0	1047
2.2	53568	0	0	0	0	0	0	1059
2.2	53712	0	0	0	0	0	0	1092
2.2	53856	0	0	0	0	0	0	1008
2.2	54000	0	0	0	0	0	0	1050
2.2	54144	0	0	0	0	0	0	1083
2.2	54288	0	0	0	0	0	0	1098
2.2	54432	0	0	0	0	0	0	1152
2.2	54576	0	0	0	0	0	0	1134
2.2	54720	0	0	0	0	0	0	1113
2.2	54864	0	0	0	0	0	0	1044
2.2	55008	0	0	0	0	0	0	1053
2.2	55152	0	0	0	0	0	0	1104
2.2	55296	0	0	0	0	0	0	1029
2.2	55440	0	0	0	0	0	0	1074
2.2	55584	0	0	0	0	0	0	1023
2.2	55728	0	0	0	0	0	0	1026
2.2	55872	0	0	0	0	0	0	1032
2.2	56016	0	0	0	0	0	0	1056
2.2	56160	0	0	0	0	0	0	1068
2.2	56304	0	0	0	0	0	0	1044
2.2	56448	0	0	0	0	0	0	1104
2.2	56592	0	0	0	0	0	0	1041
2.2	56736	0	0	0	0	0	0	1080
2.2	56880	0	0	0	0	0	0	1095
2.2	57024	0	0	0	0	0	0	1101
2.2	57168	0	0	0	0	0	0	1020
2.2	57312	0	0	0	0	0	0	1026
2.2	57456	0	0	0	0	0	0	1074
2.2	57600	0	0	0	0	0	0	1122
2.2	57744	0	0	0	0	0	0	1053
2.2	57888	0	0	0	0	0	0	1095
2.2	58032	0	0	0	0	0	0	978
2.2	58176	0	0	0	0	0	0	1023
2.2	58320	0	0	0	0	0	0	1020
2.2	58464	0	0	0	0	0	0	1038
2.2	58608	0	0	0	0	0	0	1065
2.2	58752	0	0	0	0	0	0	1095
2.2	58896	0	0	0	0	0	0	1116
2.2	59040	0	0	0	0	0	0	1050
2.2	59184	0	0	0	0	0	0	1041
2.2	59328	0	0	0	0	0	0	999
2.2	59472	0	0	0	0	0	0	948
2.2	59616	0	0	0	0	0	0	1002
2.2	59760	0	0	0	0	0	0	1023
2.2	59904	0	0	0	0	0	0	1029
2.2	60048	0	0	0	0	0	0	1077
2.2	60192	0	0	0	0	0	0	993
2.2	60336	0	0	0	0	0	0	1077
2.2	60480	0	0	0	0	0	0	1071
2.2	60624	0	0	0	0	0	0	1053
2.2	60768	0	0	0	0	0	0	1059
2.2	60912	0	0	0	0	0	0	1134
2.2	61056	0	0	0	0	0	0	1056
2.2	61200	0	0	0	0	0	0	960
2.2	61344	0	0	0	0	0	0	1068
2.2	61488	0	0	0	0	0	0	1083
2.2	61632	0	0	0	0	0	0	1026
2.2	61776	0	0	0	0	0	0	1086
2.2	61920	0	0	0	0	0	0	1086
2.2	62064	0	0	0	0	0	0	1056
2.2	62208	0	0	0	0	0	0	1083
2.2	62352	0	0	0	0	0	0	1002
2.2	62496	0	0	0	0	0	0	1017
2.2	62640	0	0	0	0	0	0	1059
2.2	62784	0	0	0	0	0	0	1110
2.2	62928	0	0	0	0	0	0	1032
2.2	63072	0	0	0	0	0	0	1092
2.2	63216	0	0	0	0	0	0	1062
2.2	63360	0	0	0	0	0	0	1119
2.2	63504	0	0	0	0	0	0	1107
2.2	63648	0	0	0	0	0	0	1080
2.2	63792	0	0	0	0	0	0	1095
2.2	63936	0	0	0	0	0	0	1119
2.2	64080	0	0	0	0	0	0	1083
2.2	64224	0	0	0	0	0	0	1101
2.2	64368	0	0	0	0	0	0	1053
2.2	64512	0	0	0	0	0	0	1059
2.2	64656	0	0	0	0	0	0	981
2.2	64800	0	0	0	0	0	0	1155
2.2	64944	0	0	0	0	0	0	1131
2.2	65088	0	0	0	0	0	0	1104
2.2	65232	0	0	0	0	0	0	1056
2.2	65376	0	0	0	0	0	0	1047
2.2	65520	0	0	0	0	0	0	1053
2.2	65664	0	0	0	0	0	0	1056
2.2	65808	0	0	0	0	0	0	1146
2.2	65952	0	0	0	0	0	0	1101
2.2	66096	0	0	0	0	0	0	1155
2.2	66240	0	0	0	0	0	0	1062
2.2	66384	0	0	0	0	0	0	1035
2.2	66528	0	0	0	0	0	0	1071
2.2	66672	0	0	0	0	0	0	1083
2.2	66816	0	0	0	0	0	0	1044
2.2	66960	0	0	0	0	0	0	1116
2.2	67104	0	0	0	0	0	0	1098
2.2	67248	0	0	0	0	0	0	1041
2.2	67392	0	0	0	0	0	0	1011
2.2	67536	0	0	0	0	0	0	1191
2.2	67680	0	0	0	0	0	0	1086
2.2	67824	0	0	0	0	0	0	1056
2.2	67968	0	0	0	0	0	0	1014
2.2	68112	0	0	0	0	0	0	999
2.2	68256	0	0	0	0	0	0	942
2.2	68400	0	0	0	0	0	0	945
2.2	68544	0	0	0	0	0	0	1074
2.2	68688	0	0	0	0	0	0	1098
2.2	68832	0	0	0	0	0	0	1080
2.2	68976	0	0	0	0	0	0	1053
2.2	69120	0	0	0	0	0	0	1029
3.2	43344	0	366	0	366	366	3135.41	3183
3.2	43488	0	324	0	324	324	2721.37	3216
3.2	43632	0	269	0	269	269	2289.96	3198
3.2	43776	0	238	0	238	238	2045.99	3261
3.2	43920	0	216	0	216	216	1848.98	3279
3.2	44064	0	177	0	177	177	1472.62	3423
3.2	44208	0	148	0	148	148	1226.6	3300
3.2	44352	0	116	0	116	116	966.481	3294
3.2	44496	0	92	0	92	92	798.045	3288
3.2	44640	0	72	0	72	72	618.011	3114
3.2	44784	0	50	0	50	50	422.805	3039
3.2	44928	0	33	0	33	33	270.717	3168
3.2	45072	0	30	0	30	30	251.511	3273
3.2	45216	0	21	0	21	21	160.115	3042
3.2	45360	0	13	0	13	13	101.698	3102
3.2	45504	0	10	0	10	10	88.4356	3237
3.2	45648	0	8	0	8	8	62.3831	3204
3.2	45792	0	6	0	6	6	42.3026	3207
3.2	45936	0	2	0	2	2	14.0952	3090
3.2	46080	0	1	0	1	1	7.04762	3186
3.2	46224	0	1	0	1	1	7.04762	3198
3.2	46368	0	1	0	1	1	7.04762	3210
3.2	46512	0	1	0	1	1	7.04762	3219
3.2	46656	0	0	0	0	0	0	3267
3.2	46800	0	0	0	0	0	0	3318
3.2	46944	0	0	0	0	0	0	3369
3.2	47088	0	0	0	0	0	0	3366
3.2	47232	0	0	0	0	0	0	3303
3.2	47376	0	0	0	0	0	0	3315
3.2	47520	0	0	0	0	0	0	3339
3.2	47664	0	0	0	0	0	0	3345
3.2	47808	0	0	0	0	0	0	3216
3.2	47952	0	0	0	0	0	0	3318
3.2	48096	0	0	0	0	0	0	3237
3.2	48240	0	0	0	0	0	0	3174
3.2	48384	0	0	0	0	0	0	3201
3.2	48528	0	0	0	0	0	0	3195
3.2	48672	0	0	0	0	0	0	3255
3.2	48816	0	0	0	0	0	0	3297
3.2	48960	0	0	0	0	0	0	3255
3.2	49104	0	0	0	0	0	0	3342
3.2	49248	0	0	0	0	0	0	3294
3.2	49392	0	0	0	0	0	0	3321
3.2	49536	0	0	0	0	0	0	3285
3.2	49680	0	0	0	0	0	0	3279
3.2	49824	0	0	0	0	0	0	3303
3.2	49968	0	0	0	0	0	0	3375
3.2	50112	0	0	0	0	0	0	3237
3.2	50256	0	0	0	0	0	0	3204
3.2	50400	0	0	0	0	0	0	3336
3.2	50544	0	0	0	0	0	0	3252
3.2	50688	0	0	0	0	0	0	3123
3.2	50832	0	0	0	0	0	0	3225
3.2	50976	0	0	0	0	0	0	3360
3.2	51120	0	0	0	0	0	0	3312
3.2	51264	0	0	0	0	0	0	3306
3.2	51408	0	0	0	0	0	0	3294
3.2	51552	0	0	0	0	0	0	3105
3.2	51696	0	0	0	0	0	0	3120
3.2	51840	0	0	0	0	0	0	3234
3.2	51984	0	0	0	0	0	0	3303
3.2	52128	0	0	0	0	0	0	3243
3.2	52272	0	0	0	0	0	0	3237
3.2	52416	0	0	0	0	0	0	3366
3.2	52560	0	0	0	0	0	0	3537
3.2	52704	0	0	0	0	0	0	3489
3.2	52848	0	0	0	0	0	0	3285
3.2	52992	0	0	0	0	0	0	3081
3.2	53136	0	0	0	0	0	0	3267
3.2	53280	0	0	0	0	0	0	3351
3.2	53424	0	0	0	0	0	0	3276
3.2	53568	0	0	0	0	0	0	3267
3.2	53712	0	0	0	0	0	0	3279
3.2	53856	0	0	0	0	0	0	3300
3.2	54000	0	0	0	0	0	0	3195
3.2	54144	0	0	0	0	0	0	3252
3.2	54288	0	0	0	0	0	0	3234
3.2	54432	0	0	0	0	0	0	3183
3.2	54576	0	0	0	0	0	0	3276
3.2	54720	0	0	0	0	0	0	3294
3.2	54864	0	0	0	0	0	0	3237
3.2	55008	0	0	0	0	0	0	3216
3.2	55152	0	0	0	0	0	0	3126
3.2	55296	0	0	0	0	0	0	3174
3.2	55440	0	0	0	0	0	0	3132
3.2	55584	0	0	0	0	0	0	3090
3.2	55728	0	0	0	0	0	0	3126
3.2	55872	0	0	0	0	0	0	3285
3.2	56016	0	0	0	0	0	0	3210
3.2	56160	0	0	0	0	0	0	3141
3.2	56304	0	0	0	0	0	0	3168
3.2	56448	0	0	0	0	0	0	3063
3.2	56592	0	0	0	0	0	0	3099
3.2	56736	0	0	0	0	0	0	3186
3.2	56880	0	0	0	0	0	0	3048
3.2	57024	0	0	0	0	0	0	3168
3.2	57168	0	0	0	0	0	0	3150
3.2	57312	0	0	0	0	0	0	3057
3.2	57456	0	0	0	0	0	0	3114
3.2	57600	0	0	0	0	0	0	3153
3.2	57744	0	0	0	0	0	0	3144
3.2	57888	0	0	0	0	0	0	3228
3.2	58032	0	0	0	0	0	0	3225
3.2	58176	0	0	0	0	0	0	3252
3.2	58320	0	0	0	0	0	0	3120
3.2	58464	0	0	0	0	0	0	3078
3.2	58608	0	0	0	0	0	0	3108
3.2	58752	0	0	0	0	0	0	3120
3.2	58896	0	0	0	0	0	0	3156
3.2	59040	0	0	0	0	0	0	3165
3.2	59184	0	0	0	0	0	0	3174
3.2	59328	0	0	0	0	0	0	3258
3.2	59472	0	0	0	0	0	0	3285
3.2	59616	0	0	0	0	0	0	2958
3.2	59760	0	0	0	0	0	0	2886
3.2	59904	0	0	0	0	0	0	3006
3.2	60048	0	0	0	0	0	0	3048
3.2	60192	0	0	0	0	0	0	3090
3.2	60336	0	0	0	0	0	0	3093
3.2	60480	0	0	0	0	0	0	3195
3.2	60624	0	0	0	0	0	0	3132
3.2	60768	0	0	0	0	0	0	3219
3.2	60912	0	0	0	0	0	0	3198
3.2	61056	0	0	0	0	0	0	3210
3.2	61200	0	0	0	0	0	0	3126
3.2	61344	0	0	0	0	0	0	3231
3.2	61488	0	0	0	0	0	0	3234
3.2	61632	0	0	0	0	0	0	3120
3.2	61776	0	0	0	0	0	0	3171
3.2	61920	0	0	0	0	0	0	3126
3.2	62064	0	0	0	0	0	0	3192
3.2	62208	0	0	0	0	0	0	3306
3.2	62352	0	0	0	0	0	0	3162
3.2	62496	0	0	0	0	0	0	3042
3.2	62640	0	0	0	0	0	0	3033
3.2	62784	0	0	0	0	0	0	3087
3.2	62928	0	0	0	0	0	0	3054
3.2	63072	0	0	0	0	0	0	3015
3.2	63216	0	0	0	0	0	0	3243
3.2	63360	0	0	0	0	0	0	3153
3.2	63504	0	0	0	0	0	0	3114
3.2	63648	0	0	0	0	0	0	3090
3.2	63792	0	0	0	0	0	0	3108
3.2	63936	0	0	0	0	0	0	3207
3.2	64080	0	0	0	0	0	0	3048
3.2	64224	0	0	0	0	0	0	2988
3.2	64368	0	0	0	0	0	0	2958
3.2	64512	0	0	0	0	0	0	3027
3.2	64656	0	0	0	0	0	0	3219
3.2	64800	0	0	0	0	0	0	3111
3.2	64944	0	0	0	0	0	0	3246
3.2	65088	0	0	0	0	0	0	3204
3.2	65232	0	0	0	0	0	0	3270
3.2	65376	0	0	0	0	0	0	3141
3.2	65520	0	0	0	0	0	0	2958
3.2	65664	0	0	0	0	0	0	3153
3.2	65808	0	0	0	0	0	0	3150
3.2	65952	0	0	0	0	0	0	3327
3.2	66096	0	0	0	0	0	0	3303
3.2	66240	0	0	0	0	0	0	3195
3.2	66384	0	0	0	0	0	0	3258
3.2	66528	0	0	0	0	0	0	3294
3.2	66672	0	0	0	0	0	0	3135
3.2	66816	0	0	0	0	0	0	3120
3.2	66960	0	0	0	0	0	0	3006
3.2	67104	0	0	0	0	0	0	3072
3.2	67248	0	0	0	0	0	0	3102
3.2	67392	0	0	0	0	0	0	3129
3.2	67536	0	0	0	0	0	0	3051
3.2	67680	0	0	0	0	0	0	3036
3.2	67824	0	0	0	0	0	0	3108
3.2	67968	0	0	0	0	0	0	3189
3.2	68112	0	0	0	0	0	0	3132
3.2	68256	0	0	0	0	0	0	3153
3.2	68400	0	0	0	0	0	0	3003
3.2	68544	0	0	0	0	0	0	3168
3.2	68688	0	0	0	0	0	0	3108
3.2	68832	0	0	0	0	0	0	3135
3.2	68976	0	0	0	0	0	0	3042
3.2	69120	0	0	0	0	0	0	3057
4.1	43344	0	51	0	51	51	477.521	2337
4.1	43488	0	43	0	43	43	269.36	2358
4.1	43632	0	37	0	37	37	150.223	2238
4.1	43776	0	29	0	29	29	173.235	2211
4.1	43920	0	27	0	27	27	187.22	2214
4.1	44064	0	24	0	24	24	174.194	2106
4.1	44208	0	20	0	20	20	130.167	2220
4.1	44352	0	16	0	16	16	130.167	2241
4.1	44496	0	12	0	12	12	100.121	2139
4.1	44640	0	9	0	9	9	66.083	2022
4.1	44784	0	9	0	9	9	66.083	2040
4.1	44928	0	6	0	6	6	45.0675	2211
4.1	45072	0	6	0	6	6	43.0709	2298
4.1	45216	0	4	0	4	4	47.0654	2319
4.1	45360	0	3	0	3	3	28.0479	2241
4.1	45504	0	2	0	2	2	28.0479	2043
4.1	45648	0	2	0	2	2	30.0444	2049
4.1	45792	0	2	0	2	2	28.0479	2145
4.1	45936	0	2	0	2	2	26.0513	2091
4.1	46080	0	2	0	2	2	30.0444	2139
4.1	46224	0	2	0	2	2	26.0513	2079
4.1	46368	0	2	0	2	2	28.0479	2007
4.1	46512	0	2	0	2	2	28.0479	2025
4.1	46656	0	1	0	1	1	13.0256	2079
4.1	46800	0	1	0	1	1	13.0256	2124
4.1	46944	0	1	0	1	1	15.0222	2091
4.1	47088	0	0	0	0	0	0	2004
4.1	47232	0	0	0	0	0	0	1980
4.1	47376	0	0	0	0	0	0	1941
4.1	47520	0	0	0	0	0	0	2055
4.1	47664	0	0	0	0	0	0	2127
4.1	47808	0	0	0	0	0	0	2178
4.1	47952	0	0	0	0	0	0	2064
4.1	48096	0	0	0	0	0	0	2088
4.1	48240	0	0	0	0	0	0	2106
4.1	48384	0	0	0	0	0	0	2028
4.1	48528	0	0	0	0	0	0	2055
4.1	48672	0	0	0	0	0	0	2037
4.1	48816	0	0	0	0	0	0	2112
4.1	48960	0	0	0	0	0	0	2073
4.1	49104	0	0	0	0	0	0	2061
4.1	49248	0	0	0	0	0	0	2076
4.1	49392	0	0	0	0	0	0	2091
4.1	49536	0	0	0	0	0	0	2202
4.1	49680	0	0	0	0	0	0	2199
4.1	49824	0	0	0	0	0	0	2052
4.1	49968	0	0	0	0	0	0	2016
4.1	50112	0	0	0	0	0	0	1953
4.1	50256	0	0	0	0	0	0	1968
4.1	50400	0	0	0	0	0	0	2043
4.1	50544	0	0	0	0	0	0	2007
4.1	50688	0	0	0	0	0	0	1971
4.1	50832	0	0	0	0	0	0	2022
4.1	50976	0	0	0	0	0	0	2151
4.1	51120	0	0	0	0	0	0	2145
4.1	51264	0	0	0	0	0	0	2118
4.1	51408	0	0	0	0	0	0	2202
4.1	51552	0	0	0	0	0	0	2241
4.1	51696	0	0	0	0	0	0	2064
4.1	51840	0	0	0	0	0	0	2178
4.1	51984	0	0	0	0	0	0	2160
4.1	52128	0	0	0	0	0	0	2133
4.1	52272	0	0	0	0	0	0	2190
4.1	52416	0	0	0	0	0	0	2124
4.1	52560	0	0	0	0	0	0	2112
4.1	52704	0	0	0	0	0	0	2028
4.1	52848	0	0	0	0	0	0	2136
4.1	52992	0	0	0	0	0	0	2169
4.1	53136	0	0	0	0	0	0	2241
4.1	53280	0	0	0	0	0	0	2217
4.1	53424	0	0	0	0	0	0	2241
4.1	53568	0	0	0	0	0	0	2139
4.1	53712	0	0	0	0	0	0	2202
4.1	53856	0	0	0	0	0	0	2205
4.1	54000	0	0	0	0	0	0	2094
4.1	54144	0	0	0	0	0	0	2178
4.1	54288	0	0	0	0	0	0	2232
4.1	54432	0	0	0	0	0	0	1932
4.1	54576	0	0	0	0	0	0	1926
4.1	54720	0	0	0	0	0	0	2115
4.1	54864	0	0	0	0	0	0	2085
4.1	55008	0	0	0	0	0	0	2130
4.1	55152	0	0	0	0	0	0	2127
4.1	55296	0	0	0	0	0	0	2049
4.1	55440	0	0	0	0	0	0	2193
4.1	55584	0	0	0	0	0	0	2142
4.1	55728	0	0	0	0	0	0	2115
4.1	55872	0	0	0	0	0	0	2193
4.1	56016	0	0	0	0	0	0	2094
4.1	56160	0	0	0	0	0	0	2109
4.1	56304	0	0	0	0	0	0	2097
4.1	56448	0	0	0	0	0	0	2166
4.1	56592	0	0	0	0	0	0	2223
4.1	56736	0	0	0	0	0	0	2154
4.1	56880	0	0	0	0	0	0	2067
4.1	57024	0	0	0	0	0	0	2049
4.1	57168	0	0	0	0	0	0	2058
4.1	57312	0	0	0	0	0	0	2082
4.1	57456	0	0	0	0	0	0	2007
4.1	57600	0	0	0	0	0	0	2076
4.1	57744	0	0	0	0	0	0	2193
4.1	57888	0	0	0	0	0	0	2169
4.1	58032	0	0	0	0	0	0	2205
4.1	58176	0	0	0	0	0	0	2079
4.1	58320	0	0	0	0	0	0	2004
4.1	58464	0	0	0	0	0	0	2187
4.1	58608	0	0	0	0	0	0	2196
4.1	58752	0	0	0	0	0	0	2319
4.1	58896	0	0	0	0	0	0	2190
4.1	59040	0	0	0	0	0	0	2058
4.1	59184	0	0	0	0	0	0	2211
4.1	59328	0	0	0	0	0	0	2103
4.1	59472	0	0	0	0	0	0	2187
4.1	59616	0	0	0	0	0	0	2181
4.1	59760	0	0	0	0	0	0	2082
4.1	59904	0	0	0	0	0	0	2064
4.1	60048	0	0	0	0	0	0	2118
4.1	60192	0	0	0	0	0	0	2199
4.1	60336	0	0	0	0	0	0	2088
4.1	60480	0	0	0	0	0	0	2058
4.1	60624	0	0	0	0	0	0	2079
4.1	60768	0	0	0	0	0	0	2067
4.1	60912	0	0	0	0	0	0	2154
4.1	61056	0	0	0	0	0	0	2160
4.1	61200	0	0	0	0	0	0	2133
4.1	61344	0	0	0	0	0	0	2091
4.1	61488	0	0	0	0	0	0	2073
4.1	61632	0	0	0	0	0	0	2100
4.1	61776	0	0	0	0	0	0	2079
4.1	61920	0	0	0	0	0	0	2070
4.1	62064	0	0	0	0	0	0	2046
4.1	62208	0	0	0	0	0	0	2154
4.1	62352	0	0	0	0	0	0	2058
4.1	62496	0	0	0	0	0	0	2199
4.1	62640	0	0	0	0	0	0	2169
4.1	62784	0	0	0	0	0	0	2133
4.1	62928	0	0	0	0	0	0	2178
4.1	63072	0	0	0	0	0	0	2091
4.1	63216	0	0	0	0	0	0	2022
4.1	63360	0	0	0	0	0	0	2034
4.1	63504	0	0	0	0	0	0	2121
4.1	63648	0	0	0	0	0	0	2043
4.1	63792	0	0	0	0	0	0	2202
4.1	63936	0	0	0	0	0	0	2190
4.1	64080	0	0	0	0	0	0	2172
4.1	64224	0	0	0	0	0	0	2115
4.1	64368	0	0	0	0	0	0	2199
4.1	64512	0	0	0	0	0	0	2037
4.1	64656	0	0	0	0	0	0	2163
4.1	64800	0	0	0	0	0	0	2148
4.1	64944	0	0	0	0	0	0	2103
4.1	65088	0	0	0	0	0	0	2094
4.1	65232	0	0	0	0	0	0	2166
4.1	65376	0	0	0	0	0	0	2130
4.1	65520	0	0	0	0	0	0	2073
4.1	65664	0	0	0	0	0	0	2061
4.1	65808	0	0	0	0	0	0	2178
4.1	65952	0	0	0	0	0	0	2103
4.1	66096	0	0	0	0	0	0	2055
4.1	66240	0	0	0	0	0	0	2091
4.1	66384	0	0	0	0	0	0	2163
4.1	66528	0	0	0	0	0	0	2127
4.1	66672	0	0	0	0	0	0	2190
4.1	66816	0	0	0	0	0	0	2103
4.1	66960	0	0	0	0	0	0	2232
4.1	67104	0	0	0	0	0	0	2025
4.1	67248	0	0	0	0	0	0	1995
4.1	67392	0	0	0	0	0	0	1968
4.1	67536	0	0	0	0	0	0	2067
4.1	67680	0	0	0	0	0	0	2118
4.1	67824	0	0	0	0	0	0	2283
4.1	67968	0	0	0	0	0	0	2133
4.1	68112	0	0	0	0	0	0	1959
4.1	68256	0	0	0	0	0	0	2004
4.1	68400	0	0	0	0	0	0	2031
4.1	68544	0	0	0	0	0	0	2199
4.1	68688	0	0	0	0	0	0	2031
4.1	68832	0	0	0	0	0	0	2115
4.1	68976	0	0	0	0	0	0	2166
4.1	69120	0	0	0	0	0	0	2256
4.2	43344	0	29	0	29	29	153.272	1992
4.2	43488	0	26	0	26	26	180.267	2004
4.2	43632	0	24	0	24	24	121.226	1920
4.2	43776	0	19	0	19	19	107.155	1992
4.2	43920	0	17	0	17	17	35.0862	2001
4.2	44064	0	11	0	11	11	47.0649	1974
4.2	44208	0	8	0	8	8	28.0499	1896
4.2	44352	0	5	0	5	5	41.0735	1869
4.2	44496	0	3	0	3	3	11.0303	1851
4.2	44640	0	2	0	2	2	11.0303	1932
4.2	44784	0	2	0	2	2	11.0303	1878
4.2	44928	0	1	0	1	1	0	1980
4.2	45072	0	1	0	1	1	13.0256	2016
4.2	45216	0	1	0	1	1	11.0303	1929
4.2	45360	0	1	0	1	1	11.0303	1842
4.2	45504	0	1	0	1	1	0	1845
4.2	45648	0	1	0	1	1	13.0256	1887
4.2	45792	0	0	0	0	0	0	1938
4.2	45936	0	0	0	0	0	0	1980
4.2	46080	0	0	0	0	0	0	1968
4.2	46224	0	0	0	0	0	0	1944
4.2	46368	0	0	0	0	0	0	1878
4.2	46512	0	0	0	0	0	0	1830
4.2	46656	0	0	0	0	0	0	1956
4.2	46800	0	0	0	0	0	0	1896
4.2	46944	0	0	0	0	0	0	1896
4.2	47088	0	0	0	0	0	0	1860
4.2	47232	0	0	0	0	0	0	1821
4.2	47376	0	0	0	0	0	0	1788
4.2	47520	0	0	0	0	0	0	1818
4.2	47664	0	0	0	0	0	0	1770
4.2	47808	0	0	0	0	0	0	1752
4.2	47952	0	0	0	0	0	0	2064
4.2	48096	0	0	0	0	0	0	1962
4.2	48240	0	0	0	0	0	0	1815
4.2	48384	0	0	0	0	0	0	1833
4.2	48528	0	0	0	0	0	0	1773
4.2	48672	0	0	0	0	0	0	1755
4.2	48816	0	0	0	0	0	0	1713
4.2	48960	0	0	0	0	0	0	1806
4.2	49104	0	0	0	0	0	0	1671
4.2	49248	0	0	0	0	0	0	1830
4.2	49392	0	0	0	0	0	0	1848
4.2	49536	0	0	0	0	0	0	1836
4.2	49680	0	0	0	0	0	0	1956
4.2	49824	0	0	0	0	0	0	1923
4.2	49968	0	0	0	0	0	0	1911
4.2	50112	0	0	0	0	0	0	1926
4.2	50256	0	0	0	0	0	0	1950
4.2	50400	0	0	0	0	0	0	1950
4.2	50544	0	0	0	0	0	0	2022
4.2	50688	0	0	0	0	0	0	1983
4.2	50832	0	0	0	0	0	0	1941
4.2	50976	0	0	0	0	0	0	1854
4.2	51120	0	0	0	0	0	0	1971
4.2	51264	0	0	0	0	0	0	1983
4.2	51408	0	0	0	0	0	0	1902
4.2	51552	0	0	0	0	0	0	1842
4.2	51696	0	0	0	0	0	0	1812
4.2	51840	0	0	0	0	0	0	1914
4.2	51984	0	0	0	0	0	0	2001
4.2	52128	0	0	0	0	0	0	1821
4.2	52272	0	0	0	0	0	0	1794
4.2	52416	0	0	0	0	0	0	1887
4.2	52560	0	0	0	0	0	0	1902
4.2	52704	0	0	0	0	0	0	1845
4.2	52848	0	0	0	0	0	0	1830
4.2	52992	0	0	0	0	0	0	1785
4.2	53136	0	0	0	0	0	0	1776
4.2	53280	0	0	0	0	0	0	1818
4.2	53424	0	0	0	0	0	0	1941
4.2	53568	0	0	0	0	0	0	1848
4.2	53712	0	0	0	0	0	0	1905
4.2	53856	0	0	0	0	0	0	1860
4.2	54000	0	0	0	0	0	0	1887
4.2	54144	0	0	0	0	0	0	1785
4.2	54288	0	0	0	0	0	0	1857
4.2	54432	0	0	0	0	0	0	1893
4.2	54576	0	0	0	0	0	0	1950
4.2	54720	0	0	0	0	0	0	1920
4.2	54864	0	0	0	0	0	0	1902
4.2	55008	0	0	0	0	0	0	1764
4.2	55152	0	0	0	0	0	0	1833
4.2	55296	0	0	0	0	0	0	1851
4.2	55440	0	0	0	0	0	0	1812
4.2	55584	0	0	0	0	0	0	1893
4.2	55728	0	0	0	0	0	0	1866
4.2	55872	0	0	0	0	0	0	2070
4.2	56016	0	0	0	0	0	0	1959
4.2	56160	0	0	0	0	0	0	1878
4.2	56304	0	0	0	0	0	0	1971
4.2	56448	0	0	0	0	0	0	1866
4.2	56592	0	0	0	0	0	0	1830
4.2	56736	0	0	0	0	0	0	1872
4.2	56880	0	0	0	0	0	0	1908
4.2	57024	0	0	0	0	0	0	1836
4.2	57168	0	0	0	0	0	0	1941
4.2	57312	0	0	0	0	0	0	1938
4.2	57456	0	0	0	0	0	0	1998
4.2	57600	0	0	0	0	0	0	1866
4.2	57744	0	0	0	0	0	0	1866
4.2	57888	0	0	0	0	0	0	1926
4.2	58032	0	0	0	0	0	0	1956
4.2	58176	0	0	0	0	0	0	1923
4.2	58320	0	0	0	0	0	0	1812
4.2	58464	0	0	0	0	0	0	1713
4.2	58608	0	0	0	0	0	0	1827
4.2	58752	0	0	0	0	0	0	1902
4.2	58896	0	0	0	0	0	0	1725
4.2	59040	0	0	0	0	0	0	1812
4.2	59184	0	0	0	0	0	0	1734
4.2	59328	0	0	0	0	0	0	1818
4.2	59472	0	0	0	0	0	0	1809
4.2	59616	0	0	0	0	0	0	1812
4.2	59760	0	0	0	0	0	0	1893
4.2	59904	0	0	0	0	0	0	1911
4.2	60048	0	0	0	0	0	0	1887
4.2	60192	0	0	0	0	0	0	1899
4.2	60336	0	0	0	0	0	0	1824
4.2	60480	0	0	0	0	0	0	1920
4.2	60624	0	0	0	0	0	0	1881
4.2	60768	0	0	0	0	0	0	1821
4.2	60912	0	0	0	0	0	0	1842
4.2	61056	0	0	0	0	0	0	1815
4.2	61200	0	0	0	0	0	0	1836
4.2	61344	0	0	0	0	0	0	1947
4.2	61488	0	0	0	0	0	0	1920
4.2	61632	0	0	0	0	0	0	2043
4.2	61776	0	0	0	0	0	0	2070
4.2	61920	0	0	0	0	0	0	1884
4.2	62064	0	0	0	0	0	0	1749
4.2	62208	0	0	0	0	0	0	1827
4.2	62352	0	0	0	0	0	0	1821
4.2	62496	0	0	0	0	0	0	1890
4.2	62640	0	0	0	0	0	0	1854
4.2	62784	0	0	0	0	0	0	1893
4.2	62928	0	0	0	0	0	0	1950
4.2	63072	0	0	0	0	0	0	1893
4.2	63216	0	0	0	0	0	0	1803
4.2	63360	0	0	0	0	0	0	1965
4.2	63504	0	0	0	0	0	0	1857
4.2	63648	0	0	0	0	0	0	1842
4.2	63792	0	0	0	0	0	0	1920
4.2	63936	0	0	0	0	0	0	1863
4.2	64080	0	0	0	0	0	0	1893
4.2	64224	0	0	0	0	0	0	1944
4.2	64368	0	0	0	0	0	0	1929
4.2	64512	0	0	0	0	0	0	1926
4.2	64656	0	0	0	0	0	0	1902
4.2	64800	0	0	0	0	0	0	1770
4.2	64944	0	0	0	0	0	0	1815
4.2	65088	0	0	0	0	0	0	1857
4.2	65232	0	0	0	0	0	0	1863
4.2	65376	0	0	0	0	0	0	1914
4.2	65520	0	0	0	0	0	0	1965
4.2	65664	0	0	0	0	0	0	1728
4.2	65808	0	0	0	0	0	0	1803
4.2	65952	0	0	0	0	0	0	1842
4.2	66096	0	0	0	0	0	0	1803
4.2	66240	0	0	0	0	0	0	1824
4.2	66384	0	0	0	0	0	0	1914
4.2	66528	0	0	0	0	0	0	1860
4.2	66672	0	0	0	0	0	0	1908
4.2	66816	0	0	0	0	0	0	1983
4.2	66960	0	0	0	0	0	0	2043
4.2	67104	0	0	0	0	0	0	2145
4.2	67248	0	0	0	0	0	0	1899
4.2	67392	0	0	0	0	0	0	1812
4.2	67536	0	0	0	0	0	0	1830
4.2	67680	0	0	0	0	0	0	1881
4.2	67824	0	0	0	0	0	0	1893
4.2	67968	0	0	0	0	0	0	1776
4.2	68112	0	0	0	0	0	0	1782
4.2	68256	0	0	0	0	0	0	1956
4.2	68400	0	0	0	0	0	0	1869
4.2	68544	0	0	0	0	0	0	1872
4.2	68688	0	0	0	0	0	0	1950
4.2	68832	0	0	0	0	0	0	1950
4.2	68976	0	0	0	0	0	0	2031
4.2	69120	0	0	0	0	0	0	1893
5.1	43344	0	66	0	66	66	1.33333	4134
5.1	43488	0	60	0	60	60	1.33333	4164
5.1	43632	0	49	0	49	49	1.33333	4254
5.1	43776	0	36	0	36	36	0	3957
5.1	43920	0	27	0	27	27	0	3969
5.1	44064	0	22	0	22	22	0	4206
5.1	44208	0	14	0	14	14	0	4092
5.1	44352	0	10	0	10	10	0	4098
5.1	44496	0	7	0	7	7	0	3948
5.1	44640	0	6	0	6	6	0	4068
5.1	44784	0	6	0	6	6	0	4113
5.1	44928	0	5	0	5	5	0	4137
5.1	45072	0	2	0	2	2	0	4029
5.1	45216	0	1	0	1	1	0	4140
5.1	45360	0	1	0	1	1	0	4125
5.1	45504	0	1	0	1	1	0	4185
5.1	45648	0	1	0	1	1	0	4017
5.1	45792	0	1	0	1	1	0	4011
5.1	45936	0	1	0	1	1	0	3987
5.1	46080	0	0	0	0	0	0	4032
5.1	46224	0	0	0	0	0	0	3855
5.1	46368	0	0	0	0	0	0	3792
5.1	46512	0	0	0	0	0	0	3969
5.1	46656	0	0	0	0	0	0	4050
5.1	46800	0	0	0	0	0	0	4008
5.1	46944	0	0	0	0	0	0	3930
5.1	47088	0	0	0	0	0	0	3960
5.1	47232	0	0	0	0	0	0	3960
5.1	47376	0	0	0	0	0	0	3858
5.1	47520	0	0	0	0	0	0	3897
5.1	47664	0	0	0	0	0	0	3975
5.1	47808	0	0	0	0	0	0	3990
5.1	47952	0	0	0	0	0	0	3969
5.1	48096	0	0	0	0	0	0	3999
5.1	48240	0	0	0	0	0	0	3876
5.1	48384	0	0	0	0	0	0	4056
5.1	48528	0	0	0	0	0	0	4038
5.1	48672	0	0	0	0	0	0	4026
5.1	48816	0	0	0	0	0	0	4107
5.1	48960	0	0	0	0	0	0	3963
5.1	49104	0	0	0	0	0	0	3921
5.1	49248	0	0	0	0	0	0	4053
5.1	49392	0	0	0	0	0	0	3996
5.1	49536	0	0	0	0	0	0	3933
5.1	49680	0	0	0	0	0	0	4041
5.1	49824	0	0	0	0	0	0	4125
5.1	49968	0	0	0	0	0	0	4191
5.1	50112	0	0	0	0	0	0	4206
5.1	50256	0	0	0	0	0	0	4212
5.1	50400	0	0	0	0	0	0	4215
5.1	50544	0	0	0	0	0	0	4119
5.1	50688	0	0	0	0	0	0	4053
5.1	50832	0	0	0	0	0	0	4041
5.1	50976	0	0	0	0	0	0	3969
5.1	51120	0	0	0	0	0	0	4083
5.1	51264	0	0	0	0	0	0	4134
5.1	51408	0	0	0	0	0	0	4287
5.1	51552	0	0	0	0	0	0	4236
5.1	51696	0	0	0	0	0	0	4095
5.1	51840	0	0	0	0	0	0	4086
5.1	51984	0	0	0	0	0	0	4056
5.1	52128	0	0	0	0	0	0	4020
5.1	52272	0	0	0	0	0	0	4065
5.1	52416	0	0	0	0	0	0	4059
5.1	52560	0	0	0	0	0	0	4101
5.1	52704	0	0	0	0	0	0	4047
5.1	52848	0	0	0	0	0	0	3999
5.1	52992	0	0	0	0	0	0	4014
5.1	53136	0	0	0	0	0	0	4011
5.1	53280	0	0	0	0	0	0	4026
5.1	53424	0	0	0	0	0	0	3942
5.1	53568	0	0	0	0	0	0	3978
5.1	53712	0	0	0	0	0	0	4086
5.1	53856	0	0	0	0	0	0	4098
5.1	54000	0	0	0	0	0	0	3972
5.1	54144	0	0	0	0	0	0	4101
5.1	54288	0	0	0	0	0	0	4029
5.1	54432	0	0	0	0	0	0	4062
5.1	54576	0	0	0	0	0	0	4170
5.1	54720	0	0	0	0	0	0	4200
5.1	54864	0	0	0	0	0	0	4182
5.1	55008	0	0	0	0	0	0	4107
5.1	55152	0	0	0	0	0	0	3885
5.1	55296	0	0	0	0	0	0	3900
5.1	55440	0	0	0	0	0	0	3999
5.1	55584	0	0	0	0	0	0	3756
5.1	55728	0	0	0	0	0	0	3924
5.1	55872	0	0	0	0	0	0	4002
5.1	56016	0	0	0	0	0	0	4011
5.1	56160	0	0	0	0	0	0	4044
5.1	56304	0	0	0	0	0	0	4026
5.1	56448	0	0	0	0	0	0	4011
5.1	56592	0	0	0	0	0	0	4047
5.1	56736	0	0	0	0	0	0	3924
5.1	56880	0	0	0	0	0	0	3963
5.1	57024	0	0	0	0	0	0	4017
5.1	57168	0	0	0	0	0	0	3969
5.1	57312	0	0	0	0	0	0	4086
5.1	57456	0	0	0	0	0	0	4098
5.1	57600	0	0	0	0	0	0	4170
5.1	57744	0	0	0	0	0	0	4125
5.1	57888	0	0	0	0	0	0	4068
5.1	58032	0	0	0	0	0	0	4107
5.1	58176	0	0	0	0	0	0	4071
5.1	58320	0	0	0	0	0	0	3891
5.1	58464	0	0	0	0	0	0	4089
5.1	58608	0	0	0	0	0	0	3978
5.1	58752	0	0	0	0	0	0	3996
5.1	58896	0	0	0	0	0	0	4041
5.1	59040	0	0	0	0	0	0	4089
5.1	59184	0	0	0	0	0	0	3996
5.1	59328	0	0	0	0	0	0	3987
5.1	59472	0	0	0	0	0	0	4146
5.1	59616	0	0	0	0	0	0	3969
5.1	59760	0	0	0	0	0	0	3930
5.1	59904	0	0	0	0	0	0	3882
5.1	60048	0	0	0	0	0	0	4203
5.1	60192	0	0	0	0	0	0	4014
5.1	60336	0	0	0	0	0	0	4116
5.1	60480	0	0	0	0	0	0	4212
5.1	60624	0	0	0	0	0	0	4254
5.1	60768	0	0	0	0	0	0	4113
5.1	60912	0	0	0	0	0	0	4074
5.1	61056	0	0	0	0	0	0	4173
5.1	61200	0	0	0	0	0	0	3975
5.1	61344	0	0	0	0	0	0	3963
5.1	61488	0	0	0	0	0	0	4032
5.1	61632	0	0	0	0	0	0	4155
5.1	61776	0	0	0	0	0	0	4098
5.1	61920	0	0	0	0	0	0	4011
5.1	62064	0	0	0	0	0	0	4068
5.1	62208	0	0	0	0	0	0	4005
5.1	62352	0	0	0	0	0	0	4062
5.1	62496	0	0	0	0	0	0	4197
5.1	62640	0	0	0	0	0	0	4074
5.1	62784	0	0	0	0	0	0	4095
5.1	62928	0	0	0	0	0	0	4191
5.1	63072	0	0	0	0	0	0	4158
5.1	63216	0	0	0	0	0	0	3885
5.1	63360	0	0	0	0	0	0	3984
5.1	63504	0	0	0	0	0	0	4164
5.1	63648	0	0	0	0	0	0	4173
5.1	63792	0	0	0	0	0	0	4194
5.1	63936	0	0	0	0	0	0	4089
5.1	64080	0	0	0	0	0	0	3924
5.1	64224	0	0	0	0	0	0	4002
5.1	64368	0	0	0	0	0	0	4050
5.1	64512	0	0	0	0	0	0	3975
5.1	64656	0	0	0	0	0	0	4035
5.1	64800	0	0	0	0	0	0	3948
5.1	64944	0	0	0	0	0	0	3915
5.1	65088	0	0	0	0	0	0	3867
5.1	65232	0	0	0	0	0	0	3792
5.1	65376	0	0	0	0	0	0	3867
5.1	65520	0	0	0	0	0	0	4002
5.1	65664	0	0	0	0	0	0	4038
5.1	65808	0	0	0	0	0	0	4155
5.1	65952	0	0	0	0	0	0	4128
5.1	66096	0	0	0	0	0	0	4104
5.1	66240	0	0	0	0	0	0	3987
5.1	66384	0	0	0	0	0	0	4023
5.1	66528	0	0	0	0	0	0	4110
5.1	66672	0	0	0	0	0	0	4089
5.1	66816	0	0	0	0	0	0	4188
5.1	66960	0	0	0	0	0	0	4116
5.1	67104	0	0	0	0	0	0	4050
5.1	67248	0	0	0	0	0	0	4158
5.1	67392	0	0	0	0	0	0	4026
5.1	67536	0	0	0	0	0	0	3882
5.1	67680	0	0	0	0	0	0	3999
5.1	67824	0	0	0	0	0	0	4032
5.1	67968	0	0	0	0	0	0	4191
5.1	68112	0	0	0	0	0	0	4032
5.1	68256	0	0	0	0	0	0	4266
5.1	68400	0	0	0	0	0	0	4152
5.1	68544	0	0	0	0	0	0	4143
5.1	68688	0	0	0	0	0	0	4110
5.1	68832	0	0	0	0	0	0	3957
5.1	68976	0	0	0	0	0	0	4041
5.1	69120	0	0	0	0	0	0	3936
6.3	43344	524	2680	31	2649	3204	57652.8	12664
6.3	43488	408	2471	43	2428	2879	52836.1	12359
6.3	43632	418	2195	20	2175	2613	49039.8	12118
6.3	43776	381	1974	17	1957	2355	41504	12269
6.3	43920	337	1740	5	1735	2077	34578.3	12628
6.3	44064	289	1579	12	1567	1868	30271.1	12244
6.3	44208	289	1408	20	1388	1697	28202.9	12137
6.3	44352	278	1256	1	1255	1534	25846.3	12147
6.3	44496	216	1116	3	1113	1332	22396.8	12046
6.3	44640	192	965	4	961	1157	19619	11836
6.3	44784	162	846	2	844	1008	16279.5	11335
6.3	44928	126	742	0	742	868	13848.5	10912
6.3	45072	100	639	0	639	739	12097.8	10655
6.3	45216	86	551	0	551	637	9881.97	10672
6.3	45360	76	478	0	478	554	8955.49	10648
6.3	45504	65	403	0	403	468	7772.03	9791
6.3	45648	54	328	0	328	382	6088.27	9406
6.3	45792	43	277	0	277	320	5510.94	9400
6.3	45936	40	224	0	224	264	4759.66	9358
6.3	46080	37	181	0	181	218	3736.31	9339
6.3	46224	25	144	1	143	169	2583.96	9361
6.3	46368	28	111	0	111	139	2550.81	9024
6.3	46512	29	83	0	83	112	2363.69	9117
6.3	46656	32	68	0	68	100	2436.6	9249
6.3	46800	27	50	1	49	77	2052.47	9381
6.3	46944	25	36	0	36	61	1683.35	9435
6.3	47088	13	27	0	27	40	977.214	9412
6.3	47232	19	17	0	17	36	1356.21	9501
6.3	47376	10	11	0	11	21	628.139	9591
6.3	47520	7	6	0	6	13	435.08	9542
6.3	47664	7	2	0	2	9	393.043	9398
6.3	47808	3	2	0	2	5	195.016	9295
6.3	47952	1	2	0	2	3	49.0068	9448
6.3	48096	2	1	0	1	3	98.0136	9427
6.3	48240	2	1	0	1	3	98.0136	9199
6.3	48384	0	1	0	1	1	0	9184
6.3	48528	0	1	0	1	1	0	9475
6.3	48672	0	1	0	1	1	0	9444
6.3	48816	0	0	0	0	0	0	9352
6.3	48960	0	0	0	0	0	0	9336
6.3	49104	0	0	0	0	0	0	9303
6.3	49248	0	0	0	0	0	0	9246
6.3	49392	0	0	0	0	0	0	9267
6.3	49536	0	0	0	0	0	0	9342
6.3	49680	0	0	0	0	0	0	9480
6.3	49824	0	0	0	0	0	0	9534
6.3	49968	0	0	0	0	0	0	9486
6.3	50112	0	0	0	0	0	0	9330
6.3	50256	0	0	0	0	0	0	9153
6.3	50400	0	0	0	0	0	0	9387
6.3	50544	0	0	0	0	0	0	9813
6.3	50688	0	0	0	0	0	0	9759
6.3	50832	0	0	0	0	0	0	9858
6.3	50976	0	0	0	0	0	0	9741
6.3	51120	0	0	0	0	0	0	9918
6.3	51264	0	0	0	0	0	0	9642
6.3	51408	0	0	0	0	0	0	9705
6.3	51552	0	0	0	0	0	0	9540
6.3	51696	0	0	0	0	0	0	9507
6.3	51840	0	0	0	0	0	0	9531
6.3	51984	0	0	0	0	0	0	9705
6.3	52128	0	0	0	0	0	0	9540
6.3	52272	0	0	0	0	0	0	9729
6.3	52416	0	0	0	0	0	0	9723
6.3	52560	0	0	0	0	0	0	9546
6.3	52704	0	0	0	0	0	0	9708
6.3	52848	0	0	0	0	0	0	9318
6.3	52992	0	0	0	0	0	0	9729
6.3	53136	0	0	0	0	0	0	9774
6.3	53280	0	0	0	0	0	0	9663
6.3	53424	0	0	0	0	0	0	9522
6.3	53568	0	0	0	0	0	0	9795
6.3	53712	0	0	0	0	0	0	9738
6.3	53856	0	0	0	0	0	0	9804
6.3	54000	0	0	0	0	0	0	9909
6.3	54144	0	0	0	0	0	0	10083
6.3	54288	0	0	0	0	0	0	9804
6.3	54432	0	0	0	0	0	0	9684
6.3	54576	0	0	0	0	0	0	9753
6.3	54720	0	0	0	0	0	0	9753
6.3	54864	0	0	0	0	0	0	9648
6.3	55008	0	0	0	0	0	0	9810
6.3	55152	0	0	0	0	0	0	10035
6.3	55296	0	0	0	0	0	0	9915
6.3	55440	0	0	0	0	0	0	9714
6.3	55584	0	0	0	0	0	0	9636
6.3	55728	0	0	0	0	0	0	9681
6.3	55872	0	0	0	0	0	0	9774
6.3	56016	0	0	0	0	0	0	9918
6.3	56160	0	0	0	0	0	0	9936
6.3	56304	0	0	0	0	0	0	9774
6.3	56448	0	0	0	0	0	0	10002
6.3	56592	0	0	0	0	0	0	9867
6.3	56736	0	0	0	0	0	0	9675
6.3	56880	0	0	0	0	0	0	9615
6.3	57024	0	0	0	0	0	0	9687
6.3	57168	0	0	0	0	0	0	9780
6.3	57312	0	0	0	0	0	0	9783
6.3	57456	0	0	0	0	0	0	9801
6.3	57600	0	0	0	0	0	0	9540
6.3	57744	0	0	0	0	0	0	9759
6.3	57888	0	0	0	0	0	0	9774
6.3	58032	0	0	0	0	0	0	9885
6.3	58176	0	0	0	0	0	0	9735
6.3	58320	0	0	0	0	0	0	9504
6.3	58464	0	0	0	0	0	0	9555
6.3	58608	0	0	0	0	0	0	9909
6.3	58752	0	0	0	0	0	0	9846
6.3	58896	0	0	0	0	0	0	9831
6.3	59040	0	0	0	0	0	0	9885
6.3	59184	0	0	0	0	0	0	9840
6.3	59328	0	0	0	0	0	0	9699
6.3	59472	0	0	0	0	0	0	9900
6.3	59616	0	0	0	0	0	0	9945
6.3	59760	0	0	0	0	0	0	9699
6.3	59904	0	0	0	0	0	0	9723
6.3	60048	0	0	0	0	0	0	9912
6.3	60192	0	0	0	0	0	0	9831
6.3	60336	0	0	0	0	0	0	9663
6.3	60480	0	0	0	0	0	0	9561
6.3	60624	0	0	0	0	0	0	9543
6.3	60768	0	0	0	0	0	0	9690
6.3	60912	0	0	0	0	0	0	9627
6.3	61056	0	0	0	0	0	0	9744
6.3	61200	0	0	0	0	0	0	9666
6.3	61344	0	0	0	0	0	0	9822
6.3	61488	0	0	0	0	0	0	9681
6.3	61632	0	0	0	0	0	0	9633
6.3	61776	0	0	0	0	0	0	9807
6.3	61920	0	0	0	0	0	0	9660
6.3	62064	0	0	0	0	0	0	9651
6.3	62208	0	0	0	0	0	0	9627
6.3	62352	0	0	0	0	0	0	9672
6.3	62496	0	0	0	0	0	0	9672
6.3	62640	0	0	0	0	0	0	9618
6.3	62784	0	0	0	0	0	0	9858
6.3	62928	0	0	0	0	0	0	9762
6.3	63072	0	0	0	0	0	0	9843
6.3	63216	0	0	0	0	0	0	9630
6.3	63360	0	0	0	0	0	0	9600
6.3	63504	0	0	0	0	0	0	9759
6.3	63648	0	0	0	0	0	0	9804
6.3	63792	0	0	0	0	0	0	9750
6.3	63936	0	0	0	0	0	0	9801
6.3	64080	0	0	0	0	0	0	9861
6.3	64224	0	0	0	0	0	0	9930
6.3	64368	0	0	0	0	0	0	9807
6.3	64512	0	0	0	0	0	0	9834
6.3	64656	0	0	0	0	0	0	9792
6.3	64800	0	0	0	0	0	0	9918
6.3	64944	0	0	0	0	0	0	10107
6.3	65088	0	0	0	0	0	0	10107
6.3	65232	0	0	0	0	0	0	9885
6.3	65376	0	0	0	0	0	0	9807
6.3	65520	0	0	0	0	0	0	9993
6.3	65664	0	0	0	0	0	0	9867
6.3	65808	0	0	0	0	0	0	9810
6.3	65952	0	0	0	0	0	0	9888
6.3	66096	0	0	0	0	0	0	10008
6.3	66240	0	0	0	0	0	0	10128
6.3	66384	0	0	0	0	0	0	9894
6.3	66528	0	0	0	0	0	0	9837
6.3	66672	0	0	0	0	0	0	9651
6.3	66816	0	0	0	0	0	0	9870
6.3	66960	0	0	0	0	0	0	9993
6.3	67104	0	0	0	0	0	0	9864
6.3	67248	0	0	0	0	0	0	9579
6.3	67392	0	0	0	0	0	0	9696
6.3	67536	0	0	0	0	0	0	9816
6.3	67680	0	0	0	0	0	0	9864
6.3	67824	0	0	0	0	0	0	9885
6.3	67968	0	0	0	0	0	0	10179
6.3	68112	0	0	0	0	0	0	9948
6.3	68256	0	0	0	0	0	0	9708
6.3	68400	0	0	0	0	0	0	9975
6.3	68544	0	0	0	0	0	0	9900
6.3	68688	0	0	0	0	0	0	9633
6.3	68832	0	0	0	0	0	0	9534
6.3	68976	0	0	0	0	0	0	9582
6.3	69120	0	0	0	0	0	0	9813
7.3	43344	0	33	0	33	33	299.709	1041
7.3	43488	0	29	0	29	29	247.605	1071
7.3	43632	0	22	0	22	22	225.438	1062
7.3	43776	0	17	0	17	17	155.372	1023
7.3	43920	0	12	0	12	12	120.282	1113
7.3	44064	0	9	0	9	9	83.1994	1248
7.3	44208	0	6	0	6	6	61.1388	1185
7.3	44352	0	5	0	5	5	52.1038	1107
7.3	44496	0	4	0	4	4	41.0735	1164
7.3	44640	0	3	0	3	3	37.0828	1080
7.3	44784	0	1	0	1	1	11.0303	1059
7.3	44928	0	1	0	1	1	13.0256	1113
7.3	45072	0	1	0	1	1	13.0256	1113
7.3	45216	0	1	0	1	1	13.0256	1080
7.3	45360	0	1	0	1	1	13.0256	1029
7.3	45504	0	0	0	0	0	0	1101
7.3	45648	0	0	0	0	0	0	1101
7.3	45792	0	0	0	0	0	0	1065
7.3	45936	0	0	0	0	0	0	1074
7.3	46080	0	0	0	0	0	0	1083
7.3	46224	0	0	0	0	0	0	1086
7.3	46368	0	0	0	0	0	0	1104
7.3	46512	0	0	0	0	0	0	1173
7.3	46656	0	0	0	0	0	0	1143
7.3	46800	0	0	0	0	0	0	1164
7.3	46944	0	0	0	0	0	0	1224
7.3	47088	0	0	0	0	0	0	1188
7.3	47232	0	0	0	0	0	0	1131
7.3	47376	0	0	0	0	0	0	1032
7.3	47520	0	0	0	0	0	0	1104
7.3	47664	0	0	0	0	0	0	1113
7.3	47808	0	0	0	0	0	0	1134
7.3	47952	0	0	0	0	0	0	1110
7.3	48096	0	0	0	0	0	0	1062
7.3	48240	0	0	0	0	0	0	1065
7.3	48384	0	0	0	0	0	0	1092
7.3	48528	0	0	0	0	0	0	1137
7.3	48672	0	0	0	0	0	0	1050
7.3	48816	0	0	0	0	0	0	1155
7.3	48960	0	0	0	0	0	0	1143
7.3	49104	0	0	0	0	0	0	1125
7.3	49248	0	0	0	0	0	0	1062
7.3	49392	0	0	0	0	0	0	1161
7.3	49536	0	0	0	0	0	0	1167
7.3	49680	0	0	0	0	0	0	1161
7.3	49824	0	0	0	0	0	0	1119
7.3	49968	0	0	0	0	0	0	1122
7.3	50112	0	0	0	0	0	0	1155
7.3	50256	0	0	0	0	0	0	1077
7.3	50400	0	0	0	0	0	0	1155
7.3	50544	0	0	0	0	0	0	1158
7.3	50688	0	0	0	0	0	0	1068
7.3	50832	0	0	0	0	0	0	1134
7.3	50976	0	0	0	0	0	0	1149
7.3	51120	0	0	0	0	0	0	1122
7.3	51264	0	0	0	0	0	0	1140
7.3	51408	0	0	0	0	0	0	1131
7.3	51552	0	0	0	0	0	0	1185
7.3	51696	0	0	0	0	0	0	1194
7.3	51840	0	0	0	0	0	0	1131
7.3	51984	0	0	0	0	0	0	1074
7.3	52128	0	0	0	0	0	0	1110
7.3	52272	0	0	0	0	0	0	1059
7.3	52416	0	0	0	0	0	0	1065
7.3	52560	0	0	0	0	0	0	1128
7.3	52704	0	0	0	0	0	0	1062
7.3	52848	0	0	0	0	0	0	1062
7.3	52992	0	0	0	0	0	0	1032
7.3	53136	0	0	0	0	0	0	1074
7.3	53280	0	0	0	0	0	0	1134
7.3	53424	0	0	0	0	0	0	1041
7.3	53568	0	0	0	0	0	0	1053
7.3	53712	0	0	0	0	0	0	1083
7.3	53856	0	0	0	0	0	0	1149
7.3	54000	0	0	0	0	0	0	1086
7.3	54144	0	0	0	0	0	0	1119
7.3	54288	0	0	0	0	0	0	1155
7.3	54432	0	0	0	0	0	0	1143
7.3	54576	0	0	0	0	0	0	1056
7.3	54720	0	0	0	0	0	0	1101
7.3	54864	0	0	0	0	0	0	1128
7.3	55008	0	0	0	0	0	0	1155
7.3	55152	0	0	0	0	0	0	1164
7.3	55296	0	0	0	0	0	0	1125
7.3	55440	0	0	0	0	0	0	1149
7.3	55584	0	0	0	0	0	0	1116
7.3	55728	0	0	0	0	0	0	1206
7.3	55872	0	0	0	0	0	0	1194
7.3	56016	0	0	0	0	0	0	1146
7.3	56160	0	0	0	0	0	0	1101
7.3	56304	0	0	0	0	0	0	1146
7.3	56448	0	0	0	0	0	0	1191
7.3	56592	0	0	0	0	0	0	1089
7.3	56736	0	0	0	0	0	0	1107
7.3	56880	0	0	0	0	0	0	1083
7.3	57024	0	0	0	0	0	0	1083
7.3	57168	0	0	0	0	0	0	1080
7.3	57312	0	0	0	0	0	0	1080
7.3	57456	0	0	0	0	0	0	1065
7.3	57600	0	0	0	0	0	0	1083
7.3	57744	0	0	0	0	0	0	1164
7.3	57888	0	0	0	0	0	0	1152
7.3	58032	0	0	0	0	0	0	1089
7.3	58176	0	0	0	0	0	0	1086
7.3	58320	0	0	0	0	0	0	1104
7.3	58464	0	0	0	0	0	0	1161
7.3	58608	0	0	0	0	0	0	1158
7.3	58752	0	0	0	0	0	0	1134
7.3	58896	0	0	0	0	0	0	1101
7.3	59040	0	0	0	0	0	0	1116
7.3	59184	0	0	0	0	0	0	1125
7.3	59328	0	0	0	0	0	0	1068
7.3	59472	0	0	0	0	0	0	1047
7.3	59616	0	0	0	0	0	0	1083
7.3	59760	0	0	0	0	0	0	1155
7.3	59904	0	0	0	0	0	0	1230
7.3	60048	0	0	0	0	0	0	1152
7.3	60192	0	0	0	0	0	0	1173
7.3	60336	0	0	0	0	0	0	1140
7.3	60480	0	0	0	0	0	0	1095
7.3	60624	0	0	0	0	0	0	1092
7.3	60768	0	0	0	0	0	0	1119
7.3	60912	0	0	0	0	0	0	1098
7.3	61056	0	0	0	0	0	0	1194
7.3	61200	0	0	0	0	0	0	1206
7.3	61344	0	0	0	0	0	0	1116
7.3	61488	0	0	0	0	0	0	1128
7.3	61632	0	0	0	0	0	0	1269
7.3	61776	0	0	0	0	0	0	1245
7.3	61920	0	0	0	0	0	0	1206
7.3	62064	0	0	0	0	0	0	1146
7.3	62208	0	0	0	0	0	0	1242
7.3	62352	0	0	0	0	0	0	1218
7.3	62496	0	0	0	0	0	0	1170
7.3	62640	0	0	0	0	0	0	1119
7.3	62784	0	0	0	0	0	0	1062
7.3	62928	0	0	0	0	0	0	1095
7.3	63072	0	0	0	0	0	0	1134
7.3	63216	0	0	0	0	0	0	1101
7.3	63360	0	0	0	0	0	0	1035
7.3	63504	0	0	0	0	0	0	1107
7.3	63648	0	0	0	0	0	0	1095
7.3	63792	0	0	0	0	0	0	1110
7.3	63936	0	0	0	0	0	0	1110
7.3	64080	0	0	0	0	0	0	1137
7.3	64224	0	0	0	0	0	0	1113
7.3	64368	0	0	0	0	0	0	1086
7.3	64512	0	0	0	0	0	0	1107
7.3	64656	0	0	0	0	0	0	1116
7.3	64800	0	0	0	0	0	0	1119
7.3	64944	0	0	0	0	0	0	1113
7.3	65088	0	0	0	0	0	0	1080
7.3	65232	0	0	0	0	0	0	1041
7.3	65376	0	0	0	0	0	0	1149
7.3	65520	0	0	0	0	0	0	1233
7.3	65664	0	0	0	0	0	0	1275
7.3	65808	0	0	0	0	0	0	1203
7.3	65952	0	0	0	0	0	0	1116
7.3	66096	0	0	0	0	0	0	1086
7.3	66240	0	0	0	0	0	0	1050
7.3	66384	0	0	0	0	0	0	1218
7.3	66528	0	0	0	0	0	0	1131
7.3	66672	0	0	0	0	0	0	1149
7.3	66816	0	0	0	0	0	0	1098
7.3	66960	0	0	0	0	0	0	1092
7.3	67104	0	0	0	0	0	0	1122
7.3	67248	0	0	0	0	0	0	1080
7.3	67392	0	0	0	0	0	0	1065
7.3	67536	0	0	0	0	0	0	1068
7.3	67680	0	0	0	0	0	0	1101
7.3	67824	0	0	0	0	0	0	1092
7.3	67968	0	0	0	0	0	0	1059
7.3	68112	0	0	0	0	0	0	1122
7.3	68256	0	0	0	0	0	0	1143
7.3	68400	0	0	0	0	0	0	1095
7.3	68544	0	0	0	0	0	0	1044
7.3	68688	0	0	0	0	0	0	975
7.3	68832	0	0	0	0	0	0	987
7.3	68976	0	0	0	0	0	0	996
7.3	69120	0	0	0	0	0	0	1062
8.2	43344	0	40	0	40	40	207.368	1539
8.2	43488	0	30	0	30	30	52.1026	1578
8.2	43632	0	24	0	24	24	244.355	1653
8.2	43776	0	17	0	17	17	78.1551	1641
8.2	43920	0	12	0	12	12	50.1072	1725
8.2	44064	0	9	0	9	9	54.1004	1623
8.2	44208	0	5	0	5	5	28.0479	1578
8.2	44352	0	5	0	5	5	26.0513	1554
8.2	44496	0	5	0	5	5	24.0559	1560
8.2	44640	0	2	0	2	2	13.0256	1668
8.2	44784	0	1	0	1	1	13.0256	1590
8.2	44928	0	1	0	1	1	13.0256	1647
8.2	45072	0	1	0	1	1	13.0256	1560
8.2	45216	0	0	0	0	0	0	1452
8.2	45360	0	0	0	0	0	0	1392
8.2	45504	0	0	0	0	0	0	1389
8.2	45648	0	0	0	0	0	0	1404
8.2	45792	0	0	0	0	0	0	1425
8.2	45936	0	0	0	0	0	0	1395
8.2	46080	0	0	0	0	0	0	1440
8.2	46224	0	0	0	0	0	0	1479
8.2	46368	0	0	0	0	0	0	1521
8.2	46512	0	0	0	0	0	0	1560
8.2	46656	0	0	0	0	0	0	1551
8.2	46800	0	0	0	0	0	0	1467
8.2	46944	0	0	0	0	0	0	1512
8.2	47088	0	0	0	0	0	0	1461
8.2	47232	0	0	0	0	0	0	1491
8.2	47376	0	0	0	0	0	0	1527
8.2	47520	0	0	0	0	0	0	1395
8.2	47664	0	0	0	0	0	0	1446
8.2	47808	0	0	0	0	0	0	1479
8.2	47952	0	0	0	0	0	0	1461
8.2	48096	0	0	0	0	0	0	1545
8.2	48240	0	0	0	0	0	0	1485
8.2	48384	0	0	0	0	0	0	1479
8.2	48528	0	0	0	0	0	0	1530
8.2	48672	0	0	0	0	0	0	1563
8.2	48816	0	0	0	0	0	0	1524
8.2	48960	0	0	0	0	0	0	1536
8.2	49104	0	0	0	0	0	0	1542
8.2	49248	0	0	0	0	0	0	1545
8.2	49392	0	0	0	0	0	0	1533
8.2	49536	0	0	0	0	0	0	1494
8.2	49680	0	0	0	0	0	0	1539
8.2	49824	0	0	0	0	0	0	1497
8.2	49968	0	0	0	0	0	0	1518
8.2	50112	0	0	0	0	0	0	1455
8.2	50256	0	0	0	0	0	0	1473
8.2	50400	0	0	0	0	0	0	1497
8.2	50544	0	0	0	0	0	0	1461
8.2	50688	0	0	0	0	0	0	1509
8.2	50832	0	0	0	0	0	0	1557
8.2	50976	0	0	0	0	0	0	1512
8.2	51120	0	0	0	0	0	0	1512
8.2	51264	0	0	0	0	0	0	1539
8.2	51408	0	0	0	0	0	0	1524
8.2	51552	0	0	0	0	0	0	1476
8.2	51696	0	0	0	0	0	0	1479
8.2	51840	0	0	0	0	0	0	1521
8.2	51984	0	0	0	0	0	0	1512
8.2	52128	0	0	0	0	0	0	1416
8.2	52272	0	0	0	0	0	0	1557
8.2	52416	0	0	0	0	0	0	1545
8.2	52560	0	0	0	0	0	0	1494
8.2	52704	0	0	0	0	0	0	1428
8.2	52848	0	0	0	0	0	0	1371
8.2	52992	0	0	0	0	0	0	1536
8.2	53136	0	0	0	0	0	0	1575
8.2	53280	0	0	0	0	0	0	1497
8.2	53424	0	0	0	0	0	0	1437
8.2	53568	0	0	0	0	0	0	1491
8.2	53712	0	0	0	0	0	0	1557
8.2	53856	0	0	0	0	0	0	1596
8.2	54000	0	0	0	0	0	0	1428
8.2	54144	0	0	0	0	0	0	1584
8.2	54288	0	0	0	0	0	0	1524
8.2	54432	0	0	0	0	0	0	1503
8.2	54576	0	0	0	0	0	0	1515
8.2	54720	0	0	0	0	0	0	1509
8.2	54864	0	0	0	0	0	0	1497
8.2	55008	0	0	0	0	0	0	1485
8.2	55152	0	0	0	0	0	0	1461
8.2	55296	0	0	0	0	0	0	1503
8.2	55440	0	0	0	0	0	0	1461
8.2	55584	0	0	0	0	0	0	1509
8.2	55728	0	0	0	0	0	0	1587
8.2	55872	0	0	0	0	0	0	1533
8.2	56016	0	0	0	0	0	0	1617
8.2	56160	0	0	0	0	0	0	1650
8.2	56304	0	0	0	0	0	0	1533
8.2	56448	0	0	0	0	0	0	1548
8.2	56592	0	0	0	0	0	0	1518
8.2	56736	0	0	0	0	0	0	1506
8.2	56880	0	0	0	0	0	0	1419
8.2	57024	0	0	0	0	0	0	1515
8.2	57168	0	0	0	0	0	0	1593
8.2	57312	0	0	0	0	0	0	1704
8.2	57456	0	0	0	0	0	0	1575
8.2	57600	0	0	0	0	0	0	1578
8.2	57744	0	0	0	0	0	0	1563
8.2	57888	0	0	0	0	0	0	1506
8.2	58032	0	0	0	0	0	0	1512
8.2	58176	0	0	0	0	0	0	1593
8.2	58320	0	0	0	0	0	0	1626
8.2	58464	0	0	0	0	0	0	1476
8.2	58608	0	0	0	0	0	0	1479
8.2	58752	0	0	0	0	0	0	1611
8.2	58896	0	0	0	0	0	0	1629
8.2	59040	0	0	0	0	0	0	1635
8.2	59184	0	0	0	0	0	0	1608
8.2	59328	0	0	0	0	0	0	1578
8.2	59472	0	0	0	0	0	0	1539
8.2	59616	0	0	0	0	0	0	1560
8.2	59760	0	0	0	0	0	0	1536
8.2	59904	0	0	0	0	0	0	1461
8.2	60048	0	0	0	0	0	0	1443
8.2	60192	0	0	0	0	0	0	1515
8.2	60336	0	0	0	0	0	0	1491
8.2	60480	0	0	0	0	0	0	1476
8.2	60624	0	0	0	0	0	0	1485
8.2	60768	0	0	0	0	0	0	1596
8.2	60912	0	0	0	0	0	0	1524
8.2	61056	0	0	0	0	0	0	1569
8.2	61200	0	0	0	0	0	0	1617
8.2	61344	0	0	0	0	0	0	1551
8.2	61488	0	0	0	0	0	0	1494
8.2	61632	0	0	0	0	0	0	1410
8.2	61776	0	0	0	0	0	0	1518
8.2	61920	0	0	0	0	0	0	1506
8.2	62064	0	0	0	0	0	0	1602
8.2	62208	0	0	0	0	0	0	1506
8.2	62352	0	0	0	0	0	0	1467
8.2	62496	0	0	0	0	0	0	1443
8.2	62640	0	0	0	0	0	0	1431
8.2	62784	0	0	0	0	0	0	1503
8.2	62928	0	0	0	0	0	0	1506
8.2	63072	0	0	0	0	0	0	1506
8.2	63216	0	0	0	0	0	0	1524
8.2	63360	0	0	0	0	0	0	1497
8.2	63504	0	0	0	0	0	0	1476
8.2	63648	0	0	0	0	0	0	1497
8.2	63792	0	0	0	0	0	0	1524
8.2	63936	0	0	0	0	0	0	1548
8.2	64080	0	0	0	0	0	0	1611
8.2	64224	0	0	0	0	0	0	1572
8.2	64368	0	0	0	0	0	0	1488
8.2	64512	0	0	0	0	0	0	1419
8.2	64656	0	0	0	0	0	0	1479
8.2	64800	0	0	0	0	0	0	1548
8.2	64944	0	0	0	0	0	0	1593
8.2	65088	0	0	0	0	0	0	1545
8.2	65232	0	0	0	0	0	0	1545
8.2	65376	0	0	0	0	0	0	1599
8.2	65520	0	0	0	0	0	0	1563
8.2	65664	0	0	0	0	0	0	1587
8.2	65808	0	0	0	0	0	0	1575
8.2	65952	0	0	0	0	0	0	1545
8.2	66096	0	0	0	0	0	0	1485
8.2	66240	0	0	0	0	0	0	1509
8.2	66384	0	0	0	0	0	0	1599
8.2	66528	0	0	0	0	0	0	1536
8.2	66672	0	0	0	0	0	0	1593
8.2	66816	0	0	0	0	0	0	1527
8.2	66960	0	0	0	0	0	0	1536
8.2	67104	0	0	0	0	0	0	1608
8.2	67248	0	0	0	0	0	0	1599
8.2	67392	0	0	0	0	0	0	1569
8.2	67536	0	0	0	0	0	0	1596
8.2	67680	0	0	0	0	0	0	1521
8.2	67824	0	0	0	0	0	0	1491
8.2	67968	0	0	0	0	0	0	1494
8.2	68112	0	0	0	0	0	0	1521
8.2	68256	0	0	0	0	0	0	1581
8.2	68400	0	0	0	0	0	0	1434
8.2	68544	0	0	0	0	0	0	1497
8.2	68688	0	0	0	0	0	0	1479
8.2	68832	0	0	0	0	0	0	1491
8.2	68976	0	0	0	0	0	0	1485
8.2	69120	0	0	0	0	0	0	1488
9.3	43344	56	226	0	226	282	5812.42	4287
9.3	43488	37	195	0	195	232	4453.03	4094
9.3	43632	21	163	0	163	184	3178.79	3717
9.3	43776	24	126	0	126	150	2716.4	3510
9.3	43920	20	96	0	96	116	2078	3510
9.3	44064	22	80	0	80	102	1864.96	3269
9.3	44208	13	64	0	64	77	1363.77	3311
9.3	44352	11	53	0	53	64	1070.7	3643
9.3	44496	4	33	0	33	37	547.415	3498
9.3	44640	0	23	0	23	23	268.19	3153
9.3	44784	0	16	0	16	16	138.089	3027
9.3	44928	0	10	0	10	10	88.064	2892
9.3	45072	0	8	0	8	8	38.0351	2937
9.3	45216	0	6	0	6	6	34.0392	3030
9.3	45360	0	2	0	2	2	19.0175	3075
9.3	45504	0	1	0	1	1	0	3003
9.3	45648	0	1	0	1	1	0	2955
9.3	45792	0	1	0	1	1	0	2940
9.3	45936	0	1	0	1	1	0	3012
9.3	46080	0	0	0	0	0	0	3099
9.3	46224	0	0	0	0	0	0	3186
9.3	46368	0	0	0	0	0	0	3183
9.3	46512	0	0	0	0	0	0	3273
9.3	46656	0	0	0	0	0	0	3141
9.3	46800	0	0	0	0	0	0	3081
9.3	46944	0	0	0	0	0	0	3345
9.3	47088	0	0	0	0	0	0	3246
9.3	47232	0	0	0	0	0	0	3147
9.3	47376	0	0	0	0	0	0	3195
9.3	47520	0	0	0	0	0	0	3207
9.3	47664	0	0	0	0	0	0	3159
9.3	47808	0	0	0	0	0	0	3207
9.3	47952	0	0	0	0	0	0	3153
9.3	48096	0	0	0	0	0	0	3411
9.3	48240	0	0	0	0	0	0	3357
9.3	48384	0	0	0	0	0	0	3351
9.3	48528	0	0	0	0	0	0	3216
9.3	48672	0	0	0	0	0	0	3180
9.3	48816	0	0	0	0	0	0	3267
9.3	48960	0	0	0	0	0	0	3225
9.3	49104	0	0	0	0	0	0	3174
9.3	49248	0	0	0	0	0	0	3213
9.3	49392	0	0	0	0	0	0	3273
9.3	49536	0	0	0	0	0	0	3336
9.3	49680	0	0	0	0	0	0	3249
9.3	49824	0	0	0	0	0	0	3189
9.3	49968	0	0	0	0	0	0	3291
9.3	50112	0	0	0	0	0	0	3234
9.3	50256	0	0	0	0	0	0	3222
9.3	50400	0	0	0	0	0	0	3138
9.3	50544	0	0	0	0	0	0	3330
9.3	50688	0	0	0	0	0	0	3366
9.3	50832	0	0	0	0	0	0	3369
9.3	50976	0	0	0	0	0	0	3438
9.3	51120	0	0	0	0	0	0	3513
9.3	51264	0	0	0	0	0	0	3486
9.3	51408	0	0	0	0	0	0	3387
9.3	51552	0	0	0	0	0	0	3318
9.3	51696	0	0	0	0	0	0	3207
9.3	51840	0	0	0	0	0	0	3249
9.3	51984	0	0	0	0	0	0	3267
9.3	52128	0	0	0	0	0	0	3405
9.3	52272	0	0	0	0	0	0	3453
9.3	52416	0	0	0	0	0	0	3393
9.3	52560	0	0	0	0	0	0	3336
9.3	52704	0	0	0	0	0	0	3354
9.3	52848	0	0	0	0	0	0	3387
9.3	52992	0	0	0	0	0	0	3471
9.3	53136	0	0	0	0	0	0	3402
9.3	53280	0	0	0	0	0	0	3312
9.3	53424	0	0	0	0	0	0	3501
9.3	53568	0	0	0	0	0	0	3414
9.3	53712	0	0	0	0	0	0	3384
9.3	53856	0	0	0	0	0	0	3300
9.3	54000	0	0	0	0	0	0	3417
9.3	54144	0	0	0	0	0	0	3288
9.3	54288	0	0	0	0	0	0	3339
9.3	54432	0	0	0	0	0	0	3399
9.3	54576	0	0	0	0	0	0	3369
9.3	54720	0	0	0	0	0	0	3303
9.3	54864	0	0	0	0	0	0	3180
9.3	55008	0	0	0	0	0	0	3261
9.3	55152	0	0	0	0	0	0	3306
9.3	55296	0	0	0	0	0	0	3306
9.3	55440	0	0	0	0	0	0	3477
9.3	55584	0	0	0	0	0	0	3423
9.3	55728	0	0	0	0	0	0	3108
9.3	55872	0	0	0	0	0	0	3282
9.3	56016	0	0	0	0	0	0	3363
9.3	56160	0	0	0	0	0	0	3198
9.3	56304	0	0	0	0	0	0	3273
9.3	56448	0	0	0	0	0	0	3411
9.3	56592	0	0	0	0	0	0	3441
9.3	56736	0	0	0	0	0	0	3228
9.3	56880	0	0	0	0	0	0	3150
9.3	57024	0	0	0	0	0	0	3126
9.3	57168	0	0	0	0	0	0	3243
9.3	57312	0	0	0	0	0	0	3174
9.3	57456	0	0	0	0	0	0	3267
9.3	57600	0	0	0	0	0	0	3333
9.3	57744	0	0	0	0	0	0	3369
9.3	57888	0	0	0	0	0	0	3450
9.3	58032	0	0	0	0	0	0	3315
9.3	58176	0	0	0	0	0	0	3471
9.3	58320	0	0	0	0	0	0	3567
9.3	58464	0	0	0	0	0	0	3312
9.3	58608	0	0	0	0	0	0	3348
9.3	58752	0	0	0	0	0	0	3336
9.3	58896	0	0	0	0	0	0	3354
9.3	59040	0	0	0	0	0	0	3387
9.3	59184	0	0	0	0	0	0	3393
9.3	59328	0	0	0	0	0	0	3162
9.3	59472	0	0	0	0	0	0	3201
9.3	59616	0	0	0	0	0	0	3426
9.3	59760	0	0	0	0	0	0	3387
9.3	59904	0	0	0	0	0	0	3501
9.3	60048	0	0	0	0	0	0	3408
9.3	60192	0	0	0	0	0	0	3390
9.3	60336	0	0	0	0	0	0	3408
9.3	60480	0	0	0	0	0	0	3492
9.3	60624	0	0	0	0	0	0	3351
9.3	60768	0	0	0	0	0	0	3336
9.3	60912	0	0	0	0	0	0	3243
9.3	61056	0	0	0	0	0	0	3399
9.3	61200	0	0	0	0	0	0	3495
9.3	61344	0	0	0	0	0	0	3399
9.3	61488	0	0	0	0	0	0	3468
9.3	61632	0	0	0	0	0	0	3429
9.3	61776	0	0	0	0	0	0	3195
9.3	61920	0	0	0	0	0	0	3252
9.3	62064	0	0	0	0	0	0	3429
9.3	62208	0	0	0	0	0	0	3369
9.3	62352	0	0	0	0	0	0	3354
9.3	62496	0	0	0	0	0	0	3459
9.3	62640	0	0	0	0	0	0	3393
9.3	62784	0	0	0	0	0	0	3240
9.3	62928	0	0	0	0	0	0	3306
9.3	63072	0	0	0	0	0	0	3300
9.3	63216	0	0	0	0	0	0	3225
9.3	63360	0	0	0	0	0	0	3270
9.3	63504	0	0	0	0	0	0	3177
9.3	63648	0	0	0	0	0	0	3336
9.3	63792	0	0	0	0	0	0	3369
9.3	63936	0	0	0	0	0	0	3345
9.3	64080	0	0	0	0	0	0	3360
9.3	64224	0	0	0	0	0	0	3276
9.3	64368	0	0	0	0	0	0	3183
9.3	64512	0	0	0	0	0	0	3441
9.3	64656	0	0	0	0	0	0	3303
9.3	64800	0	0	0	0	0	0	3276
9.3	64944	0	0	0	0	0	0	3342
9.3	65088	0	0	0	0	0	0	3342
9.3	65232	0	0	0	0	0	0	3372
9.3	65376	0	0	0	0	0	0	3300
9.3	65520	0	0	0	0	0	0	3285
9.3	65664	0	0	0	0	0	0	3297
9.3	65808	0	0	0	0	0	0	3351
9.3	65952	0	0	0	0	0	0	3363
9.3	66096	0	0	0	0	0	0	3435
9.3	66240	0	0	0	0	0	0	3315
9.3	66384	0	0	0	0	0	0	3285
9.3	66528	0	0	0	0	0	0	3372
9.3	66672	0	0	0	0	0	0	3291
9.3	66816	0	0	0	0	0	0	3438
9.3	66960	0	0	0	0	0	0	3408
9.3	67104	0	0	0	0	0	0	3306
9.3	67248	0	0	0	0	0	0	3117
9.3	67392	0	0	0	0	0	0	3291
9.3	67536	0	0	0	0	0	0	3285
9.3	67680	0	0	0	0	0	0	3447
9.3	67824	0	0	0	0	0	0	3393
9.3	67968	0	0	0	0	0	0	3594
9.3	68112	0	0	0	0	0	0	3387
9.3	68256	0	0	0	0	0	0	3291
9.3	68400	0	0	0	0	0	0	3246
9.3	68544	0	0	0	0	0	0	3249
9.3	68688	0	0	0	0	0	0	3234
9.3	68832	0	0	0	0	0	0	3387
9.3	68976	0	0	0	0	0	0	3300
9.3	69120	0	0	0	0	0	0	3261
10.2	43344	0	62	0	62	62	307.801	1194
10.2	43488	0	54	0	54	54	318.713	1194
10.2	43632	0	51	0	51	51	333.631	1185
10.2	43776	0	46	0	46	46	279.636	1086
10.2	43920	0	39	0	39	39	269.45	1104
10.2	44064	0	35	0	35	35	206.527	1092
10.2	44208	0	30	0	30	30	195.387	1146
10.2	44352	0	24	0	24	24	157.361	1182
10.2	44496	0	21	0	21	21	168.287	1167
10.2	44640	0	17	0	17	17	143.283	1170
10.2	44784	0	12	0	12	12	85.1935	1092
10.2	44928	0	11	0	11	11	87.1901	1125
10.2	45072	0	6	0	6	6	35.0862	1158
10.2	45216	0	4	0	4	4	26.0513	1197
10.2	45360	0	3	0	3	3	13.0256	1179
10.2	45504	0	2	0	2	2	13.0256	1203
10.2	45648	0	2	0	2	2	13.0256	1248
10.2	45792	0	2	0	2	2	13.0256	1200
10.2	45936	0	1	0	1	1	13.0256	1182
10.2	46080	0	1	0	1	1	13.0256	1119
10.2	46224	0	1	0	1	1	13.0256	1104
10.2	46368	0	1	0	1	1	15.0222	1143
10.2	46512	0	1	0	1	1	15.0222	1092
10.2	46656	0	1	0	1	1	13.0256	1143
10.2	46800	0	1	0	1	1	13.0256	1164
10.2	46944	0	1	0	1	1	13.0256	1128
10.2	47088	0	0	0	0	0	0	1113
10.2	47232	0	0	0	0	0	0	1053
10.2	47376	0	0	0	0	0	0	1071
10.2	47520	0	0	0	0	0	0	1137
10.2	47664	0	0	0	0	0	0	1146
10.2	47808	0	0	0	0	0	0	1062
10.2	47952	0	0	0	0	0	0	1038
10.2	48096	0	0	0	0	0	0	1050
10.2	48240	0	0	0	0	0	0	1062
10.2	48384	0	0	0	0	0	0	1158
10.2	48528	0	0	0	0	0	0	1164
10.2	48672	0	0	0	0	0	0	1071
10.2	48816	0	0	0	0	0	0	1119
10.2	48960	0	0	0	0	0	0	1149
10.2	49104	0	0	0	0	0	0	1242
10.2	49248	0	0	0	0	0	0	1146
10.2	49392	0	0	0	0	0	0	1149
10.2	49536	0	0	0	0	0	0	1071
10.2	49680	0	0	0	0	0	0	1140
10.2	49824	0	0	0	0	0	0	1176
10.2	49968	0	0	0	0	0	0	1155
10.2	50112	0	0	0	0	0	0	1209
10.2	50256	0	0	0	0	0	0	1194
10.2	50400	0	0	0	0	0	0	1158
10.2	50544	0	0	0	0	0	0	1314
10.2	50688	0	0	0	0	0	0	1143
10.2	50832	0	0	0	0	0	0	1050
10.2	50976	0	0	0	0	0	0	1107
10.2	51120	0	0	0	0	0	0	1200
10.2	51264	0	0	0	0	0	0	1137
10.2	51408	0	0	0	0	0	0	1134
10.2	51552	0	0	0	0	0	0	1158
10.2	51696	0	0	0	0	0	0	1167
10.2	51840	0	0	0	0	0	0	1227
10.2	51984	0	0	0	0	0	0	1185
10.2	52128	0	0	0	0	0	0	1110
10.2	52272	0	0	0	0	0	0	1197
10.2	52416	0	0	0	0	0	0	1134
10.2	52560	0	0	0	0	0	0	1167
10.2	52704	0	0	0	0	0	0	1152
10.2	52848	0	0	0	0	0	0	1188
10.2	52992	0	0	0	0	0	0	1173
10.2	53136	0	0	0	0	0	0	1161
10.2	53280	0	0	0	0	0	0	1131
10.2	53424	0	0	0	0	0	0	1170
10.2	53568	0	0	0	0	0	0	1152
10.2	53712	0	0	0	0	0	0	1182
10.2	53856	0	0	0	0	0	0	1197
10.2	54000	0	0	0	0	0	0	1170
10.2	54144	0	0	0	0	0	0	1194
10.2	54288	0	0	0	0	0	0	1224
10.2	54432	0	0	0	0	0	0	1131
10.2	54576	0	0	0	0	0	0	1107
10.2	54720	0	0	0	0	0	0	1149
10.2	54864	0	0	0	0	0	0	1095
10.2	55008	0	0	0	0	0	0	1167
10.2	55152	0	0	0	0	0	0	1251
10.2	55296	0	0	0	0	0	0	1224
10.2	55440	0	0	0	0	0	0	1185
10.2	55584	0	0	0	0	0	0	1149
10.2	55728	0	0	0	0	0	0	1098
10.2	55872	0	0	0	0	0	0	1080
10.2	56016	0	0	0	0	0	0	1158
10.2	56160	0	0	0	0	0	0	1131
10.2	56304	0	0	0	0	0	0	1092
10.2	56448	0	0	0	0	0	0	1152
10.2	56592	0	0	0	0	0	0	1197
10.2	56736	0	0	0	0	0	0	1104
10.2	56880	0	0	0	0	0	0	1164
10.2	57024	0	0	0	0	0	0	1140
10.2	57168	0	0	0	0	0	0	1164
10.2	57312	0	0	0	0	0	0	1020
10.2	57456	0	0	0	0	0	0	1170
10.2	57600	0	0	0	0	0	0	1212
10.2	57744	0	0	0	0	0	0	1128
10.2	57888	0	0	0	0	0	0	1071
10.2	58032	0	0	0	0	0	0	1140
10.2	58176	0	0	0	0	0	0	1191
10.2	58320	0	0	0	0	0	0	1116
10.2	58464	0	0	0	0	0	0	1116
10.2	58608	0	0	0	0	0	0	1191
10.2	58752	0	0	0	0	0	0	1206
10.2	58896	0	0	0	0	0	0	1128
10.2	59040	0	0	0	0	0	0	1158
10.2	59184	0	0	0	0	0	0	1149
10.2	59328	0	0	0	0	0	0	1224
10.2	59472	0	0	0	0	0	0	1107
10.2	59616	0	0	0	0	0	0	1188
10.2	59760	0	0	0	0	0	0	1134
10.2	59904	0	0	0	0	0	0	1170
10.2	60048	0	0	0	0	0	0	1140
10.2	60192	0	0	0	0	0	0	1149
10.2	60336	0	0	0	0	0	0	1095
10.2	60480	0	0	0	0	0	0	975
10.2	60624	0	0	0	0	0	0	1137
10.2	60768	0	0	0	0	0	0	1128
10.2	60912	0	0	0	0	0	0	1062
10.2	61056	0	0	0	0	0	0	1050
10.2	61200	0	0	0	0	0	0	1059
10.2	61344	0	0	0	0	0	0	1053
10.2	61488	0	0	0	0	0	0	972
10.2	61632	0	0	0	0	0	0	1146
10.2	61776	0	0	0	0	0	0	1074
10.2	61920	0	0	0	0	0	0	1074
10.2	62064	0	0	0	0	0	0	1146
10.2	62208	0	0	0	0	0	0	1113
10.2	62352	0	0	0	0	0	0	999
10.2	62496	0	0	0	0	0	0	1104
10.2	62640	0	0	0	0	0	0	1068
10.2	62784	0	0	0	0	0	0	1173
10.2	62928	0	0	0	0	0	0	1107
10.2	63072	0	0	0	0	0	0	1029
10.2	63216	0	0	0	0	0	0	1098
10.2	63360	0	0	0	0	0	0	1062
10.2	63504	0	0	0	0	0	0	1143
10.2	63648	0	0	0	0	0	0	1170
10.2	63792	0	0	0	0	0	0	1185
10.2	63936	0	0	0	0	0	0	1215
10.2	64080	0	0	0	0	0	0	1134
10.2	64224	0	0	0	0	0	0	1134
10.2	64368	0	0	0	0	0	0	1173
10.2	64512	0	0	0	0	0	0	1146
10.2	64656	0	0	0	0	0	0	1173
10.2	64800	0	0	0	0	0	0	1140
10.2	64944	0	0	0	0	0	0	1191
10.2	65088	0	0	0	0	0	0	1209
10.2	65232	0	0	0	0	0	0	1167
10.2	65376	0	0	0	0	0	0	1152
10.2	65520	0	0	0	0	0	0	1173
10.2	65664	0	0	0	0	0	0	1239
10.2	65808	0	0	0	0	0	0	1065
10.2	65952	0	0	0	0	0	0	1104
10.2	66096	0	0	0	0	0	0	1137
10.2	66240	0	0	0	0	0	0	1083
10.2	66384	0	0	0	0	0	0	1122
10.2	66528	0	0	0	0	0	0	1095
10.2	66672	0	0	0	0	0	0	1095
10.2	66816	0	0	0	0	0	0	1137
10.2	66960	0	0	0	0	0	0	1107
10.2	67104	0	0	0	0	0	0	1065
10.2	67248	0	0	0	0	0	0	1074
10.2	67392	0	0	0	0	0	0	1089
10.2	67536	0	0	0	0	0	0	1116
10.2	67680	0	0	0	0	0	0	1134
10.2	67824	0	0	0	0	0	0	1131
10.2	67968	0	0	0	0	0	0	1113
10.2	68112	0	0	0	0	0	0	1068
10.2	68256	0	0	0	0	0	0	1122
10.2	68400	0	0	0	0	0	0	1083
10.2	68544	0	0	0	0	0	0	1122
10.2	68688	0	0	0	0	0	0	1098
10.2	68832	0	0	0	0	0	0	1113
10.2	68976	0	0	0	0	0	0	1176
10.2	69120	0	0	0	0	0	0	1203
11.1	43344	0	30	0	30	30	55.1515	879
11.1	43488	0	27	0	27	27	51.165	771
11.1	43632	0	22	0	22	22	40.1347	816
11.1	43776	0	18	0	18	18	40.1347	840
11.1	43920	0	14	0	14	14	33.0909	729
11.1	44064	0	10	0	10	10	20.0673	708
11.1	44208	0	8	0	8	8	49.1738	804
11.1	44352	0	5	0	5	5	0	834
11.1	44496	0	5	0	5	5	0	921
11.1	44640	0	4	0	4	4	0	909
11.1	44784	0	3	0	3	3	18.0741	885
11.1	44928	0	3	0	3	3	18.0741	930
11.1	45072	0	3	0	3	3	0	912
11.1	45216	0	3	0	3	3	0	894
11.1	45360	0	1	0	1	1	0	837
11.1	45504	0	1	0	1	1	0	696
11.1	45648	0	1	0	1	1	0	807
11.1	45792	0	0	0	0	0	0	825
11.1	45936	0	0	0	0	0	0	876
11.1	46080	0	0	0	0	0	0	984
11.1	46224	0	0	0	0	0	0	954
11.1	46368	0	0	0	0	0	0	795
11.1	46512	0	0	0	0	0	0	786
11.1	46656	0	0	0	0	0	0	783
11.1	46800	0	0	0	0	0	0	720
11.1	46944	0	0	0	0	0	0	783
11.1	47088	0	0	0	0	0	0	816
11.1	47232	0	0	0	0	0	0	846
11.1	47376	0	0	0	0	0	0	843
11.1	47520	0	0	0	0	0	0	771
11.1	47664	0	0	0	0	0	0	792
11.1	47808	0	0	0	0	0	0	780
11.1	47952	0	0	0	0	0	0	804
11.1	48096	0	0	0	0	0	0	765
11.1	48240	0	0	0	0	0	0	759
11.1	48384	0	0	0	0	0	0	828
11.1	48528	0	0	0	0	0	0	753
11.1	48672	0	0	0	0	0	0	702
11.1	48816	0	0	0	0	0	0	726
11.1	48960	0	0	0	0	0	0	798
11.1	49104	0	0	0	0	0	0	834
11.1	49248	0	0	0	0	0	0	873
11.1	49392	0	0	0	0	0	0	867
11.1	49536	0	0	0	0	0	0	819
11.1	49680	0	0	0	0	0	0	807
11.1	49824	0	0	0	0	0	0	735
11.1	49968	0	0	0	0	0	0	822
11.1	50112	0	0	0	0	0	0	834
11.1	50256	0	0	0	0	0	0	828
11.1	50400	0	0	0	0	0	0	798
11.1	50544	0	0	0	0	0	0	840
11.1	50688	0	0	0	0	0	0	750
11.1	50832	0	0	0	0	0	0	771
11.1	50976	0	0	0	0	0	0	867
11.1	51120	0	0	0	0	0	0	780
11.1	51264	0	0	0	0	0	0	822
11.1	51408	0	0	0	0	0	0	780
11.1	51552	0	0	0	0	0	0	849
11.1	51696	0	0	0	0	0	0	756
11.1	51840	0	0	0	0	0	0	849
11.1	51984	0	0	0	0	0	0	879
11.1	52128	0	0	0	0	0	0	942
11.1	52272	0	0	0	0	0	0	900
11.1	52416	0	0	0	0	0	0	894
11.1	52560	0	0	0	0	0	0	831
11.1	52704	0	0	0	0	0	0	861
11.1	52848	0	0	0	0	0	0	885
11.1	52992	0	0	0	0	0	0	795
11.1	53136	0	0	0	0	0	0	828
11.1	53280	0	0	0	0	0	0	816
11.1	53424	0	0	0	0	0	0	849
11.1	53568	0	0	0	0	0	0	867
11.1	53712	0	0	0	0	0	0	813
11.1	53856	0	0	0	0	0	0	840
11.1	54000	0	0	0	0	0	0	837
11.1	54144	0	0	0	0	0	0	864
11.1	54288	0	0	0	0	0	0	951
11.1	54432	0	0	0	0	0	0	960
11.1	54576	0	0	0	0	0	0	942
11.1	54720	0	0	0	0	0	0	867
11.1	54864	0	0	0	0	0	0	846
11.1	55008	0	0	0	0	0	0	831
11.1	55152	0	0	0	0	0	0	771
11.1	55296	0	0	0	0	0	0	789
11.1	55440	0	0	0	0	0	0	822
11.1	55584	0	0	0	0	0	0	777
11.1	55728	0	0	0	0	0	0	792
11.1	55872	0	0	0	0	0	0	804
11.1	56016	0	0	0	0	0	0	777
11.1	56160	0	0	0	0	0	0	888
11.1	56304	0	0	0	0	0	0	900
11.1	56448	0	0	0	0	0	0	891
11.1	56592	0	0	0	0	0	0	813
11.1	56736	0	0	0	0	0	0	831
11.1	56880	0	0	0	0	0	0	807
11.1	57024	0	0	0	0	0	0	786
11.1	57168	0	0	0	0	0	0	864
11.1	57312	0	0	0	0	0	0	840
11.1	57456	0	0	0	0	0	0	822
11.1	57600	0	0	0	0	0	0	891
11.1	57744	0	0	0	0	0	0	807
11.1	57888	0	0	0	0	0	0	795
11.1	58032	0	0	0	0	0	0	801
11.1	58176	0	0	0	0	0	0	873
11.1	58320	0	0	0	0	0	0	894
11.1	58464	0	0	0	0	0	0	849
11.1	58608	0	0	0	0	0	0	864
11.1	58752	0	0	0	0	0	0	828
11.1	58896	0	0	0	0	0	0	792
11.1	59040	0	0	0	0	0	0	852
11.1	59184	0	0	0	0	0	0	831
11.1	59328	0	0	0	0	0	0	927
11.1	59472	0	0	0	0	0	0	933
11.1	59616	0	0	0	0	0	0	885
11.1	59760	0	0	0	0	0	0	792
11.1	59904	0	0	0	0	0	0	849
11.1	60048	0	0	0	0	0	0	861
11.1	60192	0	0	0	0	0	0	768
11.1	60336	0	0	0	0	0	0	777
11.1	60480	0	0	0	0	0	0	852
11.1	60624	0	0	0	0	0	0	828
11.1	60768	0	0	0	0	0	0	810
11.1	60912	0	0	0	0	0	0	798
11.1	61056	0	0	0	0	0	0	837
11.1	61200	0	0	0	0	0	0	879
11.1	61344	0	0	0	0	0	0	885
11.1	61488	0	0	0	0	0	0	870
11.1	61632	0	0	0	0	0	0	846
11.1	61776	0	0	0	0	0	0	807
11.1	61920	0	0	0	0	0	0	804
11.1	62064	0	0	0	0	0	0	858
11.1	62208	0	0	0	0	0	0	777
11.1	62352	0	0	0	0	0	0	822
11.1	62496	0	0	0	0	0	0	783
11.1	62640	0	0	0	0	0	0	798
11.1	62784	0	0	0	0	0	0	795
11.1	62928	0	0	0	0	0	0	891
11.1	63072	0	0	0	0	0	0	840
11.1	63216	0	0	0	0	0	0	732
11.1	63360	0	0	0	0	0	0	780
11.1	63504	0	0	0	0	0	0	801
11.1	63648	0	0	0	0	0	0	777
11.1	63792	0	0	0	0	0	0	816
11.1	63936	0	0	0	0	0	0	768
11.1	64080	0	0	0	0	0	0	741
11.1	64224	0	0	0	0	0	0	759
11.1	64368	0	0	0	0	0	0	828
11.1	64512	0	0	0	0	0	0	804
11.1	64656	0	0	0	0	0	0	792
11.1	64800	0	0	0	0	0	0	795
11.1	64944	0	0	0	0	0	0	915
11.1	65088	0	0	0	0	0	0	840
11.1	65232	0	0	0	0	0	0	762
11.1	65376	0	0	0	0	0	0	777
11.1	65520	0	0	0	0	0	0	801
11.1	65664	0	0	0	0	0	0	804
11.1	65808	0	0	0	0	0	0	894
11.1	65952	0	0	0	0	0	0	837
11.1	66096	0	0	0	0	0	0	858
11.1	66240	0	0	0	0	0	0	891
11.1	66384	0	0	0	0	0	0	801
11.1	66528	0	0	0	0	0	0	828
11.1	66672	0	0	0	0	0	0	843
11.1	66816	0	0	0	0	0	0	825
11.1	66960	0	0	0	0	0	0	825
11.1	67104	0	0	0	0	0	0	807
11.1	67248	0	0	0	0	0	0	882
11.1	67392	0	0	0	0	0	0	798
11.1	67536	0	0	0	0	0	0	738
11.1	67680	0	0	0	0	0	0	816
11.1	67824	0	0	0	0	0	0	885
11.1	67968	0	0	0	0	0	0	873
11.1	68112	0	0	0	0	0	0	798
11.1	68256	0	0	0	0	0	0	777
11.1	68400	0	0	0	0	0	0	813
11.1	68544	0	0	0	0	0	0	774
11.1	68688	0	0	0	0	0	0	780
11.1	68832	0	0	0	0	0	0	828
11.1	68976	0	0	0	0	0	0	780
11.1	69120	0	0	0	0	0	0	759
12.3	43344	0	27	0	27	27	22.0606	1563
12.3	43488	0	24	0	24	24	26.0513	1617
12.3	43632	0	21	0	21	21	13.0256	1656
12.3	43776	0	19	0	19	19	11.0303	1716
12.3	43920	0	17	0	17	17	13.0256	1650
12.3	44064	0	14	0	14	14	13.0256	1644
12.3	44208	0	10	0	10	10	13.0256	1635
12.3	44352	0	8	0	8	8	13.0256	1536
12.3	44496	0	8	0	8	8	11.0303	1590
12.3	44640	0	6	0	6	6	11.0303	1596
12.3	44784	0	5	0	5	5	11.0303	1437
12.3	44928	0	2	0	2	2	0	1470
12.3	45072	0	2	0	2	2	0	1560
12.3	45216	0	2	0	2	2	0	1536
12.3	45360	0	2	0	2	2	0	1557
12.3	45504	0	1	0	1	1	0	1491
12.3	45648	0	0	0	0	0	0	1503
12.3	45792	0	0	0	0	0	0	1566
12.3	45936	0	0	0	0	0	0	1518
[truncated: 34,001 more rows]
