# Supplementary material for: GEODE: an in silico tool that translates in vitro to in vivo predictions of tuberculosis antibiotic combination efficacy
Source: Front Pharmacol. 2025 Oct 17;16:1639673. doi: 10.3389/fphar.2025.1639673 (PMC12575316; doi:10.3389/fphar.2025.1639673)
Supplement: Supplementary file 2 [file Supplementaryfile4.zip › simulation_data/HRZM-NNNH-mean.csv]

exp	time	Int.Mtb.	Ext.Mtb.	repExtMtb	NonReplExt.Mtb.	TotMtb.	TotMtbInGranScaledRing	TotPethot
2.2	43344	0	18	0	18	18	105.259	984
2.2	43488	0	14	0	14	14	109.254	981
2.2	43632	0	11	0	11	11	96.2283	1014
2.2	43776	0	5	0	5	5	48.1131	1092
2.2	43920	0	5	0	5	5	44.1266	1161
2.2	44064	0	4	0	4	4	37.0828	1104
2.2	44208	0	2	0	2	2	13.0256	1131
2.2	44352	0	2	0	2	2	26.0525	1065
2.2	44496	0	2	0	2	2	11.0303	1113
2.2	44640	0	0	0	0	0	0	1134
2.2	44784	0	0	0	0	0	0	1074
2.2	44928	0	0	0	0	0	0	1038
2.2	45072	0	0	0	0	0	0	993
2.2	45216	0	0	0	0	0	0	984
2.2	45360	0	0	0	0	0	0	939
2.2	45504	0	0	0	0	0	0	990
2.2	45648	0	0	0	0	0	0	1032
2.2	45792	0	0	0	0	0	0	1080
2.2	45936	0	0	0	0	0	0	1023
2.2	46080	0	0	0	0	0	0	1047
2.2	46224	0	0	0	0	0	0	1020
2.2	46368	0	0	0	0	0	0	1035
2.2	46512	0	0	0	0	0	0	987
2.2	46656	0	0	0	0	0	0	957
2.2	46800	0	0	0	0	0	0	996
2.2	46944	0	0	0	0	0	0	1038
2.2	47088	0	0	0	0	0	0	1014
2.2	47232	0	0	0	0	0	0	948
2.2	47376	0	0	0	0	0	0	960
2.2	47520	0	0	0	0	0	0	1020
2.2	47664	0	0	0	0	0	0	1020
2.2	47808	0	0	0	0	0	0	963
2.2	47952	0	0	0	0	0	0	1014
2.2	48096	0	0	0	0	0	0	1032
2.2	48240	0	0	0	0	0	0	1071
2.2	48384	0	0	0	0	0	0	1086
2.2	48528	0	0	0	0	0	0	1158
2.2	48672	0	0	0	0	0	0	1023
2.2	48816	0	0	0	0	0	0	1122
2.2	48960	0	0	0	0	0	0	1017
2.2	49104	0	0	0	0	0	0	948
2.2	49248	0	0	0	0	0	0	1044
2.2	49392	0	0	0	0	0	0	990
2.2	49536	0	0	0	0	0	0	1053
2.2	49680	0	0	0	0	0	0	1047
2.2	49824	0	0	0	0	0	0	1107
2.2	49968	0	0	0	0	0	0	1107
2.2	50112	0	0	0	0	0	0	1101
2.2	50256	0	0	0	0	0	0	993
2.2	50400	0	0	0	0	0	0	963
2.2	50544	0	0	0	0	0	0	981
2.2	50688	0	0	0	0	0	0	1020
2.2	50832	0	0	0	0	0	0	1131
2.2	50976	0	0	0	0	0	0	1035
2.2	51120	0	0	0	0	0	0	1050
2.2	51264	0	0	0	0	0	0	1017
2.2	51408	0	0	0	0	0	0	1053
2.2	51552	0	0	0	0	0	0	1083
2.2	51696	0	0	0	0	0	0	1128
2.2	51840	0	0	0	0	0	0	1101
2.2	51984	0	0	0	0	0	0	942
2.2	52128	0	0	0	0	0	0	1029
2.2	52272	0	0	0	0	0	0	1200
2.2	52416	0	0	0	0	0	0	1086
2.2	52560	0	0	0	0	0	0	1026
2.2	52704	0	0	0	0	0	0	1011
2.2	52848	0	0	0	0	0	0	1041
2.2	52992	0	0	0	0	0	0	1077
2.2	53136	0	0	0	0	0	0	1098
2.2	53280	0	0	0	0	0	0	1101
2.2	53424	0	0	0	0	0	0	1092
2.2	53568	0	0	0	0	0	0	1071
2.2	53712	0	0	0	0	0	0	1059
2.2	53856	0	0	0	0	0	0	1074
2.2	54000	0	0	0	0	0	0	1125
2.2	54144	0	0	0	0	0	0	1086
2.2	54288	0	0	0	0	0	0	987
2.2	54432	0	0	0	0	0	0	1044
2.2	54576	0	0	0	0	0	0	1011
2.2	54720	0	0	0	0	0	0	1050
2.2	54864	0	0	0	0	0	0	1065
2.2	55008	0	0	0	0	0	0	1059
2.2	55152	0	0	0	0	0	0	996
2.2	55296	0	0	0	0	0	0	1029
2.2	55440	0	0	0	0	0	0	1062
2.2	55584	0	0	0	0	0	0	1095
2.2	55728	0	0	0	0	0	0	1176
2.2	55872	0	0	0	0	0	0	1098
2.2	56016	0	0	0	0	0	0	1074
2.2	56160	0	0	0	0	0	0	1098
2.2	56304	0	0	0	0	0	0	1092
2.2	56448	0	0	0	0	0	0	1068
2.2	56592	0	0	0	0	0	0	1044
2.2	56736	0	0	0	0	0	0	999
2.2	56880	0	0	0	0	0	0	1038
2.2	57024	0	0	0	0	0	0	1119
2.2	57168	0	0	0	0	0	0	1125
2.2	57312	0	0	0	0	0	0	1020
2.2	57456	0	0	0	0	0	0	1041
2.2	57600	0	0	0	0	0	0	987
2.2	57744	0	0	0	0	0	0	1047
2.2	57888	0	0	0	0	0	0	1050
2.2	58032	0	0	0	0	0	0	1062
2.2	58176	0	0	0	0	0	0	1053
2.2	58320	0	0	0	0	0	0	1002
2.2	58464	0	0	0	0	0	0	1071
2.2	58608	0	0	0	0	0	0	1086
2.2	58752	0	0	0	0	0	0	1134
2.2	58896	0	0	0	0	0	0	1041
2.2	59040	0	0	0	0	0	0	1014
2.2	59184	0	0	0	0	0	0	1035
2.2	59328	0	0	0	0	0	0	1068
2.2	59472	0	0	0	0	0	0	1047
2.2	59616	0	0	0	0	0	0	945
2.2	59760	0	0	0	0	0	0	1035
2.2	59904	0	0	0	0	0	0	978
2.2	60048	0	0	0	0	0	0	996
2.2	60192	0	0	0	0	0	0	1071
2.2	60336	0	0	0	0	0	0	1113
2.2	60480	0	0	0	0	0	0	978
2.2	60624	0	0	0	0	0	0	1026
2.2	60768	0	0	0	0	0	0	1023
2.2	60912	0	0	0	0	0	0	1005
2.2	61056	0	0	0	0	0	0	927
2.2	61200	0	0	0	0	0	0	942
2.2	61344	0	0	0	0	0	0	1005
2.2	61488	0	0	0	0	0	0	1062
2.2	61632	0	0	0	0	0	0	945
2.2	61776	0	0	0	0	0	0	1017
2.2	61920	0	0	0	0	0	0	1077
2.2	62064	0	0	0	0	0	0	1056
2.2	62208	0	0	0	0	0	0	1146
2.2	62352	0	0	0	0	0	0	1053
2.2	62496	0	0	0	0	0	0	1047
2.2	62640	0	0	0	0	0	0	1020
2.2	62784	0	0	0	0	0	0	957
2.2	62928	0	0	0	0	0	0	1008
2.2	63072	0	0	0	0	0	0	1080
2.2	63216	0	0	0	0	0	0	1038
2.2	63360	0	0	0	0	0	0	978
2.2	63504	0	0	0	0	0	0	1002
2.2	63648	0	0	0	0	0	0	1062
2.2	63792	0	0	0	0	0	0	1110
2.2	63936	0	0	0	0	0	0	1071
2.2	64080	0	0	0	0	0	0	1023
2.2	64224	0	0	0	0	0	0	1047
2.2	64368	0	0	0	0	0	0	972
2.2	64512	0	0	0	0	0	0	1005
2.2	64656	0	0	0	0	0	0	1101
2.2	64800	0	0	0	0	0	0	1083
2.2	64944	0	0	0	0	0	0	1110
2.2	65088	0	0	0	0	0	0	1071
2.2	65232	0	0	0	0	0	0	984
2.2	65376	0	0	0	0	0	0	1047
2.2	65520	0	0	0	0	0	0	1005
2.2	65664	0	0	0	0	0	0	1023
2.2	65808	0	0	0	0	0	0	1077
2.2	65952	0	0	0	0	0	0	1089
2.2	66096	0	0	0	0	0	0	1011
2.2	66240	0	0	0	0	0	0	981
2.2	66384	0	0	0	0	0	0	1203
2.2	66528	0	0	0	0	0	0	1053
2.2	66672	0	0	0	0	0	0	1068
2.2	66816	0	0	0	0	0	0	1068
2.2	66960	0	0	0	0	0	0	960
2.2	67104	0	0	0	0	0	0	981
2.2	67248	0	0	0	0	0	0	1041
2.2	67392	0	0	0	0	0	0	1026
2.2	67536	0	0	0	0	0	0	1032
2.2	67680	0	0	0	0	0	0	1014
2.2	67824	0	0	0	0	0	0	1041
2.2	67968	0	0	0	0	0	0	1074
2.2	68112	0	0	0	0	0	0	1017
2.2	68256	0	0	0	0	0	0	1017
2.2	68400	0	0	0	0	0	0	957
2.2	68544	0	0	0	0	0	0	963
2.2	68688	0	0	0	0	0	0	1005
2.2	68832	0	0	0	0	0	0	1056
2.2	68976	0	0	0	0	0	0	1035
2.2	69120	0	0	0	0	0	0	993
3.2	43344	0	366	0	366	366	3135.41	3183
3.2	43488	0	348	0	348	348	2880.76	3273
3.2	43632	0	323	0	323	323	2665.11	3306
3.2	43776	0	305	0	305	305	2493.83	3393
3.2	43920	0	276	0	276	276	2337.95	3339
3.2	44064	0	261	0	261	261	2130.35	3309
3.2	44208	0	229	0	229	229	1854.11	3270
3.2	44352	0	212	0	212	212	1730.45	3357
3.2	44496	0	186	0	186	186	1528.28	3318
3.2	44640	0	170	0	170	170	1396.72	3408
3.2	44784	0	141	0	141	141	1102.76	3243
3.2	44928	0	127	0	127	127	923.343	3252
3.2	45072	0	98	0	98	98	686.594	3234
3.2	45216	0	74	0	74	74	465.166	3291
3.2	45360	0	61	0	61	61	416.363	3294
3.2	45504	0	53	0	53	53	339.489	3375
3.2	45648	0	38	0	38	38	243.052	3369
3.2	45792	0	27	0	27	27	155.397	3360
3.2	45936	0	18	0	18	18	121.586	3324
3.2	46080	0	14	0	14	14	87.3677	3192
3.2	46224	0	10	0	10	10	67.0912	3165
3.2	46368	0	7	0	7	7	53.6352	3174
3.2	46512	0	5	0	5	5	31.581	3219
3.2	46656	0	5	0	5	5	35.5513	3141
3.2	46800	0	2	0	2	2	10.1587	3246
3.2	46944	0	1	0	1	1	7.04762	3336
3.2	47088	0	1	0	1	1	7.04762	3186
3.2	47232	0	0	0	0	0	0	3174
3.2	47376	0	0	0	0	0	0	3198
3.2	47520	0	0	0	0	0	0	3102
3.2	47664	0	0	0	0	0	0	3147
3.2	47808	0	0	0	0	0	0	3249
3.2	47952	0	0	0	0	0	0	3087
3.2	48096	0	0	0	0	0	0	3054
3.2	48240	0	0	0	0	0	0	3102
3.2	48384	0	0	0	0	0	0	3219
3.2	48528	0	0	0	0	0	0	3162
3.2	48672	0	0	0	0	0	0	3033
3.2	48816	0	0	0	0	0	0	3162
3.2	48960	0	0	0	0	0	0	3129
3.2	49104	0	0	0	0	0	0	3174
3.2	49248	0	0	0	0	0	0	3195
3.2	49392	0	0	0	0	0	0	3189
3.2	49536	0	0	0	0	0	0	3252
3.2	49680	0	0	0	0	0	0	3225
3.2	49824	0	0	0	0	0	0	3270
3.2	49968	0	0	0	0	0	0	3201
3.2	50112	0	0	0	0	0	0	3312
3.2	50256	0	0	0	0	0	0	3273
3.2	50400	0	0	0	0	0	0	3072
3.2	50544	0	0	0	0	0	0	3048
3.2	50688	0	0	0	0	0	0	3285
3.2	50832	0	0	0	0	0	0	3225
3.2	50976	0	0	0	0	0	0	3063
3.2	51120	0	0	0	0	0	0	3186
3.2	51264	0	0	0	0	0	0	3201
3.2	51408	0	0	0	0	0	0	3261
3.2	51552	0	0	0	0	0	0	3237
3.2	51696	0	0	0	0	0	0	3147
3.2	51840	0	0	0	0	0	0	3168
3.2	51984	0	0	0	0	0	0	3024
3.2	52128	0	0	0	0	0	0	3138
3.2	52272	0	0	0	0	0	0	3207
3.2	52416	0	0	0	0	0	0	3021
3.2	52560	0	0	0	0	0	0	3147
3.2	52704	0	0	0	0	0	0	3141
3.2	52848	0	0	0	0	0	0	3105
3.2	52992	0	0	0	0	0	0	3051
3.2	53136	0	0	0	0	0	0	3081
3.2	53280	0	0	0	0	0	0	3117
3.2	53424	0	0	0	0	0	0	3159
3.2	53568	0	0	0	0	0	0	3135
3.2	53712	0	0	0	0	0	0	3144
3.2	53856	0	0	0	0	0	0	3021
3.2	54000	0	0	0	0	0	0	3144
3.2	54144	0	0	0	0	0	0	3177
3.2	54288	0	0	0	0	0	0	3165
3.2	54432	0	0	0	0	0	0	3216
3.2	54576	0	0	0	0	0	0	3174
3.2	54720	0	0	0	0	0	0	3267
3.2	54864	0	0	0	0	0	0	3195
3.2	55008	0	0	0	0	0	0	3030
3.2	55152	0	0	0	0	0	0	2991
3.2	55296	0	0	0	0	0	0	3183
3.2	55440	0	0	0	0	0	0	3243
3.2	55584	0	0	0	0	0	0	3273
3.2	55728	0	0	0	0	0	0	3234
3.2	55872	0	0	0	0	0	0	3219
3.2	56016	0	0	0	0	0	0	3396
3.2	56160	0	0	0	0	0	0	3243
3.2	56304	0	0	0	0	0	0	3375
3.2	56448	0	0	0	0	0	0	3312
3.2	56592	0	0	0	0	0	0	3213
3.2	56736	0	0	0	0	0	0	3156
3.2	56880	0	0	0	0	0	0	3315
3.2	57024	0	0	0	0	0	0	3216
3.2	57168	0	0	0	0	0	0	3198
3.2	57312	0	0	0	0	0	0	3288
3.2	57456	0	0	0	0	0	0	3249
3.2	57600	0	0	0	0	0	0	3117
3.2	57744	0	0	0	0	0	0	3027
3.2	57888	0	0	0	0	0	0	3216
3.2	58032	0	0	0	0	0	0	3207
3.2	58176	0	0	0	0	0	0	3279
3.2	58320	0	0	0	0	0	0	3198
3.2	58464	0	0	0	0	0	0	3243
3.2	58608	0	0	0	0	0	0	3255
3.2	58752	0	0	0	0	0	0	3186
3.2	58896	0	0	0	0	0	0	3117
3.2	59040	0	0	0	0	0	0	3267
3.2	59184	0	0	0	0	0	0	3249
3.2	59328	0	0	0	0	0	0	3330
3.2	59472	0	0	0	0	0	0	3240
3.2	59616	0	0	0	0	0	0	3210
3.2	59760	0	0	0	0	0	0	3216
3.2	59904	0	0	0	0	0	0	3141
3.2	60048	0	0	0	0	0	0	3180
3.2	60192	0	0	0	0	0	0	3156
3.2	60336	0	0	0	0	0	0	3141
3.2	60480	0	0	0	0	0	0	3258
3.2	60624	0	0	0	0	0	0	3297
3.2	60768	0	0	0	0	0	0	3282
3.2	60912	0	0	0	0	0	0	3387
3.2	61056	0	0	0	0	0	0	3306
3.2	61200	0	0	0	0	0	0	3246
3.2	61344	0	0	0	0	0	0	3159
3.2	61488	0	0	0	0	0	0	3123
3.2	61632	0	0	0	0	0	0	3225
3.2	61776	0	0	0	0	0	0	3165
3.2	61920	0	0	0	0	0	0	3171
3.2	62064	0	0	0	0	0	0	3138
3.2	62208	0	0	0	0	0	0	3231
3.2	62352	0	0	0	0	0	0	3225
3.2	62496	0	0	0	0	0	0	3210
3.2	62640	0	0	0	0	0	0	3330
3.2	62784	0	0	0	0	0	0	3258
3.2	62928	0	0	0	0	0	0	3267
3.2	63072	0	0	0	0	0	0	3426
3.2	63216	0	0	0	0	0	0	3348
3.2	63360	0	0	0	0	0	0	3456
3.2	63504	0	0	0	0	0	0	3351
3.2	63648	0	0	0	0	0	0	3216
3.2	63792	0	0	0	0	0	0	3291
3.2	63936	0	0	0	0	0	0	3237
3.2	64080	0	0	0	0	0	0	3099
3.2	64224	0	0	0	0	0	0	3150
3.2	64368	0	0	0	0	0	0	3252
3.2	64512	0	0	0	0	0	0	3291
3.2	64656	0	0	0	0	0	0	3129
3.2	64800	0	0	0	0	0	0	3120
3.2	64944	0	0	0	0	0	0	3087
3.2	65088	0	0	0	0	0	0	3090
3.2	65232	0	0	0	0	0	0	3081
3.2	65376	0	0	0	0	0	0	2958
3.2	65520	0	0	0	0	0	0	3048
3.2	65664	0	0	0	0	0	0	3036
3.2	65808	0	0	0	0	0	0	3069
3.2	65952	0	0	0	0	0	0	3045
3.2	66096	0	0	0	0	0	0	3078
3.2	66240	0	0	0	0	0	0	3132
3.2	66384	0	0	0	0	0	0	3045
3.2	66528	0	0	0	0	0	0	3126
3.2	66672	0	0	0	0	0	0	3216
3.2	66816	0	0	0	0	0	0	3255
3.2	66960	0	0	0	0	0	0	3216
3.2	67104	0	0	0	0	0	0	3150
3.2	67248	0	0	0	0	0	0	3051
3.2	67392	0	0	0	0	0	0	3198
3.2	67536	0	0	0	0	0	0	3111
3.2	67680	0	0	0	0	0	0	3099
3.2	67824	0	0	0	0	0	0	3177
3.2	67968	0	0	0	0	0	0	3075
3.2	68112	0	0	0	0	0	0	3006
3.2	68256	0	0	0	0	0	0	3087
3.2	68400	0	0	0	0	0	0	3156
3.2	68544	0	0	0	0	0	0	3105
3.2	68688	0	0	0	0	0	0	3186
3.2	68832	0	0	0	0	0	0	3102
3.2	68976	0	0	0	0	0	0	3090
3.2	69120	0	0	0	0	0	0	3042
4.1	43344	0	51	0	51	51	477.521	2337
4.1	43488	0	47	0	47	47	481.438	2637
4.1	43632	0	46	0	46	46	447.476	2538
4.1	43776	0	38	0	38	38	386.424	2442
4.1	43920	0	30	0	30	30	205.277	2304
4.1	44064	0	29	0	29	29	368.371	2214
4.1	44208	0	26	0	26	26	364.302	2178
4.1	44352	0	21	0	21	21	126.171	2139
4.1	44496	0	17	0	17	17	43.0701	2073
4.1	44640	0	16	0	16	16	106.114	2241
4.1	44784	0	12	0	12	12	175.157	2295
4.1	44928	0	7	0	7	7	120.102	2139
4.1	45072	0	4	0	4	4	15.0222	2046
4.1	45216	0	3	0	3	3	0	2133
4.1	45360	0	3	0	3	3	57.0526	2163
4.1	45504	0	3	0	3	3	57.0526	2178
4.1	45648	0	3	0	3	3	0	2244
4.1	45792	0	3	0	3	3	0	2148
4.1	45936	0	0	0	0	0	0	2103
4.1	46080	0	0	0	0	0	0	2067
4.1	46224	0	0	0	0	0	0	2067
4.1	46368	0	0	0	0	0	0	2088
4.1	46512	0	0	0	0	0	0	2064
4.1	46656	0	0	0	0	0	0	1923
4.1	46800	0	0	0	0	0	0	2019
4.1	46944	0	0	0	0	0	0	2118
4.1	47088	0	0	0	0	0	0	2040
4.1	47232	0	0	0	0	0	0	1992
4.1	47376	0	0	0	0	0	0	1983
4.1	47520	0	0	0	0	0	0	2016
4.1	47664	0	0	0	0	0	0	2070
4.1	47808	0	0	0	0	0	0	2079
4.1	47952	0	0	0	0	0	0	2172
4.1	48096	0	0	0	0	0	0	2268
4.1	48240	0	0	0	0	0	0	2196
4.1	48384	0	0	0	0	0	0	2040
4.1	48528	0	0	0	0	0	0	2136
4.1	48672	0	0	0	0	0	0	2193
4.1	48816	0	0	0	0	0	0	2151
4.1	48960	0	0	0	0	0	0	2022
4.1	49104	0	0	0	0	0	0	1929
4.1	49248	0	0	0	0	0	0	2058
4.1	49392	0	0	0	0	0	0	2070
4.1	49536	0	0	0	0	0	0	1977
4.1	49680	0	0	0	0	0	0	2025
4.1	49824	0	0	0	0	0	0	2076
4.1	49968	0	0	0	0	0	0	2055
4.1	50112	0	0	0	0	0	0	2064
4.1	50256	0	0	0	0	0	0	2076
4.1	50400	0	0	0	0	0	0	2127
4.1	50544	0	0	0	0	0	0	2088
4.1	50688	0	0	0	0	0	0	2091
4.1	50832	0	0	0	0	0	0	2046
4.1	50976	0	0	0	0	0	0	2061
4.1	51120	0	0	0	0	0	0	2157
4.1	51264	0	0	0	0	0	0	2157
4.1	51408	0	0	0	0	0	0	2100
4.1	51552	0	0	0	0	0	0	2049
4.1	51696	0	0	0	0	0	0	2034
4.1	51840	0	0	0	0	0	0	2094
4.1	51984	0	0	0	0	0	0	2142
4.1	52128	0	0	0	0	0	0	2133
4.1	52272	0	0	0	0	0	0	2184
4.1	52416	0	0	0	0	0	0	2181
4.1	52560	0	0	0	0	0	0	2160
4.1	52704	0	0	0	0	0	0	2106
4.1	52848	0	0	0	0	0	0	2175
4.1	52992	0	0	0	0	0	0	2103
4.1	53136	0	0	0	0	0	0	2058
4.1	53280	0	0	0	0	0	0	2154
4.1	53424	0	0	0	0	0	0	2103
4.1	53568	0	0	0	0	0	0	2118
4.1	53712	0	0	0	0	0	0	2184
4.1	53856	0	0	0	0	0	0	2121
4.1	54000	0	0	0	0	0	0	2175
4.1	54144	0	0	0	0	0	0	2175
4.1	54288	0	0	0	0	0	0	2124
4.1	54432	0	0	0	0	0	0	2061
4.1	54576	0	0	0	0	0	0	2097
4.1	54720	0	0	0	0	0	0	2259
4.1	54864	0	0	0	0	0	0	2187
4.1	55008	0	0	0	0	0	0	2118
4.1	55152	0	0	0	0	0	0	2100
4.1	55296	0	0	0	0	0	0	2073
4.1	55440	0	0	0	0	0	0	2124
4.1	55584	0	0	0	0	0	0	2130
4.1	55728	0	0	0	0	0	0	2121
4.1	55872	0	0	0	0	0	0	2094
4.1	56016	0	0	0	0	0	0	2154
4.1	56160	0	0	0	0	0	0	2163
4.1	56304	0	0	0	0	0	0	2103
4.1	56448	0	0	0	0	0	0	2157
4.1	56592	0	0	0	0	0	0	2085
4.1	56736	0	0	0	0	0	0	2100
4.1	56880	0	0	0	0	0	0	2034
4.1	57024	0	0	0	0	0	0	2067
4.1	57168	0	0	0	0	0	0	2100
4.1	57312	0	0	0	0	0	0	2190
4.1	57456	0	0	0	0	0	0	2055
4.1	57600	0	0	0	0	0	0	2091
4.1	57744	0	0	0	0	0	0	2259
4.1	57888	0	0	0	0	0	0	2226
4.1	58032	0	0	0	0	0	0	2181
4.1	58176	0	0	0	0	0	0	2106
4.1	58320	0	0	0	0	0	0	2088
4.1	58464	0	0	0	0	0	0	2118
4.1	58608	0	0	0	0	0	0	2163
4.1	58752	0	0	0	0	0	0	2076
4.1	58896	0	0	0	0	0	0	2046
4.1	59040	0	0	0	0	0	0	2049
4.1	59184	0	0	0	0	0	0	2124
4.1	59328	0	0	0	0	0	0	2214
4.1	59472	0	0	0	0	0	0	2097
4.1	59616	0	0	0	0	0	0	2190
4.1	59760	0	0	0	0	0	0	2151
4.1	59904	0	0	0	0	0	0	2037
4.1	60048	0	0	0	0	0	0	2184
4.1	60192	0	0	0	0	0	0	2205
4.1	60336	0	0	0	0	0	0	2151
4.1	60480	0	0	0	0	0	0	2040
4.1	60624	0	0	0	0	0	0	2016
4.1	60768	0	0	0	0	0	0	2034
4.1	60912	0	0	0	0	0	0	1989
4.1	61056	0	0	0	0	0	0	2019
4.1	61200	0	0	0	0	0	0	2103
4.1	61344	0	0	0	0	0	0	2019
4.1	61488	0	0	0	0	0	0	2040
4.1	61632	0	0	0	0	0	0	2049
4.1	61776	0	0	0	0	0	0	2145
4.1	61920	0	0	0	0	0	0	2109
4.1	62064	0	0	0	0	0	0	2229
4.1	62208	0	0	0	0	0	0	2145
4.1	62352	0	0	0	0	0	0	2202
4.1	62496	0	0	0	0	0	0	2172
4.1	62640	0	0	0	0	0	0	2112
4.1	62784	0	0	0	0	0	0	2109
4.1	62928	0	0	0	0	0	0	2031
4.1	63072	0	0	0	0	0	0	2103
4.1	63216	0	0	0	0	0	0	2031
4.1	63360	0	0	0	0	0	0	2145
4.1	63504	0	0	0	0	0	0	2268
4.1	63648	0	0	0	0	0	0	2214
4.1	63792	0	0	0	0	0	0	2097
4.1	63936	0	0	0	0	0	0	2094
4.1	64080	0	0	0	0	0	0	2124
4.1	64224	0	0	0	0	0	0	2085
4.1	64368	0	0	0	0	0	0	2235
4.1	64512	0	0	0	0	0	0	2214
4.1	64656	0	0	0	0	0	0	2079
4.1	64800	0	0	0	0	0	0	2097
4.1	64944	0	0	0	0	0	0	2247
4.1	65088	0	0	0	0	0	0	2118
4.1	65232	0	0	0	0	0	0	1980
4.1	65376	0	0	0	0	0	0	2028
4.1	65520	0	0	0	0	0	0	2133
4.1	65664	0	0	0	0	0	0	2175
4.1	65808	0	0	0	0	0	0	2142
4.1	65952	0	0	0	0	0	0	2274
4.1	66096	0	0	0	0	0	0	2166
4.1	66240	0	0	0	0	0	0	2139
4.1	66384	0	0	0	0	0	0	2202
4.1	66528	0	0	0	0	0	0	2070
4.1	66672	0	0	0	0	0	0	2085
4.1	66816	0	0	0	0	0	0	2037
4.1	66960	0	0	0	0	0	0	2046
4.1	67104	0	0	0	0	0	0	2061
4.1	67248	0	0	0	0	0	0	2175
4.1	67392	0	0	0	0	0	0	2298
4.1	67536	0	0	0	0	0	0	2265
4.1	67680	0	0	0	0	0	0	2205
4.1	67824	0	0	0	0	0	0	2253
4.1	67968	0	0	0	0	0	0	2148
4.1	68112	0	0	0	0	0	0	2220
4.1	68256	0	0	0	0	0	0	2169
4.1	68400	0	0	0	0	0	0	2199
4.1	68544	0	0	0	0	0	0	2127
4.1	68688	0	0	0	0	0	0	2127
4.1	68832	0	0	0	0	0	0	2181
4.1	68976	0	0	0	0	0	0	2250
4.1	69120	0	0	0	0	0	0	2151
4.2	43344	0	29	0	29	29	153.272	1992
4.2	43488	0	28	0	28	28	82.1495	1968
4.2	43632	0	26	0	26	26	187.303	1893
4.2	43776	0	15	0	15	15	82.1483	1926
4.2	43920	0	13	0	13	13	41.0747	1977
4.2	44064	0	10	0	10	10	77.1093	2004
4.2	44208	0	7	0	7	7	30.0444	1956
4.2	44352	0	5	0	5	5	49.0614	1974
4.2	44496	0	4	0	4	4	43.0701	1896
4.2	44640	0	2	0	2	2	17.0196	1854
4.2	44784	0	2	0	2	2	17.0196	1938
4.2	44928	0	0	0	0	0	0	2094
4.2	45072	0	0	0	0	0	0	2004
4.2	45216	0	0	0	0	0	0	1935
4.2	45360	0	0	0	0	0	0	1860
4.2	45504	0	0	0	0	0	0	1890
4.2	45648	0	0	0	0	0	0	1914
4.2	45792	0	0	0	0	0	0	1902
4.2	45936	0	0	0	0	0	0	1884
4.2	46080	0	0	0	0	0	0	1977
4.2	46224	0	0	0	0	0	0	1860
4.2	46368	0	0	0	0	0	0	1914
4.2	46512	0	0	0	0	0	0	1779
4.2	46656	0	0	0	0	0	0	1794
4.2	46800	0	0	0	0	0	0	1824
4.2	46944	0	0	0	0	0	0	1830
4.2	47088	0	0	0	0	0	0	1839
4.2	47232	0	0	0	0	0	0	1860
4.2	47376	0	0	0	0	0	0	1833
4.2	47520	0	0	0	0	0	0	1887
4.2	47664	0	0	0	0	0	0	1950
4.2	47808	0	0	0	0	0	0	1755
4.2	47952	0	0	0	0	0	0	1854
4.2	48096	0	0	0	0	0	0	1806
4.2	48240	0	0	0	0	0	0	1851
4.2	48384	0	0	0	0	0	0	1710
4.2	48528	0	0	0	0	0	0	1785
4.2	48672	0	0	0	0	0	0	1839
4.2	48816	0	0	0	0	0	0	1776
4.2	48960	0	0	0	0	0	0	1800
4.2	49104	0	0	0	0	0	0	1806
4.2	49248	0	0	0	0	0	0	1863
4.2	49392	0	0	0	0	0	0	1872
4.2	49536	0	0	0	0	0	0	1929
4.2	49680	0	0	0	0	0	0	1935
4.2	49824	0	0	0	0	0	0	1914
4.2	49968	0	0	0	0	0	0	1881
4.2	50112	0	0	0	0	0	0	1848
4.2	50256	0	0	0	0	0	0	1785
4.2	50400	0	0	0	0	0	0	1794
4.2	50544	0	0	0	0	0	0	1926
4.2	50688	0	0	0	0	0	0	1926
4.2	50832	0	0	0	0	0	0	1848
4.2	50976	0	0	0	0	0	0	1926
4.2	51120	0	0	0	0	0	0	1770
4.2	51264	0	0	0	0	0	0	1842
4.2	51408	0	0	0	0	0	0	1857
4.2	51552	0	0	0	0	0	0	1959
4.2	51696	0	0	0	0	0	0	1842
4.2	51840	0	0	0	0	0	0	1941
4.2	51984	0	0	0	0	0	0	1881
4.2	52128	0	0	0	0	0	0	1878
4.2	52272	0	0	0	0	0	0	1839
4.2	52416	0	0	0	0	0	0	1815
4.2	52560	0	0	0	0	0	0	1905
4.2	52704	0	0	0	0	0	0	1788
4.2	52848	0	0	0	0	0	0	1851
4.2	52992	0	0	0	0	0	0	1812
4.2	53136	0	0	0	0	0	0	1815
4.2	53280	0	0	0	0	0	0	1899
4.2	53424	0	0	0	0	0	0	1914
4.2	53568	0	0	0	0	0	0	1932
4.2	53712	0	0	0	0	0	0	1827
4.2	53856	0	0	0	0	0	0	1920
4.2	54000	0	0	0	0	0	0	1884
4.2	54144	0	0	0	0	0	0	1911
4.2	54288	0	0	0	0	0	0	1887
4.2	54432	0	0	0	0	0	0	2064
4.2	54576	0	0	0	0	0	0	1965
4.2	54720	0	0	0	0	0	0	1932
4.2	54864	0	0	0	0	0	0	1857
4.2	55008	0	0	0	0	0	0	1926
4.2	55152	0	0	0	0	0	0	1980
4.2	55296	0	0	0	0	0	0	1971
4.2	55440	0	0	0	0	0	0	1815
4.2	55584	0	0	0	0	0	0	1776
4.2	55728	0	0	0	0	0	0	1854
4.2	55872	0	0	0	0	0	0	1896
4.2	56016	0	0	0	0	0	0	1917
4.2	56160	0	0	0	0	0	0	1824
4.2	56304	0	0	0	0	0	0	1845
4.2	56448	0	0	0	0	0	0	1632
4.2	56592	0	0	0	0	0	0	1794
4.2	56736	0	0	0	0	0	0	1971
4.2	56880	0	0	0	0	0	0	2049
4.2	57024	0	0	0	0	0	0	1980
4.2	57168	0	0	0	0	0	0	1884
4.2	57312	0	0	0	0	0	0	1875
4.2	57456	0	0	0	0	0	0	1974
4.2	57600	0	0	0	0	0	0	1854
4.2	57744	0	0	0	0	0	0	1863
4.2	57888	0	0	0	0	0	0	1872
4.2	58032	0	0	0	0	0	0	2028
4.2	58176	0	0	0	0	0	0	1995
4.2	58320	0	0	0	0	0	0	1998
4.2	58464	0	0	0	0	0	0	1818
4.2	58608	0	0	0	0	0	0	1923
4.2	58752	0	0	0	0	0	0	1944
4.2	58896	0	0	0	0	0	0	1770
4.2	59040	0	0	0	0	0	0	1776
4.2	59184	0	0	0	0	0	0	1836
4.2	59328	0	0	0	0	0	0	1851
4.2	59472	0	0	0	0	0	0	1893
4.2	59616	0	0	0	0	0	0	1887
4.2	59760	0	0	0	0	0	0	1836
4.2	59904	0	0	0	0	0	0	1830
4.2	60048	0	0	0	0	0	0	1884
4.2	60192	0	0	0	0	0	0	1887
4.2	60336	0	0	0	0	0	0	1884
4.2	60480	0	0	0	0	0	0	1884
4.2	60624	0	0	0	0	0	0	1893
4.2	60768	0	0	0	0	0	0	1860
4.2	60912	0	0	0	0	0	0	1944
4.2	61056	0	0	0	0	0	0	1827
4.2	61200	0	0	0	0	0	0	1833
4.2	61344	0	0	0	0	0	0	1890
4.2	61488	0	0	0	0	0	0	2097
4.2	61632	0	0	0	0	0	0	1947
4.2	61776	0	0	0	0	0	0	1983
4.2	61920	0	0	0	0	0	0	1986
4.2	62064	0	0	0	0	0	0	1986
4.2	62208	0	0	0	0	0	0	1971
4.2	62352	0	0	0	0	0	0	1971
4.2	62496	0	0	0	0	0	0	2025
4.2	62640	0	0	0	0	0	0	2004
4.2	62784	0	0	0	0	0	0	1938
4.2	62928	0	0	0	0	0	0	1920
4.2	63072	0	0	0	0	0	0	1857
4.2	63216	0	0	0	0	0	0	1767
4.2	63360	0	0	0	0	0	0	1812
4.2	63504	0	0	0	0	0	0	1890
4.2	63648	0	0	0	0	0	0	1947
4.2	63792	0	0	0	0	0	0	1884
4.2	63936	0	0	0	0	0	0	1908
4.2	64080	0	0	0	0	0	0	1782
4.2	64224	0	0	0	0	0	0	1881
4.2	64368	0	0	0	0	0	0	1836
4.2	64512	0	0	0	0	0	0	1923
4.2	64656	0	0	0	0	0	0	1941
4.2	64800	0	0	0	0	0	0	2052
4.2	64944	0	0	0	0	0	0	2049
4.2	65088	0	0	0	0	0	0	2007
4.2	65232	0	0	0	0	0	0	1977
4.2	65376	0	0	0	0	0	0	1857
4.2	65520	0	0	0	0	0	0	1983
4.2	65664	0	0	0	0	0	0	1917
4.2	65808	0	0	0	0	0	0	1911
4.2	65952	0	0	0	0	0	0	1791
4.2	66096	0	0	0	0	0	0	1929
4.2	66240	0	0	0	0	0	0	1956
4.2	66384	0	0	0	0	0	0	1965
4.2	66528	0	0	0	0	0	0	1860
4.2	66672	0	0	0	0	0	0	1884
4.2	66816	0	0	0	0	0	0	1743
4.2	66960	0	0	0	0	0	0	1800
4.2	67104	0	0	0	0	0	0	1908
4.2	67248	0	0	0	0	0	0	1803
4.2	67392	0	0	0	0	0	0	1848
4.2	67536	0	0	0	0	0	0	1836
4.2	67680	0	0	0	0	0	0	1830
4.2	67824	0	0	0	0	0	0	1884
4.2	67968	0	0	0	0	0	0	1851
4.2	68112	0	0	0	0	0	0	1827
4.2	68256	0	0	0	0	0	0	1821
4.2	68400	0	0	0	0	0	0	1929
4.2	68544	0	0	0	0	0	0	1872
4.2	68688	0	0	0	0	0	0	1809
4.2	68832	0	0	0	0	0	0	1839
4.2	68976	0	0	0	0	0	0	1944
4.2	69120	0	0	0	0	0	0	1848
5.1	43344	0	66	0	66	66	1.33333	4134
5.1	43488	0	62	0	62	62	1.33333	4086
5.1	43632	0	53	0	53	53	1.33333	4188
5.1	43776	0	41	0	41	41	0	4164
5.1	43920	0	30	0	30	30	0	3990
5.1	44064	0	23	0	23	23	0	3981
5.1	44208	0	17	0	17	17	0	4101
5.1	44352	0	11	0	11	11	0	4080
5.1	44496	0	7	0	7	7	0	4038
5.1	44640	0	5	0	5	5	0	4227
5.1	44784	0	3	0	3	3	0	4194
5.1	44928	0	2	0	2	2	0	4380
5.1	45072	0	2	0	2	2	0	4077
5.1	45216	0	2	0	2	2	0	4059
5.1	45360	0	1	0	1	1	0	4215
5.1	45504	0	0	0	0	0	0	4284
5.1	45648	0	0	0	0	0	0	4134
5.1	45792	0	0	0	0	0	0	4122
5.1	45936	0	0	0	0	0	0	4176
5.1	46080	0	0	0	0	0	0	4065
5.1	46224	0	0	0	0	0	0	4035
5.1	46368	0	0	0	0	0	0	4011
5.1	46512	0	0	0	0	0	0	4020
5.1	46656	0	0	0	0	0	0	4077
5.1	46800	0	0	0	0	0	0	3966
5.1	46944	0	0	0	0	0	0	3897
5.1	47088	0	0	0	0	0	0	3906
5.1	47232	0	0	0	0	0	0	3948
5.1	47376	0	0	0	0	0	0	4023
5.1	47520	0	0	0	0	0	0	4095
5.1	47664	0	0	0	0	0	0	4188
5.1	47808	0	0	0	0	0	0	4029
5.1	47952	0	0	0	0	0	0	4053
5.1	48096	0	0	0	0	0	0	4017
5.1	48240	0	0	0	0	0	0	4104
5.1	48384	0	0	0	0	0	0	4134
5.1	48528	0	0	0	0	0	0	4155
5.1	48672	0	0	0	0	0	0	4212
5.1	48816	0	0	0	0	0	0	4107
5.1	48960	0	0	0	0	0	0	3999
5.1	49104	0	0	0	0	0	0	4020
5.1	49248	0	0	0	0	0	0	4032
5.1	49392	0	0	0	0	0	0	4068
5.1	49536	0	0	0	0	0	0	4191
5.1	49680	0	0	0	0	0	0	4122
5.1	49824	0	0	0	0	0	0	3939
5.1	49968	0	0	0	0	0	0	3876
5.1	50112	0	0	0	0	0	0	4158
5.1	50256	0	0	0	0	0	0	4101
5.1	50400	0	0	0	0	0	0	4110
5.1	50544	0	0	0	0	0	0	4038
5.1	50688	0	0	0	0	0	0	4134
5.1	50832	0	0	0	0	0	0	4155
5.1	50976	0	0	0	0	0	0	4152
5.1	51120	0	0	0	0	0	0	4170
5.1	51264	0	0	0	0	0	0	4065
5.1	51408	0	0	0	0	0	0	3963
5.1	51552	0	0	0	0	0	0	4071
5.1	51696	0	0	0	0	0	0	3996
5.1	51840	0	0	0	0	0	0	4041
5.1	51984	0	0	0	0	0	0	3993
5.1	52128	0	0	0	0	0	0	4044
5.1	52272	0	0	0	0	0	0	4137
5.1	52416	0	0	0	0	0	0	4107
5.1	52560	0	0	0	0	0	0	4050
5.1	52704	0	0	0	0	0	0	4044
5.1	52848	0	0	0	0	0	0	3906
5.1	52992	0	0	0	0	0	0	4047
5.1	53136	0	0	0	0	0	0	4182
5.1	53280	0	0	0	0	0	0	3990
5.1	53424	0	0	0	0	0	0	4062
5.1	53568	0	0	0	0	0	0	3906
5.1	53712	0	0	0	0	0	0	3861
5.1	53856	0	0	0	0	0	0	4002
5.1	54000	0	0	0	0	0	0	3864
5.1	54144	0	0	0	0	0	0	4083
5.1	54288	0	0	0	0	0	0	4176
5.1	54432	0	0	0	0	0	0	4014
5.1	54576	0	0	0	0	0	0	3972
5.1	54720	0	0	0	0	0	0	3822
5.1	54864	0	0	0	0	0	0	4014
5.1	55008	0	0	0	0	0	0	4152
5.1	55152	0	0	0	0	0	0	4170
5.1	55296	0	0	0	0	0	0	4005
5.1	55440	0	0	0	0	0	0	3999
5.1	55584	0	0	0	0	0	0	3879
5.1	55728	0	0	0	0	0	0	3972
5.1	55872	0	0	0	0	0	0	4224
5.1	56016	0	0	0	0	0	0	4263
5.1	56160	0	0	0	0	0	0	4281
5.1	56304	0	0	0	0	0	0	4095
5.1	56448	0	0	0	0	0	0	4044
5.1	56592	0	0	0	0	0	0	4209
5.1	56736	0	0	0	0	0	0	4203
5.1	56880	0	0	0	0	0	0	4068
5.1	57024	0	0	0	0	0	0	4137
5.1	57168	0	0	0	0	0	0	4206
5.1	57312	0	0	0	0	0	0	4218
5.1	57456	0	0	0	0	0	0	4365
5.1	57600	0	0	0	0	0	0	4296
5.1	57744	0	0	0	0	0	0	3918
5.1	57888	0	0	0	0	0	0	3954
5.1	58032	0	0	0	0	0	0	4008
5.1	58176	0	0	0	0	0	0	4044
5.1	58320	0	0	0	0	0	0	4119
5.1	58464	0	0	0	0	0	0	4233
5.1	58608	0	0	0	0	0	0	4173
5.1	58752	0	0	0	0	0	0	4140
5.1	58896	0	0	0	0	0	0	4224
5.1	59040	0	0	0	0	0	0	4134
5.1	59184	0	0	0	0	0	0	4269
5.1	59328	0	0	0	0	0	0	4068
5.1	59472	0	0	0	0	0	0	3984
5.1	59616	0	0	0	0	0	0	3903
5.1	59760	0	0	0	0	0	0	3936
5.1	59904	0	0	0	0	0	0	4089
5.1	60048	0	0	0	0	0	0	3984
5.1	60192	0	0	0	0	0	0	3843
5.1	60336	0	0	0	0	0	0	3933
5.1	60480	0	0	0	0	0	0	4017
5.1	60624	0	0	0	0	0	0	4122
5.1	60768	0	0	0	0	0	0	3969
5.1	60912	0	0	0	0	0	0	3987
5.1	61056	0	0	0	0	0	0	4104
5.1	61200	0	0	0	0	0	0	4026
5.1	61344	0	0	0	0	0	0	4128
5.1	61488	0	0	0	0	0	0	4176
5.1	61632	0	0	0	0	0	0	4143
5.1	61776	0	0	0	0	0	0	4092
5.1	61920	0	0	0	0	0	0	4140
5.1	62064	0	0	0	0	0	0	4170
5.1	62208	0	0	0	0	0	0	4227
5.1	62352	0	0	0	0	0	0	4260
5.1	62496	0	0	0	0	0	0	4317
5.1	62640	0	0	0	0	0	0	4116
5.1	62784	0	0	0	0	0	0	4242
5.1	62928	0	0	0	0	0	0	4203
5.1	63072	0	0	0	0	0	0	4170
5.1	63216	0	0	0	0	0	0	4119
5.1	63360	0	0	0	0	0	0	4209
5.1	63504	0	0	0	0	0	0	4218
5.1	63648	0	0	0	0	0	0	4206
5.1	63792	0	0	0	0	0	0	4098
5.1	63936	0	0	0	0	0	0	4023
5.1	64080	0	0	0	0	0	0	4080
5.1	64224	0	0	0	0	0	0	4050
5.1	64368	0	0	0	0	0	0	3966
5.1	64512	0	0	0	0	0	0	4092
5.1	64656	0	0	0	0	0	0	4218
5.1	64800	0	0	0	0	0	0	4176
5.1	64944	0	0	0	0	0	0	3981
5.1	65088	0	0	0	0	0	0	4026
5.1	65232	0	0	0	0	0	0	4059
5.1	65376	0	0	0	0	0	0	4059
5.1	65520	0	0	0	0	0	0	4185
5.1	65664	0	0	0	0	0	0	3903
5.1	65808	0	0	0	0	0	0	4077
5.1	65952	0	0	0	0	0	0	3975
5.1	66096	0	0	0	0	0	0	3900
5.1	66240	0	0	0	0	0	0	4026
5.1	66384	0	0	0	0	0	0	3987
5.1	66528	0	0	0	0	0	0	4050
5.1	66672	0	0	0	0	0	0	4152
5.1	66816	0	0	0	0	0	0	4050
5.1	66960	0	0	0	0	0	0	4080
5.1	67104	0	0	0	0	0	0	4023
5.1	67248	0	0	0	0	0	0	3897
5.1	67392	0	0	0	0	0	0	3981
5.1	67536	0	0	0	0	0	0	3996
5.1	67680	0	0	0	0	0	0	4002
5.1	67824	0	0	0	0	0	0	3876
5.1	67968	0	0	0	0	0	0	3990
5.1	68112	0	0	0	0	0	0	3849
5.1	68256	0	0	0	0	0	0	3936
5.1	68400	0	0	0	0	0	0	4035
5.1	68544	0	0	0	0	0	0	4083
5.1	68688	0	0	0	0	0	0	3996
5.1	68832	0	0	0	0	0	0	3984
5.1	68976	0	0	0	0	0	0	4080
5.1	69120	0	0	0	0	0	0	4215
6.3	43344	521	2680	31	2649	3201	57627.8	12664
6.3	43488	304	2609	40	2569	2913	48775.6	12385
6.3	43632	270	2460	8	2452	2730	44444.6	12054
6.3	43776	229	2355	3	2352	2584	41324.8	11815
6.3	43920	167	2249	5	2244	2416	36438.7	11212
6.3	44064	110	2155	1	2154	2265	32288.7	11269
6.3	44208	58	2045	7	2038	2103	28292.9	10225
6.3	44352	66	1932	0	1932	1998	26592.5	9545
6.3	44496	73	1840	0	1840	1913	25473.8	9293
6.3	44640	54	1744	1	1743	1798	23758.6	9264
6.3	44784	51	1669	0	1669	1720	23081.8	9219
6.3	44928	49	1569	0	1569	1618	21395.2	9356
6.3	45072	25	1489	0	1489	1514	19304.5	9436
6.3	45216	18	1396	0	1396	1414	18041.5	9099
6.3	45360	15	1297	0	1297	1312	16594	9081
6.3	45504	11	1199	0	1199	1210	14820.4	9015
6.3	45648	9	1120	0	1120	1129	14002.4	9023
6.3	45792	9	1045	0	1045	1054	12778.2	8771
6.3	45936	1	959	0	959	960	11301.6	8902
6.3	46080	0	898	0	898	898	10332.3	8580
6.3	46224	0	832	0	832	832	9476.76	8959
6.3	46368	0	759	0	759	759	8332.28	8901
6.3	46512	0	685	0	685	685	7448.79	9051
6.3	46656	0	616	0	616	616	6668.17	9123
6.3	46800	0	542	0	542	542	5523.67	9162
6.3	46944	0	487	0	487	487	5046.2	8964
6.3	47088	0	427	0	427	427	4220.66	9093
6.3	47232	0	374	0	374	374	3661.17	9153
6.3	47376	0	323	0	323	323	2901.66	9183
6.3	47520	0	272	0	272	272	2319.25	9234
6.3	47664	0	228	0	228	228	1923.99	9225
6.3	47808	0	187	0	187	187	1635.72	9408
6.3	47952	0	147	0	147	147	1289.31	9522
6.3	48096	0	118	0	118	118	1074.15	9558
6.3	48240	0	101	0	101	101	940.025	9324
6.3	48384	0	78	0	78	78	756.861	9027
6.3	48528	0	61	0	61	61	676.791	9354
6.3	48672	0	45	0	45	45	582.398	9480
6.3	48816	0	38	0	38	38	554.352	9570
6.3	48960	0	31	0	31	31	397.293	9435
6.3	49104	0	24	0	24	24	285.226	9645
6.3	49248	0	16	0	16	16	132.137	9540
6.3	49392	0	13	0	13	13	125.073	9573
6.3	49536	0	8	0	8	8	75.043	9441
6.3	49680	0	7	0	7	7	75.043	9579
6.3	49824	0	5	0	5	5	50.0297	9885
6.3	49968	0	4	0	4	4	50.0297	9747
6.3	50112	0	2	0	2	2	17.0196	9714
6.3	50256	0	2	0	2	2	17.0196	9657
6.3	50400	0	2	0	2	2	17.0196	9948
6.3	50544	0	2	0	2	2	17.0196	10101
6.3	50688	0	2	0	2	2	17.0196	9738
6.3	50832	0	2	0	2	2	17.0196	9795
6.3	50976	0	2	0	2	2	17.0196	9903
6.3	51120	0	2	0	2	2	17.0196	9873
6.3	51264	0	1	0	1	1	0	9963
6.3	51408	0	1	0	1	1	0	9630
6.3	51552	0	1	0	1	1	0	9738
6.3	51696	0	1	0	1	1	0	9975
6.3	51840	0	1	0	1	1	0	9852
6.3	51984	0	0	0	0	0	0	9891
6.3	52128	0	0	0	0	0	0	9633
6.3	52272	0	0	0	0	0	0	9648
6.3	52416	0	0	0	0	0	0	9789
6.3	52560	0	0	0	0	0	0	9609
6.3	52704	0	0	0	0	0	0	9690
6.3	52848	0	0	0	0	0	0	9666
6.3	52992	0	0	0	0	0	0	9639
6.3	53136	0	0	0	0	0	0	9693
6.3	53280	0	0	0	0	0	0	9759
6.3	53424	0	0	0	0	0	0	9609
6.3	53568	0	0	0	0	0	0	9642
6.3	53712	0	0	0	0	0	0	9705
6.3	53856	0	0	0	0	0	0	9642
6.3	54000	0	0	0	0	0	0	9711
6.3	54144	0	0	0	0	0	0	9672
6.3	54288	0	0	0	0	0	0	9663
6.3	54432	0	0	0	0	0	0	9609
6.3	54576	0	0	0	0	0	0	9846
6.3	54720	0	0	0	0	0	0	10092
6.3	54864	0	0	0	0	0	0	9975
6.3	55008	0	0	0	0	0	0	9765
6.3	55152	0	0	0	0	0	0	9948
6.3	55296	0	0	0	0	0	0	9867
6.3	55440	0	0	0	0	0	0	9879
6.3	55584	0	0	0	0	0	0	9954
6.3	55728	0	0	0	0	0	0	9801
6.3	55872	0	0	0	0	0	0	9765
6.3	56016	0	0	0	0	0	0	9876
6.3	56160	0	0	0	0	0	0	9828
6.3	56304	0	0	0	0	0	0	9762
6.3	56448	0	0	0	0	0	0	9930
6.3	56592	0	0	0	0	0	0	9960
6.3	56736	0	0	0	0	0	0	9726
6.3	56880	0	0	0	0	0	0	9885
6.3	57024	0	0	0	0	0	0	9669
6.3	57168	0	0	0	0	0	0	9690
6.3	57312	0	0	0	0	0	0	9630
6.3	57456	0	0	0	0	0	0	9825
6.3	57600	0	0	0	0	0	0	9777
6.3	57744	0	0	0	0	0	0	9840
6.3	57888	0	0	0	0	0	0	9723
6.3	58032	0	0	0	0	0	0	9699
6.3	58176	0	0	0	0	0	0	9678
6.3	58320	0	0	0	0	0	0	9960
6.3	58464	0	0	0	0	0	0	9681
6.3	58608	0	0	0	0	0	0	9696
6.3	58752	0	0	0	0	0	0	9582
6.3	58896	0	0	0	0	0	0	9666
6.3	59040	0	0	0	0	0	0	9765
6.3	59184	0	0	0	0	0	0	9552
6.3	59328	0	0	0	0	0	0	9771
6.3	59472	0	0	0	0	0	0	9834
6.3	59616	0	0	0	0	0	0	9864
6.3	59760	0	0	0	0	0	0	9864
6.3	59904	0	0	0	0	0	0	9798
6.3	60048	0	0	0	0	0	0	9780
6.3	60192	0	0	0	0	0	0	9732
6.3	60336	0	0	0	0	0	0	9756
6.3	60480	0	0	0	0	0	0	9606
6.3	60624	0	0	0	0	0	0	9738
6.3	60768	0	0	0	0	0	0	9735
6.3	60912	0	0	0	0	0	0	10068
6.3	61056	0	0	0	0	0	0	9894
6.3	61200	0	0	0	0	0	0	10113
6.3	61344	0	0	0	0	0	0	9873
6.3	61488	0	0	0	0	0	0	9747
6.3	61632	0	0	0	0	0	0	9750
6.3	61776	0	0	0	0	0	0	9903
6.3	61920	0	0	0	0	0	0	9804
6.3	62064	0	0	0	0	0	0	9807
6.3	62208	0	0	0	0	0	0	9789
6.3	62352	0	0	0	0	0	0	9693
6.3	62496	0	0	0	0	0	0	9417
6.3	62640	0	0	0	0	0	0	9777
6.3	62784	0	0	0	0	0	0	10005
6.3	62928	0	0	0	0	0	0	9885
6.3	63072	0	0	0	0	0	0	9864
6.3	63216	0	0	0	0	0	0	9720
6.3	63360	0	0	0	0	0	0	9702
6.3	63504	0	0	0	0	0	0	9831
6.3	63648	0	0	0	0	0	0	9942
6.3	63792	0	0	0	0	0	0	9939
6.3	63936	0	0	0	0	0	0	9768
6.3	64080	0	0	0	0	0	0	9852
6.3	64224	0	0	0	0	0	0	9990
6.3	64368	0	0	0	0	0	0	9906
6.3	64512	0	0	0	0	0	0	9876
6.3	64656	0	0	0	0	0	0	9774
6.3	64800	0	0	0	0	0	0	9882
6.3	64944	0	0	0	0	0	0	9951
6.3	65088	0	0	0	0	0	0	9711
6.3	65232	0	0	0	0	0	0	10029
6.3	65376	0	0	0	0	0	0	9807
6.3	65520	0	0	0	0	0	0	9708
6.3	65664	0	0	0	0	0	0	9621
6.3	65808	0	0	0	0	0	0	9642
6.3	65952	0	0	0	0	0	0	9816
6.3	66096	0	0	0	0	0	0	9867
6.3	66240	0	0	0	0	0	0	9585
6.3	66384	0	0	0	0	0	0	9579
6.3	66528	0	0	0	0	0	0	9582
6.3	66672	0	0	0	0	0	0	9885
6.3	66816	0	0	0	0	0	0	9633
6.3	66960	0	0	0	0	0	0	9621
6.3	67104	0	0	0	0	0	0	9807
6.3	67248	0	0	0	0	0	0	9864
6.3	67392	0	0	0	0	0	0	9864
6.3	67536	0	0	0	0	0	0	9624
6.3	67680	0	0	0	0	0	0	9390
6.3	67824	0	0	0	0	0	0	9519
6.3	67968	0	0	0	0	0	0	9792
6.3	68112	0	0	0	0	0	0	9987
6.3	68256	0	0	0	0	0	0	9744
6.3	68400	0	0	0	0	0	0	9678
6.3	68544	0	0	0	0	0	0	9627
6.3	68688	0	0	0	0	0	0	9822
6.3	68832	0	0	0	0	0	0	9723
6.3	68976	0	0	0	0	0	0	9636
6.3	69120	0	0	0	0	0	0	9735
7.3	43344	0	33	0	33	33	299.709	1041
7.3	43488	0	29	0	29	29	280.583	1146
7.3	43632	0	25	0	25	25	236.575	1131
7.3	43776	0	16	0	16	16	138.353	1092
7.3	43920	0	15	0	15	15	135.301	1128
7.3	44064	0	13	0	13	13	119.348	1125
7.3	44208	0	9	0	9	9	92.2331	1074
7.3	44352	0	4	0	4	4	33.0909	1029
7.3	44496	0	4	0	4	4	33.0909	1071
7.3	44640	0	3	0	3	3	37.0816	1065
7.3	44784	0	1	0	1	1	11.0303	1170
7.3	44928	0	1	0	1	1	11.0303	1158
7.3	45072	0	1	0	1	1	13.0256	1110
7.3	45216	0	1	0	1	1	11.0303	1071
7.3	45360	0	1	0	1	1	13.0256	1059
7.3	45504	0	1	0	1	1	11.0303	1077
7.3	45648	0	0	0	0	0	0	1089
7.3	45792	0	0	0	0	0	0	1092
7.3	45936	0	0	0	0	0	0	1038
7.3	46080	0	0	0	0	0	0	1056
7.3	46224	0	0	0	0	0	0	1017
7.3	46368	0	0	0	0	0	0	1047
7.3	46512	0	0	0	0	0	0	1014
7.3	46656	0	0	0	0	0	0	1125
7.3	46800	0	0	0	0	0	0	1167
7.3	46944	0	0	0	0	0	0	1134
7.3	47088	0	0	0	0	0	0	1158
7.3	47232	0	0	0	0	0	0	1182
7.3	47376	0	0	0	0	0	0	1086
7.3	47520	0	0	0	0	0	0	1167
7.3	47664	0	0	0	0	0	0	1134
7.3	47808	0	0	0	0	0	0	1041
7.3	47952	0	0	0	0	0	0	1068
7.3	48096	0	0	0	0	0	0	1164
7.3	48240	0	0	0	0	0	0	1059
7.3	48384	0	0	0	0	0	0	1059
7.3	48528	0	0	0	0	0	0	1158
7.3	48672	0	0	0	0	0	0	1050
7.3	48816	0	0	0	0	0	0	1152
7.3	48960	0	0	0	0	0	0	1146
7.3	49104	0	0	0	0	0	0	1095
7.3	49248	0	0	0	0	0	0	1119
7.3	49392	0	0	0	0	0	0	1062
7.3	49536	0	0	0	0	0	0	1080
7.3	49680	0	0	0	0	0	0	1119
7.3	49824	0	0	0	0	0	0	1077
7.3	49968	0	0	0	0	0	0	1059
7.3	50112	0	0	0	0	0	0	1038
7.3	50256	0	0	0	0	0	0	1134
7.3	50400	0	0	0	0	0	0	1224
7.3	50544	0	0	0	0	0	0	1284
7.3	50688	0	0	0	0	0	0	1284
7.3	50832	0	0	0	0	0	0	1005
7.3	50976	0	0	0	0	0	0	1050
7.3	51120	0	0	0	0	0	0	1059
7.3	51264	0	0	0	0	0	0	1059
7.3	51408	0	0	0	0	0	0	1008
7.3	51552	0	0	0	0	0	0	1068
7.3	51696	0	0	0	0	0	0	1044
7.3	51840	0	0	0	0	0	0	1110
7.3	51984	0	0	0	0	0	0	1128
7.3	52128	0	0	0	0	0	0	1089
7.3	52272	0	0	0	0	0	0	1098
7.3	52416	0	0	0	0	0	0	1116
7.3	52560	0	0	0	0	0	0	1107
7.3	52704	0	0	0	0	0	0	1116
7.3	52848	0	0	0	0	0	0	1161
7.3	52992	0	0	0	0	0	0	1188
7.3	53136	0	0	0	0	0	0	1068
7.3	53280	0	0	0	0	0	0	1149
7.3	53424	0	0	0	0	0	0	1152
7.3	53568	0	0	0	0	0	0	1116
7.3	53712	0	0	0	0	0	0	1119
7.3	53856	0	0	0	0	0	0	1104
7.3	54000	0	0	0	0	0	0	1017
7.3	54144	0	0	0	0	0	0	1065
7.3	54288	0	0	0	0	0	0	1122
7.3	54432	0	0	0	0	0	0	1107
7.3	54576	0	0	0	0	0	0	1110
7.3	54720	0	0	0	0	0	0	1161
7.3	54864	0	0	0	0	0	0	1077
7.3	55008	0	0	0	0	0	0	1098
7.3	55152	0	0	0	0	0	0	1065
7.3	55296	0	0	0	0	0	0	1059
7.3	55440	0	0	0	0	0	0	1017
7.3	55584	0	0	0	0	0	0	1113
7.3	55728	0	0	0	0	0	0	1062
7.3	55872	0	0	0	0	0	0	1116
7.3	56016	0	0	0	0	0	0	1113
7.3	56160	0	0	0	0	0	0	1176
7.3	56304	0	0	0	0	0	0	1074
7.3	56448	0	0	0	0	0	0	1041
7.3	56592	0	0	0	0	0	0	1050
7.3	56736	0	0	0	0	0	0	1149
7.3	56880	0	0	0	0	0	0	1140
7.3	57024	0	0	0	0	0	0	1140
7.3	57168	0	0	0	0	0	0	1209
7.3	57312	0	0	0	0	0	0	1161
7.3	57456	0	0	0	0	0	0	1170
7.3	57600	0	0	0	0	0	0	1128
7.3	57744	0	0	0	0	0	0	1056
7.3	57888	0	0	0	0	0	0	1101
7.3	58032	0	0	0	0	0	0	1125
7.3	58176	0	0	0	0	0	0	1113
7.3	58320	0	0	0	0	0	0	1110
7.3	58464	0	0	0	0	0	0	1152
7.3	58608	0	0	0	0	0	0	1248
7.3	58752	0	0	0	0	0	0	1194
7.3	58896	0	0	0	0	0	0	1095
7.3	59040	0	0	0	0	0	0	1137
7.3	59184	0	0	0	0	0	0	1140
7.3	59328	0	0	0	0	0	0	1110
7.3	59472	0	0	0	0	0	0	1080
7.3	59616	0	0	0	0	0	0	1062
7.3	59760	0	0	0	0	0	0	1149
7.3	59904	0	0	0	0	0	0	1188
7.3	60048	0	0	0	0	0	0	1113
7.3	60192	0	0	0	0	0	0	1131
7.3	60336	0	0	0	0	0	0	1197
7.3	60480	0	0	0	0	0	0	1173
7.3	60624	0	0	0	0	0	0	1134
7.3	60768	0	0	0	0	0	0	1146
7.3	60912	0	0	0	0	0	0	1068
7.3	61056	0	0	0	0	0	0	1110
7.3	61200	0	0	0	0	0	0	1041
7.3	61344	0	0	0	0	0	0	1119
7.3	61488	0	0	0	0	0	0	1086
7.3	61632	0	0	0	0	0	0	1095
7.3	61776	0	0	0	0	0	0	1119
7.3	61920	0	0	0	0	0	0	1083
7.3	62064	0	0	0	0	0	0	1029
7.3	62208	0	0	0	0	0	0	1110
7.3	62352	0	0	0	0	0	0	1158
7.3	62496	0	0	0	0	0	0	1137
7.3	62640	0	0	0	0	0	0	1122
7.3	62784	0	0	0	0	0	0	1131
7.3	62928	0	0	0	0	0	0	1137
7.3	63072	0	0	0	0	0	0	1167
7.3	63216	0	0	0	0	0	0	1194
7.3	63360	0	0	0	0	0	0	1155
7.3	63504	0	0	0	0	0	0	1104
7.3	63648	0	0	0	0	0	0	1086
7.3	63792	0	0	0	0	0	0	1182
7.3	63936	0	0	0	0	0	0	1194
7.3	64080	0	0	0	0	0	0	1128
7.3	64224	0	0	0	0	0	0	1155
7.3	64368	0	0	0	0	0	0	1233
7.3	64512	0	0	0	0	0	0	1155
7.3	64656	0	0	0	0	0	0	1146
7.3	64800	0	0	0	0	0	0	1182
7.3	64944	0	0	0	0	0	0	1137
7.3	65088	0	0	0	0	0	0	1104
7.3	65232	0	0	0	0	0	0	1167
7.3	65376	0	0	0	0	0	0	1191
7.3	65520	0	0	0	0	0	0	1191
7.3	65664	0	0	0	0	0	0	1131
7.3	65808	0	0	0	0	0	0	1098
7.3	65952	0	0	0	0	0	0	1152
7.3	66096	0	0	0	0	0	0	1065
7.3	66240	0	0	0	0	0	0	1116
7.3	66384	0	0	0	0	0	0	1143
7.3	66528	0	0	0	0	0	0	1143
7.3	66672	0	0	0	0	0	0	1158
7.3	66816	0	0	0	0	0	0	1170
7.3	66960	0	0	0	0	0	0	1158
7.3	67104	0	0	0	0	0	0	1095
7.3	67248	0	0	0	0	0	0	1137
7.3	67392	0	0	0	0	0	0	1110
7.3	67536	0	0	0	0	0	0	1086
7.3	67680	0	0	0	0	0	0	1035
7.3	67824	0	0	0	0	0	0	1023
7.3	67968	0	0	0	0	0	0	1077
7.3	68112	0	0	0	0	0	0	1197
7.3	68256	0	0	0	0	0	0	1185
7.3	68400	0	0	0	0	0	0	1239
7.3	68544	0	0	0	0	0	0	1203
7.3	68688	0	0	0	0	0	0	1125
7.3	68832	0	0	0	0	0	0	1113
7.3	68976	0	0	0	0	0	0	1143
7.3	69120	0	0	0	0	0	0	1083
8.2	43344	0	40	0	40	40	207.368	1539
8.2	43488	0	35	0	35	35	240.359	1539
8.2	43632	0	31	0	31	31	165.247	1692
8.2	43776	0	25	0	25	25	254.345	1764
8.2	43920	0	18	0	18	18	63.1329	1632
8.2	44064	0	10	0	10	10	52.1026	1539
8.2	44208	0	9	0	9	9	75.1119	1590
8.2	44352	0	9	0	9	9	67.1248	1575
8.2	44496	0	8	0	8	8	75.1119	1590
8.2	44640	0	6	0	6	6	39.0769	1584
8.2	44784	0	3	0	3	3	30.0444	1581
8.2	44928	0	2	0	2	2	13.0256	1659
8.2	45072	0	2	0	2	2	13.0256	1593
8.2	45216	0	1	0	1	1	13.0256	1575
8.2	45360	0	0	0	0	0	0	1527
8.2	45504	0	0	0	0	0	0	1494
8.2	45648	0	0	0	0	0	0	1464
8.2	45792	0	0	0	0	0	0	1536
8.2	45936	0	0	0	0	0	0	1467
8.2	46080	0	0	0	0	0	0	1542
8.2	46224	0	0	0	0	0	0	1539
8.2	46368	0	0	0	0	0	0	1539
8.2	46512	0	0	0	0	0	0	1566
8.2	46656	0	0	0	0	0	0	1461
8.2	46800	0	0	0	0	0	0	1545
8.2	46944	0	0	0	0	0	0	1530
8.2	47088	0	0	0	0	0	0	1524
8.2	47232	0	0	0	0	0	0	1680
8.2	47376	0	0	0	0	0	0	1596
8.2	47520	0	0	0	0	0	0	1524
8.2	47664	0	0	0	0	0	0	1563
8.2	47808	0	0	0	0	0	0	1530
8.2	47952	0	0	0	0	0	0	1551
8.2	48096	0	0	0	0	0	0	1521
8.2	48240	0	0	0	0	0	0	1494
8.2	48384	0	0	0	0	0	0	1614
8.2	48528	0	0	0	0	0	0	1503
8.2	48672	0	0	0	0	0	0	1560
8.2	48816	0	0	0	0	0	0	1545
8.2	48960	0	0	0	0	0	0	1548
8.2	49104	0	0	0	0	0	0	1554
8.2	49248	0	0	0	0	0	0	1542
8.2	49392	0	0	0	0	0	0	1578
8.2	49536	0	0	0	0	0	0	1530
8.2	49680	0	0	0	0	0	0	1587
8.2	49824	0	0	0	0	0	0	1572
8.2	49968	0	0	0	0	0	0	1575
8.2	50112	0	0	0	0	0	0	1518
8.2	50256	0	0	0	0	0	0	1590
8.2	50400	0	0	0	0	0	0	1581
8.2	50544	0	0	0	0	0	0	1590
8.2	50688	0	0	0	0	0	0	1509
8.2	50832	0	0	0	0	0	0	1518
8.2	50976	0	0	0	0	0	0	1602
8.2	51120	0	0	0	0	0	0	1566
8.2	51264	0	0	0	0	0	0	1602
8.2	51408	0	0	0	0	0	0	1644
8.2	51552	0	0	0	0	0	0	1602
8.2	51696	0	0	0	0	0	0	1572
8.2	51840	0	0	0	0	0	0	1620
8.2	51984	0	0	0	0	0	0	1566
8.2	52128	0	0	0	0	0	0	1665
8.2	52272	0	0	0	0	0	0	1596
8.2	52416	0	0	0	0	0	0	1530
8.2	52560	0	0	0	0	0	0	1518
8.2	52704	0	0	0	0	0	0	1545
8.2	52848	0	0	0	0	0	0	1506
8.2	52992	0	0	0	0	0	0	1458
8.2	53136	0	0	0	0	0	0	1539
8.2	53280	0	0	0	0	0	0	1545
8.2	53424	0	0	0	0	0	0	1530
8.2	53568	0	0	0	0	0	0	1539
8.2	53712	0	0	0	0	0	0	1413
8.2	53856	0	0	0	0	0	0	1479
8.2	54000	0	0	0	0	0	0	1572
8.2	54144	0	0	0	0	0	0	1671
8.2	54288	0	0	0	0	0	0	1545
8.2	54432	0	0	0	0	0	0	1545
8.2	54576	0	0	0	0	0	0	1590
8.2	54720	0	0	0	0	0	0	1551
8.2	54864	0	0	0	0	0	0	1536
8.2	55008	0	0	0	0	0	0	1572
8.2	55152	0	0	0	0	0	0	1497
8.2	55296	0	0	0	0	0	0	1536
8.2	55440	0	0	0	0	0	0	1554
8.2	55584	0	0	0	0	0	0	1554
8.2	55728	0	0	0	0	0	0	1695
8.2	55872	0	0	0	0	0	0	1530
8.2	56016	0	0	0	0	0	0	1599
8.2	56160	0	0	0	0	0	0	1536
8.2	56304	0	0	0	0	0	0	1491
8.2	56448	0	0	0	0	0	0	1554
8.2	56592	0	0	0	0	0	0	1485
8.2	56736	0	0	0	0	0	0	1572
8.2	56880	0	0	0	0	0	0	1656
8.2	57024	0	0	0	0	0	0	1593
8.2	57168	0	0	0	0	0	0	1533
8.2	57312	0	0	0	0	0	0	1467
8.2	57456	0	0	0	0	0	0	1467
8.2	57600	0	0	0	0	0	0	1473
8.2	57744	0	0	0	0	0	0	1479
8.2	57888	0	0	0	0	0	0	1551
8.2	58032	0	0	0	0	0	0	1488
8.2	58176	0	0	0	0	0	0	1587
8.2	58320	0	0	0	0	0	0	1551
8.2	58464	0	0	0	0	0	0	1635
8.2	58608	0	0	0	0	0	0	1545
8.2	58752	0	0	0	0	0	0	1542
8.2	58896	0	0	0	0	0	0	1545
8.2	59040	0	0	0	0	0	0	1611
8.2	59184	0	0	0	0	0	0	1503
8.2	59328	0	0	0	0	0	0	1527
8.2	59472	0	0	0	0	0	0	1545
8.2	59616	0	0	0	0	0	0	1563
8.2	59760	0	0	0	0	0	0	1476
8.2	59904	0	0	0	0	0	0	1512
8.2	60048	0	0	0	0	0	0	1419
8.2	60192	0	0	0	0	0	0	1524
8.2	60336	0	0	0	0	0	0	1590
8.2	60480	0	0	0	0	0	0	1560
8.2	60624	0	0	0	0	0	0	1527
8.2	60768	0	0	0	0	0	0	1494
8.2	60912	0	0	0	0	0	0	1440
8.2	61056	0	0	0	0	0	0	1512
8.2	61200	0	0	0	0	0	0	1497
8.2	61344	0	0	0	0	0	0	1491
8.2	61488	0	0	0	0	0	0	1491
8.2	61632	0	0	0	0	0	0	1533
8.2	61776	0	0	0	0	0	0	1509
8.2	61920	0	0	0	0	0	0	1539
8.2	62064	0	0	0	0	0	0	1530
8.2	62208	0	0	0	0	0	0	1557
8.2	62352	0	0	0	0	0	0	1515
8.2	62496	0	0	0	0	0	0	1590
8.2	62640	0	0	0	0	0	0	1524
8.2	62784	0	0	0	0	0	0	1530
8.2	62928	0	0	0	0	0	0	1599
8.2	63072	0	0	0	0	0	0	1515
8.2	63216	0	0	0	0	0	0	1491
8.2	63360	0	0	0	0	0	0	1476
8.2	63504	0	0	0	0	0	0	1434
8.2	63648	0	0	0	0	0	0	1485
8.2	63792	0	0	0	0	0	0	1485
8.2	63936	0	0	0	0	0	0	1458
8.2	64080	0	0	0	0	0	0	1539
8.2	64224	0	0	0	0	0	0	1536
8.2	64368	0	0	0	0	0	0	1449
8.2	64512	0	0	0	0	0	0	1476
8.2	64656	0	0	0	0	0	0	1452
8.2	64800	0	0	0	0	0	0	1530
8.2	64944	0	0	0	0	0	0	1497
8.2	65088	0	0	0	0	0	0	1431
8.2	65232	0	0	0	0	0	0	1428
8.2	65376	0	0	0	0	0	0	1479
8.2	65520	0	0	0	0	0	0	1554
8.2	65664	0	0	0	0	0	0	1608
8.2	65808	0	0	0	0	0	0	1512
8.2	65952	0	0	0	0	0	0	1572
8.2	66096	0	0	0	0	0	0	1629
8.2	66240	0	0	0	0	0	0	1509
8.2	66384	0	0	0	0	0	0	1596
8.2	66528	0	0	0	0	0	0	1563
8.2	66672	0	0	0	0	0	0	1470
8.2	66816	0	0	0	0	0	0	1515
8.2	66960	0	0	0	0	0	0	1518
8.2	67104	0	0	0	0	0	0	1539
8.2	67248	0	0	0	0	0	0	1545
8.2	67392	0	0	0	0	0	0	1557
8.2	67536	0	0	0	0	0	0	1560
8.2	67680	0	0	0	0	0	0	1557
8.2	67824	0	0	0	0	0	0	1455
8.2	67968	0	0	0	0	0	0	1461
8.2	68112	0	0	0	0	0	0	1542
8.2	68256	0	0	0	0	0	0	1536
8.2	68400	0	0	0	0	0	0	1506
8.2	68544	0	0	0	0	0	0	1449
8.2	68688	0	0	0	0	0	0	1491
8.2	68832	0	0	0	0	0	0	1464
8.2	68976	0	0	0	0	0	0	1566
8.2	69120	0	0	0	0	0	0	1587
9.3	43344	56	226	0	226	282	5812.42	4287
9.3	43488	30	205	0	205	235	4451.17	4194
9.3	43632	6	186	0	186	192	3375.71	3738
9.3	43776	0	151	0	151	151	2625.43	3296
9.3	43920	0	127	0	127	127	2236.21	3188
9.3	44064	0	109	0	109	109	1914.05	3266
9.3	44208	0	87	0	87	87	1538.84	3207
9.3	44352	0	65	0	65	65	1114.74	3055
9.3	44496	0	50	0	50	50	886.589	2883
9.3	44640	0	42	0	42	42	744.502	2736
9.3	44784	0	29	0	29	29	492.59	2712
9.3	44928	0	20	0	20	20	339.174	2937
9.3	45072	0	18	0	18	18	310.163	2985
9.3	45216	0	12	0	12	12	223.127	3093
9.3	45360	0	9	0	9	9	160.079	3009
9.3	45504	0	7	0	7	7	133.066	3078
9.3	45648	0	5	0	5	5	94.0574	3132
9.3	45792	0	5	0	5	5	92.0586	3024
9.3	45936	0	5	0	5	5	94.0574	3150
9.3	46080	0	2	0	2	2	50.0268	3078
9.3	46224	0	0	0	0	0	0	3144
9.3	46368	0	0	0	0	0	0	3096
9.3	46512	0	0	0	0	0	0	2973
9.3	46656	0	0	0	0	0	0	3057
9.3	46800	0	0	0	0	0	0	3174
9.3	46944	0	0	0	0	0	0	3093
9.3	47088	0	0	0	0	0	0	3156
9.3	47232	0	0	0	0	0	0	3057
9.3	47376	0	0	0	0	0	0	3231
9.3	47520	0	0	0	0	0	0	3303
9.3	47664	0	0	0	0	0	0	3219
9.3	47808	0	0	0	0	0	0	3276
9.3	47952	0	0	0	0	0	0	3222
9.3	48096	0	0	0	0	0	0	3210
9.3	48240	0	0	0	0	0	0	3198
9.3	48384	0	0	0	0	0	0	3174
9.3	48528	0	0	0	0	0	0	3264
9.3	48672	0	0	0	0	0	0	3186
9.3	48816	0	0	0	0	0	0	3228
9.3	48960	0	0	0	0	0	0	3468
9.3	49104	0	0	0	0	0	0	3342
9.3	49248	0	0	0	0	0	0	3393
9.3	49392	0	0	0	0	0	0	3222
9.3	49536	0	0	0	0	0	0	3318
9.3	49680	0	0	0	0	0	0	3375
9.3	49824	0	0	0	0	0	0	3333
9.3	49968	0	0	0	0	0	0	3276
9.3	50112	0	0	0	0	0	0	3417
9.3	50256	0	0	0	0	0	0	3300
9.3	50400	0	0	0	0	0	0	3180
9.3	50544	0	0	0	0	0	0	3144
9.3	50688	0	0	0	0	0	0	3159
9.3	50832	0	0	0	0	0	0	3093
9.3	50976	0	0	0	0	0	0	3138
9.3	51120	0	0	0	0	0	0	3258
9.3	51264	0	0	0	0	0	0	3243
9.3	51408	0	0	0	0	0	0	3192
9.3	51552	0	0	0	0	0	0	3075
9.3	51696	0	0	0	0	0	0	3108
9.3	51840	0	0	0	0	0	0	3243
9.3	51984	0	0	0	0	0	0	3357
9.3	52128	0	0	0	0	0	0	3216
9.3	52272	0	0	0	0	0	0	3279
9.3	52416	0	0	0	0	0	0	3342
9.3	52560	0	0	0	0	0	0	3363
9.3	52704	0	0	0	0	0	0	3315
9.3	52848	0	0	0	0	0	0	3219
9.3	52992	0	0	0	0	0	0	3234
9.3	53136	0	0	0	0	0	0	3348
9.3	53280	0	0	0	0	0	0	3276
9.3	53424	0	0	0	0	0	0	3363
9.3	53568	0	0	0	0	0	0	3207
9.3	53712	0	0	0	0	0	0	3258
9.3	53856	0	0	0	0	0	0	3339
9.3	54000	0	0	0	0	0	0	3297
9.3	54144	0	0	0	0	0	0	3360
9.3	54288	0	0	0	0	0	0	3486
9.3	54432	0	0	0	0	0	0	3246
9.3	54576	0	0	0	0	0	0	3444
9.3	54720	0	0	0	0	0	0	3306
9.3	54864	0	0	0	0	0	0	3384
9.3	55008	0	0	0	0	0	0	3180
9.3	55152	0	0	0	0	0	0	3171
9.3	55296	0	0	0	0	0	0	3291
9.3	55440	0	0	0	0	0	0	3276
9.3	55584	0	0	0	0	0	0	3432
9.3	55728	0	0	0	0	0	0	3447
9.3	55872	0	0	0	0	0	0	3372
9.3	56016	0	0	0	0	0	0	3210
9.3	56160	0	0	0	0	0	0	3294
9.3	56304	0	0	0	0	0	0	3189
9.3	56448	0	0	0	0	0	0	3225
9.3	56592	0	0	0	0	0	0	3363
9.3	56736	0	0	0	0	0	0	3339
9.3	56880	0	0	0	0	0	0	3333
9.3	57024	0	0	0	0	0	0	3060
9.3	57168	0	0	0	0	0	0	3174
9.3	57312	0	0	0	0	0	0	3411
9.3	57456	0	0	0	0	0	0	3291
9.3	57600	0	0	0	0	0	0	3159
9.3	57744	0	0	0	0	0	0	3246
9.3	57888	0	0	0	0	0	0	3273
9.3	58032	0	0	0	0	0	0	3141
9.3	58176	0	0	0	0	0	0	3165
9.3	58320	0	0	0	0	0	0	3288
9.3	58464	0	0	0	0	0	0	3246
9.3	58608	0	0	0	0	0	0	3252
9.3	58752	0	0	0	0	0	0	3276
9.3	58896	0	0	0	0	0	0	3339
9.3	59040	0	0	0	0	0	0	3279
9.3	59184	0	0	0	0	0	0	3315
9.3	59328	0	0	0	0	0	0	3210
9.3	59472	0	0	0	0	0	0	3186
9.3	59616	0	0	0	0	0	0	3261
9.3	59760	0	0	0	0	0	0	3171
9.3	59904	0	0	0	0	0	0	3108
9.3	60048	0	0	0	0	0	0	3048
9.3	60192	0	0	0	0	0	0	3240
9.3	60336	0	0	0	0	0	0	3207
9.3	60480	0	0	0	0	0	0	3132
9.3	60624	0	0	0	0	0	0	3024
9.3	60768	0	0	0	0	0	0	3333
9.3	60912	0	0	0	0	0	0	3279
9.3	61056	0	0	0	0	0	0	3390
9.3	61200	0	0	0	0	0	0	3285
9.3	61344	0	0	0	0	0	0	3375
9.3	61488	0	0	0	0	0	0	3303
9.3	61632	0	0	0	0	0	0	3366
9.3	61776	0	0	0	0	0	0	3330
9.3	61920	0	0	0	0	0	0	3324
9.3	62064	0	0	0	0	0	0	3390
9.3	62208	0	0	0	0	0	0	3567
9.3	62352	0	0	0	0	0	0	3240
9.3	62496	0	0	0	0	0	0	3153
9.3	62640	0	0	0	0	0	0	3345
9.3	62784	0	0	0	0	0	0	3357
9.3	62928	0	0	0	0	0	0	3312
9.3	63072	0	0	0	0	0	0	3180
9.3	63216	0	0	0	0	0	0	3240
9.3	63360	0	0	0	0	0	0	3237
9.3	63504	0	0	0	0	0	0	3276
9.3	63648	0	0	0	0	0	0	3330
9.3	63792	0	0	0	0	0	0	3390
9.3	63936	0	0	0	0	0	0	3354
9.3	64080	0	0	0	0	0	0	3267
9.3	64224	0	0	0	0	0	0	3378
9.3	64368	0	0	0	0	0	0	3324
9.3	64512	0	0	0	0	0	0	3204
9.3	64656	0	0	0	0	0	0	3249
9.3	64800	0	0	0	0	0	0	3375
9.3	64944	0	0	0	0	0	0	3372
9.3	65088	0	0	0	0	0	0	3273
9.3	65232	0	0	0	0	0	0	3183
9.3	65376	0	0	0	0	0	0	3318
9.3	65520	0	0	0	0	0	0	3306
9.3	65664	0	0	0	0	0	0	3324
9.3	65808	0	0	0	0	0	0	3228
9.3	65952	0	0	0	0	0	0	3171
9.3	66096	0	0	0	0	0	0	3273
9.3	66240	0	0	0	0	0	0	3312
9.3	66384	0	0	0	0	0	0	3417
9.3	66528	0	0	0	0	0	0	3372
9.3	66672	0	0	0	0	0	0	3273
9.3	66816	0	0	0	0	0	0	3135
9.3	66960	0	0	0	0	0	0	3198
9.3	67104	0	0	0	0	0	0	3243
9.3	67248	0	0	0	0	0	0	3147
9.3	67392	0	0	0	0	0	0	3159
9.3	67536	0	0	0	0	0	0	3279
9.3	67680	0	0	0	0	0	0	3471
9.3	67824	0	0	0	0	0	0	3237
9.3	67968	0	0	0	0	0	0	3510
9.3	68112	0	0	0	0	0	0	3342
9.3	68256	0	0	0	0	0	0	3336
9.3	68400	0	0	0	0	0	0	3342
9.3	68544	0	0	0	0	0	0	3339
9.3	68688	0	0	0	0	0	0	3288
9.3	68832	0	0	0	0	0	0	3426
9.3	68976	0	0	0	0	0	0	3297
9.3	69120	0	0	0	0	0	0	3111
10.2	43344	0	62	0	62	62	307.801	1194
10.2	43488	0	59	0	59	59	331.634	1248
10.2	43632	0	50	0	50	50	292.556	1185
10.2	43776	0	44	0	44	44	233.52	1134
10.2	43920	0	40	0	40	40	240.454	1086
10.2	44064	0	37	0	37	37	198.434	1134
10.2	44208	0	33	0	33	33	159.357	1218
10.2	44352	0	26	0	26	26	132.254	1302
10.2	44496	0	18	0	18	18	93.1773	1287
10.2	44640	0	14	0	14	14	63.1329	1359
10.2	44784	0	10	0	10	10	33.0909	1272
10.2	44928	0	10	0	10	10	33.0909	1212
10.2	45072	0	8	0	8	8	33.0909	1257
10.2	45216	0	7	0	7	7	22.0606	1194
10.2	45360	0	5	0	5	5	22.0606	1140
10.2	45504	0	3	0	3	3	11.0303	1116
10.2	45648	0	2	0	2	2	0	1227
10.2	45792	0	2	0	2	2	0	1227
10.2	45936	0	2	0	2	2	0	1230
10.2	46080	0	2	0	2	2	0	1143
10.2	46224	0	2	0	2	2	0	1203
10.2	46368	0	2	0	2	2	0	1155
10.2	46512	0	1	0	1	1	0	1155
10.2	46656	0	1	0	1	1	0	1170
10.2	46800	0	1	0	1	1	0	1182
10.2	46944	0	1	0	1	1	0	1185
10.2	47088	0	1	0	1	1	0	1125
10.2	47232	0	1	0	1	1	0	1161
10.2	47376	0	1	0	1	1	0	1134
10.2	47520	0	1	0	1	1	0	1083
10.2	47664	0	0	0	0	0	0	1068
10.2	47808	0	0	0	0	0	0	1128
10.2	47952	0	0	0	0	0	0	1167
10.2	48096	0	0	0	0	0	0	1158
10.2	48240	0	0	0	0	0	0	1191
10.2	48384	0	0	0	0	0	0	1182
10.2	48528	0	0	0	0	0	0	1221
10.2	48672	0	0	0	0	0	0	1089
10.2	48816	0	0	0	0	0	0	1038
10.2	48960	0	0	0	0	0	0	1140
10.2	49104	0	0	0	0	0	0	1137
10.2	49248	0	0	0	0	0	0	1083
10.2	49392	0	0	0	0	0	0	1218
10.2	49536	0	0	0	0	0	0	1176
10.2	49680	0	0	0	0	0	0	1179
10.2	49824	0	0	0	0	0	0	1158
10.2	49968	0	0	0	0	0	0	1068
10.2	50112	0	0	0	0	0	0	1095
10.2	50256	0	0	0	0	0	0	1164
10.2	50400	0	0	0	0	0	0	1194
10.2	50544	0	0	0	0	0	0	1152
10.2	50688	0	0	0	0	0	0	1113
10.2	50832	0	0	0	0	0	0	1191
10.2	50976	0	0	0	0	0	0	1209
10.2	51120	0	0	0	0	0	0	1176
10.2	51264	0	0	0	0	0	0	1236
10.2	51408	0	0	0	0	0	0	1179
10.2	51552	0	0	0	0	0	0	1245
10.2	51696	0	0	0	0	0	0	1227
10.2	51840	0	0	0	0	0	0	1170
10.2	51984	0	0	0	0	0	0	1143
10.2	52128	0	0	0	0	0	0	1140
10.2	52272	0	0	0	0	0	0	1278
10.2	52416	0	0	0	0	0	0	1206
10.2	52560	0	0	0	0	0	0	1215
10.2	52704	0	0	0	0	0	0	1218
10.2	52848	0	0	0	0	0	0	1224
10.2	52992	0	0	0	0	0	0	1092
10.2	53136	0	0	0	0	0	0	1164
10.2	53280	0	0	0	0	0	0	1254
10.2	53424	0	0	0	0	0	0	1125
10.2	53568	0	0	0	0	0	0	1065
10.2	53712	0	0	0	0	0	0	1170
10.2	53856	0	0	0	0	0	0	1185
10.2	54000	0	0	0	0	0	0	1095
10.2	54144	0	0	0	0	0	0	1110
10.2	54288	0	0	0	0	0	0	1137
10.2	54432	0	0	0	0	0	0	1179
10.2	54576	0	0	0	0	0	0	1146
10.2	54720	0	0	0	0	0	0	1152
10.2	54864	0	0	0	0	0	0	1089
10.2	55008	0	0	0	0	0	0	1044
10.2	55152	0	0	0	0	0	0	1140
10.2	55296	0	0	0	0	0	0	1101
10.2	55440	0	0	0	0	0	0	1092
10.2	55584	0	0	0	0	0	0	1056
10.2	55728	0	0	0	0	0	0	999
10.2	55872	0	0	0	0	0	0	1011
10.2	56016	0	0	0	0	0	0	1062
10.2	56160	0	0	0	0	0	0	1041
10.2	56304	0	0	0	0	0	0	1083
10.2	56448	0	0	0	0	0	0	1020
10.2	56592	0	0	0	0	0	0	1074
10.2	56736	0	0	0	0	0	0	1110
10.2	56880	0	0	0	0	0	0	1161
10.2	57024	0	0	0	0	0	0	1131
10.2	57168	0	0	0	0	0	0	1140
10.2	57312	0	0	0	0	0	0	1131
10.2	57456	0	0	0	0	0	0	1212
10.2	57600	0	0	0	0	0	0	1272
10.2	57744	0	0	0	0	0	0	1215
10.2	57888	0	0	0	0	0	0	1158
10.2	58032	0	0	0	0	0	0	1050
10.2	58176	0	0	0	0	0	0	1113
10.2	58320	0	0	0	0	0	0	1092
10.2	58464	0	0	0	0	0	0	1119
10.2	58608	0	0	0	0	0	0	1182
10.2	58752	0	0	0	0	0	0	1236
10.2	58896	0	0	0	0	0	0	1101
10.2	59040	0	0	0	0	0	0	1065
10.2	59184	0	0	0	0	0	0	1083
10.2	59328	0	0	0	0	0	0	1044
10.2	59472	0	0	0	0	0	0	1080
10.2	59616	0	0	0	0	0	0	1104
10.2	59760	0	0	0	0	0	0	1113
10.2	59904	0	0	0	0	0	0	1191
10.2	60048	0	0	0	0	0	0	1188
10.2	60192	0	0	0	0	0	0	1113
10.2	60336	0	0	0	0	0	0	1092
10.2	60480	0	0	0	0	0	0	1029
10.2	60624	0	0	0	0	0	0	1185
10.2	60768	0	0	0	0	0	0	1107
10.2	60912	0	0	0	0	0	0	1116
10.2	61056	0	0	0	0	0	0	1080
10.2	61200	0	0	0	0	0	0	1116
10.2	61344	0	0	0	0	0	0	1125
10.2	61488	0	0	0	0	0	0	1128
10.2	61632	0	0	0	0	0	0	1170
10.2	61776	0	0	0	0	0	0	1104
10.2	61920	0	0	0	0	0	0	1170
10.2	62064	0	0	0	0	0	0	1146
10.2	62208	0	0	0	0	0	0	1182
10.2	62352	0	0	0	0	0	0	1155
10.2	62496	0	0	0	0	0	0	1176
10.2	62640	0	0	0	0	0	0	1125
10.2	62784	0	0	0	0	0	0	1050
10.2	62928	0	0	0	0	0	0	1089
10.2	63072	0	0	0	0	0	0	1146
10.2	63216	0	0	0	0	0	0	1134
10.2	63360	0	0	0	0	0	0	1113
10.2	63504	0	0	0	0	0	0	1146
10.2	63648	0	0	0	0	0	0	1044
10.2	63792	0	0	0	0	0	0	1017
10.2	63936	0	0	0	0	0	0	1098
10.2	64080	0	0	0	0	0	0	1152
10.2	64224	0	0	0	0	0	0	1167
10.2	64368	0	0	0	0	0	0	1134
10.2	64512	0	0	0	0	0	0	1110
10.2	64656	0	0	0	0	0	0	1098
10.2	64800	0	0	0	0	0	0	1128
10.2	64944	0	0	0	0	0	0	1134
10.2	65088	0	0	0	0	0	0	1143
10.2	65232	0	0	0	0	0	0	1182
10.2	65376	0	0	0	0	0	0	1179
10.2	65520	0	0	0	0	0	0	1161
10.2	65664	0	0	0	0	0	0	1167
10.2	65808	0	0	0	0	0	0	1179
10.2	65952	0	0	0	0	0	0	1176
10.2	66096	0	0	0	0	0	0	1131
10.2	66240	0	0	0	0	0	0	1092
10.2	66384	0	0	0	0	0	0	1104
10.2	66528	0	0	0	0	0	0	1143
10.2	66672	0	0	0	0	0	0	1206
10.2	66816	0	0	0	0	0	0	1170
10.2	66960	0	0	0	0	0	0	1134
10.2	67104	0	0	0	0	0	0	1038
10.2	67248	0	0	0	0	0	0	1143
10.2	67392	0	0	0	0	0	0	1104
10.2	67536	0	0	0	0	0	0	1098
10.2	67680	0	0	0	0	0	0	1143
10.2	67824	0	0	0	0	0	0	1086
10.2	67968	0	0	0	0	0	0	1095
10.2	68112	0	0	0	0	0	0	1104
10.2	68256	0	0	0	0	0	0	1086
10.2	68400	0	0	0	0	0	0	1152
10.2	68544	0	0	0	0	0	0	1203
10.2	68688	0	0	0	0	0	0	1125
10.2	68832	0	0	0	0	0	0	1113
10.2	68976	0	0	0	0	0	0	1155
10.2	69120	0	0	0	0	0	0	1215
11.1	43344	0	30	0	30	30	55.1515	879
11.1	43488	0	29	0	29	29	51.165	759
11.1	43632	0	28	0	28	28	194.575	822
11.1	43776	0	24	0	24	24	36.1481	807
11.1	43920	0	20	0	20	20	33.0909	828
11.1	44064	0	16	0	16	16	33.0909	870
11.1	44208	0	16	0	16	16	33.0909	825
11.1	44352	0	15	0	15	15	33.0909	813
11.1	44496	0	11	0	11	11	22.0606	849
11.1	44640	0	10	0	10	10	22.0606	876
11.1	44784	0	8	0	8	8	22.0606	894
11.1	44928	0	4	0	4	4	11.0303	873
11.1	45072	0	4	0	4	4	11.0303	873
11.1	45216	0	3	0	3	3	11.0303	888
11.1	45360	0	2	0	2	2	0	828
11.1	45504	0	2	0	2	2	0	807
11.1	45648	0	1	0	1	1	0	783
11.1	45792	0	1	0	1	1	0	876
11.1	45936	0	1	0	1	1	0	852
11.1	46080	0	1	0	1	1	0	789
11.1	46224	0	1	0	1	1	0	759
11.1	46368	0	0	0	0	0	0	864
11.1	46512	0	0	0	0	0	0	747
11.1	46656	0	0	0	0	0	0	771
11.1	46800	0	0	0	0	0	0	780
11.1	46944	0	0	0	0	0	0	834
11.1	47088	0	0	0	0	0	0	822
11.1	47232	0	0	0	0	0	0	765
11.1	47376	0	0	0	0	0	0	705
11.1	47520	0	0	0	0	0	0	669
11.1	47664	0	0	0	0	0	0	702
11.1	47808	0	0	0	0	0	0	738
11.1	47952	0	0	0	0	0	0	696
11.1	48096	0	0	0	0	0	0	756
11.1	48240	0	0	0	0	0	0	753
11.1	48384	0	0	0	0	0	0	732
11.1	48528	0	0	0	0	0	0	759
11.1	48672	0	0	0	0	0	0	807
11.1	48816	0	0	0	0	0	0	846
11.1	48960	0	0	0	0	0	0	810
11.1	49104	0	0	0	0	0	0	855
11.1	49248	0	0	0	0	0	0	819
11.1	49392	0	0	0	0	0	0	828
11.1	49536	0	0	0	0	0	0	873
11.1	49680	0	0	0	0	0	0	915
11.1	49824	0	0	0	0	0	0	822
11.1	49968	0	0	0	0	0	0	819
11.1	50112	0	0	0	0	0	0	777
11.1	50256	0	0	0	0	0	0	792
11.1	50400	0	0	0	0	0	0	816
11.1	50544	0	0	0	0	0	0	780
11.1	50688	0	0	0	0	0	0	891
11.1	50832	0	0	0	0	0	0	837
11.1	50976	0	0	0	0	0	0	879
11.1	51120	0	0	0	0	0	0	858
11.1	51264	0	0	0	0	0	0	831
11.1	51408	0	0	0	0	0	0	729
11.1	51552	0	0	0	0	0	0	828
11.1	51696	0	0	0	0	0	0	804
11.1	51840	0	0	0	0	0	0	795
11.1	51984	0	0	0	0	0	0	735
11.1	52128	0	0	0	0	0	0	753
11.1	52272	0	0	0	0	0	0	747
11.1	52416	0	0	0	0	0	0	822
11.1	52560	0	0	0	0	0	0	822
11.1	52704	0	0	0	0	0	0	819
11.1	52848	0	0	0	0	0	0	846
11.1	52992	0	0	0	0	0	0	819
11.1	53136	0	0	0	0	0	0	858
11.1	53280	0	0	0	0	0	0	825
11.1	53424	0	0	0	0	0	0	798
11.1	53568	0	0	0	0	0	0	774
11.1	53712	0	0	0	0	0	0	756
11.1	53856	0	0	0	0	0	0	834
11.1	54000	0	0	0	0	0	0	801
11.1	54144	0	0	0	0	0	0	714
11.1	54288	0	0	0	0	0	0	825
11.1	54432	0	0	0	0	0	0	873
11.1	54576	0	0	0	0	0	0	834
11.1	54720	0	0	0	0	0	0	795
11.1	54864	0	0	0	0	0	0	840
11.1	55008	0	0	0	0	0	0	864
11.1	55152	0	0	0	0	0	0	876
11.1	55296	0	0	0	0	0	0	852
11.1	55440	0	0	0	0	0	0	837
11.1	55584	0	0	0	0	0	0	741
11.1	55728	0	0	0	0	0	0	753
11.1	55872	0	0	0	0	0	0	828
11.1	56016	0	0	0	0	0	0	828
11.1	56160	0	0	0	0	0	0	798
11.1	56304	0	0	0	0	0	0	810
11.1	56448	0	0	0	0	0	0	813
11.1	56592	0	0	0	0	0	0	819
11.1	56736	0	0	0	0	0	0	855
11.1	56880	0	0	0	0	0	0	780
11.1	57024	0	0	0	0	0	0	759
11.1	57168	0	0	0	0	0	0	783
11.1	57312	0	0	0	0	0	0	765
11.1	57456	0	0	0	0	0	0	768
11.1	57600	0	0	0	0	0	0	780
11.1	57744	0	0	0	0	0	0	759
11.1	57888	0	0	0	0	0	0	765
11.1	58032	0	0	0	0	0	0	786
11.1	58176	0	0	0	0	0	0	807
11.1	58320	0	0	0	0	0	0	834
11.1	58464	0	0	0	0	0	0	831
11.1	58608	0	0	0	0	0	0	861
11.1	58752	0	0	0	0	0	0	903
11.1	58896	0	0	0	0	0	0	846
11.1	59040	0	0	0	0	0	0	747
11.1	59184	0	0	0	0	0	0	762
11.1	59328	0	0	0	0	0	0	777
11.1	59472	0	0	0	0	0	0	828
11.1	59616	0	0	0	0	0	0	765
11.1	59760	0	0	0	0	0	0	810
11.1	59904	0	0	0	0	0	0	834
11.1	60048	0	0	0	0	0	0	864
11.1	60192	0	0	0	0	0	0	876
11.1	60336	0	0	0	0	0	0	864
11.1	60480	0	0	0	0	0	0	819
11.1	60624	0	0	0	0	0	0	792
11.1	60768	0	0	0	0	0	0	783
11.1	60912	0	0	0	0	0	0	867
11.1	61056	0	0	0	0	0	0	816
11.1	61200	0	0	0	0	0	0	906
11.1	61344	0	0	0	0	0	0	819
11.1	61488	0	0	0	0	0	0	825
11.1	61632	0	0	0	0	0	0	816
11.1	61776	0	0	0	0	0	0	807
11.1	61920	0	0	0	0	0	0	825
11.1	62064	0	0	0	0	0	0	771
11.1	62208	0	0	0	0	0	0	807
11.1	62352	0	0	0	0	0	0	780
11.1	62496	0	0	0	0	0	0	741
11.1	62640	0	0	0	0	0	0	681
11.1	62784	0	0	0	0	0	0	750
11.1	62928	0	0	0	0	0	0	768
11.1	63072	0	0	0	0	0	0	795
11.1	63216	0	0	0	0	0	0	870
11.1	63360	0	0	0	0	0	0	837
11.1	63504	0	0	0	0	0	0	849
11.1	63648	0	0	0	0	0	0	789
11.1	63792	0	0	0	0	0	0	786
11.1	63936	0	0	0	0	0	0	774
11.1	64080	0	0	0	0	0	0	759
11.1	64224	0	0	0	0	0	0	846
11.1	64368	0	0	0	0	0	0	813
11.1	64512	0	0	0	0	0	0	819
11.1	64656	0	0	0	0	0	0	843
11.1	64800	0	0	0	0	0	0	876
11.1	64944	0	0	0	0	0	0	834
11.1	65088	0	0	0	0	0	0	828
11.1	65232	0	0	0	0	0	0	837
11.1	65376	0	0	0	0	0	0	780
11.1	65520	0	0	0	0	0	0	804
11.1	65664	0	0	0	0	0	0	801
11.1	65808	0	0	0	0	0	0	780
11.1	65952	0	0	0	0	0	0	777
11.1	66096	0	0	0	0	0	0	753
11.1	66240	0	0	0	0	0	0	786
11.1	66384	0	0	0	0	0	0	753
11.1	66528	0	0	0	0	0	0	807
11.1	66672	0	0	0	0	0	0	855
11.1	66816	0	0	0	0	0	0	879
11.1	66960	0	0	0	0	0	0	798
11.1	67104	0	0	0	0	0	0	786
11.1	67248	0	0	0	0	0	0	765
11.1	67392	0	0	0	0	0	0	780
11.1	67536	0	0	0	0	0	0	777
11.1	67680	0	0	0	0	0	0	810
11.1	67824	0	0	0	0	0	0	801
11.1	67968	0	0	0	0	0	0	798
11.1	68112	0	0	0	0	0	0	777
11.1	68256	0	0	0	0	0	0	783
11.1	68400	0	0	0	0	0	0	807
11.1	68544	0	0	0	0	0	0	756
11.1	68688	0	0	0	0	0	0	777
11.1	68832	0	0	0	0	0	0	843
11.1	68976	0	0	0	0	0	0	801
11.1	69120	0	0	0	0	0	0	813
12.3	43344	0	27	0	27	27	22.0606	1563
12.3	43488	0	24	0	24	24	22.0606	1659
12.3	43632	0	24	0	24	24	26.0513	1608
12.3	43776	0	18	0	18	18	22.0606	1542
12.3	43920	0	17	0	17	17	22.0606	1503
12.3	44064	0	14	0	14	14	22.0606	1635
12.3	44208	0	9	0	9	9	13.0256	1563
12.3	44352	0	5	0	5	5	13.0256	1593
12.3	44496	0	4	0	4	4	0	1584
12.3	44640	0	3	0	3	3	0	1455
12.3	44784	0	3	0	3	3	0	1485
12.3	44928	0	2	0	2	2	0	1467
12.3	45072	0	1	0	1	1	0	1479
12.3	45216	0	1	0	1	1	0	1524
12.3	45360	0	0	0	0	0	0	1566
12.3	45504	0	0	0	0	0	0	1563
12.3	45648	0	0	0	0	0	0	1551
12.3	45792	0	0	0	0	0	0	1533
12.3	45936	0	0	0	0	0	0	1509
[truncated: 34,001 more rows]
