# Supplementary material for: GEODE: an in silico tool that translates in vitro to in vivo predictions of tuberculosis antibiotic combination efficacy
Source: Front Pharmacol. 2025 Oct 17;16:1639673. doi: 10.3389/fphar.2025.1639673 (PMC12575316; doi:10.3389/fphar.2025.1639673)
Supplement: Supplementary file 2 [file Supplementaryfile4.zip › simulation_data/RMZE-ANNH-max.csv]

exp	time	Int.Mtb.	Ext.Mtb.	repExtMtb	NonReplExt.Mtb.	TotMtb.	TotMtbInGranScaledRing	TotPethot
2.2	43344	0	18	0	18	18	105.259	984
2.2	43488	0	14	0	14	14	109.254	981
2.2	43632	0	10	0	10	10	79.2162	1038
2.2	43776	0	6	0	6	6	50.1118	1170
2.2	43920	0	6	0	6	6	24.0559	1140
2.2	44064	0	3	0	3	3	11.0303	1050
2.2	44208	0	1	0	1	1	11.0303	1011
2.2	44352	0	1	0	1	1	11.0303	1050
2.2	44496	0	0	0	0	0	0	1068
2.2	44640	0	0	0	0	0	0	1020
2.2	44784	0	0	0	0	0	0	1044
2.2	44928	0	0	0	0	0	0	1113
2.2	45072	0	0	0	0	0	0	1062
2.2	45216	0	0	0	0	0	0	1035
2.2	45360	0	0	0	0	0	0	1074
2.2	45504	0	0	0	0	0	0	1134
2.2	45648	0	0	0	0	0	0	1137
2.2	45792	0	0	0	0	0	0	1092
2.2	45936	0	0	0	0	0	0	1056
2.2	46080	0	0	0	0	0	0	1134
2.2	46224	0	0	0	0	0	0	1050
2.2	46368	0	0	0	0	0	0	1095
2.2	46512	0	0	0	0	0	0	1101
2.2	46656	0	0	0	0	0	0	1047
2.2	46800	0	0	0	0	0	0	1005
2.2	46944	0	0	0	0	0	0	1017
2.2	47088	0	0	0	0	0	0	1050
2.2	47232	0	0	0	0	0	0	990
2.2	47376	0	0	0	0	0	0	1011
2.2	47520	0	0	0	0	0	0	942
2.2	47664	0	0	0	0	0	0	978
2.2	47808	0	0	0	0	0	0	1035
2.2	47952	0	0	0	0	0	0	1029
2.2	48096	0	0	0	0	0	0	1002
2.2	48240	0	0	0	0	0	0	990
2.2	48384	0	0	0	0	0	0	981
2.2	48528	0	0	0	0	0	0	975
2.2	48672	0	0	0	0	0	0	1080
2.2	48816	0	0	0	0	0	0	1110
2.2	48960	0	0	0	0	0	0	1032
2.2	49104	0	0	0	0	0	0	960
2.2	49248	0	0	0	0	0	0	954
2.2	49392	0	0	0	0	0	0	948
2.2	49536	0	0	0	0	0	0	1095
2.2	49680	0	0	0	0	0	0	1080
2.2	49824	0	0	0	0	0	0	951
2.2	49968	0	0	0	0	0	0	1044
2.2	50112	0	0	0	0	0	0	1053
2.2	50256	0	0	0	0	0	0	999
2.2	50400	0	0	0	0	0	0	966
2.2	50544	0	0	0	0	0	0	981
2.2	50688	0	0	0	0	0	0	996
2.2	50832	0	0	0	0	0	0	990
2.2	50976	0	0	0	0	0	0	978
2.2	51120	0	0	0	0	0	0	999
2.2	51264	0	0	0	0	0	0	981
2.2	51408	0	0	0	0	0	0	1071
2.2	51552	0	0	0	0	0	0	1068
2.2	51696	0	0	0	0	0	0	1038
2.2	51840	0	0	0	0	0	0	1104
2.2	51984	0	0	0	0	0	0	1050
2.2	52128	0	0	0	0	0	0	1029
2.2	52272	0	0	0	0	0	0	1164
2.2	52416	0	0	0	0	0	0	1047
2.2	52560	0	0	0	0	0	0	990
2.2	52704	0	0	0	0	0	0	1011
2.2	52848	0	0	0	0	0	0	1119
2.2	52992	0	0	0	0	0	0	1122
2.2	53136	0	0	0	0	0	0	936
2.2	53280	0	0	0	0	0	0	1017
2.2	53424	0	0	0	0	0	0	1062
2.2	53568	0	0	0	0	0	0	1044
2.2	53712	0	0	0	0	0	0	990
2.2	53856	0	0	0	0	0	0	987
2.2	54000	0	0	0	0	0	0	1002
2.2	54144	0	0	0	0	0	0	1065
2.2	54288	0	0	0	0	0	0	1053
2.2	54432	0	0	0	0	0	0	1026
2.2	54576	0	0	0	0	0	0	996
2.2	54720	0	0	0	0	0	0	939
2.2	54864	0	0	0	0	0	0	1050
2.2	55008	0	0	0	0	0	0	1068
2.2	55152	0	0	0	0	0	0	1065
2.2	55296	0	0	0	0	0	0	1080
2.2	55440	0	0	0	0	0	0	993
2.2	55584	0	0	0	0	0	0	1032
2.2	55728	0	0	0	0	0	0	990
2.2	55872	0	0	0	0	0	0	1134
2.2	56016	0	0	0	0	0	0	1011
2.2	56160	0	0	0	0	0	0	993
2.2	56304	0	0	0	0	0	0	1053
2.2	56448	0	0	0	0	0	0	1107
2.2	56592	0	0	0	0	0	0	1134
2.2	56736	0	0	0	0	0	0	1146
2.2	56880	0	0	0	0	0	0	1029
2.2	57024	0	0	0	0	0	0	1008
2.2	57168	0	0	0	0	0	0	1197
2.2	57312	0	0	0	0	0	0	1074
2.2	57456	0	0	0	0	0	0	1149
2.2	57600	0	0	0	0	0	0	1125
2.2	57744	0	0	0	0	0	0	1086
2.2	57888	0	0	0	0	0	0	1086
2.2	58032	0	0	0	0	0	0	1077
2.2	58176	0	0	0	0	0	0	1077
2.2	58320	0	0	0	0	0	0	1083
2.2	58464	0	0	0	0	0	0	1149
2.2	58608	0	0	0	0	0	0	1053
2.2	58752	0	0	0	0	0	0	1134
2.2	58896	0	0	0	0	0	0	1164
2.2	59040	0	0	0	0	0	0	1074
2.2	59184	0	0	0	0	0	0	1080
2.2	59328	0	0	0	0	0	0	1113
2.2	59472	0	0	0	0	0	0	1062
2.2	59616	0	0	0	0	0	0	1047
2.2	59760	0	0	0	0	0	0	1053
2.2	59904	0	0	0	0	0	0	1092
2.2	60048	0	0	0	0	0	0	1140
2.2	60192	0	0	0	0	0	0	1125
2.2	60336	0	0	0	0	0	0	1080
2.2	60480	0	0	0	0	0	0	1035
2.2	60624	0	0	0	0	0	0	1035
2.2	60768	0	0	0	0	0	0	1002
2.2	60912	0	0	0	0	0	0	963
2.2	61056	0	0	0	0	0	0	1023
2.2	61200	0	0	0	0	0	0	1020
2.2	61344	0	0	0	0	0	0	1128
2.2	61488	0	0	0	0	0	0	1188
2.2	61632	0	0	0	0	0	0	1119
2.2	61776	0	0	0	0	0	0	1152
2.2	61920	0	0	0	0	0	0	1113
2.2	62064	0	0	0	0	0	0	1095
2.2	62208	0	0	0	0	0	0	1086
2.2	62352	0	0	0	0	0	0	1026
2.2	62496	0	0	0	0	0	0	1023
2.2	62640	0	0	0	0	0	0	951
2.2	62784	0	0	0	0	0	0	1002
2.2	62928	0	0	0	0	0	0	1014
2.2	63072	0	0	0	0	0	0	1020
2.2	63216	0	0	0	0	0	0	1005
2.2	63360	0	0	0	0	0	0	1086
2.2	63504	0	0	0	0	0	0	1044
2.2	63648	0	0	0	0	0	0	1053
2.2	63792	0	0	0	0	0	0	1095
2.2	63936	0	0	0	0	0	0	1041
2.2	64080	0	0	0	0	0	0	1092
2.2	64224	0	0	0	0	0	0	1059
2.2	64368	0	0	0	0	0	0	1026
2.2	64512	0	0	0	0	0	0	1077
2.2	64656	0	0	0	0	0	0	1131
2.2	64800	0	0	0	0	0	0	1068
2.2	64944	0	0	0	0	0	0	1164
2.2	65088	0	0	0	0	0	0	1137
2.2	65232	0	0	0	0	0	0	948
2.2	65376	0	0	0	0	0	0	996
2.2	65520	0	0	0	0	0	0	993
2.2	65664	0	0	0	0	0	0	1059
2.2	65808	0	0	0	0	0	0	1017
2.2	65952	0	0	0	0	0	0	1059
2.2	66096	0	0	0	0	0	0	1146
2.2	66240	0	0	0	0	0	0	1116
2.2	66384	0	0	0	0	0	0	1017
2.2	66528	0	0	0	0	0	0	1008
2.2	66672	0	0	0	0	0	0	1092
2.2	66816	0	0	0	0	0	0	1041
2.2	66960	0	0	0	0	0	0	981
2.2	67104	0	0	0	0	0	0	936
2.2	67248	0	0	0	0	0	0	996
2.2	67392	0	0	0	0	0	0	993
2.2	67536	0	0	0	0	0	0	1032
2.2	67680	0	0	0	0	0	0	1056
2.2	67824	0	0	0	0	0	0	1026
2.2	67968	0	0	0	0	0	0	1023
2.2	68112	0	0	0	0	0	0	1026
2.2	68256	0	0	0	0	0	0	969
2.2	68400	0	0	0	0	0	0	1032
2.2	68544	0	0	0	0	0	0	978
2.2	68688	0	0	0	0	0	0	1008
2.2	68832	0	0	0	0	0	0	1011
2.2	68976	0	0	0	0	0	0	1059
2.2	69120	0	0	0	0	0	0	1113
3.2	43344	0	366	0	366	366	3135.41	3183
3.2	43488	0	355	0	355	355	2959.83	3303
3.2	43632	0	337	0	337	337	2793.73	3315
3.2	43776	0	326	0	326	326	2745.55	3297
3.2	43920	0	304	0	304	304	2479.44	3213
3.2	44064	0	288	0	288	288	2340.78	3219
3.2	44208	0	273	0	273	273	2246.09	3324
3.2	44352	0	259	0	259	259	2147.51	3360
3.2	44496	0	242	0	242	242	1980.32	3399
3.2	44640	0	227	0	227	227	1875.08	3291
3.2	44784	0	216	0	216	216	1757.57	3198
3.2	44928	0	203	0	203	203	1626.81	3198
3.2	45072	0	189	0	189	189	1504.12	3336
3.2	45216	0	174	0	174	174	1332.56	3330
3.2	45360	0	162	0	162	162	1235.27	3276
3.2	45504	0	149	0	149	149	1146.24	3288
3.2	45648	0	133	0	133	133	995.559	3258
3.2	45792	0	113	0	113	113	814.281	3312
3.2	45936	0	91	0	91	91	664.739	3147
3.2	46080	0	79	0	79	79	568.071	3198
3.2	46224	0	63	0	63	63	394.395	3129
3.2	46368	0	47	0	47	47	328.262	3114
3.2	46512	0	38	0	38	38	256.681	3057
3.2	46656	0	24	0	24	24	149.919	3054
3.2	46800	0	15	0	15	15	98.2143	3312
3.2	46944	0	8	0	8	8	34.8952	3207
3.2	47088	0	4	0	4	4	16.381	3144
3.2	47232	0	2	0	2	2	6.22222	3219
3.2	47376	0	2	0	2	2	8.17778	3258
3.2	47520	0	1	0	1	1	3.11111	3192
3.2	47664	0	0	0	0	0	0	3084
3.2	47808	0	0	0	0	0	0	3042
3.2	47952	0	0	0	0	0	0	3183
3.2	48096	0	0	0	0	0	0	3159
3.2	48240	0	0	0	0	0	0	3153
3.2	48384	0	0	0	0	0	0	3207
3.2	48528	0	0	0	0	0	0	3231
3.2	48672	0	0	0	0	0	0	3144
3.2	48816	0	0	0	0	0	0	3237
3.2	48960	0	0	0	0	0	0	3174
3.2	49104	0	0	0	0	0	0	3120
3.2	49248	0	0	0	0	0	0	3060
3.2	49392	0	0	0	0	0	0	3114
3.2	49536	0	0	0	0	0	0	3081
3.2	49680	0	0	0	0	0	0	3267
3.2	49824	0	0	0	0	0	0	3159
3.2	49968	0	0	0	0	0	0	3105
3.2	50112	0	0	0	0	0	0	3201
3.2	50256	0	0	0	0	0	0	3150
3.2	50400	0	0	0	0	0	0	3240
3.2	50544	0	0	0	0	0	0	3264
3.2	50688	0	0	0	0	0	0	3168
3.2	50832	0	0	0	0	0	0	3099
3.2	50976	0	0	0	0	0	0	3165
3.2	51120	0	0	0	0	0	0	3243
3.2	51264	0	0	0	0	0	0	3153
3.2	51408	0	0	0	0	0	0	3141
3.2	51552	0	0	0	0	0	0	3123
3.2	51696	0	0	0	0	0	0	3087
3.2	51840	0	0	0	0	0	0	3243
3.2	51984	0	0	0	0	0	0	3210
3.2	52128	0	0	0	0	0	0	3324
3.2	52272	0	0	0	0	0	0	3252
3.2	52416	0	0	0	0	0	0	3333
3.2	52560	0	0	0	0	0	0	3243
3.2	52704	0	0	0	0	0	0	3057
3.2	52848	0	0	0	0	0	0	3183
3.2	52992	0	0	0	0	0	0	3135
3.2	53136	0	0	0	0	0	0	3213
3.2	53280	0	0	0	0	0	0	3099
3.2	53424	0	0	0	0	0	0	3183
3.2	53568	0	0	0	0	0	0	3168
3.2	53712	0	0	0	0	0	0	3138
3.2	53856	0	0	0	0	0	0	3066
3.2	54000	0	0	0	0	0	0	3150
3.2	54144	0	0	0	0	0	0	3183
3.2	54288	0	0	0	0	0	0	3042
3.2	54432	0	0	0	0	0	0	3057
3.2	54576	0	0	0	0	0	0	3096
3.2	54720	0	0	0	0	0	0	3114
3.2	54864	0	0	0	0	0	0	3159
3.2	55008	0	0	0	0	0	0	3249
3.2	55152	0	0	0	0	0	0	3177
3.2	55296	0	0	0	0	0	0	3105
3.2	55440	0	0	0	0	0	0	3336
3.2	55584	0	0	0	0	0	0	3324
3.2	55728	0	0	0	0	0	0	3102
3.2	55872	0	0	0	0	0	0	3123
3.2	56016	0	0	0	0	0	0	3141
3.2	56160	0	0	0	0	0	0	3216
3.2	56304	0	0	0	0	0	0	3093
3.2	56448	0	0	0	0	0	0	3183
3.2	56592	0	0	0	0	0	0	3312
3.2	56736	0	0	0	0	0	0	3261
3.2	56880	0	0	0	0	0	0	3144
3.2	57024	0	0	0	0	0	0	3219
3.2	57168	0	0	0	0	0	0	3201
3.2	57312	0	0	0	0	0	0	3165
3.2	57456	0	0	0	0	0	0	3138
3.2	57600	0	0	0	0	0	0	3282
3.2	57744	0	0	0	0	0	0	3060
3.2	57888	0	0	0	0	0	0	3282
3.2	58032	0	0	0	0	0	0	3243
3.2	58176	0	0	0	0	0	0	3237
3.2	58320	0	0	0	0	0	0	3225
3.2	58464	0	0	0	0	0	0	3171
3.2	58608	0	0	0	0	0	0	3255
3.2	58752	0	0	0	0	0	0	3072
3.2	58896	0	0	0	0	0	0	3072
3.2	59040	0	0	0	0	0	0	3126
3.2	59184	0	0	0	0	0	0	3303
3.2	59328	0	0	0	0	0	0	3288
3.2	59472	0	0	0	0	0	0	3174
3.2	59616	0	0	0	0	0	0	3105
3.2	59760	0	0	0	0	0	0	3135
3.2	59904	0	0	0	0	0	0	3105
3.2	60048	0	0	0	0	0	0	3192
3.2	60192	0	0	0	0	0	0	3138
3.2	60336	0	0	0	0	0	0	3129
3.2	60480	0	0	0	0	0	0	3252
3.2	60624	0	0	0	0	0	0	3105
3.2	60768	0	0	0	0	0	0	3159
3.2	60912	0	0	0	0	0	0	3045
3.2	61056	0	0	0	0	0	0	3162
3.2	61200	0	0	0	0	0	0	3078
3.2	61344	0	0	0	0	0	0	3105
3.2	61488	0	0	0	0	0	0	3081
3.2	61632	0	0	0	0	0	0	3042
3.2	61776	0	0	0	0	0	0	3126
3.2	61920	0	0	0	0	0	0	3204
3.2	62064	0	0	0	0	0	0	3204
3.2	62208	0	0	0	0	0	0	3120
3.2	62352	0	0	0	0	0	0	3144
3.2	62496	0	0	0	0	0	0	3168
3.2	62640	0	0	0	0	0	0	3213
3.2	62784	0	0	0	0	0	0	3252
3.2	62928	0	0	0	0	0	0	3168
3.2	63072	0	0	0	0	0	0	3078
3.2	63216	0	0	0	0	0	0	3045
3.2	63360	0	0	0	0	0	0	3000
3.2	63504	0	0	0	0	0	0	2982
3.2	63648	0	0	0	0	0	0	3087
3.2	63792	0	0	0	0	0	0	3144
3.2	63936	0	0	0	0	0	0	3108
3.2	64080	0	0	0	0	0	0	3039
3.2	64224	0	0	0	0	0	0	3132
3.2	64368	0	0	0	0	0	0	3198
3.2	64512	0	0	0	0	0	0	3159
3.2	64656	0	0	0	0	0	0	3123
3.2	64800	0	0	0	0	0	0	3084
3.2	64944	0	0	0	0	0	0	3072
3.2	65088	0	0	0	0	0	0	3174
3.2	65232	0	0	0	0	0	0	3219
3.2	65376	0	0	0	0	0	0	3264
3.2	65520	0	0	0	0	0	0	3270
3.2	65664	0	0	0	0	0	0	3222
3.2	65808	0	0	0	0	0	0	3180
3.2	65952	0	0	0	0	0	0	3156
3.2	66096	0	0	0	0	0	0	3201
3.2	66240	0	0	0	0	0	0	3141
3.2	66384	0	0	0	0	0	0	3066
3.2	66528	0	0	0	0	0	0	3057
3.2	66672	0	0	0	0	0	0	3090
3.2	66816	0	0	0	0	0	0	3186
3.2	66960	0	0	0	0	0	0	3228
3.2	67104	0	0	0	0	0	0	3216
3.2	67248	0	0	0	0	0	0	3135
3.2	67392	0	0	0	0	0	0	3138
3.2	67536	0	0	0	0	0	0	3135
3.2	67680	0	0	0	0	0	0	3267
3.2	67824	0	0	0	0	0	0	3231
3.2	67968	0	0	0	0	0	0	3282
3.2	68112	0	0	0	0	0	0	3096
3.2	68256	0	0	0	0	0	0	3189
3.2	68400	0	0	0	0	0	0	3156
3.2	68544	0	0	0	0	0	0	3174
3.2	68688	0	0	0	0	0	0	3243
3.2	68832	0	0	0	0	0	0	3288
3.2	68976	0	0	0	0	0	0	3162
3.2	69120	0	0	0	0	0	0	3156
4.1	43344	0	51	0	51	51	477.521	2337
4.1	43488	0	47	0	47	47	481.438	2637
4.1	43632	0	46	0	46	46	447.476	2538
4.1	43776	0	41	0	41	41	148.226	2619
4.1	43920	0	38	0	38	38	382.428	2487
4.1	44064	0	35	0	35	35	131.207	2499
4.1	44208	0	34	0	34	34	216.305	2256
4.1	44352	0	31	0	31	31	380.354	2247
4.1	44496	0	28	0	28	28	176.19	2109
4.1	44640	0	22	0	22	22	303.322	2103
4.1	44784	0	21	0	21	21	145.187	2130
4.1	44928	0	18	0	18	18	45.0667	2130
4.1	45072	0	15	0	15	15	146.147	2151
4.1	45216	0	12	0	12	12	211.192	2160
4.1	45360	0	10	0	10	10	30.0444	2145
4.1	45504	0	5	0	5	5	30.0444	2049
4.1	45648	0	1	0	1	1	19.0175	2187
4.1	45792	0	0	0	0	0	0	2169
4.1	45936	0	0	0	0	0	0	2079
4.1	46080	0	0	0	0	0	0	2127
4.1	46224	0	0	0	0	0	0	2139
4.1	46368	0	0	0	0	0	0	2133
4.1	46512	0	0	0	0	0	0	2106
4.1	46656	0	0	0	0	0	0	2181
4.1	46800	0	0	0	0	0	0	2094
4.1	46944	0	0	0	0	0	0	2121
4.1	47088	0	0	0	0	0	0	2139
4.1	47232	0	0	0	0	0	0	2220
4.1	47376	0	0	0	0	0	0	2139
4.1	47520	0	0	0	0	0	0	2148
4.1	47664	0	0	0	0	0	0	2238
4.1	47808	0	0	0	0	0	0	2163
4.1	47952	0	0	0	0	0	0	2157
4.1	48096	0	0	0	0	0	0	2196
4.1	48240	0	0	0	0	0	0	2208
4.1	48384	0	0	0	0	0	0	2217
4.1	48528	0	0	0	0	0	0	2097
4.1	48672	0	0	0	0	0	0	2121
4.1	48816	0	0	0	0	0	0	2103
4.1	48960	0	0	0	0	0	0	2226
4.1	49104	0	0	0	0	0	0	2157
4.1	49248	0	0	0	0	0	0	2079
4.1	49392	0	0	0	0	0	0	2112
4.1	49536	0	0	0	0	0	0	2088
4.1	49680	0	0	0	0	0	0	2067
4.1	49824	0	0	0	0	0	0	2181
4.1	49968	0	0	0	0	0	0	2145
4.1	50112	0	0	0	0	0	0	2160
4.1	50256	0	0	0	0	0	0	2202
4.1	50400	0	0	0	0	0	0	2124
4.1	50544	0	0	0	0	0	0	2199
4.1	50688	0	0	0	0	0	0	2070
4.1	50832	0	0	0	0	0	0	2013
4.1	50976	0	0	0	0	0	0	2124
4.1	51120	0	0	0	0	0	0	2151
4.1	51264	0	0	0	0	0	0	1983
4.1	51408	0	0	0	0	0	0	2094
4.1	51552	0	0	0	0	0	0	2097
4.1	51696	0	0	0	0	0	0	2235
4.1	51840	0	0	0	0	0	0	2196
4.1	51984	0	0	0	0	0	0	2253
4.1	52128	0	0	0	0	0	0	2241
4.1	52272	0	0	0	0	0	0	2133
4.1	52416	0	0	0	0	0	0	2190
4.1	52560	0	0	0	0	0	0	2037
4.1	52704	0	0	0	0	0	0	2055
4.1	52848	0	0	0	0	0	0	2100
4.1	52992	0	0	0	0	0	0	2007
4.1	53136	0	0	0	0	0	0	2013
4.1	53280	0	0	0	0	0	0	2055
4.1	53424	0	0	0	0	0	0	2142
4.1	53568	0	0	0	0	0	0	2037
4.1	53712	0	0	0	0	0	0	2154
4.1	53856	0	0	0	0	0	0	2232
4.1	54000	0	0	0	0	0	0	2205
4.1	54144	0	0	0	0	0	0	2127
4.1	54288	0	0	0	0	0	0	2043
4.1	54432	0	0	0	0	0	0	2067
4.1	54576	0	0	0	0	0	0	2199
4.1	54720	0	0	0	0	0	0	2196
4.1	54864	0	0	0	0	0	0	2175
4.1	55008	0	0	0	0	0	0	2076
4.1	55152	0	0	0	0	0	0	2076
4.1	55296	0	0	0	0	0	0	2214
4.1	55440	0	0	0	0	0	0	2163
4.1	55584	0	0	0	0	0	0	2064
4.1	55728	0	0	0	0	0	0	2076
4.1	55872	0	0	0	0	0	0	2145
4.1	56016	0	0	0	0	0	0	2238
4.1	56160	0	0	0	0	0	0	2184
4.1	56304	0	0	0	0	0	0	2121
4.1	56448	0	0	0	0	0	0	2028
4.1	56592	0	0	0	0	0	0	2127
4.1	56736	0	0	0	0	0	0	2088
4.1	56880	0	0	0	0	0	0	2115
4.1	57024	0	0	0	0	0	0	2112
4.1	57168	0	0	0	0	0	0	2148
4.1	57312	0	0	0	0	0	0	2148
4.1	57456	0	0	0	0	0	0	2220
4.1	57600	0	0	0	0	0	0	2154
4.1	57744	0	0	0	0	0	0	2208
4.1	57888	0	0	0	0	0	0	2154
4.1	58032	0	0	0	0	0	0	2199
4.1	58176	0	0	0	0	0	0	2181
4.1	58320	0	0	0	0	0	0	2208
4.1	58464	0	0	0	0	0	0	2127
4.1	58608	0	0	0	0	0	0	2052
4.1	58752	0	0	0	0	0	0	2037
4.1	58896	0	0	0	0	0	0	2028
4.1	59040	0	0	0	0	0	0	2037
4.1	59184	0	0	0	0	0	0	2127
4.1	59328	0	0	0	0	0	0	2085
4.1	59472	0	0	0	0	0	0	2010
4.1	59616	0	0	0	0	0	0	2034
4.1	59760	0	0	0	0	0	0	2124
4.1	59904	0	0	0	0	0	0	2070
4.1	60048	0	0	0	0	0	0	2208
4.1	60192	0	0	0	0	0	0	2283
4.1	60336	0	0	0	0	0	0	2130
4.1	60480	0	0	0	0	0	0	2094
4.1	60624	0	0	0	0	0	0	2016
4.1	60768	0	0	0	0	0	0	2046
4.1	60912	0	0	0	0	0	0	2061
4.1	61056	0	0	0	0	0	0	2217
4.1	61200	0	0	0	0	0	0	2112
4.1	61344	0	0	0	0	0	0	2145
4.1	61488	0	0	0	0	0	0	2082
4.1	61632	0	0	0	0	0	0	2157
4.1	61776	0	0	0	0	0	0	2142
4.1	61920	0	0	0	0	0	0	2130
4.1	62064	0	0	0	0	0	0	2247
4.1	62208	0	0	0	0	0	0	2196
4.1	62352	0	0	0	0	0	0	2130
4.1	62496	0	0	0	0	0	0	2166
4.1	62640	0	0	0	0	0	0	2028
4.1	62784	0	0	0	0	0	0	2169
4.1	62928	0	0	0	0	0	0	2205
4.1	63072	0	0	0	0	0	0	2124
4.1	63216	0	0	0	0	0	0	2046
4.1	63360	0	0	0	0	0	0	2031
4.1	63504	0	0	0	0	0	0	2070
4.1	63648	0	0	0	0	0	0	1983
4.1	63792	0	0	0	0	0	0	2040
4.1	63936	0	0	0	0	0	0	1986
4.1	64080	0	0	0	0	0	0	1935
4.1	64224	0	0	0	0	0	0	1986
4.1	64368	0	0	0	0	0	0	2142
4.1	64512	0	0	0	0	0	0	2163
4.1	64656	0	0	0	0	0	0	2073
4.1	64800	0	0	0	0	0	0	2274
4.1	64944	0	0	0	0	0	0	2127
4.1	65088	0	0	0	0	0	0	2157
4.1	65232	0	0	0	0	0	0	2256
4.1	65376	0	0	0	0	0	0	2067
4.1	65520	0	0	0	0	0	0	2163
4.1	65664	0	0	0	0	0	0	2118
4.1	65808	0	0	0	0	0	0	1917
4.1	65952	0	0	0	0	0	0	1998
4.1	66096	0	0	0	0	0	0	2157
4.1	66240	0	0	0	0	0	0	2016
4.1	66384	0	0	0	0	0	0	2007
4.1	66528	0	0	0	0	0	0	2106
4.1	66672	0	0	0	0	0	0	2214
4.1	66816	0	0	0	0	0	0	2220
4.1	66960	0	0	0	0	0	0	2205
4.1	67104	0	0	0	0	0	0	2139
4.1	67248	0	0	0	0	0	0	2109
4.1	67392	0	0	0	0	0	0	2244
4.1	67536	0	0	0	0	0	0	2208
4.1	67680	0	0	0	0	0	0	2187
4.1	67824	0	0	0	0	0	0	2112
4.1	67968	0	0	0	0	0	0	1950
4.1	68112	0	0	0	0	0	0	1899
4.1	68256	0	0	0	0	0	0	2010
4.1	68400	0	0	0	0	0	0	2010
4.1	68544	0	0	0	0	0	0	2094
4.1	68688	0	0	0	0	0	0	2073
4.1	68832	0	0	0	0	0	0	2079
4.1	68976	0	0	0	0	0	0	2157
4.1	69120	0	0	0	0	0	0	2112
4.2	43344	0	29	0	29	29	153.272	1992
4.2	43488	0	28	0	28	28	82.1495	1968
4.2	43632	0	25	0	25	25	56.097	1929
4.2	43776	0	22	0	22	22	56.097	1974
4.2	43920	0	19	0	19	19	147.275	1968
4.2	44064	0	16	0	16	16	84.1436	1887
4.2	44208	0	14	0	14	14	79.1059	1863
4.2	44352	0	13	0	13	13	69.1214	2019
4.2	44496	0	9	0	9	9	62.0863	2118
4.2	44640	0	9	0	9	9	62.0863	2004
4.2	44784	0	8	0	8	8	52.1026	1962
4.2	44928	0	5	0	5	5	26.0513	1911
4.2	45072	0	4	0	4	4	15.0222	2082
4.2	45216	0	1	0	1	1	0	1947
4.2	45360	0	1	0	1	1	0	1893
4.2	45504	0	1	0	1	1	0	1941
4.2	45648	0	1	0	1	1	11.0303	2073
4.2	45792	0	0	0	0	0	0	2043
4.2	45936	0	0	0	0	0	0	1878
4.2	46080	0	0	0	0	0	0	1911
4.2	46224	0	0	0	0	0	0	1824
4.2	46368	0	0	0	0	0	0	1833
4.2	46512	0	0	0	0	0	0	1941
4.2	46656	0	0	0	0	0	0	1887
4.2	46800	0	0	0	0	0	0	1830
4.2	46944	0	0	0	0	0	0	1845
4.2	47088	0	0	0	0	0	0	1926
4.2	47232	0	0	0	0	0	0	1905
4.2	47376	0	0	0	0	0	0	1914
4.2	47520	0	0	0	0	0	0	1863
4.2	47664	0	0	0	0	0	0	1920
4.2	47808	0	0	0	0	0	0	1953
4.2	47952	0	0	0	0	0	0	2043
4.2	48096	0	0	0	0	0	0	1923
4.2	48240	0	0	0	0	0	0	1980
4.2	48384	0	0	0	0	0	0	1935
4.2	48528	0	0	0	0	0	0	1857
4.2	48672	0	0	0	0	0	0	1797
4.2	48816	0	0	0	0	0	0	1779
4.2	48960	0	0	0	0	0	0	1740
4.2	49104	0	0	0	0	0	0	1836
4.2	49248	0	0	0	0	0	0	1842
4.2	49392	0	0	0	0	0	0	1824
4.2	49536	0	0	0	0	0	0	1830
4.2	49680	0	0	0	0	0	0	1767
4.2	49824	0	0	0	0	0	0	1896
4.2	49968	0	0	0	0	0	0	1764
4.2	50112	0	0	0	0	0	0	1902
4.2	50256	0	0	0	0	0	0	1911
4.2	50400	0	0	0	0	0	0	1956
4.2	50544	0	0	0	0	0	0	1995
4.2	50688	0	0	0	0	0	0	1938
4.2	50832	0	0	0	0	0	0	1815
4.2	50976	0	0	0	0	0	0	1824
4.2	51120	0	0	0	0	0	0	1977
4.2	51264	0	0	0	0	0	0	1956
4.2	51408	0	0	0	0	0	0	2004
4.2	51552	0	0	0	0	0	0	1920
4.2	51696	0	0	0	0	0	0	1806
4.2	51840	0	0	0	0	0	0	1740
4.2	51984	0	0	0	0	0	0	1851
4.2	52128	0	0	0	0	0	0	1905
4.2	52272	0	0	0	0	0	0	1881
4.2	52416	0	0	0	0	0	0	1809
4.2	52560	0	0	0	0	0	0	1872
4.2	52704	0	0	0	0	0	0	1848
4.2	52848	0	0	0	0	0	0	1827
4.2	52992	0	0	0	0	0	0	1848
4.2	53136	0	0	0	0	0	0	1803
4.2	53280	0	0	0	0	0	0	1908
4.2	53424	0	0	0	0	0	0	1836
4.2	53568	0	0	0	0	0	0	1941
4.2	53712	0	0	0	0	0	0	1800
4.2	53856	0	0	0	0	0	0	1860
4.2	54000	0	0	0	0	0	0	1851
4.2	54144	0	0	0	0	0	0	1911
4.2	54288	0	0	0	0	0	0	1857
4.2	54432	0	0	0	0	0	0	1839
4.2	54576	0	0	0	0	0	0	1863
4.2	54720	0	0	0	0	0	0	1794
4.2	54864	0	0	0	0	0	0	1875
4.2	55008	0	0	0	0	0	0	1941
4.2	55152	0	0	0	0	0	0	1836
4.2	55296	0	0	0	0	0	0	1863
4.2	55440	0	0	0	0	0	0	1851
4.2	55584	0	0	0	0	0	0	2004
4.2	55728	0	0	0	0	0	0	1914
4.2	55872	0	0	0	0	0	0	1860
4.2	56016	0	0	0	0	0	0	1953
4.2	56160	0	0	0	0	0	0	1809
4.2	56304	0	0	0	0	0	0	1812
4.2	56448	0	0	0	0	0	0	1848
4.2	56592	0	0	0	0	0	0	2028
4.2	56736	0	0	0	0	0	0	1905
4.2	56880	0	0	0	0	0	0	1818
4.2	57024	0	0	0	0	0	0	1836
4.2	57168	0	0	0	0	0	0	1863
4.2	57312	0	0	0	0	0	0	1866
4.2	57456	0	0	0	0	0	0	1866
4.2	57600	0	0	0	0	0	0	1752
4.2	57744	0	0	0	0	0	0	1824
4.2	57888	0	0	0	0	0	0	1800
4.2	58032	0	0	0	0	0	0	1815
4.2	58176	0	0	0	0	0	0	1857
4.2	58320	0	0	0	0	0	0	1866
4.2	58464	0	0	0	0	0	0	1893
4.2	58608	0	0	0	0	0	0	2010
4.2	58752	0	0	0	0	0	0	1959
4.2	58896	0	0	0	0	0	0	1896
4.2	59040	0	0	0	0	0	0	1926
4.2	59184	0	0	0	0	0	0	1845
4.2	59328	0	0	0	0	0	0	1926
4.2	59472	0	0	0	0	0	0	1986
4.2	59616	0	0	0	0	0	0	1959
4.2	59760	0	0	0	0	0	0	1854
4.2	59904	0	0	0	0	0	0	1962
4.2	60048	0	0	0	0	0	0	2067
4.2	60192	0	0	0	0	0	0	2070
4.2	60336	0	0	0	0	0	0	1962
4.2	60480	0	0	0	0	0	0	1866
4.2	60624	0	0	0	0	0	0	1767
4.2	60768	0	0	0	0	0	0	1824
4.2	60912	0	0	0	0	0	0	1830
4.2	61056	0	0	0	0	0	0	1974
4.2	61200	0	0	0	0	0	0	1983
4.2	61344	0	0	0	0	0	0	1896
4.2	61488	0	0	0	0	0	0	1989
4.2	61632	0	0	0	0	0	0	1863
4.2	61776	0	0	0	0	0	0	1764
4.2	61920	0	0	0	0	0	0	1815
4.2	62064	0	0	0	0	0	0	1791
4.2	62208	0	0	0	0	0	0	1842
4.2	62352	0	0	0	0	0	0	1920
4.2	62496	0	0	0	0	0	0	1941
4.2	62640	0	0	0	0	0	0	1764
4.2	62784	0	0	0	0	0	0	1767
4.2	62928	0	0	0	0	0	0	1872
4.2	63072	0	0	0	0	0	0	1899
4.2	63216	0	0	0	0	0	0	1875
4.2	63360	0	0	0	0	0	0	1851
4.2	63504	0	0	0	0	0	0	1854
4.2	63648	0	0	0	0	0	0	1902
4.2	63792	0	0	0	0	0	0	1842
4.2	63936	0	0	0	0	0	0	1950
4.2	64080	0	0	0	0	0	0	1926
4.2	64224	0	0	0	0	0	0	1872
4.2	64368	0	0	0	0	0	0	1857
4.2	64512	0	0	0	0	0	0	1911
4.2	64656	0	0	0	0	0	0	1935
4.2	64800	0	0	0	0	0	0	1899
4.2	64944	0	0	0	0	0	0	1866
4.2	65088	0	0	0	0	0	0	1860
4.2	65232	0	0	0	0	0	0	1857
4.2	65376	0	0	0	0	0	0	1950
4.2	65520	0	0	0	0	0	0	1920
4.2	65664	0	0	0	0	0	0	1932
4.2	65808	0	0	0	0	0	0	1857
4.2	65952	0	0	0	0	0	0	1929
4.2	66096	0	0	0	0	0	0	1965
4.2	66240	0	0	0	0	0	0	1884
4.2	66384	0	0	0	0	0	0	1824
4.2	66528	0	0	0	0	0	0	1830
4.2	66672	0	0	0	0	0	0	1974
4.2	66816	0	0	0	0	0	0	1929
4.2	66960	0	0	0	0	0	0	1860
4.2	67104	0	0	0	0	0	0	1809
4.2	67248	0	0	0	0	0	0	1854
4.2	67392	0	0	0	0	0	0	2049
4.2	67536	0	0	0	0	0	0	1884
4.2	67680	0	0	0	0	0	0	1854
4.2	67824	0	0	0	0	0	0	1932
4.2	67968	0	0	0	0	0	0	1941
4.2	68112	0	0	0	0	0	0	1923
4.2	68256	0	0	0	0	0	0	1980
4.2	68400	0	0	0	0	0	0	1929
4.2	68544	0	0	0	0	0	0	1929
4.2	68688	0	0	0	0	0	0	1863
4.2	68832	0	0	0	0	0	0	1923
4.2	68976	0	0	0	0	0	0	1986
4.2	69120	0	0	0	0	0	0	1923
5.1	43344	0	66	0	66	66	1.33333	4134
5.1	43488	0	61	0	61	61	3.11111	4170
5.1	43632	0	56	0	56	56	1.33333	4173
5.1	43776	0	51	0	51	51	1.33333	4119
5.1	43920	0	45	0	45	45	1.33333	4131
5.1	44064	0	36	0	36	36	1.33333	4155
5.1	44208	0	29	0	29	29	1.33333	4020
5.1	44352	0	21	0	21	21	0	4251
5.1	44496	0	19	0	19	19	0	4194
5.1	44640	0	13	0	13	13	0	4197
5.1	44784	0	8	0	8	8	0	4080
5.1	44928	0	6	0	6	6	0	4065
5.1	45072	0	2	0	2	2	0	3966
5.1	45216	0	0	0	0	0	0	4008
5.1	45360	0	0	0	0	0	0	4200
5.1	45504	0	0	0	0	0	0	4128
5.1	45648	0	0	0	0	0	0	4131
5.1	45792	0	0	0	0	0	0	4356
5.1	45936	0	0	0	0	0	0	4263
5.1	46080	0	0	0	0	0	0	3879
5.1	46224	0	0	0	0	0	0	3831
5.1	46368	0	0	0	0	0	0	3765
5.1	46512	0	0	0	0	0	0	3882
5.1	46656	0	0	0	0	0	0	3939
5.1	46800	0	0	0	0	0	0	4074
5.1	46944	0	0	0	0	0	0	4203
5.1	47088	0	0	0	0	0	0	4071
5.1	47232	0	0	0	0	0	0	4161
5.1	47376	0	0	0	0	0	0	4170
5.1	47520	0	0	0	0	0	0	4167
5.1	47664	0	0	0	0	0	0	4008
5.1	47808	0	0	0	0	0	0	3942
5.1	47952	0	0	0	0	0	0	3828
5.1	48096	0	0	0	0	0	0	3831
5.1	48240	0	0	0	0	0	0	4014
5.1	48384	0	0	0	0	0	0	4107
5.1	48528	0	0	0	0	0	0	4197
5.1	48672	0	0	0	0	0	0	4119
5.1	48816	0	0	0	0	0	0	4134
5.1	48960	0	0	0	0	0	0	3912
5.1	49104	0	0	0	0	0	0	4227
5.1	49248	0	0	0	0	0	0	4191
5.1	49392	0	0	0	0	0	0	4185
5.1	49536	0	0	0	0	0	0	4134
5.1	49680	0	0	0	0	0	0	4050
5.1	49824	0	0	0	0	0	0	3975
5.1	49968	0	0	0	0	0	0	4146
5.1	50112	0	0	0	0	0	0	4176
5.1	50256	0	0	0	0	0	0	4077
5.1	50400	0	0	0	0	0	0	3867
5.1	50544	0	0	0	0	0	0	4068
5.1	50688	0	0	0	0	0	0	3897
5.1	50832	0	0	0	0	0	0	3990
5.1	50976	0	0	0	0	0	0	3972
5.1	51120	0	0	0	0	0	0	4101
5.1	51264	0	0	0	0	0	0	4044
5.1	51408	0	0	0	0	0	0	4059
5.1	51552	0	0	0	0	0	0	4053
5.1	51696	0	0	0	0	0	0	4098
5.1	51840	0	0	0	0	0	0	4119
5.1	51984	0	0	0	0	0	0	4011
5.1	52128	0	0	0	0	0	0	4104
5.1	52272	0	0	0	0	0	0	3972
5.1	52416	0	0	0	0	0	0	3981
5.1	52560	0	0	0	0	0	0	3948
5.1	52704	0	0	0	0	0	0	3951
5.1	52848	0	0	0	0	0	0	4098
5.1	52992	0	0	0	0	0	0	4137
5.1	53136	0	0	0	0	0	0	4044
5.1	53280	0	0	0	0	0	0	4038
5.1	53424	0	0	0	0	0	0	4071
5.1	53568	0	0	0	0	0	0	4110
5.1	53712	0	0	0	0	0	0	3951
5.1	53856	0	0	0	0	0	0	4041
5.1	54000	0	0	0	0	0	0	4173
5.1	54144	0	0	0	0	0	0	4233
5.1	54288	0	0	0	0	0	0	4119
5.1	54432	0	0	0	0	0	0	4113
5.1	54576	0	0	0	0	0	0	3945
5.1	54720	0	0	0	0	0	0	4074
5.1	54864	0	0	0	0	0	0	4152
5.1	55008	0	0	0	0	0	0	4044
5.1	55152	0	0	0	0	0	0	4098
5.1	55296	0	0	0	0	0	0	4188
5.1	55440	0	0	0	0	0	0	4017
5.1	55584	0	0	0	0	0	0	4131
5.1	55728	0	0	0	0	0	0	4101
5.1	55872	0	0	0	0	0	0	3960
5.1	56016	0	0	0	0	0	0	3903
5.1	56160	0	0	0	0	0	0	3933
5.1	56304	0	0	0	0	0	0	3981
5.1	56448	0	0	0	0	0	0	3990
5.1	56592	0	0	0	0	0	0	3948
5.1	56736	0	0	0	0	0	0	3975
5.1	56880	0	0	0	0	0	0	3975
5.1	57024	0	0	0	0	0	0	3972
5.1	57168	0	0	0	0	0	0	3981
5.1	57312	0	0	0	0	0	0	4026
5.1	57456	0	0	0	0	0	0	4038
5.1	57600	0	0	0	0	0	0	3960
5.1	57744	0	0	0	0	0	0	3924
5.1	57888	0	0	0	0	0	0	3972
5.1	58032	0	0	0	0	0	0	3966
5.1	58176	0	0	0	0	0	0	3927
5.1	58320	0	0	0	0	0	0	4110
5.1	58464	0	0	0	0	0	0	4038
5.1	58608	0	0	0	0	0	0	4083
5.1	58752	0	0	0	0	0	0	4092
5.1	58896	0	0	0	0	0	0	4071
5.1	59040	0	0	0	0	0	0	4185
5.1	59184	0	0	0	0	0	0	4185
5.1	59328	0	0	0	0	0	0	4167
5.1	59472	0	0	0	0	0	0	4155
5.1	59616	0	0	0	0	0	0	4161
5.1	59760	0	0	0	0	0	0	4062
5.1	59904	0	0	0	0	0	0	4170
5.1	60048	0	0	0	0	0	0	3879
5.1	60192	0	0	0	0	0	0	4089
5.1	60336	0	0	0	0	0	0	3945
5.1	60480	0	0	0	0	0	0	4020
5.1	60624	0	0	0	0	0	0	4062
5.1	60768	0	0	0	0	0	0	4107
5.1	60912	0	0	0	0	0	0	4173
5.1	61056	0	0	0	0	0	0	4197
5.1	61200	0	0	0	0	0	0	4284
5.1	61344	0	0	0	0	0	0	4086
5.1	61488	0	0	0	0	0	0	4044
5.1	61632	0	0	0	0	0	0	4071
5.1	61776	0	0	0	0	0	0	4053
5.1	61920	0	0	0	0	0	0	3957
5.1	62064	0	0	0	0	0	0	4005
5.1	62208	0	0	0	0	0	0	4098
5.1	62352	0	0	0	0	0	0	4332
5.1	62496	0	0	0	0	0	0	4158
5.1	62640	0	0	0	0	0	0	4005
5.1	62784	0	0	0	0	0	0	4107
5.1	62928	0	0	0	0	0	0	4149
5.1	63072	0	0	0	0	0	0	4257
5.1	63216	0	0	0	0	0	0	4059
5.1	63360	0	0	0	0	0	0	4110
5.1	63504	0	0	0	0	0	0	4155
5.1	63648	0	0	0	0	0	0	4149
5.1	63792	0	0	0	0	0	0	4047
5.1	63936	0	0	0	0	0	0	4161
5.1	64080	0	0	0	0	0	0	4038
5.1	64224	0	0	0	0	0	0	3939
5.1	64368	0	0	0	0	0	0	4002
5.1	64512	0	0	0	0	0	0	4041
5.1	64656	0	0	0	0	0	0	4065
5.1	64800	0	0	0	0	0	0	4128
5.1	64944	0	0	0	0	0	0	4137
5.1	65088	0	0	0	0	0	0	4155
5.1	65232	0	0	0	0	0	0	4056
5.1	65376	0	0	0	0	0	0	4116
5.1	65520	0	0	0	0	0	0	4053
5.1	65664	0	0	0	0	0	0	4071
5.1	65808	0	0	0	0	0	0	3993
5.1	65952	0	0	0	0	0	0	4014
5.1	66096	0	0	0	0	0	0	3891
5.1	66240	0	0	0	0	0	0	3972
5.1	66384	0	0	0	0	0	0	4092
5.1	66528	0	0	0	0	0	0	4050
5.1	66672	0	0	0	0	0	0	3993
5.1	66816	0	0	0	0	0	0	3987
5.1	66960	0	0	0	0	0	0	3918
5.1	67104	0	0	0	0	0	0	3990
5.1	67248	0	0	0	0	0	0	4065
5.1	67392	0	0	0	0	0	0	3966
5.1	67536	0	0	0	0	0	0	3924
5.1	67680	0	0	0	0	0	0	3945
5.1	67824	0	0	0	0	0	0	4044
5.1	67968	0	0	0	0	0	0	4158
5.1	68112	0	0	0	0	0	0	4293
5.1	68256	0	0	0	0	0	0	4161
5.1	68400	0	0	0	0	0	0	4008
5.1	68544	0	0	0	0	0	0	3999
5.1	68688	0	0	0	0	0	0	4086
5.1	68832	0	0	0	0	0	0	4062
5.1	68976	0	0	0	0	0	0	4056
5.1	69120	0	0	0	0	0	0	4071
6.3	43344	521	2680	31	2649	3201	57627.8	12664
6.3	43488	423	2667	30	2637	3090	54096	12769
6.3	43632	317	2626	24	2602	2943	48238.1	12554
6.3	43776	252	2587	22	2565	2839	44019.5	12370
6.3	43920	239	2530	1	2529	2769	41838.3	11715
6.3	44064	235	2490	7	2483	2725	40779.8	11102
6.3	44208	219	2445	16	2429	2664	40360.3	10813
6.3	44352	223	2397	1	2396	2620	39710.1	10664
6.3	44496	138	2367	5	2362	2505	35871.3	10799
6.3	44640	138	2325	2	2323	2463	34299.6	10632
6.3	44784	141	2289	3	2286	2430	34345.5	10316
6.3	44928	141	2252	0	2252	2393	33567.3	10148
6.3	45072	127	2216	0	2216	2343	32346.8	10208
6.3	45216	139	2176	0	2176	2315	32302.8	9991
6.3	45360	142	2164	0	2164	2306	33101.4	9979
6.3	45504	107	2124	0	2124	2231	30830.8	9652
6.3	45648	92	2086	0	2086	2178	29834.4	9704
6.3	45792	95	2038	0	2038	2133	29452.3	9877
6.3	45936	81	1992	0	1992	2073	28287.9	9987
6.3	46080	60	1953	4	1949	2013	26893.5	9850
6.3	46224	37	1914	2	1912	1951	25645.9	9899
6.3	46368	35	1869	0	1869	1904	24836.6	10024
6.3	46512	36	1833	0	1833	1869	24151.4	9710
6.3	46656	42	1802	0	1802	1844	23935.1	9854
6.3	46800	44	1751	0	1751	1795	23440.1	10001
6.3	46944	39	1722	0	1722	1761	23144.8	9786
6.3	47088	39	1694	0	1694	1733	22321.5	10039
6.3	47232	35	1655	0	1655	1690	21421.2	9619
6.3	47376	27	1622	0	1622	1649	20646.2	9776
6.3	47520	31	1590	0	1590	1621	20467.9	9761
6.3	47664	36	1557	0	1557	1593	19899.6	9706
6.3	47808	16	1533	0	1533	1549	19316.7	9551
6.3	47952	14	1505	0	1505	1519	18653	9518
6.3	48096	8	1468	0	1468	1476	17963.7	9370
6.3	48240	12	1426	0	1426	1438	17537.5	9508
6.3	48384	12	1388	0	1388	1400	16938.1	9526
6.3	48528	13	1358	0	1358	1371	16424.7	9597
6.3	48672	10	1330	0	1330	1340	15816.2	9875
6.3	48816	13	1299	0	1299	1312	15574.1	9690
6.3	48960	17	1252	0	1252	1269	15222	9599
6.3	49104	22	1209	0	1209	1231	14599.7	9551
6.3	49248	27	1162	0	1162	1189	14628.2	9790
6.3	49392	19	1137	1	1136	1156	13811.2	9824
6.3	49536	16	1098	0	1098	1114	12954.8	9876
6.3	49680	21	1062	0	1062	1083	12700.6	9830
6.3	49824	15	1038	0	1038	1053	12413.5	9802
6.3	49968	10	1016	0	1016	1026	11925.4	9728
6.3	50112	1	979	0	979	980	11334	9912
6.3	50256	2	940	0	940	942	10768.7	9834
6.3	50400	3	904	0	904	907	10335.6	9819
6.3	50544	4	867	0	867	871	9917.26	9868
6.3	50688	4	828	0	828	832	9429.24	9907
6.3	50832	2	795	0	795	797	8769.96	9958
6.3	50976	2	761	0	761	763	8377.9	10099
6.3	51120	0	726	0	726	726	7967.6	9960
6.3	51264	0	700	0	700	700	7644.41	9864
6.3	51408	0	669	0	669	669	7121.2	9789
6.3	51552	0	635	0	635	635	6641.85	9834
6.3	51696	0	600	0	600	600	6078.66	9924
6.3	51840	0	563	0	563	563	5883.48	9645
6.3	51984	0	533	0	533	533	5438.28	9840
6.3	52128	0	498	0	498	498	4869.03	9753
6.3	52272	0	460	0	460	460	4451.79	10119
6.3	52416	0	427	0	427	427	4097.47	9906
6.3	52560	0	402	0	402	402	3702.33	9930
6.3	52704	0	382	0	382	382	3469.1	10047
6.3	52848	0	354	0	354	354	3252.86	9984
6.3	52992	0	321	0	321	321	2977.56	9642
6.3	53136	0	287	0	287	287	2565.2	9705
6.3	53280	0	262	0	262	262	2402.96	10035
6.3	53424	0	237	0	237	237	2144.8	9912
6.3	53568	0	218	0	218	218	1962.65	10077
6.3	53712	0	198	0	198	198	1869.48	10071
6.3	53856	0	167	0	167	167	1533.19	10089
6.3	54000	0	140	0	140	140	1319.07	9987
6.3	54144	0	118	0	118	118	1108.88	10038
6.3	54288	0	97	0	97	97	887.689	9867
6.3	54432	0	77	0	77	77	585.568	9951
6.3	54576	0	62	0	62	62	441.466	9822
6.3	54720	0	46	0	46	46	351.312	9933
6.3	54864	0	38	0	38	38	220.179	9720
6.3	55008	0	27	0	27	27	92.0582	10431
6.3	55152	0	21	0	21	21	50.0267	10587
6.3	55296	0	17	0	17	17	48.0278	10113
6.3	55440	0	13	0	13	13	0	10005
6.3	55584	0	11	0	11	11	0	10320
6.3	55728	0	11	0	11	11	0	9903
6.3	55872	0	10	0	10	10	0	9987
6.3	56016	0	6	0	6	6	0	10044
6.3	56160	0	5	0	5	5	0	9927
6.3	56304	0	5	0	5	5	0	10152
6.3	56448	0	4	0	4	4	0	9921
6.3	56592	0	3	0	3	3	0	10059
6.3	56736	0	2	0	2	2	0	9864
6.3	56880	0	1	0	1	1	0	9690
6.3	57024	0	1	0	1	1	0	9834
6.3	57168	0	0	0	0	0	0	10008
6.3	57312	0	0	0	0	0	0	10017
6.3	57456	0	0	0	0	0	0	9825
6.3	57600	0	0	0	0	0	0	9918
6.3	57744	0	0	0	0	0	0	9897
6.3	57888	0	0	0	0	0	0	9822
6.3	58032	0	0	0	0	0	0	10008
6.3	58176	0	0	0	0	0	0	10134
6.3	58320	0	0	0	0	0	0	10203
6.3	58464	0	0	0	0	0	0	9972
6.3	58608	0	0	0	0	0	0	9999
6.3	58752	0	0	0	0	0	0	9966
6.3	58896	0	0	0	0	0	0	10068
6.3	59040	0	0	0	0	0	0	9927
6.3	59184	0	0	0	0	0	0	9834
6.3	59328	0	0	0	0	0	0	9627
6.3	59472	0	0	0	0	0	0	9741
6.3	59616	0	0	0	0	0	0	10059
6.3	59760	0	0	0	0	0	0	9759
6.3	59904	0	0	0	0	0	0	9726
6.3	60048	0	0	0	0	0	0	10077
6.3	60192	0	0	0	0	0	0	9894
6.3	60336	0	0	0	0	0	0	9897
6.3	60480	0	0	0	0	0	0	9885
6.3	60624	0	0	0	0	0	0	10065
6.3	60768	0	0	0	0	0	0	9726
6.3	60912	0	0	0	0	0	0	9684
6.3	61056	0	0	0	0	0	0	9972
6.3	61200	0	0	0	0	0	0	9912
6.3	61344	0	0	0	0	0	0	9654
6.3	61488	0	0	0	0	0	0	9888
6.3	61632	0	0	0	0	0	0	9930
6.3	61776	0	0	0	0	0	0	9987
6.3	61920	0	0	0	0	0	0	9786
6.3	62064	0	0	0	0	0	0	9726
6.3	62208	0	0	0	0	0	0	9915
6.3	62352	0	0	0	0	0	0	9786
6.3	62496	0	0	0	0	0	0	9771
6.3	62640	0	0	0	0	0	0	9813
6.3	62784	0	0	0	0	0	0	10035
6.3	62928	0	0	0	0	0	0	10038
6.3	63072	0	0	0	0	0	0	9894
6.3	63216	0	0	0	0	0	0	9789
6.3	63360	0	0	0	0	0	0	10083
6.3	63504	0	0	0	0	0	0	9996
6.3	63648	0	0	0	0	0	0	9951
6.3	63792	0	0	0	0	0	0	10062
6.3	63936	0	0	0	0	0	0	10182
6.3	64080	0	0	0	0	0	0	9891
6.3	64224	0	0	0	0	0	0	10020
6.3	64368	0	0	0	0	0	0	10095
6.3	64512	0	0	0	0	0	0	10026
6.3	64656	0	0	0	0	0	0	9861
6.3	64800	0	0	0	0	0	0	9777
6.3	64944	0	0	0	0	0	0	10029
6.3	65088	0	0	0	0	0	0	9798
6.3	65232	0	0	0	0	0	0	9765
6.3	65376	0	0	0	0	0	0	9945
6.3	65520	0	0	0	0	0	0	9861
6.3	65664	0	0	0	0	0	0	10098
6.3	65808	0	0	0	0	0	0	9939
6.3	65952	0	0	0	0	0	0	9978
6.3	66096	0	0	0	0	0	0	10044
6.3	66240	0	0	0	0	0	0	10029
6.3	66384	0	0	0	0	0	0	9885
6.3	66528	0	0	0	0	0	0	9930
6.3	66672	0	0	0	0	0	0	10080
6.3	66816	0	0	0	0	0	0	9969
6.3	66960	0	0	0	0	0	0	9888
6.3	67104	0	0	0	0	0	0	9855
6.3	67248	0	0	0	0	0	0	9804
6.3	67392	0	0	0	0	0	0	9837
6.3	67536	0	0	0	0	0	0	10128
6.3	67680	0	0	0	0	0	0	10293
6.3	67824	0	0	0	0	0	0	10194
6.3	67968	0	0	0	0	0	0	10269
6.3	68112	0	0	0	0	0	0	10008
6.3	68256	0	0	0	0	0	0	9852
6.3	68400	0	0	0	0	0	0	10005
6.3	68544	0	0	0	0	0	0	9882
6.3	68688	0	0	0	0	0	0	9741
6.3	68832	0	0	0	0	0	0	9759
6.3	68976	0	0	0	0	0	0	9957
6.3	69120	0	0	0	0	0	0	10170
7.3	43344	0	33	0	33	33	299.709	1041
7.3	43488	0	30	0	30	30	262.627	1140
7.3	43632	0	29	0	29	29	258.636	1152
7.3	43776	0	23	0	23	23	232.471	1173
7.3	43920	0	18	0	18	18	166.402	1209
7.3	44064	0	16	0	16	16	144.339	1038
7.3	44208	0	9	0	9	9	70.1737	1047
7.3	44352	0	4	0	4	4	37.0816	1116
7.3	44496	0	1	0	1	1	13.0256	1092
7.3	44640	0	1	0	1	1	11.0303	1167
7.3	44784	0	0	0	0	0	0	1128
7.3	44928	0	0	0	0	0	0	1080
7.3	45072	0	0	0	0	0	0	1080
7.3	45216	0	0	0	0	0	0	1104
7.3	45360	0	0	0	0	0	0	1065
7.3	45504	0	0	0	0	0	0	1011
7.3	45648	0	0	0	0	0	0	1059
7.3	45792	0	0	0	0	0	0	1155
7.3	45936	0	0	0	0	0	0	1053
7.3	46080	0	0	0	0	0	0	1104
7.3	46224	0	0	0	0	0	0	1119
7.3	46368	0	0	0	0	0	0	1110
7.3	46512	0	0	0	0	0	0	1134
7.3	46656	0	0	0	0	0	0	1164
7.3	46800	0	0	0	0	0	0	1158
7.3	46944	0	0	0	0	0	0	1152
7.3	47088	0	0	0	0	0	0	1128
7.3	47232	0	0	0	0	0	0	1146
7.3	47376	0	0	0	0	0	0	1194
7.3	47520	0	0	0	0	0	0	1143
7.3	47664	0	0	0	0	0	0	1035
7.3	47808	0	0	0	0	0	0	1092
7.3	47952	0	0	0	0	0	0	1065
7.3	48096	0	0	0	0	0	0	1086
7.3	48240	0	0	0	0	0	0	1131
7.3	48384	0	0	0	0	0	0	1173
7.3	48528	0	0	0	0	0	0	1158
7.3	48672	0	0	0	0	0	0	1212
7.3	48816	0	0	0	0	0	0	1221
7.3	48960	0	0	0	0	0	0	1128
7.3	49104	0	0	0	0	0	0	1068
7.3	49248	0	0	0	0	0	0	1113
7.3	49392	0	0	0	0	0	0	1014
7.3	49536	0	0	0	0	0	0	1179
7.3	49680	0	0	0	0	0	0	1098
7.3	49824	0	0	0	0	0	0	1083
7.3	49968	0	0	0	0	0	0	1080
7.3	50112	0	0	0	0	0	0	1053
7.3	50256	0	0	0	0	0	0	1200
7.3	50400	0	0	0	0	0	0	1125
7.3	50544	0	0	0	0	0	0	1113
7.3	50688	0	0	0	0	0	0	1155
7.3	50832	0	0	0	0	0	0	1095
7.3	50976	0	0	0	0	0	0	1119
7.3	51120	0	0	0	0	0	0	1257
7.3	51264	0	0	0	0	0	0	1206
7.3	51408	0	0	0	0	0	0	1086
7.3	51552	0	0	0	0	0	0	1032
7.3	51696	0	0	0	0	0	0	1011
7.3	51840	0	0	0	0	0	0	1044
7.3	51984	0	0	0	0	0	0	1086
7.3	52128	0	0	0	0	0	0	1041
7.3	52272	0	0	0	0	0	0	1074
7.3	52416	0	0	0	0	0	0	1089
7.3	52560	0	0	0	0	0	0	1122
7.3	52704	0	0	0	0	0	0	1197
7.3	52848	0	0	0	0	0	0	1137
7.3	52992	0	0	0	0	0	0	1146
7.3	53136	0	0	0	0	0	0	1191
7.3	53280	0	0	0	0	0	0	1161
7.3	53424	0	0	0	0	0	0	1122
7.3	53568	0	0	0	0	0	0	1191
7.3	53712	0	0	0	0	0	0	1197
7.3	53856	0	0	0	0	0	0	1128
7.3	54000	0	0	0	0	0	0	1140
7.3	54144	0	0	0	0	0	0	1197
7.3	54288	0	0	0	0	0	0	1110
7.3	54432	0	0	0	0	0	0	1218
7.3	54576	0	0	0	0	0	0	1176
7.3	54720	0	0	0	0	0	0	1206
7.3	54864	0	0	0	0	0	0	1131
7.3	55008	0	0	0	0	0	0	1119
7.3	55152	0	0	0	0	0	0	1116
7.3	55296	0	0	0	0	0	0	1134
7.3	55440	0	0	0	0	0	0	1263
7.3	55584	0	0	0	0	0	0	1128
7.3	55728	0	0	0	0	0	0	1155
7.3	55872	0	0	0	0	0	0	1167
7.3	56016	0	0	0	0	0	0	1149
7.3	56160	0	0	0	0	0	0	1128
7.3	56304	0	0	0	0	0	0	1152
7.3	56448	0	0	0	0	0	0	1170
7.3	56592	0	0	0	0	0	0	1152
7.3	56736	0	0	0	0	0	0	1173
7.3	56880	0	0	0	0	0	0	1113
7.3	57024	0	0	0	0	0	0	1194
7.3	57168	0	0	0	0	0	0	1077
7.3	57312	0	0	0	0	0	0	1110
7.3	57456	0	0	0	0	0	0	1068
7.3	57600	0	0	0	0	0	0	1137
7.3	57744	0	0	0	0	0	0	1089
7.3	57888	0	0	0	0	0	0	1050
7.3	58032	0	0	0	0	0	0	1029
7.3	58176	0	0	0	0	0	0	1179
7.3	58320	0	0	0	0	0	0	1128
7.3	58464	0	0	0	0	0	0	1125
7.3	58608	0	0	0	0	0	0	1137
7.3	58752	0	0	0	0	0	0	1134
7.3	58896	0	0	0	0	0	0	1176
7.3	59040	0	0	0	0	0	0	1158
7.3	59184	0	0	0	0	0	0	1167
7.3	59328	0	0	0	0	0	0	1038
7.3	59472	0	0	0	0	0	0	1014
7.3	59616	0	0	0	0	0	0	1053
7.3	59760	0	0	0	0	0	0	1065
7.3	59904	0	0	0	0	0	0	1020
7.3	60048	0	0	0	0	0	0	1077
7.3	60192	0	0	0	0	0	0	1065
7.3	60336	0	0	0	0	0	0	1005
7.3	60480	0	0	0	0	0	0	1101
7.3	60624	0	0	0	0	0	0	1050
7.3	60768	0	0	0	0	0	0	1083
7.3	60912	0	0	0	0	0	0	1152
7.3	61056	0	0	0	0	0	0	1077
7.3	61200	0	0	0	0	0	0	1095
7.3	61344	0	0	0	0	0	0	1182
7.3	61488	0	0	0	0	0	0	1215
7.3	61632	0	0	0	0	0	0	1128
7.3	61776	0	0	0	0	0	0	1128
7.3	61920	0	0	0	0	0	0	1080
7.3	62064	0	0	0	0	0	0	1053
7.3	62208	0	0	0	0	0	0	1113
7.3	62352	0	0	0	0	0	0	1182
7.3	62496	0	0	0	0	0	0	1134
7.3	62640	0	0	0	0	0	0	1185
7.3	62784	0	0	0	0	0	0	1125
7.3	62928	0	0	0	0	0	0	1119
7.3	63072	0	0	0	0	0	0	1098
7.3	63216	0	0	0	0	0	0	1116
7.3	63360	0	0	0	0	0	0	1128
7.3	63504	0	0	0	0	0	0	1068
7.3	63648	0	0	0	0	0	0	1107
7.3	63792	0	0	0	0	0	0	1128
7.3	63936	0	0	0	0	0	0	1155
7.3	64080	0	0	0	0	0	0	1149
7.3	64224	0	0	0	0	0	0	1128
7.3	64368	0	0	0	0	0	0	1053
7.3	64512	0	0	0	0	0	0	1110
7.3	64656	0	0	0	0	0	0	1083
7.3	64800	0	0	0	0	0	0	975
7.3	64944	0	0	0	0	0	0	1107
7.3	65088	0	0	0	0	0	0	1161
7.3	65232	0	0	0	0	0	0	1095
7.3	65376	0	0	0	0	0	0	1122
7.3	65520	0	0	0	0	0	0	1179
7.3	65664	0	0	0	0	0	0	1158
7.3	65808	0	0	0	0	0	0	1119
7.3	65952	0	0	0	0	0	0	1113
7.3	66096	0	0	0	0	0	0	1152
7.3	66240	0	0	0	0	0	0	1230
7.3	66384	0	0	0	0	0	0	1209
7.3	66528	0	0	0	0	0	0	1149
7.3	66672	0	0	0	0	0	0	1152
7.3	66816	0	0	0	0	0	0	1068
7.3	66960	0	0	0	0	0	0	1122
7.3	67104	0	0	0	0	0	0	1158
7.3	67248	0	0	0	0	0	0	1176
7.3	67392	0	0	0	0	0	0	1215
7.3	67536	0	0	0	0	0	0	1179
7.3	67680	0	0	0	0	0	0	1149
7.3	67824	0	0	0	0	0	0	1080
7.3	67968	0	0	0	0	0	0	1038
7.3	68112	0	0	0	0	0	0	1059
7.3	68256	0	0	0	0	0	0	1080
7.3	68400	0	0	0	0	0	0	1206
7.3	68544	0	0	0	0	0	0	1170
7.3	68688	0	0	0	0	0	0	1065
7.3	68832	0	0	0	0	0	0	1077
7.3	68976	0	0	0	0	0	0	1098
7.3	69120	0	0	0	0	0	0	1089
8.2	43344	0	40	0	40	40	207.368	1539
8.2	43488	0	37	0	37	37	183.312	1524
8.2	43632	0	34	0	34	34	102.21	1572
8.2	43776	0	30	0	30	30	104.206	1632
8.2	43920	0	27	0	27	27	87.1888	1518
8.2	44064	0	23	0	23	23	103.159	1626
8.2	44208	0	20	0	20	20	80.1504	1605
8.2	44352	0	15	0	15	15	0	1608
8.2	44496	0	14	0	14	14	39.0769	1605
8.2	44640	0	10	0	10	10	39.0769	1665
8.2	44784	0	10	0	10	10	39.0769	1617
8.2	44928	0	6	0	6	6	30.0444	1698
8.2	45072	0	4	0	4	4	60.0905	1560
8.2	45216	0	4	0	4	4	30.0444	1566
8.2	45360	0	4	0	4	4	30.0444	1575
8.2	45504	0	3	0	3	3	13.0256	1566
8.2	45648	0	2	0	2	2	32.0418	1545
8.2	45792	0	2	0	2	2	32.0418	1557
8.2	45936	0	2	0	2	2	15.0222	1497
8.2	46080	0	1	0	1	1	0	1458
8.2	46224	0	1	0	1	1	15.0222	1527
8.2	46368	0	0	0	0	0	0	1440
8.2	46512	0	0	0	0	0	0	1455
8.2	46656	0	0	0	0	0	0	1473
8.2	46800	0	0	0	0	0	0	1506
8.2	46944	0	0	0	0	0	0	1500
8.2	47088	0	0	0	0	0	0	1542
8.2	47232	0	0	0	0	0	0	1482
8.2	47376	0	0	0	0	0	0	1431
8.2	47520	0	0	0	0	0	0	1437
8.2	47664	0	0	0	0	0	0	1494
8.2	47808	0	0	0	0	0	0	1512
8.2	47952	0	0	0	0	0	0	1515
8.2	48096	0	0	0	0	0	0	1482
8.2	48240	0	0	0	0	0	0	1623
8.2	48384	0	0	0	0	0	0	1548
8.2	48528	0	0	0	0	0	0	1515
8.2	48672	0	0	0	0	0	0	1473
8.2	48816	0	0	0	0	0	0	1443
8.2	48960	0	0	0	0	0	0	1425
8.2	49104	0	0	0	0	0	0	1530
8.2	49248	0	0	0	0	0	0	1482
8.2	49392	0	0	0	0	0	0	1515
8.2	49536	0	0	0	0	0	0	1515
8.2	49680	0	0	0	0	0	0	1428
8.2	49824	0	0	0	0	0	0	1527
8.2	49968	0	0	0	0	0	0	1497
8.2	50112	0	0	0	0	0	0	1497
8.2	50256	0	0	0	0	0	0	1497
8.2	50400	0	0	0	0	0	0	1473
8.2	50544	0	0	0	0	0	0	1536
8.2	50688	0	0	0	0	0	0	1521
8.2	50832	0	0	0	0	0	0	1608
8.2	50976	0	0	0	0	0	0	1497
8.2	51120	0	0	0	0	0	0	1476
8.2	51264	0	0	0	0	0	0	1437
8.2	51408	0	0	0	0	0	0	1431
8.2	51552	0	0	0	0	0	0	1413
8.2	51696	0	0	0	0	0	0	1476
8.2	51840	0	0	0	0	0	0	1464
8.2	51984	0	0	0	0	0	0	1491
8.2	52128	0	0	0	0	0	0	1545
8.2	52272	0	0	0	0	0	0	1530
8.2	52416	0	0	0	0	0	0	1554
8.2	52560	0	0	0	0	0	0	1563
8.2	52704	0	0	0	0	0	0	1596
8.2	52848	0	0	0	0	0	0	1515
8.2	52992	0	0	0	0	0	0	1548
8.2	53136	0	0	0	0	0	0	1488
8.2	53280	0	0	0	0	0	0	1485
8.2	53424	0	0	0	0	0	0	1500
8.2	53568	0	0	0	0	0	0	1470
8.2	53712	0	0	0	0	0	0	1479
8.2	53856	0	0	0	0	0	0	1599
8.2	54000	0	0	0	0	0	0	1557
8.2	54144	0	0	0	0	0	0	1575
8.2	54288	0	0	0	0	0	0	1566
8.2	54432	0	0	0	0	0	0	1551
8.2	54576	0	0	0	0	0	0	1458
8.2	54720	0	0	0	0	0	0	1521
8.2	54864	0	0	0	0	0	0	1584
8.2	55008	0	0	0	0	0	0	1455
8.2	55152	0	0	0	0	0	0	1473
8.2	55296	0	0	0	0	0	0	1446
8.2	55440	0	0	0	0	0	0	1596
8.2	55584	0	0	0	0	0	0	1509
8.2	55728	0	0	0	0	0	0	1611
8.2	55872	0	0	0	0	0	0	1632
8.2	56016	0	0	0	0	0	0	1566
8.2	56160	0	0	0	0	0	0	1500
8.2	56304	0	0	0	0	0	0	1500
8.2	56448	0	0	0	0	0	0	1509
8.2	56592	0	0	0	0	0	0	1581
8.2	56736	0	0	0	0	0	0	1557
8.2	56880	0	0	0	0	0	0	1569
8.2	57024	0	0	0	0	0	0	1629
8.2	57168	0	0	0	0	0	0	1485
8.2	57312	0	0	0	0	0	0	1515
8.2	57456	0	0	0	0	0	0	1530
8.2	57600	0	0	0	0	0	0	1539
8.2	57744	0	0	0	0	0	0	1458
8.2	57888	0	0	0	0	0	0	1383
8.2	58032	0	0	0	0	0	0	1548
8.2	58176	0	0	0	0	0	0	1641
8.2	58320	0	0	0	0	0	0	1620
8.2	58464	0	0	0	0	0	0	1539
8.2	58608	0	0	0	0	0	0	1458
8.2	58752	0	0	0	0	0	0	1590
8.2	58896	0	0	0	0	0	0	1536
8.2	59040	0	0	0	0	0	0	1482
8.2	59184	0	0	0	0	0	0	1503
8.2	59328	0	0	0	0	0	0	1599
8.2	59472	0	0	0	0	0	0	1539
8.2	59616	0	0	0	0	0	0	1563
8.2	59760	0	0	0	0	0	0	1503
8.2	59904	0	0	0	0	0	0	1500
8.2	60048	0	0	0	0	0	0	1419
8.2	60192	0	0	0	0	0	0	1437
8.2	60336	0	0	0	0	0	0	1491
8.2	60480	0	0	0	0	0	0	1533
8.2	60624	0	0	0	0	0	0	1524
8.2	60768	0	0	0	0	0	0	1644
8.2	60912	0	0	0	0	0	0	1506
8.2	61056	0	0	0	0	0	0	1527
8.2	61200	0	0	0	0	0	0	1584
8.2	61344	0	0	0	0	0	0	1596
8.2	61488	0	0	0	0	0	0	1581
8.2	61632	0	0	0	0	0	0	1530
8.2	61776	0	0	0	0	0	0	1464
8.2	61920	0	0	0	0	0	0	1452
8.2	62064	0	0	0	0	0	0	1584
8.2	62208	0	0	0	0	0	0	1536
8.2	62352	0	0	0	0	0	0	1479
8.2	62496	0	0	0	0	0	0	1566
8.2	62640	0	0	0	0	0	0	1587
8.2	62784	0	0	0	0	0	0	1548
8.2	62928	0	0	0	0	0	0	1533
8.2	63072	0	0	0	0	0	0	1479
8.2	63216	0	0	0	0	0	0	1452
8.2	63360	0	0	0	0	0	0	1512
8.2	63504	0	0	0	0	0	0	1488
8.2	63648	0	0	0	0	0	0	1506
8.2	63792	0	0	0	0	0	0	1512
8.2	63936	0	0	0	0	0	0	1512
8.2	64080	0	0	0	0	0	0	1512
8.2	64224	0	0	0	0	0	0	1551
8.2	64368	0	0	0	0	0	0	1467
8.2	64512	0	0	0	0	0	0	1488
8.2	64656	0	0	0	0	0	0	1485
8.2	64800	0	0	0	0	0	0	1518
8.2	64944	0	0	0	0	0	0	1539
8.2	65088	0	0	0	0	0	0	1620
8.2	65232	0	0	0	0	0	0	1611
8.2	65376	0	0	0	0	0	0	1569
8.2	65520	0	0	0	0	0	0	1524
8.2	65664	0	0	0	0	0	0	1527
8.2	65808	0	0	0	0	0	0	1557
8.2	65952	0	0	0	0	0	0	1554
8.2	66096	0	0	0	0	0	0	1434
8.2	66240	0	0	0	0	0	0	1617
8.2	66384	0	0	0	0	0	0	1551
8.2	66528	0	0	0	0	0	0	1599
8.2	66672	0	0	0	0	0	0	1476
8.2	66816	0	0	0	0	0	0	1521
8.2	66960	0	0	0	0	0	0	1542
8.2	67104	0	0	0	0	0	0	1485
8.2	67248	0	0	0	0	0	0	1497
8.2	67392	0	0	0	0	0	0	1386
8.2	67536	0	0	0	0	0	0	1500
8.2	67680	0	0	0	0	0	0	1557
8.2	67824	0	0	0	0	0	0	1557
8.2	67968	0	0	0	0	0	0	1524
8.2	68112	0	0	0	0	0	0	1488
8.2	68256	0	0	0	0	0	0	1461
8.2	68400	0	0	0	0	0	0	1539
8.2	68544	0	0	0	0	0	0	1566
8.2	68688	0	0	0	0	0	0	1518
8.2	68832	0	0	0	0	0	0	1584
8.2	68976	0	0	0	0	0	0	1434
8.2	69120	0	0	0	0	0	0	1557
9.3	43344	56	226	0	226	282	5812.42	4287
9.3	43488	20	213	0	213	233	4059.04	4048
9.3	43632	5	187	0	187	192	3027.67	3625
9.3	43776	5	164	0	164	169	2656.52	3412
9.3	43920	2	150	0	150	152	2314.33	3349
9.3	44064	0	129	0	129	129	2042.19	3327
9.3	44208	0	106	0	106	106	1626.02	3012
9.3	44352	0	94	0	94	94	1400.96	2658
9.3	44496	0	76	0	76	76	1069.7	2694
9.3	44640	0	60	0	60	60	879.587	2826
9.3	44784	0	46	0	46	46	649.438	2847
9.3	44928	0	31	0	31	31	433.283	2727
9.3	45072	0	22	0	22	22	314.21	3042
9.3	45216	0	17	0	17	17	314.21	3051
9.3	45360	0	10	0	10	10	160.134	2907
9.3	45504	0	3	0	3	3	67.0454	3009
9.3	45648	0	0	0	0	0	0	3063
9.3	45792	0	0	0	0	0	0	3123
9.3	45936	0	0	0	0	0	0	3207
9.3	46080	0	0	0	0	0	0	3213
9.3	46224	0	0	0	0	0	0	3141
9.3	46368	0	0	0	0	0	0	3153
9.3	46512	0	0	0	0	0	0	3261
9.3	46656	0	0	0	0	0	0	3186
9.3	46800	0	0	0	0	0	0	3123
9.3	46944	0	0	0	0	0	0	3120
9.3	47088	0	0	0	0	0	0	3219
9.3	47232	0	0	0	0	0	0	3195
9.3	47376	0	0	0	0	0	0	3243
9.3	47520	0	0	0	0	0	0	3126
9.3	47664	0	0	0	0	0	0	3069
9.3	47808	0	0	0	0	0	0	3030
9.3	47952	0	0	0	0	0	0	3111
9.3	48096	0	0	0	0	0	0	3252
9.3	48240	0	0	0	0	0	0	3300
9.3	48384	0	0	0	0	0	0	3030
9.3	48528	0	0	0	0	0	0	3174
9.3	48672	0	0	0	0	0	0	3309
9.3	48816	0	0	0	0	0	0	3201
9.3	48960	0	0	0	0	0	0	3297
9.3	49104	0	0	0	0	0	0	3327
9.3	49248	0	0	0	0	0	0	3282
9.3	49392	0	0	0	0	0	0	3297
9.3	49536	0	0	0	0	0	0	3291
9.3	49680	0	0	0	0	0	0	3180
9.3	49824	0	0	0	0	0	0	3258
9.3	49968	0	0	0	0	0	0	3333
9.3	50112	0	0	0	0	0	0	3315
9.3	50256	0	0	0	0	0	0	3204
9.3	50400	0	0	0	0	0	0	3303
9.3	50544	0	0	0	0	0	0	3219
9.3	50688	0	0	0	0	0	0	3330
9.3	50832	0	0	0	0	0	0	3321
9.3	50976	0	0	0	0	0	0	3147
9.3	51120	0	0	0	0	0	0	3192
9.3	51264	0	0	0	0	0	0	3345
9.3	51408	0	0	0	0	0	0	3336
9.3	51552	0	0	0	0	0	0	3273
9.3	51696	0	0	0	0	0	0	3336
9.3	51840	0	0	0	0	0	0	3453
9.3	51984	0	0	0	0	0	0	3531
9.3	52128	0	0	0	0	0	0	3411
9.3	52272	0	0	0	0	0	0	3309
9.3	52416	0	0	0	0	0	0	3129
9.3	52560	0	0	0	0	0	0	3189
9.3	52704	0	0	0	0	0	0	3240
9.3	52848	0	0	0	0	0	0	3303
9.3	52992	0	0	0	0	0	0	3315
9.3	53136	0	0	0	0	0	0	3312
9.3	53280	0	0	0	0	0	0	3261
9.3	53424	0	0	0	0	0	0	3312
9.3	53568	0	0	0	0	0	0	3267
9.3	53712	0	0	0	0	0	0	3249
9.3	53856	0	0	0	0	0	0	3294
9.3	54000	0	0	0	0	0	0	3351
9.3	54144	0	0	0	0	0	0	3399
9.3	54288	0	0	0	0	0	0	3417
9.3	54432	0	0	0	0	0	0	3402
9.3	54576	0	0	0	0	0	0	3303
9.3	54720	0	0	0	0	0	0	3279
9.3	54864	0	0	0	0	0	0	3327
9.3	55008	0	0	0	0	0	0	3504
9.3	55152	0	0	0	0	0	0	3489
9.3	55296	0	0	0	0	0	0	3492
9.3	55440	0	0	0	0	0	0	3411
9.3	55584	0	0	0	0	0	0	3378
9.3	55728	0	0	0	0	0	0	3246
9.3	55872	0	0	0	0	0	0	3330
9.3	56016	0	0	0	0	0	0	3471
9.3	56160	0	0	0	0	0	0	3441
9.3	56304	0	0	0	0	0	0	3408
9.3	56448	0	0	0	0	0	0	3249
9.3	56592	0	0	0	0	0	0	3279
9.3	56736	0	0	0	0	0	0	3312
9.3	56880	0	0	0	0	0	0	3357
9.3	57024	0	0	0	0	0	0	3273
9.3	57168	0	0	0	0	0	0	3228
9.3	57312	0	0	0	0	0	0	3147
9.3	57456	0	0	0	0	0	0	3141
9.3	57600	0	0	0	0	0	0	3114
9.3	57744	0	0	0	0	0	0	3282
9.3	57888	0	0	0	0	0	0	3123
9.3	58032	0	0	0	0	0	0	3195
9.3	58176	0	0	0	0	0	0	3303
9.3	58320	0	0	0	0	0	0	3264
9.3	58464	0	0	0	0	0	0	3297
9.3	58608	0	0	0	0	0	0	3294
9.3	58752	0	0	0	0	0	0	3441
9.3	58896	0	0	0	0	0	0	3246
9.3	59040	0	0	0	0	0	0	3381
9.3	59184	0	0	0	0	0	0	3387
9.3	59328	0	0	0	0	0	0	3237
9.3	59472	0	0	0	0	0	0	3330
9.3	59616	0	0	0	0	0	0	3456
9.3	59760	0	0	0	0	0	0	3399
9.3	59904	0	0	0	0	0	0	3318
9.3	60048	0	0	0	0	0	0	3369
9.3	60192	0	0	0	0	0	0	3381
9.3	60336	0	0	0	0	0	0	3384
9.3	60480	0	0	0	0	0	0	3444
9.3	60624	0	0	0	0	0	0	3402
9.3	60768	0	0	0	0	0	0	3477
9.3	60912	0	0	0	0	0	0	3402
9.3	61056	0	0	0	0	0	0	3441
9.3	61200	0	0	0	0	0	0	3408
9.3	61344	0	0	0	0	0	0	3393
9.3	61488	0	0	0	0	0	0	3321
9.3	61632	0	0	0	0	0	0	3168
9.3	61776	0	0	0	0	0	0	3258
9.3	61920	0	0	0	0	0	0	3321
9.3	62064	0	0	0	0	0	0	3342
9.3	62208	0	0	0	0	0	0	3456
9.3	62352	0	0	0	0	0	0	3360
9.3	62496	0	0	0	0	0	0	3501
9.3	62640	0	0	0	0	0	0	3453
9.3	62784	0	0	0	0	0	0	3378
9.3	62928	0	0	0	0	0	0	3231
9.3	63072	0	0	0	0	0	0	3348
9.3	63216	0	0	0	0	0	0	3357
9.3	63360	0	0	0	0	0	0	3258
9.3	63504	0	0	0	0	0	0	3360
9.3	63648	0	0	0	0	0	0	3363
9.3	63792	0	0	0	0	0	0	3390
9.3	63936	0	0	0	0	0	0	3372
9.3	64080	0	0	0	0	0	0	3270
9.3	64224	0	0	0	0	0	0	3432
9.3	64368	0	0	0	0	0	0	3408
9.3	64512	0	0	0	0	0	0	3354
9.3	64656	0	0	0	0	0	0	3369
9.3	64800	0	0	0	0	0	0	3387
9.3	64944	0	0	0	0	0	0	3363
9.3	65088	0	0	0	0	0	0	3390
9.3	65232	0	0	0	0	0	0	3423
9.3	65376	0	0	0	0	0	0	3267
9.3	65520	0	0	0	0	0	0	3237
9.3	65664	0	0	0	0	0	0	3246
9.3	65808	0	0	0	0	0	0	3282
9.3	65952	0	0	0	0	0	0	3405
9.3	66096	0	0	0	0	0	0	3444
9.3	66240	0	0	0	0	0	0	3399
9.3	66384	0	0	0	0	0	0	3312
9.3	66528	0	0	0	0	0	0	3321
9.3	66672	0	0	0	0	0	0	3405
9.3	66816	0	0	0	0	0	0	3492
9.3	66960	0	0	0	0	0	0	3348
9.3	67104	0	0	0	0	0	0	3384
9.3	67248	0	0	0	0	0	0	3339
9.3	67392	0	0	0	0	0	0	3276
9.3	67536	0	0	0	0	0	0	3366
9.3	67680	0	0	0	0	0	0	3372
9.3	67824	0	0	0	0	0	0	3231
9.3	67968	0	0	0	0	0	0	3318
9.3	68112	0	0	0	0	0	0	3186
9.3	68256	0	0	0	0	0	0	3216
9.3	68400	0	0	0	0	0	0	3252
9.3	68544	0	0	0	0	0	0	3228
9.3	68688	0	0	0	0	0	0	3243
9.3	68832	0	0	0	0	0	0	3300
9.3	68976	0	0	0	0	0	0	3267
9.3	69120	0	0	0	0	0	0	3252
10.2	43344	0	62	0	62	62	307.801	1194
10.2	43488	0	60	0	60	60	329.744	1206
10.2	43632	0	54	0	54	54	346.657	1242
10.2	43776	0	53	0	53	53	316.718	1128
10.2	43920	0	52	0	52	52	305.688	1188
10.2	44064	0	48	0	48	48	321.65	1230
10.2	44208	0	43	0	43	43	294.657	1188
10.2	44352	0	38	0	38	38	255.58	1188
10.2	44496	0	36	0	36	36	255.58	1179
10.2	44640	0	32	0	32	32	274.489	1206
10.2	44784	0	25	0	25	25	233.415	1293
10.2	44928	0	22	0	22	22	192.342	1344
10.2	45072	0	17	0	17	17	148.326	1290
10.2	45216	0	13	0	13	13	138.243	1314
10.2	45360	0	10	0	10	10	93.1761	1152
10.2	45504	0	7	0	7	7	68.1772	1218
10.2	45648	0	5	0	5	5	52.1026	1197
10.2	45792	0	5	0	5	5	46.1166	1236
10.2	45936	0	4	0	4	4	39.0769	1173
10.2	46080	0	3	0	3	3	35.0862	1161
10.2	46224	0	0	0	0	0	0	1149
10.2	46368	0	0	0	0	0	0	1146
10.2	46512	0	0	0	0	0	0	1161
10.2	46656	0	0	0	0	0	0	1149
10.2	46800	0	0	0	0	0	0	1110
10.2	46944	0	0	0	0	0	0	1137
10.2	47088	0	0	0	0	0	0	1140
10.2	47232	0	0	0	0	0	0	1158
10.2	47376	0	0	0	0	0	0	1173
10.2	47520	0	0	0	0	0	0	1191
10.2	47664	0	0	0	0	0	0	1134
10.2	47808	0	0	0	0	0	0	1161
10.2	47952	0	0	0	0	0	0	1176
10.2	48096	0	0	0	0	0	0	1170
10.2	48240	0	0	0	0	0	0	1077
10.2	48384	0	0	0	0	0	0	993
10.2	48528	0	0	0	0	0	0	1068
10.2	48672	0	0	0	0	0	0	1125
10.2	48816	0	0	0	0	0	0	1149
10.2	48960	0	0	0	0	0	0	1215
10.2	49104	0	0	0	0	0	0	1203
10.2	49248	0	0	0	0	0	0	1053
10.2	49392	0	0	0	0	0	0	1095
10.2	49536	0	0	0	0	0	0	1083
10.2	49680	0	0	0	0	0	0	1164
10.2	49824	0	0	0	0	0	0	1110
10.2	49968	0	0	0	0	0	0	1167
10.2	50112	0	0	0	0	0	0	1149
10.2	50256	0	0	0	0	0	0	1242
10.2	50400	0	0	0	0	0	0	1116
10.2	50544	0	0	0	0	0	0	1038
10.2	50688	0	0	0	0	0	0	1137
10.2	50832	0	0	0	0	0	0	1143
10.2	50976	0	0	0	0	0	0	1149
10.2	51120	0	0	0	0	0	0	1209
10.2	51264	0	0	0	0	0	0	1173
10.2	51408	0	0	0	0	0	0	1164
10.2	51552	0	0	0	0	0	0	1152
10.2	51696	0	0	0	0	0	0	1143
10.2	51840	0	0	0	0	0	0	1164
10.2	51984	0	0	0	0	0	0	1107
10.2	52128	0	0	0	0	0	0	1116
10.2	52272	0	0	0	0	0	0	1077
10.2	52416	0	0	0	0	0	0	1098
10.2	52560	0	0	0	0	0	0	1074
10.2	52704	0	0	0	0	0	0	1080
10.2	52848	0	0	0	0	0	0	1050
10.2	52992	0	0	0	0	0	0	1092
10.2	53136	0	0	0	0	0	0	1128
10.2	53280	0	0	0	0	0	0	1152
10.2	53424	0	0	0	0	0	0	1164
10.2	53568	0	0	0	0	0	0	1086
10.2	53712	0	0	0	0	0	0	1065
10.2	53856	0	0	0	0	0	0	1122
10.2	54000	0	0	0	0	0	0	1140
10.2	54144	0	0	0	0	0	0	1095
10.2	54288	0	0	0	0	0	0	1071
10.2	54432	0	0	0	0	0	0	1065
10.2	54576	0	0	0	0	0	0	1011
10.2	54720	0	0	0	0	0	0	1164
10.2	54864	0	0	0	0	0	0	1134
10.2	55008	0	0	0	0	0	0	1098
10.2	55152	0	0	0	0	0	0	1053
10.2	55296	0	0	0	0	0	0	1167
10.2	55440	0	0	0	0	0	0	1128
10.2	55584	0	0	0	0	0	0	1008
10.2	55728	0	0	0	0	0	0	1122
10.2	55872	0	0	0	0	0	0	1062
10.2	56016	0	0	0	0	0	0	1032
10.2	56160	0	0	0	0	0	0	1047
10.2	56304	0	0	0	0	0	0	1056
10.2	56448	0	0	0	0	0	0	1014
10.2	56592	0	0	0	0	0	0	1170
10.2	56736	0	0	0	0	0	0	1137
10.2	56880	0	0	0	0	0	0	1167
10.2	57024	0	0	0	0	0	0	1227
10.2	57168	0	0	0	0	0	0	1104
10.2	57312	0	0	0	0	0	0	1089
10.2	57456	0	0	0	0	0	0	1038
10.2	57600	0	0	0	0	0	0	1083
10.2	57744	0	0	0	0	0	0	1110
10.2	57888	0	0	0	0	0	0	1062
10.2	58032	0	0	0	0	0	0	1128
10.2	58176	0	0	0	0	0	0	1191
10.2	58320	0	0	0	0	0	0	1068
10.2	58464	0	0	0	0	0	0	1128
10.2	58608	0	0	0	0	0	0	1089
10.2	58752	0	0	0	0	0	0	1161
10.2	58896	0	0	0	0	0	0	1170
10.2	59040	0	0	0	0	0	0	1218
10.2	59184	0	0	0	0	0	0	1152
10.2	59328	0	0	0	0	0	0	1056
10.2	59472	0	0	0	0	0	0	1071
10.2	59616	0	0	0	0	0	0	1146
10.2	59760	0	0	0	0	0	0	1101
10.2	59904	0	0	0	0	0	0	1125
10.2	60048	0	0	0	0	0	0	1164
10.2	60192	0	0	0	0	0	0	1134
10.2	60336	0	0	0	0	0	0	1152
10.2	60480	0	0	0	0	0	0	1119
10.2	60624	0	0	0	0	0	0	1083
10.2	60768	0	0	0	0	0	0	1122
10.2	60912	0	0	0	0	0	0	1200
10.2	61056	0	0	0	0	0	0	1086
10.2	61200	0	0	0	0	0	0	1122
10.2	61344	0	0	0	0	0	0	1143
10.2	61488	0	0	0	0	0	0	1080
10.2	61632	0	0	0	0	0	0	1089
10.2	61776	0	0	0	0	0	0	1146
10.2	61920	0	0	0	0	0	0	1161
10.2	62064	0	0	0	0	0	0	1176
10.2	62208	0	0	0	0	0	0	1173
10.2	62352	0	0	0	0	0	0	1143
10.2	62496	0	0	0	0	0	0	1134
10.2	62640	0	0	0	0	0	0	1146
10.2	62784	0	0	0	0	0	0	1113
10.2	62928	0	0	0	0	0	0	1194
10.2	63072	0	0	0	0	0	0	1137
10.2	63216	0	0	0	0	0	0	1131
10.2	63360	0	0	0	0	0	0	1116
10.2	63504	0	0	0	0	0	0	1041
10.2	63648	0	0	0	0	0	0	1077
10.2	63792	0	0	0	0	0	0	1137
10.2	63936	0	0	0	0	0	0	1113
10.2	64080	0	0	0	0	0	0	1149
10.2	64224	0	0	0	0	0	0	1131
10.2	64368	0	0	0	0	0	0	1125
10.2	64512	0	0	0	0	0	0	1143
10.2	64656	0	0	0	0	0	0	1071
10.2	64800	0	0	0	0	0	0	1194
10.2	64944	0	0	0	0	0	0	1221
10.2	65088	0	0	0	0	0	0	1194
10.2	65232	0	0	0	0	0	0	1182
10.2	65376	0	0	0	0	0	0	1083
10.2	65520	0	0	0	0	0	0	1158
10.2	65664	0	0	0	0	0	0	1125
10.2	65808	0	0	0	0	0	0	1074
10.2	65952	0	0	0	0	0	0	1119
10.2	66096	0	0	0	0	0	0	1203
10.2	66240	0	0	0	0	0	0	1161
10.2	66384	0	0	0	0	0	0	1107
10.2	66528	0	0	0	0	0	0	1185
10.2	66672	0	0	0	0	0	0	1146
10.2	66816	0	0	0	0	0	0	1062
10.2	66960	0	0	0	0	0	0	1062
10.2	67104	0	0	0	0	0	0	1134
10.2	67248	0	0	0	0	0	0	1083
10.2	67392	0	0	0	0	0	0	1119
10.2	67536	0	0	0	0	0	0	1119
10.2	67680	0	0	0	0	0	0	1155
10.2	67824	0	0	0	0	0	0	1236
10.2	67968	0	0	0	0	0	0	1185
10.2	68112	0	0	0	0	0	0	1263
10.2	68256	0	0	0	0	0	0	1206
10.2	68400	0	0	0	0	0	0	1203
10.2	68544	0	0	0	0	0	0	1053
10.2	68688	0	0	0	0	0	0	1134
10.2	68832	0	0	0	0	0	0	1131
10.2	68976	0	0	0	0	0	0	1164
10.2	69120	0	0	0	0	0	0	1074
11.1	43344	0	30	0	30	30	55.1515	879
11.1	43488	0	29	0	29	29	51.165	759
11.1	43632	0	28	0	28	28	194.575	822
11.1	43776	0	26	0	26	26	42.1279	810
11.1	43920	0	22	0	22	22	27.1111	804
11.1	44064	0	21	0	21	21	22.0606	810
11.1	44208	0	17	0	17	17	0	813
11.1	44352	0	12	0	12	12	27.1111	813
11.1	44496	0	9	0	9	9	0	825
11.1	44640	0	6	0	6	6	0	876
11.1	44784	0	4	0	4	4	0	831
11.1	44928	0	4	0	4	4	0	861
11.1	45072	0	3	0	3	3	0	861
11.1	45216	0	0	0	0	0	0	894
11.1	45360	0	0	0	0	0	0	909
11.1	45504	0	0	0	0	0	0	918
11.1	45648	0	0	0	0	0	0	855
11.1	45792	0	0	0	0	0	0	909
11.1	45936	0	0	0	0	0	0	840
11.1	46080	0	0	0	0	0	0	792
11.1	46224	0	0	0	0	0	0	732
11.1	46368	0	0	0	0	0	0	702
11.1	46512	0	0	0	0	0	0	738
11.1	46656	0	0	0	0	0	0	684
11.1	46800	0	0	0	0	0	0	717
11.1	46944	0	0	0	0	0	0	786
11.1	47088	0	0	0	0	0	0	846
11.1	47232	0	0	0	0	0	0	774
11.1	47376	0	0	0	0	0	0	705
11.1	47520	0	0	0	0	0	0	741
11.1	47664	0	0	0	0	0	0	870
11.1	47808	0	0	0	0	0	0	834
11.1	47952	0	0	0	0	0	0	789
11.1	48096	0	0	0	0	0	0	765
11.1	48240	0	0	0	0	0	0	747
11.1	48384	0	0	0	0	0	0	807
11.1	48528	0	0	0	0	0	0	879
11.1	48672	0	0	0	0	0	0	789
11.1	48816	0	0	0	0	0	0	633
11.1	48960	0	0	0	0	0	0	708
11.1	49104	0	0	0	0	0	0	765
11.1	49248	0	0	0	0	0	0	753
11.1	49392	0	0	0	0	0	0	774
11.1	49536	0	0	0	0	0	0	783
11.1	49680	0	0	0	0	0	0	726
11.1	49824	0	0	0	0	0	0	741
11.1	49968	0	0	0	0	0	0	777
11.1	50112	0	0	0	0	0	0	759
11.1	50256	0	0	0	0	0	0	729
11.1	50400	0	0	0	0	0	0	759
11.1	50544	0	0	0	0	0	0	762
11.1	50688	0	0	0	0	0	0	741
11.1	50832	0	0	0	0	0	0	792
11.1	50976	0	0	0	0	0	0	744
11.1	51120	0	0	0	0	0	0	816
11.1	51264	0	0	0	0	0	0	780
11.1	51408	0	0	0	0	0	0	810
11.1	51552	0	0	0	0	0	0	792
11.1	51696	0	0	0	0	0	0	762
11.1	51840	0	0	0	0	0	0	840
11.1	51984	0	0	0	0	0	0	786
11.1	52128	0	0	0	0	0	0	924
11.1	52272	0	0	0	0	0	0	864
11.1	52416	0	0	0	0	0	0	801
11.1	52560	0	0	0	0	0	0	813
11.1	52704	0	0	0	0	0	0	870
11.1	52848	0	0	0	0	0	0	870
11.1	52992	0	0	0	0	0	0	789
11.1	53136	0	0	0	0	0	0	735
11.1	53280	0	0	0	0	0	0	753
11.1	53424	0	0	0	0	0	0	735
11.1	53568	0	0	0	0	0	0	726
11.1	53712	0	0	0	0	0	0	741
11.1	53856	0	0	0	0	0	0	822
11.1	54000	0	0	0	0	0	0	804
11.1	54144	0	0	0	0	0	0	831
11.1	54288	0	0	0	0	0	0	852
11.1	54432	0	0	0	0	0	0	885
11.1	54576	0	0	0	0	0	0	816
11.1	54720	0	0	0	0	0	0	783
11.1	54864	0	0	0	0	0	0	753
11.1	55008	0	0	0	0	0	0	825
11.1	55152	0	0	0	0	0	0	789
11.1	55296	0	0	0	0	0	0	711
11.1	55440	0	0	0	0	0	0	735
11.1	55584	0	0	0	0	0	0	801
11.1	55728	0	0	0	0	0	0	825
11.1	55872	0	0	0	0	0	0	843
11.1	56016	0	0	0	0	0	0	837
11.1	56160	0	0	0	0	0	0	867
11.1	56304	0	0	0	0	0	0	987
11.1	56448	0	0	0	0	0	0	888
11.1	56592	0	0	0	0	0	0	774
11.1	56736	0	0	0	0	0	0	756
11.1	56880	0	0	0	0	0	0	753
11.1	57024	0	0	0	0	0	0	849
11.1	57168	0	0	0	0	0	0	864
11.1	57312	0	0	0	0	0	0	849
11.1	57456	0	0	0	0	0	0	861
11.1	57600	0	0	0	0	0	0	858
11.1	57744	0	0	0	0	0	0	795
11.1	57888	0	0	0	0	0	0	867
11.1	58032	0	0	0	0	0	0	816
11.1	58176	0	0	0	0	0	0	759
11.1	58320	0	0	0	0	0	0	843
11.1	58464	0	0	0	0	0	0	915
11.1	58608	0	0	0	0	0	0	888
11.1	58752	0	0	0	0	0	0	831
11.1	58896	0	0	0	0	0	0	783
11.1	59040	0	0	0	0	0	0	804
11.1	59184	0	0	0	0	0	0	753
11.1	59328	0	0	0	0	0	0	852
11.1	59472	0	0	0	0	0	0	870
11.1	59616	0	0	0	0	0	0	849
11.1	59760	0	0	0	0	0	0	780
11.1	59904	0	0	0	0	0	0	822
11.1	60048	0	0	0	0	0	0	798
11.1	60192	0	0	0	0	0	0	828
11.1	60336	0	0	0	0	0	0	825
11.1	60480	0	0	0	0	0	0	819
11.1	60624	0	0	0	0	0	0	804
11.1	60768	0	0	0	0	0	0	876
11.1	60912	0	0	0	0	0	0	807
11.1	61056	0	0	0	0	0	0	771
11.1	61200	0	0	0	0	0	0	894
11.1	61344	0	0	0	0	0	0	888
11.1	61488	0	0	0	0	0	0	813
11.1	61632	0	0	0	0	0	0	891
11.1	61776	0	0	0	0	0	0	849
11.1	61920	0	0	0	0	0	0	819
11.1	62064	0	0	0	0	0	0	816
11.1	62208	0	0	0	0	0	0	834
11.1	62352	0	0	0	0	0	0	927
11.1	62496	0	0	0	0	0	0	858
11.1	62640	0	0	0	0	0	0	765
11.1	62784	0	0	0	0	0	0	810
11.1	62928	0	0	0	0	0	0	804
11.1	63072	0	0	0	0	0	0	798
11.1	63216	0	0	0	0	0	0	813
11.1	63360	0	0	0	0	0	0	825
11.1	63504	0	0	0	0	0	0	762
11.1	63648	0	0	0	0	0	0	783
11.1	63792	0	0	0	0	0	0	792
11.1	63936	0	0	0	0	0	0	786
11.1	64080	0	0	0	0	0	0	789
11.1	64224	0	0	0	0	0	0	789
11.1	64368	0	0	0	0	0	0	795
11.1	64512	0	0	0	0	0	0	738
11.1	64656	0	0	0	0	0	0	795
11.1	64800	0	0	0	0	0	0	813
11.1	64944	0	0	0	0	0	0	846
11.1	65088	0	0	0	0	0	0	834
11.1	65232	0	0	0	0	0	0	858
11.1	65376	0	0	0	0	0	0	858
11.1	65520	0	0	0	0	0	0	813
11.1	65664	0	0	0	0	0	0	762
11.1	65808	0	0	0	0	0	0	822
11.1	65952	0	0	0	0	0	0	861
11.1	66096	0	0	0	0	0	0	888
11.1	66240	0	0	0	0	0	0	771
11.1	66384	0	0	0	0	0	0	828
11.1	66528	0	0	0	0	0	0	822
11.1	66672	0	0	0	0	0	0	792
11.1	66816	0	0	0	0	0	0	855
11.1	66960	0	0	0	0	0	0	774
11.1	67104	0	0	0	0	0	0	831
11.1	67248	0	0	0	0	0	0	873
11.1	67392	0	0	0	0	0	0	888
11.1	67536	0	0	0	0	0	0	798
11.1	67680	0	0	0	0	0	0	813
11.1	67824	0	0	0	0	0	0	840
11.1	67968	0	0	0	0	0	0	885
11.1	68112	0	0	0	0	0	0	897
11.1	68256	0	0	0	0	0	0	867
11.1	68400	0	0	0	0	0	0	765
11.1	68544	0	0	0	0	0	0	813
11.1	68688	0	0	0	0	0	0	915
11.1	68832	0	0	0	0	0	0	936
11.1	68976	0	0	0	0	0	0	825
11.1	69120	0	0	0	0	0	0	807
12.3	43344	0	27	0	27	27	22.0606	1563
12.3	43488	0	24	0	24	24	22.0606	1659
12.3	43632	0	24	0	24	24	26.0513	1608
12.3	43776	0	18	0	18	18	22.0606	1542
12.3	43920	0	17	0	17	17	22.0606	1503
12.3	44064	0	11	0	11	11	11.0303	1536
12.3	44208	0	9	0	9	9	11.0303	1557
12.3	44352	0	4	0	4	4	11.0303	1449
12.3	44496	0	2	0	2	2	11.0303	1590
12.3	44640	0	1	0	1	1	0	1578
12.3	44784	0	1	0	1	1	0	1689
12.3	44928	0	1	0	1	1	0	1668
12.3	45072	0	0	0	0	0	0	1569
12.3	45216	0	0	0	0	0	0	1578
12.3	45360	0	0	0	0	0	0	1575
12.3	45504	0	0	0	0	0	0	1572
12.3	45648	0	0	0	0	0	0	1467
12.3	45792	0	0	0	0	0	0	1461
12.3	45936	0	0	0	0	0	0	1479
[truncated: 34,001 more rows]
