# Supplementary material for: GEODE: an in silico tool that translates in vitro to in vivo predictions of tuberculosis antibiotic combination efficacy
Source: Front Pharmacol. 2025 Oct 17;16:1639673. doi: 10.3389/fphar.2025.1639673 (PMC12575316; doi:10.3389/fphar.2025.1639673)
Supplement: Supplementary file 2 [file Supplementaryfile4.zip › simulation_data/HRZM-NN.csv]

exp	time	Int.Mtb.	Ext.Mtb.	repExtMtb	NonReplExt.Mtb.	TotMtb.	TotMtbInGranScaledRing	TotPethot
2.2	43344	0	18	0	18	18	105.259	984
2.2	43488	0	14	0	14	14	109.254	981
2.2	43632	0	10	0	10	10	79.2162	1038
2.2	43776	0	6	0	6	6	50.1118	1170
2.2	43920	0	6	0	6	6	24.0559	1140
2.2	44064	0	5	0	5	5	41.0747	1065
2.2	44208	0	2	0	2	2	0	1059
2.2	44352	0	2	0	2	2	0	1122
2.2	44496	0	2	0	2	2	0	1077
2.2	44640	0	2	0	2	2	0	1071
2.2	44784	0	2	0	2	2	0	1011
2.2	44928	0	2	0	2	2	0	1065
2.2	45072	0	2	0	2	2	0	1041
2.2	45216	0	2	0	2	2	0	1071
2.2	45360	0	1	0	1	1	0	1065
2.2	45504	0	0	0	0	0	0	1071
2.2	45648	0	0	0	0	0	0	1113
2.2	45792	0	0	0	0	0	0	1056
2.2	45936	0	0	0	0	0	0	1143
2.2	46080	0	0	0	0	0	0	1143
2.2	46224	0	0	0	0	0	0	1122
2.2	46368	0	0	0	0	0	0	1107
2.2	46512	0	0	0	0	0	0	1116
2.2	46656	0	0	0	0	0	0	1164
2.2	46800	0	0	0	0	0	0	1041
2.2	46944	0	0	0	0	0	0	1068
2.2	47088	0	0	0	0	0	0	1056
2.2	47232	0	0	0	0	0	0	1089
2.2	47376	0	0	0	0	0	0	1158
2.2	47520	0	0	0	0	0	0	1029
2.2	47664	0	0	0	0	0	0	978
2.2	47808	0	0	0	0	0	0	1059
2.2	47952	0	0	0	0	0	0	1056
2.2	48096	0	0	0	0	0	0	1089
2.2	48240	0	0	0	0	0	0	1137
2.2	48384	0	0	0	0	0	0	1158
2.2	48528	0	0	0	0	0	0	1113
2.2	48672	0	0	0	0	0	0	1095
2.2	48816	0	0	0	0	0	0	1134
2.2	48960	0	0	0	0	0	0	1074
2.2	49104	0	0	0	0	0	0	1059
2.2	49248	0	0	0	0	0	0	1053
2.2	49392	0	0	0	0	0	0	1083
2.2	49536	0	0	0	0	0	0	1131
2.2	49680	0	0	0	0	0	0	1125
2.2	49824	0	0	0	0	0	0	1068
2.2	49968	0	0	0	0	0	0	1110
2.2	50112	0	0	0	0	0	0	1104
2.2	50256	0	0	0	0	0	0	990
2.2	50400	0	0	0	0	0	0	1020
2.2	50544	0	0	0	0	0	0	1113
2.2	50688	0	0	0	0	0	0	972
2.2	50832	0	0	0	0	0	0	993
2.2	50976	0	0	0	0	0	0	891
2.2	51120	0	0	0	0	0	0	1068
2.2	51264	0	0	0	0	0	0	1086
2.2	51408	0	0	0	0	0	0	1137
2.2	51552	0	0	0	0	0	0	1125
2.2	51696	0	0	0	0	0	0	1113
2.2	51840	0	0	0	0	0	0	1104
2.2	51984	0	0	0	0	0	0	1101
2.2	52128	0	0	0	0	0	0	1056
2.2	52272	0	0	0	0	0	0	1137
2.2	52416	0	0	0	0	0	0	1086
2.2	52560	0	0	0	0	0	0	1158
2.2	52704	0	0	0	0	0	0	1122
2.2	52848	0	0	0	0	0	0	1107
2.2	52992	0	0	0	0	0	0	1056
2.2	53136	0	0	0	0	0	0	1074
2.2	53280	0	0	0	0	0	0	1053
2.2	53424	0	0	0	0	0	0	1059
2.2	53568	0	0	0	0	0	0	1071
2.2	53712	0	0	0	0	0	0	1068
2.2	53856	0	0	0	0	0	0	1038
2.2	54000	0	0	0	0	0	0	1050
2.2	54144	0	0	0	0	0	0	1059
2.2	54288	0	0	0	0	0	0	1113
2.2	54432	0	0	0	0	0	0	1071
2.2	54576	0	0	0	0	0	0	987
2.2	54720	0	0	0	0	0	0	1032
2.2	54864	0	0	0	0	0	0	1086
2.2	55008	0	0	0	0	0	0	1107
2.2	55152	0	0	0	0	0	0	1176
2.2	55296	0	0	0	0	0	0	1158
2.2	55440	0	0	0	0	0	0	1170
2.2	55584	0	0	0	0	0	0	1080
2.2	55728	0	0	0	0	0	0	1071
2.2	55872	0	0	0	0	0	0	1089
2.2	56016	0	0	0	0	0	0	1125
2.2	56160	0	0	0	0	0	0	1077
2.2	56304	0	0	0	0	0	0	1059
2.2	56448	0	0	0	0	0	0	1113
2.2	56592	0	0	0	0	0	0	1122
2.2	56736	0	0	0	0	0	0	1041
2.2	56880	0	0	0	0	0	0	1092
2.2	57024	0	0	0	0	0	0	1005
2.2	57168	0	0	0	0	0	0	1041
2.2	57312	0	0	0	0	0	0	1011
2.2	57456	0	0	0	0	0	0	1110
2.2	57600	0	0	0	0	0	0	1143
2.2	57744	0	0	0	0	0	0	1086
2.2	57888	0	0	0	0	0	0	1098
2.2	58032	0	0	0	0	0	0	1017
2.2	58176	0	0	0	0	0	0	1023
2.2	58320	0	0	0	0	0	0	999
2.2	58464	0	0	0	0	0	0	1137
2.2	58608	0	0	0	0	0	0	1077
2.2	58752	0	0	0	0	0	0	1071
2.2	58896	0	0	0	0	0	0	1101
2.2	59040	0	0	0	0	0	0	1104
2.2	59184	0	0	0	0	0	0	1029
2.2	59328	0	0	0	0	0	0	1050
2.2	59472	0	0	0	0	0	0	1062
2.2	59616	0	0	0	0	0	0	1077
2.2	59760	0	0	0	0	0	0	1104
2.2	59904	0	0	0	0	0	0	1113
2.2	60048	0	0	0	0	0	0	1026
2.2	60192	0	0	0	0	0	0	1059
2.2	60336	0	0	0	0	0	0	1125
2.2	60480	0	0	0	0	0	0	1062
2.2	60624	0	0	0	0	0	0	1050
2.2	60768	0	0	0	0	0	0	984
2.2	60912	0	0	0	0	0	0	1017
2.2	61056	0	0	0	0	0	0	1068
2.2	61200	0	0	0	0	0	0	1077
2.2	61344	0	0	0	0	0	0	1020
2.2	61488	0	0	0	0	0	0	957
2.2	61632	0	0	0	0	0	0	999
2.2	61776	0	0	0	0	0	0	1083
2.2	61920	0	0	0	0	0	0	1167
2.2	62064	0	0	0	0	0	0	1002
2.2	62208	0	0	0	0	0	0	954
2.2	62352	0	0	0	0	0	0	1074
2.2	62496	0	0	0	0	0	0	1074
2.2	62640	0	0	0	0	0	0	1020
2.2	62784	0	0	0	0	0	0	1065
2.2	62928	0	0	0	0	0	0	1041
2.2	63072	0	0	0	0	0	0	1050
2.2	63216	0	0	0	0	0	0	1107
2.2	63360	0	0	0	0	0	0	1137
2.2	63504	0	0	0	0	0	0	1089
2.2	63648	0	0	0	0	0	0	1110
2.2	63792	0	0	0	0	0	0	993
2.2	63936	0	0	0	0	0	0	1038
2.2	64080	0	0	0	0	0	0	1044
2.2	64224	0	0	0	0	0	0	1008
2.2	64368	0	0	0	0	0	0	993
2.2	64512	0	0	0	0	0	0	984
2.2	64656	0	0	0	0	0	0	1041
2.2	64800	0	0	0	0	0	0	1017
2.2	64944	0	0	0	0	0	0	1026
2.2	65088	0	0	0	0	0	0	996
2.2	65232	0	0	0	0	0	0	1029
2.2	65376	0	0	0	0	0	0	1080
2.2	65520	0	0	0	0	0	0	1113
2.2	65664	0	0	0	0	0	0	1143
2.2	65808	0	0	0	0	0	0	1101
2.2	65952	0	0	0	0	0	0	1092
2.2	66096	0	0	0	0	0	0	1056
2.2	66240	0	0	0	0	0	0	1101
2.2	66384	0	0	0	0	0	0	1077
2.2	66528	0	0	0	0	0	0	1071
2.2	66672	0	0	0	0	0	0	1011
2.2	66816	0	0	0	0	0	0	1149
2.2	66960	0	0	0	0	0	0	1020
2.2	67104	0	0	0	0	0	0	987
2.2	67248	0	0	0	0	0	0	999
2.2	67392	0	0	0	0	0	0	978
2.2	67536	0	0	0	0	0	0	984
2.2	67680	0	0	0	0	0	0	954
2.2	67824	0	0	0	0	0	0	984
2.2	67968	0	0	0	0	0	0	978
2.2	68112	0	0	0	0	0	0	1110
2.2	68256	0	0	0	0	0	0	1098
2.2	68400	0	0	0	0	0	0	1089
2.2	68544	0	0	0	0	0	0	1122
2.2	68688	0	0	0	0	0	0	1038
2.2	68832	0	0	0	0	0	0	1107
2.2	68976	0	0	0	0	0	0	1035
2.2	69120	0	0	0	0	0	0	978
3.2	43344	0	366	0	366	366	3135.41	3183
3.2	43488	0	347	0	347	347	2953.02	3312
3.2	43632	0	320	0	320	320	2794.41	3123
3.2	43776	0	294	0	294	294	2526.38	3306
3.2	43920	0	263	0	263	263	2211.72	3315
3.2	44064	0	231	0	231	231	1842.44	3321
3.2	44208	0	197	0	197	197	1621.87	3267
3.2	44352	0	177	0	177	177	1415.55	3216
3.2	44496	0	144	0	144	144	1117.02	3129
3.2	44640	0	127	0	127	127	963.922	3135
3.2	44784	0	105	0	105	105	804.414	3315
3.2	44928	0	85	0	85	85	630.931	3144
3.2	45072	0	67	0	67	67	484.536	3120
3.2	45216	0	53	0	53	53	371.337	3048
3.2	45360	0	38	0	38	38	282.258	3285
3.2	45504	0	25	0	25	25	198.605	3180
3.2	45648	0	20	0	20	20	145.365	3159
3.2	45792	0	10	0	10	10	78.7197	3159
3.2	45936	0	6	0	6	6	50.5181	3141
3.2	46080	0	6	0	6	6	46.5321	3222
3.2	46224	0	6	0	6	6	48.5216	3114
3.2	46368	0	4	0	4	4	26.4589	3339
3.2	46512	0	4	0	4	4	26.4589	3162
3.2	46656	0	2	0	2	2	12.3636	3126
3.2	46800	0	2	0	2	2	12.3636	3222
3.2	46944	0	2	0	2	2	12.3636	3207
3.2	47088	0	1	0	1	1	1.33333	3204
3.2	47232	0	1	0	1	1	1.33333	3162
3.2	47376	0	1	0	1	1	1.33333	3135
3.2	47520	0	1	0	1	1	1.33333	3144
3.2	47664	0	0	0	0	0	0	3306
3.2	47808	0	0	0	0	0	0	3162
3.2	47952	0	0	0	0	0	0	3216
3.2	48096	0	0	0	0	0	0	3108
3.2	48240	0	0	0	0	0	0	3180
3.2	48384	0	0	0	0	0	0	3300
3.2	48528	0	0	0	0	0	0	3222
3.2	48672	0	0	0	0	0	0	3186
3.2	48816	0	0	0	0	0	0	3240
3.2	48960	0	0	0	0	0	0	3255
3.2	49104	0	0	0	0	0	0	3102
3.2	49248	0	0	0	0	0	0	3204
3.2	49392	0	0	0	0	0	0	3321
3.2	49536	0	0	0	0	0	0	3180
3.2	49680	0	0	0	0	0	0	3213
3.2	49824	0	0	0	0	0	0	3132
3.2	49968	0	0	0	0	0	0	3066
3.2	50112	0	0	0	0	0	0	3252
3.2	50256	0	0	0	0	0	0	3177
3.2	50400	0	0	0	0	0	0	3093
3.2	50544	0	0	0	0	0	0	3051
3.2	50688	0	0	0	0	0	0	3096
3.2	50832	0	0	0	0	0	0	3171
3.2	50976	0	0	0	0	0	0	3258
3.2	51120	0	0	0	0	0	0	3204
3.2	51264	0	0	0	0	0	0	3114
3.2	51408	0	0	0	0	0	0	3213
3.2	51552	0	0	0	0	0	0	3264
3.2	51696	0	0	0	0	0	0	3168
3.2	51840	0	0	0	0	0	0	3159
3.2	51984	0	0	0	0	0	0	3147
3.2	52128	0	0	0	0	0	0	3111
3.2	52272	0	0	0	0	0	0	3003
3.2	52416	0	0	0	0	0	0	3177
3.2	52560	0	0	0	0	0	0	3228
3.2	52704	0	0	0	0	0	0	3213
3.2	52848	0	0	0	0	0	0	3264
3.2	52992	0	0	0	0	0	0	3312
3.2	53136	0	0	0	0	0	0	3120
3.2	53280	0	0	0	0	0	0	3192
3.2	53424	0	0	0	0	0	0	3141
3.2	53568	0	0	0	0	0	0	3207
3.2	53712	0	0	0	0	0	0	3048
3.2	53856	0	0	0	0	0	0	3021
3.2	54000	0	0	0	0	0	0	3201
3.2	54144	0	0	0	0	0	0	3363
3.2	54288	0	0	0	0	0	0	3234
3.2	54432	0	0	0	0	0	0	3201
3.2	54576	0	0	0	0	0	0	3210
3.2	54720	0	0	0	0	0	0	3204
3.2	54864	0	0	0	0	0	0	3219
3.2	55008	0	0	0	0	0	0	3315
3.2	55152	0	0	0	0	0	0	3252
3.2	55296	0	0	0	0	0	0	3189
3.2	55440	0	0	0	0	0	0	3234
3.2	55584	0	0	0	0	0	0	3192
3.2	55728	0	0	0	0	0	0	3303
3.2	55872	0	0	0	0	0	0	3168
3.2	56016	0	0	0	0	0	0	3369
3.2	56160	0	0	0	0	0	0	3333
3.2	56304	0	0	0	0	0	0	3249
3.2	56448	0	0	0	0	0	0	3174
3.2	56592	0	0	0	0	0	0	3189
3.2	56736	0	0	0	0	0	0	3159
3.2	56880	0	0	0	0	0	0	3303
3.2	57024	0	0	0	0	0	0	3288
3.2	57168	0	0	0	0	0	0	3183
3.2	57312	0	0	0	0	0	0	3099
3.2	57456	0	0	0	0	0	0	3126
3.2	57600	0	0	0	0	0	0	3144
3.2	57744	0	0	0	0	0	0	3138
3.2	57888	0	0	0	0	0	0	3228
3.2	58032	0	0	0	0	0	0	3351
3.2	58176	0	0	0	0	0	0	3225
3.2	58320	0	0	0	0	0	0	3270
3.2	58464	0	0	0	0	0	0	3090
3.2	58608	0	0	0	0	0	0	3033
3.2	58752	0	0	0	0	0	0	3108
3.2	58896	0	0	0	0	0	0	3174
3.2	59040	0	0	0	0	0	0	3117
3.2	59184	0	0	0	0	0	0	3261
3.2	59328	0	0	0	0	0	0	3114
3.2	59472	0	0	0	0	0	0	3264
3.2	59616	0	0	0	0	0	0	3195
3.2	59760	0	0	0	0	0	0	3150
3.2	59904	0	0	0	0	0	0	3198
3.2	60048	0	0	0	0	0	0	3132
3.2	60192	0	0	0	0	0	0	3267
3.2	60336	0	0	0	0	0	0	3252
3.2	60480	0	0	0	0	0	0	3117
3.2	60624	0	0	0	0	0	0	3177
3.2	60768	0	0	0	0	0	0	3138
3.2	60912	0	0	0	0	0	0	3174
3.2	61056	0	0	0	0	0	0	3153
3.2	61200	0	0	0	0	0	0	3177
3.2	61344	0	0	0	0	0	0	3312
3.2	61488	0	0	0	0	0	0	3342
3.2	61632	0	0	0	0	0	0	3177
3.2	61776	0	0	0	0	0	0	3096
3.2	61920	0	0	0	0	0	0	3111
3.2	62064	0	0	0	0	0	0	3099
3.2	62208	0	0	0	0	0	0	3177
3.2	62352	0	0	0	0	0	0	3225
3.2	62496	0	0	0	0	0	0	3165
3.2	62640	0	0	0	0	0	0	3222
3.2	62784	0	0	0	0	0	0	3318
3.2	62928	0	0	0	0	0	0	3303
3.2	63072	0	0	0	0	0	0	3333
3.2	63216	0	0	0	0	0	0	3243
3.2	63360	0	0	0	0	0	0	3186
3.2	63504	0	0	0	0	0	0	3135
3.2	63648	0	0	0	0	0	0	3162
3.2	63792	0	0	0	0	0	0	3234
3.2	63936	0	0	0	0	0	0	3060
3.2	64080	0	0	0	0	0	0	3129
3.2	64224	0	0	0	0	0	0	3114
3.2	64368	0	0	0	0	0	0	3018
3.2	64512	0	0	0	0	0	0	3066
3.2	64656	0	0	0	0	0	0	3177
3.2	64800	0	0	0	0	0	0	3132
3.2	64944	0	0	0	0	0	0	3120
3.2	65088	0	0	0	0	0	0	3081
3.2	65232	0	0	0	0	0	0	3156
3.2	65376	0	0	0	0	0	0	3204
3.2	65520	0	0	0	0	0	0	3039
3.2	65664	0	0	0	0	0	0	3030
3.2	65808	0	0	0	0	0	0	3090
3.2	65952	0	0	0	0	0	0	3075
3.2	66096	0	0	0	0	0	0	3177
3.2	66240	0	0	0	0	0	0	3021
3.2	66384	0	0	0	0	0	0	3090
3.2	66528	0	0	0	0	0	0	2961
3.2	66672	0	0	0	0	0	0	2916
3.2	66816	0	0	0	0	0	0	3138
3.2	66960	0	0	0	0	0	0	3303
3.2	67104	0	0	0	0	0	0	3093
3.2	67248	0	0	0	0	0	0	3021
3.2	67392	0	0	0	0	0	0	3150
3.2	67536	0	0	0	0	0	0	3183
3.2	67680	0	0	0	0	0	0	3177
3.2	67824	0	0	0	0	0	0	3249
3.2	67968	0	0	0	0	0	0	3180
3.2	68112	0	0	0	0	0	0	3159
3.2	68256	0	0	0	0	0	0	3264
3.2	68400	0	0	0	0	0	0	3201
3.2	68544	0	0	0	0	0	0	3270
3.2	68688	0	0	0	0	0	0	3267
3.2	68832	0	0	0	0	0	0	3105
3.2	68976	0	0	0	0	0	0	3045
3.2	69120	0	0	0	0	0	0	3024
4.1	43344	0	51	0	51	51	477.521	2337
4.1	43488	0	45	0	45	45	297.327	2592
4.1	43632	0	40	0	40	40	361.414	2496
4.1	43776	0	39	0	39	39	133.203	2520
4.1	43920	0	35	0	35	35	347.351	2358
4.1	44064	0	33	0	33	33	118.181	2100
4.1	44208	0	25	0	25	25	254.261	2178
4.1	44352	0	22	0	22	22	193.212	2148
4.1	44496	0	19	0	19	19	96.1255	2136
4.1	44640	0	14	0	14	14	110.11	2046
4.1	44784	0	12	0	12	12	89.0945	2082
4.1	44928	0	10	0	10	10	30.0444	2109
4.1	45072	0	8	0	8	8	30.0444	2127
4.1	45216	0	5	0	5	5	32.0418	2067
4.1	45360	0	2	0	2	2	0	2190
4.1	45504	0	2	0	2	2	0	2382
4.1	45648	0	2	0	2	2	19.0175	2349
4.1	45792	0	1	0	1	1	0	2247
4.1	45936	0	1	0	1	1	19.0175	2238
4.1	46080	0	1	0	1	1	19.0175	2133
4.1	46224	0	1	0	1	1	0	2079
4.1	46368	0	0	0	0	0	0	1968
4.1	46512	0	0	0	0	0	0	1941
4.1	46656	0	0	0	0	0	0	2013
4.1	46800	0	0	0	0	0	0	2031
4.1	46944	0	0	0	0	0	0	2043
4.1	47088	0	0	0	0	0	0	2016
4.1	47232	0	0	0	0	0	0	1956
4.1	47376	0	0	0	0	0	0	2052
4.1	47520	0	0	0	0	0	0	2121
4.1	47664	0	0	0	0	0	0	2148
4.1	47808	0	0	0	0	0	0	2106
4.1	47952	0	0	0	0	0	0	2094
4.1	48096	0	0	0	0	0	0	2049
4.1	48240	0	0	0	0	0	0	2145
4.1	48384	0	0	0	0	0	0	2109
4.1	48528	0	0	0	0	0	0	2088
4.1	48672	0	0	0	0	0	0	2148
4.1	48816	0	0	0	0	0	0	2151
4.1	48960	0	0	0	0	0	0	2214
4.1	49104	0	0	0	0	0	0	1986
4.1	49248	0	0	0	0	0	0	2037
4.1	49392	0	0	0	0	0	0	2007
4.1	49536	0	0	0	0	0	0	1959
4.1	49680	0	0	0	0	0	0	2019
4.1	49824	0	0	0	0	0	0	2142
4.1	49968	0	0	0	0	0	0	2145
4.1	50112	0	0	0	0	0	0	2118
4.1	50256	0	0	0	0	0	0	2088
4.1	50400	0	0	0	0	0	0	2256
4.1	50544	0	0	0	0	0	0	2157
4.1	50688	0	0	0	0	0	0	2223
4.1	50832	0	0	0	0	0	0	2208
4.1	50976	0	0	0	0	0	0	2118
4.1	51120	0	0	0	0	0	0	2172
4.1	51264	0	0	0	0	0	0	2181
4.1	51408	0	0	0	0	0	0	2115
4.1	51552	0	0	0	0	0	0	2067
4.1	51696	0	0	0	0	0	0	2013
4.1	51840	0	0	0	0	0	0	2187
4.1	51984	0	0	0	0	0	0	2244
4.1	52128	0	0	0	0	0	0	2283
4.1	52272	0	0	0	0	0	0	2160
4.1	52416	0	0	0	0	0	0	2076
4.1	52560	0	0	0	0	0	0	2202
4.1	52704	0	0	0	0	0	0	2205
4.1	52848	0	0	0	0	0	0	2127
4.1	52992	0	0	0	0	0	0	2067
4.1	53136	0	0	0	0	0	0	2055
4.1	53280	0	0	0	0	0	0	2034
4.1	53424	0	0	0	0	0	0	2190
4.1	53568	0	0	0	0	0	0	2271
4.1	53712	0	0	0	0	0	0	2208
4.1	53856	0	0	0	0	0	0	2160
4.1	54000	0	0	0	0	0	0	2091
4.1	54144	0	0	0	0	0	0	2088
4.1	54288	0	0	0	0	0	0	2007
4.1	54432	0	0	0	0	0	0	1974
4.1	54576	0	0	0	0	0	0	2250
4.1	54720	0	0	0	0	0	0	2325
4.1	54864	0	0	0	0	0	0	2196
4.1	55008	0	0	0	0	0	0	2172
4.1	55152	0	0	0	0	0	0	2301
4.1	55296	0	0	0	0	0	0	2142
4.1	55440	0	0	0	0	0	0	2094
4.1	55584	0	0	0	0	0	0	2022
4.1	55728	0	0	0	0	0	0	2106
4.1	55872	0	0	0	0	0	0	2046
4.1	56016	0	0	0	0	0	0	2007
4.1	56160	0	0	0	0	0	0	2133
4.1	56304	0	0	0	0	0	0	2112
4.1	56448	0	0	0	0	0	0	2172
4.1	56592	0	0	0	0	0	0	2148
4.1	56736	0	0	0	0	0	0	2112
4.1	56880	0	0	0	0	0	0	2181
4.1	57024	0	0	0	0	0	0	2193
4.1	57168	0	0	0	0	0	0	2199
4.1	57312	0	0	0	0	0	0	2130
4.1	57456	0	0	0	0	0	0	2202
4.1	57600	0	0	0	0	0	0	2238
4.1	57744	0	0	0	0	0	0	2154
4.1	57888	0	0	0	0	0	0	2205
4.1	58032	0	0	0	0	0	0	2121
4.1	58176	0	0	0	0	0	0	2163
4.1	58320	0	0	0	0	0	0	2106
4.1	58464	0	0	0	0	0	0	2130
4.1	58608	0	0	0	0	0	0	1959
4.1	58752	0	0	0	0	0	0	2022
4.1	58896	0	0	0	0	0	0	2154
4.1	59040	0	0	0	0	0	0	2124
4.1	59184	0	0	0	0	0	0	2109
4.1	59328	0	0	0	0	0	0	2172
4.1	59472	0	0	0	0	0	0	2082
4.1	59616	0	0	0	0	0	0	2118
4.1	59760	0	0	0	0	0	0	2121
4.1	59904	0	0	0	0	0	0	2241
4.1	60048	0	0	0	0	0	0	2274
4.1	60192	0	0	0	0	0	0	2154
4.1	60336	0	0	0	0	0	0	2121
4.1	60480	0	0	0	0	0	0	2151
4.1	60624	0	0	0	0	0	0	2169
4.1	60768	0	0	0	0	0	0	2058
4.1	60912	0	0	0	0	0	0	2079
4.1	61056	0	0	0	0	0	0	2097
4.1	61200	0	0	0	0	0	0	2043
4.1	61344	0	0	0	0	0	0	1923
4.1	61488	0	0	0	0	0	0	2043
4.1	61632	0	0	0	0	0	0	2166
4.1	61776	0	0	0	0	0	0	2190
4.1	61920	0	0	0	0	0	0	2187
4.1	62064	0	0	0	0	0	0	2175
4.1	62208	0	0	0	0	0	0	2121
4.1	62352	0	0	0	0	0	0	2103
4.1	62496	0	0	0	0	0	0	2091
4.1	62640	0	0	0	0	0	0	2136
4.1	62784	0	0	0	0	0	0	2154
4.1	62928	0	0	0	0	0	0	2085
4.1	63072	0	0	0	0	0	0	2109
4.1	63216	0	0	0	0	0	0	2151
4.1	63360	0	0	0	0	0	0	2028
4.1	63504	0	0	0	0	0	0	2109
4.1	63648	0	0	0	0	0	0	2142
4.1	63792	0	0	0	0	0	0	2088
4.1	63936	0	0	0	0	0	0	2151
4.1	64080	0	0	0	0	0	0	2331
4.1	64224	0	0	0	0	0	0	2127
4.1	64368	0	0	0	0	0	0	2121
4.1	64512	0	0	0	0	0	0	2163
4.1	64656	0	0	0	0	0	0	2055
4.1	64800	0	0	0	0	0	0	2139
4.1	64944	0	0	0	0	0	0	2121
4.1	65088	0	0	0	0	0	0	2067
4.1	65232	0	0	0	0	0	0	2196
4.1	65376	0	0	0	0	0	0	2244
4.1	65520	0	0	0	0	0	0	2172
4.1	65664	0	0	0	0	0	0	2085
4.1	65808	0	0	0	0	0	0	2157
4.1	65952	0	0	0	0	0	0	2160
4.1	66096	0	0	0	0	0	0	2157
4.1	66240	0	0	0	0	0	0	2070
4.1	66384	0	0	0	0	0	0	2076
4.1	66528	0	0	0	0	0	0	2088
4.1	66672	0	0	0	0	0	0	2025
4.1	66816	0	0	0	0	0	0	2133
4.1	66960	0	0	0	0	0	0	2103
4.1	67104	0	0	0	0	0	0	2157
4.1	67248	0	0	0	0	0	0	2232
4.1	67392	0	0	0	0	0	0	2178
4.1	67536	0	0	0	0	0	0	2127
4.1	67680	0	0	0	0	0	0	2079
4.1	67824	0	0	0	0	0	0	2070
4.1	67968	0	0	0	0	0	0	2145
4.1	68112	0	0	0	0	0	0	2121
4.1	68256	0	0	0	0	0	0	2019
4.1	68400	0	0	0	0	0	0	2124
4.1	68544	0	0	0	0	0	0	2214
4.1	68688	0	0	0	0	0	0	2232
4.1	68832	0	0	0	0	0	0	2175
4.1	68976	0	0	0	0	0	0	2058
4.1	69120	0	0	0	0	0	0	2124
4.2	43344	0	29	0	29	29	153.272	1992
4.2	43488	0	28	0	28	28	82.1495	1968
4.2	43632	0	26	0	26	26	187.303	1893
4.2	43776	0	18	0	18	18	146.229	1893
4.2	43920	0	17	0	17	17	78.1551	1839
4.2	44064	0	13	0	13	13	71.1192	1926
4.2	44208	0	9	0	9	9	11.0303	1938
4.2	44352	0	7	0	7	7	56.0957	1854
4.2	44496	0	3	0	3	3	26.0513	1842
4.2	44640	0	2	0	2	2	11.0303	1917
4.2	44784	0	2	0	2	2	13.0256	1908
4.2	44928	0	1	0	1	1	11.0303	1914
4.2	45072	0	0	0	0	0	0	1893
4.2	45216	0	0	0	0	0	0	1851
4.2	45360	0	0	0	0	0	0	1821
4.2	45504	0	0	0	0	0	0	1812
4.2	45648	0	0	0	0	0	0	1929
4.2	45792	0	0	0	0	0	0	2019
4.2	45936	0	0	0	0	0	0	1845
4.2	46080	0	0	0	0	0	0	1761
4.2	46224	0	0	0	0	0	0	1806
4.2	46368	0	0	0	0	0	0	1869
4.2	46512	0	0	0	0	0	0	1809
4.2	46656	0	0	0	0	0	0	1803
4.2	46800	0	0	0	0	0	0	1860
4.2	46944	0	0	0	0	0	0	1947
4.2	47088	0	0	0	0	0	0	1809
4.2	47232	0	0	0	0	0	0	1839
4.2	47376	0	0	0	0	0	0	1917
4.2	47520	0	0	0	0	0	0	1854
4.2	47664	0	0	0	0	0	0	1869
4.2	47808	0	0	0	0	0	0	1911
4.2	47952	0	0	0	0	0	0	1851
4.2	48096	0	0	0	0	0	0	1932
4.2	48240	0	0	0	0	0	0	1932
4.2	48384	0	0	0	0	0	0	1932
4.2	48528	0	0	0	0	0	0	1911
4.2	48672	0	0	0	0	0	0	1938
4.2	48816	0	0	0	0	0	0	1920
4.2	48960	0	0	0	0	0	0	1899
4.2	49104	0	0	0	0	0	0	1830
4.2	49248	0	0	0	0	0	0	1839
4.2	49392	0	0	0	0	0	0	1812
4.2	49536	0	0	0	0	0	0	1929
4.2	49680	0	0	0	0	0	0	1857
4.2	49824	0	0	0	0	0	0	1908
4.2	49968	0	0	0	0	0	0	1893
4.2	50112	0	0	0	0	0	0	1941
4.2	50256	0	0	0	0	0	0	1908
4.2	50400	0	0	0	0	0	0	1842
4.2	50544	0	0	0	0	0	0	1872
4.2	50688	0	0	0	0	0	0	1866
4.2	50832	0	0	0	0	0	0	1824
4.2	50976	0	0	0	0	0	0	1986
4.2	51120	0	0	0	0	0	0	1947
4.2	51264	0	0	0	0	0	0	1908
4.2	51408	0	0	0	0	0	0	1875
4.2	51552	0	0	0	0	0	0	1839
4.2	51696	0	0	0	0	0	0	1797
4.2	51840	0	0	0	0	0	0	1887
4.2	51984	0	0	0	0	0	0	1818
4.2	52128	0	0	0	0	0	0	1965
4.2	52272	0	0	0	0	0	0	1995
4.2	52416	0	0	0	0	0	0	1929
4.2	52560	0	0	0	0	0	0	1941
4.2	52704	0	0	0	0	0	0	1830
4.2	52848	0	0	0	0	0	0	1851
4.2	52992	0	0	0	0	0	0	1914
4.2	53136	0	0	0	0	0	0	1833
4.2	53280	0	0	0	0	0	0	1854
4.2	53424	0	0	0	0	0	0	1719
4.2	53568	0	0	0	0	0	0	1731
4.2	53712	0	0	0	0	0	0	1797
4.2	53856	0	0	0	0	0	0	1902
4.2	54000	0	0	0	0	0	0	1830
4.2	54144	0	0	0	0	0	0	1818
4.2	54288	0	0	0	0	0	0	1707
4.2	54432	0	0	0	0	0	0	1806
4.2	54576	0	0	0	0	0	0	1851
4.2	54720	0	0	0	0	0	0	1812
4.2	54864	0	0	0	0	0	0	1812
4.2	55008	0	0	0	0	0	0	1848
4.2	55152	0	0	0	0	0	0	1833
4.2	55296	0	0	0	0	0	0	1905
4.2	55440	0	0	0	0	0	0	1896
4.2	55584	0	0	0	0	0	0	1854
4.2	55728	0	0	0	0	0	0	1854
4.2	55872	0	0	0	0	0	0	1911
4.2	56016	0	0	0	0	0	0	1854
4.2	56160	0	0	0	0	0	0	1920
4.2	56304	0	0	0	0	0	0	1893
4.2	56448	0	0	0	0	0	0	1848
4.2	56592	0	0	0	0	0	0	1779
4.2	56736	0	0	0	0	0	0	1836
4.2	56880	0	0	0	0	0	0	1842
4.2	57024	0	0	0	0	0	0	1848
4.2	57168	0	0	0	0	0	0	1740
4.2	57312	0	0	0	0	0	0	1821
4.2	57456	0	0	0	0	0	0	1761
4.2	57600	0	0	0	0	0	0	1803
4.2	57744	0	0	0	0	0	0	1854
4.2	57888	0	0	0	0	0	0	1812
4.2	58032	0	0	0	0	0	0	1791
4.2	58176	0	0	0	0	0	0	1788
4.2	58320	0	0	0	0	0	0	1701
4.2	58464	0	0	0	0	0	0	1869
4.2	58608	0	0	0	0	0	0	1914
4.2	58752	0	0	0	0	0	0	1878
4.2	58896	0	0	0	0	0	0	1782
4.2	59040	0	0	0	0	0	0	1740
4.2	59184	0	0	0	0	0	0	1872
4.2	59328	0	0	0	0	0	0	1905
4.2	59472	0	0	0	0	0	0	1851
4.2	59616	0	0	0	0	0	0	1731
4.2	59760	0	0	0	0	0	0	1746
4.2	59904	0	0	0	0	0	0	1728
4.2	60048	0	0	0	0	0	0	1830
4.2	60192	0	0	0	0	0	0	1827
4.2	60336	0	0	0	0	0	0	1908
4.2	60480	0	0	0	0	0	0	1857
4.2	60624	0	0	0	0	0	0	1818
4.2	60768	0	0	0	0	0	0	1908
4.2	60912	0	0	0	0	0	0	2001
4.2	61056	0	0	0	0	0	0	1839
4.2	61200	0	0	0	0	0	0	1824
4.2	61344	0	0	0	0	0	0	1914
4.2	61488	0	0	0	0	0	0	1878
4.2	61632	0	0	0	0	0	0	1893
4.2	61776	0	0	0	0	0	0	1857
4.2	61920	0	0	0	0	0	0	1887
4.2	62064	0	0	0	0	0	0	1830
4.2	62208	0	0	0	0	0	0	1797
4.2	62352	0	0	0	0	0	0	1851
4.2	62496	0	0	0	0	0	0	1890
4.2	62640	0	0	0	0	0	0	1851
4.2	62784	0	0	0	0	0	0	1860
4.2	62928	0	0	0	0	0	0	1971
4.2	63072	0	0	0	0	0	0	1881
4.2	63216	0	0	0	0	0	0	1875
4.2	63360	0	0	0	0	0	0	1839
4.2	63504	0	0	0	0	0	0	1896
4.2	63648	0	0	0	0	0	0	1896
4.2	63792	0	0	0	0	0	0	1974
4.2	63936	0	0	0	0	0	0	2049
4.2	64080	0	0	0	0	0	0	1974
4.2	64224	0	0	0	0	0	0	1905
4.2	64368	0	0	0	0	0	0	1860
4.2	64512	0	0	0	0	0	0	1761
4.2	64656	0	0	0	0	0	0	1743
4.2	64800	0	0	0	0	0	0	1893
4.2	64944	0	0	0	0	0	0	1830
4.2	65088	0	0	0	0	0	0	1794
4.2	65232	0	0	0	0	0	0	1752
4.2	65376	0	0	0	0	0	0	1758
4.2	65520	0	0	0	0	0	0	1791
4.2	65664	0	0	0	0	0	0	1809
4.2	65808	0	0	0	0	0	0	1800
4.2	65952	0	0	0	0	0	0	1800
4.2	66096	0	0	0	0	0	0	1902
4.2	66240	0	0	0	0	0	0	1932
4.2	66384	0	0	0	0	0	0	1821
4.2	66528	0	0	0	0	0	0	1878
4.2	66672	0	0	0	0	0	0	1842
4.2	66816	0	0	0	0	0	0	1845
4.2	66960	0	0	0	0	0	0	1977
4.2	67104	0	0	0	0	0	0	1941
4.2	67248	0	0	0	0	0	0	1872
4.2	67392	0	0	0	0	0	0	1878
4.2	67536	0	0	0	0	0	0	2079
4.2	67680	0	0	0	0	0	0	2007
4.2	67824	0	0	0	0	0	0	2058
4.2	67968	0	0	0	0	0	0	1815
4.2	68112	0	0	0	0	0	0	1788
4.2	68256	0	0	0	0	0	0	1899
4.2	68400	0	0	0	0	0	0	1920
4.2	68544	0	0	0	0	0	0	1707
4.2	68688	0	0	0	0	0	0	1755
4.2	68832	0	0	0	0	0	0	1818
4.2	68976	0	0	0	0	0	0	1845
4.2	69120	0	0	0	0	0	0	1824
5.1	43344	0	66	0	66	66	1.33333	4134
5.1	43488	0	62	0	62	62	1.33333	4086
5.1	43632	0	47	0	47	47	1.33333	4182
5.1	43776	0	33	0	33	33	1.33333	4101
5.1	43920	0	28	0	28	28	1.33333	4128
5.1	44064	0	24	0	24	24	0	4068
5.1	44208	0	18	0	18	18	0	4170
5.1	44352	0	14	0	14	14	0	4197
5.1	44496	0	8	0	8	8	0	4302
5.1	44640	0	8	0	8	8	0	4350
5.1	44784	0	3	0	3	3	0	4179
5.1	44928	0	2	0	2	2	0	4089
5.1	45072	0	2	0	2	2	0	4083
5.1	45216	0	2	0	2	2	0	4050
5.1	45360	0	2	0	2	2	0	4092
5.1	45504	0	1	0	1	1	0	4254
5.1	45648	0	1	0	1	1	0	3966
5.1	45792	0	1	0	1	1	0	4095
5.1	45936	0	1	0	1	1	0	4047
5.1	46080	0	0	0	0	0	0	3990
5.1	46224	0	0	0	0	0	0	4137
5.1	46368	0	0	0	0	0	0	4125
5.1	46512	0	0	0	0	0	0	4098
5.1	46656	0	0	0	0	0	0	4014
5.1	46800	0	0	0	0	0	0	3993
5.1	46944	0	0	0	0	0	0	4113
5.1	47088	0	0	0	0	0	0	4182
5.1	47232	0	0	0	0	0	0	4080
5.1	47376	0	0	0	0	0	0	4203
5.1	47520	0	0	0	0	0	0	4131
5.1	47664	0	0	0	0	0	0	4038
5.1	47808	0	0	0	0	0	0	4059
5.1	47952	0	0	0	0	0	0	4077
5.1	48096	0	0	0	0	0	0	4101
5.1	48240	0	0	0	0	0	0	3954
5.1	48384	0	0	0	0	0	0	4080
5.1	48528	0	0	0	0	0	0	4104
5.1	48672	0	0	0	0	0	0	4026
5.1	48816	0	0	0	0	0	0	3909
5.1	48960	0	0	0	0	0	0	4104
5.1	49104	0	0	0	0	0	0	4233
5.1	49248	0	0	0	0	0	0	3993
5.1	49392	0	0	0	0	0	0	4095
5.1	49536	0	0	0	0	0	0	4044
5.1	49680	0	0	0	0	0	0	3978
5.1	49824	0	0	0	0	0	0	4050
5.1	49968	0	0	0	0	0	0	4038
5.1	50112	0	0	0	0	0	0	4062
5.1	50256	0	0	0	0	0	0	3993
5.1	50400	0	0	0	0	0	0	3927
5.1	50544	0	0	0	0	0	0	3930
5.1	50688	0	0	0	0	0	0	4152
5.1	50832	0	0	0	0	0	0	4131
5.1	50976	0	0	0	0	0	0	4056
5.1	51120	0	0	0	0	0	0	4035
5.1	51264	0	0	0	0	0	0	4047
5.1	51408	0	0	0	0	0	0	4212
5.1	51552	0	0	0	0	0	0	4101
5.1	51696	0	0	0	0	0	0	4098
5.1	51840	0	0	0	0	0	0	3966
5.1	51984	0	0	0	0	0	0	4164
5.1	52128	0	0	0	0	0	0	4074
5.1	52272	0	0	0	0	0	0	3984
5.1	52416	0	0	0	0	0	0	4086
5.1	52560	0	0	0	0	0	0	4038
5.1	52704	0	0	0	0	0	0	4023
5.1	52848	0	0	0	0	0	0	4071
5.1	52992	0	0	0	0	0	0	3969
5.1	53136	0	0	0	0	0	0	3948
5.1	53280	0	0	0	0	0	0	4008
5.1	53424	0	0	0	0	0	0	4095
5.1	53568	0	0	0	0	0	0	4122
5.1	53712	0	0	0	0	0	0	4197
5.1	53856	0	0	0	0	0	0	4137
5.1	54000	0	0	0	0	0	0	4128
5.1	54144	0	0	0	0	0	0	4056
5.1	54288	0	0	0	0	0	0	4041
5.1	54432	0	0	0	0	0	0	4239
5.1	54576	0	0	0	0	0	0	4182
5.1	54720	0	0	0	0	0	0	4149
5.1	54864	0	0	0	0	0	0	4122
5.1	55008	0	0	0	0	0	0	4215
5.1	55152	0	0	0	0	0	0	4143
5.1	55296	0	0	0	0	0	0	4173
5.1	55440	0	0	0	0	0	0	4089
5.1	55584	0	0	0	0	0	0	4146
5.1	55728	0	0	0	0	0	0	3972
5.1	55872	0	0	0	0	0	0	4101
5.1	56016	0	0	0	0	0	0	4098
5.1	56160	0	0	0	0	0	0	4065
5.1	56304	0	0	0	0	0	0	4056
5.1	56448	0	0	0	0	0	0	4053
5.1	56592	0	0	0	0	0	0	4209
5.1	56736	0	0	0	0	0	0	4203
5.1	56880	0	0	0	0	0	0	4308
5.1	57024	0	0	0	0	0	0	4335
5.1	57168	0	0	0	0	0	0	4452
5.1	57312	0	0	0	0	0	0	4452
5.1	57456	0	0	0	0	0	0	4209
5.1	57600	0	0	0	0	0	0	4188
5.1	57744	0	0	0	0	0	0	4224
5.1	57888	0	0	0	0	0	0	4248
5.1	58032	0	0	0	0	0	0	4308
5.1	58176	0	0	0	0	0	0	4308
5.1	58320	0	0	0	0	0	0	4155
5.1	58464	0	0	0	0	0	0	4308
5.1	58608	0	0	0	0	0	0	4320
5.1	58752	0	0	0	0	0	0	4134
5.1	58896	0	0	0	0	0	0	4146
5.1	59040	0	0	0	0	0	0	4056
5.1	59184	0	0	0	0	0	0	3936
5.1	59328	0	0	0	0	0	0	4032
5.1	59472	0	0	0	0	0	0	4167
5.1	59616	0	0	0	0	0	0	4239
5.1	59760	0	0	0	0	0	0	4218
5.1	59904	0	0	0	0	0	0	4119
5.1	60048	0	0	0	0	0	0	4185
5.1	60192	0	0	0	0	0	0	4311
5.1	60336	0	0	0	0	0	0	4320
5.1	60480	0	0	0	0	0	0	4092
5.1	60624	0	0	0	0	0	0	4134
5.1	60768	0	0	0	0	0	0	3993
5.1	60912	0	0	0	0	0	0	3933
5.1	61056	0	0	0	0	0	0	4065
5.1	61200	0	0	0	0	0	0	3921
5.1	61344	0	0	0	0	0	0	4002
5.1	61488	0	0	0	0	0	0	3930
5.1	61632	0	0	0	0	0	0	3960
5.1	61776	0	0	0	0	0	0	4020
5.1	61920	0	0	0	0	0	0	3957
5.1	62064	0	0	0	0	0	0	4062
5.1	62208	0	0	0	0	0	0	3909
5.1	62352	0	0	0	0	0	0	3837
5.1	62496	0	0	0	0	0	0	4041
5.1	62640	0	0	0	0	0	0	4020
5.1	62784	0	0	0	0	0	0	3975
5.1	62928	0	0	0	0	0	0	4095
5.1	63072	0	0	0	0	0	0	3987
5.1	63216	0	0	0	0	0	0	4152
5.1	63360	0	0	0	0	0	0	4224
5.1	63504	0	0	0	0	0	0	4371
5.1	63648	0	0	0	0	0	0	4074
5.1	63792	0	0	0	0	0	0	3966
5.1	63936	0	0	0	0	0	0	4266
5.1	64080	0	0	0	0	0	0	4149
5.1	64224	0	0	0	0	0	0	4242
5.1	64368	0	0	0	0	0	0	4215
5.1	64512	0	0	0	0	0	0	4215
5.1	64656	0	0	0	0	0	0	4278
5.1	64800	0	0	0	0	0	0	4218
5.1	64944	0	0	0	0	0	0	4104
5.1	65088	0	0	0	0	0	0	4161
5.1	65232	0	0	0	0	0	0	4071
5.1	65376	0	0	0	0	0	0	4002
5.1	65520	0	0	0	0	0	0	3915
5.1	65664	0	0	0	0	0	0	4038
5.1	65808	0	0	0	0	0	0	4188
5.1	65952	0	0	0	0	0	0	4122
5.1	66096	0	0	0	0	0	0	4134
5.1	66240	0	0	0	0	0	0	4140
5.1	66384	0	0	0	0	0	0	3999
5.1	66528	0	0	0	0	0	0	3963
5.1	66672	0	0	0	0	0	0	4029
5.1	66816	0	0	0	0	0	0	4119
5.1	66960	0	0	0	0	0	0	4071
5.1	67104	0	0	0	0	0	0	4164
5.1	67248	0	0	0	0	0	0	3963
5.1	67392	0	0	0	0	0	0	4143
5.1	67536	0	0	0	0	0	0	4134
5.1	67680	0	0	0	0	0	0	4068
5.1	67824	0	0	0	0	0	0	4059
5.1	67968	0	0	0	0	0	0	4041
5.1	68112	0	0	0	0	0	0	3999
5.1	68256	0	0	0	0	0	0	4062
5.1	68400	0	0	0	0	0	0	4092
5.1	68544	0	0	0	0	0	0	4062
5.1	68688	0	0	0	0	0	0	4137
5.1	68832	0	0	0	0	0	0	4029
5.1	68976	0	0	0	0	0	0	3984
5.1	69120	0	0	0	0	0	0	3933
6.3	43344	521	2680	31	2649	3201	57627.8	12664
6.3	43488	411	2552	10	2542	2963	50513.1	12620
6.3	43632	272	2465	7	2458	2737	43961.8	12115
6.3	43776	205	2350	6	2344	2555	39975.1	11425
6.3	43920	158	2234	2	2232	2392	36435.6	11107
6.3	44064	145	2118	3	2115	2263	34438	10618
6.3	44208	124	1993	5	1988	2117	31093.6	10621
6.3	44352	126	1871	0	1871	1997	29197.9	10480
6.3	44496	97	1761	0	1761	1858	26932.9	10179
6.3	44640	108	1668	0	1668	1776	25226.6	10021
6.3	44784	110	1584	0	1584	1694	24201.1	9866
6.3	44928	125	1484	0	1484	1609	23094.9	9787
6.3	45072	81	1389	1	1388	1470	20331.8	9587
6.3	45216	53	1288	0	1288	1341	18460.9	9334
6.3	45360	47	1170	0	1170	1217	16181.4	9282
6.3	45504	27	1089	0	1089	1116	14265.3	9225
6.3	45648	36	1008	0	1008	1044	13324.8	8950
6.3	45792	33	923	0	923	956	12430.3	9103
6.3	45936	18	844	0	844	862	10638.7	9010
6.3	46080	16	763	0	763	779	9458.09	9018
6.3	46224	13	693	0	693	706	8499.54	8882
6.3	46368	15	628	0	628	643	7766.14	8855
6.3	46512	12	578	0	578	590	6871.7	8995
6.3	46656	7	527	0	527	534	6102.31	9069
6.3	46800	5	465	0	465	470	5204.78	9178
6.3	46944	5	393	0	393	398	4344.27	9171
6.3	47088	4	329	0	329	333	3557.75	9127
6.3	47232	7	292	0	292	299	3138.43	9190
6.3	47376	8	253	0	253	261	2790.21	9154
6.3	47520	4	200	0	200	204	1972.58	9277
6.3	47664	3	167	0	167	170	1752.38	9313
6.3	47808	2	132	0	132	134	1331.08	9268
6.3	47952	0	89	0	89	89	957.796	9310
6.3	48096	0	70	0	70	70	784.593	9388
6.3	48240	0	58	0	58	58	604.396	9258
6.3	48384	0	36	0	36	36	400.284	9156
6.3	48528	0	25	0	25	25	276.177	9345
6.3	48672	0	19	0	19	19	218.139	9102
6.3	48816	0	13	0	13	13	78.0692	9465
6.3	48960	0	12	0	12	12	78.0692	9324
6.3	49104	0	8	0	8	8	40.0341	9345
6.3	49248	0	6	0	6	6	40.0341	9285
6.3	49392	0	2	0	2	2	0	9078
6.3	49536	0	1	0	1	1	0	9504
6.3	49680	0	1	0	1	1	0	9273
6.3	49824	0	1	0	1	1	0	9165
6.3	49968	0	1	0	1	1	0	9333
6.3	50112	0	1	0	1	1	0	9498
6.3	50256	0	1	0	1	1	0	9726
6.3	50400	0	0	0	0	0	0	9546
6.3	50544	0	0	0	0	0	0	9510
6.3	50688	0	0	0	0	0	0	9684
6.3	50832	0	0	0	0	0	0	9657
6.3	50976	0	0	0	0	0	0	9813
6.3	51120	0	0	0	0	0	0	9963
6.3	51264	0	0	0	0	0	0	9780
6.3	51408	0	0	0	0	0	0	9744
6.3	51552	0	0	0	0	0	0	9747
6.3	51696	0	0	0	0	0	0	9483
6.3	51840	0	0	0	0	0	0	9600
6.3	51984	0	0	0	0	0	0	9786
6.3	52128	0	0	0	0	0	0	9819
6.3	52272	0	0	0	0	0	0	9600
6.3	52416	0	0	0	0	0	0	9654
6.3	52560	0	0	0	0	0	0	9591
6.3	52704	0	0	0	0	0	0	9609
6.3	52848	0	0	0	0	0	0	9687
6.3	52992	0	0	0	0	0	0	9894
6.3	53136	0	0	0	0	0	0	9843
6.3	53280	0	0	0	0	0	0	9561
6.3	53424	0	0	0	0	0	0	9519
6.3	53568	0	0	0	0	0	0	9753
6.3	53712	0	0	0	0	0	0	9723
6.3	53856	0	0	0	0	0	0	9771
6.3	54000	0	0	0	0	0	0	9690
6.3	54144	0	0	0	0	0	0	9594
6.3	54288	0	0	0	0	0	0	9876
6.3	54432	0	0	0	0	0	0	9783
6.3	54576	0	0	0	0	0	0	9921
6.3	54720	0	0	0	0	0	0	9759
6.3	54864	0	0	0	0	0	0	9687
6.3	55008	0	0	0	0	0	0	9603
6.3	55152	0	0	0	0	0	0	9675
6.3	55296	0	0	0	0	0	0	9567
6.3	55440	0	0	0	0	0	0	9744
6.3	55584	0	0	0	0	0	0	9795
6.3	55728	0	0	0	0	0	0	9600
6.3	55872	0	0	0	0	0	0	9750
6.3	56016	0	0	0	0	0	0	9945
6.3	56160	0	0	0	0	0	0	9501
6.3	56304	0	0	0	0	0	0	9576
6.3	56448	0	0	0	0	0	0	9672
6.3	56592	0	0	0	0	0	0	9438
6.3	56736	0	0	0	0	0	0	9432
6.3	56880	0	0	0	0	0	0	9498
6.3	57024	0	0	0	0	0	0	9648
6.3	57168	0	0	0	0	0	0	9540
6.3	57312	0	0	0	0	0	0	9585
6.3	57456	0	0	0	0	0	0	9612
6.3	57600	0	0	0	0	0	0	9711
6.3	57744	0	0	0	0	0	0	9894
6.3	57888	0	0	0	0	0	0	9717
6.3	58032	0	0	0	0	0	0	9582
6.3	58176	0	0	0	0	0	0	9696
6.3	58320	0	0	0	0	0	0	9846
6.3	58464	0	0	0	0	0	0	9636
6.3	58608	0	0	0	0	0	0	9582
6.3	58752	0	0	0	0	0	0	9621
6.3	58896	0	0	0	0	0	0	9903
6.3	59040	0	0	0	0	0	0	9924
6.3	59184	0	0	0	0	0	0	9591
6.3	59328	0	0	0	0	0	0	9633
6.3	59472	0	0	0	0	0	0	9819
6.3	59616	0	0	0	0	0	0	9774
6.3	59760	0	0	0	0	0	0	9750
6.3	59904	0	0	0	0	0	0	9846
6.3	60048	0	0	0	0	0	0	9444
6.3	60192	0	0	0	0	0	0	9522
6.3	60336	0	0	0	0	0	0	9876
6.3	60480	0	0	0	0	0	0	9663
6.3	60624	0	0	0	0	0	0	9576
6.3	60768	0	0	0	0	0	0	9315
6.3	60912	0	0	0	0	0	0	9537
6.3	61056	0	0	0	0	0	0	9783
6.3	61200	0	0	0	0	0	0	9903
6.3	61344	0	0	0	0	0	0	9654
6.3	61488	0	0	0	0	0	0	9615
6.3	61632	0	0	0	0	0	0	9750
6.3	61776	0	0	0	0	0	0	9801
6.3	61920	0	0	0	0	0	0	9648
6.3	62064	0	0	0	0	0	0	9831
6.3	62208	0	0	0	0	0	0	9510
6.3	62352	0	0	0	0	0	0	9576
6.3	62496	0	0	0	0	0	0	9615
6.3	62640	0	0	0	0	0	0	9672
6.3	62784	0	0	0	0	0	0	9519
6.3	62928	0	0	0	0	0	0	10014
6.3	63072	0	0	0	0	0	0	9915
6.3	63216	0	0	0	0	0	0	9687
6.3	63360	0	0	0	0	0	0	9804
6.3	63504	0	0	0	0	0	0	9660
6.3	63648	0	0	0	0	0	0	9645
6.3	63792	0	0	0	0	0	0	9942
6.3	63936	0	0	0	0	0	0	9888
6.3	64080	0	0	0	0	0	0	9627
6.3	64224	0	0	0	0	0	0	9867
6.3	64368	0	0	0	0	0	0	9630
6.3	64512	0	0	0	0	0	0	9726
6.3	64656	0	0	0	0	0	0	9882
6.3	64800	0	0	0	0	0	0	9909
6.3	64944	0	0	0	0	0	0	9852
6.3	65088	0	0	0	0	0	0	10125
6.3	65232	0	0	0	0	0	0	9912
6.3	65376	0	0	0	0	0	0	9777
6.3	65520	0	0	0	0	0	0	9816
6.3	65664	0	0	0	0	0	0	9975
6.3	65808	0	0	0	0	0	0	9912
6.3	65952	0	0	0	0	0	0	9846
6.3	66096	0	0	0	0	0	0	9684
6.3	66240	0	0	0	0	0	0	9675
6.3	66384	0	0	0	0	0	0	9741
6.3	66528	0	0	0	0	0	0	9876
6.3	66672	0	0	0	0	0	0	9549
6.3	66816	0	0	0	0	0	0	9561
6.3	66960	0	0	0	0	0	0	9732
6.3	67104	0	0	0	0	0	0	9921
6.3	67248	0	0	0	0	0	0	9852
6.3	67392	0	0	0	0	0	0	9666
6.3	67536	0	0	0	0	0	0	9783
6.3	67680	0	0	0	0	0	0	9726
6.3	67824	0	0	0	0	0	0	9978
6.3	67968	0	0	0	0	0	0	9837
6.3	68112	0	0	0	0	0	0	9648
6.3	68256	0	0	0	0	0	0	9711
6.3	68400	0	0	0	0	0	0	9915
6.3	68544	0	0	0	0	0	0	9789
6.3	68688	0	0	0	0	0	0	9681
6.3	68832	0	0	0	0	0	0	9759
6.3	68976	0	0	0	0	0	0	9999
6.3	69120	0	0	0	0	0	0	9924
7.3	43344	0	33	0	33	33	299.709	1041
7.3	43488	0	29	0	29	29	280.583	1146
7.3	43632	0	27	0	27	27	236.572	1098
7.3	43776	0	22	0	22	22	194.443	1140
7.3	43920	0	15	0	15	15	151.38	1137
7.3	44064	0	14	0	14	14	140.35	1047
7.3	44208	0	13	0	13	13	137.299	1011
7.3	44352	0	11	0	11	11	116.294	987
7.3	44496	0	10	0	10	10	105.263	1008
7.3	44640	0	7	0	7	7	79.2108	1017
7.3	44784	0	6	0	6	6	68.1805	1017
7.3	44928	0	4	0	4	4	33.0909	1119
7.3	45072	0	2	0	2	2	26.0525	1086
7.3	45216	0	1	0	1	1	15.0222	1131
7.3	45360	0	1	0	1	1	15.0222	1095
7.3	45504	0	0	0	0	0	0	1137
7.3	45648	0	0	0	0	0	0	1125
7.3	45792	0	0	0	0	0	0	1158
7.3	45936	0	0	0	0	0	0	1080
7.3	46080	0	0	0	0	0	0	1146
7.3	46224	0	0	0	0	0	0	1110
7.3	46368	0	0	0	0	0	0	1101
7.3	46512	0	0	0	0	0	0	1122
7.3	46656	0	0	0	0	0	0	1110
7.3	46800	0	0	0	0	0	0	1089
7.3	46944	0	0	0	0	0	0	1074
7.3	47088	0	0	0	0	0	0	1098
7.3	47232	0	0	0	0	0	0	1092
7.3	47376	0	0	0	0	0	0	1107
7.3	47520	0	0	0	0	0	0	1101
7.3	47664	0	0	0	0	0	0	1077
7.3	47808	0	0	0	0	0	0	1128
7.3	47952	0	0	0	0	0	0	1110
7.3	48096	0	0	0	0	0	0	1101
7.3	48240	0	0	0	0	0	0	1146
7.3	48384	0	0	0	0	0	0	1104
7.3	48528	0	0	0	0	0	0	1128
7.3	48672	0	0	0	0	0	0	1056
7.3	48816	0	0	0	0	0	0	1110
7.3	48960	0	0	0	0	0	0	1104
7.3	49104	0	0	0	0	0	0	1098
7.3	49248	0	0	0	0	0	0	1077
7.3	49392	0	0	0	0	0	0	1098
7.3	49536	0	0	0	0	0	0	1065
7.3	49680	0	0	0	0	0	0	1077
7.3	49824	0	0	0	0	0	0	1170
7.3	49968	0	0	0	0	0	0	1140
7.3	50112	0	0	0	0	0	0	1185
7.3	50256	0	0	0	0	0	0	1179
7.3	50400	0	0	0	0	0	0	1086
7.3	50544	0	0	0	0	0	0	1206
7.3	50688	0	0	0	0	0	0	1194
7.3	50832	0	0	0	0	0	0	1161
7.3	50976	0	0	0	0	0	0	1056
7.3	51120	0	0	0	0	0	0	1203
7.3	51264	0	0	0	0	0	0	1143
7.3	51408	0	0	0	0	0	0	1137
7.3	51552	0	0	0	0	0	0	1131
7.3	51696	0	0	0	0	0	0	1095
7.3	51840	0	0	0	0	0	0	1179
7.3	51984	0	0	0	0	0	0	1116
7.3	52128	0	0	0	0	0	0	1101
7.3	52272	0	0	0	0	0	0	1125
7.3	52416	0	0	0	0	0	0	1200
7.3	52560	0	0	0	0	0	0	1125
7.3	52704	0	0	0	0	0	0	1059
7.3	52848	0	0	0	0	0	0	1140
7.3	52992	0	0	0	0	0	0	1119
7.3	53136	0	0	0	0	0	0	1152
7.3	53280	0	0	0	0	0	0	1107
7.3	53424	0	0	0	0	0	0	1107
7.3	53568	0	0	0	0	0	0	1104
7.3	53712	0	0	0	0	0	0	1149
7.3	53856	0	0	0	0	0	0	1083
7.3	54000	0	0	0	0	0	0	1119
7.3	54144	0	0	0	0	0	0	1155
7.3	54288	0	0	0	0	0	0	1212
7.3	54432	0	0	0	0	0	0	1230
7.3	54576	0	0	0	0	0	0	1140
7.3	54720	0	0	0	0	0	0	1101
7.3	54864	0	0	0	0	0	0	1008
7.3	55008	0	0	0	0	0	0	1122
7.3	55152	0	0	0	0	0	0	1125
7.3	55296	0	0	0	0	0	0	1155
7.3	55440	0	0	0	0	0	0	1080
7.3	55584	0	0	0	0	0	0	1197
7.3	55728	0	0	0	0	0	0	1137
7.3	55872	0	0	0	0	0	0	1053
7.3	56016	0	0	0	0	0	0	1128
7.3	56160	0	0	0	0	0	0	1107
7.3	56304	0	0	0	0	0	0	981
7.3	56448	0	0	0	0	0	0	1122
7.3	56592	0	0	0	0	0	0	1155
7.3	56736	0	0	0	0	0	0	1083
7.3	56880	0	0	0	0	0	0	1101
7.3	57024	0	0	0	0	0	0	1116
7.3	57168	0	0	0	0	0	0	1209
7.3	57312	0	0	0	0	0	0	1227
7.3	57456	0	0	0	0	0	0	1119
7.3	57600	0	0	0	0	0	0	1089
7.3	57744	0	0	0	0	0	0	1137
7.3	57888	0	0	0	0	0	0	1152
7.3	58032	0	0	0	0	0	0	1125
7.3	58176	0	0	0	0	0	0	1176
7.3	58320	0	0	0	0	0	0	1200
7.3	58464	0	0	0	0	0	0	1134
7.3	58608	0	0	0	0	0	0	1062
7.3	58752	0	0	0	0	0	0	1098
7.3	58896	0	0	0	0	0	0	1125
7.3	59040	0	0	0	0	0	0	1098
7.3	59184	0	0	0	0	0	0	1152
7.3	59328	0	0	0	0	0	0	1086
7.3	59472	0	0	0	0	0	0	1104
7.3	59616	0	0	0	0	0	0	1158
7.3	59760	0	0	0	0	0	0	1116
7.3	59904	0	0	0	0	0	0	1200
7.3	60048	0	0	0	0	0	0	1164
7.3	60192	0	0	0	0	0	0	1128
7.3	60336	0	0	0	0	0	0	1152
7.3	60480	0	0	0	0	0	0	1179
7.3	60624	0	0	0	0	0	0	1212
7.3	60768	0	0	0	0	0	0	1119
7.3	60912	0	0	0	0	0	0	1146
7.3	61056	0	0	0	0	0	0	1110
7.3	61200	0	0	0	0	0	0	1146
7.3	61344	0	0	0	0	0	0	1083
7.3	61488	0	0	0	0	0	0	1185
7.3	61632	0	0	0	0	0	0	1203
7.3	61776	0	0	0	0	0	0	1062
7.3	61920	0	0	0	0	0	0	1113
7.3	62064	0	0	0	0	0	0	1119
7.3	62208	0	0	0	0	0	0	1122
7.3	62352	0	0	0	0	0	0	1104
7.3	62496	0	0	0	0	0	0	1035
7.3	62640	0	0	0	0	0	0	1137
7.3	62784	0	0	0	0	0	0	1122
7.3	62928	0	0	0	0	0	0	1059
7.3	63072	0	0	0	0	0	0	1044
7.3	63216	0	0	0	0	0	0	1035
7.3	63360	0	0	0	0	0	0	1047
7.3	63504	0	0	0	0	0	0	1032
7.3	63648	0	0	0	0	0	0	1125
7.3	63792	0	0	0	0	0	0	1137
7.3	63936	0	0	0	0	0	0	1041
7.3	64080	0	0	0	0	0	0	1056
7.3	64224	0	0	0	0	0	0	999
7.3	64368	0	0	0	0	0	0	1176
7.3	64512	0	0	0	0	0	0	1200
7.3	64656	0	0	0	0	0	0	1080
7.3	64800	0	0	0	0	0	0	1134
7.3	64944	0	0	0	0	0	0	1086
7.3	65088	0	0	0	0	0	0	1152
7.3	65232	0	0	0	0	0	0	1122
7.3	65376	0	0	0	0	0	0	1149
7.3	65520	0	0	0	0	0	0	1107
7.3	65664	0	0	0	0	0	0	1146
7.3	65808	0	0	0	0	0	0	1185
7.3	65952	0	0	0	0	0	0	1098
7.3	66096	0	0	0	0	0	0	1101
7.3	66240	0	0	0	0	0	0	1071
7.3	66384	0	0	0	0	0	0	1119
7.3	66528	0	0	0	0	0	0	1128
7.3	66672	0	0	0	0	0	0	1083
7.3	66816	0	0	0	0	0	0	1098
7.3	66960	0	0	0	0	0	0	1107
7.3	67104	0	0	0	0	0	0	1137
7.3	67248	0	0	0	0	0	0	1164
7.3	67392	0	0	0	0	0	0	1134
7.3	67536	0	0	0	0	0	0	1116
7.3	67680	0	0	0	0	0	0	1143
7.3	67824	0	0	0	0	0	0	1167
7.3	67968	0	0	0	0	0	0	1137
7.3	68112	0	0	0	0	0	0	1137
7.3	68256	0	0	0	0	0	0	1062
7.3	68400	0	0	0	0	0	0	1122
7.3	68544	0	0	0	0	0	0	1146
7.3	68688	0	0	0	0	0	0	1083
7.3	68832	0	0	0	0	0	0	1059
7.3	68976	0	0	0	0	0	0	1080
7.3	69120	0	0	0	0	0	0	1131
8.2	43344	0	40	0	40	40	207.368	1539
8.2	43488	0	35	0	35	35	240.359	1539
8.2	43632	0	28	0	28	28	87.1888	1725
8.2	43776	0	26	0	26	26	48.1119	1656
8.2	43920	0	21	0	21	21	48.1119	1545
8.2	44064	0	18	0	18	18	133.206	1491
8.2	44208	0	16	0	16	16	37.0816	1632
8.2	44352	0	16	0	16	16	91.1807	1635
8.2	44496	0	12	0	12	12	69.1226	1527
8.2	44640	0	10	0	10	10	54.0991	1539
8.2	44784	0	9	0	9	9	13.0256	1566
8.2	44928	0	8	0	8	8	43.0701	1506
8.2	45072	0	4	0	4	4	15.0222	1512
8.2	45216	0	4	0	4	4	15.0222	1650
8.2	45360	0	3	0	3	3	15.0222	1647
8.2	45504	0	2	0	2	2	13.0256	1671
8.2	45648	0	2	0	2	2	15.0222	1647
8.2	45792	0	1	0	1	1	13.0256	1563
8.2	45936	0	1	0	1	1	15.0222	1617
8.2	46080	0	1	0	1	1	13.0256	1578
8.2	46224	0	1	0	1	1	15.0222	1581
8.2	46368	0	1	0	1	1	13.0256	1581
8.2	46512	0	0	0	0	0	0	1518
8.2	46656	0	0	0	0	0	0	1500
8.2	46800	0	0	0	0	0	0	1587
8.2	46944	0	0	0	0	0	0	1548
8.2	47088	0	0	0	0	0	0	1416
8.2	47232	0	0	0	0	0	0	1404
8.2	47376	0	0	0	0	0	0	1494
8.2	47520	0	0	0	0	0	0	1524
8.2	47664	0	0	0	0	0	0	1494
8.2	47808	0	0	0	0	0	0	1527
8.2	47952	0	0	0	0	0	0	1488
8.2	48096	0	0	0	0	0	0	1509
8.2	48240	0	0	0	0	0	0	1545
8.2	48384	0	0	0	0	0	0	1518
8.2	48528	0	0	0	0	0	0	1473
8.2	48672	0	0	0	0	0	0	1503
8.2	48816	0	0	0	0	0	0	1566
8.2	48960	0	0	0	0	0	0	1698
8.2	49104	0	0	0	0	0	0	1506
8.2	49248	0	0	0	0	0	0	1530
8.2	49392	0	0	0	0	0	0	1509
8.2	49536	0	0	0	0	0	0	1578
8.2	49680	0	0	0	0	0	0	1578
8.2	49824	0	0	0	0	0	0	1584
8.2	49968	0	0	0	0	0	0	1512
8.2	50112	0	0	0	0	0	0	1515
8.2	50256	0	0	0	0	0	0	1443
8.2	50400	0	0	0	0	0	0	1494
8.2	50544	0	0	0	0	0	0	1545
8.2	50688	0	0	0	0	0	0	1485
8.2	50832	0	0	0	0	0	0	1500
8.2	50976	0	0	0	0	0	0	1404
8.2	51120	0	0	0	0	0	0	1545
8.2	51264	0	0	0	0	0	0	1440
8.2	51408	0	0	0	0	0	0	1434
8.2	51552	0	0	0	0	0	0	1563
8.2	51696	0	0	0	0	0	0	1599
8.2	51840	0	0	0	0	0	0	1542
8.2	51984	0	0	0	0	0	0	1620
8.2	52128	0	0	0	0	0	0	1548
8.2	52272	0	0	0	0	0	0	1527
8.2	52416	0	0	0	0	0	0	1515
8.2	52560	0	0	0	0	0	0	1503
8.2	52704	0	0	0	0	0	0	1527
8.2	52848	0	0	0	0	0	0	1527
8.2	52992	0	0	0	0	0	0	1512
8.2	53136	0	0	0	0	0	0	1458
8.2	53280	0	0	0	0	0	0	1560
8.2	53424	0	0	0	0	0	0	1527
8.2	53568	0	0	0	0	0	0	1506
8.2	53712	0	0	0	0	0	0	1521
8.2	53856	0	0	0	0	0	0	1512
8.2	54000	0	0	0	0	0	0	1554
8.2	54144	0	0	0	0	0	0	1506
8.2	54288	0	0	0	0	0	0	1545
8.2	54432	0	0	0	0	0	0	1518
8.2	54576	0	0	0	0	0	0	1578
8.2	54720	0	0	0	0	0	0	1617
8.2	54864	0	0	0	0	0	0	1617
8.2	55008	0	0	0	0	0	0	1533
8.2	55152	0	0	0	0	0	0	1488
8.2	55296	0	0	0	0	0	0	1548
8.2	55440	0	0	0	0	0	0	1623
8.2	55584	0	0	0	0	0	0	1551
8.2	55728	0	0	0	0	0	0	1542
8.2	55872	0	0	0	0	0	0	1482
8.2	56016	0	0	0	0	0	0	1485
8.2	56160	0	0	0	0	0	0	1533
8.2	56304	0	0	0	0	0	0	1572
8.2	56448	0	0	0	0	0	0	1542
8.2	56592	0	0	0	0	0	0	1476
8.2	56736	0	0	0	0	0	0	1500
8.2	56880	0	0	0	0	0	0	1578
8.2	57024	0	0	0	0	0	0	1557
8.2	57168	0	0	0	0	0	0	1515
8.2	57312	0	0	0	0	0	0	1551
8.2	57456	0	0	0	0	0	0	1500
8.2	57600	0	0	0	0	0	0	1542
8.2	57744	0	0	0	0	0	0	1488
8.2	57888	0	0	0	0	0	0	1509
8.2	58032	0	0	0	0	0	0	1599
8.2	58176	0	0	0	0	0	0	1554
8.2	58320	0	0	0	0	0	0	1509
8.2	58464	0	0	0	0	0	0	1617
8.2	58608	0	0	0	0	0	0	1395
8.2	58752	0	0	0	0	0	0	1542
8.2	58896	0	0	0	0	0	0	1590
8.2	59040	0	0	0	0	0	0	1521
8.2	59184	0	0	0	0	0	0	1593
8.2	59328	0	0	0	0	0	0	1530
8.2	59472	0	0	0	0	0	0	1536
8.2	59616	0	0	0	0	0	0	1533
8.2	59760	0	0	0	0	0	0	1485
8.2	59904	0	0	0	0	0	0	1524
8.2	60048	0	0	0	0	0	0	1422
8.2	60192	0	0	0	0	0	0	1569
8.2	60336	0	0	0	0	0	0	1476
8.2	60480	0	0	0	0	0	0	1611
8.2	60624	0	0	0	0	0	0	1572
8.2	60768	0	0	0	0	0	0	1602
8.2	60912	0	0	0	0	0	0	1539
8.2	61056	0	0	0	0	0	0	1608
8.2	61200	0	0	0	0	0	0	1536
8.2	61344	0	0	0	0	0	0	1602
8.2	61488	0	0	0	0	0	0	1476
8.2	61632	0	0	0	0	0	0	1575
8.2	61776	0	0	0	0	0	0	1509
8.2	61920	0	0	0	0	0	0	1551
8.2	62064	0	0	0	0	0	0	1590
8.2	62208	0	0	0	0	0	0	1524
8.2	62352	0	0	0	0	0	0	1428
8.2	62496	0	0	0	0	0	0	1458
8.2	62640	0	0	0	0	0	0	1470
8.2	62784	0	0	0	0	0	0	1449
8.2	62928	0	0	0	0	0	0	1464
8.2	63072	0	0	0	0	0	0	1467
8.2	63216	0	0	0	0	0	0	1443
8.2	63360	0	0	0	0	0	0	1488
8.2	63504	0	0	0	0	0	0	1479
8.2	63648	0	0	0	0	0	0	1482
8.2	63792	0	0	0	0	0	0	1506
8.2	63936	0	0	0	0	0	0	1425
8.2	64080	0	0	0	0	0	0	1503
8.2	64224	0	0	0	0	0	0	1581
8.2	64368	0	0	0	0	0	0	1545
8.2	64512	0	0	0	0	0	0	1476
8.2	64656	0	0	0	0	0	0	1443
8.2	64800	0	0	0	0	0	0	1560
8.2	64944	0	0	0	0	0	0	1626
8.2	65088	0	0	0	0	0	0	1491
8.2	65232	0	0	0	0	0	0	1392
8.2	65376	0	0	0	0	0	0	1491
8.2	65520	0	0	0	0	0	0	1557
8.2	65664	0	0	0	0	0	0	1503
8.2	65808	0	0	0	0	0	0	1599
8.2	65952	0	0	0	0	0	0	1566
8.2	66096	0	0	0	0	0	0	1632
8.2	66240	0	0	0	0	0	0	1494
8.2	66384	0	0	0	0	0	0	1467
8.2	66528	0	0	0	0	0	0	1521
8.2	66672	0	0	0	0	0	0	1512
8.2	66816	0	0	0	0	0	0	1449
8.2	66960	0	0	0	0	0	0	1494
8.2	67104	0	0	0	0	0	0	1659
8.2	67248	0	0	0	0	0	0	1560
8.2	67392	0	0	0	0	0	0	1548
8.2	67536	0	0	0	0	0	0	1458
8.2	67680	0	0	0	0	0	0	1551
8.2	67824	0	0	0	0	0	0	1500
8.2	67968	0	0	0	0	0	0	1524
8.2	68112	0	0	0	0	0	0	1533
8.2	68256	0	0	0	0	0	0	1611
8.2	68400	0	0	0	0	0	0	1551
8.2	68544	0	0	0	0	0	0	1515
8.2	68688	0	0	0	0	0	0	1566
8.2	68832	0	0	0	0	0	0	1722
8.2	68976	0	0	0	0	0	0	1830
8.2	69120	0	0	0	0	0	0	1653
9.3	43344	56	226	0	226	282	5812.42	4287
9.3	43488	40	204	0	204	244	4892.19	3998
9.3	43632	32	179	0	179	211	4044.91	3733
9.3	43776	17	147	0	147	164	2970.5	3498
9.3	43920	3	123	0	123	126	2035.2	3631
9.3	44064	1	107	0	107	108	1661.1	3390
9.3	44208	0	88	0	88	88	1268.93	3146
9.3	44352	0	70	0	70	70	1071.78	2947
9.3	44496	0	52	0	52	52	754.595	2905
9.3	44640	0	34	0	34	34	453.395	3100
9.3	44784	0	29	0	29	29	375.327	3268
9.3	44928	0	25	0	25	25	370.296	3147
9.3	45072	0	16	0	16	16	269.213	3021
9.3	45216	0	13	0	13	13	216.156	2985
9.3	45360	0	7	0	7	7	88.0616	2928
9.3	45504	0	5	0	5	5	42.0317	2790
9.3	45648	0	3	0	3	3	21.0159	2916
9.3	45792	0	2	0	2	2	0	3000
9.3	45936	0	1	0	1	1	0	3084
9.3	46080	0	1	0	1	1	0	2949
9.3	46224	0	1	0	1	1	0	3000
9.3	46368	0	0	0	0	0	0	3117
9.3	46512	0	0	0	0	0	0	3159
9.3	46656	0	0	0	0	0	0	3039
9.3	46800	0	0	0	0	0	0	3039
9.3	46944	0	0	0	0	0	0	3156
9.3	47088	0	0	0	0	0	0	3177
9.3	47232	0	0	0	0	0	0	3258
9.3	47376	0	0	0	0	0	0	3066
9.3	47520	0	0	0	0	0	0	3234
9.3	47664	0	0	0	0	0	0	3345
9.3	47808	0	0	0	0	0	0	3282
9.3	47952	0	0	0	0	0	0	3213
9.3	48096	0	0	0	0	0	0	3204
9.3	48240	0	0	0	0	0	0	3180
9.3	48384	0	0	0	0	0	0	3306
9.3	48528	0	0	0	0	0	0	3234
9.3	48672	0	0	0	0	0	0	3108
9.3	48816	0	0	0	0	0	0	3168
9.3	48960	0	0	0	0	0	0	3165
9.3	49104	0	0	0	0	0	0	3216
9.3	49248	0	0	0	0	0	0	3273
9.3	49392	0	0	0	0	0	0	3333
9.3	49536	0	0	0	0	0	0	3216
9.3	49680	0	0	0	0	0	0	3267
9.3	49824	0	0	0	0	0	0	3261
9.3	49968	0	0	0	0	0	0	3327
9.3	50112	0	0	0	0	0	0	3252
9.3	50256	0	0	0	0	0	0	3330
9.3	50400	0	0	0	0	0	0	3507
9.3	50544	0	0	0	0	0	0	3576
9.3	50688	0	0	0	0	0	0	3369
9.3	50832	0	0	0	0	0	0	3462
9.3	50976	0	0	0	0	0	0	3381
9.3	51120	0	0	0	0	0	0	3408
9.3	51264	0	0	0	0	0	0	3393
9.3	51408	0	0	0	0	0	0	3330
9.3	51552	0	0	0	0	0	0	3369
9.3	51696	0	0	0	0	0	0	3198
9.3	51840	0	0	0	0	0	0	3312
9.3	51984	0	0	0	0	0	0	3261
9.3	52128	0	0	0	0	0	0	3432
9.3	52272	0	0	0	0	0	0	3348
9.3	52416	0	0	0	0	0	0	3339
9.3	52560	0	0	0	0	0	0	3357
9.3	52704	0	0	0	0	0	0	3294
9.3	52848	0	0	0	0	0	0	3195
9.3	52992	0	0	0	0	0	0	3351
9.3	53136	0	0	0	0	0	0	3369
9.3	53280	0	0	0	0	0	0	3219
9.3	53424	0	0	0	0	0	0	3342
9.3	53568	0	0	0	0	0	0	3387
9.3	53712	0	0	0	0	0	0	3210
9.3	53856	0	0	0	0	0	0	3300
9.3	54000	0	0	0	0	0	0	3288
9.3	54144	0	0	0	0	0	0	3291
9.3	54288	0	0	0	0	0	0	3300
9.3	54432	0	0	0	0	0	0	3333
9.3	54576	0	0	0	0	0	0	3495
9.3	54720	0	0	0	0	0	0	3300
9.3	54864	0	0	0	0	0	0	3315
9.3	55008	0	0	0	0	0	0	3399
9.3	55152	0	0	0	0	0	0	3501
9.3	55296	0	0	0	0	0	0	3381
9.3	55440	0	0	0	0	0	0	3315
9.3	55584	0	0	0	0	0	0	3255
9.3	55728	0	0	0	0	0	0	3276
9.3	55872	0	0	0	0	0	0	3426
9.3	56016	0	0	0	0	0	0	3402
9.3	56160	0	0	0	0	0	0	3402
9.3	56304	0	0	0	0	0	0	3432
9.3	56448	0	0	0	0	0	0	3303
9.3	56592	0	0	0	0	0	0	3417
9.3	56736	0	0	0	0	0	0	3291
9.3	56880	0	0	0	0	0	0	3324
9.3	57024	0	0	0	0	0	0	3213
9.3	57168	0	0	0	0	0	0	3168
9.3	57312	0	0	0	0	0	0	3453
9.3	57456	0	0	0	0	0	0	3408
9.3	57600	0	0	0	0	0	0	3399
9.3	57744	0	0	0	0	0	0	3315
9.3	57888	0	0	0	0	0	0	3360
9.3	58032	0	0	0	0	0	0	3360
9.3	58176	0	0	0	0	0	0	3348
9.3	58320	0	0	0	0	0	0	3189
9.3	58464	0	0	0	0	0	0	3216
9.3	58608	0	0	0	0	0	0	3204
9.3	58752	0	0	0	0	0	0	3462
9.3	58896	0	0	0	0	0	0	3252
9.3	59040	0	0	0	0	0	0	3300
9.3	59184	0	0	0	0	0	0	3369
9.3	59328	0	0	0	0	0	0	3384
9.3	59472	0	0	0	0	0	0	3267
9.3	59616	0	0	0	0	0	0	3171
9.3	59760	0	0	0	0	0	0	3291
9.3	59904	0	0	0	0	0	0	3198
9.3	60048	0	0	0	0	0	0	3186
9.3	60192	0	0	0	0	0	0	3210
9.3	60336	0	0	0	0	0	0	3333
9.3	60480	0	0	0	0	0	0	3360
9.3	60624	0	0	0	0	0	0	3273
9.3	60768	0	0	0	0	0	0	3300
9.3	60912	0	0	0	0	0	0	3321
9.3	61056	0	0	0	0	0	0	3312
9.3	61200	0	0	0	0	0	0	3297
9.3	61344	0	0	0	0	0	0	3312
9.3	61488	0	0	0	0	0	0	3288
9.3	61632	0	0	0	0	0	0	3348
9.3	61776	0	0	0	0	0	0	3216
9.3	61920	0	0	0	0	0	0	3300
9.3	62064	0	0	0	0	0	0	3372
9.3	62208	0	0	0	0	0	0	3273
9.3	62352	0	0	0	0	0	0	3330
9.3	62496	0	0	0	0	0	0	3369
9.3	62640	0	0	0	0	0	0	3270
9.3	62784	0	0	0	0	0	0	3240
9.3	62928	0	0	0	0	0	0	3279
9.3	63072	0	0	0	0	0	0	3168
9.3	63216	0	0	0	0	0	0	3318
9.3	63360	0	0	0	0	0	0	3333
9.3	63504	0	0	0	0	0	0	3180
9.3	63648	0	0	0	0	0	0	3246
9.3	63792	0	0	0	0	0	0	3153
9.3	63936	0	0	0	0	0	0	3243
9.3	64080	0	0	0	0	0	0	3126
9.3	64224	0	0	0	0	0	0	3210
9.3	64368	0	0	0	0	0	0	3246
9.3	64512	0	0	0	0	0	0	3339
9.3	64656	0	0	0	0	0	0	3213
9.3	64800	0	0	0	0	0	0	3291
9.3	64944	0	0	0	0	0	0	3183
9.3	65088	0	0	0	0	0	0	3303
9.3	65232	0	0	0	0	0	0	3384
9.3	65376	0	0	0	0	0	0	3333
9.3	65520	0	0	0	0	0	0	3447
9.3	65664	0	0	0	0	0	0	3369
9.3	65808	0	0	0	0	0	0	3249
9.3	65952	0	0	0	0	0	0	3225
9.3	66096	0	0	0	0	0	0	3300
9.3	66240	0	0	0	0	0	0	3234
9.3	66384	0	0	0	0	0	0	3057
9.3	66528	0	0	0	0	0	0	3111
9.3	66672	0	0	0	0	0	0	3234
9.3	66816	0	0	0	0	0	0	3303
9.3	66960	0	0	0	0	0	0	3288
9.3	67104	0	0	0	0	0	0	3312
9.3	67248	0	0	0	0	0	0	3339
9.3	67392	0	0	0	0	0	0	3342
9.3	67536	0	0	0	0	0	0	3240
9.3	67680	0	0	0	0	0	0	3222
9.3	67824	0	0	0	0	0	0	3285
9.3	67968	0	0	0	0	0	0	3288
9.3	68112	0	0	0	0	0	0	3306
9.3	68256	0	0	0	0	0	0	3255
9.3	68400	0	0	0	0	0	0	3213
9.3	68544	0	0	0	0	0	0	3243
9.3	68688	0	0	0	0	0	0	3315
9.3	68832	0	0	0	0	0	0	3336
9.3	68976	0	0	0	0	0	0	3195
9.3	69120	0	0	0	0	0	0	3228
10.2	43344	0	62	0	62	62	307.801	1194
10.2	43488	0	56	0	56	56	293.604	1227
10.2	43632	0	48	0	48	48	279.532	1197
10.2	43776	0	44	0	44	44	240.455	1176
10.2	43920	0	38	0	38	38	215.45	1119
10.2	44064	0	33	0	33	33	190.452	1086
10.2	44208	0	27	0	27	27	144.336	1152
10.2	44352	0	22	0	22	22	120.28	1149
10.2	44496	0	19	0	19	19	120.28	1098
10.2	44640	0	14	0	14	14	108.198	1131
10.2	44784	0	12	0	12	12	82.147	1152
10.2	44928	0	8	0	8	8	48.1119	1230
10.2	45072	0	5	0	5	5	35.0862	1191
10.2	45216	0	3	0	3	3	22.0606	1182
10.2	45360	0	1	0	1	1	0	1164
10.2	45504	0	1	0	1	1	0	1161
10.2	45648	0	1	0	1	1	0	1128
10.2	45792	0	1	0	1	1	0	1191
10.2	45936	0	1	0	1	1	0	1146
10.2	46080	0	0	0	0	0	0	1173
10.2	46224	0	0	0	0	0	0	1095
10.2	46368	0	0	0	0	0	0	1119
10.2	46512	0	0	0	0	0	0	1122
10.2	46656	0	0	0	0	0	0	1170
10.2	46800	0	0	0	0	0	0	1146
10.2	46944	0	0	0	0	0	0	1098
10.2	47088	0	0	0	0	0	0	1113
10.2	47232	0	0	0	0	0	0	1092
10.2	47376	0	0	0	0	0	0	1023
10.2	47520	0	0	0	0	0	0	1110
10.2	47664	0	0	0	0	0	0	1182
10.2	47808	0	0	0	0	0	0	1182
10.2	47952	0	0	0	0	0	0	1176
10.2	48096	0	0	0	0	0	0	1065
10.2	48240	0	0	0	0	0	0	1071
10.2	48384	0	0	0	0	0	0	1083
10.2	48528	0	0	0	0	0	0	1086
10.2	48672	0	0	0	0	0	0	1113
10.2	48816	0	0	0	0	0	0	1077
10.2	48960	0	0	0	0	0	0	1071
10.2	49104	0	0	0	0	0	0	1086
10.2	49248	0	0	0	0	0	0	1119
10.2	49392	0	0	0	0	0	0	1032
10.2	49536	0	0	0	0	0	0	1098
10.2	49680	0	0	0	0	0	0	1155
10.2	49824	0	0	0	0	0	0	1086
10.2	49968	0	0	0	0	0	0	1113
10.2	50112	0	0	0	0	0	0	1161
10.2	50256	0	0	0	0	0	0	1158
10.2	50400	0	0	0	0	0	0	1185
10.2	50544	0	0	0	0	0	0	1128
10.2	50688	0	0	0	0	0	0	1128
10.2	50832	0	0	0	0	0	0	1170
10.2	50976	0	0	0	0	0	0	1152
10.2	51120	0	0	0	0	0	0	1176
10.2	51264	0	0	0	0	0	0	1155
10.2	51408	0	0	0	0	0	0	1077
10.2	51552	0	0	0	0	0	0	1122
10.2	51696	0	0	0	0	0	0	1110
10.2	51840	0	0	0	0	0	0	1170
10.2	51984	0	0	0	0	0	0	1065
10.2	52128	0	0	0	0	0	0	1134
10.2	52272	0	0	0	0	0	0	1206
10.2	52416	0	0	0	0	0	0	1269
10.2	52560	0	0	0	0	0	0	1191
10.2	52704	0	0	0	0	0	0	1113
10.2	52848	0	0	0	0	0	0	1113
10.2	52992	0	0	0	0	0	0	1131
10.2	53136	0	0	0	0	0	0	1179
10.2	53280	0	0	0	0	0	0	1083
10.2	53424	0	0	0	0	0	0	1134
10.2	53568	0	0	0	0	0	0	1113
10.2	53712	0	0	0	0	0	0	1194
10.2	53856	0	0	0	0	0	0	1239
10.2	54000	0	0	0	0	0	0	1104
10.2	54144	0	0	0	0	0	0	1194
10.2	54288	0	0	0	0	0	0	1224
10.2	54432	0	0	0	0	0	0	1131
10.2	54576	0	0	0	0	0	0	1143
10.2	54720	0	0	0	0	0	0	1116
10.2	54864	0	0	0	0	0	0	1167
10.2	55008	0	0	0	0	0	0	1200
10.2	55152	0	0	0	0	0	0	1128
10.2	55296	0	0	0	0	0	0	1143
10.2	55440	0	0	0	0	0	0	1101
10.2	55584	0	0	0	0	0	0	1179
10.2	55728	0	0	0	0	0	0	1236
10.2	55872	0	0	0	0	0	0	1101
10.2	56016	0	0	0	0	0	0	1152
10.2	56160	0	0	0	0	0	0	1110
10.2	56304	0	0	0	0	0	0	1200
10.2	56448	0	0	0	0	0	0	1137
10.2	56592	0	0	0	0	0	0	1119
10.2	56736	0	0	0	0	0	0	1164
10.2	56880	0	0	0	0	0	0	1158
10.2	57024	0	0	0	0	0	0	1095
10.2	57168	0	0	0	0	0	0	1143
10.2	57312	0	0	0	0	0	0	1137
10.2	57456	0	0	0	0	0	0	1101
10.2	57600	0	0	0	0	0	0	1113
10.2	57744	0	0	0	0	0	0	1182
10.2	57888	0	0	0	0	0	0	1251
10.2	58032	0	0	0	0	0	0	1167
10.2	58176	0	0	0	0	0	0	1113
10.2	58320	0	0	0	0	0	0	1092
10.2	58464	0	0	0	0	0	0	1101
10.2	58608	0	0	0	0	0	0	1104
10.2	58752	0	0	0	0	0	0	1044
10.2	58896	0	0	0	0	0	0	1080
10.2	59040	0	0	0	0	0	0	1119
10.2	59184	0	0	0	0	0	0	1068
10.2	59328	0	0	0	0	0	0	1095
10.2	59472	0	0	0	0	0	0	1107
10.2	59616	0	0	0	0	0	0	1191
10.2	59760	0	0	0	0	0	0	1209
10.2	59904	0	0	0	0	0	0	1296
10.2	60048	0	0	0	0	0	0	1164
10.2	60192	0	0	0	0	0	0	1035
10.2	60336	0	0	0	0	0	0	1149
10.2	60480	0	0	0	0	0	0	1320
10.2	60624	0	0	0	0	0	0	1194
10.2	60768	0	0	0	0	0	0	1188
10.2	60912	0	0	0	0	0	0	1173
10.2	61056	0	0	0	0	0	0	1167
10.2	61200	0	0	0	0	0	0	1182
10.2	61344	0	0	0	0	0	0	1215
10.2	61488	0	0	0	0	0	0	1167
10.2	61632	0	0	0	0	0	0	1095
10.2	61776	0	0	0	0	0	0	1077
10.2	61920	0	0	0	0	0	0	1113
10.2	62064	0	0	0	0	0	0	1080
10.2	62208	0	0	0	0	0	0	1191
10.2	62352	0	0	0	0	0	0	1110
10.2	62496	0	0	0	0	0	0	1083
10.2	62640	0	0	0	0	0	0	1065
10.2	62784	0	0	0	0	0	0	1137
10.2	62928	0	0	0	0	0	0	1134
10.2	63072	0	0	0	0	0	0	1119
10.2	63216	0	0	0	0	0	0	1074
10.2	63360	0	0	0	0	0	0	1068
10.2	63504	0	0	0	0	0	0	1149
10.2	63648	0	0	0	0	0	0	1149
10.2	63792	0	0	0	0	0	0	1065
10.2	63936	0	0	0	0	0	0	1020
10.2	64080	0	0	0	0	0	0	1077
10.2	64224	0	0	0	0	0	0	1092
10.2	64368	0	0	0	0	0	0	1098
10.2	64512	0	0	0	0	0	0	1182
10.2	64656	0	0	0	0	0	0	1155
10.2	64800	0	0	0	0	0	0	1134
10.2	64944	0	0	0	0	0	0	1164
10.2	65088	0	0	0	0	0	0	1224
10.2	65232	0	0	0	0	0	0	1140
10.2	65376	0	0	0	0	0	0	1164
10.2	65520	0	0	0	0	0	0	1092
10.2	65664	0	0	0	0	0	0	1083
10.2	65808	0	0	0	0	0	0	1071
10.2	65952	0	0	0	0	0	0	1134
10.2	66096	0	0	0	0	0	0	1155
10.2	66240	0	0	0	0	0	0	1149
10.2	66384	0	0	0	0	0	0	1182
10.2	66528	0	0	0	0	0	0	1143
10.2	66672	0	0	0	0	0	0	1170
10.2	66816	0	0	0	0	0	0	1161
10.2	66960	0	0	0	0	0	0	1056
10.2	67104	0	0	0	0	0	0	1161
10.2	67248	0	0	0	0	0	0	1146
10.2	67392	0	0	0	0	0	0	1176
10.2	67536	0	0	0	0	0	0	1092
10.2	67680	0	0	0	0	0	0	1236
10.2	67824	0	0	0	0	0	0	1194
10.2	67968	0	0	0	0	0	0	1092
10.2	68112	0	0	0	0	0	0	1104
10.2	68256	0	0	0	0	0	0	1107
10.2	68400	0	0	0	0	0	0	1170
10.2	68544	0	0	0	0	0	0	1221
10.2	68688	0	0	0	0	0	0	1194
10.2	68832	0	0	0	0	0	0	1173
10.2	68976	0	0	0	0	0	0	1128
10.2	69120	0	0	0	0	0	0	1110
11.1	43344	0	30	0	30	30	55.1515	879
11.1	43488	0	29	0	29	29	51.165	759
11.1	43632	0	28	0	28	28	194.575	822
11.1	43776	0	24	0	24	24	36.1481	807
11.1	43920	0	20	0	20	20	33.0909	828
11.1	44064	0	17	0	17	17	22.0606	849
11.1	44208	0	13	0	13	13	22.0606	741
11.1	44352	0	10	0	10	10	66.188	813
11.1	44496	0	8	0	8	8	22.0606	855
11.1	44640	0	6	0	6	6	26.0513	846
11.1	44784	0	6	0	6	6	22.0606	819
11.1	44928	0	5	0	5	5	22.0606	849
11.1	45072	0	4	0	4	4	9.03704	903
11.1	45216	0	3	0	3	3	0	909
11.1	45360	0	2	0	2	2	11.0303	861
11.1	45504	0	2	0	2	2	11.0303	900
11.1	45648	0	2	0	2	2	11.0303	897
11.1	45792	0	2	0	2	2	11.0303	900
11.1	45936	0	2	0	2	2	13.0256	906
11.1	46080	0	2	0	2	2	11.0303	873
11.1	46224	0	2	0	2	2	11.0303	891
11.1	46368	0	1	0	1	1	0	870
11.1	46512	0	1	0	1	1	0	933
11.1	46656	0	1	0	1	1	0	921
11.1	46800	0	0	0	0	0	0	897
11.1	46944	0	0	0	0	0	0	930
11.1	47088	0	0	0	0	0	0	885
11.1	47232	0	0	0	0	0	0	834
11.1	47376	0	0	0	0	0	0	855
11.1	47520	0	0	0	0	0	0	804
11.1	47664	0	0	0	0	0	0	777
11.1	47808	0	0	0	0	0	0	774
11.1	47952	0	0	0	0	0	0	843
11.1	48096	0	0	0	0	0	0	804
11.1	48240	0	0	0	0	0	0	825
11.1	48384	0	0	0	0	0	0	807
11.1	48528	0	0	0	0	0	0	816
11.1	48672	0	0	0	0	0	0	861
11.1	48816	0	0	0	0	0	0	846
11.1	48960	0	0	0	0	0	0	801
11.1	49104	0	0	0	0	0	0	795
11.1	49248	0	0	0	0	0	0	801
11.1	49392	0	0	0	0	0	0	759
11.1	49536	0	0	0	0	0	0	768
11.1	49680	0	0	0	0	0	0	768
11.1	49824	0	0	0	0	0	0	801
11.1	49968	0	0	0	0	0	0	879
11.1	50112	0	0	0	0	0	0	804
11.1	50256	0	0	0	0	0	0	855
11.1	50400	0	0	0	0	0	0	810
11.1	50544	0	0	0	0	0	0	789
11.1	50688	0	0	0	0	0	0	780
11.1	50832	0	0	0	0	0	0	777
11.1	50976	0	0	0	0	0	0	813
11.1	51120	0	0	0	0	0	0	789
11.1	51264	0	0	0	0	0	0	768
11.1	51408	0	0	0	0	0	0	768
11.1	51552	0	0	0	0	0	0	681
11.1	51696	0	0	0	0	0	0	762
11.1	51840	0	0	0	0	0	0	882
11.1	51984	0	0	0	0	0	0	849
11.1	52128	0	0	0	0	0	0	765
11.1	52272	0	0	0	0	0	0	861
11.1	52416	0	0	0	0	0	0	876
11.1	52560	0	0	0	0	0	0	858
11.1	52704	0	0	0	0	0	0	873
11.1	52848	0	0	0	0	0	0	825
11.1	52992	0	0	0	0	0	0	813
11.1	53136	0	0	0	0	0	0	813
11.1	53280	0	0	0	0	0	0	801
11.1	53424	0	0	0	0	0	0	843
11.1	53568	0	0	0	0	0	0	888
11.1	53712	0	0	0	0	0	0	876
11.1	53856	0	0	0	0	0	0	882
11.1	54000	0	0	0	0	0	0	816
11.1	54144	0	0	0	0	0	0	774
11.1	54288	0	0	0	0	0	0	810
11.1	54432	0	0	0	0	0	0	789
11.1	54576	0	0	0	0	0	0	801
11.1	54720	0	0	0	0	0	0	768
11.1	54864	0	0	0	0	0	0	843
11.1	55008	0	0	0	0	0	0	798
11.1	55152	0	0	0	0	0	0	828
11.1	55296	0	0	0	0	0	0	873
11.1	55440	0	0	0	0	0	0	924
11.1	55584	0	0	0	0	0	0	846
11.1	55728	0	0	0	0	0	0	897
11.1	55872	0	0	0	0	0	0	849
11.1	56016	0	0	0	0	0	0	861
11.1	56160	0	0	0	0	0	0	864
11.1	56304	0	0	0	0	0	0	975
11.1	56448	0	0	0	0	0	0	1026
11.1	56592	0	0	0	0	0	0	939
11.1	56736	0	0	0	0	0	0	888
11.1	56880	0	0	0	0	0	0	906
11.1	57024	0	0	0	0	0	0	879
11.1	57168	0	0	0	0	0	0	858
11.1	57312	0	0	0	0	0	0	942
11.1	57456	0	0	0	0	0	0	942
11.1	57600	0	0	0	0	0	0	879
11.1	57744	0	0	0	0	0	0	861
11.1	57888	0	0	0	0	0	0	879
11.1	58032	0	0	0	0	0	0	816
11.1	58176	0	0	0	0	0	0	834
11.1	58320	0	0	0	0	0	0	825
11.1	58464	0	0	0	0	0	0	840
11.1	58608	0	0	0	0	0	0	843
11.1	58752	0	0	0	0	0	0	771
11.1	58896	0	0	0	0	0	0	807
11.1	59040	0	0	0	0	0	0	867
11.1	59184	0	0	0	0	0	0	879
11.1	59328	0	0	0	0	0	0	933
11.1	59472	0	0	0	0	0	0	849
11.1	59616	0	0	0	0	0	0	819
11.1	59760	0	0	0	0	0	0	855
11.1	59904	0	0	0	0	0	0	816
11.1	60048	0	0	0	0	0	0	933
11.1	60192	0	0	0	0	0	0	906
11.1	60336	0	0	0	0	0	0	867
11.1	60480	0	0	0	0	0	0	849
11.1	60624	0	0	0	0	0	0	924
11.1	60768	0	0	0	0	0	0	855
11.1	60912	0	0	0	0	0	0	834
11.1	61056	0	0	0	0	0	0	852
11.1	61200	0	0	0	0	0	0	882
11.1	61344	0	0	0	0	0	0	915
11.1	61488	0	0	0	0	0	0	828
11.1	61632	0	0	0	0	0	0	837
11.1	61776	0	0	0	0	0	0	831
11.1	61920	0	0	0	0	0	0	861
11.1	62064	0	0	0	0	0	0	864
11.1	62208	0	0	0	0	0	0	891
11.1	62352	0	0	0	0	0	0	888
11.1	62496	0	0	0	0	0	0	846
11.1	62640	0	0	0	0	0	0	852
11.1	62784	0	0	0	0	0	0	807
11.1	62928	0	0	0	0	0	0	780
11.1	63072	0	0	0	0	0	0	762
11.1	63216	0	0	0	0	0	0	771
11.1	63360	0	0	0	0	0	0	777
11.1	63504	0	0	0	0	0	0	759
11.1	63648	0	0	0	0	0	0	798
11.1	63792	0	0	0	0	0	0	786
11.1	63936	0	0	0	0	0	0	828
11.1	64080	0	0	0	0	0	0	885
11.1	64224	0	0	0	0	0	0	816
11.1	64368	0	0	0	0	0	0	873
11.1	64512	0	0	0	0	0	0	792
11.1	64656	0	0	0	0	0	0	846
11.1	64800	0	0	0	0	0	0	840
11.1	64944	0	0	0	0	0	0	840
11.1	65088	0	0	0	0	0	0	903
11.1	65232	0	0	0	0	0	0	840
11.1	65376	0	0	0	0	0	0	879
11.1	65520	0	0	0	0	0	0	879
11.1	65664	0	0	0	0	0	0	906
11.1	65808	0	0	0	0	0	0	810
11.1	65952	0	0	0	0	0	0	807
11.1	66096	0	0	0	0	0	0	828
11.1	66240	0	0	0	0	0	0	858
11.1	66384	0	0	0	0	0	0	837
11.1	66528	0	0	0	0	0	0	786
11.1	66672	0	0	0	0	0	0	828
11.1	66816	0	0	0	0	0	0	891
11.1	66960	0	0	0	0	0	0	816
11.1	67104	0	0	0	0	0	0	795
11.1	67248	0	0	0	0	0	0	816
11.1	67392	0	0	0	0	0	0	894
11.1	67536	0	0	0	0	0	0	825
11.1	67680	0	0	0	0	0	0	870
11.1	67824	0	0	0	0	0	0	828
11.1	67968	0	0	0	0	0	0	894
11.1	68112	0	0	0	0	0	0	852
11.1	68256	0	0	0	0	0	0	807
11.1	68400	0	0	0	0	0	0	783
11.1	68544	0	0	0	0	0	0	774
11.1	68688	0	0	0	0	0	0	870
11.1	68832	0	0	0	0	0	0	801
11.1	68976	0	0	0	0	0	0	810
11.1	69120	0	0	0	0	0	0	795
12.3	43344	0	27	0	27	27	22.0606	1563
12.3	43488	0	24	0	24	24	22.0606	1659
12.3	43632	0	24	0	24	24	26.0513	1608
12.3	43776	0	18	0	18	18	22.0606	1542
12.3	43920	0	13	0	13	13	11.0303	1551
12.3	44064	0	11	0	11	11	0	1467
12.3	44208	0	9	0	9	9	0	1512
12.3	44352	0	8	0	8	8	0	1530
12.3	44496	0	5	0	5	5	0	1626
12.3	44640	0	4	0	4	4	0	1548
12.3	44784	0	4	0	4	4	0	1518
12.3	44928	0	3	0	3	3	0	1602
12.3	45072	0	2	0	2	2	0	1608
12.3	45216	0	2	0	2	2	0	1611
12.3	45360	0	1	0	1	1	0	1665
12.3	45504	0	1	0	1	1	0	1638
12.3	45648	0	0	0	0	0	0	1557
12.3	45792	0	0	0	0	0	0	1476
12.3	45936	0	0	0	0	0	0	1521
[truncated: 34,001 more rows]
