# Supplementary material for: GEODE: an in silico tool that translates in vitro to in vivo predictions of tuberculosis antibiotic combination efficacy
Source: Front Pharmacol. 2025 Oct 17;16:1639673. doi: 10.3389/fphar.2025.1639673 (PMC12575316; doi:10.3389/fphar.2025.1639673)
Supplement: Supplementary file 2 [file Supplementaryfile4.zip › simulation_data/HRZE-ANNN-max.csv]

exp	time	Int.Mtb.	Ext.Mtb.	repExtMtb	NonReplExt.Mtb.	TotMtb.	TotMtbInGranScaledRing	TotPethot
2.2	43344	0	18	0	18	18	101.272	1119
2.2	43488	0	16	0	16	16	90.2419	1146
2.2	43632	0	11	0	11	11	79.2162	1044
2.2	43776	0	6	0	6	6	63.1374	1029
2.2	43920	0	5	0	5	5	50.1085	1176
2.2	44064	0	5	0	5	5	48.1152	1194
2.2	44208	0	3	0	3	3	20.0673	1089
2.2	44352	0	2	0	2	2	9.03704	1098
2.2	44496	0	2	0	2	2	9.03704	1092
2.2	44640	0	2	0	2	2	11.0303	1056
2.2	44784	0	0	0	0	0	0	1110
2.2	44928	0	0	0	0	0	0	1146
2.2	45072	0	0	0	0	0	0	1068
2.2	45216	0	0	0	0	0	0	1083
2.2	45360	0	0	0	0	0	0	1047
2.2	45504	0	0	0	0	0	0	1095
2.2	45648	0	0	0	0	0	0	1041
2.2	45792	0	0	0	0	0	0	1059
2.2	45936	0	0	0	0	0	0	1098
2.2	46080	0	0	0	0	0	0	1146
2.2	46224	0	0	0	0	0	0	1122
2.2	46368	0	0	0	0	0	0	1122
2.2	46512	0	0	0	0	0	0	1056
2.2	46656	0	0	0	0	0	0	1041
2.2	46800	0	0	0	0	0	0	939
2.2	46944	0	0	0	0	0	0	1059
2.2	47088	0	0	0	0	0	0	1146
2.2	47232	0	0	0	0	0	0	1110
2.2	47376	0	0	0	0	0	0	1101
2.2	47520	0	0	0	0	0	0	1098
2.2	47664	0	0	0	0	0	0	1101
2.2	47808	0	0	0	0	0	0	1116
2.2	47952	0	0	0	0	0	0	1077
2.2	48096	0	0	0	0	0	0	987
2.2	48240	0	0	0	0	0	0	1014
2.2	48384	0	0	0	0	0	0	1008
2.2	48528	0	0	0	0	0	0	1008
2.2	48672	0	0	0	0	0	0	1062
2.2	48816	0	0	0	0	0	0	1032
2.2	48960	0	0	0	0	0	0	990
2.2	49104	0	0	0	0	0	0	1086
2.2	49248	0	0	0	0	0	0	1092
2.2	49392	0	0	0	0	0	0	1065
2.2	49536	0	0	0	0	0	0	1110
2.2	49680	0	0	0	0	0	0	1050
2.2	49824	0	0	0	0	0	0	1074
2.2	49968	0	0	0	0	0	0	1101
2.2	50112	0	0	0	0	0	0	1098
2.2	50256	0	0	0	0	0	0	999
2.2	50400	0	0	0	0	0	0	936
2.2	50544	0	0	0	0	0	0	1014
2.2	50688	0	0	0	0	0	0	1029
2.2	50832	0	0	0	0	0	0	1029
2.2	50976	0	0	0	0	0	0	900
2.2	51120	0	0	0	0	0	0	1023
2.2	51264	0	0	0	0	0	0	996
2.2	51408	0	0	0	0	0	0	993
2.2	51552	0	0	0	0	0	0	1023
2.2	51696	0	0	0	0	0	0	1050
2.2	51840	0	0	0	0	0	0	1017
2.2	51984	0	0	0	0	0	0	1086
2.2	52128	0	0	0	0	0	0	1104
2.2	52272	0	0	0	0	0	0	1089
2.2	52416	0	0	0	0	0	0	996
2.2	52560	0	0	0	0	0	0	1059
2.2	52704	0	0	0	0	0	0	996
2.2	52848	0	0	0	0	0	0	993
2.2	52992	0	0	0	0	0	0	1020
2.2	53136	0	0	0	0	0	0	1077
2.2	53280	0	0	0	0	0	0	1011
2.2	53424	0	0	0	0	0	0	1008
2.2	53568	0	0	0	0	0	0	1026
2.2	53712	0	0	0	0	0	0	987
2.2	53856	0	0	0	0	0	0	969
2.2	54000	0	0	0	0	0	0	990
2.2	54144	0	0	0	0	0	0	1029
2.2	54288	0	0	0	0	0	0	1032
2.2	54432	0	0	0	0	0	0	972
2.2	54576	0	0	0	0	0	0	1017
2.2	54720	0	0	0	0	0	0	1005
2.2	54864	0	0	0	0	0	0	1017
2.2	55008	0	0	0	0	0	0	1041
2.2	55152	0	0	0	0	0	0	1083
2.2	55296	0	0	0	0	0	0	972
2.2	55440	0	0	0	0	0	0	1140
2.2	55584	0	0	0	0	0	0	1053
2.2	55728	0	0	0	0	0	0	1041
2.2	55872	0	0	0	0	0	0	987
2.2	56016	0	0	0	0	0	0	1023
2.2	56160	0	0	0	0	0	0	1053
2.2	56304	0	0	0	0	0	0	1002
2.2	56448	0	0	0	0	0	0	1017
2.2	56592	0	0	0	0	0	0	1026
2.2	56736	0	0	0	0	0	0	1092
2.2	56880	0	0	0	0	0	0	1005
2.2	57024	0	0	0	0	0	0	1008
2.2	57168	0	0	0	0	0	0	999
2.2	57312	0	0	0	0	0	0	966
2.2	57456	0	0	0	0	0	0	930
2.2	57600	0	0	0	0	0	0	1014
2.2	57744	0	0	0	0	0	0	1068
2.2	57888	0	0	0	0	0	0	1023
2.2	58032	0	0	0	0	0	0	1062
2.2	58176	0	0	0	0	0	0	1068
2.2	58320	0	0	0	0	0	0	1026
2.2	58464	0	0	0	0	0	0	1032
2.2	58608	0	0	0	0	0	0	1005
2.2	58752	0	0	0	0	0	0	1047
2.2	58896	0	0	0	0	0	0	1035
2.2	59040	0	0	0	0	0	0	948
2.2	59184	0	0	0	0	0	0	1032
2.2	59328	0	0	0	0	0	0	1008
2.2	59472	0	0	0	0	0	0	1083
2.2	59616	0	0	0	0	0	0	1053
2.2	59760	0	0	0	0	0	0	1080
2.2	59904	0	0	0	0	0	0	993
2.2	60048	0	0	0	0	0	0	1062
2.2	60192	0	0	0	0	0	0	1146
2.2	60336	0	0	0	0	0	0	969
2.2	60480	0	0	0	0	0	0	930
2.2	60624	0	0	0	0	0	0	981
2.2	60768	0	0	0	0	0	0	990
2.2	60912	0	0	0	0	0	0	1017
2.2	61056	0	0	0	0	0	0	1062
2.2	61200	0	0	0	0	0	0	942
2.2	61344	0	0	0	0	0	0	1128
2.2	61488	0	0	0	0	0	0	1110
2.2	61632	0	0	0	0	0	0	1053
2.2	61776	0	0	0	0	0	0	1062
2.2	61920	0	0	0	0	0	0	1005
2.2	62064	0	0	0	0	0	0	981
2.2	62208	0	0	0	0	0	0	1020
2.2	62352	0	0	0	0	0	0	1083
2.2	62496	0	0	0	0	0	0	1059
2.2	62640	0	0	0	0	0	0	1089
2.2	62784	0	0	0	0	0	0	1119
2.2	62928	0	0	0	0	0	0	1107
2.2	63072	0	0	0	0	0	0	1068
2.2	63216	0	0	0	0	0	0	936
2.2	63360	0	0	0	0	0	0	1032
2.2	63504	0	0	0	0	0	0	1026
2.2	63648	0	0	0	0	0	0	1014
2.2	63792	0	0	0	0	0	0	1059
2.2	63936	0	0	0	0	0	0	1038
2.2	64080	0	0	0	0	0	0	1053
2.2	64224	0	0	0	0	0	0	1068
2.2	64368	0	0	0	0	0	0	1101
2.2	64512	0	0	0	0	0	0	1041
2.2	64656	0	0	0	0	0	0	1050
2.2	64800	0	0	0	0	0	0	984
2.2	64944	0	0	0	0	0	0	1056
2.2	65088	0	0	0	0	0	0	1098
2.2	65232	0	0	0	0	0	0	1128
2.2	65376	0	0	0	0	0	0	1125
2.2	65520	0	0	0	0	0	0	1068
2.2	65664	0	0	0	0	0	0	1071
2.2	65808	0	0	0	0	0	0	1059
2.2	65952	0	0	0	0	0	0	1014
2.2	66096	0	0	0	0	0	0	1008
2.2	66240	0	0	0	0	0	0	1068
2.2	66384	0	0	0	0	0	0	1110
2.2	66528	0	0	0	0	0	0	1125
2.2	66672	0	0	0	0	0	0	1101
2.2	66816	0	0	0	0	0	0	993
2.2	66960	0	0	0	0	0	0	993
2.2	67104	0	0	0	0	0	0	1074
2.2	67248	0	0	0	0	0	0	1104
2.2	67392	0	0	0	0	0	0	1113
2.2	67536	0	0	0	0	0	0	1062
2.2	67680	0	0	0	0	0	0	1047
2.2	67824	0	0	0	0	0	0	1071
2.2	67968	0	0	0	0	0	0	1095
2.2	68112	0	0	0	0	0	0	999
2.2	68256	0	0	0	0	0	0	1032
2.2	68400	0	0	0	0	0	0	1053
2.2	68544	0	0	0	0	0	0	1062
2.2	68688	0	0	0	0	0	0	1053
2.2	68832	0	0	0	0	0	0	996
2.2	68976	0	0	0	0	0	0	1008
2.2	69120	0	0	0	0	0	0	993
3.2	43344	0	366	0	366	366	3024.01	3210
3.2	43488	0	343	0	343	343	2843.48	3312
3.2	43632	0	300	0	300	300	2493.08	3354
3.2	43776	0	265	0	265	265	2224.91	3228
3.2	43920	0	233	0	233	233	1954.66	3156
3.2	44064	0	217	0	217	217	1817.71	3258
3.2	44208	0	184	0	184	184	1529.06	3198
3.2	44352	0	153	0	153	153	1294.19	3297
3.2	44496	0	134	0	134	134	1137.64	3426
3.2	44640	0	111	0	111	111	951.023	3441
3.2	44784	0	91	0	91	91	787.299	3336
3.2	44928	0	78	0	78	78	686.416	3216
3.2	45072	0	63	0	63	63	538.793	3270
3.2	45216	0	53	0	53	53	432.423	3195
3.2	45360	0	31	0	31	31	238.268	3246
3.2	45504	0	19	0	19	19	153.569	3354
3.2	45648	0	13	0	13	13	101.311	3384
3.2	45792	0	5	0	5	5	38.1656	3366
3.2	45936	0	5	0	5	5	38.1656	3399
3.2	46080	0	3	0	3	3	18.0923	3309
3.2	46224	0	3	0	3	3	18.0923	3240
3.2	46368	0	3	0	3	3	18.0923	3492
3.2	46512	0	2	0	2	2	5.06667	3408
3.2	46656	0	2	0	2	2	5.06667	3258
3.2	46800	0	2	0	2	2	5.06667	3237
3.2	46944	0	2	0	2	2	5.06667	3318
3.2	47088	0	2	0	2	2	5.06667	3234
3.2	47232	0	1	0	1	1	0	3366
3.2	47376	0	1	0	1	1	0	3282
3.2	47520	0	0	0	0	0	0	3177
3.2	47664	0	0	0	0	0	0	3027
3.2	47808	0	0	0	0	0	0	3291
3.2	47952	0	0	0	0	0	0	3246
3.2	48096	0	0	0	0	0	0	3165
3.2	48240	0	0	0	0	0	0	3198
3.2	48384	0	0	0	0	0	0	3177
3.2	48528	0	0	0	0	0	0	2988
3.2	48672	0	0	0	0	0	0	3093
3.2	48816	0	0	0	0	0	0	3138
3.2	48960	0	0	0	0	0	0	3042
3.2	49104	0	0	0	0	0	0	3153
3.2	49248	0	0	0	0	0	0	3294
3.2	49392	0	0	0	0	0	0	3174
3.2	49536	0	0	0	0	0	0	3117
3.2	49680	0	0	0	0	0	0	3168
3.2	49824	0	0	0	0	0	0	3210
3.2	49968	0	0	0	0	0	0	3081
3.2	50112	0	0	0	0	0	0	3003
3.2	50256	0	0	0	0	0	0	3078
3.2	50400	0	0	0	0	0	0	3159
3.2	50544	0	0	0	0	0	0	3180
3.2	50688	0	0	0	0	0	0	3180
3.2	50832	0	0	0	0	0	0	3186
3.2	50976	0	0	0	0	0	0	3210
3.2	51120	0	0	0	0	0	0	3330
3.2	51264	0	0	0	0	0	0	3285
3.2	51408	0	0	0	0	0	0	3258
3.2	51552	0	0	0	0	0	0	3126
3.2	51696	0	0	0	0	0	0	2976
3.2	51840	0	0	0	0	0	0	3114
3.2	51984	0	0	0	0	0	0	3111
3.2	52128	0	0	0	0	0	0	3228
3.2	52272	0	0	0	0	0	0	3273
3.2	52416	0	0	0	0	0	0	3201
3.2	52560	0	0	0	0	0	0	3168
3.2	52704	0	0	0	0	0	0	3264
3.2	52848	0	0	0	0	0	0	3390
3.2	52992	0	0	0	0	0	0	3243
3.2	53136	0	0	0	0	0	0	3273
3.2	53280	0	0	0	0	0	0	3153
3.2	53424	0	0	0	0	0	0	3165
3.2	53568	0	0	0	0	0	0	3162
3.2	53712	0	0	0	0	0	0	3069
3.2	53856	0	0	0	0	0	0	3018
3.2	54000	0	0	0	0	0	0	3201
3.2	54144	0	0	0	0	0	0	3129
3.2	54288	0	0	0	0	0	0	3138
3.2	54432	0	0	0	0	0	0	3102
3.2	54576	0	0	0	0	0	0	3174
3.2	54720	0	0	0	0	0	0	3078
3.2	54864	0	0	0	0	0	0	3192
3.2	55008	0	0	0	0	0	0	3369
3.2	55152	0	0	0	0	0	0	3330
3.2	55296	0	0	0	0	0	0	3330
3.2	55440	0	0	0	0	0	0	3183
3.2	55584	0	0	0	0	0	0	3297
3.2	55728	0	0	0	0	0	0	3300
3.2	55872	0	0	0	0	0	0	3219
3.2	56016	0	0	0	0	0	0	3132
3.2	56160	0	0	0	0	0	0	3144
3.2	56304	0	0	0	0	0	0	3072
3.2	56448	0	0	0	0	0	0	3072
3.2	56592	0	0	0	0	0	0	3132
3.2	56736	0	0	0	0	0	0	3075
3.2	56880	0	0	0	0	0	0	3159
3.2	57024	0	0	0	0	0	0	3168
3.2	57168	0	0	0	0	0	0	3156
3.2	57312	0	0	0	0	0	0	3264
3.2	57456	0	0	0	0	0	0	3261
3.2	57600	0	0	0	0	0	0	3288
3.2	57744	0	0	0	0	0	0	3114
3.2	57888	0	0	0	0	0	0	3219
3.2	58032	0	0	0	0	0	0	3201
3.2	58176	0	0	0	0	0	0	3393
3.2	58320	0	0	0	0	0	0	3279
3.2	58464	0	0	0	0	0	0	3312
3.2	58608	0	0	0	0	0	0	3180
3.2	58752	0	0	0	0	0	0	3288
3.2	58896	0	0	0	0	0	0	3276
3.2	59040	0	0	0	0	0	0	3309
3.2	59184	0	0	0	0	0	0	3312
3.2	59328	0	0	0	0	0	0	3435
3.2	59472	0	0	0	0	0	0	3333
3.2	59616	0	0	0	0	0	0	3333
3.2	59760	0	0	0	0	0	0	3345
3.2	59904	0	0	0	0	0	0	3261
3.2	60048	0	0	0	0	0	0	3279
3.2	60192	0	0	0	0	0	0	3132
3.2	60336	0	0	0	0	0	0	3225
3.2	60480	0	0	0	0	0	0	3249
3.2	60624	0	0	0	0	0	0	3297
3.2	60768	0	0	0	0	0	0	3267
3.2	60912	0	0	0	0	0	0	3111
3.2	61056	0	0	0	0	0	0	3042
3.2	61200	0	0	0	0	0	0	3144
3.2	61344	0	0	0	0	0	0	3180
3.2	61488	0	0	0	0	0	0	3165
3.2	61632	0	0	0	0	0	0	3222
3.2	61776	0	0	0	0	0	0	3195
3.2	61920	0	0	0	0	0	0	3150
3.2	62064	0	0	0	0	0	0	3234
3.2	62208	0	0	0	0	0	0	3114
3.2	62352	0	0	0	0	0	0	3114
3.2	62496	0	0	0	0	0	0	3153
3.2	62640	0	0	0	0	0	0	3030
3.2	62784	0	0	0	0	0	0	3216
3.2	62928	0	0	0	0	0	0	3297
3.2	63072	0	0	0	0	0	0	3252
3.2	63216	0	0	0	0	0	0	3222
3.2	63360	0	0	0	0	0	0	3153
3.2	63504	0	0	0	0	0	0	3174
3.2	63648	0	0	0	0	0	0	3048
3.2	63792	0	0	0	0	0	0	3162
3.2	63936	0	0	0	0	0	0	3219
3.2	64080	0	0	0	0	0	0	3195
3.2	64224	0	0	0	0	0	0	3294
3.2	64368	0	0	0	0	0	0	3210
3.2	64512	0	0	0	0	0	0	3228
3.2	64656	0	0	0	0	0	0	3384
3.2	64800	0	0	0	0	0	0	3246
3.2	64944	0	0	0	0	0	0	3261
3.2	65088	0	0	0	0	0	0	3117
3.2	65232	0	0	0	0	0	0	2964
3.2	65376	0	0	0	0	0	0	3045
3.2	65520	0	0	0	0	0	0	3108
3.2	65664	0	0	0	0	0	0	3165
3.2	65808	0	0	0	0	0	0	3249
3.2	65952	0	0	0	0	0	0	3414
3.2	66096	0	0	0	0	0	0	3204
3.2	66240	0	0	0	0	0	0	3165
3.2	66384	0	0	0	0	0	0	3162
3.2	66528	0	0	0	0	0	0	3195
3.2	66672	0	0	0	0	0	0	3027
3.2	66816	0	0	0	0	0	0	3021
3.2	66960	0	0	0	0	0	0	3042
3.2	67104	0	0	0	0	0	0	3084
3.2	67248	0	0	0	0	0	0	3213
3.2	67392	0	0	0	0	0	0	3180
3.2	67536	0	0	0	0	0	0	3033
3.2	67680	0	0	0	0	0	0	3204
3.2	67824	0	0	0	0	0	0	3213
3.2	67968	0	0	0	0	0	0	3165
3.2	68112	0	0	0	0	0	0	3198
3.2	68256	0	0	0	0	0	0	3162
3.2	68400	0	0	0	0	0	0	3261
3.2	68544	0	0	0	0	0	0	3099
3.2	68688	0	0	0	0	0	0	3153
3.2	68832	0	0	0	0	0	0	3234
3.2	68976	0	0	0	0	0	0	3126
3.2	69120	0	0	0	0	0	0	3135
4.1	43344	0	51	0	51	51	179.226	2259
4.1	43488	0	46	0	46	46	259.376	2331
4.1	43632	0	40	0	40	40	255.296	2325
4.1	43776	0	33	0	33	33	319.384	2337
4.1	43920	0	29	0	29	29	184.263	2184
4.1	44064	0	25	0	25	25	172.196	2199
4.1	44208	0	22	0	22	22	69.1214	2106
4.1	44352	0	17	0	17	17	151.181	2145
4.1	44496	0	15	0	15	15	136.159	2265
4.1	44640	0	13	0	13	13	94.1289	2244
4.1	44784	0	9	0	9	9	45.0667	2166
4.1	44928	0	7	0	7	7	45.0667	2112
4.1	45072	0	5	0	5	5	53.0573	1992
4.1	45216	0	3	0	3	3	34.0392	2118
4.1	45360	0	3	0	3	3	38.0351	2268
4.1	45504	0	3	0	3	3	0	2211
4.1	45648	0	1	0	1	1	0	2229
4.1	45792	0	1	0	1	1	0	2157
4.1	45936	0	1	0	1	1	0	2064
4.1	46080	0	0	0	0	0	0	2055
4.1	46224	0	0	0	0	0	0	2040
4.1	46368	0	0	0	0	0	0	2052
4.1	46512	0	0	0	0	0	0	2082
4.1	46656	0	0	0	0	0	0	2061
4.1	46800	0	0	0	0	0	0	2160
4.1	46944	0	0	0	0	0	0	2115
4.1	47088	0	0	0	0	0	0	2043
4.1	47232	0	0	0	0	0	0	2085
4.1	47376	0	0	0	0	0	0	2109
4.1	47520	0	0	0	0	0	0	2163
4.1	47664	0	0	0	0	0	0	2052
4.1	47808	0	0	0	0	0	0	2106
4.1	47952	0	0	0	0	0	0	2208
4.1	48096	0	0	0	0	0	0	2064
4.1	48240	0	0	0	0	0	0	2088
4.1	48384	0	0	0	0	0	0	2058
4.1	48528	0	0	0	0	0	0	2070
4.1	48672	0	0	0	0	0	0	2067
4.1	48816	0	0	0	0	0	0	2082
4.1	48960	0	0	0	0	0	0	2076
4.1	49104	0	0	0	0	0	0	2082
4.1	49248	0	0	0	0	0	0	2139
4.1	49392	0	0	0	0	0	0	2040
4.1	49536	0	0	0	0	0	0	2070
4.1	49680	0	0	0	0	0	0	2079
4.1	49824	0	0	0	0	0	0	2121
4.1	49968	0	0	0	0	0	0	2010
4.1	50112	0	0	0	0	0	0	2040
4.1	50256	0	0	0	0	0	0	2103
4.1	50400	0	0	0	0	0	0	2055
4.1	50544	0	0	0	0	0	0	2052
4.1	50688	0	0	0	0	0	0	2169
4.1	50832	0	0	0	0	0	0	2127
4.1	50976	0	0	0	0	0	0	2091
4.1	51120	0	0	0	0	0	0	2136
4.1	51264	0	0	0	0	0	0	2067
4.1	51408	0	0	0	0	0	0	2049
4.1	51552	0	0	0	0	0	0	2142
4.1	51696	0	0	0	0	0	0	2217
4.1	51840	0	0	0	0	0	0	2235
4.1	51984	0	0	0	0	0	0	2262
4.1	52128	0	0	0	0	0	0	2178
4.1	52272	0	0	0	0	0	0	2208
4.1	52416	0	0	0	0	0	0	2115
4.1	52560	0	0	0	0	0	0	2190
4.1	52704	0	0	0	0	0	0	2241
4.1	52848	0	0	0	0	0	0	2280
4.1	52992	0	0	0	0	0	0	2229
4.1	53136	0	0	0	0	0	0	2223
4.1	53280	0	0	0	0	0	0	2085
4.1	53424	0	0	0	0	0	0	2166
4.1	53568	0	0	0	0	0	0	2124
4.1	53712	0	0	0	0	0	0	2265
4.1	53856	0	0	0	0	0	0	2235
4.1	54000	0	0	0	0	0	0	2208
4.1	54144	0	0	0	0	0	0	2169
4.1	54288	0	0	0	0	0	0	2160
4.1	54432	0	0	0	0	0	0	2184
4.1	54576	0	0	0	0	0	0	2238
4.1	54720	0	0	0	0	0	0	2223
4.1	54864	0	0	0	0	0	0	2175
4.1	55008	0	0	0	0	0	0	2193
4.1	55152	0	0	0	0	0	0	2238
4.1	55296	0	0	0	0	0	0	2079
4.1	55440	0	0	0	0	0	0	2049
4.1	55584	0	0	0	0	0	0	2166
4.1	55728	0	0	0	0	0	0	2289
4.1	55872	0	0	0	0	0	0	2088
4.1	56016	0	0	0	0	0	0	2211
4.1	56160	0	0	0	0	0	0	2121
4.1	56304	0	0	0	0	0	0	2178
4.1	56448	0	0	0	0	0	0	2148
4.1	56592	0	0	0	0	0	0	2037
4.1	56736	0	0	0	0	0	0	2049
4.1	56880	0	0	0	0	0	0	2139
4.1	57024	0	0	0	0	0	0	2133
4.1	57168	0	0	0	0	0	0	2142
4.1	57312	0	0	0	0	0	0	2139
4.1	57456	0	0	0	0	0	0	2199
4.1	57600	0	0	0	0	0	0	2049
4.1	57744	0	0	0	0	0	0	2091
4.1	57888	0	0	0	0	0	0	2010
4.1	58032	0	0	0	0	0	0	2025
4.1	58176	0	0	0	0	0	0	2079
4.1	58320	0	0	0	0	0	0	2115
4.1	58464	0	0	0	0	0	0	2172
4.1	58608	0	0	0	0	0	0	2121
4.1	58752	0	0	0	0	0	0	2070
4.1	58896	0	0	0	0	0	0	2025
4.1	59040	0	0	0	0	0	0	2103
4.1	59184	0	0	0	0	0	0	2184
4.1	59328	0	0	0	0	0	0	2124
4.1	59472	0	0	0	0	0	0	2103
4.1	59616	0	0	0	0	0	0	2061
4.1	59760	0	0	0	0	0	0	2172
4.1	59904	0	0	0	0	0	0	2178
4.1	60048	0	0	0	0	0	0	2181
4.1	60192	0	0	0	0	0	0	2199
4.1	60336	0	0	0	0	0	0	2205
4.1	60480	0	0	0	0	0	0	2301
4.1	60624	0	0	0	0	0	0	2340
4.1	60768	0	0	0	0	0	0	2247
4.1	60912	0	0	0	0	0	0	2259
4.1	61056	0	0	0	0	0	0	2274
4.1	61200	0	0	0	0	0	0	2244
4.1	61344	0	0	0	0	0	0	2325
4.1	61488	0	0	0	0	0	0	2259
4.1	61632	0	0	0	0	0	0	2295
4.1	61776	0	0	0	0	0	0	2211
4.1	61920	0	0	0	0	0	0	2199
4.1	62064	0	0	0	0	0	0	2094
4.1	62208	0	0	0	0	0	0	2139
4.1	62352	0	0	0	0	0	0	2070
4.1	62496	0	0	0	0	0	0	2148
4.1	62640	0	0	0	0	0	0	2073
4.1	62784	0	0	0	0	0	0	2103
4.1	62928	0	0	0	0	0	0	2124
4.1	63072	0	0	0	0	0	0	2127
4.1	63216	0	0	0	0	0	0	2058
4.1	63360	0	0	0	0	0	0	2193
4.1	63504	0	0	0	0	0	0	2157
4.1	63648	0	0	0	0	0	0	2091
4.1	63792	0	0	0	0	0	0	2193
4.1	63936	0	0	0	0	0	0	2190
4.1	64080	0	0	0	0	0	0	2178
4.1	64224	0	0	0	0	0	0	2169
4.1	64368	0	0	0	0	0	0	2145
4.1	64512	0	0	0	0	0	0	2100
4.1	64656	0	0	0	0	0	0	2235
4.1	64800	0	0	0	0	0	0	2118
4.1	64944	0	0	0	0	0	0	2061
4.1	65088	0	0	0	0	0	0	1974
4.1	65232	0	0	0	0	0	0	2079
4.1	65376	0	0	0	0	0	0	2106
4.1	65520	0	0	0	0	0	0	2268
4.1	65664	0	0	0	0	0	0	2208
4.1	65808	0	0	0	0	0	0	2040
4.1	65952	0	0	0	0	0	0	2157
4.1	66096	0	0	0	0	0	0	2124
4.1	66240	0	0	0	0	0	0	2127
4.1	66384	0	0	0	0	0	0	2103
4.1	66528	0	0	0	0	0	0	2049
4.1	66672	0	0	0	0	0	0	2004
4.1	66816	0	0	0	0	0	0	2085
4.1	66960	0	0	0	0	0	0	2028
4.1	67104	0	0	0	0	0	0	2052
4.1	67248	0	0	0	0	0	0	2007
4.1	67392	0	0	0	0	0	0	2094
4.1	67536	0	0	0	0	0	0	2229
4.1	67680	0	0	0	0	0	0	2109
4.1	67824	0	0	0	0	0	0	2115
4.1	67968	0	0	0	0	0	0	2118
4.1	68112	0	0	0	0	0	0	2004
4.1	68256	0	0	0	0	0	0	2175
4.1	68400	0	0	0	0	0	0	2175
4.1	68544	0	0	0	0	0	0	2145
4.1	68688	0	0	0	0	0	0	2232
4.1	68832	0	0	0	0	0	0	2193
4.1	68976	0	0	0	0	0	0	2262
4.1	69120	0	0	0	0	0	0	2193
4.2	43344	0	29	0	29	29	161.258	2109
4.2	43488	0	24	0	24	24	170.284	2028
4.2	43632	0	17	0	17	17	74.1632	2007
4.2	43776	0	15	0	15	15	76.1598	1797
4.2	43920	0	10	0	10	10	43.0701	1926
4.2	44064	0	9	0	9	9	41.0747	1902
4.2	44208	0	9	0	9	9	65.1282	1806
4.2	44352	0	6	0	6	6	26.0525	1758
4.2	44496	0	5	0	5	5	11.0303	1815
4.2	44640	0	4	0	4	4	0	1911
4.2	44784	0	3	0	3	3	0	1887
4.2	44928	0	2	0	2	2	0	1923
4.2	45072	0	2	0	2	2	0	1854
4.2	45216	0	1	0	1	1	13.0256	1779
4.2	45360	0	1	0	1	1	0	1758
4.2	45504	0	1	0	1	1	0	1887
4.2	45648	0	1	0	1	1	0	1920
4.2	45792	0	1	0	1	1	0	1941
4.2	45936	0	1	0	1	1	0	1941
4.2	46080	0	1	0	1	1	0	1866
4.2	46224	0	1	0	1	1	0	1971
4.2	46368	0	1	0	1	1	0	1884
4.2	46512	0	0	0	0	0	0	1932
4.2	46656	0	0	0	0	0	0	1974
4.2	46800	0	0	0	0	0	0	1869
4.2	46944	0	0	0	0	0	0	1899
4.2	47088	0	0	0	0	0	0	1965
4.2	47232	0	0	0	0	0	0	1938
4.2	47376	0	0	0	0	0	0	1917
4.2	47520	0	0	0	0	0	0	1893
4.2	47664	0	0	0	0	0	0	1821
4.2	47808	0	0	0	0	0	0	1872
4.2	47952	0	0	0	0	0	0	1809
4.2	48096	0	0	0	0	0	0	2019
4.2	48240	0	0	0	0	0	0	1995
4.2	48384	0	0	0	0	0	0	1938
4.2	48528	0	0	0	0	0	0	1815
4.2	48672	0	0	0	0	0	0	1833
4.2	48816	0	0	0	0	0	0	1830
4.2	48960	0	0	0	0	0	0	1863
4.2	49104	0	0	0	0	0	0	1767
4.2	49248	0	0	0	0	0	0	1824
4.2	49392	0	0	0	0	0	0	1860
4.2	49536	0	0	0	0	0	0	1890
4.2	49680	0	0	0	0	0	0	1851
4.2	49824	0	0	0	0	0	0	1893
4.2	49968	0	0	0	0	0	0	1878
4.2	50112	0	0	0	0	0	0	1917
4.2	50256	0	0	0	0	0	0	1950
4.2	50400	0	0	0	0	0	0	1971
4.2	50544	0	0	0	0	0	0	1893
4.2	50688	0	0	0	0	0	0	1827
4.2	50832	0	0	0	0	0	0	1812
4.2	50976	0	0	0	0	0	0	1785
4.2	51120	0	0	0	0	0	0	1848
4.2	51264	0	0	0	0	0	0	1848
4.2	51408	0	0	0	0	0	0	1776
4.2	51552	0	0	0	0	0	0	1701
4.2	51696	0	0	0	0	0	0	1752
4.2	51840	0	0	0	0	0	0	1740
4.2	51984	0	0	0	0	0	0	1821
4.2	52128	0	0	0	0	0	0	1944
4.2	52272	0	0	0	0	0	0	2127
4.2	52416	0	0	0	0	0	0	2013
4.2	52560	0	0	0	0	0	0	1905
4.2	52704	0	0	0	0	0	0	1809
4.2	52848	0	0	0	0	0	0	1869
4.2	52992	0	0	0	0	0	0	1794
4.2	53136	0	0	0	0	0	0	1878
4.2	53280	0	0	0	0	0	0	1905
4.2	53424	0	0	0	0	0	0	1926
4.2	53568	0	0	0	0	0	0	1869
4.2	53712	0	0	0	0	0	0	1935
4.2	53856	0	0	0	0	0	0	1974
4.2	54000	0	0	0	0	0	0	1953
4.2	54144	0	0	0	0	0	0	2010
4.2	54288	0	0	0	0	0	0	1806
4.2	54432	0	0	0	0	0	0	1839
4.2	54576	0	0	0	0	0	0	1890
4.2	54720	0	0	0	0	0	0	2001
4.2	54864	0	0	0	0	0	0	1962
4.2	55008	0	0	0	0	0	0	1941
4.2	55152	0	0	0	0	0	0	1854
4.2	55296	0	0	0	0	0	0	1791
4.2	55440	0	0	0	0	0	0	1773
4.2	55584	0	0	0	0	0	0	1752
4.2	55728	0	0	0	0	0	0	1833
4.2	55872	0	0	0	0	0	0	1947
4.2	56016	0	0	0	0	0	0	2067
4.2	56160	0	0	0	0	0	0	1896
4.2	56304	0	0	0	0	0	0	1899
4.2	56448	0	0	0	0	0	0	1800
4.2	56592	0	0	0	0	0	0	1899
4.2	56736	0	0	0	0	0	0	1815
4.2	56880	0	0	0	0	0	0	1806
4.2	57024	0	0	0	0	0	0	1830
4.2	57168	0	0	0	0	0	0	1914
4.2	57312	0	0	0	0	0	0	1941
4.2	57456	0	0	0	0	0	0	1830
4.2	57600	0	0	0	0	0	0	1827
4.2	57744	0	0	0	0	0	0	1842
4.2	57888	0	0	0	0	0	0	1761
4.2	58032	0	0	0	0	0	0	1866
4.2	58176	0	0	0	0	0	0	1746
4.2	58320	0	0	0	0	0	0	1833
4.2	58464	0	0	0	0	0	0	1758
4.2	58608	0	0	0	0	0	0	1767
4.2	58752	0	0	0	0	0	0	1878
4.2	58896	0	0	0	0	0	0	1827
4.2	59040	0	0	0	0	0	0	1878
4.2	59184	0	0	0	0	0	0	1782
4.2	59328	0	0	0	0	0	0	1746
4.2	59472	0	0	0	0	0	0	1740
4.2	59616	0	0	0	0	0	0	1863
4.2	59760	0	0	0	0	0	0	1803
4.2	59904	0	0	0	0	0	0	1782
4.2	60048	0	0	0	0	0	0	1824
4.2	60192	0	0	0	0	0	0	1812
4.2	60336	0	0	0	0	0	0	2010
4.2	60480	0	0	0	0	0	0	1920
4.2	60624	0	0	0	0	0	0	1962
4.2	60768	0	0	0	0	0	0	1932
4.2	60912	0	0	0	0	0	0	1914
4.2	61056	0	0	0	0	0	0	1794
4.2	61200	0	0	0	0	0	0	1935
4.2	61344	0	0	0	0	0	0	1791
4.2	61488	0	0	0	0	0	0	1737
4.2	61632	0	0	0	0	0	0	1845
4.2	61776	0	0	0	0	0	0	1908
4.2	61920	0	0	0	0	0	0	1938
4.2	62064	0	0	0	0	0	0	1881
4.2	62208	0	0	0	0	0	0	1785
4.2	62352	0	0	0	0	0	0	1797
4.2	62496	0	0	0	0	0	0	1854
4.2	62640	0	0	0	0	0	0	1869
4.2	62784	0	0	0	0	0	0	1785
4.2	62928	0	0	0	0	0	0	1878
4.2	63072	0	0	0	0	0	0	1818
4.2	63216	0	0	0	0	0	0	1989
4.2	63360	0	0	0	0	0	0	1854
4.2	63504	0	0	0	0	0	0	1902
4.2	63648	0	0	0	0	0	0	1926
4.2	63792	0	0	0	0	0	0	1920
4.2	63936	0	0	0	0	0	0	1959
4.2	64080	0	0	0	0	0	0	1932
4.2	64224	0	0	0	0	0	0	1845
4.2	64368	0	0	0	0	0	0	1869
4.2	64512	0	0	0	0	0	0	1818
4.2	64656	0	0	0	0	0	0	1902
4.2	64800	0	0	0	0	0	0	2001
4.2	64944	0	0	0	0	0	0	1863
4.2	65088	0	0	0	0	0	0	1890
4.2	65232	0	0	0	0	0	0	1848
4.2	65376	0	0	0	0	0	0	1839
4.2	65520	0	0	0	0	0	0	1911
4.2	65664	0	0	0	0	0	0	1947
4.2	65808	0	0	0	0	0	0	1809
4.2	65952	0	0	0	0	0	0	1950
4.2	66096	0	0	0	0	0	0	1878
4.2	66240	0	0	0	0	0	0	1908
4.2	66384	0	0	0	0	0	0	1860
4.2	66528	0	0	0	0	0	0	1953
4.2	66672	0	0	0	0	0	0	2067
4.2	66816	0	0	0	0	0	0	2019
4.2	66960	0	0	0	0	0	0	2007
4.2	67104	0	0	0	0	0	0	1908
4.2	67248	0	0	0	0	0	0	1809
4.2	67392	0	0	0	0	0	0	1785
4.2	67536	0	0	0	0	0	0	1830
4.2	67680	0	0	0	0	0	0	1869
4.2	67824	0	0	0	0	0	0	1863
4.2	67968	0	0	0	0	0	0	1869
4.2	68112	0	0	0	0	0	0	1935
4.2	68256	0	0	0	0	0	0	1968
4.2	68400	0	0	0	0	0	0	1968
4.2	68544	0	0	0	0	0	0	1962
4.2	68688	0	0	0	0	0	0	1962
4.2	68832	0	0	0	0	0	0	1872
4.2	68976	0	0	0	0	0	0	1893
4.2	69120	0	0	0	0	0	0	1989
5.1	43344	0	65	0	65	65	1.33333	4059
5.1	43488	0	58	0	58	58	1.33333	4239
5.1	43632	0	50	0	50	50	1.33333	4287
5.1	43776	0	44	0	44	44	0	4272
5.1	43920	0	32	0	32	32	0	4080
5.1	44064	0	24	0	24	24	0	4065
5.1	44208	0	18	0	18	18	0	4104
5.1	44352	0	14	0	14	14	0	4128
5.1	44496	0	9	0	9	9	0	3942
5.1	44640	0	7	0	7	7	0	4005
5.1	44784	0	6	0	6	6	0	4077
5.1	44928	0	6	0	6	6	0	4191
5.1	45072	0	6	0	6	6	0	4293
5.1	45216	0	4	0	4	4	0	4251
5.1	45360	0	2	0	2	2	0	4203
5.1	45504	0	1	0	1	1	0	4062
5.1	45648	0	0	0	0	0	0	4014
5.1	45792	0	0	0	0	0	0	4068
5.1	45936	0	0	0	0	0	0	4182
5.1	46080	0	0	0	0	0	0	4131
5.1	46224	0	0	0	0	0	0	3984
5.1	46368	0	0	0	0	0	0	4218
5.1	46512	0	0	0	0	0	0	4173
5.1	46656	0	0	0	0	0	0	4071
5.1	46800	0	0	0	0	0	0	4110
5.1	46944	0	0	0	0	0	0	4071
5.1	47088	0	0	0	0	0	0	4131
5.1	47232	0	0	0	0	0	0	4116
5.1	47376	0	0	0	0	0	0	3927
5.1	47520	0	0	0	0	0	0	4053
5.1	47664	0	0	0	0	0	0	3939
5.1	47808	0	0	0	0	0	0	4023
5.1	47952	0	0	0	0	0	0	3873
5.1	48096	0	0	0	0	0	0	4137
5.1	48240	0	0	0	0	0	0	3966
5.1	48384	0	0	0	0	0	0	3891
5.1	48528	0	0	0	0	0	0	3861
5.1	48672	0	0	0	0	0	0	4059
5.1	48816	0	0	0	0	0	0	3894
5.1	48960	0	0	0	0	0	0	3894
5.1	49104	0	0	0	0	0	0	3936
5.1	49248	0	0	0	0	0	0	3879
5.1	49392	0	0	0	0	0	0	3885
5.1	49536	0	0	0	0	0	0	3975
5.1	49680	0	0	0	0	0	0	3960
5.1	49824	0	0	0	0	0	0	4023
5.1	49968	0	0	0	0	0	0	3975
5.1	50112	0	0	0	0	0	0	4098
5.1	50256	0	0	0	0	0	0	3948
5.1	50400	0	0	0	0	0	0	3948
5.1	50544	0	0	0	0	0	0	4089
5.1	50688	0	0	0	0	0	0	4044
5.1	50832	0	0	0	0	0	0	4032
5.1	50976	0	0	0	0	0	0	4086
5.1	51120	0	0	0	0	0	0	4005
5.1	51264	0	0	0	0	0	0	4092
5.1	51408	0	0	0	0	0	0	4047
5.1	51552	0	0	0	0	0	0	3933
5.1	51696	0	0	0	0	0	0	4008
5.1	51840	0	0	0	0	0	0	4011
5.1	51984	0	0	0	0	0	0	4152
5.1	52128	0	0	0	0	0	0	4083
5.1	52272	0	0	0	0	0	0	4110
5.1	52416	0	0	0	0	0	0	4092
5.1	52560	0	0	0	0	0	0	4023
5.1	52704	0	0	0	0	0	0	3873
5.1	52848	0	0	0	0	0	0	4008
5.1	52992	0	0	0	0	0	0	3966
5.1	53136	0	0	0	0	0	0	4113
5.1	53280	0	0	0	0	0	0	4014
5.1	53424	0	0	0	0	0	0	3996
5.1	53568	0	0	0	0	0	0	3855
5.1	53712	0	0	0	0	0	0	3870
5.1	53856	0	0	0	0	0	0	3936
5.1	54000	0	0	0	0	0	0	3831
5.1	54144	0	0	0	0	0	0	4011
5.1	54288	0	0	0	0	0	0	3918
5.1	54432	0	0	0	0	0	0	4038
5.1	54576	0	0	0	0	0	0	4284
5.1	54720	0	0	0	0	0	0	4149
5.1	54864	0	0	0	0	0	0	4098
5.1	55008	0	0	0	0	0	0	4149
5.1	55152	0	0	0	0	0	0	4128
5.1	55296	0	0	0	0	0	0	4059
5.1	55440	0	0	0	0	0	0	4122
5.1	55584	0	0	0	0	0	0	3924
5.1	55728	0	0	0	0	0	0	4134
5.1	55872	0	0	0	0	0	0	4167
5.1	56016	0	0	0	0	0	0	4101
5.1	56160	0	0	0	0	0	0	4191
5.1	56304	0	0	0	0	0	0	4212
5.1	56448	0	0	0	0	0	0	4173
5.1	56592	0	0	0	0	0	0	3990
5.1	56736	0	0	0	0	0	0	4023
5.1	56880	0	0	0	0	0	0	4044
5.1	57024	0	0	0	0	0	0	4122
5.1	57168	0	0	0	0	0	0	4131
5.1	57312	0	0	0	0	0	0	4323
5.1	57456	0	0	0	0	0	0	4194
5.1	57600	0	0	0	0	0	0	4284
5.1	57744	0	0	0	0	0	0	4257
5.1	57888	0	0	0	0	0	0	4080
5.1	58032	0	0	0	0	0	0	3960
5.1	58176	0	0	0	0	0	0	3930
5.1	58320	0	0	0	0	0	0	3996
5.1	58464	0	0	0	0	0	0	4011
5.1	58608	0	0	0	0	0	0	4020
5.1	58752	0	0	0	0	0	0	4176
5.1	58896	0	0	0	0	0	0	4104
5.1	59040	0	0	0	0	0	0	4098
5.1	59184	0	0	0	0	0	0	4122
5.1	59328	0	0	0	0	0	0	4026
5.1	59472	0	0	0	0	0	0	4131
5.1	59616	0	0	0	0	0	0	4065
5.1	59760	0	0	0	0	0	0	3987
5.1	59904	0	0	0	0	0	0	3882
5.1	60048	0	0	0	0	0	0	3966
5.1	60192	0	0	0	0	0	0	4080
5.1	60336	0	0	0	0	0	0	4068
5.1	60480	0	0	0	0	0	0	3903
5.1	60624	0	0	0	0	0	0	4062
5.1	60768	0	0	0	0	0	0	4062
5.1	60912	0	0	0	0	0	0	4101
5.1	61056	0	0	0	0	0	0	4125
5.1	61200	0	0	0	0	0	0	4092
5.1	61344	0	0	0	0	0	0	4065
5.1	61488	0	0	0	0	0	0	4233
5.1	61632	0	0	0	0	0	0	4194
5.1	61776	0	0	0	0	0	0	4218
5.1	61920	0	0	0	0	0	0	4224
5.1	62064	0	0	0	0	0	0	4176
5.1	62208	0	0	0	0	0	0	4047
5.1	62352	0	0	0	0	0	0	4071
5.1	62496	0	0	0	0	0	0	4068
5.1	62640	0	0	0	0	0	0	3906
5.1	62784	0	0	0	0	0	0	3918
5.1	62928	0	0	0	0	0	0	3951
5.1	63072	0	0	0	0	0	0	3978
5.1	63216	0	0	0	0	0	0	4101
5.1	63360	0	0	0	0	0	0	4221
5.1	63504	0	0	0	0	0	0	4164
5.1	63648	0	0	0	0	0	0	3927
5.1	63792	0	0	0	0	0	0	4053
5.1	63936	0	0	0	0	0	0	3843
5.1	64080	0	0	0	0	0	0	3936
5.1	64224	0	0	0	0	0	0	4050
5.1	64368	0	0	0	0	0	0	3948
5.1	64512	0	0	0	0	0	0	4158
5.1	64656	0	0	0	0	0	0	4152
5.1	64800	0	0	0	0	0	0	4038
5.1	64944	0	0	0	0	0	0	4212
5.1	65088	0	0	0	0	0	0	3975
5.1	65232	0	0	0	0	0	0	4089
5.1	65376	0	0	0	0	0	0	4140
5.1	65520	0	0	0	0	0	0	4002
5.1	65664	0	0	0	0	0	0	3948
5.1	65808	0	0	0	0	0	0	4125
5.1	65952	0	0	0	0	0	0	4005
5.1	66096	0	0	0	0	0	0	4119
5.1	66240	0	0	0	0	0	0	4074
5.1	66384	0	0	0	0	0	0	4251
5.1	66528	0	0	0	0	0	0	4209
5.1	66672	0	0	0	0	0	0	3972
5.1	66816	0	0	0	0	0	0	4032
5.1	66960	0	0	0	0	0	0	4041
5.1	67104	0	0	0	0	0	0	4158
5.1	67248	0	0	0	0	0	0	4005
5.1	67392	0	0	0	0	0	0	4119
5.1	67536	0	0	0	0	0	0	4125
5.1	67680	0	0	0	0	0	0	4128
5.1	67824	0	0	0	0	0	0	4068
5.1	67968	0	0	0	0	0	0	4257
5.1	68112	0	0	0	0	0	0	4194
5.1	68256	0	0	0	0	0	0	4107
5.1	68400	0	0	0	0	0	0	4029
5.1	68544	0	0	0	0	0	0	4050
5.1	68688	0	0	0	0	0	0	4044
5.1	68832	0	0	0	0	0	0	4224
5.1	68976	0	0	0	0	0	0	4170
5.1	69120	0	0	0	0	0	0	4140
6.3	43344	457	2649	13	2636	3106	52945.2	12675
6.3	43488	302	2503	33	2470	2805	46331.1	12326
6.3	43632	290	2299	1	2298	2589	41839.5	12057
6.3	43776	214	2138	13	2125	2352	36144.8	11552
6.3	43920	184	1945	2	1943	2129	31438.5	11560
6.3	44064	177	1778	2	1776	1955	29118.6	11330
6.3	44208	153	1636	1	1635	1789	27071.8	10799
6.3	44352	132	1491	1	1490	1623	23290.4	10121
6.3	44496	115	1387	0	1387	1502	21784.8	10211
6.3	44640	114	1258	0	1258	1372	20300.8	9985
6.3	44784	95	1139	0	1139	1234	17669.9	9912
6.3	44928	55	1055	0	1055	1110	15370.2	10104
6.3	45072	40	941	0	941	981	13359.3	10103
6.3	45216	37	831	0	831	868	11900.4	9938
6.3	45360	40	739	0	739	779	10762.9	9733
6.3	45504	30	645	0	645	675	9601.15	9266
6.3	45648	40	553	0	553	593	8284.58	9375
6.3	45792	32	472	0	472	504	6804.08	9240
6.3	45936	21	401	0	401	422	5732.49	9177
6.3	46080	7	329	0	329	336	4832.21	8990
6.3	46224	4	264	0	264	268	3829.81	9097
6.3	46368	2	221	0	221	223	3127.56	8989
6.3	46512	3	171	0	171	174	2457.15	9116
6.3	46656	2	134	0	134	136	1892.88	9284
6.3	46800	1	105	0	105	106	1673.69	9140
6.3	46944	0	84	0	84	84	1328.56	9475
6.3	47088	0	66	0	66	66	956.453	9111
6.3	47232	0	50	0	50	50	794.391	9162
6.3	47376	0	36	0	36	36	647.345	9384
6.3	47520	0	27	0	27	27	418.231	9177
6.3	47664	0	19	0	19	19	244.195	9171
6.3	47808	0	18	0	18	18	242.196	9198
6.3	47952	0	16	0	16	16	209.185	9303
6.3	48096	0	12	0	12	12	185.099	9447
6.3	48240	0	5	0	5	5	58.0234	9504
6.3	48384	0	4	0	4	4	33.0101	9570
6.3	48528	0	3	0	3	3	0	9246
6.3	48672	0	1	0	1	1	0	9672
6.3	48816	0	1	0	1	1	0	9384
6.3	48960	0	1	0	1	1	0	9456
6.3	49104	0	1	0	1	1	0	9369
6.3	49248	0	1	0	1	1	0	9597
6.3	49392	0	1	0	1	1	0	9474
6.3	49536	0	1	0	1	1	0	9495
6.3	49680	0	1	0	1	1	0	9573
6.3	49824	0	1	0	1	1	0	9606
6.3	49968	0	1	0	1	1	0	9507
6.3	50112	0	0	0	0	0	0	9519
6.3	50256	0	0	0	0	0	0	9540
6.3	50400	0	0	0	0	0	0	9585
6.3	50544	0	0	0	0	0	0	9675
6.3	50688	0	0	0	0	0	0	9714
6.3	50832	0	0	0	0	0	0	9852
6.3	50976	0	0	0	0	0	0	9894
6.3	51120	0	0	0	0	0	0	9780
6.3	51264	0	0	0	0	0	0	9606
6.3	51408	0	0	0	0	0	0	9399
6.3	51552	0	0	0	0	0	0	9783
6.3	51696	0	0	0	0	0	0	9912
6.3	51840	0	0	0	0	0	0	9642
6.3	51984	0	0	0	0	0	0	9945
6.3	52128	0	0	0	0	0	0	9774
6.3	52272	0	0	0	0	0	0	9828
6.3	52416	0	0	0	0	0	0	9888
6.3	52560	0	0	0	0	0	0	9846
6.3	52704	0	0	0	0	0	0	10077
6.3	52848	0	0	0	0	0	0	10032
6.3	52992	0	0	0	0	0	0	9711
6.3	53136	0	0	0	0	0	0	9717
6.3	53280	0	0	0	0	0	0	9807
6.3	53424	0	0	0	0	0	0	9606
6.3	53568	0	0	0	0	0	0	9702
6.3	53712	0	0	0	0	0	0	9762
6.3	53856	0	0	0	0	0	0	9840
6.3	54000	0	0	0	0	0	0	9687
6.3	54144	0	0	0	0	0	0	9798
6.3	54288	0	0	0	0	0	0	9861
6.3	54432	0	0	0	0	0	0	10035
6.3	54576	0	0	0	0	0	0	9771
6.3	54720	0	0	0	0	0	0	9606
6.3	54864	0	0	0	0	0	0	9708
6.3	55008	0	0	0	0	0	0	10047
6.3	55152	0	0	0	0	0	0	9918
6.3	55296	0	0	0	0	0	0	9981
6.3	55440	0	0	0	0	0	0	10146
6.3	55584	0	0	0	0	0	0	9954
6.3	55728	0	0	0	0	0	0	9846
6.3	55872	0	0	0	0	0	0	9777
6.3	56016	0	0	0	0	0	0	10089
6.3	56160	0	0	0	0	0	0	10086
6.3	56304	0	0	0	0	0	0	10050
6.3	56448	0	0	0	0	0	0	9759
6.3	56592	0	0	0	0	0	0	9633
6.3	56736	0	0	0	0	0	0	9726
6.3	56880	0	0	0	0	0	0	9741
6.3	57024	0	0	0	0	0	0	9810
6.3	57168	0	0	0	0	0	0	9534
6.3	57312	0	0	0	0	0	0	9774
6.3	57456	0	0	0	0	0	0	9807
6.3	57600	0	0	0	0	0	0	9648
6.3	57744	0	0	0	0	0	0	9780
6.3	57888	0	0	0	0	0	0	9735
6.3	58032	0	0	0	0	0	0	9672
6.3	58176	0	0	0	0	0	0	9396
6.3	58320	0	0	0	0	0	0	9582
6.3	58464	0	0	0	0	0	0	9486
6.3	58608	0	0	0	0	0	0	9369
6.3	58752	0	0	0	0	0	0	9567
6.3	58896	0	0	0	0	0	0	9573
6.3	59040	0	0	0	0	0	0	9621
6.3	59184	0	0	0	0	0	0	9759
6.3	59328	0	0	0	0	0	0	9843
6.3	59472	0	0	0	0	0	0	9735
6.3	59616	0	0	0	0	0	0	9702
6.3	59760	0	0	0	0	0	0	9945
6.3	59904	0	0	0	0	0	0	9747
6.3	60048	0	0	0	0	0	0	9882
6.3	60192	0	0	0	0	0	0	9615
6.3	60336	0	0	0	0	0	0	9813
6.3	60480	0	0	0	0	0	0	9729
6.3	60624	0	0	0	0	0	0	9531
6.3	60768	0	0	0	0	0	0	9528
6.3	60912	0	0	0	0	0	0	9660
6.3	61056	0	0	0	0	0	0	9552
6.3	61200	0	0	0	0	0	0	9810
6.3	61344	0	0	0	0	0	0	9825
6.3	61488	0	0	0	0	0	0	9693
6.3	61632	0	0	0	0	0	0	9522
6.3	61776	0	0	0	0	0	0	9483
6.3	61920	0	0	0	0	0	0	9843
6.3	62064	0	0	0	0	0	0	9519
6.3	62208	0	0	0	0	0	0	9342
6.3	62352	0	0	0	0	0	0	9369
6.3	62496	0	0	0	0	0	0	9555
6.3	62640	0	0	0	0	0	0	9714
6.3	62784	0	0	0	0	0	0	9675
6.3	62928	0	0	0	0	0	0	9465
6.3	63072	0	0	0	0	0	0	9603
6.3	63216	0	0	0	0	0	0	9690
6.3	63360	0	0	0	0	0	0	9582
6.3	63504	0	0	0	0	0	0	9858
6.3	63648	0	0	0	0	0	0	9996
6.3	63792	0	0	0	0	0	0	9825
6.3	63936	0	0	0	0	0	0	9528
6.3	64080	0	0	0	0	0	0	9456
6.3	64224	0	0	0	0	0	0	9591
6.3	64368	0	0	0	0	0	0	9789
6.3	64512	0	0	0	0	0	0	9675
6.3	64656	0	0	0	0	0	0	9663
6.3	64800	0	0	0	0	0	0	9834
6.3	64944	0	0	0	0	0	0	9759
6.3	65088	0	0	0	0	0	0	9816
6.3	65232	0	0	0	0	0	0	9705
6.3	65376	0	0	0	0	0	0	9585
6.3	65520	0	0	0	0	0	0	10059
6.3	65664	0	0	0	0	0	0	10182
6.3	65808	0	0	0	0	0	0	9789
6.3	65952	0	0	0	0	0	0	9870
6.3	66096	0	0	0	0	0	0	10107
6.3	66240	0	0	0	0	0	0	9864
6.3	66384	0	0	0	0	0	0	9561
6.3	66528	0	0	0	0	0	0	9786
6.3	66672	0	0	0	0	0	0	9588
6.3	66816	0	0	0	0	0	0	9822
6.3	66960	0	0	0	0	0	0	9978
6.3	67104	0	0	0	0	0	0	9858
6.3	67248	0	0	0	0	0	0	10047
6.3	67392	0	0	0	0	0	0	9774
6.3	67536	0	0	0	0	0	0	9855
6.3	67680	0	0	0	0	0	0	9705
6.3	67824	0	0	0	0	0	0	9678
6.3	67968	0	0	0	0	0	0	9837
6.3	68112	0	0	0	0	0	0	9594
6.3	68256	0	0	0	0	0	0	9624
6.3	68400	0	0	0	0	0	0	9531
6.3	68544	0	0	0	0	0	0	9903
6.3	68688	0	0	0	0	0	0	9840
6.3	68832	0	0	0	0	0	0	9918
6.3	68976	0	0	0	0	0	0	9636
6.3	69120	0	0	0	0	0	0	9660
7.3	43344	0	33	0	33	33	257.576	1122
7.3	43488	0	29	0	29	29	291.613	1140
7.3	43632	0	22	0	22	22	187.537	1089
7.3	43776	0	20	0	20	20	194.45	1029
7.3	43920	0	14	0	14	14	135.308	1020
7.3	44064	0	12	0	12	12	111.248	1026
7.3	44208	0	10	0	10	10	75.2296	1041
7.3	44352	0	7	0	7	7	74.1657	1044
7.3	44496	0	5	0	5	5	42.1333	1074
7.3	44640	0	3	0	3	3	37.0828	1095
7.3	44784	0	3	0	3	3	33.0963	1068
7.3	44928	0	3	0	3	3	37.0828	1038
7.3	45072	0	1	0	1	1	9.03704	1062
7.3	45216	0	0	0	0	0	0	1050
7.3	45360	0	0	0	0	0	0	1110
7.3	45504	0	0	0	0	0	0	1155
7.3	45648	0	0	0	0	0	0	1104
7.3	45792	0	0	0	0	0	0	1092
7.3	45936	0	0	0	0	0	0	1212
7.3	46080	0	0	0	0	0	0	1140
7.3	46224	0	0	0	0	0	0	1065
7.3	46368	0	0	0	0	0	0	1041
7.3	46512	0	0	0	0	0	0	1068
7.3	46656	0	0	0	0	0	0	1089
7.3	46800	0	0	0	0	0	0	1083
7.3	46944	0	0	0	0	0	0	1113
7.3	47088	0	0	0	0	0	0	1134
7.3	47232	0	0	0	0	0	0	1023
7.3	47376	0	0	0	0	0	0	1050
7.3	47520	0	0	0	0	0	0	1104
7.3	47664	0	0	0	0	0	0	1077
7.3	47808	0	0	0	0	0	0	1083
7.3	47952	0	0	0	0	0	0	1149
7.3	48096	0	0	0	0	0	0	1161
7.3	48240	0	0	0	0	0	0	1179
7.3	48384	0	0	0	0	0	0	1233
7.3	48528	0	0	0	0	0	0	1230
7.3	48672	0	0	0	0	0	0	1101
7.3	48816	0	0	0	0	0	0	1158
7.3	48960	0	0	0	0	0	0	1116
7.3	49104	0	0	0	0	0	0	1095
7.3	49248	0	0	0	0	0	0	1185
7.3	49392	0	0	0	0	0	0	1212
7.3	49536	0	0	0	0	0	0	1230
7.3	49680	0	0	0	0	0	0	1164
7.3	49824	0	0	0	0	0	0	1161
7.3	49968	0	0	0	0	0	0	1113
7.3	50112	0	0	0	0	0	0	1155
7.3	50256	0	0	0	0	0	0	1182
7.3	50400	0	0	0	0	0	0	1107
7.3	50544	0	0	0	0	0	0	1098
7.3	50688	0	0	0	0	0	0	1206
7.3	50832	0	0	0	0	0	0	1098
7.3	50976	0	0	0	0	0	0	1173
7.3	51120	0	0	0	0	0	0	1107
7.3	51264	0	0	0	0	0	0	1152
7.3	51408	0	0	0	0	0	0	1119
7.3	51552	0	0	0	0	0	0	1176
7.3	51696	0	0	0	0	0	0	1185
7.3	51840	0	0	0	0	0	0	1167
7.3	51984	0	0	0	0	0	0	1179
7.3	52128	0	0	0	0	0	0	1158
7.3	52272	0	0	0	0	0	0	1038
7.3	52416	0	0	0	0	0	0	1158
7.3	52560	0	0	0	0	0	0	1143
7.3	52704	0	0	0	0	0	0	1107
7.3	52848	0	0	0	0	0	0	1104
7.3	52992	0	0	0	0	0	0	1131
7.3	53136	0	0	0	0	0	0	1209
7.3	53280	0	0	0	0	0	0	1224
7.3	53424	0	0	0	0	0	0	1110
7.3	53568	0	0	0	0	0	0	1092
7.3	53712	0	0	0	0	0	0	1122
7.3	53856	0	0	0	0	0	0	1113
7.3	54000	0	0	0	0	0	0	1149
7.3	54144	0	0	0	0	0	0	1119
7.3	54288	0	0	0	0	0	0	1017
7.3	54432	0	0	0	0	0	0	1098
7.3	54576	0	0	0	0	0	0	1155
7.3	54720	0	0	0	0	0	0	1194
7.3	54864	0	0	0	0	0	0	1203
7.3	55008	0	0	0	0	0	0	1083
7.3	55152	0	0	0	0	0	0	1164
7.3	55296	0	0	0	0	0	0	1203
7.3	55440	0	0	0	0	0	0	1230
7.3	55584	0	0	0	0	0	0	1206
7.3	55728	0	0	0	0	0	0	1245
7.3	55872	0	0	0	0	0	0	1191
7.3	56016	0	0	0	0	0	0	1158
7.3	56160	0	0	0	0	0	0	1164
7.3	56304	0	0	0	0	0	0	1128
7.3	56448	0	0	0	0	0	0	1143
7.3	56592	0	0	0	0	0	0	1152
7.3	56736	0	0	0	0	0	0	1149
7.3	56880	0	0	0	0	0	0	1167
7.3	57024	0	0	0	0	0	0	1110
7.3	57168	0	0	0	0	0	0	1092
7.3	57312	0	0	0	0	0	0	1119
7.3	57456	0	0	0	0	0	0	1110
7.3	57600	0	0	0	0	0	0	1131
7.3	57744	0	0	0	0	0	0	1251
7.3	57888	0	0	0	0	0	0	1248
7.3	58032	0	0	0	0	0	0	1158
7.3	58176	0	0	0	0	0	0	1140
7.3	58320	0	0	0	0	0	0	1143
7.3	58464	0	0	0	0	0	0	1188
7.3	58608	0	0	0	0	0	0	1095
7.3	58752	0	0	0	0	0	0	1029
7.3	58896	0	0	0	0	0	0	1137
7.3	59040	0	0	0	0	0	0	1146
7.3	59184	0	0	0	0	0	0	1104
7.3	59328	0	0	0	0	0	0	1074
7.3	59472	0	0	0	0	0	0	1149
7.3	59616	0	0	0	0	0	0	1077
7.3	59760	0	0	0	0	0	0	1059
7.3	59904	0	0	0	0	0	0	1125
7.3	60048	0	0	0	0	0	0	1179
7.3	60192	0	0	0	0	0	0	1125
7.3	60336	0	0	0	0	0	0	1146
7.3	60480	0	0	0	0	0	0	1146
7.3	60624	0	0	0	0	0	0	1182
7.3	60768	0	0	0	0	0	0	1167
7.3	60912	0	0	0	0	0	0	1125
7.3	61056	0	0	0	0	0	0	1203
7.3	61200	0	0	0	0	0	0	1200
7.3	61344	0	0	0	0	0	0	1164
7.3	61488	0	0	0	0	0	0	1092
7.3	61632	0	0	0	0	0	0	1149
7.3	61776	0	0	0	0	0	0	1128
7.3	61920	0	0	0	0	0	0	1059
7.3	62064	0	0	0	0	0	0	1071
7.3	62208	0	0	0	0	0	0	1134
7.3	62352	0	0	0	0	0	0	1209
7.3	62496	0	0	0	0	0	0	1221
7.3	62640	0	0	0	0	0	0	1185
7.3	62784	0	0	0	0	0	0	1188
7.3	62928	0	0	0	0	0	0	1053
7.3	63072	0	0	0	0	0	0	1101
7.3	63216	0	0	0	0	0	0	1116
7.3	63360	0	0	0	0	0	0	1074
7.3	63504	0	0	0	0	0	0	1080
7.3	63648	0	0	0	0	0	0	1077
7.3	63792	0	0	0	0	0	0	1113
7.3	63936	0	0	0	0	0	0	1143
7.3	64080	0	0	0	0	0	0	1131
7.3	64224	0	0	0	0	0	0	1269
7.3	64368	0	0	0	0	0	0	1170
7.3	64512	0	0	0	0	0	0	1086
7.3	64656	0	0	0	0	0	0	1191
7.3	64800	0	0	0	0	0	0	1188
7.3	64944	0	0	0	0	0	0	1158
7.3	65088	0	0	0	0	0	0	1122
7.3	65232	0	0	0	0	0	0	1134
7.3	65376	0	0	0	0	0	0	1095
7.3	65520	0	0	0	0	0	0	1104
7.3	65664	0	0	0	0	0	0	1068
7.3	65808	0	0	0	0	0	0	1092
7.3	65952	0	0	0	0	0	0	1119
7.3	66096	0	0	0	0	0	0	1161
7.3	66240	0	0	0	0	0	0	1161
7.3	66384	0	0	0	0	0	0	1173
7.3	66528	0	0	0	0	0	0	1128
7.3	66672	0	0	0	0	0	0	1128
7.3	66816	0	0	0	0	0	0	1140
7.3	66960	0	0	0	0	0	0	1083
7.3	67104	0	0	0	0	0	0	1110
7.3	67248	0	0	0	0	0	0	1071
7.3	67392	0	0	0	0	0	0	1056
7.3	67536	0	0	0	0	0	0	1131
7.3	67680	0	0	0	0	0	0	1146
7.3	67824	0	0	0	0	0	0	1206
7.3	67968	0	0	0	0	0	0	1140
7.3	68112	0	0	0	0	0	0	1158
7.3	68256	0	0	0	0	0	0	1134
7.3	68400	0	0	0	0	0	0	1161
7.3	68544	0	0	0	0	0	0	1134
7.3	68688	0	0	0	0	0	0	1074
7.3	68832	0	0	0	0	0	0	1056
7.3	68976	0	0	0	0	0	0	1170
7.3	69120	0	0	0	0	0	0	1146
8.2	43344	0	40	0	40	40	264.513	1647
8.2	43488	0	38	0	38	38	342.579	1560
8.2	43632	0	29	0	29	29	111.245	1638
8.2	43776	0	24	0	24	24	126.268	1620
8.2	43920	0	22	0	22	22	98.2204	1617
8.2	44064	0	17	0	17	17	63.1341	1596
8.2	44208	0	12	0	12	12	69.1226	1539
8.2	44352	0	8	0	8	8	41.0735	1461
8.2	44496	0	3	0	3	3	26.0513	1500
8.2	44640	0	2	0	2	2	13.0256	1572
8.2	44784	0	1	0	1	1	0	1566
8.2	44928	0	1	0	1	1	0	1635
8.2	45072	0	1	0	1	1	0	1659
8.2	45216	0	1	0	1	1	17.0196	1566
8.2	45360	0	1	0	1	1	0	1461
8.2	45504	0	0	0	0	0	0	1560
8.2	45648	0	0	0	0	0	0	1602
8.2	45792	0	0	0	0	0	0	1578
8.2	45936	0	0	0	0	0	0	1554
8.2	46080	0	0	0	0	0	0	1551
8.2	46224	0	0	0	0	0	0	1509
8.2	46368	0	0	0	0	0	0	1539
8.2	46512	0	0	0	0	0	0	1530
8.2	46656	0	0	0	0	0	0	1542
8.2	46800	0	0	0	0	0	0	1449
8.2	46944	0	0	0	0	0	0	1443
8.2	47088	0	0	0	0	0	0	1467
8.2	47232	0	0	0	0	0	0	1479
8.2	47376	0	0	0	0	0	0	1518
8.2	47520	0	0	0	0	0	0	1458
8.2	47664	0	0	0	0	0	0	1524
8.2	47808	0	0	0	0	0	0	1605
8.2	47952	0	0	0	0	0	0	1572
8.2	48096	0	0	0	0	0	0	1437
8.2	48240	0	0	0	0	0	0	1455
8.2	48384	0	0	0	0	0	0	1479
8.2	48528	0	0	0	0	0	0	1476
8.2	48672	0	0	0	0	0	0	1599
8.2	48816	0	0	0	0	0	0	1548
8.2	48960	0	0	0	0	0	0	1563
8.2	49104	0	0	0	0	0	0	1632
8.2	49248	0	0	0	0	0	0	1569
8.2	49392	0	0	0	0	0	0	1521
8.2	49536	0	0	0	0	0	0	1545
8.2	49680	0	0	0	0	0	0	1584
8.2	49824	0	0	0	0	0	0	1623
8.2	49968	0	0	0	0	0	0	1506
8.2	50112	0	0	0	0	0	0	1479
8.2	50256	0	0	0	0	0	0	1560
8.2	50400	0	0	0	0	0	0	1524
8.2	50544	0	0	0	0	0	0	1524
8.2	50688	0	0	0	0	0	0	1584
8.2	50832	0	0	0	0	0	0	1545
8.2	50976	0	0	0	0	0	0	1476
8.2	51120	0	0	0	0	0	0	1494
8.2	51264	0	0	0	0	0	0	1533
8.2	51408	0	0	0	0	0	0	1482
8.2	51552	0	0	0	0	0	0	1578
8.2	51696	0	0	0	0	0	0	1551
8.2	51840	0	0	0	0	0	0	1533
8.2	51984	0	0	0	0	0	0	1536
8.2	52128	0	0	0	0	0	0	1440
8.2	52272	0	0	0	0	0	0	1443
8.2	52416	0	0	0	0	0	0	1476
8.2	52560	0	0	0	0	0	0	1497
8.2	52704	0	0	0	0	0	0	1527
8.2	52848	0	0	0	0	0	0	1497
8.2	52992	0	0	0	0	0	0	1488
8.2	53136	0	0	0	0	0	0	1509
8.2	53280	0	0	0	0	0	0	1524
8.2	53424	0	0	0	0	0	0	1512
8.2	53568	0	0	0	0	0	0	1476
8.2	53712	0	0	0	0	0	0	1419
8.2	53856	0	0	0	0	0	0	1461
8.2	54000	0	0	0	0	0	0	1470
8.2	54144	0	0	0	0	0	0	1422
8.2	54288	0	0	0	0	0	0	1458
8.2	54432	0	0	0	0	0	0	1449
8.2	54576	0	0	0	0	0	0	1452
8.2	54720	0	0	0	0	0	0	1422
8.2	54864	0	0	0	0	0	0	1464
8.2	55008	0	0	0	0	0	0	1503
8.2	55152	0	0	0	0	0	0	1575
8.2	55296	0	0	0	0	0	0	1524
8.2	55440	0	0	0	0	0	0	1602
8.2	55584	0	0	0	0	0	0	1554
8.2	55728	0	0	0	0	0	0	1551
8.2	55872	0	0	0	0	0	0	1530
8.2	56016	0	0	0	0	0	0	1593
8.2	56160	0	0	0	0	0	0	1530
8.2	56304	0	0	0	0	0	0	1569
8.2	56448	0	0	0	0	0	0	1587
8.2	56592	0	0	0	0	0	0	1548
8.2	56736	0	0	0	0	0	0	1614
8.2	56880	0	0	0	0	0	0	1566
8.2	57024	0	0	0	0	0	0	1551
8.2	57168	0	0	0	0	0	0	1449
8.2	57312	0	0	0	0	0	0	1473
8.2	57456	0	0	0	0	0	0	1482
8.2	57600	0	0	0	0	0	0	1605
8.2	57744	0	0	0	0	0	0	1518
8.2	57888	0	0	0	0	0	0	1590
8.2	58032	0	0	0	0	0	0	1629
8.2	58176	0	0	0	0	0	0	1569
8.2	58320	0	0	0	0	0	0	1512
8.2	58464	0	0	0	0	0	0	1548
8.2	58608	0	0	0	0	0	0	1566
8.2	58752	0	0	0	0	0	0	1548
8.2	58896	0	0	0	0	0	0	1566
8.2	59040	0	0	0	0	0	0	1536
8.2	59184	0	0	0	0	0	0	1563
8.2	59328	0	0	0	0	0	0	1614
8.2	59472	0	0	0	0	0	0	1632
8.2	59616	0	0	0	0	0	0	1593
8.2	59760	0	0	0	0	0	0	1485
8.2	59904	0	0	0	0	0	0	1635
8.2	60048	0	0	0	0	0	0	1515
8.2	60192	0	0	0	0	0	0	1536
8.2	60336	0	0	0	0	0	0	1596
8.2	60480	0	0	0	0	0	0	1563
8.2	60624	0	0	0	0	0	0	1644
8.2	60768	0	0	0	0	0	0	1641
8.2	60912	0	0	0	0	0	0	1584
8.2	61056	0	0	0	0	0	0	1485
8.2	61200	0	0	0	0	0	0	1512
8.2	61344	0	0	0	0	0	0	1602
8.2	61488	0	0	0	0	0	0	1515
8.2	61632	0	0	0	0	0	0	1575
8.2	61776	0	0	0	0	0	0	1584
8.2	61920	0	0	0	0	0	0	1572
8.2	62064	0	0	0	0	0	0	1458
8.2	62208	0	0	0	0	0	0	1527
8.2	62352	0	0	0	0	0	0	1455
8.2	62496	0	0	0	0	0	0	1488
8.2	62640	0	0	0	0	0	0	1503
8.2	62784	0	0	0	0	0	0	1560
8.2	62928	0	0	0	0	0	0	1605
8.2	63072	0	0	0	0	0	0	1611
8.2	63216	0	0	0	0	0	0	1605
8.2	63360	0	0	0	0	0	0	1536
8.2	63504	0	0	0	0	0	0	1572
8.2	63648	0	0	0	0	0	0	1548
8.2	63792	0	0	0	0	0	0	1560
8.2	63936	0	0	0	0	0	0	1629
8.2	64080	0	0	0	0	0	0	1542
8.2	64224	0	0	0	0	0	0	1599
8.2	64368	0	0	0	0	0	0	1515
8.2	64512	0	0	0	0	0	0	1473
8.2	64656	0	0	0	0	0	0	1491
8.2	64800	0	0	0	0	0	0	1512
8.2	64944	0	0	0	0	0	0	1389
8.2	65088	0	0	0	0	0	0	1455
8.2	65232	0	0	0	0	0	0	1539
8.2	65376	0	0	0	0	0	0	1533
8.2	65520	0	0	0	0	0	0	1524
8.2	65664	0	0	0	0	0	0	1620
8.2	65808	0	0	0	0	0	0	1560
8.2	65952	0	0	0	0	0	0	1572
8.2	66096	0	0	0	0	0	0	1581
8.2	66240	0	0	0	0	0	0	1566
8.2	66384	0	0	0	0	0	0	1545
8.2	66528	0	0	0	0	0	0	1539
8.2	66672	0	0	0	0	0	0	1548
8.2	66816	0	0	0	0	0	0	1521
8.2	66960	0	0	0	0	0	0	1578
8.2	67104	0	0	0	0	0	0	1497
8.2	67248	0	0	0	0	0	0	1593
8.2	67392	0	0	0	0	0	0	1455
8.2	67536	0	0	0	0	0	0	1530
8.2	67680	0	0	0	0	0	0	1500
8.2	67824	0	0	0	0	0	0	1662
8.2	67968	0	0	0	0	0	0	1614
8.2	68112	0	0	0	0	0	0	1554
8.2	68256	0	0	0	0	0	0	1482
8.2	68400	0	0	0	0	0	0	1509
8.2	68544	0	0	0	0	0	0	1575
8.2	68688	0	0	0	0	0	0	1575
8.2	68832	0	0	0	0	0	0	1524
8.2	68976	0	0	0	0	0	0	1521
8.2	69120	0	0	0	0	0	0	1536
9.3	43344	43	229	0	229	272	5378.43	4081
9.3	43488	24	189	0	189	213	3971.94	3796
9.3	43632	20	149	0	149	169	3212.45	3605
9.3	43776	4	109	0	109	113	1878.91	3393
9.3	43920	3	86	0	86	89	1475.78	3399
9.3	44064	1	72	0	72	73	1217.64	3450
9.3	44208	0	56	0	56	56	959.501	3304
9.3	44352	0	40	0	40	40	704.33	3099
9.3	44496	0	28	0	28	28	493.25	3054
9.3	44640	0	22	0	22	22	402.219	3099
9.3	44784	0	19	0	19	19	348.194	2976
9.3	44928	0	14	0	14	14	258.134	2916
9.3	45072	0	12	0	12	12	208.106	2958
9.3	45216	0	9	0	9	9	181.094	3018
9.3	45360	0	7	0	7	7	131.067	3162
9.3	45504	0	4	0	4	4	69.0437	3108
9.3	45648	0	4	0	4	4	69.0437	3069
9.3	45792	0	3	0	3	3	46.0292	2898
9.3	45936	0	2	0	2	2	23.0145	3000
9.3	46080	0	1	0	1	1	21.0159	2937
9.3	46224	0	1	0	1	1	21.0159	3072
9.3	46368	0	0	0	0	0	0	3123
9.3	46512	0	0	0	0	0	0	3144
9.3	46656	0	0	0	0	0	0	3138
9.3	46800	0	0	0	0	0	0	3096
9.3	46944	0	0	0	0	0	0	3234
9.3	47088	0	0	0	0	0	0	3267
9.3	47232	0	0	0	0	0	0	3282
9.3	47376	0	0	0	0	0	0	3249
9.3	47520	0	0	0	0	0	0	3405
9.3	47664	0	0	0	0	0	0	3333
9.3	47808	0	0	0	0	0	0	3264
9.3	47952	0	0	0	0	0	0	3303
9.3	48096	0	0	0	0	0	0	3393
9.3	48240	0	0	0	0	0	0	3252
9.3	48384	0	0	0	0	0	0	3138
9.3	48528	0	0	0	0	0	0	3147
9.3	48672	0	0	0	0	0	0	3060
9.3	48816	0	0	0	0	0	0	3189
9.3	48960	0	0	0	0	0	0	3321
9.3	49104	0	0	0	0	0	0	3213
9.3	49248	0	0	0	0	0	0	3174
9.3	49392	0	0	0	0	0	0	3216
9.3	49536	0	0	0	0	0	0	3327
9.3	49680	0	0	0	0	0	0	3396
9.3	49824	0	0	0	0	0	0	3270
9.3	49968	0	0	0	0	0	0	3375
9.3	50112	0	0	0	0	0	0	3366
9.3	50256	0	0	0	0	0	0	3225
9.3	50400	0	0	0	0	0	0	3318
9.3	50544	0	0	0	0	0	0	3198
9.3	50688	0	0	0	0	0	0	3129
9.3	50832	0	0	0	0	0	0	3159
9.3	50976	0	0	0	0	0	0	3381
9.3	51120	0	0	0	0	0	0	3243
9.3	51264	0	0	0	0	0	0	3249
9.3	51408	0	0	0	0	0	0	3339
9.3	51552	0	0	0	0	0	0	3309
9.3	51696	0	0	0	0	0	0	3258
9.3	51840	0	0	0	0	0	0	3165
9.3	51984	0	0	0	0	0	0	3156
9.3	52128	0	0	0	0	0	0	3288
9.3	52272	0	0	0	0	0	0	3204
9.3	52416	0	0	0	0	0	0	3240
9.3	52560	0	0	0	0	0	0	3291
9.3	52704	0	0	0	0	0	0	3348
9.3	52848	0	0	0	0	0	0	3363
9.3	52992	0	0	0	0	0	0	3462
9.3	53136	0	0	0	0	0	0	3261
9.3	53280	0	0	0	0	0	0	3180
9.3	53424	0	0	0	0	0	0	3087
9.3	53568	0	0	0	0	0	0	3165
9.3	53712	0	0	0	0	0	0	3393
9.3	53856	0	0	0	0	0	0	3450
9.3	54000	0	0	0	0	0	0	3354
9.3	54144	0	0	0	0	0	0	3387
9.3	54288	0	0	0	0	0	0	3321
9.3	54432	0	0	0	0	0	0	3210
9.3	54576	0	0	0	0	0	0	3297
9.3	54720	0	0	0	0	0	0	3228
9.3	54864	0	0	0	0	0	0	3405
9.3	55008	0	0	0	0	0	0	3258
9.3	55152	0	0	0	0	0	0	3198
9.3	55296	0	0	0	0	0	0	3282
9.3	55440	0	0	0	0	0	0	3429
9.3	55584	0	0	0	0	0	0	3387
9.3	55728	0	0	0	0	0	0	3297
9.3	55872	0	0	0	0	0	0	3336
9.3	56016	0	0	0	0	0	0	3309
9.3	56160	0	0	0	0	0	0	3138
9.3	56304	0	0	0	0	0	0	3186
9.3	56448	0	0	0	0	0	0	3264
9.3	56592	0	0	0	0	0	0	3468
9.3	56736	0	0	0	0	0	0	3237
9.3	56880	0	0	0	0	0	0	3288
9.3	57024	0	0	0	0	0	0	3363
9.3	57168	0	0	0	0	0	0	3504
9.3	57312	0	0	0	0	0	0	3387
9.3	57456	0	0	0	0	0	0	3330
9.3	57600	0	0	0	0	0	0	3375
9.3	57744	0	0	0	0	0	0	3237
9.3	57888	0	0	0	0	0	0	3363
9.3	58032	0	0	0	0	0	0	3276
9.3	58176	0	0	0	0	0	0	3153
9.3	58320	0	0	0	0	0	0	3231
9.3	58464	0	0	0	0	0	0	3423
9.3	58608	0	0	0	0	0	0	3318
9.3	58752	0	0	0	0	0	0	3252
9.3	58896	0	0	0	0	0	0	3222
9.3	59040	0	0	0	0	0	0	3237
9.3	59184	0	0	0	0	0	0	3153
9.3	59328	0	0	0	0	0	0	3114
9.3	59472	0	0	0	0	0	0	3231
9.3	59616	0	0	0	0	0	0	3180
9.3	59760	0	0	0	0	0	0	3246
9.3	59904	0	0	0	0	0	0	3216
9.3	60048	0	0	0	0	0	0	3261
9.3	60192	0	0	0	0	0	0	3267
9.3	60336	0	0	0	0	0	0	3201
9.3	60480	0	0	0	0	0	0	3285
9.3	60624	0	0	0	0	0	0	3123
9.3	60768	0	0	0	0	0	0	3189
9.3	60912	0	0	0	0	0	0	3291
9.3	61056	0	0	0	0	0	0	3225
9.3	61200	0	0	0	0	0	0	3438
9.3	61344	0	0	0	0	0	0	3360
9.3	61488	0	0	0	0	0	0	3312
9.3	61632	0	0	0	0	0	0	3267
9.3	61776	0	0	0	0	0	0	3357
9.3	61920	0	0	0	0	0	0	3327
9.3	62064	0	0	0	0	0	0	3372
9.3	62208	0	0	0	0	0	0	3363
9.3	62352	0	0	0	0	0	0	3339
9.3	62496	0	0	0	0	0	0	3294
9.3	62640	0	0	0	0	0	0	3144
9.3	62784	0	0	0	0	0	0	3273
9.3	62928	0	0	0	0	0	0	3291
9.3	63072	0	0	0	0	0	0	3282
9.3	63216	0	0	0	0	0	0	3342
9.3	63360	0	0	0	0	0	0	3261
9.3	63504	0	0	0	0	0	0	3201
9.3	63648	0	0	0	0	0	0	3396
9.3	63792	0	0	0	0	0	0	3429
9.3	63936	0	0	0	0	0	0	3330
9.3	64080	0	0	0	0	0	0	3357
9.3	64224	0	0	0	0	0	0	3450
9.3	64368	0	0	0	0	0	0	3369
9.3	64512	0	0	0	0	0	0	3306
9.3	64656	0	0	0	0	0	0	3360
9.3	64800	0	0	0	0	0	0	3378
9.3	64944	0	0	0	0	0	0	3156
9.3	65088	0	0	0	0	0	0	3246
9.3	65232	0	0	0	0	0	0	3294
9.3	65376	0	0	0	0	0	0	3465
9.3	65520	0	0	0	0	0	0	3483
9.3	65664	0	0	0	0	0	0	3522
9.3	65808	0	0	0	0	0	0	3381
9.3	65952	0	0	0	0	0	0	3243
9.3	66096	0	0	0	0	0	0	3324
9.3	66240	0	0	0	0	0	0	3339
9.3	66384	0	0	0	0	0	0	3234
9.3	66528	0	0	0	0	0	0	3294
9.3	66672	0	0	0	0	0	0	3156
9.3	66816	0	0	0	0	0	0	3165
9.3	66960	0	0	0	0	0	0	3321
9.3	67104	0	0	0	0	0	0	3333
9.3	67248	0	0	0	0	0	0	3321
9.3	67392	0	0	0	0	0	0	3264
9.3	67536	0	0	0	0	0	0	3321
9.3	67680	0	0	0	0	0	0	3498
9.3	67824	0	0	0	0	0	0	3381
9.3	67968	0	0	0	0	0	0	3318
9.3	68112	0	0	0	0	0	0	3393
9.3	68256	0	0	0	0	0	0	3285
9.3	68400	0	0	0	0	0	0	3306
9.3	68544	0	0	0	0	0	0	3138
9.3	68688	0	0	0	0	0	0	3390
9.3	68832	0	0	0	0	0	0	3270
9.3	68976	0	0	0	0	0	0	3297
9.3	69120	0	0	0	0	0	0	3300
10.2	43344	0	62	0	62	62	365.668	1218
10.2	43488	0	58	0	58	58	300.755	1137
10.2	43632	0	55	0	55	55	308.626	1116
10.2	43776	0	52	0	52	52	294.553	1122
10.2	43920	0	42	0	42	42	207.469	1149
10.2	44064	0	35	0	35	35	182.359	1209
10.2	44208	0	34	0	34	34	147.385	1182
10.2	44352	0	28	0	28	28	127.319	1143
10.2	44496	0	20	0	20	20	87.1888	1170
10.2	44640	0	16	0	16	16	91.1795	1203
10.2	44784	0	13	0	13	13	61.1375	1176
10.2	44928	0	12	0	12	12	67.1248	1245
10.2	45072	0	11	0	11	11	48.1119	1227
10.2	45216	0	9	0	9	9	54.0991	1275
10.2	45360	0	7	0	7	7	37.0816	1233
10.2	45504	0	6	0	6	6	26.0513	1317
10.2	45648	0	5	0	5	5	24.0559	1287
10.2	45792	0	3	0	3	3	24.0559	1284
10.2	45936	0	2	0	2	2	13.0256	1380
10.2	46080	0	2	0	2	2	11.0303	1296
10.2	46224	0	1	0	1	1	11.0303	1212
10.2	46368	0	1	0	1	1	11.0303	1131
10.2	46512	0	1	0	1	1	13.0256	1182
10.2	46656	0	1	0	1	1	13.0256	1116
10.2	46800	0	1	0	1	1	13.0256	975
10.2	46944	0	0	0	0	0	0	1047
10.2	47088	0	0	0	0	0	0	1071
10.2	47232	0	0	0	0	0	0	1062
10.2	47376	0	0	0	0	0	0	1122
10.2	47520	0	0	0	0	0	0	1056
10.2	47664	0	0	0	0	0	0	1002
10.2	47808	0	0	0	0	0	0	1050
10.2	47952	0	0	0	0	0	0	1113
10.2	48096	0	0	0	0	0	0	1071
10.2	48240	0	0	0	0	0	0	1086
10.2	48384	0	0	0	0	0	0	1083
10.2	48528	0	0	0	0	0	0	1032
10.2	48672	0	0	0	0	0	0	1065
10.2	48816	0	0	0	0	0	0	1131
10.2	48960	0	0	0	0	0	0	1092
10.2	49104	0	0	0	0	0	0	1113
10.2	49248	0	0	0	0	0	0	1155
10.2	49392	0	0	0	0	0	0	1155
10.2	49536	0	0	0	0	0	0	1146
10.2	49680	0	0	0	0	0	0	1092
10.2	49824	0	0	0	0	0	0	1125
10.2	49968	0	0	0	0	0	0	1110
10.2	50112	0	0	0	0	0	0	1086
10.2	50256	0	0	0	0	0	0	1044
10.2	50400	0	0	0	0	0	0	1008
10.2	50544	0	0	0	0	0	0	1044
10.2	50688	0	0	0	0	0	0	1152
10.2	50832	0	0	0	0	0	0	1065
10.2	50976	0	0	0	0	0	0	1095
10.2	51120	0	0	0	0	0	0	975
10.2	51264	0	0	0	0	0	0	1017
10.2	51408	0	0	0	0	0	0	1131
10.2	51552	0	0	0	0	0	0	1035
10.2	51696	0	0	0	0	0	0	1077
10.2	51840	0	0	0	0	0	0	1065
10.2	51984	0	0	0	0	0	0	1038
10.2	52128	0	0	0	0	0	0	1056
10.2	52272	0	0	0	0	0	0	1098
10.2	52416	0	0	0	0	0	0	1080
10.2	52560	0	0	0	0	0	0	1143
10.2	52704	0	0	0	0	0	0	1131
10.2	52848	0	0	0	0	0	0	1134
10.2	52992	0	0	0	0	0	0	1080
10.2	53136	0	0	0	0	0	0	1050
10.2	53280	0	0	0	0	0	0	1110
10.2	53424	0	0	0	0	0	0	1089
10.2	53568	0	0	0	0	0	0	1104
10.2	53712	0	0	0	0	0	0	1047
10.2	53856	0	0	0	0	0	0	1092
10.2	54000	0	0	0	0	0	0	1107
10.2	54144	0	0	0	0	0	0	1095
10.2	54288	0	0	0	0	0	0	1107
10.2	54432	0	0	0	0	0	0	1101
10.2	54576	0	0	0	0	0	0	1095
10.2	54720	0	0	0	0	0	0	1047
10.2	54864	0	0	0	0	0	0	1056
10.2	55008	0	0	0	0	0	0	1077
10.2	55152	0	0	0	0	0	0	1077
10.2	55296	0	0	0	0	0	0	1077
10.2	55440	0	0	0	0	0	0	1176
10.2	55584	0	0	0	0	0	0	1206
10.2	55728	0	0	0	0	0	0	1191
10.2	55872	0	0	0	0	0	0	1095
10.2	56016	0	0	0	0	0	0	1140
10.2	56160	0	0	0	0	0	0	1095
10.2	56304	0	0	0	0	0	0	1137
10.2	56448	0	0	0	0	0	0	1056
10.2	56592	0	0	0	0	0	0	1209
10.2	56736	0	0	0	0	0	0	1296
10.2	56880	0	0	0	0	0	0	1260
10.2	57024	0	0	0	0	0	0	1254
10.2	57168	0	0	0	0	0	0	1230
10.2	57312	0	0	0	0	0	0	1122
10.2	57456	0	0	0	0	0	0	1164
10.2	57600	0	0	0	0	0	0	1167
10.2	57744	0	0	0	0	0	0	1059
10.2	57888	0	0	0	0	0	0	1110
10.2	58032	0	0	0	0	0	0	1164
10.2	58176	0	0	0	0	0	0	1185
10.2	58320	0	0	0	0	0	0	1203
10.2	58464	0	0	0	0	0	0	1149
10.2	58608	0	0	0	0	0	0	1170
10.2	58752	0	0	0	0	0	0	1191
10.2	58896	0	0	0	0	0	0	1149
10.2	59040	0	0	0	0	0	0	1134
10.2	59184	0	0	0	0	0	0	1188
10.2	59328	0	0	0	0	0	0	1161
10.2	59472	0	0	0	0	0	0	1185
10.2	59616	0	0	0	0	0	0	1188
10.2	59760	0	0	0	0	0	0	1200
10.2	59904	0	0	0	0	0	0	1245
10.2	60048	0	0	0	0	0	0	1167
10.2	60192	0	0	0	0	0	0	1113
10.2	60336	0	0	0	0	0	0	1155
10.2	60480	0	0	0	0	0	0	1215
10.2	60624	0	0	0	0	0	0	1152
10.2	60768	0	0	0	0	0	0	1152
10.2	60912	0	0	0	0	0	0	1158
10.2	61056	0	0	0	0	0	0	1203
10.2	61200	0	0	0	0	0	0	1242
10.2	61344	0	0	0	0	0	0	1161
10.2	61488	0	0	0	0	0	0	1170
10.2	61632	0	0	0	0	0	0	1095
10.2	61776	0	0	0	0	0	0	1149
10.2	61920	0	0	0	0	0	0	1032
10.2	62064	0	0	0	0	0	0	1059
10.2	62208	0	0	0	0	0	0	1128
10.2	62352	0	0	0	0	0	0	1095
10.2	62496	0	0	0	0	0	0	1131
10.2	62640	0	0	0	0	0	0	1215
10.2	62784	0	0	0	0	0	0	1164
10.2	62928	0	0	0	0	0	0	1116
10.2	63072	0	0	0	0	0	0	1092
10.2	63216	0	0	0	0	0	0	1062
10.2	63360	0	0	0	0	0	0	1137
10.2	63504	0	0	0	0	0	0	1071
10.2	63648	0	0	0	0	0	0	1152
10.2	63792	0	0	0	0	0	0	1188
10.2	63936	0	0	0	0	0	0	1182
10.2	64080	0	0	0	0	0	0	1128
10.2	64224	0	0	0	0	0	0	1170
10.2	64368	0	0	0	0	0	0	1080
10.2	64512	0	0	0	0	0	0	1134
10.2	64656	0	0	0	0	0	0	1179
10.2	64800	0	0	0	0	0	0	1158
10.2	64944	0	0	0	0	0	0	1098
10.2	65088	0	0	0	0	0	0	1119
10.2	65232	0	0	0	0	0	0	1164
10.2	65376	0	0	0	0	0	0	1152
10.2	65520	0	0	0	0	0	0	1116
10.2	65664	0	0	0	0	0	0	1068
10.2	65808	0	0	0	0	0	0	1140
10.2	65952	0	0	0	0	0	0	1215
10.2	66096	0	0	0	0	0	0	1137
10.2	66240	0	0	0	0	0	0	1215
10.2	66384	0	0	0	0	0	0	1131
10.2	66528	0	0	0	0	0	0	1107
10.2	66672	0	0	0	0	0	0	1146
10.2	66816	0	0	0	0	0	0	1173
10.2	66960	0	0	0	0	0	0	1095
10.2	67104	0	0	0	0	0	0	1110
10.2	67248	0	0	0	0	0	0	1173
10.2	67392	0	0	0	0	0	0	1119
10.2	67536	0	0	0	0	0	0	1179
10.2	67680	0	0	0	0	0	0	1146
10.2	67824	0	0	0	0	0	0	1071
10.2	67968	0	0	0	0	0	0	1125
10.2	68112	0	0	0	0	0	0	1173
10.2	68256	0	0	0	0	0	0	1122
10.2	68400	0	0	0	0	0	0	1053
10.2	68544	0	0	0	0	0	0	996
10.2	68688	0	0	0	0	0	0	1104
10.2	68832	0	0	0	0	0	0	1146
10.2	68976	0	0	0	0	0	0	1146
10.2	69120	0	0	0	0	0	0	1119
11.1	43344	0	30	0	30	30	51.165	888
11.1	43488	0	26	0	26	26	18.0741	837
11.1	43632	0	23	0	23	23	51.165	822
11.1	43776	0	20	0	20	20	86.2492	798
11.1	43920	0	18	0	18	18	148.461	894
11.1	44064	0	11	0	11	11	9.03704	960
11.1	44208	0	7	0	7	7	0	1008
11.1	44352	0	3	0	3	3	0	960
11.1	44496	0	1	0	1	1	0	903
11.1	44640	0	1	0	1	1	0	930
11.1	44784	0	1	0	1	1	0	813
11.1	44928	0	0	0	0	0	0	804
11.1	45072	0	0	0	0	0	0	819
11.1	45216	0	0	0	0	0	0	798
11.1	45360	0	0	0	0	0	0	807
11.1	45504	0	0	0	0	0	0	738
11.1	45648	0	0	0	0	0	0	792
11.1	45792	0	0	0	0	0	0	729
11.1	45936	0	0	0	0	0	0	744
11.1	46080	0	0	0	0	0	0	669
11.1	46224	0	0	0	0	0	0	759
11.1	46368	0	0	0	0	0	0	780
11.1	46512	0	0	0	0	0	0	771
11.1	46656	0	0	0	0	0	0	729
11.1	46800	0	0	0	0	0	0	846
11.1	46944	0	0	0	0	0	0	864
11.1	47088	0	0	0	0	0	0	810
11.1	47232	0	0	0	0	0	0	870
11.1	47376	0	0	0	0	0	0	804
11.1	47520	0	0	0	0	0	0	873
11.1	47664	0	0	0	0	0	0	858
11.1	47808	0	0	0	0	0	0	903
11.1	47952	0	0	0	0	0	0	819
11.1	48096	0	0	0	0	0	0	861
11.1	48240	0	0	0	0	0	0	861
11.1	48384	0	0	0	0	0	0	900
11.1	48528	0	0	0	0	0	0	849
11.1	48672	0	0	0	0	0	0	843
11.1	48816	0	0	0	0	0	0	819
11.1	48960	0	0	0	0	0	0	807
11.1	49104	0	0	0	0	0	0	828
11.1	49248	0	0	0	0	0	0	876
11.1	49392	0	0	0	0	0	0	768
11.1	49536	0	0	0	0	0	0	891
11.1	49680	0	0	0	0	0	0	891
11.1	49824	0	0	0	0	0	0	813
11.1	49968	0	0	0	0	0	0	834
11.1	50112	0	0	0	0	0	0	807
11.1	50256	0	0	0	0	0	0	792
11.1	50400	0	0	0	0	0	0	798
11.1	50544	0	0	0	0	0	0	807
11.1	50688	0	0	0	0	0	0	861
11.1	50832	0	0	0	0	0	0	834
11.1	50976	0	0	0	0	0	0	843
11.1	51120	0	0	0	0	0	0	822
11.1	51264	0	0	0	0	0	0	816
11.1	51408	0	0	0	0	0	0	897
11.1	51552	0	0	0	0	0	0	858
11.1	51696	0	0	0	0	0	0	861
11.1	51840	0	0	0	0	0	0	834
11.1	51984	0	0	0	0	0	0	819
11.1	52128	0	0	0	0	0	0	804
11.1	52272	0	0	0	0	0	0	810
11.1	52416	0	0	0	0	0	0	813
11.1	52560	0	0	0	0	0	0	801
11.1	52704	0	0	0	0	0	0	840
11.1	52848	0	0	0	0	0	0	810
11.1	52992	0	0	0	0	0	0	870
11.1	53136	0	0	0	0	0	0	849
11.1	53280	0	0	0	0	0	0	837
11.1	53424	0	0	0	0	0	0	882
11.1	53568	0	0	0	0	0	0	819
11.1	53712	0	0	0	0	0	0	822
11.1	53856	0	0	0	0	0	0	819
11.1	54000	0	0	0	0	0	0	846
11.1	54144	0	0	0	0	0	0	693
11.1	54288	0	0	0	0	0	0	786
11.1	54432	0	0	0	0	0	0	810
11.1	54576	0	0	0	0	0	0	810
11.1	54720	0	0	0	0	0	0	798
11.1	54864	0	0	0	0	0	0	864
11.1	55008	0	0	0	0	0	0	861
11.1	55152	0	0	0	0	0	0	951
11.1	55296	0	0	0	0	0	0	837
11.1	55440	0	0	0	0	0	0	876
11.1	55584	0	0	0	0	0	0	864
11.1	55728	0	0	0	0	0	0	831
11.1	55872	0	0	0	0	0	0	852
11.1	56016	0	0	0	0	0	0	864
11.1	56160	0	0	0	0	0	0	909
11.1	56304	0	0	0	0	0	0	930
11.1	56448	0	0	0	0	0	0	816
11.1	56592	0	0	0	0	0	0	846
11.1	56736	0	0	0	0	0	0	804
11.1	56880	0	0	0	0	0	0	837
11.1	57024	0	0	0	0	0	0	810
11.1	57168	0	0	0	0	0	0	819
11.1	57312	0	0	0	0	0	0	792
11.1	57456	0	0	0	0	0	0	783
11.1	57600	0	0	0	0	0	0	762
11.1	57744	0	0	0	0	0	0	741
11.1	57888	0	0	0	0	0	0	717
11.1	58032	0	0	0	0	0	0	747
11.1	58176	0	0	0	0	0	0	822
11.1	58320	0	0	0	0	0	0	816
11.1	58464	0	0	0	0	0	0	825
11.1	58608	0	0	0	0	0	0	819
11.1	58752	0	0	0	0	0	0	867
11.1	58896	0	0	0	0	0	0	849
11.1	59040	0	0	0	0	0	0	819
11.1	59184	0	0	0	0	0	0	801
11.1	59328	0	0	0	0	0	0	813
11.1	59472	0	0	0	0	0	0	885
11.1	59616	0	0	0	0	0	0	861
11.1	59760	0	0	0	0	0	0	750
11.1	59904	0	0	0	0	0	0	681
11.1	60048	0	0	0	0	0	0	783
11.1	60192	0	0	0	0	0	0	750
11.1	60336	0	0	0	0	0	0	747
11.1	60480	0	0	0	0	0	0	861
11.1	60624	0	0	0	0	0	0	885
11.1	60768	0	0	0	0	0	0	771
11.1	60912	0	0	0	0	0	0	726
11.1	61056	0	0	0	0	0	0	750
11.1	61200	0	0	0	0	0	0	777
11.1	61344	0	0	0	0	0	0	795
11.1	61488	0	0	0	0	0	0	783
11.1	61632	0	0	0	0	0	0	786
11.1	61776	0	0	0	0	0	0	822
11.1	61920	0	0	0	0	0	0	873
11.1	62064	0	0	0	0	0	0	858
11.1	62208	0	0	0	0	0	0	798
11.1	62352	0	0	0	0	0	0	774
11.1	62496	0	0	0	0	0	0	807
11.1	62640	0	0	0	0	0	0	858
11.1	62784	0	0	0	0	0	0	819
11.1	62928	0	0	0	0	0	0	807
11.1	63072	0	0	0	0	0	0	834
11.1	63216	0	0	0	0	0	0	873
11.1	63360	0	0	0	0	0	0	804
11.1	63504	0	0	0	0	0	0	708
11.1	63648	0	0	0	0	0	0	756
11.1	63792	0	0	0	0	0	0	774
11.1	63936	0	0	0	0	0	0	858
11.1	64080	0	0	0	0	0	0	819
11.1	64224	0	0	0	0	0	0	852
11.1	64368	0	0	0	0	0	0	831
11.1	64512	0	0	0	0	0	0	774
11.1	64656	0	0	0	0	0	0	768
11.1	64800	0	0	0	0	0	0	741
11.1	64944	0	0	0	0	0	0	741
11.1	65088	0	0	0	0	0	0	708
11.1	65232	0	0	0	0	0	0	786
11.1	65376	0	0	0	0	0	0	795
11.1	65520	0	0	0	0	0	0	885
11.1	65664	0	0	0	0	0	0	837
11.1	65808	0	0	0	0	0	0	903
11.1	65952	0	0	0	0	0	0	840
11.1	66096	0	0	0	0	0	0	837
11.1	66240	0	0	0	0	0	0	765
11.1	66384	0	0	0	0	0	0	801
11.1	66528	0	0	0	0	0	0	822
11.1	66672	0	0	0	0	0	0	891
11.1	66816	0	0	0	0	0	0	852
11.1	66960	0	0	0	0	0	0	828
11.1	67104	0	0	0	0	0	0	771
11.1	67248	0	0	0	0	0	0	759
11.1	67392	0	0	0	0	0	0	747
11.1	67536	0	0	0	0	0	0	774
11.1	67680	0	0	0	0	0	0	756
11.1	67824	0	0	0	0	0	0	780
11.1	67968	0	0	0	0	0	0	696
11.1	68112	0	0	0	0	0	0	723
11.1	68256	0	0	0	0	0	0	747
11.1	68400	0	0	0	0	0	0	825
11.1	68544	0	0	0	0	0	0	774
11.1	68688	0	0	0	0	0	0	789
11.1	68832	0	0	0	0	0	0	789
11.1	68976	0	0	0	0	0	0	780
11.1	69120	0	0	0	0	0	0	774
12.3	43344	0	27	0	27	27	26.0513	1674
12.3	43488	0	22	0	22	22	22.0606	1641
12.3	43632	0	18	0	18	18	22.0606	1536
12.3	43776	0	13	0	13	13	26.0513	1596
12.3	43920	0	10	0	10	10	22.0606	1542
12.3	44064	0	9	0	9	9	22.0606	1482
12.3	44208	0	7	0	7	7	26.0513	1527
12.3	44352	0	6	0	6	6	22.0606	1587
12.3	44496	0	6	0	6	6	22.0606	1593
12.3	44640	0	5	0	5	5	11.0303	1491
12.3	44784	0	4	0	4	4	0	1428
12.3	44928	0	2	0	2	2	0	1464
12.3	45072	0	1	0	1	1	0	1443
12.3	45216	0	1	0	1	1	0	1542
12.3	45360	0	1	0	1	1	0	1470
12.3	45504	0	1	0	1	1	0	1581
12.3	45648	0	0	0	0	0	0	1614
12.3	45792	0	0	0	0	0	0	1566
12.3	45936	0	0	0	0	0	0	1671
[truncated: 33,486 more rows]
