# Supplementary material for: GEODE: an in silico tool that translates in vitro to in vivo predictions of tuberculosis antibiotic combination efficacy
Source: Front Pharmacol. 2025 Oct 17;16:1639673. doi: 10.3389/fphar.2025.1639673 (PMC12575316; doi:10.3389/fphar.2025.1639673)
Supplement: Supplementary file 2 [file Supplementaryfile4.zip › simulation_data/HRZM-ANNN-min.csv]

exp	time	Int.Mtb.	Ext.Mtb.	repExtMtb	NonReplExt.Mtb.	TotMtb.	TotMtbInGranScaledRing	TotPethot
2.2	43344	0	18	0	18	18	105.259	984
2.2	43488	0	16	0	16	16	88.2466	993
2.2	43632	0	14	0	14	14	0	1095
2.2	43776	0	7	0	7	7	57.1489	1092
2.2	43920	0	6	0	6	6	44.1212	1080
2.2	44064	0	4	0	4	4	44.1212	1065
2.2	44208	0	2	0	2	2	24.0559	1053
2.2	44352	0	1	0	1	1	11.0303	1161
2.2	44496	0	1	0	1	1	11.0303	1134
2.2	44640	0	0	0	0	0	0	1158
2.2	44784	0	0	0	0	0	0	1083
2.2	44928	0	0	0	0	0	0	1134
2.2	45072	0	0	0	0	0	0	1032
2.2	45216	0	0	0	0	0	0	990
2.2	45360	0	0	0	0	0	0	978
2.2	45504	0	0	0	0	0	0	1053
2.2	45648	0	0	0	0	0	0	1050
2.2	45792	0	0	0	0	0	0	1038
2.2	45936	0	0	0	0	0	0	1044
2.2	46080	0	0	0	0	0	0	1029
2.2	46224	0	0	0	0	0	0	1056
2.2	46368	0	0	0	0	0	0	1110
2.2	46512	0	0	0	0	0	0	1068
2.2	46656	0	0	0	0	0	0	993
2.2	46800	0	0	0	0	0	0	981
2.2	46944	0	0	0	0	0	0	1053
2.2	47088	0	0	0	0	0	0	999
2.2	47232	0	0	0	0	0	0	1026
2.2	47376	0	0	0	0	0	0	1011
2.2	47520	0	0	0	0	0	0	1038
2.2	47664	0	0	0	0	0	0	975
2.2	47808	0	0	0	0	0	0	1005
2.2	47952	0	0	0	0	0	0	966
2.2	48096	0	0	0	0	0	0	1089
2.2	48240	0	0	0	0	0	0	1053
2.2	48384	0	0	0	0	0	0	1050
2.2	48528	0	0	0	0	0	0	1077
2.2	48672	0	0	0	0	0	0	975
2.2	48816	0	0	0	0	0	0	960
2.2	48960	0	0	0	0	0	0	1023
2.2	49104	0	0	0	0	0	0	1008
2.2	49248	0	0	0	0	0	0	927
2.2	49392	0	0	0	0	0	0	960
2.2	49536	0	0	0	0	0	0	1014
2.2	49680	0	0	0	0	0	0	951
2.2	49824	0	0	0	0	0	0	1059
2.2	49968	0	0	0	0	0	0	1050
2.2	50112	0	0	0	0	0	0	1047
2.2	50256	0	0	0	0	0	0	1074
2.2	50400	0	0	0	0	0	0	1038
2.2	50544	0	0	0	0	0	0	1107
2.2	50688	0	0	0	0	0	0	1125
2.2	50832	0	0	0	0	0	0	1050
2.2	50976	0	0	0	0	0	0	1059
2.2	51120	0	0	0	0	0	0	1122
2.2	51264	0	0	0	0	0	0	1092
2.2	51408	0	0	0	0	0	0	1080
2.2	51552	0	0	0	0	0	0	1020
2.2	51696	0	0	0	0	0	0	1053
2.2	51840	0	0	0	0	0	0	1020
2.2	51984	0	0	0	0	0	0	1023
2.2	52128	0	0	0	0	0	0	1014
2.2	52272	0	0	0	0	0	0	1053
2.2	52416	0	0	0	0	0	0	1050
2.2	52560	0	0	0	0	0	0	1104
2.2	52704	0	0	0	0	0	0	1038
2.2	52848	0	0	0	0	0	0	1083
2.2	52992	0	0	0	0	0	0	1056
2.2	53136	0	0	0	0	0	0	1041
2.2	53280	0	0	0	0	0	0	1080
2.2	53424	0	0	0	0	0	0	1080
2.2	53568	0	0	0	0	0	0	1029
2.2	53712	0	0	0	0	0	0	1011
2.2	53856	0	0	0	0	0	0	1020
2.2	54000	0	0	0	0	0	0	1032
2.2	54144	0	0	0	0	0	0	975
2.2	54288	0	0	0	0	0	0	1002
2.2	54432	0	0	0	0	0	0	993
2.2	54576	0	0	0	0	0	0	1071
2.2	54720	0	0	0	0	0	0	1113
2.2	54864	0	0	0	0	0	0	1071
2.2	55008	0	0	0	0	0	0	1059
2.2	55152	0	0	0	0	0	0	1032
2.2	55296	0	0	0	0	0	0	1071
2.2	55440	0	0	0	0	0	0	1050
2.2	55584	0	0	0	0	0	0	1077
2.2	55728	0	0	0	0	0	0	1092
2.2	55872	0	0	0	0	0	0	1122
2.2	56016	0	0	0	0	0	0	1104
2.2	56160	0	0	0	0	0	0	1020
2.2	56304	0	0	0	0	0	0	1038
2.2	56448	0	0	0	0	0	0	1041
2.2	56592	0	0	0	0	0	0	1029
2.2	56736	0	0	0	0	0	0	1071
2.2	56880	0	0	0	0	0	0	1107
2.2	57024	0	0	0	0	0	0	1116
2.2	57168	0	0	0	0	0	0	1047
2.2	57312	0	0	0	0	0	0	969
2.2	57456	0	0	0	0	0	0	1029
2.2	57600	0	0	0	0	0	0	1077
2.2	57744	0	0	0	0	0	0	1026
2.2	57888	0	0	0	0	0	0	960
2.2	58032	0	0	0	0	0	0	1140
2.2	58176	0	0	0	0	0	0	1065
2.2	58320	0	0	0	0	0	0	1038
2.2	58464	0	0	0	0	0	0	1074
2.2	58608	0	0	0	0	0	0	1059
2.2	58752	0	0	0	0	0	0	1029
2.2	58896	0	0	0	0	0	0	1035
2.2	59040	0	0	0	0	0	0	1104
2.2	59184	0	0	0	0	0	0	1146
2.2	59328	0	0	0	0	0	0	1122
2.2	59472	0	0	0	0	0	0	1047
2.2	59616	0	0	0	0	0	0	1002
2.2	59760	0	0	0	0	0	0	1053
2.2	59904	0	0	0	0	0	0	1050
2.2	60048	0	0	0	0	0	0	1131
2.2	60192	0	0	0	0	0	0	993
2.2	60336	0	0	0	0	0	0	957
2.2	60480	0	0	0	0	0	0	1032
2.2	60624	0	0	0	0	0	0	1050
2.2	60768	0	0	0	0	0	0	1026
2.2	60912	0	0	0	0	0	0	1050
2.2	61056	0	0	0	0	0	0	1086
2.2	61200	0	0	0	0	0	0	1032
2.2	61344	0	0	0	0	0	0	942
2.2	61488	0	0	0	0	0	0	1014
2.2	61632	0	0	0	0	0	0	1029
2.2	61776	0	0	0	0	0	0	1059
2.2	61920	0	0	0	0	0	0	1074
2.2	62064	0	0	0	0	0	0	1089
2.2	62208	0	0	0	0	0	0	1098
2.2	62352	0	0	0	0	0	0	1128
2.2	62496	0	0	0	0	0	0	1116
2.2	62640	0	0	0	0	0	0	1071
2.2	62784	0	0	0	0	0	0	1032
2.2	62928	0	0	0	0	0	0	1017
2.2	63072	0	0	0	0	0	0	1068
2.2	63216	0	0	0	0	0	0	1128
2.2	63360	0	0	0	0	0	0	1086
2.2	63504	0	0	0	0	0	0	1023
2.2	63648	0	0	0	0	0	0	1068
2.2	63792	0	0	0	0	0	0	1113
2.2	63936	0	0	0	0	0	0	1182
2.2	64080	0	0	0	0	0	0	1173
2.2	64224	0	0	0	0	0	0	1062
2.2	64368	0	0	0	0	0	0	981
2.2	64512	0	0	0	0	0	0	1041
2.2	64656	0	0	0	0	0	0	1089
2.2	64800	0	0	0	0	0	0	1107
2.2	64944	0	0	0	0	0	0	996
2.2	65088	0	0	0	0	0	0	1029
2.2	65232	0	0	0	0	0	0	1011
2.2	65376	0	0	0	0	0	0	1137
2.2	65520	0	0	0	0	0	0	1059
2.2	65664	0	0	0	0	0	0	1083
2.2	65808	0	0	0	0	0	0	957
2.2	65952	0	0	0	0	0	0	969
2.2	66096	0	0	0	0	0	0	945
2.2	66240	0	0	0	0	0	0	1065
2.2	66384	0	0	0	0	0	0	1050
2.2	66528	0	0	0	0	0	0	1068
2.2	66672	0	0	0	0	0	0	1074
2.2	66816	0	0	0	0	0	0	1110
2.2	66960	0	0	0	0	0	0	1023
2.2	67104	0	0	0	0	0	0	1005
2.2	67248	0	0	0	0	0	0	984
2.2	67392	0	0	0	0	0	0	1002
2.2	67536	0	0	0	0	0	0	1029
2.2	67680	0	0	0	0	0	0	1137
2.2	67824	0	0	0	0	0	0	1008
2.2	67968	0	0	0	0	0	0	1086
2.2	68112	0	0	0	0	0	0	1089
2.2	68256	0	0	0	0	0	0	1068
2.2	68400	0	0	0	0	0	0	1116
2.2	68544	0	0	0	0	0	0	1113
2.2	68688	0	0	0	0	0	0	1143
2.2	68832	0	0	0	0	0	0	1116
2.2	68976	0	0	0	0	0	0	1014
2.2	69120	0	0	0	0	0	0	1062
3.2	43344	0	366	0	366	366	3135.41	3183
3.2	43488	0	355	0	355	355	2959.83	3303
3.2	43632	0	341	0	341	341	2757.32	3297
3.2	43776	0	326	0	326	326	2663.76	3378
3.2	43920	0	305	0	305	305	2557.47	3234
3.2	44064	0	290	0	290	290	2428.81	3162
3.2	44208	0	277	0	277	277	2284.53	3327
3.2	44352	0	265	0	265	265	2181.68	3267
3.2	44496	0	257	0	257	257	2062.34	3273
3.2	44640	0	243	0	243	243	1940.37	3222
3.2	44784	0	233	0	233	233	1862.06	3402
3.2	44928	0	223	0	223	223	1779.85	3408
3.2	45072	0	211	0	211	211	1645.7	3246
3.2	45216	0	201	0	201	201	1508.42	3246
3.2	45360	0	184	0	184	184	1370.63	3243
3.2	45504	0	172	0	172	172	1306.66	3363
3.2	45648	0	159	0	159	159	1167.44	3423
3.2	45792	0	152	0	152	152	1076.3	3285
3.2	45936	0	142	0	142	142	977.823	3246
3.2	46080	0	126	0	126	126	895.612	3171
3.2	46224	0	118	0	118	118	815.459	3033
3.2	46368	0	107	0	107	107	706.504	3063
3.2	46512	0	94	0	94	94	600.812	3033
3.2	46656	0	82	0	82	82	515.387	3150
3.2	46800	0	69	0	69	69	387.471	3213
3.2	46944	0	55	0	55	55	308.217	3213
3.2	47088	0	43	0	43	43	246.643	3108
3.2	47232	0	40	0	40	40	221.944	3216
3.2	47376	0	30	0	30	30	170.761	3219
3.2	47520	0	22	0	22	22	129.906	3225
3.2	47664	0	13	0	13	13	82.0119	3216
3.2	47808	0	11	0	11	11	75.6119	3093
3.2	47952	0	6	0	6	6	36.3429	3195
3.2	48096	0	3	0	3	3	17.181	3258
3.2	48240	0	3	0	3	3	17.181	3072
3.2	48384	0	1	0	1	1	7.04762	3144
3.2	48528	0	1	0	1	1	9.03704	3198
3.2	48672	0	1	0	1	1	7.04762	3267
3.2	48816	0	1	0	1	1	7.04762	3300
3.2	48960	0	0	0	0	0	0	3216
3.2	49104	0	0	0	0	0	0	3276
3.2	49248	0	0	0	0	0	0	3138
3.2	49392	0	0	0	0	0	0	3273
3.2	49536	0	0	0	0	0	0	3363
3.2	49680	0	0	0	0	0	0	3333
3.2	49824	0	0	0	0	0	0	3174
3.2	49968	0	0	0	0	0	0	3156
3.2	50112	0	0	0	0	0	0	3096
3.2	50256	0	0	0	0	0	0	3069
3.2	50400	0	0	0	0	0	0	3186
3.2	50544	0	0	0	0	0	0	3171
3.2	50688	0	0	0	0	0	0	3048
3.2	50832	0	0	0	0	0	0	3144
3.2	50976	0	0	0	0	0	0	3141
3.2	51120	0	0	0	0	0	0	3168
3.2	51264	0	0	0	0	0	0	3204
3.2	51408	0	0	0	0	0	0	3300
3.2	51552	0	0	0	0	0	0	3261
3.2	51696	0	0	0	0	0	0	3369
3.2	51840	0	0	0	0	0	0	3189
3.2	51984	0	0	0	0	0	0	3273
3.2	52128	0	0	0	0	0	0	3093
3.2	52272	0	0	0	0	0	0	3063
3.2	52416	0	0	0	0	0	0	3174
3.2	52560	0	0	0	0	0	0	3366
3.2	52704	0	0	0	0	0	0	3303
3.2	52848	0	0	0	0	0	0	3273
3.2	52992	0	0	0	0	0	0	3174
3.2	53136	0	0	0	0	0	0	3189
3.2	53280	0	0	0	0	0	0	3204
3.2	53424	0	0	0	0	0	0	3171
3.2	53568	0	0	0	0	0	0	3189
3.2	53712	0	0	0	0	0	0	3171
3.2	53856	0	0	0	0	0	0	3093
3.2	54000	0	0	0	0	0	0	3135
3.2	54144	0	0	0	0	0	0	3231
3.2	54288	0	0	0	0	0	0	3171
3.2	54432	0	0	0	0	0	0	3081
3.2	54576	0	0	0	0	0	0	3138
3.2	54720	0	0	0	0	0	0	3063
3.2	54864	0	0	0	0	0	0	3024
3.2	55008	0	0	0	0	0	0	3132
3.2	55152	0	0	0	0	0	0	3336
3.2	55296	0	0	0	0	0	0	3273
3.2	55440	0	0	0	0	0	0	3204
3.2	55584	0	0	0	0	0	0	3219
3.2	55728	0	0	0	0	0	0	3186
3.2	55872	0	0	0	0	0	0	3042
3.2	56016	0	0	0	0	0	0	3123
3.2	56160	0	0	0	0	0	0	3060
3.2	56304	0	0	0	0	0	0	3030
3.2	56448	0	0	0	0	0	0	2964
3.2	56592	0	0	0	0	0	0	3087
3.2	56736	0	0	0	0	0	0	3033
3.2	56880	0	0	0	0	0	0	3129
3.2	57024	0	0	0	0	0	0	3162
3.2	57168	0	0	0	0	0	0	3237
3.2	57312	0	0	0	0	0	0	3213
3.2	57456	0	0	0	0	0	0	3231
3.2	57600	0	0	0	0	0	0	3228
3.2	57744	0	0	0	0	0	0	3120
3.2	57888	0	0	0	0	0	0	3189
3.2	58032	0	0	0	0	0	0	3228
3.2	58176	0	0	0	0	0	0	3228
3.2	58320	0	0	0	0	0	0	3222
3.2	58464	0	0	0	0	0	0	3060
3.2	58608	0	0	0	0	0	0	3183
3.2	58752	0	0	0	0	0	0	3189
3.2	58896	0	0	0	0	0	0	3087
3.2	59040	0	0	0	0	0	0	3159
3.2	59184	0	0	0	0	0	0	3138
3.2	59328	0	0	0	0	0	0	3078
3.2	59472	0	0	0	0	0	0	3204
3.2	59616	0	0	0	0	0	0	3138
3.2	59760	0	0	0	0	0	0	3243
3.2	59904	0	0	0	0	0	0	3318
3.2	60048	0	0	0	0	0	0	3384
3.2	60192	0	0	0	0	0	0	3369
3.2	60336	0	0	0	0	0	0	3258
3.2	60480	0	0	0	0	0	0	3201
3.2	60624	0	0	0	0	0	0	3201
3.2	60768	0	0	0	0	0	0	3138
3.2	60912	0	0	0	0	0	0	3342
3.2	61056	0	0	0	0	0	0	3174
3.2	61200	0	0	0	0	0	0	3243
3.2	61344	0	0	0	0	0	0	3171
3.2	61488	0	0	0	0	0	0	3219
3.2	61632	0	0	0	0	0	0	3300
3.2	61776	0	0	0	0	0	0	3174
3.2	61920	0	0	0	0	0	0	3228
3.2	62064	0	0	0	0	0	0	3306
3.2	62208	0	0	0	0	0	0	3255
3.2	62352	0	0	0	0	0	0	3339
3.2	62496	0	0	0	0	0	0	3255
3.2	62640	0	0	0	0	0	0	3252
3.2	62784	0	0	0	0	0	0	3180
3.2	62928	0	0	0	0	0	0	3135
3.2	63072	0	0	0	0	0	0	3201
3.2	63216	0	0	0	0	0	0	3261
3.2	63360	0	0	0	0	0	0	3231
3.2	63504	0	0	0	0	0	0	3177
3.2	63648	0	0	0	0	0	0	3228
3.2	63792	0	0	0	0	0	0	3351
3.2	63936	0	0	0	0	0	0	3315
3.2	64080	0	0	0	0	0	0	3138
3.2	64224	0	0	0	0	0	0	3192
3.2	64368	0	0	0	0	0	0	3156
3.2	64512	0	0	0	0	0	0	2976
3.2	64656	0	0	0	0	0	0	3024
3.2	64800	0	0	0	0	0	0	3180
3.2	64944	0	0	0	0	0	0	3210
3.2	65088	0	0	0	0	0	0	3138
3.2	65232	0	0	0	0	0	0	3045
3.2	65376	0	0	0	0	0	0	3252
3.2	65520	0	0	0	0	0	0	3087
3.2	65664	0	0	0	0	0	0	3078
3.2	65808	0	0	0	0	0	0	3129
3.2	65952	0	0	0	0	0	0	3054
3.2	66096	0	0	0	0	0	0	3114
3.2	66240	0	0	0	0	0	0	3252
3.2	66384	0	0	0	0	0	0	3246
3.2	66528	0	0	0	0	0	0	3258
3.2	66672	0	0	0	0	0	0	3168
3.2	66816	0	0	0	0	0	0	3090
3.2	66960	0	0	0	0	0	0	3189
3.2	67104	0	0	0	0	0	0	3273
3.2	67248	0	0	0	0	0	0	3258
3.2	67392	0	0	0	0	0	0	3150
3.2	67536	0	0	0	0	0	0	3249
3.2	67680	0	0	0	0	0	0	3084
3.2	67824	0	0	0	0	0	0	2955
3.2	67968	0	0	0	0	0	0	3012
3.2	68112	0	0	0	0	0	0	3177
3.2	68256	0	0	0	0	0	0	3273
3.2	68400	0	0	0	0	0	0	3216
3.2	68544	0	0	0	0	0	0	3147
3.2	68688	0	0	0	0	0	0	3138
3.2	68832	0	0	0	0	0	0	3150
3.2	68976	0	0	0	0	0	0	3132
3.2	69120	0	0	0	0	0	0	3090
4.1	43344	0	51	0	51	51	477.521	2337
4.1	43488	0	47	0	47	47	481.438	2637
4.1	43632	0	46	0	46	46	447.476	2538
4.1	43776	0	41	0	41	41	148.226	2619
4.1	43920	0	38	0	38	38	382.428	2487
4.1	44064	0	35	0	35	35	131.207	2499
4.1	44208	0	34	0	34	34	216.305	2256
4.1	44352	0	31	0	31	31	149.182	2178
4.1	44496	0	27	0	27	27	357.341	2181
4.1	44640	0	24	0	24	24	98.1229	2082
4.1	44784	0	21	0	21	21	141.193	2118
4.1	44928	0	18	0	18	18	15.0222	2166
4.1	45072	0	15	0	15	15	45.0667	2112
4.1	45216	0	14	0	14	14	191.213	2259
4.1	45360	0	11	0	11	11	45.0667	2235
4.1	45504	0	8	0	8	8	0	2313
4.1	45648	0	6	0	6	6	53.0573	2313
4.1	45792	0	2	0	2	2	0	2190
4.1	45936	0	1	0	1	1	0	2061
4.1	46080	0	1	0	1	1	0	1971
4.1	46224	0	1	0	1	1	0	2025
4.1	46368	0	0	0	0	0	0	2040
4.1	46512	0	0	0	0	0	0	2070
4.1	46656	0	0	0	0	0	0	2067
4.1	46800	0	0	0	0	0	0	2136
4.1	46944	0	0	0	0	0	0	2022
4.1	47088	0	0	0	0	0	0	2064
4.1	47232	0	0	0	0	0	0	2160
4.1	47376	0	0	0	0	0	0	2133
4.1	47520	0	0	0	0	0	0	2160
4.1	47664	0	0	0	0	0	0	2112
4.1	47808	0	0	0	0	0	0	2037
4.1	47952	0	0	0	0	0	0	2019
4.1	48096	0	0	0	0	0	0	2154
4.1	48240	0	0	0	0	0	0	2121
4.1	48384	0	0	0	0	0	0	2103
4.1	48528	0	0	0	0	0	0	2172
4.1	48672	0	0	0	0	0	0	2049
4.1	48816	0	0	0	0	0	0	2013
4.1	48960	0	0	0	0	0	0	2040
4.1	49104	0	0	0	0	0	0	2031
4.1	49248	0	0	0	0	0	0	2130
4.1	49392	0	0	0	0	0	0	2139
4.1	49536	0	0	0	0	0	0	2010
4.1	49680	0	0	0	0	0	0	2115
4.1	49824	0	0	0	0	0	0	1911
4.1	49968	0	0	0	0	0	0	2061
4.1	50112	0	0	0	0	0	0	2214
4.1	50256	0	0	0	0	0	0	2178
4.1	50400	0	0	0	0	0	0	2055
4.1	50544	0	0	0	0	0	0	2103
4.1	50688	0	0	0	0	0	0	2202
4.1	50832	0	0	0	0	0	0	2223
4.1	50976	0	0	0	0	0	0	2214
4.1	51120	0	0	0	0	0	0	2226
4.1	51264	0	0	0	0	0	0	2082
4.1	51408	0	0	0	0	0	0	2031
4.1	51552	0	0	0	0	0	0	2022
4.1	51696	0	0	0	0	0	0	2124
4.1	51840	0	0	0	0	0	0	2010
4.1	51984	0	0	0	0	0	0	2100
4.1	52128	0	0	0	0	0	0	2001
4.1	52272	0	0	0	0	0	0	2133
4.1	52416	0	0	0	0	0	0	2136
4.1	52560	0	0	0	0	0	0	2145
4.1	52704	0	0	0	0	0	0	2193
4.1	52848	0	0	0	0	0	0	2172
4.1	52992	0	0	0	0	0	0	2094
4.1	53136	0	0	0	0	0	0	2034
4.1	53280	0	0	0	0	0	0	2139
4.1	53424	0	0	0	0	0	0	2121
4.1	53568	0	0	0	0	0	0	2268
4.1	53712	0	0	0	0	0	0	2181
4.1	53856	0	0	0	0	0	0	2130
4.1	54000	0	0	0	0	0	0	2076
4.1	54144	0	0	0	0	0	0	2202
4.1	54288	0	0	0	0	0	0	2229
4.1	54432	0	0	0	0	0	0	2217
4.1	54576	0	0	0	0	0	0	2169
4.1	54720	0	0	0	0	0	0	2082
4.1	54864	0	0	0	0	0	0	2217
4.1	55008	0	0	0	0	0	0	2232
4.1	55152	0	0	0	0	0	0	2232
4.1	55296	0	0	0	0	0	0	2139
4.1	55440	0	0	0	0	0	0	2142
4.1	55584	0	0	0	0	0	0	2136
4.1	55728	0	0	0	0	0	0	2199
4.1	55872	0	0	0	0	0	0	2139
4.1	56016	0	0	0	0	0	0	2046
4.1	56160	0	0	0	0	0	0	2100
4.1	56304	0	0	0	0	0	0	2094
4.1	56448	0	0	0	0	0	0	2097
4.1	56592	0	0	0	0	0	0	2109
4.1	56736	0	0	0	0	0	0	2016
4.1	56880	0	0	0	0	0	0	2073
4.1	57024	0	0	0	0	0	0	2196
4.1	57168	0	0	0	0	0	0	2142
4.1	57312	0	0	0	0	0	0	2148
4.1	57456	0	0	0	0	0	0	2127
4.1	57600	0	0	0	0	0	0	1983
4.1	57744	0	0	0	0	0	0	2163
4.1	57888	0	0	0	0	0	0	2241
4.1	58032	0	0	0	0	0	0	2199
4.1	58176	0	0	0	0	0	0	2208
4.1	58320	0	0	0	0	0	0	2055
4.1	58464	0	0	0	0	0	0	2004
4.1	58608	0	0	0	0	0	0	2106
4.1	58752	0	0	0	0	0	0	2070
4.1	58896	0	0	0	0	0	0	2130
4.1	59040	0	0	0	0	0	0	2079
4.1	59184	0	0	0	0	0	0	2100
4.1	59328	0	0	0	0	0	0	2115
4.1	59472	0	0	0	0	0	0	2136
4.1	59616	0	0	0	0	0	0	2172
4.1	59760	0	0	0	0	0	0	2217
4.1	59904	0	0	0	0	0	0	2115
4.1	60048	0	0	0	0	0	0	2154
4.1	60192	0	0	0	0	0	0	2136
4.1	60336	0	0	0	0	0	0	2301
4.1	60480	0	0	0	0	0	0	2172
4.1	60624	0	0	0	0	0	0	2187
4.1	60768	0	0	0	0	0	0	2268
4.1	60912	0	0	0	0	0	0	2238
4.1	61056	0	0	0	0	0	0	2118
4.1	61200	0	0	0	0	0	0	2133
4.1	61344	0	0	0	0	0	0	2106
4.1	61488	0	0	0	0	0	0	2238
4.1	61632	0	0	0	0	0	0	2214
4.1	61776	0	0	0	0	0	0	2118
4.1	61920	0	0	0	0	0	0	2151
4.1	62064	0	0	0	0	0	0	2256
4.1	62208	0	0	0	0	0	0	2211
4.1	62352	0	0	0	0	0	0	2070
4.1	62496	0	0	0	0	0	0	2049
4.1	62640	0	0	0	0	0	0	2085
4.1	62784	0	0	0	0	0	0	2199
4.1	62928	0	0	0	0	0	0	2283
4.1	63072	0	0	0	0	0	0	2214
4.1	63216	0	0	0	0	0	0	2130
4.1	63360	0	0	0	0	0	0	2076
4.1	63504	0	0	0	0	0	0	2127
4.1	63648	0	0	0	0	0	0	2124
4.1	63792	0	0	0	0	0	0	2133
4.1	63936	0	0	0	0	0	0	2079
4.1	64080	0	0	0	0	0	0	2280
4.1	64224	0	0	0	0	0	0	2280
4.1	64368	0	0	0	0	0	0	2313
4.1	64512	0	0	0	0	0	0	2118
4.1	64656	0	0	0	0	0	0	2028
4.1	64800	0	0	0	0	0	0	1959
4.1	64944	0	0	0	0	0	0	2094
4.1	65088	0	0	0	0	0	0	2046
4.1	65232	0	0	0	0	0	0	2079
4.1	65376	0	0	0	0	0	0	2037
4.1	65520	0	0	0	0	0	0	1986
4.1	65664	0	0	0	0	0	0	1989
4.1	65808	0	0	0	0	0	0	2136
4.1	65952	0	0	0	0	0	0	2184
4.1	66096	0	0	0	0	0	0	2115
4.1	66240	0	0	0	0	0	0	2139
4.1	66384	0	0	0	0	0	0	2181
4.1	66528	0	0	0	0	0	0	2226
4.1	66672	0	0	0	0	0	0	2151
4.1	66816	0	0	0	0	0	0	2115
4.1	66960	0	0	0	0	0	0	2046
4.1	67104	0	0	0	0	0	0	2073
4.1	67248	0	0	0	0	0	0	2259
4.1	67392	0	0	0	0	0	0	2085
4.1	67536	0	0	0	0	0	0	2070
4.1	67680	0	0	0	0	0	0	2055
4.1	67824	0	0	0	0	0	0	2076
4.1	67968	0	0	0	0	0	0	2139
4.1	68112	0	0	0	0	0	0	2154
4.1	68256	0	0	0	0	0	0	2100
4.1	68400	0	0	0	0	0	0	2130
4.1	68544	0	0	0	0	0	0	2127
4.1	68688	0	0	0	0	0	0	2151
4.1	68832	0	0	0	0	0	0	2115
4.1	68976	0	0	0	0	0	0	2106
4.1	69120	0	0	0	0	0	0	2088
4.2	43344	0	29	0	29	29	153.272	1992
4.2	43488	0	28	0	28	28	82.1495	1968
4.2	43632	0	26	0	26	26	186.352	1932
4.2	43776	0	21	0	21	21	159.255	1923
4.2	43920	0	15	0	15	15	94.1289	1965
4.2	44064	0	14	0	14	14	90.1333	1962
4.2	44208	0	12	0	12	12	37.0816	1968
4.2	44352	0	9	0	9	9	75.1111	2082
4.2	44496	0	7	0	7	7	13.0256	1866
4.2	44640	0	3	0	3	3	28.0479	1917
4.2	44784	0	1	0	1	1	0	1941
4.2	44928	0	1	0	1	1	13.0256	2085
4.2	45072	0	1	0	1	1	13.0256	2136
4.2	45216	0	0	0	0	0	0	2037
4.2	45360	0	0	0	0	0	0	2085
4.2	45504	0	0	0	0	0	0	1986
4.2	45648	0	0	0	0	0	0	1803
4.2	45792	0	0	0	0	0	0	1881
4.2	45936	0	0	0	0	0	0	1866
4.2	46080	0	0	0	0	0	0	1824
4.2	46224	0	0	0	0	0	0	1716
4.2	46368	0	0	0	0	0	0	1704
4.2	46512	0	0	0	0	0	0	1779
4.2	46656	0	0	0	0	0	0	1854
4.2	46800	0	0	0	0	0	0	1869
4.2	46944	0	0	0	0	0	0	1818
4.2	47088	0	0	0	0	0	0	1806
4.2	47232	0	0	0	0	0	0	1737
4.2	47376	0	0	0	0	0	0	1923
4.2	47520	0	0	0	0	0	0	1833
4.2	47664	0	0	0	0	0	0	1761
4.2	47808	0	0	0	0	0	0	1818
4.2	47952	0	0	0	0	0	0	1890
4.2	48096	0	0	0	0	0	0	1866
4.2	48240	0	0	0	0	0	0	1743
4.2	48384	0	0	0	0	0	0	1908
4.2	48528	0	0	0	0	0	0	1866
4.2	48672	0	0	0	0	0	0	1848
4.2	48816	0	0	0	0	0	0	1875
4.2	48960	0	0	0	0	0	0	1869
4.2	49104	0	0	0	0	0	0	1962
4.2	49248	0	0	0	0	0	0	1845
4.2	49392	0	0	0	0	0	0	1920
4.2	49536	0	0	0	0	0	0	1911
4.2	49680	0	0	0	0	0	0	1875
4.2	49824	0	0	0	0	0	0	1929
4.2	49968	0	0	0	0	0	0	1953
4.2	50112	0	0	0	0	0	0	1899
4.2	50256	0	0	0	0	0	0	1890
4.2	50400	0	0	0	0	0	0	1758
4.2	50544	0	0	0	0	0	0	1791
4.2	50688	0	0	0	0	0	0	1851
4.2	50832	0	0	0	0	0	0	1962
4.2	50976	0	0	0	0	0	0	1968
4.2	51120	0	0	0	0	0	0	1935
4.2	51264	0	0	0	0	0	0	1965
4.2	51408	0	0	0	0	0	0	1977
4.2	51552	0	0	0	0	0	0	1914
4.2	51696	0	0	0	0	0	0	1854
4.2	51840	0	0	0	0	0	0	1905
4.2	51984	0	0	0	0	0	0	1836
4.2	52128	0	0	0	0	0	0	1752
4.2	52272	0	0	0	0	0	0	1968
4.2	52416	0	0	0	0	0	0	1860
4.2	52560	0	0	0	0	0	0	1893
4.2	52704	0	0	0	0	0	0	1983
4.2	52848	0	0	0	0	0	0	1962
4.2	52992	0	0	0	0	0	0	1944
4.2	53136	0	0	0	0	0	0	1824
4.2	53280	0	0	0	0	0	0	1797
4.2	53424	0	0	0	0	0	0	1809
4.2	53568	0	0	0	0	0	0	1809
4.2	53712	0	0	0	0	0	0	1773
4.2	53856	0	0	0	0	0	0	1836
4.2	54000	0	0	0	0	0	0	1773
4.2	54144	0	0	0	0	0	0	1932
4.2	54288	0	0	0	0	0	0	1917
4.2	54432	0	0	0	0	0	0	1812
4.2	54576	0	0	0	0	0	0	1794
4.2	54720	0	0	0	0	0	0	1812
4.2	54864	0	0	0	0	0	0	1947
4.2	55008	0	0	0	0	0	0	1887
4.2	55152	0	0	0	0	0	0	1887
4.2	55296	0	0	0	0	0	0	1839
4.2	55440	0	0	0	0	0	0	1911
4.2	55584	0	0	0	0	0	0	1893
4.2	55728	0	0	0	0	0	0	1977
4.2	55872	0	0	0	0	0	0	2001
4.2	56016	0	0	0	0	0	0	1938
4.2	56160	0	0	0	0	0	0	1845
4.2	56304	0	0	0	0	0	0	1890
4.2	56448	0	0	0	0	0	0	1953
4.2	56592	0	0	0	0	0	0	1935
4.2	56736	0	0	0	0	0	0	1974
4.2	56880	0	0	0	0	0	0	1968
4.2	57024	0	0	0	0	0	0	1962
4.2	57168	0	0	0	0	0	0	1941
4.2	57312	0	0	0	0	0	0	1953
4.2	57456	0	0	0	0	0	0	1902
4.2	57600	0	0	0	0	0	0	1986
4.2	57744	0	0	0	0	0	0	1881
4.2	57888	0	0	0	0	0	0	1806
4.2	58032	0	0	0	0	0	0	1854
4.2	58176	0	0	0	0	0	0	1884
4.2	58320	0	0	0	0	0	0	2064
4.2	58464	0	0	0	0	0	0	1965
4.2	58608	0	0	0	0	0	0	1974
4.2	58752	0	0	0	0	0	0	1947
4.2	58896	0	0	0	0	0	0	1881
4.2	59040	0	0	0	0	0	0	1926
4.2	59184	0	0	0	0	0	0	1857
4.2	59328	0	0	0	0	0	0	1863
4.2	59472	0	0	0	0	0	0	1920
4.2	59616	0	0	0	0	0	0	1887
4.2	59760	0	0	0	0	0	0	1953
4.2	59904	0	0	0	0	0	0	2046
4.2	60048	0	0	0	0	0	0	1866
4.2	60192	0	0	0	0	0	0	1821
4.2	60336	0	0	0	0	0	0	1722
4.2	60480	0	0	0	0	0	0	1755
4.2	60624	0	0	0	0	0	0	1842
4.2	60768	0	0	0	0	0	0	1818
4.2	60912	0	0	0	0	0	0	1785
4.2	61056	0	0	0	0	0	0	1860
4.2	61200	0	0	0	0	0	0	1938
4.2	61344	0	0	0	0	0	0	1914
4.2	61488	0	0	0	0	0	0	1914
4.2	61632	0	0	0	0	0	0	2043
4.2	61776	0	0	0	0	0	0	1998
4.2	61920	0	0	0	0	0	0	1914
4.2	62064	0	0	0	0	0	0	1890
4.2	62208	0	0	0	0	0	0	1881
4.2	62352	0	0	0	0	0	0	1935
4.2	62496	0	0	0	0	0	0	1923
4.2	62640	0	0	0	0	0	0	1872
4.2	62784	0	0	0	0	0	0	1926
4.2	62928	0	0	0	0	0	0	1914
4.2	63072	0	0	0	0	0	0	1941
4.2	63216	0	0	0	0	0	0	1905
4.2	63360	0	0	0	0	0	0	1851
4.2	63504	0	0	0	0	0	0	1812
4.2	63648	0	0	0	0	0	0	1830
4.2	63792	0	0	0	0	0	0	1812
4.2	63936	0	0	0	0	0	0	1779
4.2	64080	0	0	0	0	0	0	1821
4.2	64224	0	0	0	0	0	0	1788
4.2	64368	0	0	0	0	0	0	1740
4.2	64512	0	0	0	0	0	0	1842
4.2	64656	0	0	0	0	0	0	1896
4.2	64800	0	0	0	0	0	0	2058
4.2	64944	0	0	0	0	0	0	1935
4.2	65088	0	0	0	0	0	0	1881
4.2	65232	0	0	0	0	0	0	1905
4.2	65376	0	0	0	0	0	0	1839
4.2	65520	0	0	0	0	0	0	1848
4.2	65664	0	0	0	0	0	0	1941
4.2	65808	0	0	0	0	0	0	2112
4.2	65952	0	0	0	0	0	0	2019
4.2	66096	0	0	0	0	0	0	2007
4.2	66240	0	0	0	0	0	0	1782
4.2	66384	0	0	0	0	0	0	1938
4.2	66528	0	0	0	0	0	0	1863
4.2	66672	0	0	0	0	0	0	1872
4.2	66816	0	0	0	0	0	0	1911
4.2	66960	0	0	0	0	0	0	1794
4.2	67104	0	0	0	0	0	0	1764
4.2	67248	0	0	0	0	0	0	1767
4.2	67392	0	0	0	0	0	0	1866
4.2	67536	0	0	0	0	0	0	1917
4.2	67680	0	0	0	0	0	0	1791
4.2	67824	0	0	0	0	0	0	1851
4.2	67968	0	0	0	0	0	0	1926
4.2	68112	0	0	0	0	0	0	1878
4.2	68256	0	0	0	0	0	0	1911
4.2	68400	0	0	0	0	0	0	1902
4.2	68544	0	0	0	0	0	0	1905
4.2	68688	0	0	0	0	0	0	1893
4.2	68832	0	0	0	0	0	0	1884
4.2	68976	0	0	0	0	0	0	1902
4.2	69120	0	0	0	0	0	0	1833
5.1	43344	0	66	0	66	66	1.33333	4134
5.1	43488	0	62	0	62	62	1.33333	4035
5.1	43632	0	57	0	57	57	1.33333	4116
5.1	43776	0	57	0	57	57	1.33333	4191
5.1	43920	0	48	0	48	48	0	4122
5.1	44064	0	42	0	42	42	0	4161
5.1	44208	0	39	0	39	39	0	4206
5.1	44352	0	38	0	38	38	0	4122
5.1	44496	0	33	0	33	33	0	4149
5.1	44640	0	29	0	29	29	0	4233
5.1	44784	0	26	0	26	26	0	4248
5.1	44928	0	20	0	20	20	0	4146
5.1	45072	0	16	0	16	16	0	4149
5.1	45216	0	13	0	13	13	0	4098
5.1	45360	0	13	0	13	13	0	4095
5.1	45504	0	10	0	10	10	0	4089
5.1	45648	0	8	0	8	8	0	4059
5.1	45792	0	6	0	6	6	0	4020
5.1	45936	0	3	0	3	3	0	4227
5.1	46080	0	2	0	2	2	0	4119
5.1	46224	0	1	0	1	1	0	4083
5.1	46368	0	0	0	0	0	0	4128
5.1	46512	0	0	0	0	0	0	4056
5.1	46656	0	0	0	0	0	0	4023
5.1	46800	0	0	0	0	0	0	4050
5.1	46944	0	0	0	0	0	0	4125
5.1	47088	0	0	0	0	0	0	4056
5.1	47232	0	0	0	0	0	0	4119
5.1	47376	0	0	0	0	0	0	4092
5.1	47520	0	0	0	0	0	0	3936
5.1	47664	0	0	0	0	0	0	3936
5.1	47808	0	0	0	0	0	0	3954
5.1	47952	0	0	0	0	0	0	3993
5.1	48096	0	0	0	0	0	0	4053
5.1	48240	0	0	0	0	0	0	4059
5.1	48384	0	0	0	0	0	0	3927
5.1	48528	0	0	0	0	0	0	4152
5.1	48672	0	0	0	0	0	0	4209
5.1	48816	0	0	0	0	0	0	4245
5.1	48960	0	0	0	0	0	0	4200
5.1	49104	0	0	0	0	0	0	4413
5.1	49248	0	0	0	0	0	0	4173
5.1	49392	0	0	0	0	0	0	4101
5.1	49536	0	0	0	0	0	0	4020
5.1	49680	0	0	0	0	0	0	3921
5.1	49824	0	0	0	0	0	0	4020
5.1	49968	0	0	0	0	0	0	3963
5.1	50112	0	0	0	0	0	0	3852
5.1	50256	0	0	0	0	0	0	4026
5.1	50400	0	0	0	0	0	0	4008
5.1	50544	0	0	0	0	0	0	3924
5.1	50688	0	0	0	0	0	0	4035
5.1	50832	0	0	0	0	0	0	3927
5.1	50976	0	0	0	0	0	0	3939
5.1	51120	0	0	0	0	0	0	3996
5.1	51264	0	0	0	0	0	0	4005
5.1	51408	0	0	0	0	0	0	4020
5.1	51552	0	0	0	0	0	0	4059
5.1	51696	0	0	0	0	0	0	4200
5.1	51840	0	0	0	0	0	0	4038
5.1	51984	0	0	0	0	0	0	4053
5.1	52128	0	0	0	0	0	0	4053
5.1	52272	0	0	0	0	0	0	4179
5.1	52416	0	0	0	0	0	0	3936
5.1	52560	0	0	0	0	0	0	3945
5.1	52704	0	0	0	0	0	0	4119
5.1	52848	0	0	0	0	0	0	3936
5.1	52992	0	0	0	0	0	0	3942
5.1	53136	0	0	0	0	0	0	4017
5.1	53280	0	0	0	0	0	0	3996
5.1	53424	0	0	0	0	0	0	4014
5.1	53568	0	0	0	0	0	0	4197
5.1	53712	0	0	0	0	0	0	4107
5.1	53856	0	0	0	0	0	0	4011
5.1	54000	0	0	0	0	0	0	4209
5.1	54144	0	0	0	0	0	0	4206
5.1	54288	0	0	0	0	0	0	4116
5.1	54432	0	0	0	0	0	0	4188
5.1	54576	0	0	0	0	0	0	4284
5.1	54720	0	0	0	0	0	0	4149
5.1	54864	0	0	0	0	0	0	4194
5.1	55008	0	0	0	0	0	0	4176
5.1	55152	0	0	0	0	0	0	4029
5.1	55296	0	0	0	0	0	0	4083
5.1	55440	0	0	0	0	0	0	4182
5.1	55584	0	0	0	0	0	0	4119
5.1	55728	0	0	0	0	0	0	4185
5.1	55872	0	0	0	0	0	0	4110
5.1	56016	0	0	0	0	0	0	4122
5.1	56160	0	0	0	0	0	0	4299
5.1	56304	0	0	0	0	0	0	4140
5.1	56448	0	0	0	0	0	0	4008
5.1	56592	0	0	0	0	0	0	3975
5.1	56736	0	0	0	0	0	0	4155
5.1	56880	0	0	0	0	0	0	4080
5.1	57024	0	0	0	0	0	0	4119
5.1	57168	0	0	0	0	0	0	4197
5.1	57312	0	0	0	0	0	0	4212
5.1	57456	0	0	0	0	0	0	4218
5.1	57600	0	0	0	0	0	0	4047
5.1	57744	0	0	0	0	0	0	4089
5.1	57888	0	0	0	0	0	0	4113
5.1	58032	0	0	0	0	0	0	4098
5.1	58176	0	0	0	0	0	0	4056
5.1	58320	0	0	0	0	0	0	3918
5.1	58464	0	0	0	0	0	0	3912
5.1	58608	0	0	0	0	0	0	4101
5.1	58752	0	0	0	0	0	0	4026
5.1	58896	0	0	0	0	0	0	3744
5.1	59040	0	0	0	0	0	0	3903
5.1	59184	0	0	0	0	0	0	3948
5.1	59328	0	0	0	0	0	0	3942
5.1	59472	0	0	0	0	0	0	4026
5.1	59616	0	0	0	0	0	0	4164
5.1	59760	0	0	0	0	0	0	4179
5.1	59904	0	0	0	0	0	0	4413
5.1	60048	0	0	0	0	0	0	4014
5.1	60192	0	0	0	0	0	0	3981
5.1	60336	0	0	0	0	0	0	4098
5.1	60480	0	0	0	0	0	0	4086
5.1	60624	0	0	0	0	0	0	4116
5.1	60768	0	0	0	0	0	0	4092
5.1	60912	0	0	0	0	0	0	4101
5.1	61056	0	0	0	0	0	0	4182
5.1	61200	0	0	0	0	0	0	4275
5.1	61344	0	0	0	0	0	0	4206
5.1	61488	0	0	0	0	0	0	4119
5.1	61632	0	0	0	0	0	0	4041
5.1	61776	0	0	0	0	0	0	4221
5.1	61920	0	0	0	0	0	0	4122
5.1	62064	0	0	0	0	0	0	4080
5.1	62208	0	0	0	0	0	0	4068
5.1	62352	0	0	0	0	0	0	4128
5.1	62496	0	0	0	0	0	0	3975
5.1	62640	0	0	0	0	0	0	4155
5.1	62784	0	0	0	0	0	0	4179
5.1	62928	0	0	0	0	0	0	4176
5.1	63072	0	0	0	0	0	0	4137
5.1	63216	0	0	0	0	0	0	4116
5.1	63360	0	0	0	0	0	0	4032
5.1	63504	0	0	0	0	0	0	3990
5.1	63648	0	0	0	0	0	0	4332
5.1	63792	0	0	0	0	0	0	4179
5.1	63936	0	0	0	0	0	0	4107
5.1	64080	0	0	0	0	0	0	4149
5.1	64224	0	0	0	0	0	0	4155
5.1	64368	0	0	0	0	0	0	3897
5.1	64512	0	0	0	0	0	0	3801
5.1	64656	0	0	0	0	0	0	3930
5.1	64800	0	0	0	0	0	0	3939
5.1	64944	0	0	0	0	0	0	4029
5.1	65088	0	0	0	0	0	0	3999
5.1	65232	0	0	0	0	0	0	4128
5.1	65376	0	0	0	0	0	0	4131
5.1	65520	0	0	0	0	0	0	3918
5.1	65664	0	0	0	0	0	0	3921
5.1	65808	0	0	0	0	0	0	4143
5.1	65952	0	0	0	0	0	0	4107
5.1	66096	0	0	0	0	0	0	3999
5.1	66240	0	0	0	0	0	0	4065
5.1	66384	0	0	0	0	0	0	4146
5.1	66528	0	0	0	0	0	0	4131
5.1	66672	0	0	0	0	0	0	3984
5.1	66816	0	0	0	0	0	0	4137
5.1	66960	0	0	0	0	0	0	4131
5.1	67104	0	0	0	0	0	0	4155
5.1	67248	0	0	0	0	0	0	4023
5.1	67392	0	0	0	0	0	0	4026
5.1	67536	0	0	0	0	0	0	3969
5.1	67680	0	0	0	0	0	0	4218
5.1	67824	0	0	0	0	0	0	4113
5.1	67968	0	0	0	0	0	0	3969
5.1	68112	0	0	0	0	0	0	3948
5.1	68256	0	0	0	0	0	0	3972
5.1	68400	0	0	0	0	0	0	4026
5.1	68544	0	0	0	0	0	0	3906
5.1	68688	0	0	0	0	0	0	3897
5.1	68832	0	0	0	0	0	0	3846
5.1	68976	0	0	0	0	0	0	4074
5.1	69120	0	0	0	0	0	0	3879
6.3	43344	521	2680	31	2649	3201	57627.8	12664
6.3	43488	329	2691	40	2651	3020	50752	12521
6.3	43632	285	2603	4	2599	2888	45649.6	11908
6.3	43776	239	2550	2	2548	2789	42205.1	11184
6.3	43920	155	2507	1	2506	2662	38030.5	11020
6.3	44064	129	2459	1	2458	2588	36699.2	11043
6.3	44208	117	2400	3	2397	2517	35568.5	10819
6.3	44352	97	2356	1	2355	2453	33643	10730
6.3	44496	72	2294	0	2294	2366	31988.7	10235
6.3	44640	65	2248	0	2248	2313	30253.2	9650
6.3	44784	72	2193	0	2193	2265	29247.1	9175
6.3	44928	49	2136	0	2136	2185	28099.5	9092
6.3	45072	49	2098	1	2097	2147	27178.8	8851
6.3	45216	46	2060	0	2060	2106	26752.1	8873
6.3	45360	56	2018	0	2018	2074	26587.2	8927
6.3	45504	48	1974	0	1974	2022	25879.3	9017
6.3	45648	38	1932	0	1932	1970	25237.8	8961
6.3	45792	38	1893	0	1893	1931	24219.2	8999
6.3	45936	48	1848	0	1848	1896	23870.5	9228
6.3	46080	23	1817	0	1817	1840	22739.7	9303
6.3	46224	21	1770	0	1770	1791	21845.4	9251
6.3	46368	19	1725	0	1725	1744	21539	9060
6.3	46512	19	1688	0	1688	1707	21069.7	9423
6.3	46656	17	1644	0	1644	1661	20192.4	9345
6.3	46800	12	1610	0	1610	1622	19365.8	9538
6.3	46944	7	1570	0	1570	1577	18457.2	9659
6.3	47088	11	1527	0	1527	1538	17916.9	9490
6.3	47232	3	1489	0	1489	1492	16899.3	9437
6.3	47376	3	1429	0	1429	1432	16062.8	9497
6.3	47520	5	1395	0	1395	1400	15662.4	9299
6.3	47664	7	1360	0	1360	1367	15209.9	9224
6.3	47808	9	1322	0	1322	1331	14752.1	9379
6.3	47952	9	1279	0	1279	1288	14011.6	9304
6.3	48096	3	1239	0	1239	1242	13406	8995
6.3	48240	4	1197	0	1197	1201	12791.7	9302
6.3	48384	3	1160	0	1160	1163	11952.6	9475
6.3	48528	5	1129	0	1129	1134	11653.2	9535
6.3	48672	7	1094	0	1094	1101	11236	9409
6.3	48816	6	1053	0	1053	1059	10436.9	9427
6.3	48960	9	1009	0	1009	1018	10204.5	9303
6.3	49104	6	966	0	966	972	9600.43	9531
6.3	49248	7	940	0	940	947	9308.06	9273
6.3	49392	9	925	2	923	934	9215.02	9531
6.3	49536	7	886	0	886	893	8601.82	9497
6.3	49680	10	861	0	861	871	8264.89	9452
6.3	49824	5	821	0	821	826	7509.35	9705
6.3	49968	0	780	0	780	780	6833.29	9631
6.3	50112	0	746	0	746	746	6467.9	9655
6.3	50256	0	724	0	724	724	6209.72	9759
6.3	50400	0	687	0	687	687	5739.41	9516
6.3	50544	0	662	0	662	662	5361.18	9567
6.3	50688	0	634	0	634	634	5078.03	9678
6.3	50832	0	597	0	597	597	4688.74	9474
6.3	50976	0	563	0	563	563	4546.51	9753
6.3	51120	0	533	0	533	533	4308.23	9672
6.3	51264	0	501	0	501	501	4088.06	9642
6.3	51408	0	476	0	476	476	3687.91	9522
6.3	51552	0	450	0	450	450	3382.64	9651
6.3	51696	0	422	0	422	422	3129.26	9798
6.3	51840	0	399	0	399	399	2830.02	9600
6.3	51984	0	375	0	375	375	2602.79	9618
6.3	52128	0	354	0	354	354	2419.61	9636
6.3	52272	0	326	0	326	326	2142.25	9720
6.3	52416	0	302	0	302	302	1945.03	9723
6.3	52560	0	278	0	278	278	1814.78	9606
6.3	52704	0	253	0	253	253	1513.56	9747
6.3	52848	0	232	0	232	232	1342.39	9933
6.3	52992	0	202	0	202	202	1094.19	9858
6.3	53136	0	185	0	185	185	1016.12	9756
6.3	53280	0	164	0	164	164	843.865	9681
6.3	53424	0	149	0	149	149	676.686	9939
6.3	53568	0	129	0	129	129	573.605	9777
6.3	53712	0	116	0	116	116	485.459	9678
6.3	53856	0	105	0	105	105	415.382	9588
6.3	54000	0	84	0	84	84	326.279	9411
6.3	54144	0	64	0	64	64	240.221	9651
6.3	54288	0	49	0	49	49	166.13	9828
6.3	54432	0	43	0	43	43	147.113	9663
6.3	54576	0	32	0	32	32	109.078	9600
6.3	54720	0	28	0	28	28	67.0449	9861
6.3	54864	0	22	0	22	22	46.0292	9747
6.3	55008	0	18	0	18	18	23.0145	9693
6.3	55152	0	16	0	16	16	0	9720
6.3	55296	0	15	0	15	15	0	9507
6.3	55440	0	11	0	11	11	0	9777
6.3	55584	0	9	0	9	9	0	9972
6.3	55728	0	8	0	8	8	0	9930
6.3	55872	0	7	0	7	7	0	9864
6.3	56016	0	6	0	6	6	0	9765
6.3	56160	0	5	0	5	5	0	9756
6.3	56304	0	2	0	2	2	0	9867
6.3	56448	0	2	0	2	2	0	9657
6.3	56592	0	2	0	2	2	0	9975
6.3	56736	0	1	0	1	1	0	9843
6.3	56880	0	0	0	0	0	0	9657
6.3	57024	0	0	0	0	0	0	9564
6.3	57168	0	0	0	0	0	0	9747
6.3	57312	0	0	0	0	0	0	9780
6.3	57456	0	0	0	0	0	0	9804
6.3	57600	0	0	0	0	0	0	9786
6.3	57744	0	0	0	0	0	0	9909
6.3	57888	0	0	0	0	0	0	9819
6.3	58032	0	0	0	0	0	0	9663
6.3	58176	0	0	0	0	0	0	9609
6.3	58320	0	0	0	0	0	0	9381
6.3	58464	0	0	0	0	0	0	9705
6.3	58608	0	0	0	0	0	0	9612
6.3	58752	0	0	0	0	0	0	9741
6.3	58896	0	0	0	0	0	0	9837
6.3	59040	0	0	0	0	0	0	9867
6.3	59184	0	0	0	0	0	0	9573
6.3	59328	0	0	0	0	0	0	9615
6.3	59472	0	0	0	0	0	0	9843
6.3	59616	0	0	0	0	0	0	9561
6.3	59760	0	0	0	0	0	0	9690
6.3	59904	0	0	0	0	0	0	9435
6.3	60048	0	0	0	0	0	0	9696
6.3	60192	0	0	0	0	0	0	9783
6.3	60336	0	0	0	0	0	0	9585
6.3	60480	0	0	0	0	0	0	9633
6.3	60624	0	0	0	0	0	0	9774
6.3	60768	0	0	0	0	0	0	9933
6.3	60912	0	0	0	0	0	0	9690
6.3	61056	0	0	0	0	0	0	9954
6.3	61200	0	0	0	0	0	0	9630
6.3	61344	0	0	0	0	0	0	9657
6.3	61488	0	0	0	0	0	0	9672
6.3	61632	0	0	0	0	0	0	9996
6.3	61776	0	0	0	0	0	0	9852
6.3	61920	0	0	0	0	0	0	9747
6.3	62064	0	0	0	0	0	0	9741
6.3	62208	0	0	0	0	0	0	9798
6.3	62352	0	0	0	0	0	0	10008
6.3	62496	0	0	0	0	0	0	9963
6.3	62640	0	0	0	0	0	0	9843
6.3	62784	0	0	0	0	0	0	9624
6.3	62928	0	0	0	0	0	0	9912
6.3	63072	0	0	0	0	0	0	9924
6.3	63216	0	0	0	0	0	0	9957
6.3	63360	0	0	0	0	0	0	9954
6.3	63504	0	0	0	0	0	0	9909
6.3	63648	0	0	0	0	0	0	10062
6.3	63792	0	0	0	0	0	0	9705
6.3	63936	0	0	0	0	0	0	9657
6.3	64080	0	0	0	0	0	0	9630
6.3	64224	0	0	0	0	0	0	9573
6.3	64368	0	0	0	0	0	0	9456
6.3	64512	0	0	0	0	0	0	9609
6.3	64656	0	0	0	0	0	0	9669
6.3	64800	0	0	0	0	0	0	9792
6.3	64944	0	0	0	0	0	0	9717
6.3	65088	0	0	0	0	0	0	9570
6.3	65232	0	0	0	0	0	0	9693
6.3	65376	0	0	0	0	0	0	9963
6.3	65520	0	0	0	0	0	0	9717
6.3	65664	0	0	0	0	0	0	9768
6.3	65808	0	0	0	0	0	0	9543
6.3	65952	0	0	0	0	0	0	9726
6.3	66096	0	0	0	0	0	0	9687
6.3	66240	0	0	0	0	0	0	9855
6.3	66384	0	0	0	0	0	0	9786
6.3	66528	0	0	0	0	0	0	9615
6.3	66672	0	0	0	0	0	0	9732
6.3	66816	0	0	0	0	0	0	9696
6.3	66960	0	0	0	0	0	0	9777
6.3	67104	0	0	0	0	0	0	9963
6.3	67248	0	0	0	0	0	0	9720
6.3	67392	0	0	0	0	0	0	9675
6.3	67536	0	0	0	0	0	0	9531
6.3	67680	0	0	0	0	0	0	9747
6.3	67824	0	0	0	0	0	0	9786
6.3	67968	0	0	0	0	0	0	9690
6.3	68112	0	0	0	0	0	0	9669
6.3	68256	0	0	0	0	0	0	9783
6.3	68400	0	0	0	0	0	0	9501
6.3	68544	0	0	0	0	0	0	9546
6.3	68688	0	0	0	0	0	0	9870
6.3	68832	0	0	0	0	0	0	9774
6.3	68976	0	0	0	0	0	0	9834
6.3	69120	0	0	0	0	0	0	9648
7.3	43344	0	33	0	33	33	299.709	1041
7.3	43488	0	30	0	30	30	262.627	1140
7.3	43632	0	29	0	29	29	258.636	1152
7.3	43776	0	24	0	24	24	245.497	1149
7.3	43920	0	22	0	22	22	221.441	1131
7.3	44064	0	17	0	17	17	170.393	1149
7.3	44208	0	15	0	15	15	167.342	1089
7.3	44352	0	11	0	11	11	126.268	1071
7.3	44496	0	10	0	10	10	107.259	999
7.3	44640	0	9	0	9	9	92.2418	1047
7.3	44784	0	8	0	8	8	85.1947	1110
7.3	44928	0	4	0	4	4	41.0735	1068
7.3	45072	0	3	0	3	3	45.0675	1038
7.3	45216	0	3	0	3	3	39.0782	996
7.3	45360	0	3	0	3	3	28.0479	1023
7.3	45504	0	2	0	2	2	28.0479	1041
7.3	45648	0	1	0	1	1	17.0196	1068
7.3	45792	0	1	0	1	1	15.0222	1017
7.3	45936	0	0	0	0	0	0	1017
7.3	46080	0	0	0	0	0	0	1032
7.3	46224	0	0	0	0	0	0	993
7.3	46368	0	0	0	0	0	0	1089
7.3	46512	0	0	0	0	0	0	1080
7.3	46656	0	0	0	0	0	0	1125
7.3	46800	0	0	0	0	0	0	1104
7.3	46944	0	0	0	0	0	0	1071
7.3	47088	0	0	0	0	0	0	1071
7.3	47232	0	0	0	0	0	0	1122
7.3	47376	0	0	0	0	0	0	1194
7.3	47520	0	0	0	0	0	0	1197
7.3	47664	0	0	0	0	0	0	1131
7.3	47808	0	0	0	0	0	0	1074
7.3	47952	0	0	0	0	0	0	1098
7.3	48096	0	0	0	0	0	0	1098
7.3	48240	0	0	0	0	0	0	1062
7.3	48384	0	0	0	0	0	0	1098
7.3	48528	0	0	0	0	0	0	1104
7.3	48672	0	0	0	0	0	0	1173
7.3	48816	0	0	0	0	0	0	1092
7.3	48960	0	0	0	0	0	0	1200
7.3	49104	0	0	0	0	0	0	1164
7.3	49248	0	0	0	0	0	0	1155
7.3	49392	0	0	0	0	0	0	1221
7.3	49536	0	0	0	0	0	0	1107
7.3	49680	0	0	0	0	0	0	1119
7.3	49824	0	0	0	0	0	0	1098
7.3	49968	0	0	0	0	0	0	1134
7.3	50112	0	0	0	0	0	0	1155
7.3	50256	0	0	0	0	0	0	1173
7.3	50400	0	0	0	0	0	0	1086
7.3	50544	0	0	0	0	0	0	1098
7.3	50688	0	0	0	0	0	0	1053
7.3	50832	0	0	0	0	0	0	1032
7.3	50976	0	0	0	0	0	0	1137
7.3	51120	0	0	0	0	0	0	1020
7.3	51264	0	0	0	0	0	0	1062
7.3	51408	0	0	0	0	0	0	1164
7.3	51552	0	0	0	0	0	0	1134
7.3	51696	0	0	0	0	0	0	1107
7.3	51840	0	0	0	0	0	0	1149
7.3	51984	0	0	0	0	0	0	1194
7.3	52128	0	0	0	0	0	0	1215
7.3	52272	0	0	0	0	0	0	1290
7.3	52416	0	0	0	0	0	0	1260
7.3	52560	0	0	0	0	0	0	1155
7.3	52704	0	0	0	0	0	0	1122
7.3	52848	0	0	0	0	0	0	1080
7.3	52992	0	0	0	0	0	0	1074
7.3	53136	0	0	0	0	0	0	1095
7.3	53280	0	0	0	0	0	0	1044
7.3	53424	0	0	0	0	0	0	1032
7.3	53568	0	0	0	0	0	0	1065
7.3	53712	0	0	0	0	0	0	1098
7.3	53856	0	0	0	0	0	0	1143
7.3	54000	0	0	0	0	0	0	1074
7.3	54144	0	0	0	0	0	0	1071
7.3	54288	0	0	0	0	0	0	1068
7.3	54432	0	0	0	0	0	0	1113
7.3	54576	0	0	0	0	0	0	1047
7.3	54720	0	0	0	0	0	0	1086
7.3	54864	0	0	0	0	0	0	1137
7.3	55008	0	0	0	0	0	0	1071
7.3	55152	0	0	0	0	0	0	1023
7.3	55296	0	0	0	0	0	0	1068
7.3	55440	0	0	0	0	0	0	1188
7.3	55584	0	0	0	0	0	0	1161
7.3	55728	0	0	0	0	0	0	1044
7.3	55872	0	0	0	0	0	0	1038
7.3	56016	0	0	0	0	0	0	1041
7.3	56160	0	0	0	0	0	0	1071
7.3	56304	0	0	0	0	0	0	1116
7.3	56448	0	0	0	0	0	0	1080
7.3	56592	0	0	0	0	0	0	1131
7.3	56736	0	0	0	0	0	0	1176
7.3	56880	0	0	0	0	0	0	1131
7.3	57024	0	0	0	0	0	0	1125
7.3	57168	0	0	0	0	0	0	1080
7.3	57312	0	0	0	0	0	0	1101
7.3	57456	0	0	0	0	0	0	1065
7.3	57600	0	0	0	0	0	0	1095
7.3	57744	0	0	0	0	0	0	1134
7.3	57888	0	0	0	0	0	0	1164
7.3	58032	0	0	0	0	0	0	1086
7.3	58176	0	0	0	0	0	0	1119
7.3	58320	0	0	0	0	0	0	1128
7.3	58464	0	0	0	0	0	0	1143
7.3	58608	0	0	0	0	0	0	1053
7.3	58752	0	0	0	0	0	0	1092
7.3	58896	0	0	0	0	0	0	1149
7.3	59040	0	0	0	0	0	0	1110
7.3	59184	0	0	0	0	0	0	1038
7.3	59328	0	0	0	0	0	0	1173
7.3	59472	0	0	0	0	0	0	1101
7.3	59616	0	0	0	0	0	0	1101
7.3	59760	0	0	0	0	0	0	1098
7.3	59904	0	0	0	0	0	0	1086
7.3	60048	0	0	0	0	0	0	1029
7.3	60192	0	0	0	0	0	0	1083
7.3	60336	0	0	0	0	0	0	1071
7.3	60480	0	0	0	0	0	0	1104
7.3	60624	0	0	0	0	0	0	1005
7.3	60768	0	0	0	0	0	0	1149
7.3	60912	0	0	0	0	0	0	1125
7.3	61056	0	0	0	0	0	0	1104
7.3	61200	0	0	0	0	0	0	1131
7.3	61344	0	0	0	0	0	0	1155
7.3	61488	0	0	0	0	0	0	1101
7.3	61632	0	0	0	0	0	0	1107
7.3	61776	0	0	0	0	0	0	1038
7.3	61920	0	0	0	0	0	0	1104
7.3	62064	0	0	0	0	0	0	1125
7.3	62208	0	0	0	0	0	0	1065
7.3	62352	0	0	0	0	0	0	1092
7.3	62496	0	0	0	0	0	0	1113
7.3	62640	0	0	0	0	0	0	1221
7.3	62784	0	0	0	0	0	0	1269
7.3	62928	0	0	0	0	0	0	1212
7.3	63072	0	0	0	0	0	0	1194
7.3	63216	0	0	0	0	0	0	1158
7.3	63360	0	0	0	0	0	0	1188
7.3	63504	0	0	0	0	0	0	1218
7.3	63648	0	0	0	0	0	0	1158
7.3	63792	0	0	0	0	0	0	1125
7.3	63936	0	0	0	0	0	0	1137
7.3	64080	0	0	0	0	0	0	1113
7.3	64224	0	0	0	0	0	0	1107
7.3	64368	0	0	0	0	0	0	1077
7.3	64512	0	0	0	0	0	0	1092
7.3	64656	0	0	0	0	0	0	1107
7.3	64800	0	0	0	0	0	0	1062
7.3	64944	0	0	0	0	0	0	1173
7.3	65088	0	0	0	0	0	0	1155
7.3	65232	0	0	0	0	0	0	1128
7.3	65376	0	0	0	0	0	0	1143
7.3	65520	0	0	0	0	0	0	1227
7.3	65664	0	0	0	0	0	0	1131
7.3	65808	0	0	0	0	0	0	1116
7.3	65952	0	0	0	0	0	0	1119
7.3	66096	0	0	0	0	0	0	1128
7.3	66240	0	0	0	0	0	0	1083
7.3	66384	0	0	0	0	0	0	1026
7.3	66528	0	0	0	0	0	0	1059
7.3	66672	0	0	0	0	0	0	1065
7.3	66816	0	0	0	0	0	0	1083
7.3	66960	0	0	0	0	0	0	1104
7.3	67104	0	0	0	0	0	0	1176
7.3	67248	0	0	0	0	0	0	1116
7.3	67392	0	0	0	0	0	0	1110
7.3	67536	0	0	0	0	0	0	1173
7.3	67680	0	0	0	0	0	0	1197
7.3	67824	0	0	0	0	0	0	1164
7.3	67968	0	0	0	0	0	0	1200
7.3	68112	0	0	0	0	0	0	1158
7.3	68256	0	0	0	0	0	0	1173
7.3	68400	0	0	0	0	0	0	1068
7.3	68544	0	0	0	0	0	0	1074
7.3	68688	0	0	0	0	0	0	1062
7.3	68832	0	0	0	0	0	0	1068
7.3	68976	0	0	0	0	0	0	1158
7.3	69120	0	0	0	0	0	0	1035
8.2	43344	0	40	0	40	40	207.368	1539
8.2	43488	0	37	0	37	37	165.346	1605
8.2	43632	0	32	0	32	32	124.27	1665
8.2	43776	0	26	0	26	26	168.29	1662
8.2	43920	0	22	0	22	22	130.259	1557
8.2	44064	0	19	0	19	19	104.208	1674
8.2	44208	0	18	0	18	18	206.325	1629
8.2	44352	0	16	0	16	16	97.1717	1551
8.2	44496	0	14	0	14	14	82.1495	1623
8.2	44640	0	13	0	13	13	108.201	1584
8.2	44784	0	11	0	11	11	35.0862	1548
8.2	44928	0	11	0	11	11	67.1273	1677
8.2	45072	0	8	0	8	8	24.0559	1629
8.2	45216	0	4	0	4	4	15.0222	1629
8.2	45360	0	1	0	1	1	15.0222	1671
8.2	45504	0	1	0	1	1	15.0222	1554
8.2	45648	0	1	0	1	1	17.0196	1575
8.2	45792	0	1	0	1	1	0	1554
8.2	45936	0	0	0	0	0	0	1641
8.2	46080	0	0	0	0	0	0	1578
8.2	46224	0	0	0	0	0	0	1509
8.2	46368	0	0	0	0	0	0	1497
8.2	46512	0	0	0	0	0	0	1455
8.2	46656	0	0	0	0	0	0	1485
8.2	46800	0	0	0	0	0	0	1479
8.2	46944	0	0	0	0	0	0	1644
8.2	47088	0	0	0	0	0	0	1527
8.2	47232	0	0	0	0	0	0	1557
8.2	47376	0	0	0	0	0	0	1635
8.2	47520	0	0	0	0	0	0	1605
8.2	47664	0	0	0	0	0	0	1530
8.2	47808	0	0	0	0	0	0	1548
8.2	47952	0	0	0	0	0	0	1524
8.2	48096	0	0	0	0	0	0	1551
8.2	48240	0	0	0	0	0	0	1500
8.2	48384	0	0	0	0	0	0	1494
8.2	48528	0	0	0	0	0	0	1512
8.2	48672	0	0	0	0	0	0	1608
8.2	48816	0	0	0	0	0	0	1464
8.2	48960	0	0	0	0	0	0	1485
8.2	49104	0	0	0	0	0	0	1377
8.2	49248	0	0	0	0	0	0	1497
8.2	49392	0	0	0	0	0	0	1458
8.2	49536	0	0	0	0	0	0	1593
8.2	49680	0	0	0	0	0	0	1503
8.2	49824	0	0	0	0	0	0	1587
8.2	49968	0	0	0	0	0	0	1548
8.2	50112	0	0	0	0	0	0	1509
8.2	50256	0	0	0	0	0	0	1542
8.2	50400	0	0	0	0	0	0	1527
8.2	50544	0	0	0	0	0	0	1467
8.2	50688	0	0	0	0	0	0	1461
8.2	50832	0	0	0	0	0	0	1503
8.2	50976	0	0	0	0	0	0	1500
8.2	51120	0	0	0	0	0	0	1500
8.2	51264	0	0	0	0	0	0	1458
8.2	51408	0	0	0	0	0	0	1476
8.2	51552	0	0	0	0	0	0	1473
8.2	51696	0	0	0	0	0	0	1554
8.2	51840	0	0	0	0	0	0	1542
8.2	51984	0	0	0	0	0	0	1497
8.2	52128	0	0	0	0	0	0	1554
8.2	52272	0	0	0	0	0	0	1530
8.2	52416	0	0	0	0	0	0	1509
8.2	52560	0	0	0	0	0	0	1569
8.2	52704	0	0	0	0	0	0	1575
8.2	52848	0	0	0	0	0	0	1593
8.2	52992	0	0	0	0	0	0	1506
8.2	53136	0	0	0	0	0	0	1410
8.2	53280	0	0	0	0	0	0	1431
8.2	53424	0	0	0	0	0	0	1527
8.2	53568	0	0	0	0	0	0	1554
8.2	53712	0	0	0	0	0	0	1641
8.2	53856	0	0	0	0	0	0	1509
8.2	54000	0	0	0	0	0	0	1458
8.2	54144	0	0	0	0	0	0	1506
8.2	54288	0	0	0	0	0	0	1488
8.2	54432	0	0	0	0	0	0	1572
8.2	54576	0	0	0	0	0	0	1497
8.2	54720	0	0	0	0	0	0	1512
8.2	54864	0	0	0	0	0	0	1512
8.2	55008	0	0	0	0	0	0	1458
8.2	55152	0	0	0	0	0	0	1542
8.2	55296	0	0	0	0	0	0	1530
8.2	55440	0	0	0	0	0	0	1494
8.2	55584	0	0	0	0	0	0	1443
8.2	55728	0	0	0	0	0	0	1512
8.2	55872	0	0	0	0	0	0	1569
8.2	56016	0	0	0	0	0	0	1497
8.2	56160	0	0	0	0	0	0	1470
8.2	56304	0	0	0	0	0	0	1506
8.2	56448	0	0	0	0	0	0	1518
8.2	56592	0	0	0	0	0	0	1509
8.2	56736	0	0	0	0	0	0	1473
8.2	56880	0	0	0	0	0	0	1470
8.2	57024	0	0	0	0	0	0	1560
8.2	57168	0	0	0	0	0	0	1506
8.2	57312	0	0	0	0	0	0	1503
8.2	57456	0	0	0	0	0	0	1572
8.2	57600	0	0	0	0	0	0	1647
8.2	57744	0	0	0	0	0	0	1593
8.2	57888	0	0	0	0	0	0	1539
8.2	58032	0	0	0	0	0	0	1524
8.2	58176	0	0	0	0	0	0	1650
8.2	58320	0	0	0	0	0	0	1647
8.2	58464	0	0	0	0	0	0	1497
8.2	58608	0	0	0	0	0	0	1512
8.2	58752	0	0	0	0	0	0	1587
8.2	58896	0	0	0	0	0	0	1527
8.2	59040	0	0	0	0	0	0	1524
8.2	59184	0	0	0	0	0	0	1449
8.2	59328	0	0	0	0	0	0	1440
8.2	59472	0	0	0	0	0	0	1539
8.2	59616	0	0	0	0	0	0	1509
8.2	59760	0	0	0	0	0	0	1506
8.2	59904	0	0	0	0	0	0	1509
8.2	60048	0	0	0	0	0	0	1596
8.2	60192	0	0	0	0	0	0	1575
8.2	60336	0	0	0	0	0	0	1611
8.2	60480	0	0	0	0	0	0	1677
8.2	60624	0	0	0	0	0	0	1605
8.2	60768	0	0	0	0	0	0	1545
8.2	60912	0	0	0	0	0	0	1551
8.2	61056	0	0	0	0	0	0	1620
8.2	61200	0	0	0	0	0	0	1458
8.2	61344	0	0	0	0	0	0	1548
8.2	61488	0	0	0	0	0	0	1551
8.2	61632	0	0	0	0	0	0	1494
8.2	61776	0	0	0	0	0	0	1539
8.2	61920	0	0	0	0	0	0	1503
8.2	62064	0	0	0	0	0	0	1503
8.2	62208	0	0	0	0	0	0	1458
8.2	62352	0	0	0	0	0	0	1488
8.2	62496	0	0	0	0	0	0	1590
8.2	62640	0	0	0	0	0	0	1518
8.2	62784	0	0	0	0	0	0	1524
8.2	62928	0	0	0	0	0	0	1605
8.2	63072	0	0	0	0	0	0	1548
8.2	63216	0	0	0	0	0	0	1479
8.2	63360	0	0	0	0	0	0	1437
8.2	63504	0	0	0	0	0	0	1482
8.2	63648	0	0	0	0	0	0	1383
8.2	63792	0	0	0	0	0	0	1449
8.2	63936	0	0	0	0	0	0	1440
8.2	64080	0	0	0	0	0	0	1419
8.2	64224	0	0	0	0	0	0	1467
8.2	64368	0	0	0	0	0	0	1524
8.2	64512	0	0	0	0	0	0	1506
8.2	64656	0	0	0	0	0	0	1560
8.2	64800	0	0	0	0	0	0	1536
8.2	64944	0	0	0	0	0	0	1581
8.2	65088	0	0	0	0	0	0	1524
8.2	65232	0	0	0	0	0	0	1560
8.2	65376	0	0	0	0	0	0	1536
8.2	65520	0	0	0	0	0	0	1473
8.2	65664	0	0	0	0	0	0	1488
8.2	65808	0	0	0	0	0	0	1524
8.2	65952	0	0	0	0	0	0	1488
8.2	66096	0	0	0	0	0	0	1575
8.2	66240	0	0	0	0	0	0	1656
8.2	66384	0	0	0	0	0	0	1515
8.2	66528	0	0	0	0	0	0	1434
8.2	66672	0	0	0	0	0	0	1569
8.2	66816	0	0	0	0	0	0	1485
8.2	66960	0	0	0	0	0	0	1524
8.2	67104	0	0	0	0	0	0	1536
8.2	67248	0	0	0	0	0	0	1449
8.2	67392	0	0	0	0	0	0	1572
8.2	67536	0	0	0	0	0	0	1485
8.2	67680	0	0	0	0	0	0	1500
8.2	67824	0	0	0	0	0	0	1428
8.2	67968	0	0	0	0	0	0	1554
8.2	68112	0	0	0	0	0	0	1611
8.2	68256	0	0	0	0	0	0	1560
8.2	68400	0	0	0	0	0	0	1503
8.2	68544	0	0	0	0	0	0	1503
8.2	68688	0	0	0	0	0	0	1554
8.2	68832	0	0	0	0	0	0	1557
8.2	68976	0	0	0	0	0	0	1620
8.2	69120	0	0	0	0	0	0	1491
9.3	43344	56	227	0	227	283	5825.44	4287
9.3	43488	19	217	0	217	236	4090.12	4047
9.3	43632	19	202	0	202	221	3874.06	3584
9.3	43776	18	190	0	190	208	3645.92	3493
9.3	43920	12	166	0	166	178	3034.87	3397
9.3	44064	12	136	0	136	148	2693.74	3317
9.3	44208	7	118	0	118	125	2424.41	3368
9.3	44352	2	107	0	107	109	1970.34	3291
9.3	44496	0	91	0	91	91	1698	3171
9.3	44640	0	76	0	76	76	1618.96	3220
9.3	44784	0	64	0	64	64	1300.85	3229
9.3	44928	0	56	0	56	56	1100.75	3193
9.3	45072	0	47	0	47	47	855.629	3198
9.3	45216	0	36	0	36	36	614.526	3081
9.3	45360	0	27	0	27	27	456.305	3219
9.3	45504	0	21	0	21	21	338.2	3132
9.3	45648	0	19	0	19	19	296.168	3060
9.3	45792	0	10	0	10	10	152.083	3219
9.3	45936	0	6	0	6	6	63.0476	3075
9.3	46080	0	2	0	2	2	21.0159	3156
9.3	46224	0	2	0	2	2	21.0159	3189
9.3	46368	0	2	0	2	2	21.0159	3234
9.3	46512	0	2	0	2	2	21.0159	3240
9.3	46656	0	2	0	2	2	21.0159	3255
9.3	46800	0	1	0	1	1	19.0175	3243
9.3	46944	0	0	0	0	0	0	3381
9.3	47088	0	0	0	0	0	0	3363
9.3	47232	0	0	0	0	0	0	3249
9.3	47376	0	0	0	0	0	0	3240
9.3	47520	0	0	0	0	0	0	3372
9.3	47664	0	0	0	0	0	0	3333
9.3	47808	0	0	0	0	0	0	3267
9.3	47952	0	0	0	0	0	0	3228
9.3	48096	0	0	0	0	0	0	3294
9.3	48240	0	0	0	0	0	0	3282
9.3	48384	0	0	0	0	0	0	3237
9.3	48528	0	0	0	0	0	0	3291
9.3	48672	0	0	0	0	0	0	3303
9.3	48816	0	0	0	0	0	0	3408
9.3	48960	0	0	0	0	0	0	3315
9.3	49104	0	0	0	0	0	0	3474
9.3	49248	0	0	0	0	0	0	3513
9.3	49392	0	0	0	0	0	0	3234
9.3	49536	0	0	0	0	0	0	3375
9.3	49680	0	0	0	0	0	0	3336
9.3	49824	0	0	0	0	0	0	3414
9.3	49968	0	0	0	0	0	0	3426
9.3	50112	0	0	0	0	0	0	3327
9.3	50256	0	0	0	0	0	0	3501
9.3	50400	0	0	0	0	0	0	3378
9.3	50544	0	0	0	0	0	0	3324
9.3	50688	0	0	0	0	0	0	3336
9.3	50832	0	0	0	0	0	0	3186
9.3	50976	0	0	0	0	0	0	3246
9.3	51120	0	0	0	0	0	0	3258
9.3	51264	0	0	0	0	0	0	3255
9.3	51408	0	0	0	0	0	0	3234
9.3	51552	0	0	0	0	0	0	3240
9.3	51696	0	0	0	0	0	0	3315
9.3	51840	0	0	0	0	0	0	3276
9.3	51984	0	0	0	0	0	0	3258
9.3	52128	0	0	0	0	0	0	3219
9.3	52272	0	0	0	0	0	0	3186
9.3	52416	0	0	0	0	0	0	3249
9.3	52560	0	0	0	0	0	0	3261
9.3	52704	0	0	0	0	0	0	3180
9.3	52848	0	0	0	0	0	0	3318
9.3	52992	0	0	0	0	0	0	3354
9.3	53136	0	0	0	0	0	0	3360
9.3	53280	0	0	0	0	0	0	3363
9.3	53424	0	0	0	0	0	0	3327
9.3	53568	0	0	0	0	0	0	3342
9.3	53712	0	0	0	0	0	0	3435
9.3	53856	0	0	0	0	0	0	3285
9.3	54000	0	0	0	0	0	0	3402
9.3	54144	0	0	0	0	0	0	3450
9.3	54288	0	0	0	0	0	0	3381
9.3	54432	0	0	0	0	0	0	3408
9.3	54576	0	0	0	0	0	0	3519
9.3	54720	0	0	0	0	0	0	3369
9.3	54864	0	0	0	0	0	0	3459
9.3	55008	0	0	0	0	0	0	3495
9.3	55152	0	0	0	0	0	0	3312
9.3	55296	0	0	0	0	0	0	3324
9.3	55440	0	0	0	0	0	0	3165
9.3	55584	0	0	0	0	0	0	3183
9.3	55728	0	0	0	0	0	0	3333
9.3	55872	0	0	0	0	0	0	3399
9.3	56016	0	0	0	0	0	0	3342
9.3	56160	0	0	0	0	0	0	3360
9.3	56304	0	0	0	0	0	0	3270
9.3	56448	0	0	0	0	0	0	3399
9.3	56592	0	0	0	0	0	0	3456
9.3	56736	0	0	0	0	0	0	3414
9.3	56880	0	0	0	0	0	0	3495
9.3	57024	0	0	0	0	0	0	3411
9.3	57168	0	0	0	0	0	0	3423
9.3	57312	0	0	0	0	0	0	3432
9.3	57456	0	0	0	0	0	0	3342
9.3	57600	0	0	0	0	0	0	3288
9.3	57744	0	0	0	0	0	0	3402
9.3	57888	0	0	0	0	0	0	3339
9.3	58032	0	0	0	0	0	0	3297
9.3	58176	0	0	0	0	0	0	3249
9.3	58320	0	0	0	0	0	0	3444
9.3	58464	0	0	0	0	0	0	3333
9.3	58608	0	0	0	0	0	0	3387
9.3	58752	0	0	0	0	0	0	3324
9.3	58896	0	0	0	0	0	0	3516
9.3	59040	0	0	0	0	0	0	3330
9.3	59184	0	0	0	0	0	0	3411
9.3	59328	0	0	0	0	0	0	3372
9.3	59472	0	0	0	0	0	0	3498
9.3	59616	0	0	0	0	0	0	3369
9.3	59760	0	0	0	0	0	0	3438
9.3	59904	0	0	0	0	0	0	3459
9.3	60048	0	0	0	0	0	0	3345
9.3	60192	0	0	0	0	0	0	3435
9.3	60336	0	0	0	0	0	0	3312
9.3	60480	0	0	0	0	0	0	3327
9.3	60624	0	0	0	0	0	0	3402
9.3	60768	0	0	0	0	0	0	3321
9.3	60912	0	0	0	0	0	0	3252
9.3	61056	0	0	0	0	0	0	3243
9.3	61200	0	0	0	0	0	0	3432
9.3	61344	0	0	0	0	0	0	3477
9.3	61488	0	0	0	0	0	0	3543
9.3	61632	0	0	0	0	0	0	3420
9.3	61776	0	0	0	0	0	0	3420
9.3	61920	0	0	0	0	0	0	3327
9.3	62064	0	0	0	0	0	0	3309
9.3	62208	0	0	0	0	0	0	3303
9.3	62352	0	0	0	0	0	0	3321
9.3	62496	0	0	0	0	0	0	3330
9.3	62640	0	0	0	0	0	0	3252
9.3	62784	0	0	0	0	0	0	3222
9.3	62928	0	0	0	0	0	0	3306
9.3	63072	0	0	0	0	0	0	3384
9.3	63216	0	0	0	0	0	0	3378
9.3	63360	0	0	0	0	0	0	3345
9.3	63504	0	0	0	0	0	0	3366
9.3	63648	0	0	0	0	0	0	3303
9.3	63792	0	0	0	0	0	0	3162
9.3	63936	0	0	0	0	0	0	3189
9.3	64080	0	0	0	0	0	0	3099
9.3	64224	0	0	0	0	0	0	3204
9.3	64368	0	0	0	0	0	0	3315
9.3	64512	0	0	0	0	0	0	3258
9.3	64656	0	0	0	0	0	0	3381
9.3	64800	0	0	0	0	0	0	3267
9.3	64944	0	0	0	0	0	0	3267
9.3	65088	0	0	0	0	0	0	3216
9.3	65232	0	0	0	0	0	0	3213
9.3	65376	0	0	0	0	0	0	3306
9.3	65520	0	0	0	0	0	0	3330
9.3	65664	0	0	0	0	0	0	3336
9.3	65808	0	0	0	0	0	0	3231
9.3	65952	0	0	0	0	0	0	3261
9.3	66096	0	0	0	0	0	0	3318
9.3	66240	0	0	0	0	0	0	3405
9.3	66384	0	0	0	0	0	0	3348
9.3	66528	0	0	0	0	0	0	3438
9.3	66672	0	0	0	0	0	0	3243
9.3	66816	0	0	0	0	0	0	3282
9.3	66960	0	0	0	0	0	0	3381
9.3	67104	0	0	0	0	0	0	3507
9.3	67248	0	0	0	0	0	0	3294
9.3	67392	0	0	0	0	0	0	3309
9.3	67536	0	0	0	0	0	0	3336
9.3	67680	0	0	0	0	0	0	3477
9.3	67824	0	0	0	0	0	0	3405
9.3	67968	0	0	0	0	0	0	3333
9.3	68112	0	0	0	0	0	0	3510
9.3	68256	0	0	0	0	0	0	3342
9.3	68400	0	0	0	0	0	0	3423
9.3	68544	0	0	0	0	0	0	3459
9.3	68688	0	0	0	0	0	0	3441
9.3	68832	0	0	0	0	0	0	3345
9.3	68976	0	0	0	0	0	0	3378
9.3	69120	0	0	0	0	0	0	3399
10.2	43344	0	62	0	62	62	307.801	1194
10.2	43488	0	60	0	60	60	329.744	1206
10.2	43632	0	57	0	57	57	318.713	1227
10.2	43776	0	57	0	57	57	318.713	1122
10.2	43920	0	51	0	51	51	318.713	1158
10.2	44064	0	48	0	48	48	307.683	1134
10.2	44208	0	43	0	43	43	283.627	1140
10.2	44352	0	38	0	38	38	248.541	1149
10.2	44496	0	36	0	36	36	272.492	1221
10.2	44640	0	31	0	31	31	211.459	1173
10.2	44784	0	27	0	27	27	205.368	1050
10.2	44928	0	26	0	26	26	172.382	1020
10.2	45072	0	23	0	23	23	161.352	1128
10.2	45216	0	20	0	20	20	153.265	1125
10.2	45360	0	19	0	19	19	140.239	1188
10.2	45504	0	15	0	15	15	91.1795	1101
10.2	45648	0	13	0	13	13	63.1329	1176
10.2	45792	0	11	0	11	11	50.1072	1197
10.2	45936	0	8	0	8	8	26.0513	1218
10.2	46080	0	6	0	6	6	13.0256	1248
10.2	46224	0	4	0	4	4	0	1302
10.2	46368	0	3	0	3	3	0	1260
10.2	46512	0	2	0	2	2	0	1170
10.2	46656	0	2	0	2	2	0	1149
10.2	46800	0	2	0	2	2	0	1104
10.2	46944	0	1	0	1	1	0	1098
10.2	47088	0	1	0	1	1	0	1137
10.2	47232	0	1	0	1	1	0	1074
10.2	47376	0	1	0	1	1	0	1095
10.2	47520	0	0	0	0	0	0	1125
10.2	47664	0	0	0	0	0	0	1071
10.2	47808	0	0	0	0	0	0	1101
10.2	47952	0	0	0	0	0	0	1071
10.2	48096	0	0	0	0	0	0	1104
10.2	48240	0	0	0	0	0	0	1155
10.2	48384	0	0	0	0	0	0	1068
10.2	48528	0	0	0	0	0	0	1032
10.2	48672	0	0	0	0	0	0	1038
10.2	48816	0	0	0	0	0	0	1080
10.2	48960	0	0	0	0	0	0	1026
10.2	49104	0	0	0	0	0	0	1026
10.2	49248	0	0	0	0	0	0	1128
10.2	49392	0	0	0	0	0	0	1110
10.2	49536	0	0	0	0	0	0	1065
10.2	49680	0	0	0	0	0	0	1209
10.2	49824	0	0	0	0	0	0	1185
10.2	49968	0	0	0	0	0	0	1119
10.2	50112	0	0	0	0	0	0	1047
10.2	50256	0	0	0	0	0	0	1140
10.2	50400	0	0	0	0	0	0	1197
10.2	50544	0	0	0	0	0	0	1107
10.2	50688	0	0	0	0	0	0	1065
10.2	50832	0	0	0	0	0	0	1227
10.2	50976	0	0	0	0	0	0	1170
10.2	51120	0	0	0	0	0	0	1116
10.2	51264	0	0	0	0	0	0	1101
10.2	51408	0	0	0	0	0	0	1191
10.2	51552	0	0	0	0	0	0	1173
10.2	51696	0	0	0	0	0	0	1086
10.2	51840	0	0	0	0	0	0	1143
10.2	51984	0	0	0	0	0	0	1116
10.2	52128	0	0	0	0	0	0	1188
10.2	52272	0	0	0	0	0	0	1086
10.2	52416	0	0	0	0	0	0	1044
10.2	52560	0	0	0	0	0	0	1062
10.2	52704	0	0	0	0	0	0	1110
10.2	52848	0	0	0	0	0	0	1182
10.2	52992	0	0	0	0	0	0	1110
10.2	53136	0	0	0	0	0	0	1209
10.2	53280	0	0	0	0	0	0	1146
10.2	53424	0	0	0	0	0	0	1170
10.2	53568	0	0	0	0	0	0	1167
10.2	53712	0	0	0	0	0	0	1200
10.2	53856	0	0	0	0	0	0	1185
10.2	54000	0	0	0	0	0	0	1164
10.2	54144	0	0	0	0	0	0	1098
10.2	54288	0	0	0	0	0	0	1149
10.2	54432	0	0	0	0	0	0	1113
10.2	54576	0	0	0	0	0	0	1170
10.2	54720	0	0	0	0	0	0	1161
10.2	54864	0	0	0	0	0	0	1071
10.2	55008	0	0	0	0	0	0	1083
10.2	55152	0	0	0	0	0	0	1179
10.2	55296	0	0	0	0	0	0	1218
10.2	55440	0	0	0	0	0	0	1098
10.2	55584	0	0	0	0	0	0	1041
10.2	55728	0	0	0	0	0	0	1206
10.2	55872	0	0	0	0	0	0	1260
10.2	56016	0	0	0	0	0	0	1227
10.2	56160	0	0	0	0	0	0	1152
10.2	56304	0	0	0	0	0	0	1128
10.2	56448	0	0	0	0	0	0	1101
10.2	56592	0	0	0	0	0	0	1101
10.2	56736	0	0	0	0	0	0	1167
10.2	56880	0	0	0	0	0	0	1131
10.2	57024	0	0	0	0	0	0	1104
10.2	57168	0	0	0	0	0	0	1152
10.2	57312	0	0	0	0	0	0	1101
10.2	57456	0	0	0	0	0	0	1071
10.2	57600	0	0	0	0	0	0	1152
10.2	57744	0	0	0	0	0	0	1116
10.2	57888	0	0	0	0	0	0	1125
10.2	58032	0	0	0	0	0	0	1140
10.2	58176	0	0	0	0	0	0	1146
10.2	58320	0	0	0	0	0	0	1224
10.2	58464	0	0	0	0	0	0	1245
10.2	58608	0	0	0	0	0	0	1170
10.2	58752	0	0	0	0	0	0	1095
10.2	58896	0	0	0	0	0	0	1179
10.2	59040	0	0	0	0	0	0	1212
10.2	59184	0	0	0	0	0	0	1143
10.2	59328	0	0	0	0	0	0	1191
10.2	59472	0	0	0	0	0	0	1158
10.2	59616	0	0	0	0	0	0	1095
10.2	59760	0	0	0	0	0	0	1071
10.2	59904	0	0	0	0	0	0	1056
10.2	60048	0	0	0	0	0	0	1050
10.2	60192	0	0	0	0	0	0	1035
10.2	60336	0	0	0	0	0	0	1263
10.2	60480	0	0	0	0	0	0	1098
10.2	60624	0	0	0	0	0	0	1119
10.2	60768	0	0	0	0	0	0	1167
10.2	60912	0	0	0	0	0	0	1257
10.2	61056	0	0	0	0	0	0	1272
10.2	61200	0	0	0	0	0	0	1212
10.2	61344	0	0	0	0	0	0	1101
10.2	61488	0	0	0	0	0	0	1146
10.2	61632	0	0	0	0	0	0	1167
10.2	61776	0	0	0	0	0	0	1209
10.2	61920	0	0	0	0	0	0	1170
10.2	62064	0	0	0	0	0	0	1161
10.2	62208	0	0	0	0	0	0	1101
10.2	62352	0	0	0	0	0	0	1134
10.2	62496	0	0	0	0	0	0	1143
10.2	62640	0	0	0	0	0	0	1182
10.2	62784	0	0	0	0	0	0	1053
10.2	62928	0	0	0	0	0	0	1125
10.2	63072	0	0	0	0	0	0	1122
10.2	63216	0	0	0	0	0	0	1035
10.2	63360	0	0	0	0	0	0	1074
10.2	63504	0	0	0	0	0	0	1089
10.2	63648	0	0	0	0	0	0	1107
10.2	63792	0	0	0	0	0	0	1104
10.2	63936	0	0	0	0	0	0	1167
10.2	64080	0	0	0	0	0	0	1101
10.2	64224	0	0	0	0	0	0	1146
10.2	64368	0	0	0	0	0	0	1176
10.2	64512	0	0	0	0	0	0	1215
10.2	64656	0	0	0	0	0	0	1218
10.2	64800	0	0	0	0	0	0	1125
10.2	64944	0	0	0	0	0	0	1041
10.2	65088	0	0	0	0	0	0	1044
10.2	65232	0	0	0	0	0	0	1038
10.2	65376	0	0	0	0	0	0	993
10.2	65520	0	0	0	0	0	0	1038
10.2	65664	0	0	0	0	0	0	1086
10.2	65808	0	0	0	0	0	0	1092
10.2	65952	0	0	0	0	0	0	1122
10.2	66096	0	0	0	0	0	0	1110
10.2	66240	0	0	0	0	0	0	1110
10.2	66384	0	0	0	0	0	0	1167
10.2	66528	0	0	0	0	0	0	1167
10.2	66672	0	0	0	0	0	0	1161
10.2	66816	0	0	0	0	0	0	1113
10.2	66960	0	0	0	0	0	0	1191
10.2	67104	0	0	0	0	0	0	1158
10.2	67248	0	0	0	0	0	0	1062
10.2	67392	0	0	0	0	0	0	1083
10.2	67536	0	0	0	0	0	0	1161
10.2	67680	0	0	0	0	0	0	1101
10.2	67824	0	0	0	0	0	0	1179
10.2	67968	0	0	0	0	0	0	1095
10.2	68112	0	0	0	0	0	0	1128
10.2	68256	0	0	0	0	0	0	1107
10.2	68400	0	0	0	0	0	0	1044
10.2	68544	0	0	0	0	0	0	1104
10.2	68688	0	0	0	0	0	0	1026
10.2	68832	0	0	0	0	0	0	1152
10.2	68976	0	0	0	0	0	0	1167
10.2	69120	0	0	0	0	0	0	1173
11.1	43344	0	30	0	30	30	55.1515	879
11.1	43488	0	29	0	29	29	51.165	759
11.1	43632	0	28	0	28	28	194.575	822
11.1	43776	0	26	0	26	26	42.1279	810
11.1	43920	0	22	0	22	22	27.1111	804
11.1	44064	0	21	0	21	21	22.0606	810
11.1	44208	0	17	0	17	17	0	813
11.1	44352	0	12	0	12	12	27.1111	813
11.1	44496	0	10	0	10	10	27.1111	822
11.1	44640	0	7	0	7	7	9.03704	846
11.1	44784	0	4	0	4	4	35.0883	900
11.1	44928	0	4	0	4	4	0	999
11.1	45072	0	2	0	2	2	0	1041
11.1	45216	0	1	0	1	1	0	984
11.1	45360	0	0	0	0	0	0	897
11.1	45504	0	0	0	0	0	0	852
11.1	45648	0	0	0	0	0	0	816
11.1	45792	0	0	0	0	0	0	789
11.1	45936	0	0	0	0	0	0	768
11.1	46080	0	0	0	0	0	0	882
11.1	46224	0	0	0	0	0	0	837
11.1	46368	0	0	0	0	0	0	789
11.1	46512	0	0	0	0	0	0	750
11.1	46656	0	0	0	0	0	0	786
11.1	46800	0	0	0	0	0	0	852
11.1	46944	0	0	0	0	0	0	825
11.1	47088	0	0	0	0	0	0	747
11.1	47232	0	0	0	0	0	0	792
11.1	47376	0	0	0	0	0	0	810
11.1	47520	0	0	0	0	0	0	762
11.1	47664	0	0	0	0	0	0	795
11.1	47808	0	0	0	0	0	0	846
11.1	47952	0	0	0	0	0	0	798
11.1	48096	0	0	0	0	0	0	828
11.1	48240	0	0	0	0	0	0	843
11.1	48384	0	0	0	0	0	0	759
11.1	48528	0	0	0	0	0	0	765
11.1	48672	0	0	0	0	0	0	786
11.1	48816	0	0	0	0	0	0	867
11.1	48960	0	0	0	0	0	0	792
11.1	49104	0	0	0	0	0	0	837
11.1	49248	0	0	0	0	0	0	795
11.1	49392	0	0	0	0	0	0	774
11.1	49536	0	0	0	0	0	0	789
11.1	49680	0	0	0	0	0	0	843
11.1	49824	0	0	0	0	0	0	801
11.1	49968	0	0	0	0	0	0	849
11.1	50112	0	0	0	0	0	0	858
11.1	50256	0	0	0	0	0	0	843
11.1	50400	0	0	0	0	0	0	891
11.1	50544	0	0	0	0	0	0	879
11.1	50688	0	0	0	0	0	0	876
11.1	50832	0	0	0	0	0	0	894
11.1	50976	0	0	0	0	0	0	873
11.1	51120	0	0	0	0	0	0	849
11.1	51264	0	0	0	0	0	0	840
11.1	51408	0	0	0	0	0	0	828
11.1	51552	0	0	0	0	0	0	849
11.1	51696	0	0	0	0	0	0	756
11.1	51840	0	0	0	0	0	0	750
11.1	51984	0	0	0	0	0	0	774
11.1	52128	0	0	0	0	0	0	810
11.1	52272	0	0	0	0	0	0	774
11.1	52416	0	0	0	0	0	0	855
11.1	52560	0	0	0	0	0	0	891
11.1	52704	0	0	0	0	0	0	882
11.1	52848	0	0	0	0	0	0	903
11.1	52992	0	0	0	0	0	0	819
11.1	53136	0	0	0	0	0	0	834
11.1	53280	0	0	0	0	0	0	786
11.1	53424	0	0	0	0	0	0	789
11.1	53568	0	0	0	0	0	0	798
11.1	53712	0	0	0	0	0	0	813
11.1	53856	0	0	0	0	0	0	777
11.1	54000	0	0	0	0	0	0	780
11.1	54144	0	0	0	0	0	0	765
11.1	54288	0	0	0	0	0	0	786
11.1	54432	0	0	0	0	0	0	759
11.1	54576	0	0	0	0	0	0	813
11.1	54720	0	0	0	0	0	0	804
11.1	54864	0	0	0	0	0	0	798
11.1	55008	0	0	0	0	0	0	888
11.1	55152	0	0	0	0	0	0	834
11.1	55296	0	0	0	0	0	0	855
11.1	55440	0	0	0	0	0	0	849
11.1	55584	0	0	0	0	0	0	840
11.1	55728	0	0	0	0	0	0	834
11.1	55872	0	0	0	0	0	0	753
11.1	56016	0	0	0	0	0	0	729
11.1	56160	0	0	0	0	0	0	783
11.1	56304	0	0	0	0	0	0	804
11.1	56448	0	0	0	0	0	0	846
11.1	56592	0	0	0	0	0	0	780
11.1	56736	0	0	0	0	0	0	780
11.1	56880	0	0	0	0	0	0	786
11.1	57024	0	0	0	0	0	0	825
11.1	57168	0	0	0	0	0	0	864
11.1	57312	0	0	0	0	0	0	795
11.1	57456	0	0	0	0	0	0	852
11.1	57600	0	0	0	0	0	0	804
11.1	57744	0	0	0	0	0	0	828
11.1	57888	0	0	0	0	0	0	807
11.1	58032	0	0	0	0	0	0	828
11.1	58176	0	0	0	0	0	0	825
11.1	58320	0	0	0	0	0	0	813
11.1	58464	0	0	0	0	0	0	783
11.1	58608	0	0	0	0	0	0	852
11.1	58752	0	0	0	0	0	0	915
11.1	58896	0	0	0	0	0	0	840
11.1	59040	0	0	0	0	0	0	804
11.1	59184	0	0	0	0	0	0	819
11.1	59328	0	0	0	0	0	0	777
11.1	59472	0	0	0	0	0	0	792
11.1	59616	0	0	0	0	0	0	774
11.1	59760	0	0	0	0	0	0	801
11.1	59904	0	0	0	0	0	0	888
11.1	60048	0	0	0	0	0	0	873
11.1	60192	0	0	0	0	0	0	804
11.1	60336	0	0	0	0	0	0	849
11.1	60480	0	0	0	0	0	0	846
11.1	60624	0	0	0	0	0	0	813
11.1	60768	0	0	0	0	0	0	783
11.1	60912	0	0	0	0	0	0	864
11.1	61056	0	0	0	0	0	0	795
11.1	61200	0	0	0	0	0	0	774
11.1	61344	0	0	0	0	0	0	771
11.1	61488	0	0	0	0	0	0	750
11.1	61632	0	0	0	0	0	0	765
11.1	61776	0	0	0	0	0	0	789
11.1	61920	0	0	0	0	0	0	834
11.1	62064	0	0	0	0	0	0	849
11.1	62208	0	0	0	0	0	0	798
11.1	62352	0	0	0	0	0	0	843
11.1	62496	0	0	0	0	0	0	783
11.1	62640	0	0	0	0	0	0	777
11.1	62784	0	0	0	0	0	0	828
11.1	62928	0	0	0	0	0	0	915
11.1	63072	0	0	0	0	0	0	876
11.1	63216	0	0	0	0	0	0	825
11.1	63360	0	0	0	0	0	0	894
11.1	63504	0	0	0	0	0	0	849
11.1	63648	0	0	0	0	0	0	771
11.1	63792	0	0	0	0	0	0	780
11.1	63936	0	0	0	0	0	0	804
11.1	64080	0	0	0	0	0	0	870
11.1	64224	0	0	0	0	0	0	864
11.1	64368	0	0	0	0	0	0	834
11.1	64512	0	0	0	0	0	0	786
11.1	64656	0	0	0	0	0	0	840
11.1	64800	0	0	0	0	0	0	750
11.1	64944	0	0	0	0	0	0	819
11.1	65088	0	0	0	0	0	0	819
11.1	65232	0	0	0	0	0	0	846
11.1	65376	0	0	0	0	0	0	873
11.1	65520	0	0	0	0	0	0	852
11.1	65664	0	0	0	0	0	0	873
11.1	65808	0	0	0	0	0	0	936
11.1	65952	0	0	0	0	0	0	924
11.1	66096	0	0	0	0	0	0	813
11.1	66240	0	0	0	0	0	0	822
11.1	66384	0	0	0	0	0	0	864
11.1	66528	0	0	0	0	0	0	882
11.1	66672	0	0	0	0	0	0	915
11.1	66816	0	0	0	0	0	0	831
11.1	66960	0	0	0	0	0	0	753
11.1	67104	0	0	0	0	0	0	762
11.1	67248	0	0	0	0	0	0	759
11.1	67392	0	0	0	0	0	0	783
11.1	67536	0	0	0	0	0	0	861
11.1	67680	0	0	0	0	0	0	879
11.1	67824	0	0	0	0	0	0	825
11.1	67968	0	0	0	0	0	0	810
11.1	68112	0	0	0	0	0	0	798
11.1	68256	0	0	0	0	0	0	756
11.1	68400	0	0	0	0	0	0	810
11.1	68544	0	0	0	0	0	0	717
11.1	68688	0	0	0	0	0	0	792
11.1	68832	0	0	0	0	0	0	825
11.1	68976	0	0	0	0	0	0	780
11.1	69120	0	0	0	0	0	0	771
12.3	43344	0	27	0	27	27	22.0606	1563
12.3	43488	0	26	0	26	26	22.0606	1626
12.3	43632	0	26	0	26	26	22.0606	1668
12.3	43776	0	24	0	24	24	11.0303	1656
12.3	43920	0	23	0	23	23	13.0256	1551
12.3	44064	0	19	0	19	19	0	1563
12.3	44208	0	18	0	18	18	0	1554
12.3	44352	0	18	0	18	18	0	1599
12.3	44496	0	14	0	14	14	0	1629
12.3	44640	0	12	0	12	12	0	1578
12.3	44784	0	11	0	11	11	0	1650
12.3	44928	0	7	0	7	7	0	1620
12.3	45072	0	7	0	7	7	0	1476
12.3	45216	0	7	0	7	7	0	1560
12.3	45360	0	6	0	6	6	0	1554
12.3	45504	0	6	0	6	6	0	1494
12.3	45648	0	4	0	4	4	0	1590
12.3	45792	0	1	0	1	1	0	1545
12.3	45936	0	1	0	1	1	0	1503
[truncated: 34,001 more rows]
