# Supplementary material for: GEODE: an in silico tool that translates in vitro to in vivo predictions of tuberculosis antibiotic combination efficacy
Source: Front Pharmacol. 2025 Oct 17;16:1639673. doi: 10.3389/fphar.2025.1639673 (PMC12575316; doi:10.3389/fphar.2025.1639673)
Supplement: Supplementary file 2 [file Supplementaryfile4.zip › simulation_data/BPaMZ-ANNN-min.csv]

exp	time	Int.Mtb.	Ext.Mtb.	repExtMtb	NonReplExt.Mtb.	TotMtb.	TotMtbInGranScaledRing	TotPethot
2.2	43344	0	18	0	18	18	105.259	984
2.2	43488	0	14	0	14	14	109.254	981
2.2	43632	0	10	0	10	10	79.2162	1038
2.2	43776	0	6	0	6	6	50.1118	1170
2.2	43920	0	6	0	6	6	24.0559	1140
2.2	44064	0	5	0	5	5	41.0747	1065
2.2	44208	0	2	0	2	2	0	1059
2.2	44352	0	2	0	2	2	0	1122
2.2	44496	0	2	0	2	2	0	1077
2.2	44640	0	2	0	2	2	0	1071
2.2	44784	0	2	0	2	2	0	1011
2.2	44928	0	2	0	2	2	0	1065
2.2	45072	0	2	0	2	2	0	1041
2.2	45216	0	1	0	1	1	0	1032
2.2	45360	0	1	0	1	1	0	1041
2.2	45504	0	0	0	0	0	0	1047
2.2	45648	0	0	0	0	0	0	1074
2.2	45792	0	0	0	0	0	0	1116
2.2	45936	0	0	0	0	0	0	1212
2.2	46080	0	0	0	0	0	0	1143
2.2	46224	0	0	0	0	0	0	1149
2.2	46368	0	0	0	0	0	0	1053
2.2	46512	0	0	0	0	0	0	1122
2.2	46656	0	0	0	0	0	0	1125
2.2	46800	0	0	0	0	0	0	1116
2.2	46944	0	0	0	0	0	0	999
2.2	47088	0	0	0	0	0	0	951
2.2	47232	0	0	0	0	0	0	996
2.2	47376	0	0	0	0	0	0	1071
2.2	47520	0	0	0	0	0	0	1101
2.2	47664	0	0	0	0	0	0	981
2.2	47808	0	0	0	0	0	0	1014
2.2	47952	0	0	0	0	0	0	1080
2.2	48096	0	0	0	0	0	0	1071
2.2	48240	0	0	0	0	0	0	1101
2.2	48384	0	0	0	0	0	0	1017
2.2	48528	0	0	0	0	0	0	1014
2.2	48672	0	0	0	0	0	0	1095
2.2	48816	0	0	0	0	0	0	1083
2.2	48960	0	0	0	0	0	0	1095
2.2	49104	0	0	0	0	0	0	1008
2.2	49248	0	0	0	0	0	0	1029
2.2	49392	0	0	0	0	0	0	1011
2.2	49536	0	0	0	0	0	0	1065
2.2	49680	0	0	0	0	0	0	1023
2.2	49824	0	0	0	0	0	0	942
2.2	49968	0	0	0	0	0	0	972
2.2	50112	0	0	0	0	0	0	1008
2.2	50256	0	0	0	0	0	0	1122
2.2	50400	0	0	0	0	0	0	978
2.2	50544	0	0	0	0	0	0	1059
2.2	50688	0	0	0	0	0	0	1080
2.2	50832	0	0	0	0	0	0	1065
2.2	50976	0	0	0	0	0	0	1083
2.2	51120	0	0	0	0	0	0	1032
2.2	51264	0	0	0	0	0	0	1035
2.2	51408	0	0	0	0	0	0	1146
2.2	51552	0	0	0	0	0	0	1065
2.2	51696	0	0	0	0	0	0	1065
2.2	51840	0	0	0	0	0	0	1065
2.2	51984	0	0	0	0	0	0	1038
2.2	52128	0	0	0	0	0	0	921
2.2	52272	0	0	0	0	0	0	1011
2.2	52416	0	0	0	0	0	0	1005
2.2	52560	0	0	0	0	0	0	1083
2.2	52704	0	0	0	0	0	0	1020
2.2	52848	0	0	0	0	0	0	921
2.2	52992	0	0	0	0	0	0	1011
2.2	53136	0	0	0	0	0	0	987
2.2	53280	0	0	0	0	0	0	1008
2.2	53424	0	0	0	0	0	0	1053
2.2	53568	0	0	0	0	0	0	960
2.2	53712	0	0	0	0	0	0	966
2.2	53856	0	0	0	0	0	0	1014
2.2	54000	0	0	0	0	0	0	1041
2.2	54144	0	0	0	0	0	0	1083
2.2	54288	0	0	0	0	0	0	1050
2.2	54432	0	0	0	0	0	0	1068
2.2	54576	0	0	0	0	0	0	1041
2.2	54720	0	0	0	0	0	0	1029
2.2	54864	0	0	0	0	0	0	1038
2.2	55008	0	0	0	0	0	0	1104
2.2	55152	0	0	0	0	0	0	1059
2.2	55296	0	0	0	0	0	0	1053
2.2	55440	0	0	0	0	0	0	1005
2.2	55584	0	0	0	0	0	0	1029
2.2	55728	0	0	0	0	0	0	1035
2.2	55872	0	0	0	0	0	0	1068
2.2	56016	0	0	0	0	0	0	996
2.2	56160	0	0	0	0	0	0	1092
2.2	56304	0	0	0	0	0	0	1044
2.2	56448	0	0	0	0	0	0	1029
2.2	56592	0	0	0	0	0	0	1071
2.2	56736	0	0	0	0	0	0	993
2.2	56880	0	0	0	0	0	0	933
2.2	57024	0	0	0	0	0	0	927
2.2	57168	0	0	0	0	0	0	1020
2.2	57312	0	0	0	0	0	0	987
2.2	57456	0	0	0	0	0	0	999
2.2	57600	0	0	0	0	0	0	993
2.2	57744	0	0	0	0	0	0	999
2.2	57888	0	0	0	0	0	0	1011
2.2	58032	0	0	0	0	0	0	1047
2.2	58176	0	0	0	0	0	0	1029
2.2	58320	0	0	0	0	0	0	1059
2.2	58464	0	0	0	0	0	0	1173
2.2	58608	0	0	0	0	0	0	1098
2.2	58752	0	0	0	0	0	0	1140
2.2	58896	0	0	0	0	0	0	963
2.2	59040	0	0	0	0	0	0	987
2.2	59184	0	0	0	0	0	0	900
2.2	59328	0	0	0	0	0	0	927
2.2	59472	0	0	0	0	0	0	993
2.2	59616	0	0	0	0	0	0	981
2.2	59760	0	0	0	0	0	0	978
2.2	59904	0	0	0	0	0	0	1017
2.2	60048	0	0	0	0	0	0	957
2.2	60192	0	0	0	0	0	0	999
2.2	60336	0	0	0	0	0	0	1020
2.2	60480	0	0	0	0	0	0	1038
2.2	60624	0	0	0	0	0	0	1038
2.2	60768	0	0	0	0	0	0	975
2.2	60912	0	0	0	0	0	0	1014
2.2	61056	0	0	0	0	0	0	1023
2.2	61200	0	0	0	0	0	0	1071
2.2	61344	0	0	0	0	0	0	1005
2.2	61488	0	0	0	0	0	0	1065
2.2	61632	0	0	0	0	0	0	1050
2.2	61776	0	0	0	0	0	0	987
2.2	61920	0	0	0	0	0	0	1080
2.2	62064	0	0	0	0	0	0	1056
2.2	62208	0	0	0	0	0	0	1077
2.2	62352	0	0	0	0	0	0	1065
2.2	62496	0	0	0	0	0	0	1047
2.2	62640	0	0	0	0	0	0	1047
2.2	62784	0	0	0	0	0	0	1074
2.2	62928	0	0	0	0	0	0	984
2.2	63072	0	0	0	0	0	0	1041
2.2	63216	0	0	0	0	0	0	1038
2.2	63360	0	0	0	0	0	0	999
2.2	63504	0	0	0	0	0	0	987
2.2	63648	0	0	0	0	0	0	1068
2.2	63792	0	0	0	0	0	0	1017
2.2	63936	0	0	0	0	0	0	999
2.2	64080	0	0	0	0	0	0	1023
2.2	64224	0	0	0	0	0	0	1107
2.2	64368	0	0	0	0	0	0	960
2.2	64512	0	0	0	0	0	0	1020
2.2	64656	0	0	0	0	0	0	1029
2.2	64800	0	0	0	0	0	0	999
2.2	64944	0	0	0	0	0	0	1083
2.2	65088	0	0	0	0	0	0	1014
2.2	65232	0	0	0	0	0	0	1023
2.2	65376	0	0	0	0	0	0	963
2.2	65520	0	0	0	0	0	0	1008
2.2	65664	0	0	0	0	0	0	1083
2.2	65808	0	0	0	0	0	0	1140
2.2	65952	0	0	0	0	0	0	1101
2.2	66096	0	0	0	0	0	0	1137
2.2	66240	0	0	0	0	0	0	1104
2.2	66384	0	0	0	0	0	0	1044
2.2	66528	0	0	0	0	0	0	1134
2.2	66672	0	0	0	0	0	0	1110
2.2	66816	0	0	0	0	0	0	1056
2.2	66960	0	0	0	0	0	0	1041
2.2	67104	0	0	0	0	0	0	1020
2.2	67248	0	0	0	0	0	0	1056
2.2	67392	0	0	0	0	0	0	969
2.2	67536	0	0	0	0	0	0	969
2.2	67680	0	0	0	0	0	0	993
2.2	67824	0	0	0	0	0	0	1050
2.2	67968	0	0	0	0	0	0	1044
2.2	68112	0	0	0	0	0	0	1011
2.2	68256	0	0	0	0	0	0	1020
2.2	68400	0	0	0	0	0	0	1002
2.2	68544	0	0	0	0	0	0	1146
2.2	68688	0	0	0	0	0	0	1080
2.2	68832	0	0	0	0	0	0	1017
2.2	68976	0	0	0	0	0	0	1053
2.2	69120	0	0	0	0	0	0	1005
3.2	43344	0	366	0	366	366	3135.41	3183
3.2	43488	0	320	0	320	320	2667.17	3303
3.2	43632	0	271	0	271	271	2223.21	3324
3.2	43776	0	228	0	228	228	1828.74	3345
3.2	43920	0	191	0	191	191	1508.96	3384
3.2	44064	0	156	0	156	156	1245.58	3303
3.2	44208	0	132	0	132	132	1068.58	3225
3.2	44352	0	104	0	104	104	821.239	3237
3.2	44496	0	82	0	82	82	636.236	3312
3.2	44640	0	63	0	63	63	504.93	3216
3.2	44784	0	48	0	48	48	397.895	3297
3.2	44928	0	36	0	36	36	294.436	3189
3.2	45072	0	27	0	27	27	226.714	3186
3.2	45216	0	17	0	17	17	128.147	3366
3.2	45360	0	12	0	12	12	96.7176	3195
3.2	45504	0	10	0	10	10	92.4927	3141
3.2	45648	0	7	0	7	7	67.371	3261
3.2	45792	0	6	0	6	6	60.4868	3255
3.2	45936	0	5	0	5	5	55.217	3180
3.2	46080	0	1	0	1	1	15.0222	3120
3.2	46224	0	1	0	1	1	17.0196	3210
3.2	46368	0	1	0	1	1	17.0196	3237
3.2	46512	0	1	0	1	1	17.0196	3318
3.2	46656	0	0	0	0	0	0	3297
3.2	46800	0	0	0	0	0	0	3288
3.2	46944	0	0	0	0	0	0	3336
3.2	47088	0	0	0	0	0	0	3360
3.2	47232	0	0	0	0	0	0	3273
3.2	47376	0	0	0	0	0	0	3288
3.2	47520	0	0	0	0	0	0	3267
3.2	47664	0	0	0	0	0	0	3195
3.2	47808	0	0	0	0	0	0	3132
3.2	47952	0	0	0	0	0	0	3018
3.2	48096	0	0	0	0	0	0	3129
3.2	48240	0	0	0	0	0	0	3177
3.2	48384	0	0	0	0	0	0	3312
3.2	48528	0	0	0	0	0	0	3264
3.2	48672	0	0	0	0	0	0	3039
3.2	48816	0	0	0	0	0	0	3255
3.2	48960	0	0	0	0	0	0	3276
3.2	49104	0	0	0	0	0	0	3279
3.2	49248	0	0	0	0	0	0	3216
3.2	49392	0	0	0	0	0	0	2973
3.2	49536	0	0	0	0	0	0	3015
3.2	49680	0	0	0	0	0	0	3042
3.2	49824	0	0	0	0	0	0	3093
3.2	49968	0	0	0	0	0	0	2991
3.2	50112	0	0	0	0	0	0	3042
3.2	50256	0	0	0	0	0	0	3078
3.2	50400	0	0	0	0	0	0	3144
3.2	50544	0	0	0	0	0	0	3204
3.2	50688	0	0	0	0	0	0	3147
3.2	50832	0	0	0	0	0	0	3123
3.2	50976	0	0	0	0	0	0	3132
3.2	51120	0	0	0	0	0	0	3069
3.2	51264	0	0	0	0	0	0	3075
3.2	51408	0	0	0	0	0	0	3285
3.2	51552	0	0	0	0	0	0	3240
3.2	51696	0	0	0	0	0	0	3177
3.2	51840	0	0	0	0	0	0	3087
3.2	51984	0	0	0	0	0	0	3171
3.2	52128	0	0	0	0	0	0	3168
3.2	52272	0	0	0	0	0	0	3279
3.2	52416	0	0	0	0	0	0	3168
3.2	52560	0	0	0	0	0	0	3291
3.2	52704	0	0	0	0	0	0	3075
3.2	52848	0	0	0	0	0	0	3189
3.2	52992	0	0	0	0	0	0	3111
3.2	53136	0	0	0	0	0	0	3162
3.2	53280	0	0	0	0	0	0	2991
3.2	53424	0	0	0	0	0	0	3009
3.2	53568	0	0	0	0	0	0	3144
3.2	53712	0	0	0	0	0	0	3234
3.2	53856	0	0	0	0	0	0	3171
3.2	54000	0	0	0	0	0	0	3186
3.2	54144	0	0	0	0	0	0	3120
3.2	54288	0	0	0	0	0	0	3123
3.2	54432	0	0	0	0	0	0	3258
3.2	54576	0	0	0	0	0	0	3189
3.2	54720	0	0	0	0	0	0	3219
3.2	54864	0	0	0	0	0	0	3069
3.2	55008	0	0	0	0	0	0	3126
3.2	55152	0	0	0	0	0	0	3285
3.2	55296	0	0	0	0	0	0	3288
3.2	55440	0	0	0	0	0	0	3144
3.2	55584	0	0	0	0	0	0	3081
3.2	55728	0	0	0	0	0	0	3111
3.2	55872	0	0	0	0	0	0	3045
3.2	56016	0	0	0	0	0	0	3066
3.2	56160	0	0	0	0	0	0	3072
3.2	56304	0	0	0	0	0	0	3069
3.2	56448	0	0	0	0	0	0	3036
3.2	56592	0	0	0	0	0	0	3120
3.2	56736	0	0	0	0	0	0	3057
3.2	56880	0	0	0	0	0	0	3114
3.2	57024	0	0	0	0	0	0	3039
3.2	57168	0	0	0	0	0	0	3210
3.2	57312	0	0	0	0	0	0	3252
3.2	57456	0	0	0	0	0	0	3003
3.2	57600	0	0	0	0	0	0	3099
3.2	57744	0	0	0	0	0	0	3165
3.2	57888	0	0	0	0	0	0	3099
3.2	58032	0	0	0	0	0	0	3093
3.2	58176	0	0	0	0	0	0	3333
3.2	58320	0	0	0	0	0	0	3270
3.2	58464	0	0	0	0	0	0	3084
3.2	58608	0	0	0	0	0	0	3045
3.2	58752	0	0	0	0	0	0	3099
3.2	58896	0	0	0	0	0	0	3117
3.2	59040	0	0	0	0	0	0	3186
3.2	59184	0	0	0	0	0	0	3111
3.2	59328	0	0	0	0	0	0	2979
3.2	59472	0	0	0	0	0	0	3183
3.2	59616	0	0	0	0	0	0	3225
3.2	59760	0	0	0	0	0	0	3153
3.2	59904	0	0	0	0	0	0	3093
3.2	60048	0	0	0	0	0	0	3237
3.2	60192	0	0	0	0	0	0	3237
3.2	60336	0	0	0	0	0	0	3387
3.2	60480	0	0	0	0	0	0	3270
3.2	60624	0	0	0	0	0	0	3219
3.2	60768	0	0	0	0	0	0	3120
3.2	60912	0	0	0	0	0	0	3219
3.2	61056	0	0	0	0	0	0	3309
3.2	61200	0	0	0	0	0	0	3240
3.2	61344	0	0	0	0	0	0	3228
3.2	61488	0	0	0	0	0	0	3141
3.2	61632	0	0	0	0	0	0	3291
3.2	61776	0	0	0	0	0	0	3186
3.2	61920	0	0	0	0	0	0	3291
3.2	62064	0	0	0	0	0	0	3270
3.2	62208	0	0	0	0	0	0	3105
3.2	62352	0	0	0	0	0	0	3288
3.2	62496	0	0	0	0	0	0	3417
3.2	62640	0	0	0	0	0	0	3240
3.2	62784	0	0	0	0	0	0	3147
3.2	62928	0	0	0	0	0	0	3165
3.2	63072	0	0	0	0	0	0	3120
3.2	63216	0	0	0	0	0	0	3297
3.2	63360	0	0	0	0	0	0	3228
3.2	63504	0	0	0	0	0	0	3195
3.2	63648	0	0	0	0	0	0	3264
3.2	63792	0	0	0	0	0	0	3117
3.2	63936	0	0	0	0	0	0	3222
3.2	64080	0	0	0	0	0	0	3300
3.2	64224	0	0	0	0	0	0	3168
3.2	64368	0	0	0	0	0	0	3210
3.2	64512	0	0	0	0	0	0	3138
3.2	64656	0	0	0	0	0	0	3120
3.2	64800	0	0	0	0	0	0	3081
3.2	64944	0	0	0	0	0	0	3069
3.2	65088	0	0	0	0	0	0	2988
3.2	65232	0	0	0	0	0	0	3021
3.2	65376	0	0	0	0	0	0	3045
3.2	65520	0	0	0	0	0	0	3102
3.2	65664	0	0	0	0	0	0	3225
3.2	65808	0	0	0	0	0	0	3081
3.2	65952	0	0	0	0	0	0	3198
3.2	66096	0	0	0	0	0	0	3183
3.2	66240	0	0	0	0	0	0	3225
3.2	66384	0	0	0	0	0	0	3171
3.2	66528	0	0	0	0	0	0	3252
3.2	66672	0	0	0	0	0	0	3327
3.2	66816	0	0	0	0	0	0	3264
3.2	66960	0	0	0	0	0	0	3102
3.2	67104	0	0	0	0	0	0	3159
3.2	67248	0	0	0	0	0	0	3114
3.2	67392	0	0	0	0	0	0	3168
3.2	67536	0	0	0	0	0	0	3255
3.2	67680	0	0	0	0	0	0	3231
3.2	67824	0	0	0	0	0	0	3174
3.2	67968	0	0	0	0	0	0	3237
3.2	68112	0	0	0	0	0	0	3234
3.2	68256	0	0	0	0	0	0	3192
3.2	68400	0	0	0	0	0	0	3264
3.2	68544	0	0	0	0	0	0	3384
3.2	68688	0	0	0	0	0	0	3225
3.2	68832	0	0	0	0	0	0	3180
3.2	68976	0	0	0	0	0	0	3210
3.2	69120	0	0	0	0	0	0	3174
4.1	43344	0	51	0	51	51	477.521	2337
4.1	43488	0	43	0	43	43	269.36	2358
4.1	43632	0	38	0	38	38	150.223	2355
4.1	43776	0	35	0	35	35	145.187	2307
4.1	43920	0	28	0	28	28	130.165	2229
4.1	44064	0	24	0	24	24	249.229	2160
4.1	44208	0	16	0	16	16	151.181	2199
4.1	44352	0	11	0	11	11	47.0641	2223
4.1	44496	0	7	0	7	7	38.0351	2202
4.1	44640	0	5	0	5	5	0	2220
4.1	44784	0	4	0	4	4	19.0175	2088
4.1	44928	0	2	0	2	2	21.0159	2160
4.1	45072	0	2	0	2	2	0	2145
4.1	45216	0	0	0	0	0	0	2142
4.1	45360	0	0	0	0	0	0	2028
4.1	45504	0	0	0	0	0	0	2040
4.1	45648	0	0	0	0	0	0	2064
4.1	45792	0	0	0	0	0	0	1974
4.1	45936	0	0	0	0	0	0	2007
4.1	46080	0	0	0	0	0	0	2022
4.1	46224	0	0	0	0	0	0	2001
4.1	46368	0	0	0	0	0	0	2067
4.1	46512	0	0	0	0	0	0	2052
4.1	46656	0	0	0	0	0	0	2001
4.1	46800	0	0	0	0	0	0	1950
4.1	46944	0	0	0	0	0	0	2034
4.1	47088	0	0	0	0	0	0	2028
4.1	47232	0	0	0	0	0	0	2133
4.1	47376	0	0	0	0	0	0	2178
4.1	47520	0	0	0	0	0	0	2376
4.1	47664	0	0	0	0	0	0	2370
4.1	47808	0	0	0	0	0	0	2199
4.1	47952	0	0	0	0	0	0	2193
4.1	48096	0	0	0	0	0	0	2151
4.1	48240	0	0	0	0	0	0	2088
4.1	48384	0	0	0	0	0	0	2025
4.1	48528	0	0	0	0	0	0	2052
4.1	48672	0	0	0	0	0	0	2064
4.1	48816	0	0	0	0	0	0	2025
4.1	48960	0	0	0	0	0	0	2175
4.1	49104	0	0	0	0	0	0	2157
4.1	49248	0	0	0	0	0	0	2211
4.1	49392	0	0	0	0	0	0	2265
4.1	49536	0	0	0	0	0	0	2265
4.1	49680	0	0	0	0	0	0	2076
4.1	49824	0	0	0	0	0	0	2229
4.1	49968	0	0	0	0	0	0	2133
4.1	50112	0	0	0	0	0	0	2118
4.1	50256	0	0	0	0	0	0	2088
4.1	50400	0	0	0	0	0	0	2127
4.1	50544	0	0	0	0	0	0	2145
4.1	50688	0	0	0	0	0	0	2082
4.1	50832	0	0	0	0	0	0	2070
4.1	50976	0	0	0	0	0	0	2073
4.1	51120	0	0	0	0	0	0	2022
4.1	51264	0	0	0	0	0	0	2154
4.1	51408	0	0	0	0	0	0	2088
4.1	51552	0	0	0	0	0	0	2091
4.1	51696	0	0	0	0	0	0	2079
4.1	51840	0	0	0	0	0	0	2022
4.1	51984	0	0	0	0	0	0	1923
4.1	52128	0	0	0	0	0	0	2091
4.1	52272	0	0	0	0	0	0	2130
4.1	52416	0	0	0	0	0	0	2085
4.1	52560	0	0	0	0	0	0	2013
4.1	52704	0	0	0	0	0	0	2055
4.1	52848	0	0	0	0	0	0	2082
4.1	52992	0	0	0	0	0	0	2163
4.1	53136	0	0	0	0	0	0	2157
4.1	53280	0	0	0	0	0	0	2115
4.1	53424	0	0	0	0	0	0	2151
4.1	53568	0	0	0	0	0	0	2019
4.1	53712	0	0	0	0	0	0	2115
4.1	53856	0	0	0	0	0	0	2004
4.1	54000	0	0	0	0	0	0	2007
4.1	54144	0	0	0	0	0	0	2049
4.1	54288	0	0	0	0	0	0	1983
4.1	54432	0	0	0	0	0	0	2100
4.1	54576	0	0	0	0	0	0	2226
4.1	54720	0	0	0	0	0	0	2358
4.1	54864	0	0	0	0	0	0	2340
4.1	55008	0	0	0	0	0	0	2274
4.1	55152	0	0	0	0	0	0	2253
4.1	55296	0	0	0	0	0	0	2085
4.1	55440	0	0	0	0	0	0	2124
4.1	55584	0	0	0	0	0	0	2079
4.1	55728	0	0	0	0	0	0	2178
4.1	55872	0	0	0	0	0	0	2148
4.1	56016	0	0	0	0	0	0	2202
4.1	56160	0	0	0	0	0	0	2172
4.1	56304	0	0	0	0	0	0	2133
4.1	56448	0	0	0	0	0	0	2076
4.1	56592	0	0	0	0	0	0	2082
4.1	56736	0	0	0	0	0	0	2154
4.1	56880	0	0	0	0	0	0	2223
4.1	57024	0	0	0	0	0	0	2187
4.1	57168	0	0	0	0	0	0	2097
4.1	57312	0	0	0	0	0	0	2067
4.1	57456	0	0	0	0	0	0	2055
4.1	57600	0	0	0	0	0	0	2067
4.1	57744	0	0	0	0	0	0	1965
4.1	57888	0	0	0	0	0	0	2001
4.1	58032	0	0	0	0	0	0	2130
4.1	58176	0	0	0	0	0	0	2082
4.1	58320	0	0	0	0	0	0	2088
4.1	58464	0	0	0	0	0	0	1983
4.1	58608	0	0	0	0	0	0	2163
4.1	58752	0	0	0	0	0	0	2193
4.1	58896	0	0	0	0	0	0	2208
4.1	59040	0	0	0	0	0	0	2160
4.1	59184	0	0	0	0	0	0	2166
4.1	59328	0	0	0	0	0	0	2142
4.1	59472	0	0	0	0	0	0	2058
4.1	59616	0	0	0	0	0	0	2070
4.1	59760	0	0	0	0	0	0	2241
4.1	59904	0	0	0	0	0	0	2178
4.1	60048	0	0	0	0	0	0	2262
4.1	60192	0	0	0	0	0	0	2190
4.1	60336	0	0	0	0	0	0	2178
4.1	60480	0	0	0	0	0	0	2307
4.1	60624	0	0	0	0	0	0	2295
4.1	60768	0	0	0	0	0	0	2190
4.1	60912	0	0	0	0	0	0	2226
4.1	61056	0	0	0	0	0	0	2079
4.1	61200	0	0	0	0	0	0	2190
4.1	61344	0	0	0	0	0	0	2136
4.1	61488	0	0	0	0	0	0	2085
4.1	61632	0	0	0	0	0	0	2124
4.1	61776	0	0	0	0	0	0	2148
4.1	61920	0	0	0	0	0	0	2199
4.1	62064	0	0	0	0	0	0	2154
4.1	62208	0	0	0	0	0	0	2160
4.1	62352	0	0	0	0	0	0	2181
4.1	62496	0	0	0	0	0	0	2202
4.1	62640	0	0	0	0	0	0	2130
4.1	62784	0	0	0	0	0	0	2097
4.1	62928	0	0	0	0	0	0	2082
4.1	63072	0	0	0	0	0	0	2067
4.1	63216	0	0	0	0	0	0	2043
4.1	63360	0	0	0	0	0	0	2031
4.1	63504	0	0	0	0	0	0	2106
4.1	63648	0	0	0	0	0	0	2160
4.1	63792	0	0	0	0	0	0	2124
4.1	63936	0	0	0	0	0	0	2079
4.1	64080	0	0	0	0	0	0	2109
4.1	64224	0	0	0	0	0	0	2019
4.1	64368	0	0	0	0	0	0	2103
4.1	64512	0	0	0	0	0	0	2097
4.1	64656	0	0	0	0	0	0	2130
4.1	64800	0	0	0	0	0	0	2196
4.1	64944	0	0	0	0	0	0	2124
4.1	65088	0	0	0	0	0	0	2016
4.1	65232	0	0	0	0	0	0	2043
4.1	65376	0	0	0	0	0	0	2115
4.1	65520	0	0	0	0	0	0	1995
4.1	65664	0	0	0	0	0	0	1989
4.1	65808	0	0	0	0	0	0	2103
4.1	65952	0	0	0	0	0	0	2124
4.1	66096	0	0	0	0	0	0	2088
4.1	66240	0	0	0	0	0	0	2127
4.1	66384	0	0	0	0	0	0	2172
4.1	66528	0	0	0	0	0	0	2193
4.1	66672	0	0	0	0	0	0	2157
4.1	66816	0	0	0	0	0	0	2202
4.1	66960	0	0	0	0	0	0	2205
4.1	67104	0	0	0	0	0	0	2109
4.1	67248	0	0	0	0	0	0	2016
4.1	67392	0	0	0	0	0	0	2034
4.1	67536	0	0	0	0	0	0	2016
4.1	67680	0	0	0	0	0	0	2070
4.1	67824	0	0	0	0	0	0	2040
4.1	67968	0	0	0	0	0	0	2025
4.1	68112	0	0	0	0	0	0	2118
4.1	68256	0	0	0	0	0	0	2157
4.1	68400	0	0	0	0	0	0	2046
4.1	68544	0	0	0	0	0	0	1980
4.1	68688	0	0	0	0	0	0	2010
4.1	68832	0	0	0	0	0	0	2127
4.1	68976	0	0	0	0	0	0	2109
4.1	69120	0	0	0	0	0	0	2139
4.2	43344	0	29	0	29	29	153.272	1992
4.2	43488	0	26	0	26	26	180.267	2004
4.2	43632	0	24	0	24	24	121.226	1920
4.2	43776	0	18	0	18	18	103.164	1986
4.2	43920	0	14	0	14	14	88.1417	2010
4.2	44064	0	11	0	11	11	54.1004	1998
4.2	44208	0	9	0	9	9	28.0479	1893
4.2	44352	0	7	0	7	7	26.0525	1932
4.2	44496	0	4	0	4	4	28.0479	1920
4.2	44640	0	2	0	2	2	26.0525	1854
4.2	44784	0	0	0	0	0	0	1962
4.2	44928	0	0	0	0	0	0	1962
4.2	45072	0	0	0	0	0	0	1896
4.2	45216	0	0	0	0	0	0	1866
4.2	45360	0	0	0	0	0	0	1884
4.2	45504	0	0	0	0	0	0	1791
4.2	45648	0	0	0	0	0	0	1953
4.2	45792	0	0	0	0	0	0	1863
4.2	45936	0	0	0	0	0	0	1791
4.2	46080	0	0	0	0	0	0	1857
4.2	46224	0	0	0	0	0	0	1830
4.2	46368	0	0	0	0	0	0	1899
4.2	46512	0	0	0	0	0	0	2031
4.2	46656	0	0	0	0	0	0	1995
4.2	46800	0	0	0	0	0	0	1758
4.2	46944	0	0	0	0	0	0	1938
4.2	47088	0	0	0	0	0	0	1839
4.2	47232	0	0	0	0	0	0	1800
4.2	47376	0	0	0	0	0	0	1785
4.2	47520	0	0	0	0	0	0	1821
4.2	47664	0	0	0	0	0	0	1908
4.2	47808	0	0	0	0	0	0	1935
4.2	47952	0	0	0	0	0	0	1899
4.2	48096	0	0	0	0	0	0	1911
4.2	48240	0	0	0	0	0	0	1878
4.2	48384	0	0	0	0	0	0	1848
4.2	48528	0	0	0	0	0	0	1758
4.2	48672	0	0	0	0	0	0	1833
4.2	48816	0	0	0	0	0	0	1728
4.2	48960	0	0	0	0	0	0	1701
4.2	49104	0	0	0	0	0	0	1923
4.2	49248	0	0	0	0	0	0	1887
4.2	49392	0	0	0	0	0	0	1887
4.2	49536	0	0	0	0	0	0	1839
4.2	49680	0	0	0	0	0	0	1866
4.2	49824	0	0	0	0	0	0	1827
4.2	49968	0	0	0	0	0	0	1743
4.2	50112	0	0	0	0	0	0	1722
4.2	50256	0	0	0	0	0	0	1890
4.2	50400	0	0	0	0	0	0	1806
4.2	50544	0	0	0	0	0	0	1830
4.2	50688	0	0	0	0	0	0	1836
4.2	50832	0	0	0	0	0	0	1893
4.2	50976	0	0	0	0	0	0	1824
4.2	51120	0	0	0	0	0	0	1761
4.2	51264	0	0	0	0	0	0	1920
4.2	51408	0	0	0	0	0	0	1893
4.2	51552	0	0	0	0	0	0	1887
4.2	51696	0	0	0	0	0	0	1926
4.2	51840	0	0	0	0	0	0	1893
4.2	51984	0	0	0	0	0	0	1803
4.2	52128	0	0	0	0	0	0	1893
4.2	52272	0	0	0	0	0	0	1968
4.2	52416	0	0	0	0	0	0	1806
4.2	52560	0	0	0	0	0	0	1875
4.2	52704	0	0	0	0	0	0	1848
4.2	52848	0	0	0	0	0	0	1911
4.2	52992	0	0	0	0	0	0	1896
4.2	53136	0	0	0	0	0	0	1938
4.2	53280	0	0	0	0	0	0	1836
4.2	53424	0	0	0	0	0	0	1830
4.2	53568	0	0	0	0	0	0	1818
4.2	53712	0	0	0	0	0	0	1959
4.2	53856	0	0	0	0	0	0	1965
4.2	54000	0	0	0	0	0	0	1866
4.2	54144	0	0	0	0	0	0	1845
4.2	54288	0	0	0	0	0	0	1731
4.2	54432	0	0	0	0	0	0	1758
4.2	54576	0	0	0	0	0	0	1881
4.2	54720	0	0	0	0	0	0	1839
4.2	54864	0	0	0	0	0	0	1809
4.2	55008	0	0	0	0	0	0	1809
4.2	55152	0	0	0	0	0	0	1815
4.2	55296	0	0	0	0	0	0	1821
4.2	55440	0	0	0	0	0	0	1905
4.2	55584	0	0	0	0	0	0	1803
4.2	55728	0	0	0	0	0	0	1926
4.2	55872	0	0	0	0	0	0	1989
4.2	56016	0	0	0	0	0	0	1902
4.2	56160	0	0	0	0	0	0	2028
4.2	56304	0	0	0	0	0	0	1968
4.2	56448	0	0	0	0	0	0	1974
4.2	56592	0	0	0	0	0	0	1914
4.2	56736	0	0	0	0	0	0	1938
4.2	56880	0	0	0	0	0	0	1920
4.2	57024	0	0	0	0	0	0	1920
4.2	57168	0	0	0	0	0	0	1863
4.2	57312	0	0	0	0	0	0	1833
4.2	57456	0	0	0	0	0	0	1926
4.2	57600	0	0	0	0	0	0	1941
4.2	57744	0	0	0	0	0	0	1983
4.2	57888	0	0	0	0	0	0	1866
4.2	58032	0	0	0	0	0	0	1854
4.2	58176	0	0	0	0	0	0	1914
4.2	58320	0	0	0	0	0	0	2007
4.2	58464	0	0	0	0	0	0	1950
4.2	58608	0	0	0	0	0	0	1935
4.2	58752	0	0	0	0	0	0	1911
4.2	58896	0	0	0	0	0	0	1878
4.2	59040	0	0	0	0	0	0	1926
4.2	59184	0	0	0	0	0	0	1923
4.2	59328	0	0	0	0	0	0	1941
4.2	59472	0	0	0	0	0	0	1923
4.2	59616	0	0	0	0	0	0	2010
4.2	59760	0	0	0	0	0	0	1809
4.2	59904	0	0	0	0	0	0	1761
4.2	60048	0	0	0	0	0	0	1851
4.2	60192	0	0	0	0	0	0	1938
4.2	60336	0	0	0	0	0	0	1869
4.2	60480	0	0	0	0	0	0	1830
4.2	60624	0	0	0	0	0	0	1833
4.2	60768	0	0	0	0	0	0	1827
4.2	60912	0	0	0	0	0	0	1863
4.2	61056	0	0	0	0	0	0	1926
4.2	61200	0	0	0	0	0	0	1827
4.2	61344	0	0	0	0	0	0	2019
4.2	61488	0	0	0	0	0	0	1926
4.2	61632	0	0	0	0	0	0	1938
4.2	61776	0	0	0	0	0	0	1995
4.2	61920	0	0	0	0	0	0	1938
4.2	62064	0	0	0	0	0	0	1863
4.2	62208	0	0	0	0	0	0	1881
4.2	62352	0	0	0	0	0	0	1926
4.2	62496	0	0	0	0	0	0	1779
4.2	62640	0	0	0	0	0	0	1863
4.2	62784	0	0	0	0	0	0	1986
4.2	62928	0	0	0	0	0	0	2007
4.2	63072	0	0	0	0	0	0	1917
4.2	63216	0	0	0	0	0	0	1893
4.2	63360	0	0	0	0	0	0	1935
4.2	63504	0	0	0	0	0	0	1935
4.2	63648	0	0	0	0	0	0	1965
4.2	63792	0	0	0	0	0	0	1860
4.2	63936	0	0	0	0	0	0	1776
4.2	64080	0	0	0	0	0	0	1851
4.2	64224	0	0	0	0	0	0	1776
4.2	64368	0	0	0	0	0	0	1812
4.2	64512	0	0	0	0	0	0	1848
4.2	64656	0	0	0	0	0	0	1914
4.2	64800	0	0	0	0	0	0	1854
4.2	64944	0	0	0	0	0	0	1854
4.2	65088	0	0	0	0	0	0	1929
4.2	65232	0	0	0	0	0	0	1890
4.2	65376	0	0	0	0	0	0	1923
4.2	65520	0	0	0	0	0	0	1920
4.2	65664	0	0	0	0	0	0	2055
4.2	65808	0	0	0	0	0	0	1863
4.2	65952	0	0	0	0	0	0	1899
4.2	66096	0	0	0	0	0	0	1899
4.2	66240	0	0	0	0	0	0	1773
4.2	66384	0	0	0	0	0	0	1770
4.2	66528	0	0	0	0	0	0	1866
4.2	66672	0	0	0	0	0	0	1839
4.2	66816	0	0	0	0	0	0	1836
4.2	66960	0	0	0	0	0	0	1773
4.2	67104	0	0	0	0	0	0	1806
4.2	67248	0	0	0	0	0	0	1914
4.2	67392	0	0	0	0	0	0	1788
4.2	67536	0	0	0	0	0	0	1860
4.2	67680	0	0	0	0	0	0	1779
4.2	67824	0	0	0	0	0	0	1878
4.2	67968	0	0	0	0	0	0	1848
4.2	68112	0	0	0	0	0	0	1935
4.2	68256	0	0	0	0	0	0	1905
4.2	68400	0	0	0	0	0	0	1923
4.2	68544	0	0	0	0	0	0	1866
4.2	68688	0	0	0	0	0	0	1950
4.2	68832	0	0	0	0	0	0	1929
4.2	68976	0	0	0	0	0	0	1875
4.2	69120	0	0	0	0	0	0	1905
5.1	43344	0	66	0	66	66	1.33333	4134
5.1	43488	0	60	0	60	60	1.33333	4131
5.1	43632	0	42	0	42	42	1.33333	4179
5.1	43776	0	33	0	33	33	0	3999
5.1	43920	0	26	0	26	26	0	4050
5.1	44064	0	16	0	16	16	0	3981
5.1	44208	0	10	0	10	10	0	3801
5.1	44352	0	4	0	4	4	0	3870
5.1	44496	0	4	0	4	4	0	3945
5.1	44640	0	2	0	2	2	0	4131
5.1	44784	0	1	0	1	1	0	4059
5.1	44928	0	1	0	1	1	0	4026
5.1	45072	0	0	0	0	0	0	4020
5.1	45216	0	0	0	0	0	0	3936
5.1	45360	0	0	0	0	0	0	3993
5.1	45504	0	0	0	0	0	0	3966
5.1	45648	0	0	0	0	0	0	3951
5.1	45792	0	0	0	0	0	0	4044
5.1	45936	0	0	0	0	0	0	4068
5.1	46080	0	0	0	0	0	0	4053
5.1	46224	0	0	0	0	0	0	4053
5.1	46368	0	0	0	0	0	0	4041
5.1	46512	0	0	0	0	0	0	4173
5.1	46656	0	0	0	0	0	0	4077
5.1	46800	0	0	0	0	0	0	4002
5.1	46944	0	0	0	0	0	0	3933
5.1	47088	0	0	0	0	0	0	3948
5.1	47232	0	0	0	0	0	0	3867
5.1	47376	0	0	0	0	0	0	4008
5.1	47520	0	0	0	0	0	0	3906
5.1	47664	0	0	0	0	0	0	3882
5.1	47808	0	0	0	0	0	0	3954
5.1	47952	0	0	0	0	0	0	4002
5.1	48096	0	0	0	0	0	0	3996
5.1	48240	0	0	0	0	0	0	3933
5.1	48384	0	0	0	0	0	0	3882
5.1	48528	0	0	0	0	0	0	4041
5.1	48672	0	0	0	0	0	0	4023
5.1	48816	0	0	0	0	0	0	4083
5.1	48960	0	0	0	0	0	0	4158
5.1	49104	0	0	0	0	0	0	4077
5.1	49248	0	0	0	0	0	0	3963
5.1	49392	0	0	0	0	0	0	4008
5.1	49536	0	0	0	0	0	0	4047
5.1	49680	0	0	0	0	0	0	3984
5.1	49824	0	0	0	0	0	0	4017
5.1	49968	0	0	0	0	0	0	4128
5.1	50112	0	0	0	0	0	0	3984
5.1	50256	0	0	0	0	0	0	4077
5.1	50400	0	0	0	0	0	0	4131
5.1	50544	0	0	0	0	0	0	3981
5.1	50688	0	0	0	0	0	0	4050
5.1	50832	0	0	0	0	0	0	3999
5.1	50976	0	0	0	0	0	0	4095
5.1	51120	0	0	0	0	0	0	4098
5.1	51264	0	0	0	0	0	0	4050
5.1	51408	0	0	0	0	0	0	4113
5.1	51552	0	0	0	0	0	0	4047
5.1	51696	0	0	0	0	0	0	3993
5.1	51840	0	0	0	0	0	0	3960
5.1	51984	0	0	0	0	0	0	3936
5.1	52128	0	0	0	0	0	0	4005
5.1	52272	0	0	0	0	0	0	4104
5.1	52416	0	0	0	0	0	0	4014
5.1	52560	0	0	0	0	0	0	4245
5.1	52704	0	0	0	0	0	0	4152
5.1	52848	0	0	0	0	0	0	4047
5.1	52992	0	0	0	0	0	0	4068
5.1	53136	0	0	0	0	0	0	4053
5.1	53280	0	0	0	0	0	0	4065
5.1	53424	0	0	0	0	0	0	4191
5.1	53568	0	0	0	0	0	0	4182
5.1	53712	0	0	0	0	0	0	4128
5.1	53856	0	0	0	0	0	0	4131
5.1	54000	0	0	0	0	0	0	4068
5.1	54144	0	0	0	0	0	0	4020
5.1	54288	0	0	0	0	0	0	4026
5.1	54432	0	0	0	0	0	0	4173
5.1	54576	0	0	0	0	0	0	4209
5.1	54720	0	0	0	0	0	0	4131
5.1	54864	0	0	0	0	0	0	4098
5.1	55008	0	0	0	0	0	0	4071
5.1	55152	0	0	0	0	0	0	4209
5.1	55296	0	0	0	0	0	0	4197
5.1	55440	0	0	0	0	0	0	4221
5.1	55584	0	0	0	0	0	0	4245
5.1	55728	0	0	0	0	0	0	4245
5.1	55872	0	0	0	0	0	0	4167
5.1	56016	0	0	0	0	0	0	4044
5.1	56160	0	0	0	0	0	0	4203
5.1	56304	0	0	0	0	0	0	4143
5.1	56448	0	0	0	0	0	0	4149
5.1	56592	0	0	0	0	0	0	4152
5.1	56736	0	0	0	0	0	0	4236
5.1	56880	0	0	0	0	0	0	4128
5.1	57024	0	0	0	0	0	0	4170
5.1	57168	0	0	0	0	0	0	4317
5.1	57312	0	0	0	0	0	0	4095
5.1	57456	0	0	0	0	0	0	4104
5.1	57600	0	0	0	0	0	0	4041
5.1	57744	0	0	0	0	0	0	4224
5.1	57888	0	0	0	0	0	0	4344
5.1	58032	0	0	0	0	0	0	4083
5.1	58176	0	0	0	0	0	0	4317
5.1	58320	0	0	0	0	0	0	4233
5.1	58464	0	0	0	0	0	0	4185
5.1	58608	0	0	0	0	0	0	4185
5.1	58752	0	0	0	0	0	0	4242
5.1	58896	0	0	0	0	0	0	4152
5.1	59040	0	0	0	0	0	0	4251
5.1	59184	0	0	0	0	0	0	4155
5.1	59328	0	0	0	0	0	0	4095
5.1	59472	0	0	0	0	0	0	4398
5.1	59616	0	0	0	0	0	0	4227
5.1	59760	0	0	0	0	0	0	4143
5.1	59904	0	0	0	0	0	0	4302
5.1	60048	0	0	0	0	0	0	4221
5.1	60192	0	0	0	0	0	0	4263
5.1	60336	0	0	0	0	0	0	4221
5.1	60480	0	0	0	0	0	0	4086
5.1	60624	0	0	0	0	0	0	4293
5.1	60768	0	0	0	0	0	0	4092
5.1	60912	0	0	0	0	0	0	4089
5.1	61056	0	0	0	0	0	0	4158
5.1	61200	0	0	0	0	0	0	4140
5.1	61344	0	0	0	0	0	0	4122
5.1	61488	0	0	0	0	0	0	4173
5.1	61632	0	0	0	0	0	0	3993
5.1	61776	0	0	0	0	0	0	4092
5.1	61920	0	0	0	0	0	0	4173
5.1	62064	0	0	0	0	0	0	4245
5.1	62208	0	0	0	0	0	0	4221
5.1	62352	0	0	0	0	0	0	4254
5.1	62496	0	0	0	0	0	0	4161
5.1	62640	0	0	0	0	0	0	4113
5.1	62784	0	0	0	0	0	0	4206
5.1	62928	0	0	0	0	0	0	3990
5.1	63072	0	0	0	0	0	0	3984
5.1	63216	0	0	0	0	0	0	4047
5.1	63360	0	0	0	0	0	0	3960
5.1	63504	0	0	0	0	0	0	3807
5.1	63648	0	0	0	0	0	0	3903
5.1	63792	0	0	0	0	0	0	3876
5.1	63936	0	0	0	0	0	0	3900
5.1	64080	0	0	0	0	0	0	4026
5.1	64224	0	0	0	0	0	0	4146
5.1	64368	0	0	0	0	0	0	3987
5.1	64512	0	0	0	0	0	0	3927
5.1	64656	0	0	0	0	0	0	4011
5.1	64800	0	0	0	0	0	0	4086
5.1	64944	0	0	0	0	0	0	4017
5.1	65088	0	0	0	0	0	0	3993
5.1	65232	0	0	0	0	0	0	3972
5.1	65376	0	0	0	0	0	0	3996
5.1	65520	0	0	0	0	0	0	4206
5.1	65664	0	0	0	0	0	0	4176
5.1	65808	0	0	0	0	0	0	4014
5.1	65952	0	0	0	0	0	0	4113
5.1	66096	0	0	0	0	0	0	4287
5.1	66240	0	0	0	0	0	0	4182
5.1	66384	0	0	0	0	0	0	3990
5.1	66528	0	0	0	0	0	0	4089
5.1	66672	0	0	0	0	0	0	4095
5.1	66816	0	0	0	0	0	0	4002
5.1	66960	0	0	0	0	0	0	3999
5.1	67104	0	0	0	0	0	0	4050
5.1	67248	0	0	0	0	0	0	3963
5.1	67392	0	0	0	0	0	0	4116
5.1	67536	0	0	0	0	0	0	4068
5.1	67680	0	0	0	0	0	0	4023
5.1	67824	0	0	0	0	0	0	4131
5.1	67968	0	0	0	0	0	0	4056
5.1	68112	0	0	0	0	0	0	4035
5.1	68256	0	0	0	0	0	0	4191
5.1	68400	0	0	0	0	0	0	4260
5.1	68544	0	0	0	0	0	0	4317
5.1	68688	0	0	0	0	0	0	4248
5.1	68832	0	0	0	0	0	0	4098
5.1	68976	0	0	0	0	0	0	3987
5.1	69120	0	0	0	0	0	0	4254
6.3	43344	524	2680	31	2649	3204	57652.8	12664
6.3	43488	579	2459	33	2426	3038	55958.1	12708
6.3	43632	509	2239	40	2199	2748	50428.6	12921
6.3	43776	561	1988	20	1968	2549	48750.7	12995
6.3	43920	516	1815	23	1792	2331	44018.5	13438
6.3	44064	548	1606	15	1591	2154	40495.7	13115
6.3	44208	541	1470	22	1448	2011	37597.1	13342
6.3	44352	642	1311	13	1298	1953	38447.2	13524
6.3	44496	628	1165	19	1146	1793	34284	13908
6.3	44640	587	1076	17	1059	1663	35294.6	15113
6.3	44784	543	1019	50	969	1562	33900.8	15323
6.3	44928	565	869	21	848	1434	32521.8	14874
6.3	45072	641	781	28	753	1422	33820.5	14664
6.3	45216	661	695	20	675	1356	30582.9	14848
6.3	45360	671	628	35	593	1299	28991.4	14853
6.3	45504	684	566	36	530	1250	27318.3	14906
6.3	45648	640	562	56	506	1202	24633.8	14875
6.3	45792	702	477	28	449	1179	25006.7	14961
6.3	45936	641	427	39	388	1068	23238.8	15285
6.3	46080	603	393	42	351	996	18355.1	15527
6.3	46224	627	350	53	297	977	17253.9	15971
6.3	46368	585	292	27	265	877	16676.3	15367
6.3	46512	555	301	44	257	856	16510.3	15521
6.3	46656	509	251	31	220	760	14619.1	15412
6.3	46800	524	220	15	205	744	14148.1	15253
6.3	46944	450	211	23	188	661	12266.5	14934
6.3	47088	504	170	15	155	674	12486.4	14185
6.3	47232	492	166	28	138	658	13926.3	13975
6.3	47376	536	121	14	107	657	13273.4	14460
6.3	47520	583	124	10	114	707	15163.7	14226
6.3	47664	569	139	13	126	708	16769.8	14609
6.3	47808	641	120	8	112	761	15625.1	14874
6.3	47952	516	124	5	119	640	14545.3	15212
6.3	48096	522	108	12	96	630	15137.2	14927
6.3	48240	562	106	11	95	668	14758.3	15235
6.3	48384	612	130	22	108	742	16787.9	15725
6.3	48528	572	139	8	131	711	16029.5	15780
6.3	48672	595	134	8	126	729	16548.8	15941
6.3	48816	639	127	6	121	766	17904.8	15451
6.3	48960	675	132	7	125	807	18027	15316
6.3	49104	711	140	3	137	851	19946.2	15293
6.3	49248	775	143	21	122	918	22274.1	15415
6.3	49392	787	190	41	149	977	21922.4	16134
6.3	49536	820	191	25	166	1011	22723.4	15915
6.3	49680	845	220	47	173	1065	26059.6	16122
6.3	49824	763	195	29	166	958	21925.2	15956
6.3	49968	639	270	35	235	909	19776.5	16162
6.3	50112	718	221	28	193	939	18733.1	15534
6.3	50256	819	208	20	188	1027	20244.3	15479
6.3	50400	711	276	22	254	987	17702	15497
6.3	50544	690	263	16	247	953	17218.2	15464
6.3	50688	765	240	5	235	1005	19023.8	15057
6.3	50832	837	208	15	193	1045	18559.9	15257
6.3	50976	883	219	11	208	1102	21394.4	15436
6.3	51120	850	283	37	246	1133	23421.1	15751
6.3	51264	971	271	39	232	1242	24339.9	16129
6.3	51408	932	282	39	243	1214	26266	16020
6.3	51552	893	316	63	253	1209	27843.1	16495
6.3	51696	929	271	22	249	1200	29175.4	16664
6.3	51840	842	275	48	227	1117	26287.7	17283
6.3	51984	883	240	15	225	1123	28797.7	16831
6.3	52128	944	284	68	216	1228	32408.2	17217
6.3	52272	1042	227	25	202	1269	34283.4	17261
6.3	52416	912	254	38	216	1166	35671.4	17417
6.3	52560	911	269	49	220	1180	37323	17130
6.3	52704	984	276	42	234	1260	40897.7	16882
6.3	52848	915	317	57	260	1232	34774.9	16850
6.3	52992	907	343	72	271	1250	36376.9	16889
6.3	53136	863	297	36	261	1160	32848.7	17023
6.3	53280	822	260	23	237	1082	32287.4	17003
6.3	53424	726	264	41	223	990	29682.4	17277
6.3	53568	686	253	41	212	939	29874.2	16809
6.3	53712	727	222	12	210	949	30805.4	16755
6.3	53856	783	222	26	196	1005	29317.5	16614
6.3	54000	778	268	54	214	1046	31746.8	16215
6.3	54144	675	235	27	208	910	26292.8	16057
6.3	54288	652	200	10	190	852	25610.1	16376
6.3	54432	606	210	11	199	816	24487.6	16328
6.3	54576	660	208	7	201	868	27077.7	15769
6.3	54720	640	219	17	202	859	23870.3	15884
6.3	54864	713	200	6	194	913	25185.5	16628
6.3	55008	754	234	36	198	988	28594.8	16568
6.3	55152	775	213	18	195	988	27446.4	16817
6.3	55296	719	212	22	190	931	23177.1	16833
6.3	55440	714	227	50	177	941	23789.8	16518
6.3	55584	774	232	31	201	1006	29069.9	16837
6.3	55728	882	221	32	189	1103	29620.9	17337
6.3	55872	854	214	40	174	1068	26363.7	18049
6.3	56016	804	230	51	179	1034	26896.7	18398
6.3	56160	860	221	36	185	1081	28794.9	18691
6.3	56304	887	213	45	168	1100	26800.8	18531
6.3	56448	865	209	30	179	1074	28581.4	18678
6.3	56592	929	201	32	169	1130	29075.4	18249
6.3	56736	898	252	65	187	1150	28600.3	18204
6.3	56880	858	254	55	199	1112	26062.1	18749
6.3	57024	900	222	35	187	1122	26802.1	19138
6.3	57168	870	275	65	210	1145	26923.9	19063
6.3	57312	797	255	72	183	1052	25090.7	19065
6.3	57456	795	265	84	181	1060	24795.8	18702
6.3	57600	658	250	59	191	908	20666.6	18059
6.3	57744	699	190	27	163	889	20649.4	17540
6.3	57888	659	235	69	166	894	20701.4	17632
6.3	58032	749	262	63	199	1011	23578.7	17653
6.3	58176	746	261	58	203	1007	23036	17864
6.3	58320	673	271	60	211	944	24810.3	17958
6.3	58464	711	227	35	192	938	25050.3	18037
6.3	58608	681	245	57	188	926	23830.9	17188
6.3	58752	730	250	45	205	980	20881	17411
6.3	58896	976	204	28	176	1180	25828.2	17582
6.3	59040	1007	243	45	198	1250	25799.8	17616
6.3	59184	936	316	87	229	1252	26936.9	17535
6.3	59328	900	351	96	255	1251	29867.5	18000
6.3	59472	921	353	85	268	1274	29913.6	17874
6.3	59616	873	331	74	257	1204	28284.4	17862
6.3	59760	834	283	37	246	1117	28095.2	17785
6.3	59904	860	296	49	247	1156	31269.6	17574
6.3	60048	827	320	47	273	1147	29447.1	17704
6.3	60192	898	251	12	239	1149	29513.2	18145
6.3	60336	883	263	21	242	1146	28742.5	18467
6.3	60480	907	274	32	242	1181	29944.7	18510
6.3	60624	836	247	25	222	1083	28690.7	18497
6.3	60768	899	269	28	241	1168	28783.8	17795
6.3	60912	763	279	38	241	1042	27473.3	17802
6.3	61056	735	262	26	236	997	26537.1	18049
6.3	61200	758	244	31	213	1002	27961.2	18204
6.3	61344	697	262	29	233	959	25319.7	17665
6.3	61488	721	221	22	199	942	30345	17749
6.3	61632	720	242	35	207	962	30029.1	17913
6.3	61776	808	214	15	199	1022	32834.3	17585
6.3	61920	750	244	37	207	994	29780	17712
6.3	62064	784	236	19	217	1020	28162	17807
6.3	62208	875	259	36	223	1134	29446.1	17380
6.3	62352	701	327	60	267	1028	26899.6	17784
6.3	62496	633	296	46	250	929	26578.5	17930
6.3	62640	633	267	30	237	900	26783.7	17742
6.3	62784	586	222	22	200	808	23426.2	17128
6.3	62928	638	168	2	166	806	21144	17001
6.3	63072	624	200	35	165	824	20626.1	16840
6.3	63216	680	184	26	158	864	21687.1	17206
6.3	63360	673	196	18	178	869	21622.1	17260
6.3	63504	652	205	24	181	857	23600.2	17045
6.3	63648	642	215	24	191	857	24945.4	17414
6.3	63792	678	223	48	175	901	25781.4	17334
6.3	63936	725	199	16	183	924	26211.4	17223
6.3	64080	730	192	19	173	922	26342.2	17751
6.3	64224	723	181	21	160	904	28110.1	18277
6.3	64368	743	164	23	141	907	27038.8	18747
6.3	64512	851	175	34	141	1026	30246.1	18955
6.3	64656	811	247	66	181	1058	30042	19086
6.3	64800	805	198	30	168	1003	30145.7	19310
6.3	64944	795	231	43	188	1026	29340.7	19816
6.3	65088	853	179	24	155	1032	31461.1	19736
6.3	65232	803	194	39	155	997	31127.1	19526
6.3	65376	803	179	17	162	982	29093.9	19531
6.3	65520	813	176	22	154	989	26047.7	19406
6.3	65664	795	188	37	151	983	24632.5	19474
6.3	65808	850	158	15	143	1008	27238.5	19071
6.3	65952	832	178	42	136	1010	25507.6	18982
6.3	66096	851	160	25	135	1011	24599.3	18950
6.3	66240	809	190	48	142	999	20160.2	19127
6.3	66384	691	156	24	132	847	13367.9	19313
6.3	66528	648	172	37	135	820	13712	19149
6.3	66672	676	151	20	131	827	13334.7	18075
6.3	66816	703	155	15	140	858	14167.8	18105
6.3	66960	741	170	31	139	911	16665.8	17966
6.3	67104	709	169	28	141	878	14284.6	17863
6.3	67248	685	184	42	142	869	14932.8	18045
6.3	67392	656	195	52	143	851	10531.3	17952
6.3	67536	623	225	59	166	848	10165.4	17762
6.3	67680	679	196	35	161	875	10787.4	17910
6.3	67824	682	233	60	173	915	13936.7	17836
6.3	67968	799	170	12	158	969	17196	17650
6.3	68112	784	191	34	157	975	17590.1	17634
6.3	68256	887	155	18	137	1042	23825.8	17944
6.3	68400	840	213	38	175	1053	25077.7	18046
6.3	68544	882	214	43	171	1096	25423.9	18720
6.3	68688	955	230	49	181	1185	25762.1	19406
6.3	68832	980	221	33	188	1201	24809.1	19563
6.3	68976	980	294	75	219	1274	25417.1	19132
6.3	69120	1006	351	100	251	1357	30213.4	19203
7.3	43344	0	33	0	33	33	299.709	1041
7.3	43488	0	28	0	28	28	236.575	1113
7.3	43632	0	28	0	28	28	252.535	1083
7.3	43776	0	20	0	20	20	153.373	1077
7.3	43920	0	13	0	13	13	98.2216	1104
7.3	44064	0	12	0	12	12	104.208	1242
7.3	44208	0	9	0	9	9	72.1691	1173
7.3	44352	0	7	0	7	7	57.1502	1080
7.3	44496	0	6	0	6	6	67.1268	1029
7.3	44640	0	5	0	5	5	48.1131	1050
7.3	44784	0	3	0	3	3	33.0909	1053
7.3	44928	0	2	0	2	2	22.0606	1158
7.3	45072	0	1	0	1	1	13.0256	1158
7.3	45216	0	1	0	1	1	13.0256	1059
7.3	45360	0	1	0	1	1	11.0303	1053
7.3	45504	0	1	0	1	1	13.0256	972
7.3	45648	0	0	0	0	0	0	1044
7.3	45792	0	0	0	0	0	0	1110
7.3	45936	0	0	0	0	0	0	1047
7.3	46080	0	0	0	0	0	0	1083
7.3	46224	0	0	0	0	0	0	1065
7.3	46368	0	0	0	0	0	0	1134
7.3	46512	0	0	0	0	0	0	1014
7.3	46656	0	0	0	0	0	0	1119
7.3	46800	0	0	0	0	0	0	1119
7.3	46944	0	0	0	0	0	0	1170
7.3	47088	0	0	0	0	0	0	1140
7.3	47232	0	0	0	0	0	0	1050
7.3	47376	0	0	0	0	0	0	1113
7.3	47520	0	0	0	0	0	0	1251
7.3	47664	0	0	0	0	0	0	1224
7.3	47808	0	0	0	0	0	0	1125
7.3	47952	0	0	0	0	0	0	1131
7.3	48096	0	0	0	0	0	0	1128
7.3	48240	0	0	0	0	0	0	1101
7.3	48384	0	0	0	0	0	0	1011
7.3	48528	0	0	0	0	0	0	1089
7.3	48672	0	0	0	0	0	0	1152
7.3	48816	0	0	0	0	0	0	1179
7.3	48960	0	0	0	0	0	0	1101
7.3	49104	0	0	0	0	0	0	1173
7.3	49248	0	0	0	0	0	0	1155
7.3	49392	0	0	0	0	0	0	1128
7.3	49536	0	0	0	0	0	0	1011
7.3	49680	0	0	0	0	0	0	1011
7.3	49824	0	0	0	0	0	0	1071
7.3	49968	0	0	0	0	0	0	1257
7.3	50112	0	0	0	0	0	0	1185
7.3	50256	0	0	0	0	0	0	1179
7.3	50400	0	0	0	0	0	0	1251
7.3	50544	0	0	0	0	0	0	1164
7.3	50688	0	0	0	0	0	0	1083
7.3	50832	0	0	0	0	0	0	1050
7.3	50976	0	0	0	0	0	0	1029
7.3	51120	0	0	0	0	0	0	1077
7.3	51264	0	0	0	0	0	0	1107
7.3	51408	0	0	0	0	0	0	1149
7.3	51552	0	0	0	0	0	0	1149
7.3	51696	0	0	0	0	0	0	1107
7.3	51840	0	0	0	0	0	0	1161
7.3	51984	0	0	0	0	0	0	1170
7.3	52128	0	0	0	0	0	0	1161
7.3	52272	0	0	0	0	0	0	1134
7.3	52416	0	0	0	0	0	0	1128
7.3	52560	0	0	0	0	0	0	1188
7.3	52704	0	0	0	0	0	0	1287
7.3	52848	0	0	0	0	0	0	1188
7.3	52992	0	0	0	0	0	0	1077
7.3	53136	0	0	0	0	0	0	1110
7.3	53280	0	0	0	0	0	0	1113
7.3	53424	0	0	0	0	0	0	1098
7.3	53568	0	0	0	0	0	0	1077
7.3	53712	0	0	0	0	0	0	1116
7.3	53856	0	0	0	0	0	0	1158
7.3	54000	0	0	0	0	0	0	1149
7.3	54144	0	0	0	0	0	0	1056
7.3	54288	0	0	0	0	0	0	1116
7.3	54432	0	0	0	0	0	0	1113
7.3	54576	0	0	0	0	0	0	1089
7.3	54720	0	0	0	0	0	0	1095
7.3	54864	0	0	0	0	0	0	1152
7.3	55008	0	0	0	0	0	0	1125
7.3	55152	0	0	0	0	0	0	1143
7.3	55296	0	0	0	0	0	0	1167
7.3	55440	0	0	0	0	0	0	1149
7.3	55584	0	0	0	0	0	0	1161
7.3	55728	0	0	0	0	0	0	1134
7.3	55872	0	0	0	0	0	0	1215
7.3	56016	0	0	0	0	0	0	1185
7.3	56160	0	0	0	0	0	0	1098
7.3	56304	0	0	0	0	0	0	1089
7.3	56448	0	0	0	0	0	0	1083
7.3	56592	0	0	0	0	0	0	1152
7.3	56736	0	0	0	0	0	0	1101
7.3	56880	0	0	0	0	0	0	1122
7.3	57024	0	0	0	0	0	0	1152
7.3	57168	0	0	0	0	0	0	1128
7.3	57312	0	0	0	0	0	0	1074
7.3	57456	0	0	0	0	0	0	1104
7.3	57600	0	0	0	0	0	0	1077
7.3	57744	0	0	0	0	0	0	1014
7.3	57888	0	0	0	0	0	0	1053
7.3	58032	0	0	0	0	0	0	1083
7.3	58176	0	0	0	0	0	0	1080
7.3	58320	0	0	0	0	0	0	1107
7.3	58464	0	0	0	0	0	0	1110
7.3	58608	0	0	0	0	0	0	1155
7.3	58752	0	0	0	0	0	0	1110
7.3	58896	0	0	0	0	0	0	1110
7.3	59040	0	0	0	0	0	0	1089
7.3	59184	0	0	0	0	0	0	1077
7.3	59328	0	0	0	0	0	0	1125
7.3	59472	0	0	0	0	0	0	1188
7.3	59616	0	0	0	0	0	0	1203
7.3	59760	0	0	0	0	0	0	1137
7.3	59904	0	0	0	0	0	0	1161
7.3	60048	0	0	0	0	0	0	1086
7.3	60192	0	0	0	0	0	0	1068
7.3	60336	0	0	0	0	0	0	1131
7.3	60480	0	0	0	0	0	0	1095
7.3	60624	0	0	0	0	0	0	1074
7.3	60768	0	0	0	0	0	0	1203
7.3	60912	0	0	0	0	0	0	1176
7.3	61056	0	0	0	0	0	0	1158
7.3	61200	0	0	0	0	0	0	1161
7.3	61344	0	0	0	0	0	0	1185
7.3	61488	0	0	0	0	0	0	1092
7.3	61632	0	0	0	0	0	0	1119
7.3	61776	0	0	0	0	0	0	1101
7.3	61920	0	0	0	0	0	0	1083
7.3	62064	0	0	0	0	0	0	1104
7.3	62208	0	0	0	0	0	0	1056
7.3	62352	0	0	0	0	0	0	1065
7.3	62496	0	0	0	0	0	0	1125
7.3	62640	0	0	0	0	0	0	1134
7.3	62784	0	0	0	0	0	0	1086
7.3	62928	0	0	0	0	0	0	1059
7.3	63072	0	0	0	0	0	0	1119
7.3	63216	0	0	0	0	0	0	1227
7.3	63360	0	0	0	0	0	0	1158
7.3	63504	0	0	0	0	0	0	1167
7.3	63648	0	0	0	0	0	0	1101
7.3	63792	0	0	0	0	0	0	1041
7.3	63936	0	0	0	0	0	0	1077
7.3	64080	0	0	0	0	0	0	1098
7.3	64224	0	0	0	0	0	0	1152
7.3	64368	0	0	0	0	0	0	1131
7.3	64512	0	0	0	0	0	0	1107
7.3	64656	0	0	0	0	0	0	1149
7.3	64800	0	0	0	0	0	0	1143
7.3	64944	0	0	0	0	0	0	1005
7.3	65088	0	0	0	0	0	0	1050
7.3	65232	0	0	0	0	0	0	1179
7.3	65376	0	0	0	0	0	0	1155
7.3	65520	0	0	0	0	0	0	1059
7.3	65664	0	0	0	0	0	0	1098
7.3	65808	0	0	0	0	0	0	1128
7.3	65952	0	0	0	0	0	0	1077
7.3	66096	0	0	0	0	0	0	1107
7.3	66240	0	0	0	0	0	0	1167
7.3	66384	0	0	0	0	0	0	1056
7.3	66528	0	0	0	0	0	0	1131
7.3	66672	0	0	0	0	0	0	1212
7.3	66816	0	0	0	0	0	0	1143
7.3	66960	0	0	0	0	0	0	1074
7.3	67104	0	0	0	0	0	0	1023
7.3	67248	0	0	0	0	0	0	1146
7.3	67392	0	0	0	0	0	0	1182
7.3	67536	0	0	0	0	0	0	1227
7.3	67680	0	0	0	0	0	0	1173
7.3	67824	0	0	0	0	0	0	1074
7.3	67968	0	0	0	0	0	0	987
7.3	68112	0	0	0	0	0	0	1014
7.3	68256	0	0	0	0	0	0	1026
7.3	68400	0	0	0	0	0	0	1038
7.3	68544	0	0	0	0	0	0	1056
7.3	68688	0	0	0	0	0	0	1080
7.3	68832	0	0	0	0	0	0	1056
7.3	68976	0	0	0	0	0	0	1047
7.3	69120	0	0	0	0	0	0	1074
8.2	43344	0	40	0	40	40	207.368	1539
8.2	43488	0	30	0	30	30	185.307	1578
8.2	43632	0	25	0	25	25	114.188	1662
8.2	43776	0	22	0	22	22	114.188	1593
8.2	43920	0	16	0	16	16	37.0816	1512
8.2	44064	0	14	0	14	14	87.1901	1557
8.2	44208	0	10	0	10	10	52.1026	1602
8.2	44352	0	8	0	8	8	52.1038	1515
8.2	44496	0	7	0	7	7	54.0991	1554
8.2	44640	0	5	0	5	5	58.0923	1578
8.2	44784	0	4	0	4	4	41.0735	1650
8.2	44928	0	4	0	4	4	45.0667	1668
8.2	45072	0	2	0	2	2	0	1647
8.2	45216	0	2	0	2	2	0	1545
8.2	45360	0	1	0	1	1	15.0222	1431
8.2	45504	0	0	0	0	0	0	1515
8.2	45648	0	0	0	0	0	0	1515
8.2	45792	0	0	0	0	0	0	1494
8.2	45936	0	0	0	0	0	0	1578
8.2	46080	0	0	0	0	0	0	1494
8.2	46224	0	0	0	0	0	0	1515
8.2	46368	0	0	0	0	0	0	1602
8.2	46512	0	0	0	0	0	0	1530
8.2	46656	0	0	0	0	0	0	1416
8.2	46800	0	0	0	0	0	0	1305
8.2	46944	0	0	0	0	0	0	1335
8.2	47088	0	0	0	0	0	0	1347
8.2	47232	0	0	0	0	0	0	1428
8.2	47376	0	0	0	0	0	0	1518
8.2	47520	0	0	0	0	0	0	1485
8.2	47664	0	0	0	0	0	0	1452
8.2	47808	0	0	0	0	0	0	1515
8.2	47952	0	0	0	0	0	0	1464
8.2	48096	0	0	0	0	0	0	1476
8.2	48240	0	0	0	0	0	0	1446
8.2	48384	0	0	0	0	0	0	1449
8.2	48528	0	0	0	0	0	0	1545
8.2	48672	0	0	0	0	0	0	1515
8.2	48816	0	0	0	0	0	0	1527
8.2	48960	0	0	0	0	0	0	1557
8.2	49104	0	0	0	0	0	0	1515
8.2	49248	0	0	0	0	0	0	1503
8.2	49392	0	0	0	0	0	0	1599
8.2	49536	0	0	0	0	0	0	1458
8.2	49680	0	0	0	0	0	0	1455
8.2	49824	0	0	0	0	0	0	1536
8.2	49968	0	0	0	0	0	0	1506
8.2	50112	0	0	0	0	0	0	1536
8.2	50256	0	0	0	0	0	0	1554
8.2	50400	0	0	0	0	0	0	1395
8.2	50544	0	0	0	0	0	0	1389
8.2	50688	0	0	0	0	0	0	1416
8.2	50832	0	0	0	0	0	0	1446
8.2	50976	0	0	0	0	0	0	1437
8.2	51120	0	0	0	0	0	0	1443
8.2	51264	0	0	0	0	0	0	1500
8.2	51408	0	0	0	0	0	0	1458
8.2	51552	0	0	0	0	0	0	1461
8.2	51696	0	0	0	0	0	0	1530
8.2	51840	0	0	0	0	0	0	1539
8.2	51984	0	0	0	0	0	0	1548
8.2	52128	0	0	0	0	0	0	1515
8.2	52272	0	0	0	0	0	0	1476
8.2	52416	0	0	0	0	0	0	1533
8.2	52560	0	0	0	0	0	0	1512
8.2	52704	0	0	0	0	0	0	1503
8.2	52848	0	0	0	0	0	0	1482
8.2	52992	0	0	0	0	0	0	1449
8.2	53136	0	0	0	0	0	0	1458
8.2	53280	0	0	0	0	0	0	1515
8.2	53424	0	0	0	0	0	0	1452
8.2	53568	0	0	0	0	0	0	1518
8.2	53712	0	0	0	0	0	0	1473
8.2	53856	0	0	0	0	0	0	1455
8.2	54000	0	0	0	0	0	0	1434
8.2	54144	0	0	0	0	0	0	1464
8.2	54288	0	0	0	0	0	0	1536
8.2	54432	0	0	0	0	0	0	1482
8.2	54576	0	0	0	0	0	0	1548
8.2	54720	0	0	0	0	0	0	1542
8.2	54864	0	0	0	0	0	0	1587
8.2	55008	0	0	0	0	0	0	1512
8.2	55152	0	0	0	0	0	0	1584
8.2	55296	0	0	0	0	0	0	1587
8.2	55440	0	0	0	0	0	0	1650
8.2	55584	0	0	0	0	0	0	1743
8.2	55728	0	0	0	0	0	0	1527
8.2	55872	0	0	0	0	0	0	1407
8.2	56016	0	0	0	0	0	0	1461
8.2	56160	0	0	0	0	0	0	1524
8.2	56304	0	0	0	0	0	0	1533
8.2	56448	0	0	0	0	0	0	1626
8.2	56592	0	0	0	0	0	0	1545
8.2	56736	0	0	0	0	0	0	1563
8.2	56880	0	0	0	0	0	0	1497
8.2	57024	0	0	0	0	0	0	1515
8.2	57168	0	0	0	0	0	0	1584
8.2	57312	0	0	0	0	0	0	1524
8.2	57456	0	0	0	0	0	0	1482
8.2	57600	0	0	0	0	0	0	1560
8.2	57744	0	0	0	0	0	0	1602
8.2	57888	0	0	0	0	0	0	1494
8.2	58032	0	0	0	0	0	0	1527
8.2	58176	0	0	0	0	0	0	1512
8.2	58320	0	0	0	0	0	0	1617
8.2	58464	0	0	0	0	0	0	1539
8.2	58608	0	0	0	0	0	0	1503
8.2	58752	0	0	0	0	0	0	1578
8.2	58896	0	0	0	0	0	0	1620
8.2	59040	0	0	0	0	0	0	1677
8.2	59184	0	0	0	0	0	0	1626
8.2	59328	0	0	0	0	0	0	1566
8.2	59472	0	0	0	0	0	0	1569
8.2	59616	0	0	0	0	0	0	1530
8.2	59760	0	0	0	0	0	0	1590
8.2	59904	0	0	0	0	0	0	1587
8.2	60048	0	0	0	0	0	0	1536
8.2	60192	0	0	0	0	0	0	1590
8.2	60336	0	0	0	0	0	0	1581
8.2	60480	0	0	0	0	0	0	1641
8.2	60624	0	0	0	0	0	0	1572
8.2	60768	0	0	0	0	0	0	1503
8.2	60912	0	0	0	0	0	0	1605
8.2	61056	0	0	0	0	0	0	1539
8.2	61200	0	0	0	0	0	0	1593
8.2	61344	0	0	0	0	0	0	1602
8.2	61488	0	0	0	0	0	0	1500
8.2	61632	0	0	0	0	0	0	1560
8.2	61776	0	0	0	0	0	0	1599
8.2	61920	0	0	0	0	0	0	1563
8.2	62064	0	0	0	0	0	0	1557
8.2	62208	0	0	0	0	0	0	1665
8.2	62352	0	0	0	0	0	0	1557
8.2	62496	0	0	0	0	0	0	1617
8.2	62640	0	0	0	0	0	0	1533
8.2	62784	0	0	0	0	0	0	1656
8.2	62928	0	0	0	0	0	0	1491
8.2	63072	0	0	0	0	0	0	1491
8.2	63216	0	0	0	0	0	0	1515
8.2	63360	0	0	0	0	0	0	1464
8.2	63504	0	0	0	0	0	0	1536
8.2	63648	0	0	0	0	0	0	1605
8.2	63792	0	0	0	0	0	0	1632
8.2	63936	0	0	0	0	0	0	1665
8.2	64080	0	0	0	0	0	0	1530
8.2	64224	0	0	0	0	0	0	1404
8.2	64368	0	0	0	0	0	0	1407
8.2	64512	0	0	0	0	0	0	1482
8.2	64656	0	0	0	0	0	0	1533
8.2	64800	0	0	0	0	0	0	1536
8.2	64944	0	0	0	0	0	0	1476
8.2	65088	0	0	0	0	0	0	1401
8.2	65232	0	0	0	0	0	0	1461
8.2	65376	0	0	0	0	0	0	1467
8.2	65520	0	0	0	0	0	0	1503
8.2	65664	0	0	0	0	0	0	1509
8.2	65808	0	0	0	0	0	0	1578
8.2	65952	0	0	0	0	0	0	1512
8.2	66096	0	0	0	0	0	0	1482
8.2	66240	0	0	0	0	0	0	1551
8.2	66384	0	0	0	0	0	0	1455
8.2	66528	0	0	0	0	0	0	1440
8.2	66672	0	0	0	0	0	0	1446
8.2	66816	0	0	0	0	0	0	1536
8.2	66960	0	0	0	0	0	0	1605
8.2	67104	0	0	0	0	0	0	1512
8.2	67248	0	0	0	0	0	0	1524
8.2	67392	0	0	0	0	0	0	1536
8.2	67536	0	0	0	0	0	0	1497
8.2	67680	0	0	0	0	0	0	1458
8.2	67824	0	0	0	0	0	0	1611
8.2	67968	0	0	0	0	0	0	1638
8.2	68112	0	0	0	0	0	0	1488
8.2	68256	0	0	0	0	0	0	1401
8.2	68400	0	0	0	0	0	0	1521
8.2	68544	0	0	0	0	0	0	1524
8.2	68688	0	0	0	0	0	0	1530
8.2	68832	0	0	0	0	0	0	1506
8.2	68976	0	0	0	0	0	0	1512
8.2	69120	0	0	0	0	0	0	1476
9.3	43344	56	226	0	226	282	5812.42	4287
9.3	43488	64	180	1	179	244	5438.16	4175
9.3	43632	65	151	2	149	216	5109.85	3965
9.3	43776	66	124	0	124	190	4693.64	4068
9.3	43920	49	97	0	97	146	3475.29	4160
9.3	44064	38	78	0	78	116	2652.05	3868
9.3	44208	22	58	0	58	80	1890.69	3721
9.3	44352	35	44	0	44	79	2130.65	3551
9.3	44496	35	34	0	34	69	1944.6	3740
9.3	44640	28	29	0	29	57	1517.51	3311
9.3	44784	24	21	0	21	45	1182.44	3135
9.3	44928	18	19	0	19	37	925.376	3213
9.3	45072	20	14	0	14	34	911.377	3222
9.3	45216	14	13	0	13	27	720.296	3289
9.3	45360	15	9	0	9	24	633.253	3335
9.3	45504	18	7	0	7	25	644.271	3173
9.3	45648	15	7	2	5	22	593.218	3428
9.3	45792	24	3	0	3	27	835.265	3484
9.3	45936	31	3	0	3	34	912.392	3389
9.3	46080	34	2	0	2	36	1019.43	3381
9.3	46224	25	2	1	1	27	873.29	3649
9.3	46368	30	1	0	1	31	937.355	3654
9.3	46512	38	0	0	0	38	1266.39	3554
9.3	46656	52	0	0	0	52	1670.56	3595
9.3	46800	52	1	1	0	53	1565.62	3684
9.3	46944	64	1	0	1	65	1921.75	3738
9.3	47088	68	8	7	1	76	2292.86	3624
9.3	47232	73	1	0	1	74	2094.89	3743
9.3	47376	69	6	4	2	75	2103.92	3694
9.3	47520	77	10	8	2	87	2382.09	3672
9.3	47664	58	8	6	2	66	1728.88	3663
9.3	47808	71	3	0	3	74	1863.02	3646
9.3	47952	80	7	3	4	87	2222.18	3679
9.3	48096	96	13	7	6	109	2832.44	3505
9.3	48240	62	14	1	13	76	2076.96	3557
9.3	48384	75	9	0	9	84	2411.01	3599
9.3	48528	102	10	0	10	112	3033.43	3748
9.3	48672	78	23	5	18	101	2448.44	3798
9.3	48816	57	19	7	12	76	1859.07	3904
9.3	48960	55	10	0	10	65	1609.92	3756
9.3	49104	38	10	0	10	48	1368.58	3493
9.3	49248	43	9	0	9	52	1594.59	3533
9.3	49392	38	6	0	6	44	1220.55	3609
9.3	49536	38	5	0	5	43	1175.55	3624
9.3	49680	43	3	0	3	46	1272.58	3599
9.3	49824	47	1	0	1	48	1416.56	3614
9.3	49968	71	1	0	1	72	2110.84	3507
9.3	50112	64	5	4	1	69	1969.82	3692
9.3	50256	65	7	7	0	72	2144.83	3755
9.3	50400	61	3	2	1	64	1938.72	3857
9.3	50544	60	1	0	1	61	1913.66	3679
9.3	50688	46	6	0	6	52	1598.57	3759
9.3	50832	41	5	0	5	46	1380.52	3823
9.3	50976	29	4	0	4	33	919.407	3591
9.3	51120	27	3	0	3	30	894.342	3488
9.3	51264	49	3	0	3	52	1542.6	3518
9.3	51408	64	5	0	5	69	1961.83	3547
9.3	51552	59	10	3	7	69	1905.86	3870
9.3	51696	83	4	0	4	87	2466.06	3986
9.3	51840	106	6	0	6	112	3079.42	3971
9.3	51984	89	12	1	11	101	2744.32	4034
9.3	52128	65	14	0	14	79	1944.13	4084
9.3	52272	60	10	0	10	70	1862.92	3897
9.3	52416	67	9	1	8	76	2046.97	3770
9.3	52560	28	7	1	6	35	1009.44	3677
9.3	52704	23	3	0	3	26	696.353	3623
9.3	52848	23	2	0	2	25	709.31	3502
9.3	52992	40	2	0	2	42	1094.56	3644
9.3	53136	42	2	0	2	44	1164.58	3525
9.3	53280	54	2	0	2	56	1390.78	3717
9.3	53424	52	6	0	6	58	1556.74	3717
9.3	53568	44	9	3	6	53	1415.7	3693
9.3	53712	42	6	0	6	48	1434.56	3766
9.3	53856	50	5	0	5	55	1749.61	3548
9.3	54000	37	4	0	4	41	1225.48	3595
9.3	54144	41	5	0	5	46	1332.56	3818
9.3	54288	42	4	1	3	46	1484.5	3805
9.3	54432	60	5	2	3	65	2109.7	3724
9.3	54576	44	2	0	2	46	1452.51	3990
9.3	54720	48	2	0	2	50	1536.57	4082
9.3	54864	66	2	0	2	68	2148.76	4069
9.3	55008	64	3	2	1	67	2195.72	3873
9.3	55152	84	3	2	1	87	2731.97	3850
9.3	55296	101	8	7	1	109	3766.11	3920
9.3	55440	99	2	1	1	101	3296.08	4226
9.3	55584	85	2	1	1	87	2733.96	4025
9.3	55728	101	4	0	4	105	3114.24	3954
9.3	55872	68	15	5	10	83	2547.95	3921
9.3	56016	69	11	0	11	80	2458.92	3976
9.3	56160	23	12	0	12	35	987.452	3820
9.3	56304	39	8	0	8	47	1209.68	3546
9.3	56448	53	5	0	5	58	1706.71	3529
9.3	56592	42	6	1	5	48	1310.61	3547
9.3	56736	58	5	0	5	63	1565.88	3696
9.3	56880	50	5	0	5	55	1491.71	3751
9.3	57024	25	6	0	6	31	853.398	3813
9.3	57168	31	3	0	3	34	912.441	3615
9.3	57312	35	3	0	3	38	1092.46	3741
9.3	57456	23	3	0	3	26	702.338	3776
9.3	57600	27	1	0	1	28	708.39	3602
9.3	57744	21	1	0	1	22	624.269	3633
9.3	57888	34	1	0	1	35	1067.39	3604
9.3	58032	30	1	0	1	31	893.368	3523
9.3	58176	40	1	0	1	41	1133.51	3667
9.3	58320	43	1	0	1	44	1272.54	3816
9.3	58464	40	1	0	1	41	1143.51	3890
9.3	58608	41	2	1	1	43	1163.55	3997
9.3	58752	71	1	0	1	72	1852.97	3767
9.3	58896	92	11	11	0	103	2708.36	3727
9.3	59040	83	8	3	5	91	2168.34	3878
9.3	59184	88	5	0	5	93	2210.41	3955
9.3	59328	94	4	0	4	98	2269.63	3995
9.3	59472	100	5	1	4	105	2602.61	3977
9.3	59616	74	3	0	3	77	2088	4121
9.3	59760	80	3	2	1	83	2206.09	4101
9.3	59904	92	1	0	1	93	2470.23	3918
9.3	60048	78	16	11	5	94	2355.32	4054
9.3	60192	53	6	1	5	59	1621.75	4067
9.3	60336	58	12	0	12	70	1936.88	3772
9.3	60480	27	11	2	9	38	1082.47	3561
9.3	60624	31	9	0	9	40	1118.52	3688
9.3	60768	40	8	0	8	48	1180.76	3820
9.3	60912	34	4	0	4	38	1006.53	3877
9.3	61056	55	4	0	4	59	1591.82	3973
9.3	61200	70	11	4	7	81	2202.13	4038
9.3	61344	69	10	1	9	79	2164.01	4144
9.3	61488	73	13	1	12	86	2397.06	4246
9.3	61632	78	22	3	19	100	2907.17	4330
9.3	61776	97	18	3	15	115	3372.36	4116
9.3	61920	94	44	13	31	138	3837.73	4113
9.3	62064	92	57	32	25	149	4296.79	3936
9.3	62208	125	26	4	22	151	4300.84	4070
9.3	62352	82	19	1	18	101	2938.2	4406
9.3	62496	37	21	2	19	58	1604.74	4321
9.3	62640	45	10	0	10	55	1559.68	3970
9.3	62784	35	8	0	8	43	1233.53	3831
9.3	62928	15	8	0	8	23	693.267	3942
9.3	63072	6	3	0	3	9	269.107	3763
9.3	63216	11	2	0	2	13	417.14	3496
9.3	63360	6	1	0	1	7	217.082	3628
9.3	63504	13	0	0	0	13	431.131	3652
9.3	63648	16	0	0	0	16	560.152	3703
9.3	63792	22	0	0	0	22	768.21	3503
9.3	63936	36	0	0	0	36	1260.34	3784
9.3	64080	38	0	0	0	38	1244.39	3942
9.3	64224	40	0	0	0	40	1290.42	4019
9.3	64368	38	0	0	0	38	1272.38	4149
9.3	64512	35	1	1	0	36	1200.36	4077
9.3	64656	24	0	0	0	24	800.242	4146
9.3	64800	20	0	0	0	20	684.196	3961
9.3	64944	32	0	0	0	32	1108.31	3811
9.3	65088	25	0	0	0	25	869.241	4061
9.3	65232	26	0	0	0	26	876.259	4229
9.3	65376	30	0	0	0	30	968.313	4060
9.3	65520	16	0	0	0	16	542.158	3907
9.3	65664	24	0	0	0	24	826.234	3742
9.3	65808	35	7	7	0	42	1428.41	3807
9.3	65952	68	0	0	0	68	2294.68	3774
9.3	66096	49	5	5	0	54	1824.54	3880
9.3	66240	45	0	0	0	45	1473.46	4078
9.3	66384	52	0	0	0	52	1724.53	4411
9.3	66528	61	3	2	1	64	2198.63	4235
9.3	66672	76	1	0	1	77	2601.77	3951
9.3	66816	68	11	4	7	79	2621.8	4181
9.3	66960	76	9	5	4	85	2831.86	4210
9.3	67104	73	5	2	3	78	2660.77	4344
9.3	67248	54	7	3	4	61	2025.62	4491
9.3	67392	53	2	0	2	55	1903.54	4578
9.3	67536	50	3	1	2	53	1853.51	4256
9.3	67680	26	9	1	8	35	1215.34	4284
9.3	67824	22	9	0	9	31	1095.3	3944
9.3	67968	31	3	0	3	34	1244.31	3941
9.3	68112	42	2	0	2	44	1562.42	3710
9.3	68256	49	13	0	13	62	2172.6	3498
9.3	68400	25	13	2	11	38	1274.38	3560
9.3	68544	25	6	1	5	31	1055.31	3662
9.3	68688	13	22	3	19	35	1091.38	3521
9.3	68832	28	15	0	15	43	1323.47	3483
9.3	68976	13	12	0	12	25	791.265	3402
9.3	69120	4	1	0	1	5	173.048	3351
10.2	43344	0	62	0	62	62	307.801	1194
10.2	43488	0	54	0	54	54	318.713	1194
10.2	43632	0	51	0	51	51	326.591	1164
10.2	43776	0	44	0	44	44	281.529	1107
10.2	43920	0	38	0	38	38	205.473	1146
10.2	44064	0	31	0	31	31	184.359	1209
10.2	44208	0	25	0	25	25	144.336	1128
10.2	44352	0	23	0	23	23	154.315	1074
10.2	44496	0	20	0	20	20	126.267	1143
10.2	44640	0	15	0	15	15	100.216	1245
10.2	44784	0	12	0	12	12	83.1981	1164
10.2	44928	0	7	0	7	7	57.1469	1161
10.2	45072	0	5	0	5	5	44.1212	1152
10.2	45216	0	4	0	4	4	44.1212	1176
10.2	45360	0	2	0	2	2	22.0606	1209
10.2	45504	0	2	0	2	2	22.0606	1272
10.2	45648	0	1	0	1	1	11.0303	1257
10.2	45792	0	0	0	0	0	0	1161
10.2	45936	0	0	0	0	0	0	1074
10.2	46080	0	0	0	0	0	0	1068
10.2	46224	0	0	0	0	0	0	1038
10.2	46368	0	0	0	0	0	0	1002
10.2	46512	0	0	0	0	0	0	1023
10.2	46656	0	0	0	0	0	0	1071
10.2	46800	0	0	0	0	0	0	1110
10.2	46944	0	0	0	0	0	0	1182
10.2	47088	0	0	0	0	0	0	1113
10.2	47232	0	0	0	0	0	0	1098
10.2	47376	0	0	0	0	0	0	1029
10.2	47520	0	0	0	0	0	0	1158
10.2	47664	0	0	0	0	0	0	1071
10.2	47808	0	0	0	0	0	0	1179
10.2	47952	0	0	0	0	0	0	1101
10.2	48096	0	0	0	0	0	0	1125
10.2	48240	0	0	0	0	0	0	1065
10.2	48384	0	0	0	0	0	0	1047
10.2	48528	0	0	0	0	0	0	1062
10.2	48672	0	0	0	0	0	0	1188
10.2	48816	0	0	0	0	0	0	1080
10.2	48960	0	0	0	0	0	0	1143
10.2	49104	0	0	0	0	0	0	1170
10.2	49248	0	0	0	0	0	0	1122
10.2	49392	0	0	0	0	0	0	1137
10.2	49536	0	0	0	0	0	0	1053
10.2	49680	0	0	0	0	0	0	1086
10.2	49824	0	0	0	0	0	0	1083
10.2	49968	0	0	0	0	0	0	1026
10.2	50112	0	0	0	0	0	0	1065
10.2	50256	0	0	0	0	0	0	1140
10.2	50400	0	0	0	0	0	0	1164
10.2	50544	0	0	0	0	0	0	1134
10.2	50688	0	0	0	0	0	0	1179
10.2	50832	0	0	0	0	0	0	1098
10.2	50976	0	0	0	0	0	0	1086
10.2	51120	0	0	0	0	0	0	1074
10.2	51264	0	0	0	0	0	0	1071
10.2	51408	0	0	0	0	0	0	1101
10.2	51552	0	0	0	0	0	0	1155
10.2	51696	0	0	0	0	0	0	1152
10.2	51840	0	0	0	0	0	0	1080
10.2	51984	0	0	0	0	0	0	1101
10.2	52128	0	0	0	0	0	0	1113
10.2	52272	0	0	0	0	0	0	1113
10.2	52416	0	0	0	0	0	0	1137
10.2	52560	0	0	0	0	0	0	1122
10.2	52704	0	0	0	0	0	0	1137
10.2	52848	0	0	0	0	0	0	1086
10.2	52992	0	0	0	0	0	0	1020
10.2	53136	0	0	0	0	0	0	1101
10.2	53280	0	0	0	0	0	0	1119
10.2	53424	0	0	0	0	0	0	1200
10.2	53568	0	0	0	0	0	0	1083
10.2	53712	0	0	0	0	0	0	1140
10.2	53856	0	0	0	0	0	0	1104
10.2	54000	0	0	0	0	0	0	1128
10.2	54144	0	0	0	0	0	0	1065
10.2	54288	0	0	0	0	0	0	1170
10.2	54432	0	0	0	0	0	0	1116
10.2	54576	0	0	0	0	0	0	1011
10.2	54720	0	0	0	0	0	0	1062
10.2	54864	0	0	0	0	0	0	1002
10.2	55008	0	0	0	0	0	0	1086
10.2	55152	0	0	0	0	0	0	1095
10.2	55296	0	0	0	0	0	0	1083
10.2	55440	0	0	0	0	0	0	1104
10.2	55584	0	0	0	0	0	0	996
10.2	55728	0	0	0	0	0	0	1065
10.2	55872	0	0	0	0	0	0	1092
10.2	56016	0	0	0	0	0	0	1095
10.2	56160	0	0	0	0	0	0	1104
10.2	56304	0	0	0	0	0	0	1065
10.2	56448	0	0	0	0	0	0	984
10.2	56592	0	0	0	0	0	0	1077
10.2	56736	0	0	0	0	0	0	1125
10.2	56880	0	0	0	0	0	0	1146
10.2	57024	0	0	0	0	0	0	1074
10.2	57168	0	0	0	0	0	0	1098
10.2	57312	0	0	0	0	0	0	1080
10.2	57456	0	0	0	0	0	0	1116
10.2	57600	0	0	0	0	0	0	1128
10.2	57744	0	0	0	0	0	0	1083
10.2	57888	0	0	0	0	0	0	1161
10.2	58032	0	0	0	0	0	0	1200
10.2	58176	0	0	0	0	0	0	1074
10.2	58320	0	0	0	0	0	0	1170
10.2	58464	0	0	0	0	0	0	1143
10.2	58608	0	0	0	0	0	0	1062
10.2	58752	0	0	0	0	0	0	1059
10.2	58896	0	0	0	0	0	0	1032
10.2	59040	0	0	0	0	0	0	1131
10.2	59184	0	0	0	0	0	0	1083
10.2	59328	0	0	0	0	0	0	1065
10.2	59472	0	0	0	0	0	0	1101
10.2	59616	0	0	0	0	0	0	1143
10.2	59760	0	0	0	0	0	0	1107
10.2	59904	0	0	0	0	0	0	1059
10.2	60048	0	0	0	0	0	0	1074
10.2	60192	0	0	0	0	0	0	1104
10.2	60336	0	0	0	0	0	0	1101
10.2	60480	0	0	0	0	0	0	1074
10.2	60624	0	0	0	0	0	0	1176
10.2	60768	0	0	0	0	0	0	1086
10.2	60912	0	0	0	0	0	0	1113
10.2	61056	0	0	0	0	0	0	1176
10.2	61200	0	0	0	0	0	0	1152
10.2	61344	0	0	0	0	0	0	1140
10.2	61488	0	0	0	0	0	0	1128
10.2	61632	0	0	0	0	0	0	1122
10.2	61776	0	0	0	0	0	0	1113
10.2	61920	0	0	0	0	0	0	1125
10.2	62064	0	0	0	0	0	0	1092
10.2	62208	0	0	0	0	0	0	1095
10.2	62352	0	0	0	0	0	0	1113
10.2	62496	0	0	0	0	0	0	1155
10.2	62640	0	0	0	0	0	0	1134
10.2	62784	0	0	0	0	0	0	1098
10.2	62928	0	0	0	0	0	0	1170
10.2	63072	0	0	0	0	0	0	1137
10.2	63216	0	0	0	0	0	0	1119
10.2	63360	0	0	0	0	0	0	1110
10.2	63504	0	0	0	0	0	0	1164
10.2	63648	0	0	0	0	0	0	1248
10.2	63792	0	0	0	0	0	0	1131
10.2	63936	0	0	0	0	0	0	1224
10.2	64080	0	0	0	0	0	0	1104
10.2	64224	0	0	0	0	0	0	1083
10.2	64368	0	0	0	0	0	0	1137
10.2	64512	0	0	0	0	0	0	1107
10.2	64656	0	0	0	0	0	0	1149
10.2	64800	0	0	0	0	0	0	1146
10.2	64944	0	0	0	0	0	0	1170
10.2	65088	0	0	0	0	0	0	1041
10.2	65232	0	0	0	0	0	0	1071
10.2	65376	0	0	0	0	0	0	1110
10.2	65520	0	0	0	0	0	0	1158
10.2	65664	0	0	0	0	0	0	1074
10.2	65808	0	0	0	0	0	0	1158
10.2	65952	0	0	0	0	0	0	1095
10.2	66096	0	0	0	0	0	0	1197
10.2	66240	0	0	0	0	0	0	1101
10.2	66384	0	0	0	0	0	0	1068
10.2	66528	0	0	0	0	0	0	1137
10.2	66672	0	0	0	0	0	0	1197
10.2	66816	0	0	0	0	0	0	1161
10.2	66960	0	0	0	0	0	0	1134
10.2	67104	0	0	0	0	0	0	1206
10.2	67248	0	0	0	0	0	0	1134
10.2	67392	0	0	0	0	0	0	1209
10.2	67536	0	0	0	0	0	0	1179
10.2	67680	0	0	0	0	0	0	1128
10.2	67824	0	0	0	0	0	0	1155
10.2	67968	0	0	0	0	0	0	1107
10.2	68112	0	0	0	0	0	0	1122
10.2	68256	0	0	0	0	0	0	1077
10.2	68400	0	0	0	0	0	0	1035
10.2	68544	0	0	0	0	0	0	1068
10.2	68688	0	0	0	0	0	0	1086
10.2	68832	0	0	0	0	0	0	1173
10.2	68976	0	0	0	0	0	0	1182
10.2	69120	0	0	0	0	0	0	1113
11.1	43344	0	30	0	30	30	55.1515	879
11.1	43488	0	27	0	27	27	51.165	771
11.1	43632	0	22	0	22	22	40.1347	816
11.1	43776	0	17	0	17	17	54.2222	816
11.1	43920	0	15	0	15	15	40.1347	828
11.1	44064	0	11	0	11	11	40.1347	798
11.1	44208	0	9	0	9	9	22.0606	870
11.1	44352	0	6	0	6	6	9.03704	891
11.1	44496	0	5	0	5	5	9.03704	879
11.1	44640	0	3	0	3	3	22.0606	888
11.1	44784	0	2	0	2	2	0	858
11.1	44928	0	1	0	1	1	0	885
11.1	45072	0	0	0	0	0	0	870
11.1	45216	0	0	0	0	0	0	810
11.1	45360	0	0	0	0	0	0	831
11.1	45504	0	0	0	0	0	0	870
11.1	45648	0	0	0	0	0	0	843
11.1	45792	0	0	0	0	0	0	915
11.1	45936	0	0	0	0	0	0	837
11.1	46080	0	0	0	0	0	0	792
11.1	46224	0	0	0	0	0	0	780
11.1	46368	0	0	0	0	0	0	822
11.1	46512	0	0	0	0	0	0	807
11.1	46656	0	0	0	0	0	0	741
11.1	46800	0	0	0	0	0	0	696
11.1	46944	0	0	0	0	0	0	735
11.1	47088	0	0	0	0	0	0	756
11.1	47232	0	0	0	0	0	0	729
11.1	47376	0	0	0	0	0	0	726
11.1	47520	0	0	0	0	0	0	819
11.1	47664	0	0	0	0	0	0	813
11.1	47808	0	0	0	0	0	0	792
11.1	47952	0	0	0	0	0	0	801
11.1	48096	0	0	0	0	0	0	750
11.1	48240	0	0	0	0	0	0	777
11.1	48384	0	0	0	0	0	0	783
11.1	48528	0	0	0	0	0	0	837
11.1	48672	0	0	0	0	0	0	765
11.1	48816	0	0	0	0	0	0	771
11.1	48960	0	0	0	0	0	0	825
11.1	49104	0	0	0	0	0	0	846
11.1	49248	0	0	0	0	0	0	861
11.1	49392	0	0	0	0	0	0	774
11.1	49536	0	0	0	0	0	0	894
11.1	49680	0	0	0	0	0	0	852
11.1	49824	0	0	0	0	0	0	795
11.1	49968	0	0	0	0	0	0	795
11.1	50112	0	0	0	0	0	0	867
11.1	50256	0	0	0	0	0	0	828
11.1	50400	0	0	0	0	0	0	918
11.1	50544	0	0	0	0	0	0	924
11.1	50688	0	0	0	0	0	0	921
11.1	50832	0	0	0	0	0	0	891
11.1	50976	0	0	0	0	0	0	885
11.1	51120	0	0	0	0	0	0	891
11.1	51264	0	0	0	0	0	0	816
11.1	51408	0	0	0	0	0	0	861
11.1	51552	0	0	0	0	0	0	816
11.1	51696	0	0	0	0	0	0	819
11.1	51840	0	0	0	0	0	0	822
11.1	51984	0	0	0	0	0	0	798
11.1	52128	0	0	0	0	0	0	831
11.1	52272	0	0	0	0	0	0	771
11.1	52416	0	0	0	0	0	0	804
11.1	52560	0	0	0	0	0	0	807
11.1	52704	0	0	0	0	0	0	801
11.1	52848	0	0	0	0	0	0	783
11.1	52992	0	0	0	0	0	0	816
11.1	53136	0	0	0	0	0	0	789
11.1	53280	0	0	0	0	0	0	861
11.1	53424	0	0	0	0	0	0	894
11.1	53568	0	0	0	0	0	0	891
11.1	53712	0	0	0	0	0	0	894
11.1	53856	0	0	0	0	0	0	759
11.1	54000	0	0	0	0	0	0	747
11.1	54144	0	0	0	0	0	0	837
11.1	54288	0	0	0	0	0	0	816
11.1	54432	0	0	0	0	0	0	840
11.1	54576	0	0	0	0	0	0	843
11.1	54720	0	0	0	0	0	0	906
11.1	54864	0	0	0	0	0	0	846
11.1	55008	0	0	0	0	0	0	774
11.1	55152	0	0	0	0	0	0	843
11.1	55296	0	0	0	0	0	0	858
11.1	55440	0	0	0	0	0	0	834
11.1	55584	0	0	0	0	0	0	750
11.1	55728	0	0	0	0	0	0	723
11.1	55872	0	0	0	0	0	0	777
11.1	56016	0	0	0	0	0	0	789
11.1	56160	0	0	0	0	0	0	810
11.1	56304	0	0	0	0	0	0	849
11.1	56448	0	0	0	0	0	0	813
11.1	56592	0	0	0	0	0	0	801
11.1	56736	0	0	0	0	0	0	828
11.1	56880	0	0	0	0	0	0	834
11.1	57024	0	0	0	0	0	0	786
11.1	57168	0	0	0	0	0	0	768
11.1	57312	0	0	0	0	0	0	915
11.1	57456	0	0	0	0	0	0	867
11.1	57600	0	0	0	0	0	0	846
11.1	57744	0	0	0	0	0	0	792
11.1	57888	0	0	0	0	0	0	741
11.1	58032	0	0	0	0	0	0	801
11.1	58176	0	0	0	0	0	0	780
11.1	58320	0	0	0	0	0	0	822
11.1	58464	0	0	0	0	0	0	705
11.1	58608	0	0	0	0	0	0	729
11.1	58752	0	0	0	0	0	0	783
11.1	58896	0	0	0	0	0	0	801
11.1	59040	0	0	0	0	0	0	858
11.1	59184	0	0	0	0	0	0	876
11.1	59328	0	0	0	0	0	0	858
11.1	59472	0	0	0	0	0	0	876
11.1	59616	0	0	0	0	0	0	834
11.1	59760	0	0	0	0	0	0	780
11.1	59904	0	0	0	0	0	0	753
11.1	60048	0	0	0	0	0	0	789
11.1	60192	0	0	0	0	0	0	852
11.1	60336	0	0	0	0	0	0	813
11.1	60480	0	0	0	0	0	0	816
11.1	60624	0	0	0	0	0	0	786
11.1	60768	0	0	0	0	0	0	858
11.1	60912	0	0	0	0	0	0	876
11.1	61056	0	0	0	0	0	0	861
11.1	61200	0	0	0	0	0	0	858
11.1	61344	0	0	0	0	0	0	894
11.1	61488	0	0	0	0	0	0	906
11.1	61632	0	0	0	0	0	0	879
11.1	61776	0	0	0	0	0	0	840
11.1	61920	0	0	0	0	0	0	783
11.1	62064	0	0	0	0	0	0	786
11.1	62208	0	0	0	0	0	0	747
11.1	62352	0	0	0	0	0	0	780
11.1	62496	0	0	0	0	0	0	789
11.1	62640	0	0	0	0	0	0	813
11.1	62784	0	0	0	0	0	0	828
11.1	62928	0	0	0	0	0	0	792
11.1	63072	0	0	0	0	0	0	810
11.1	63216	0	0	0	0	0	0	816
11.1	63360	0	0	0	0	0	0	786
11.1	63504	0	0	0	0	0	0	813
11.1	63648	0	0	0	0	0	0	795
11.1	63792	0	0	0	0	0	0	804
11.1	63936	0	0	0	0	0	0	786
11.1	64080	0	0	0	0	0	0	798
11.1	64224	0	0	0	0	0	0	807
11.1	64368	0	0	0	0	0	0	765
11.1	64512	0	0	0	0	0	0	807
11.1	64656	0	0	0	0	0	0	792
11.1	64800	0	0	0	0	0	0	831
11.1	64944	0	0	0	0	0	0	774
11.1	65088	0	0	0	0	0	0	828
11.1	65232	0	0	0	0	0	0	786
11.1	65376	0	0	0	0	0	0	831
11.1	65520	0	0	0	0	0	0	849
11.1	65664	0	0	0	0	0	0	759
11.1	65808	0	0	0	0	0	0	711
11.1	65952	0	0	0	0	0	0	738
11.1	66096	0	0	0	0	0	0	777
11.1	66240	0	0	0	0	0	0	822
11.1	66384	0	0	0	0	0	0	771
11.1	66528	0	0	0	0	0	0	738
11.1	66672	0	0	0	0	0	0	822
11.1	66816	0	0	0	0	0	0	870
11.1	66960	0	0	0	0	0	0	867
11.1	67104	0	0	0	0	0	0	861
11.1	67248	0	0	0	0	0	0	738
11.1	67392	0	0	0	0	0	0	837
11.1	67536	0	0	0	0	0	0	846
11.1	67680	0	0	0	0	0	0	831
11.1	67824	0	0	0	0	0	0	807
11.1	67968	0	0	0	0	0	0	822
11.1	68112	0	0	0	0	0	0	753
11.1	68256	0	0	0	0	0	0	762
11.1	68400	0	0	0	0	0	0	765
11.1	68544	0	0	0	0	0	0	879
11.1	68688	0	0	0	0	0	0	906
11.1	68832	0	0	0	0	0	0	789
11.1	68976	0	0	0	0	0	0	825
11.1	69120	0	0	0	0	0	0	765
12.3	43344	0	27	0	27	27	22.0606	1563
12.3	43488	0	24	0	24	24	26.0513	1617
12.3	43632	0	21	0	21	21	13.0256	1656
12.3	43776	0	19	0	19	19	11.0303	1716
12.3	43920	0	17	0	17	17	13.0256	1650
12.3	44064	0	14	0	14	14	13.0256	1644
12.3	44208	0	10	0	10	10	13.0256	1635
12.3	44352	0	8	0	8	8	13.0256	1536
12.3	44496	0	8	0	8	8	11.0303	1590
12.3	44640	0	6	0	6	6	11.0303	1596
12.3	44784	0	5	0	5	5	11.0303	1437
12.3	44928	0	2	0	2	2	0	1470
12.3	45072	0	2	0	2	2	0	1560
12.3	45216	0	2	0	2	2	0	1536
12.3	45360	0	1	0	1	1	0	1641
12.3	45504	0	1	0	1	1	0	1542
12.3	45648	0	1	0	1	1	0	1467
12.3	45792	0	1	0	1	1	0	1497
12.3	45936	0	1	0	1	1	0	1569
[truncated: 34,001 more rows]
