# Supplementary material for: GEODE: an in silico tool that translates in vitro to in vivo predictions of tuberculosis antibiotic combination efficacy
Source: Front Pharmacol. 2025 Oct 17;16:1639673. doi: 10.3389/fphar.2025.1639673 (PMC12575316; doi:10.3389/fphar.2025.1639673)
Supplement: Supplementary file 2 [file Supplementaryfile4.zip › simulation_data/BPaMZ-NN.csv]

exp	time	Int.Mtb.	Ext.Mtb.	repExtMtb	NonReplExt.Mtb.	TotMtb.	TotMtbInGranScaledRing	TotPethot
2.2	43344	0	18	0	18	18	105.259	984
2.2	43488	0	14	0	14	14	109.254	981
2.2	43632	0	10	0	10	10	83.1994	1056
2.2	43776	0	10	0	10	10	62.1974	1062
2.2	43920	0	7	0	7	7	57.1469	1089
2.2	44064	0	3	0	3	3	22.0627	1104
2.2	44208	0	3	0	3	3	24.0559	1134
2.2	44352	0	2	0	2	2	26.0525	1068
2.2	44496	0	1	0	1	1	9.03704	1101
2.2	44640	0	1	0	1	1	9.03704	1131
2.2	44784	0	1	0	1	1	9.03704	1095
2.2	44928	0	1	0	1	1	9.03704	1110
2.2	45072	0	0	0	0	0	0	1116
2.2	45216	0	0	0	0	0	0	1077
2.2	45360	0	0	0	0	0	0	1119
2.2	45504	0	0	0	0	0	0	1044
2.2	45648	0	0	0	0	0	0	984
2.2	45792	0	0	0	0	0	0	1026
2.2	45936	0	0	0	0	0	0	1062
2.2	46080	0	0	0	0	0	0	1047
2.2	46224	0	0	0	0	0	0	996
2.2	46368	0	0	0	0	0	0	975
2.2	46512	0	0	0	0	0	0	1023
2.2	46656	0	0	0	0	0	0	978
2.2	46800	0	0	0	0	0	0	1011
2.2	46944	0	0	0	0	0	0	960
2.2	47088	0	0	0	0	0	0	1014
2.2	47232	0	0	0	0	0	0	1014
2.2	47376	0	0	0	0	0	0	990
2.2	47520	0	0	0	0	0	0	981
2.2	47664	0	0	0	0	0	0	1005
2.2	47808	0	0	0	0	0	0	1062
2.2	47952	0	0	0	0	0	0	1080
2.2	48096	0	0	0	0	0	0	1074
2.2	48240	0	0	0	0	0	0	1059
2.2	48384	0	0	0	0	0	0	1002
2.2	48528	0	0	0	0	0	0	951
2.2	48672	0	0	0	0	0	0	993
2.2	48816	0	0	0	0	0	0	987
2.2	48960	0	0	0	0	0	0	1149
2.2	49104	0	0	0	0	0	0	1053
2.2	49248	0	0	0	0	0	0	1029
2.2	49392	0	0	0	0	0	0	1050
2.2	49536	0	0	0	0	0	0	1104
2.2	49680	0	0	0	0	0	0	1041
2.2	49824	0	0	0	0	0	0	1017
2.2	49968	0	0	0	0	0	0	1041
2.2	50112	0	0	0	0	0	0	1038
2.2	50256	0	0	0	0	0	0	1077
2.2	50400	0	0	0	0	0	0	1077
2.2	50544	0	0	0	0	0	0	1116
2.2	50688	0	0	0	0	0	0	1065
2.2	50832	0	0	0	0	0	0	1104
2.2	50976	0	0	0	0	0	0	1098
2.2	51120	0	0	0	0	0	0	1035
2.2	51264	0	0	0	0	0	0	1047
2.2	51408	0	0	0	0	0	0	1140
2.2	51552	0	0	0	0	0	0	1068
2.2	51696	0	0	0	0	0	0	1029
2.2	51840	0	0	0	0	0	0	1059
2.2	51984	0	0	0	0	0	0	1074
2.2	52128	0	0	0	0	0	0	1050
2.2	52272	0	0	0	0	0	0	1044
2.2	52416	0	0	0	0	0	0	1080
2.2	52560	0	0	0	0	0	0	1068
2.2	52704	0	0	0	0	0	0	1068
2.2	52848	0	0	0	0	0	0	1137
2.2	52992	0	0	0	0	0	0	1158
2.2	53136	0	0	0	0	0	0	1071
2.2	53280	0	0	0	0	0	0	963
2.2	53424	0	0	0	0	0	0	1008
2.2	53568	0	0	0	0	0	0	1107
2.2	53712	0	0	0	0	0	0	1134
2.2	53856	0	0	0	0	0	0	1092
2.2	54000	0	0	0	0	0	0	1065
2.2	54144	0	0	0	0	0	0	1026
2.2	54288	0	0	0	0	0	0	966
2.2	54432	0	0	0	0	0	0	1083
2.2	54576	0	0	0	0	0	0	1044
2.2	54720	0	0	0	0	0	0	1038
2.2	54864	0	0	0	0	0	0	1005
2.2	55008	0	0	0	0	0	0	978
2.2	55152	0	0	0	0	0	0	1104
2.2	55296	0	0	0	0	0	0	1116
2.2	55440	0	0	0	0	0	0	1086
2.2	55584	0	0	0	0	0	0	1143
2.2	55728	0	0	0	0	0	0	1158
2.2	55872	0	0	0	0	0	0	1032
2.2	56016	0	0	0	0	0	0	1002
2.2	56160	0	0	0	0	0	0	1029
2.2	56304	0	0	0	0	0	0	1029
2.2	56448	0	0	0	0	0	0	1035
2.2	56592	0	0	0	0	0	0	1086
2.2	56736	0	0	0	0	0	0	1056
2.2	56880	0	0	0	0	0	0	1017
2.2	57024	0	0	0	0	0	0	1068
2.2	57168	0	0	0	0	0	0	1095
2.2	57312	0	0	0	0	0	0	1095
2.2	57456	0	0	0	0	0	0	1026
2.2	57600	0	0	0	0	0	0	936
2.2	57744	0	0	0	0	0	0	1044
2.2	57888	0	0	0	0	0	0	1065
2.2	58032	0	0	0	0	0	0	1047
2.2	58176	0	0	0	0	0	0	1074
2.2	58320	0	0	0	0	0	0	1077
2.2	58464	0	0	0	0	0	0	1080
2.2	58608	0	0	0	0	0	0	1077
2.2	58752	0	0	0	0	0	0	1008
2.2	58896	0	0	0	0	0	0	1122
2.2	59040	0	0	0	0	0	0	1128
2.2	59184	0	0	0	0	0	0	1071
2.2	59328	0	0	0	0	0	0	1008
2.2	59472	0	0	0	0	0	0	1077
2.2	59616	0	0	0	0	0	0	1113
2.2	59760	0	0	0	0	0	0	1137
2.2	59904	0	0	0	0	0	0	1119
2.2	60048	0	0	0	0	0	0	1080
2.2	60192	0	0	0	0	0	0	1083
2.2	60336	0	0	0	0	0	0	1140
2.2	60480	0	0	0	0	0	0	1077
2.2	60624	0	0	0	0	0	0	987
2.2	60768	0	0	0	0	0	0	1035
2.2	60912	0	0	0	0	0	0	1077
2.2	61056	0	0	0	0	0	0	1119
2.2	61200	0	0	0	0	0	0	1161
2.2	61344	0	0	0	0	0	0	1074
2.2	61488	0	0	0	0	0	0	1023
2.2	61632	0	0	0	0	0	0	1029
2.2	61776	0	0	0	0	0	0	1104
2.2	61920	0	0	0	0	0	0	1017
2.2	62064	0	0	0	0	0	0	1014
2.2	62208	0	0	0	0	0	0	1014
2.2	62352	0	0	0	0	0	0	1026
2.2	62496	0	0	0	0	0	0	1041
2.2	62640	0	0	0	0	0	0	1029
2.2	62784	0	0	0	0	0	0	1035
2.2	62928	0	0	0	0	0	0	1023
2.2	63072	0	0	0	0	0	0	1053
2.2	63216	0	0	0	0	0	0	1071
2.2	63360	0	0	0	0	0	0	975
2.2	63504	0	0	0	0	0	0	972
2.2	63648	0	0	0	0	0	0	924
2.2	63792	0	0	0	0	0	0	1062
2.2	63936	0	0	0	0	0	0	1065
2.2	64080	0	0	0	0	0	0	1092
2.2	64224	0	0	0	0	0	0	1038
2.2	64368	0	0	0	0	0	0	1020
2.2	64512	0	0	0	0	0	0	1110
2.2	64656	0	0	0	0	0	0	1119
2.2	64800	0	0	0	0	0	0	1113
2.2	64944	0	0	0	0	0	0	1092
2.2	65088	0	0	0	0	0	0	1074
2.2	65232	0	0	0	0	0	0	1071
2.2	65376	0	0	0	0	0	0	1131
2.2	65520	0	0	0	0	0	0	1134
2.2	65664	0	0	0	0	0	0	1008
2.2	65808	0	0	0	0	0	0	915
2.2	65952	0	0	0	0	0	0	987
2.2	66096	0	0	0	0	0	0	981
2.2	66240	0	0	0	0	0	0	1026
2.2	66384	0	0	0	0	0	0	1059
2.2	66528	0	0	0	0	0	0	990
2.2	66672	0	0	0	0	0	0	1041
2.2	66816	0	0	0	0	0	0	1020
2.2	66960	0	0	0	0	0	0	966
2.2	67104	0	0	0	0	0	0	1053
2.2	67248	0	0	0	0	0	0	1071
2.2	67392	0	0	0	0	0	0	1089
2.2	67536	0	0	0	0	0	0	1059
2.2	67680	0	0	0	0	0	0	1059
2.2	67824	0	0	0	0	0	0	1074
2.2	67968	0	0	0	0	0	0	975
2.2	68112	0	0	0	0	0	0	999
2.2	68256	0	0	0	0	0	0	999
2.2	68400	0	0	0	0	0	0	1041
2.2	68544	0	0	0	0	0	0	1023
2.2	68688	0	0	0	0	0	0	1077
2.2	68832	0	0	0	0	0	0	1074
2.2	68976	0	0	0	0	0	0	1170
2.2	69120	0	0	0	0	0	0	1116
3.2	43344	0	366	0	366	366	3135.41	3183
3.2	43488	0	309	0	309	309	2651.47	3267
3.2	43632	0	259	0	259	259	2188.18	3201
3.2	43776	0	219	0	219	219	1798.09	3216
3.2	43920	0	175	0	175	175	1439.72	3198
3.2	44064	0	137	0	137	137	1124.26	3201
3.2	44208	0	112	0	112	112	905.767	3120
3.2	44352	0	83	0	83	83	670.337	3249
3.2	44496	0	58	0	58	58	483.438	3240
3.2	44640	0	41	0	41	41	309.715	3246
3.2	44784	0	32	0	32	32	233.275	3219
3.2	44928	0	20	0	20	20	118.725	3225
3.2	45072	0	11	0	11	11	80.7822	3207
3.2	45216	0	9	0	9	9	64.9425	3252
3.2	45360	0	6	0	6	6	52.5789	3165
3.2	45504	0	4	0	4	4	40.2196	3225
3.2	45648	0	3	0	3	3	37.1085	3111
3.2	45792	0	2	0	2	2	18.1333	3186
3.2	45936	0	1	0	1	1	3.11111	3096
3.2	46080	0	1	0	1	1	3.11111	3063
3.2	46224	0	1	0	1	1	3.11111	3069
3.2	46368	0	0	0	0	0	0	3159
3.2	46512	0	0	0	0	0	0	3123
3.2	46656	0	0	0	0	0	0	3243
3.2	46800	0	0	0	0	0	0	3183
3.2	46944	0	0	0	0	0	0	3198
3.2	47088	0	0	0	0	0	0	3210
3.2	47232	0	0	0	0	0	0	3153
3.2	47376	0	0	0	0	0	0	3180
3.2	47520	0	0	0	0	0	0	3114
3.2	47664	0	0	0	0	0	0	3162
3.2	47808	0	0	0	0	0	0	3165
3.2	47952	0	0	0	0	0	0	3222
3.2	48096	0	0	0	0	0	0	3354
3.2	48240	0	0	0	0	0	0	3276
3.2	48384	0	0	0	0	0	0	3216
3.2	48528	0	0	0	0	0	0	3309
3.2	48672	0	0	0	0	0	0	3144
3.2	48816	0	0	0	0	0	0	3141
3.2	48960	0	0	0	0	0	0	3198
3.2	49104	0	0	0	0	0	0	3189
3.2	49248	0	0	0	0	0	0	3192
3.2	49392	0	0	0	0	0	0	3219
3.2	49536	0	0	0	0	0	0	3336
3.2	49680	0	0	0	0	0	0	3051
3.2	49824	0	0	0	0	0	0	3156
3.2	49968	0	0	0	0	0	0	3102
3.2	50112	0	0	0	0	0	0	3081
3.2	50256	0	0	0	0	0	0	3219
3.2	50400	0	0	0	0	0	0	3249
3.2	50544	0	0	0	0	0	0	3261
3.2	50688	0	0	0	0	0	0	3216
3.2	50832	0	0	0	0	0	0	3171
3.2	50976	0	0	0	0	0	0	3228
3.2	51120	0	0	0	0	0	0	3333
3.2	51264	0	0	0	0	0	0	3234
3.2	51408	0	0	0	0	0	0	3324
3.2	51552	0	0	0	0	0	0	3357
3.2	51696	0	0	0	0	0	0	3210
3.2	51840	0	0	0	0	0	0	3054
3.2	51984	0	0	0	0	0	0	3213
3.2	52128	0	0	0	0	0	0	3150
3.2	52272	0	0	0	0	0	0	3126
3.2	52416	0	0	0	0	0	0	3210
3.2	52560	0	0	0	0	0	0	3252
3.2	52704	0	0	0	0	0	0	3210
3.2	52848	0	0	0	0	0	0	3225
3.2	52992	0	0	0	0	0	0	3141
3.2	53136	0	0	0	0	0	0	3123
3.2	53280	0	0	0	0	0	0	3198
3.2	53424	0	0	0	0	0	0	3144
3.2	53568	0	0	0	0	0	0	3195
3.2	53712	0	0	0	0	0	0	3069
3.2	53856	0	0	0	0	0	0	3201
3.2	54000	0	0	0	0	0	0	3210
3.2	54144	0	0	0	0	0	0	3204
3.2	54288	0	0	0	0	0	0	3180
3.2	54432	0	0	0	0	0	0	3297
3.2	54576	0	0	0	0	0	0	3069
3.2	54720	0	0	0	0	0	0	3081
3.2	54864	0	0	0	0	0	0	3030
3.2	55008	0	0	0	0	0	0	3096
3.2	55152	0	0	0	0	0	0	3078
3.2	55296	0	0	0	0	0	0	3207
3.2	55440	0	0	0	0	0	0	3189
3.2	55584	0	0	0	0	0	0	3168
3.2	55728	0	0	0	0	0	0	3189
3.2	55872	0	0	0	0	0	0	3057
3.2	56016	0	0	0	0	0	0	3312
3.2	56160	0	0	0	0	0	0	3144
3.2	56304	0	0	0	0	0	0	3105
3.2	56448	0	0	0	0	0	0	3228
3.2	56592	0	0	0	0	0	0	3060
3.2	56736	0	0	0	0	0	0	3123
3.2	56880	0	0	0	0	0	0	2979
3.2	57024	0	0	0	0	0	0	3219
3.2	57168	0	0	0	0	0	0	3231
3.2	57312	0	0	0	0	0	0	3183
3.2	57456	0	0	0	0	0	0	3105
3.2	57600	0	0	0	0	0	0	3132
3.2	57744	0	0	0	0	0	0	3231
3.2	57888	0	0	0	0	0	0	3165
3.2	58032	0	0	0	0	0	0	3267
3.2	58176	0	0	0	0	0	0	3051
3.2	58320	0	0	0	0	0	0	3081
3.2	58464	0	0	0	0	0	0	3195
3.2	58608	0	0	0	0	0	0	3258
3.2	58752	0	0	0	0	0	0	3279
3.2	58896	0	0	0	0	0	0	3282
3.2	59040	0	0	0	0	0	0	3111
3.2	59184	0	0	0	0	0	0	3159
3.2	59328	0	0	0	0	0	0	3321
3.2	59472	0	0	0	0	0	0	3342
3.2	59616	0	0	0	0	0	0	3246
3.2	59760	0	0	0	0	0	0	3195
3.2	59904	0	0	0	0	0	0	3111
3.2	60048	0	0	0	0	0	0	3102
3.2	60192	0	0	0	0	0	0	3255
3.2	60336	0	0	0	0	0	0	3159
3.2	60480	0	0	0	0	0	0	3111
3.2	60624	0	0	0	0	0	0	3165
3.2	60768	0	0	0	0	0	0	3195
3.2	60912	0	0	0	0	0	0	3018
3.2	61056	0	0	0	0	0	0	3183
3.2	61200	0	0	0	0	0	0	3228
3.2	61344	0	0	0	0	0	0	3213
3.2	61488	0	0	0	0	0	0	3198
3.2	61632	0	0	0	0	0	0	3087
3.2	61776	0	0	0	0	0	0	3168
3.2	61920	0	0	0	0	0	0	3309
3.2	62064	0	0	0	0	0	0	3306
3.2	62208	0	0	0	0	0	0	3264
3.2	62352	0	0	0	0	0	0	3330
3.2	62496	0	0	0	0	0	0	3231
3.2	62640	0	0	0	0	0	0	3213
3.2	62784	0	0	0	0	0	0	3312
3.2	62928	0	0	0	0	0	0	3186
3.2	63072	0	0	0	0	0	0	3069
3.2	63216	0	0	0	0	0	0	3210
3.2	63360	0	0	0	0	0	0	3108
3.2	63504	0	0	0	0	0	0	3264
3.2	63648	0	0	0	0	0	0	3321
3.2	63792	0	0	0	0	0	0	3144
3.2	63936	0	0	0	0	0	0	3174
3.2	64080	0	0	0	0	0	0	3171
3.2	64224	0	0	0	0	0	0	3189
3.2	64368	0	0	0	0	0	0	3189
3.2	64512	0	0	0	0	0	0	3147
3.2	64656	0	0	0	0	0	0	3222
3.2	64800	0	0	0	0	0	0	3246
3.2	64944	0	0	0	0	0	0	3255
3.2	65088	0	0	0	0	0	0	3315
3.2	65232	0	0	0	0	0	0	3234
3.2	65376	0	0	0	0	0	0	3138
3.2	65520	0	0	0	0	0	0	3162
3.2	65664	0	0	0	0	0	0	3204
3.2	65808	0	0	0	0	0	0	3135
3.2	65952	0	0	0	0	0	0	2994
3.2	66096	0	0	0	0	0	0	3081
3.2	66240	0	0	0	0	0	0	3120
3.2	66384	0	0	0	0	0	0	3270
3.2	66528	0	0	0	0	0	0	3093
3.2	66672	0	0	0	0	0	0	3027
3.2	66816	0	0	0	0	0	0	3090
3.2	66960	0	0	0	0	0	0	3060
3.2	67104	0	0	0	0	0	0	3132
3.2	67248	0	0	0	0	0	0	3012
3.2	67392	0	0	0	0	0	0	3036
3.2	67536	0	0	0	0	0	0	3168
3.2	67680	0	0	0	0	0	0	3219
3.2	67824	0	0	0	0	0	0	3210
3.2	67968	0	0	0	0	0	0	3120
3.2	68112	0	0	0	0	0	0	3156
3.2	68256	0	0	0	0	0	0	3141
3.2	68400	0	0	0	0	0	0	3267
3.2	68544	0	0	0	0	0	0	3153
3.2	68688	0	0	0	0	0	0	3150
3.2	68832	0	0	0	0	0	0	3192
3.2	68976	0	0	0	0	0	0	3177
3.2	69120	0	0	0	0	0	0	3051
4.1	43344	0	51	0	51	51	477.521	2337
4.1	43488	0	44	0	44	44	265.285	2376
4.1	43632	0	38	0	38	38	101.162	2220
4.1	43776	0	30	0	30	30	92.1307	2190
4.1	43920	0	21	0	21	21	71.1179	2124
4.1	44064	0	13	0	13	13	123.134	2121
4.1	44208	0	10	0	10	10	30.0444	2283
4.1	44352	0	6	0	6	6	32.0418	2112
4.1	44496	0	5	0	5	5	47.0649	2112
4.1	44640	0	5	0	5	5	13.0256	2094
4.1	44784	0	4	0	4	4	32.0418	2100
4.1	44928	0	3	0	3	3	32.0418	2271
4.1	45072	0	3	0	3	3	32.0418	2208
4.1	45216	0	1	0	1	1	0	2214
4.1	45360	0	0	0	0	0	0	2169
4.1	45504	0	0	0	0	0	0	2151
4.1	45648	0	0	0	0	0	0	2106
4.1	45792	0	0	0	0	0	0	2058
4.1	45936	0	0	0	0	0	0	2259
4.1	46080	0	0	0	0	0	0	2148
4.1	46224	0	0	0	0	0	0	2127
4.1	46368	0	0	0	0	0	0	2040
4.1	46512	0	0	0	0	0	0	2184
4.1	46656	0	0	0	0	0	0	2163
4.1	46800	0	0	0	0	0	0	2160
4.1	46944	0	0	0	0	0	0	2121
4.1	47088	0	0	0	0	0	0	2187
4.1	47232	0	0	0	0	0	0	2073
4.1	47376	0	0	0	0	0	0	2025
4.1	47520	0	0	0	0	0	0	2193
4.1	47664	0	0	0	0	0	0	2190
4.1	47808	0	0	0	0	0	0	2079
4.1	47952	0	0	0	0	0	0	2094
4.1	48096	0	0	0	0	0	0	2130
4.1	48240	0	0	0	0	0	0	2079
4.1	48384	0	0	0	0	0	0	2169
4.1	48528	0	0	0	0	0	0	2070
4.1	48672	0	0	0	0	0	0	2070
4.1	48816	0	0	0	0	0	0	2085
4.1	48960	0	0	0	0	0	0	2214
4.1	49104	0	0	0	0	0	0	2301
4.1	49248	0	0	0	0	0	0	2379
4.1	49392	0	0	0	0	0	0	2226
4.1	49536	0	0	0	0	0	0	2133
4.1	49680	0	0	0	0	0	0	2058
4.1	49824	0	0	0	0	0	0	2163
4.1	49968	0	0	0	0	0	0	2115
4.1	50112	0	0	0	0	0	0	2196
4.1	50256	0	0	0	0	0	0	2247
4.1	50400	0	0	0	0	0	0	2241
4.1	50544	0	0	0	0	0	0	2163
4.1	50688	0	0	0	0	0	0	2139
4.1	50832	0	0	0	0	0	0	2109
4.1	50976	0	0	0	0	0	0	2157
4.1	51120	0	0	0	0	0	0	2193
4.1	51264	0	0	0	0	0	0	2169
4.1	51408	0	0	0	0	0	0	2040
4.1	51552	0	0	0	0	0	0	2208
4.1	51696	0	0	0	0	0	0	2205
4.1	51840	0	0	0	0	0	0	2097
4.1	51984	0	0	0	0	0	0	2142
4.1	52128	0	0	0	0	0	0	2277
4.1	52272	0	0	0	0	0	0	2127
4.1	52416	0	0	0	0	0	0	2208
4.1	52560	0	0	0	0	0	0	2181
4.1	52704	0	0	0	0	0	0	2217
4.1	52848	0	0	0	0	0	0	2130
4.1	52992	0	0	0	0	0	0	2073
4.1	53136	0	0	0	0	0	0	2157
4.1	53280	0	0	0	0	0	0	2112
4.1	53424	0	0	0	0	0	0	2160
4.1	53568	0	0	0	0	0	0	2115
4.1	53712	0	0	0	0	0	0	2115
4.1	53856	0	0	0	0	0	0	2082
4.1	54000	0	0	0	0	0	0	2127
4.1	54144	0	0	0	0	0	0	2019
4.1	54288	0	0	0	0	0	0	2139
4.1	54432	0	0	0	0	0	0	2046
4.1	54576	0	0	0	0	0	0	1983
4.1	54720	0	0	0	0	0	0	2019
4.1	54864	0	0	0	0	0	0	2040
4.1	55008	0	0	0	0	0	0	2091
4.1	55152	0	0	0	0	0	0	2184
4.1	55296	0	0	0	0	0	0	2139
4.1	55440	0	0	0	0	0	0	2085
4.1	55584	0	0	0	0	0	0	2175
4.1	55728	0	0	0	0	0	0	2109
4.1	55872	0	0	0	0	0	0	2088
4.1	56016	0	0	0	0	0	0	2076
4.1	56160	0	0	0	0	0	0	2040
4.1	56304	0	0	0	0	0	0	2133
4.1	56448	0	0	0	0	0	0	2094
4.1	56592	0	0	0	0	0	0	2148
4.1	56736	0	0	0	0	0	0	2064
4.1	56880	0	0	0	0	0	0	2217
4.1	57024	0	0	0	0	0	0	2316
4.1	57168	0	0	0	0	0	0	2298
4.1	57312	0	0	0	0	0	0	2178
4.1	57456	0	0	0	0	0	0	2121
4.1	57600	0	0	0	0	0	0	2196
4.1	57744	0	0	0	0	0	0	2187
4.1	57888	0	0	0	0	0	0	2220
4.1	58032	0	0	0	0	0	0	2067
4.1	58176	0	0	0	0	0	0	2016
4.1	58320	0	0	0	0	0	0	2019
4.1	58464	0	0	0	0	0	0	2157
4.1	58608	0	0	0	0	0	0	2076
4.1	58752	0	0	0	0	0	0	2070
4.1	58896	0	0	0	0	0	0	1986
4.1	59040	0	0	0	0	0	0	2034
4.1	59184	0	0	0	0	0	0	2139
4.1	59328	0	0	0	0	0	0	2115
4.1	59472	0	0	0	0	0	0	2094
4.1	59616	0	0	0	0	0	0	2067
4.1	59760	0	0	0	0	0	0	2049
4.1	59904	0	0	0	0	0	0	2055
4.1	60048	0	0	0	0	0	0	2091
4.1	60192	0	0	0	0	0	0	2118
4.1	60336	0	0	0	0	0	0	2100
4.1	60480	0	0	0	0	0	0	2106
4.1	60624	0	0	0	0	0	0	2130
4.1	60768	0	0	0	0	0	0	2070
4.1	60912	0	0	0	0	0	0	2145
4.1	61056	0	0	0	0	0	0	2172
4.1	61200	0	0	0	0	0	0	2253
4.1	61344	0	0	0	0	0	0	2247
4.1	61488	0	0	0	0	0	0	2148
4.1	61632	0	0	0	0	0	0	2067
4.1	61776	0	0	0	0	0	0	2052
4.1	61920	0	0	0	0	0	0	2031
4.1	62064	0	0	0	0	0	0	2085
4.1	62208	0	0	0	0	0	0	2121
4.1	62352	0	0	0	0	0	0	2097
4.1	62496	0	0	0	0	0	0	2151
4.1	62640	0	0	0	0	0	0	2229
4.1	62784	0	0	0	0	0	0	2199
4.1	62928	0	0	0	0	0	0	2043
4.1	63072	0	0	0	0	0	0	2109
4.1	63216	0	0	0	0	0	0	2226
4.1	63360	0	0	0	0	0	0	2094
4.1	63504	0	0	0	0	0	0	2193
4.1	63648	0	0	0	0	0	0	2163
4.1	63792	0	0	0	0	0	0	2211
4.1	63936	0	0	0	0	0	0	2103
4.1	64080	0	0	0	0	0	0	2127
4.1	64224	0	0	0	0	0	0	2202
4.1	64368	0	0	0	0	0	0	2112
4.1	64512	0	0	0	0	0	0	2049
4.1	64656	0	0	0	0	0	0	2073
4.1	64800	0	0	0	0	0	0	2181
4.1	64944	0	0	0	0	0	0	2145
4.1	65088	0	0	0	0	0	0	2178
4.1	65232	0	0	0	0	0	0	2190
4.1	65376	0	0	0	0	0	0	2298
4.1	65520	0	0	0	0	0	0	2166
4.1	65664	0	0	0	0	0	0	2115
4.1	65808	0	0	0	0	0	0	2166
4.1	65952	0	0	0	0	0	0	2049
4.1	66096	0	0	0	0	0	0	2088
4.1	66240	0	0	0	0	0	0	2088
4.1	66384	0	0	0	0	0	0	2145
4.1	66528	0	0	0	0	0	0	2058
4.1	66672	0	0	0	0	0	0	2046
4.1	66816	0	0	0	0	0	0	1998
4.1	66960	0	0	0	0	0	0	2031
4.1	67104	0	0	0	0	0	0	2100
4.1	67248	0	0	0	0	0	0	2082
4.1	67392	0	0	0	0	0	0	1974
4.1	67536	0	0	0	0	0	0	2139
4.1	67680	0	0	0	0	0	0	2196
4.1	67824	0	0	0	0	0	0	2175
4.1	67968	0	0	0	0	0	0	2028
4.1	68112	0	0	0	0	0	0	2058
4.1	68256	0	0	0	0	0	0	2202
4.1	68400	0	0	0	0	0	0	2253
4.1	68544	0	0	0	0	0	0	2139
4.1	68688	0	0	0	0	0	0	2121
4.1	68832	0	0	0	0	0	0	2214
4.1	68976	0	0	0	0	0	0	2157
4.1	69120	0	0	0	0	0	0	2178
4.2	43344	0	29	0	29	29	153.272	1992
4.2	43488	0	26	0	26	26	82.1495	1992
4.2	43632	0	19	0	19	19	99.1658	1818
4.2	43776	0	16	0	16	16	90.1362	1971
4.2	43920	0	11	0	11	11	60.0917	1887
4.2	44064	0	7	0	7	7	17.0196	1980
4.2	44208	0	4	0	4	4	58.0923	1833
4.2	44352	0	1	0	1	1	13.0256	1887
4.2	44496	0	0	0	0	0	0	1932
4.2	44640	0	0	0	0	0	0	1902
4.2	44784	0	0	0	0	0	0	1893
4.2	44928	0	0	0	0	0	0	2022
4.2	45072	0	0	0	0	0	0	1977
4.2	45216	0	0	0	0	0	0	1884
4.2	45360	0	0	0	0	0	0	1866
4.2	45504	0	0	0	0	0	0	1785
4.2	45648	0	0	0	0	0	0	1743
4.2	45792	0	0	0	0	0	0	1734
4.2	45936	0	0	0	0	0	0	1800
4.2	46080	0	0	0	0	0	0	1734
4.2	46224	0	0	0	0	0	0	1797
4.2	46368	0	0	0	0	0	0	1809
4.2	46512	0	0	0	0	0	0	1800
4.2	46656	0	0	0	0	0	0	1863
4.2	46800	0	0	0	0	0	0	1821
4.2	46944	0	0	0	0	0	0	1770
4.2	47088	0	0	0	0	0	0	1860
4.2	47232	0	0	0	0	0	0	1788
4.2	47376	0	0	0	0	0	0	1743
4.2	47520	0	0	0	0	0	0	1833
4.2	47664	0	0	0	0	0	0	1845
4.2	47808	0	0	0	0	0	0	1827
4.2	47952	0	0	0	0	0	0	1833
4.2	48096	0	0	0	0	0	0	1773
4.2	48240	0	0	0	0	0	0	1878
4.2	48384	0	0	0	0	0	0	1827
4.2	48528	0	0	0	0	0	0	1833
4.2	48672	0	0	0	0	0	0	1923
4.2	48816	0	0	0	0	0	0	1869
4.2	48960	0	0	0	0	0	0	1926
4.2	49104	0	0	0	0	0	0	1833
4.2	49248	0	0	0	0	0	0	1884
4.2	49392	0	0	0	0	0	0	1860
4.2	49536	0	0	0	0	0	0	1899
4.2	49680	0	0	0	0	0	0	1926
4.2	49824	0	0	0	0	0	0	1875
4.2	49968	0	0	0	0	0	0	1845
4.2	50112	0	0	0	0	0	0	1857
4.2	50256	0	0	0	0	0	0	1833
4.2	50400	0	0	0	0	0	0	1848
4.2	50544	0	0	0	0	0	0	1911
4.2	50688	0	0	0	0	0	0	1824
4.2	50832	0	0	0	0	0	0	1935
4.2	50976	0	0	0	0	0	0	1917
4.2	51120	0	0	0	0	0	0	1965
4.2	51264	0	0	0	0	0	0	1845
4.2	51408	0	0	0	0	0	0	1992
4.2	51552	0	0	0	0	0	0	1905
4.2	51696	0	0	0	0	0	0	1929
4.2	51840	0	0	0	0	0	0	1950
4.2	51984	0	0	0	0	0	0	1977
4.2	52128	0	0	0	0	0	0	1968
4.2	52272	0	0	0	0	0	0	1899
4.2	52416	0	0	0	0	0	0	1947
4.2	52560	0	0	0	0	0	0	1863
4.2	52704	0	0	0	0	0	0	1893
4.2	52848	0	0	0	0	0	0	1824
4.2	52992	0	0	0	0	0	0	1974
4.2	53136	0	0	0	0	0	0	1845
4.2	53280	0	0	0	0	0	0	1881
4.2	53424	0	0	0	0	0	0	1893
4.2	53568	0	0	0	0	0	0	1908
4.2	53712	0	0	0	0	0	0	1839
4.2	53856	0	0	0	0	0	0	1914
4.2	54000	0	0	0	0	0	0	1950
4.2	54144	0	0	0	0	0	0	1917
4.2	54288	0	0	0	0	0	0	1899
4.2	54432	0	0	0	0	0	0	1920
4.2	54576	0	0	0	0	0	0	1941
4.2	54720	0	0	0	0	0	0	1977
4.2	54864	0	0	0	0	0	0	1965
4.2	55008	0	0	0	0	0	0	1893
4.2	55152	0	0	0	0	0	0	1932
4.2	55296	0	0	0	0	0	0	1848
4.2	55440	0	0	0	0	0	0	1950
4.2	55584	0	0	0	0	0	0	1899
4.2	55728	0	0	0	0	0	0	1935
4.2	55872	0	0	0	0	0	0	1932
4.2	56016	0	0	0	0	0	0	2016
4.2	56160	0	0	0	0	0	0	1935
4.2	56304	0	0	0	0	0	0	1800
4.2	56448	0	0	0	0	0	0	1875
4.2	56592	0	0	0	0	0	0	1836
4.2	56736	0	0	0	0	0	0	2064
4.2	56880	0	0	0	0	0	0	2070
4.2	57024	0	0	0	0	0	0	1899
4.2	57168	0	0	0	0	0	0	1872
4.2	57312	0	0	0	0	0	0	1827
4.2	57456	0	0	0	0	0	0	1878
4.2	57600	0	0	0	0	0	0	1929
4.2	57744	0	0	0	0	0	0	1815
4.2	57888	0	0	0	0	0	0	1938
4.2	58032	0	0	0	0	0	0	2067
4.2	58176	0	0	0	0	0	0	2127
4.2	58320	0	0	0	0	0	0	2055
4.2	58464	0	0	0	0	0	0	1959
4.2	58608	0	0	0	0	0	0	1950
4.2	58752	0	0	0	0	0	0	1914
4.2	58896	0	0	0	0	0	0	1962
4.2	59040	0	0	0	0	0	0	1992
4.2	59184	0	0	0	0	0	0	1932
4.2	59328	0	0	0	0	0	0	1821
4.2	59472	0	0	0	0	0	0	1761
4.2	59616	0	0	0	0	0	0	1932
4.2	59760	0	0	0	0	0	0	1881
4.2	59904	0	0	0	0	0	0	1851
4.2	60048	0	0	0	0	0	0	1773
4.2	60192	0	0	0	0	0	0	1947
4.2	60336	0	0	0	0	0	0	1935
4.2	60480	0	0	0	0	0	0	1971
4.2	60624	0	0	0	0	0	0	1929
4.2	60768	0	0	0	0	0	0	1947
4.2	60912	0	0	0	0	0	0	2031
4.2	61056	0	0	0	0	0	0	1866
4.2	61200	0	0	0	0	0	0	1878
4.2	61344	0	0	0	0	0	0	1845
4.2	61488	0	0	0	0	0	0	1965
4.2	61632	0	0	0	0	0	0	1920
4.2	61776	0	0	0	0	0	0	1815
4.2	61920	0	0	0	0	0	0	1857
4.2	62064	0	0	0	0	0	0	1905
4.2	62208	0	0	0	0	0	0	1875
4.2	62352	0	0	0	0	0	0	2010
4.2	62496	0	0	0	0	0	0	1905
4.2	62640	0	0	0	0	0	0	1857
4.2	62784	0	0	0	0	0	0	1845
4.2	62928	0	0	0	0	0	0	1791
4.2	63072	0	0	0	0	0	0	1791
4.2	63216	0	0	0	0	0	0	1872
4.2	63360	0	0	0	0	0	0	1845
4.2	63504	0	0	0	0	0	0	1893
4.2	63648	0	0	0	0	0	0	1839
4.2	63792	0	0	0	0	0	0	1920
4.2	63936	0	0	0	0	0	0	1839
4.2	64080	0	0	0	0	0	0	1839
4.2	64224	0	0	0	0	0	0	1854
4.2	64368	0	0	0	0	0	0	1827
4.2	64512	0	0	0	0	0	0	1896
4.2	64656	0	0	0	0	0	0	1935
4.2	64800	0	0	0	0	0	0	1917
4.2	64944	0	0	0	0	0	0	1929
4.2	65088	0	0	0	0	0	0	2028
4.2	65232	0	0	0	0	0	0	1836
4.2	65376	0	0	0	0	0	0	1965
4.2	65520	0	0	0	0	0	0	1941
4.2	65664	0	0	0	0	0	0	1800
4.2	65808	0	0	0	0	0	0	1815
4.2	65952	0	0	0	0	0	0	1821
4.2	66096	0	0	0	0	0	0	1782
4.2	66240	0	0	0	0	0	0	1833
4.2	66384	0	0	0	0	0	0	1782
4.2	66528	0	0	0	0	0	0	1782
4.2	66672	0	0	0	0	0	0	1974
4.2	66816	0	0	0	0	0	0	1950
4.2	66960	0	0	0	0	0	0	1908
4.2	67104	0	0	0	0	0	0	1893
4.2	67248	0	0	0	0	0	0	1857
4.2	67392	0	0	0	0	0	0	1950
4.2	67536	0	0	0	0	0	0	1860
4.2	67680	0	0	0	0	0	0	1869
4.2	67824	0	0	0	0	0	0	1857
4.2	67968	0	0	0	0	0	0	1929
4.2	68112	0	0	0	0	0	0	1917
4.2	68256	0	0	0	0	0	0	1779
4.2	68400	0	0	0	0	0	0	1818
4.2	68544	0	0	0	0	0	0	1806
4.2	68688	0	0	0	0	0	0	1836
4.2	68832	0	0	0	0	0	0	1938
4.2	68976	0	0	0	0	0	0	1791
4.2	69120	0	0	0	0	0	0	1797
5.1	43344	0	66	0	66	66	1.33333	4134
5.1	43488	0	45	0	45	45	0	4023
5.1	43632	0	34	0	34	34	0	3906
5.1	43776	0	22	0	22	22	0	4122
5.1	43920	0	16	0	16	16	0	4029
5.1	44064	0	15	0	15	15	0	4023
5.1	44208	0	12	0	12	12	0	4011
5.1	44352	0	9	0	9	9	0	4101
5.1	44496	0	6	0	6	6	0	3975
5.1	44640	0	3	0	3	3	0	3948
5.1	44784	0	3	0	3	3	0	4074
5.1	44928	0	2	0	2	2	0	4164
5.1	45072	0	1	0	1	1	0	4227
5.1	45216	0	1	0	1	1	0	4080
5.1	45360	0	1	0	1	1	0	4035
5.1	45504	0	1	0	1	1	0	4152
5.1	45648	0	1	0	1	1	0	4083
5.1	45792	0	1	0	1	1	0	4047
5.1	45936	0	1	0	1	1	0	4062
5.1	46080	0	0	0	0	0	0	4110
5.1	46224	0	0	0	0	0	0	4068
5.1	46368	0	0	0	0	0	0	4233
5.1	46512	0	0	0	0	0	0	4146
5.1	46656	0	0	0	0	0	0	3921
5.1	46800	0	0	0	0	0	0	3792
5.1	46944	0	0	0	0	0	0	3819
5.1	47088	0	0	0	0	0	0	3972
5.1	47232	0	0	0	0	0	0	4089
5.1	47376	0	0	0	0	0	0	4092
5.1	47520	0	0	0	0	0	0	4134
5.1	47664	0	0	0	0	0	0	3930
5.1	47808	0	0	0	0	0	0	4191
5.1	47952	0	0	0	0	0	0	4182
5.1	48096	0	0	0	0	0	0	4059
5.1	48240	0	0	0	0	0	0	3990
5.1	48384	0	0	0	0	0	0	3963
5.1	48528	0	0	0	0	0	0	3945
5.1	48672	0	0	0	0	0	0	3933
5.1	48816	0	0	0	0	0	0	3885
5.1	48960	0	0	0	0	0	0	3894
5.1	49104	0	0	0	0	0	0	4050
5.1	49248	0	0	0	0	0	0	3993
5.1	49392	0	0	0	0	0	0	3981
5.1	49536	0	0	0	0	0	0	4068
5.1	49680	0	0	0	0	0	0	4074
5.1	49824	0	0	0	0	0	0	4014
5.1	49968	0	0	0	0	0	0	3834
5.1	50112	0	0	0	0	0	0	3852
5.1	50256	0	0	0	0	0	0	3822
5.1	50400	0	0	0	0	0	0	3906
5.1	50544	0	0	0	0	0	0	4002
5.1	50688	0	0	0	0	0	0	4020
5.1	50832	0	0	0	0	0	0	4155
5.1	50976	0	0	0	0	0	0	4023
5.1	51120	0	0	0	0	0	0	3897
5.1	51264	0	0	0	0	0	0	3957
5.1	51408	0	0	0	0	0	0	3996
5.1	51552	0	0	0	0	0	0	3879
5.1	51696	0	0	0	0	0	0	4056
5.1	51840	0	0	0	0	0	0	3993
5.1	51984	0	0	0	0	0	0	4071
5.1	52128	0	0	0	0	0	0	4044
5.1	52272	0	0	0	0	0	0	3957
5.1	52416	0	0	0	0	0	0	3966
5.1	52560	0	0	0	0	0	0	3999
5.1	52704	0	0	0	0	0	0	4158
5.1	52848	0	0	0	0	0	0	4284
5.1	52992	0	0	0	0	0	0	4125
5.1	53136	0	0	0	0	0	0	4083
5.1	53280	0	0	0	0	0	0	3945
5.1	53424	0	0	0	0	0	0	4095
5.1	53568	0	0	0	0	0	0	4191
5.1	53712	0	0	0	0	0	0	4041
5.1	53856	0	0	0	0	0	0	3972
5.1	54000	0	0	0	0	0	0	4083
5.1	54144	0	0	0	0	0	0	3915
5.1	54288	0	0	0	0	0	0	3948
5.1	54432	0	0	0	0	0	0	4104
5.1	54576	0	0	0	0	0	0	3939
5.1	54720	0	0	0	0	0	0	3924
5.1	54864	0	0	0	0	0	0	3930
5.1	55008	0	0	0	0	0	0	3975
5.1	55152	0	0	0	0	0	0	3975
5.1	55296	0	0	0	0	0	0	3936
5.1	55440	0	0	0	0	0	0	4125
5.1	55584	0	0	0	0	0	0	4095
5.1	55728	0	0	0	0	0	0	4113
5.1	55872	0	0	0	0	0	0	4032
5.1	56016	0	0	0	0	0	0	4023
5.1	56160	0	0	0	0	0	0	4089
5.1	56304	0	0	0	0	0	0	3927
5.1	56448	0	0	0	0	0	0	3891
5.1	56592	0	0	0	0	0	0	4068
5.1	56736	0	0	0	0	0	0	4140
5.1	56880	0	0	0	0	0	0	4023
5.1	57024	0	0	0	0	0	0	4125
5.1	57168	0	0	0	0	0	0	4236
5.1	57312	0	0	0	0	0	0	4200
5.1	57456	0	0	0	0	0	0	4128
5.1	57600	0	0	0	0	0	0	3996
5.1	57744	0	0	0	0	0	0	3936
5.1	57888	0	0	0	0	0	0	4029
5.1	58032	0	0	0	0	0	0	4026
5.1	58176	0	0	0	0	0	0	4014
5.1	58320	0	0	0	0	0	0	4074
5.1	58464	0	0	0	0	0	0	4071
5.1	58608	0	0	0	0	0	0	4071
5.1	58752	0	0	0	0	0	0	4089
5.1	58896	0	0	0	0	0	0	4095
5.1	59040	0	0	0	0	0	0	3921
5.1	59184	0	0	0	0	0	0	4125
5.1	59328	0	0	0	0	0	0	4044
5.1	59472	0	0	0	0	0	0	3921
5.1	59616	0	0	0	0	0	0	3900
5.1	59760	0	0	0	0	0	0	3843
5.1	59904	0	0	0	0	0	0	3825
5.1	60048	0	0	0	0	0	0	3888
5.1	60192	0	0	0	0	0	0	4080
5.1	60336	0	0	0	0	0	0	4146
5.1	60480	0	0	0	0	0	0	4110
5.1	60624	0	0	0	0	0	0	4227
5.1	60768	0	0	0	0	0	0	4194
5.1	60912	0	0	0	0	0	0	4242
5.1	61056	0	0	0	0	0	0	4056
5.1	61200	0	0	0	0	0	0	4164
5.1	61344	0	0	0	0	0	0	3993
5.1	61488	0	0	0	0	0	0	4020
5.1	61632	0	0	0	0	0	0	3963
5.1	61776	0	0	0	0	0	0	3921
5.1	61920	0	0	0	0	0	0	3927
5.1	62064	0	0	0	0	0	0	4170
5.1	62208	0	0	0	0	0	0	4194
5.1	62352	0	0	0	0	0	0	4113
5.1	62496	0	0	0	0	0	0	4065
5.1	62640	0	0	0	0	0	0	4161
5.1	62784	0	0	0	0	0	0	4074
5.1	62928	0	0	0	0	0	0	4158
5.1	63072	0	0	0	0	0	0	4251
5.1	63216	0	0	0	0	0	0	4089
5.1	63360	0	0	0	0	0	0	4107
5.1	63504	0	0	0	0	0	0	4194
5.1	63648	0	0	0	0	0	0	4080
5.1	63792	0	0	0	0	0	0	4053
5.1	63936	0	0	0	0	0	0	4065
5.1	64080	0	0	0	0	0	0	4020
5.1	64224	0	0	0	0	0	0	4266
5.1	64368	0	0	0	0	0	0	4170
5.1	64512	0	0	0	0	0	0	4212
5.1	64656	0	0	0	0	0	0	4206
5.1	64800	0	0	0	0	0	0	4083
5.1	64944	0	0	0	0	0	0	4188
5.1	65088	0	0	0	0	0	0	4143
5.1	65232	0	0	0	0	0	0	4155
5.1	65376	0	0	0	0	0	0	4089
5.1	65520	0	0	0	0	0	0	4242
5.1	65664	0	0	0	0	0	0	4182
5.1	65808	0	0	0	0	0	0	4083
5.1	65952	0	0	0	0	0	0	4179
5.1	66096	0	0	0	0	0	0	4266
5.1	66240	0	0	0	0	0	0	4020
5.1	66384	0	0	0	0	0	0	3912
5.1	66528	0	0	0	0	0	0	3981
5.1	66672	0	0	0	0	0	0	4083
5.1	66816	0	0	0	0	0	0	4314
5.1	66960	0	0	0	0	0	0	4419
5.1	67104	0	0	0	0	0	0	4245
5.1	67248	0	0	0	0	0	0	4224
5.1	67392	0	0	0	0	0	0	4146
5.1	67536	0	0	0	0	0	0	4179
5.1	67680	0	0	0	0	0	0	3930
5.1	67824	0	0	0	0	0	0	3915
5.1	67968	0	0	0	0	0	0	3858
5.1	68112	0	0	0	0	0	0	4035
5.1	68256	0	0	0	0	0	0	4107
5.1	68400	0	0	0	0	0	0	4176
5.1	68544	0	0	0	0	0	0	3975
5.1	68688	0	0	0	0	0	0	4128
5.1	68832	0	0	0	0	0	0	4191
5.1	68976	0	0	0	0	0	0	4173
5.1	69120	0	0	0	0	0	0	4077
6.3	43344	524	2680	31	2649	3204	57652.8	12664
6.3	43488	418	2351	13	2338	2769	48765.2	12499
6.3	43632	405	2023	13	2010	2428	41749.2	12252
6.3	43776	303	1774	27	1747	2077	35044.5	12568
6.3	43920	339	1488	5	1483	1827	32024.2	12326
6.3	44064	298	1263	20	1243	1561	26511.5	12031
6.3	44208	285	1033	10	1023	1318	22964.9	12152
6.3	44352	236	862	2	860	1098	17756.2	12120
6.3	44496	216	707	0	707	923	15434	12108
6.3	44640	224	569	0	569	793	12758	11770
6.3	44784	159	465	5	460	624	10929.3	11689
6.3	44928	114	381	1	380	495	8222.51	11712
6.3	45072	88	280	0	280	368	5864.47	11122
6.3	45216	97	216	0	216	313	5339.87	10434
6.3	45360	58	155	0	155	213	3399.16	9647
6.3	45504	44	120	0	120	164	2574.89	9384
6.3	45648	40	81	0	81	121	2347.78	8939
6.3	45792	47	54	0	54	101	2278.72	9181
6.3	45936	40	36	0	36	76	1707.49	9169
6.3	46080	30	28	0	28	58	1178.39	9254
6.3	46224	15	22	0	22	37	594.228	9037
6.3	46368	11	15	0	15	26	305.168	8590
6.3	46512	11	9	0	9	20	315.151	8808
6.3	46656	10	6	0	6	16	321.158	8921
6.3	46800	9	5	0	5	14	290.148	8923
6.3	46944	10	2	0	2	12	266.082	9050
6.3	47088	13	1	0	1	14	320.105	9129
6.3	47232	6	3	2	1	9	192.063	8795
6.3	47376	10	1	0	1	11	256.084	8867
6.3	47520	8	1	0	1	9	204.059	9047
6.3	47664	6	1	0	1	7	198.061	8865
6.3	47808	2	2	0	2	4	97.0314	8830
6.3	47952	2	2	0	2	4	97.0314	9190
6.3	48096	4	1	0	1	5	140.038	9280
6.3	48240	4	0	0	0	4	140.038	9232
6.3	48384	5	0	0	0	5	165.051	9247
6.3	48528	3	0	0	0	3	105.029	9364
6.3	48672	6	0	0	0	6	198.061	9385
6.3	48816	6	0	0	0	6	198.061	9388
6.3	48960	8	0	0	0	8	280.076	9448
6.3	49104	2	0	0	0	2	70.0191	9614
6.3	49248	4	0	0	0	4	140.038	9614
6.3	49392	1	0	0	0	1	37.009	9640
6.3	49536	0	0	0	0	0	0	9439
6.3	49680	0	0	0	0	0	0	9651
6.3	49824	0	0	0	0	0	0	9534
6.3	49968	0	0	0	0	0	0	9426
6.3	50112	0	0	0	0	0	0	9294
6.3	50256	0	0	0	0	0	0	9459
6.3	50400	0	0	0	0	0	0	9435
6.3	50544	0	0	0	0	0	0	9375
6.3	50688	0	0	0	0	0	0	9213
6.3	50832	0	0	0	0	0	0	9231
6.3	50976	0	0	0	0	0	0	9678
6.3	51120	0	0	0	0	0	0	9513
6.3	51264	0	0	0	0	0	0	9657
6.3	51408	0	0	0	0	0	0	9771
6.3	51552	0	0	0	0	0	0	9636
6.3	51696	0	0	0	0	0	0	9582
6.3	51840	0	0	0	0	0	0	9798
6.3	51984	0	0	0	0	0	0	9684
6.3	52128	0	0	0	0	0	0	9837
6.3	52272	0	0	0	0	0	0	9855
6.3	52416	0	0	0	0	0	0	9819
6.3	52560	0	0	0	0	0	0	9690
6.3	52704	0	0	0	0	0	0	9897
6.3	52848	0	0	0	0	0	0	9744
6.3	52992	0	0	0	0	0	0	9807
6.3	53136	0	0	0	0	0	0	9729
6.3	53280	0	0	0	0	0	0	9561
6.3	53424	0	0	0	0	0	0	9582
6.3	53568	0	0	0	0	0	0	9672
6.3	53712	0	0	0	0	0	0	9636
6.3	53856	0	0	0	0	0	0	9696
6.3	54000	0	0	0	0	0	0	9615
6.3	54144	0	0	0	0	0	0	9696
6.3	54288	0	0	0	0	0	0	9726
6.3	54432	0	0	0	0	0	0	9645
6.3	54576	0	0	0	0	0	0	9759
6.3	54720	0	0	0	0	0	0	9684
6.3	54864	0	0	0	0	0	0	9600
6.3	55008	0	0	0	0	0	0	9717
6.3	55152	0	0	0	0	0	0	9681
6.3	55296	0	0	0	0	0	0	9540
6.3	55440	0	0	0	0	0	0	9882
6.3	55584	0	0	0	0	0	0	9582
6.3	55728	0	0	0	0	0	0	9867
6.3	55872	0	0	0	0	0	0	9870
6.3	56016	0	0	0	0	0	0	9918
6.3	56160	0	0	0	0	0	0	9816
6.3	56304	0	0	0	0	0	0	9906
6.3	56448	0	0	0	0	0	0	9735
6.3	56592	0	0	0	0	0	0	9900
6.3	56736	0	0	0	0	0	0	10134
6.3	56880	0	0	0	0	0	0	9888
6.3	57024	0	0	0	0	0	0	9702
6.3	57168	0	0	0	0	0	0	9783
6.3	57312	0	0	0	0	0	0	9819
6.3	57456	0	0	0	0	0	0	9822
6.3	57600	0	0	0	0	0	0	9801
6.3	57744	0	0	0	0	0	0	9894
6.3	57888	0	0	0	0	0	0	9912
6.3	58032	0	0	0	0	0	0	9993
6.3	58176	0	0	0	0	0	0	9786
6.3	58320	0	0	0	0	0	0	9858
6.3	58464	0	0	0	0	0	0	9834
6.3	58608	0	0	0	0	0	0	9768
6.3	58752	0	0	0	0	0	0	9822
6.3	58896	0	0	0	0	0	0	9885
6.3	59040	0	0	0	0	0	0	9708
6.3	59184	0	0	0	0	0	0	9732
6.3	59328	0	0	0	0	0	0	9978
6.3	59472	0	0	0	0	0	0	10041
6.3	59616	0	0	0	0	0	0	9645
6.3	59760	0	0	0	0	0	0	9540
6.3	59904	0	0	0	0	0	0	9984
6.3	60048	0	0	0	0	0	0	10029
6.3	60192	0	0	0	0	0	0	9861
6.3	60336	0	0	0	0	0	0	9780
6.3	60480	0	0	0	0	0	0	9909
6.3	60624	0	0	0	0	0	0	9945
6.3	60768	0	0	0	0	0	0	9900
6.3	60912	0	0	0	0	0	0	9762
6.3	61056	0	0	0	0	0	0	9615
6.3	61200	0	0	0	0	0	0	9621
6.3	61344	0	0	0	0	0	0	9990
6.3	61488	0	0	0	0	0	0	10005
6.3	61632	0	0	0	0	0	0	9798
6.3	61776	0	0	0	0	0	0	9714
6.3	61920	0	0	0	0	0	0	9831
6.3	62064	0	0	0	0	0	0	9918
6.3	62208	0	0	0	0	0	0	9606
6.3	62352	0	0	0	0	0	0	9654
6.3	62496	0	0	0	0	0	0	9615
6.3	62640	0	0	0	0	0	0	9786
6.3	62784	0	0	0	0	0	0	9906
6.3	62928	0	0	0	0	0	0	9813
6.3	63072	0	0	0	0	0	0	9657
6.3	63216	0	0	0	0	0	0	9633
6.3	63360	0	0	0	0	0	0	9528
6.3	63504	0	0	0	0	0	0	9648
6.3	63648	0	0	0	0	0	0	9594
6.3	63792	0	0	0	0	0	0	9777
6.3	63936	0	0	0	0	0	0	9834
6.3	64080	0	0	0	0	0	0	9762
6.3	64224	0	0	0	0	0	0	9744
6.3	64368	0	0	0	0	0	0	10002
6.3	64512	0	0	0	0	0	0	9903
6.3	64656	0	0	0	0	0	0	9738
6.3	64800	0	0	0	0	0	0	9831
6.3	64944	0	0	0	0	0	0	9705
6.3	65088	0	0	0	0	0	0	9765
6.3	65232	0	0	0	0	0	0	9795
6.3	65376	0	0	0	0	0	0	10005
6.3	65520	0	0	0	0	0	0	10059
6.3	65664	0	0	0	0	0	0	10011
6.3	65808	0	0	0	0	0	0	9861
6.3	65952	0	0	0	0	0	0	9810
6.3	66096	0	0	0	0	0	0	9966
6.3	66240	0	0	0	0	0	0	9876
6.3	66384	0	0	0	0	0	0	9927
6.3	66528	0	0	0	0	0	0	9705
6.3	66672	0	0	0	0	0	0	9714
6.3	66816	0	0	0	0	0	0	9627
6.3	66960	0	0	0	0	0	0	9750
6.3	67104	0	0	0	0	0	0	9558
6.3	67248	0	0	0	0	0	0	9684
6.3	67392	0	0	0	0	0	0	9825
6.3	67536	0	0	0	0	0	0	9636
6.3	67680	0	0	0	0	0	0	9480
6.3	67824	0	0	0	0	0	0	9501
6.3	67968	0	0	0	0	0	0	9531
6.3	68112	0	0	0	0	0	0	9747
6.3	68256	0	0	0	0	0	0	9810
6.3	68400	0	0	0	0	0	0	9525
6.3	68544	0	0	0	0	0	0	9717
6.3	68688	0	0	0	0	0	0	9873
6.3	68832	0	0	0	0	0	0	9870
6.3	68976	0	0	0	0	0	0	9726
6.3	69120	0	0	0	0	0	0	9819
7.3	43344	0	33	0	33	33	299.709	1041
7.3	43488	0	28	0	28	28	236.575	1113
7.3	43632	0	28	0	28	28	252.535	1083
7.3	43776	0	20	0	20	20	153.373	1077
7.3	43920	0	16	0	16	16	120.282	1140
7.3	44064	0	9	0	9	9	63.1354	1182
7.3	44208	0	4	0	4	4	22.0606	1098
7.3	44352	0	1	0	1	1	11.0303	1146
7.3	44496	0	1	0	1	1	11.0303	1071
7.3	44640	0	0	0	0	0	0	1080
7.3	44784	0	0	0	0	0	0	1158
7.3	44928	0	0	0	0	0	0	1125
7.3	45072	0	0	0	0	0	0	1137
7.3	45216	0	0	0	0	0	0	1077
7.3	45360	0	0	0	0	0	0	1029
7.3	45504	0	0	0	0	0	0	1146
7.3	45648	0	0	0	0	0	0	1122
7.3	45792	0	0	0	0	0	0	1032
7.3	45936	0	0	0	0	0	0	1098
7.3	46080	0	0	0	0	0	0	1146
7.3	46224	0	0	0	0	0	0	1149
7.3	46368	0	0	0	0	0	0	972
7.3	46512	0	0	0	0	0	0	1125
7.3	46656	0	0	0	0	0	0	1083
7.3	46800	0	0	0	0	0	0	1101
7.3	46944	0	0	0	0	0	0	1188
7.3	47088	0	0	0	0	0	0	1194
7.3	47232	0	0	0	0	0	0	1095
7.3	47376	0	0	0	0	0	0	1107
7.3	47520	0	0	0	0	0	0	1053
7.3	47664	0	0	0	0	0	0	1119
7.3	47808	0	0	0	0	0	0	1089
7.3	47952	0	0	0	0	0	0	1104
7.3	48096	0	0	0	0	0	0	1014
7.3	48240	0	0	0	0	0	0	972
7.3	48384	0	0	0	0	0	0	1041
7.3	48528	0	0	0	0	0	0	1023
7.3	48672	0	0	0	0	0	0	1035
7.3	48816	0	0	0	0	0	0	1050
7.3	48960	0	0	0	0	0	0	1011
7.3	49104	0	0	0	0	0	0	1047
7.3	49248	0	0	0	0	0	0	1080
7.3	49392	0	0	0	0	0	0	1083
7.3	49536	0	0	0	0	0	0	993
7.3	49680	0	0	0	0	0	0	1113
7.3	49824	0	0	0	0	0	0	1092
7.3	49968	0	0	0	0	0	0	1119
7.3	50112	0	0	0	0	0	0	1140
7.3	50256	0	0	0	0	0	0	1140
7.3	50400	0	0	0	0	0	0	1158
7.3	50544	0	0	0	0	0	0	1128
7.3	50688	0	0	0	0	0	0	1038
7.3	50832	0	0	0	0	0	0	972
7.3	50976	0	0	0	0	0	0	1032
7.3	51120	0	0	0	0	0	0	1029
7.3	51264	0	0	0	0	0	0	1104
7.3	51408	0	0	0	0	0	0	1026
7.3	51552	0	0	0	0	0	0	1119
7.3	51696	0	0	0	0	0	0	1119
7.3	51840	0	0	0	0	0	0	1056
7.3	51984	0	0	0	0	0	0	1053
7.3	52128	0	0	0	0	0	0	1068
7.3	52272	0	0	0	0	0	0	1104
7.3	52416	0	0	0	0	0	0	1053
7.3	52560	0	0	0	0	0	0	1020
7.3	52704	0	0	0	0	0	0	1065
7.3	52848	0	0	0	0	0	0	1116
7.3	52992	0	0	0	0	0	0	1122
7.3	53136	0	0	0	0	0	0	1119
7.3	53280	0	0	0	0	0	0	1047
7.3	53424	0	0	0	0	0	0	1134
7.3	53568	0	0	0	0	0	0	1038
7.3	53712	0	0	0	0	0	0	1077
7.3	53856	0	0	0	0	0	0	1032
7.3	54000	0	0	0	0	0	0	1017
7.3	54144	0	0	0	0	0	0	1065
7.3	54288	0	0	0	0	0	0	1119
7.3	54432	0	0	0	0	0	0	1173
7.3	54576	0	0	0	0	0	0	1023
7.3	54720	0	0	0	0	0	0	999
7.3	54864	0	0	0	0	0	0	999
7.3	55008	0	0	0	0	0	0	1152
7.3	55152	0	0	0	0	0	0	1017
7.3	55296	0	0	0	0	0	0	951
7.3	55440	0	0	0	0	0	0	1038
7.3	55584	0	0	0	0	0	0	1041
7.3	55728	0	0	0	0	0	0	1134
7.3	55872	0	0	0	0	0	0	1050
7.3	56016	0	0	0	0	0	0	1044
7.3	56160	0	0	0	0	0	0	1044
7.3	56304	0	0	0	0	0	0	1050
7.3	56448	0	0	0	0	0	0	993
7.3	56592	0	0	0	0	0	0	954
7.3	56736	0	0	0	0	0	0	1065
7.3	56880	0	0	0	0	0	0	1107
7.3	57024	0	0	0	0	0	0	1074
7.3	57168	0	0	0	0	0	0	1017
7.3	57312	0	0	0	0	0	0	969
7.3	57456	0	0	0	0	0	0	1023
7.3	57600	0	0	0	0	0	0	1035
7.3	57744	0	0	0	0	0	0	1080
7.3	57888	0	0	0	0	0	0	1110
7.3	58032	0	0	0	0	0	0	1185
7.3	58176	0	0	0	0	0	0	1173
7.3	58320	0	0	0	0	0	0	1110
7.3	58464	0	0	0	0	0	0	1077
7.3	58608	0	0	0	0	0	0	1170
7.3	58752	0	0	0	0	0	0	1134
7.3	58896	0	0	0	0	0	0	1122
7.3	59040	0	0	0	0	0	0	1110
7.3	59184	0	0	0	0	0	0	1107
7.3	59328	0	0	0	0	0	0	1044
7.3	59472	0	0	0	0	0	0	1080
7.3	59616	0	0	0	0	0	0	1089
7.3	59760	0	0	0	0	0	0	1035
7.3	59904	0	0	0	0	0	0	1110
7.3	60048	0	0	0	0	0	0	1086
7.3	60192	0	0	0	0	0	0	1110
7.3	60336	0	0	0	0	0	0	1098
7.3	60480	0	0	0	0	0	0	1128
7.3	60624	0	0	0	0	0	0	1071
7.3	60768	0	0	0	0	0	0	1032
7.3	60912	0	0	0	0	0	0	1032
7.3	61056	0	0	0	0	0	0	1047
7.3	61200	0	0	0	0	0	0	1053
7.3	61344	0	0	0	0	0	0	1083
7.3	61488	0	0	0	0	0	0	1134
7.3	61632	0	0	0	0	0	0	1218
7.3	61776	0	0	0	0	0	0	1278
7.3	61920	0	0	0	0	0	0	1131
7.3	62064	0	0	0	0	0	0	1065
7.3	62208	0	0	0	0	0	0	1056
7.3	62352	0	0	0	0	0	0	1026
7.3	62496	0	0	0	0	0	0	1035
7.3	62640	0	0	0	0	0	0	1086
7.3	62784	0	0	0	0	0	0	1044
7.3	62928	0	0	0	0	0	0	1029
7.3	63072	0	0	0	0	0	0	1020
7.3	63216	0	0	0	0	0	0	1044
7.3	63360	0	0	0	0	0	0	1068
7.3	63504	0	0	0	0	0	0	1116
7.3	63648	0	0	0	0	0	0	1212
7.3	63792	0	0	0	0	0	0	1191
7.3	63936	0	0	0	0	0	0	1158
7.3	64080	0	0	0	0	0	0	1149
7.3	64224	0	0	0	0	0	0	1131
7.3	64368	0	0	0	0	0	0	1062
7.3	64512	0	0	0	0	0	0	1068
7.3	64656	0	0	0	0	0	0	1089
7.3	64800	0	0	0	0	0	0	1131
7.3	64944	0	0	0	0	0	0	1176
7.3	65088	0	0	0	0	0	0	1224
7.3	65232	0	0	0	0	0	0	1098
7.3	65376	0	0	0	0	0	0	1110
7.3	65520	0	0	0	0	0	0	1092
7.3	65664	0	0	0	0	0	0	1152
7.3	65808	0	0	0	0	0	0	1104
7.3	65952	0	0	0	0	0	0	1113
7.3	66096	0	0	0	0	0	0	1083
7.3	66240	0	0	0	0	0	0	1035
7.3	66384	0	0	0	0	0	0	1125
7.3	66528	0	0	0	0	0	0	1107
7.3	66672	0	0	0	0	0	0	1086
7.3	66816	0	0	0	0	0	0	999
7.3	66960	0	0	0	0	0	0	1086
7.3	67104	0	0	0	0	0	0	1107
7.3	67248	0	0	0	0	0	0	1155
7.3	67392	0	0	0	0	0	0	1143
7.3	67536	0	0	0	0	0	0	1170
7.3	67680	0	0	0	0	0	0	1056
7.3	67824	0	0	0	0	0	0	1092
7.3	67968	0	0	0	0	0	0	1059
7.3	68112	0	0	0	0	0	0	1056
7.3	68256	0	0	0	0	0	0	1062
7.3	68400	0	0	0	0	0	0	1086
7.3	68544	0	0	0	0	0	0	1041
7.3	68688	0	0	0	0	0	0	1059
7.3	68832	0	0	0	0	0	0	1125
7.3	68976	0	0	0	0	0	0	1104
7.3	69120	0	0	0	0	0	0	1119
8.2	43344	0	40	0	40	40	207.368	1539
8.2	43488	0	31	0	31	31	48.1119	1575
8.2	43632	0	23	0	23	23	127.215	1680
8.2	43776	0	16	0	16	16	157.265	1647
8.2	43920	0	7	0	7	7	43.0701	1548
8.2	44064	0	6	0	6	6	43.0701	1515
8.2	44208	0	2	0	2	2	13.0256	1620
8.2	44352	0	2	0	2	2	13.0256	1638
8.2	44496	0	1	0	1	1	13.0256	1656
8.2	44640	0	1	0	1	1	11.0303	1647
8.2	44784	0	1	0	1	1	13.0256	1659
8.2	44928	0	1	0	1	1	13.0256	1596
8.2	45072	0	0	0	0	0	0	1608
8.2	45216	0	0	0	0	0	0	1578
8.2	45360	0	0	0	0	0	0	1539
8.2	45504	0	0	0	0	0	0	1434
8.2	45648	0	0	0	0	0	0	1425
8.2	45792	0	0	0	0	0	0	1449
8.2	45936	0	0	0	0	0	0	1377
8.2	46080	0	0	0	0	0	0	1383
8.2	46224	0	0	0	0	0	0	1434
8.2	46368	0	0	0	0	0	0	1545
8.2	46512	0	0	0	0	0	0	1497
8.2	46656	0	0	0	0	0	0	1512
8.2	46800	0	0	0	0	0	0	1497
8.2	46944	0	0	0	0	0	0	1428
8.2	47088	0	0	0	0	0	0	1491
8.2	47232	0	0	0	0	0	0	1434
8.2	47376	0	0	0	0	0	0	1473
8.2	47520	0	0	0	0	0	0	1428
8.2	47664	0	0	0	0	0	0	1452
8.2	47808	0	0	0	0	0	0	1476
8.2	47952	0	0	0	0	0	0	1476
8.2	48096	0	0	0	0	0	0	1560
8.2	48240	0	0	0	0	0	0	1587
8.2	48384	0	0	0	0	0	0	1596
8.2	48528	0	0	0	0	0	0	1521
8.2	48672	0	0	0	0	0	0	1635
8.2	48816	0	0	0	0	0	0	1542
8.2	48960	0	0	0	0	0	0	1572
8.2	49104	0	0	0	0	0	0	1455
8.2	49248	0	0	0	0	0	0	1467
8.2	49392	0	0	0	0	0	0	1449
8.2	49536	0	0	0	0	0	0	1521
8.2	49680	0	0	0	0	0	0	1620
8.2	49824	0	0	0	0	0	0	1545
8.2	49968	0	0	0	0	0	0	1506
8.2	50112	0	0	0	0	0	0	1638
8.2	50256	0	0	0	0	0	0	1572
8.2	50400	0	0	0	0	0	0	1527
8.2	50544	0	0	0	0	0	0	1461
8.2	50688	0	0	0	0	0	0	1524
8.2	50832	0	0	0	0	0	0	1488
8.2	50976	0	0	0	0	0	0	1533
8.2	51120	0	0	0	0	0	0	1569
8.2	51264	0	0	0	0	0	0	1479
8.2	51408	0	0	0	0	0	0	1608
8.2	51552	0	0	0	0	0	0	1491
8.2	51696	0	0	0	0	0	0	1461
8.2	51840	0	0	0	0	0	0	1548
8.2	51984	0	0	0	0	0	0	1554
8.2	52128	0	0	0	0	0	0	1458
8.2	52272	0	0	0	0	0	0	1491
8.2	52416	0	0	0	0	0	0	1605
8.2	52560	0	0	0	0	0	0	1554
8.2	52704	0	0	0	0	0	0	1620
8.2	52848	0	0	0	0	0	0	1527
8.2	52992	0	0	0	0	0	0	1500
8.2	53136	0	0	0	0	0	0	1554
8.2	53280	0	0	0	0	0	0	1581
8.2	53424	0	0	0	0	0	0	1554
8.2	53568	0	0	0	0	0	0	1395
8.2	53712	0	0	0	0	0	0	1455
8.2	53856	0	0	0	0	0	0	1449
8.2	54000	0	0	0	0	0	0	1530
8.2	54144	0	0	0	0	0	0	1524
8.2	54288	0	0	0	0	0	0	1590
8.2	54432	0	0	0	0	0	0	1500
8.2	54576	0	0	0	0	0	0	1539
8.2	54720	0	0	0	0	0	0	1581
8.2	54864	0	0	0	0	0	0	1512
8.2	55008	0	0	0	0	0	0	1536
8.2	55152	0	0	0	0	0	0	1575
8.2	55296	0	0	0	0	0	0	1581
8.2	55440	0	0	0	0	0	0	1557
8.2	55584	0	0	0	0	0	0	1524
8.2	55728	0	0	0	0	0	0	1551
8.2	55872	0	0	0	0	0	0	1524
8.2	56016	0	0	0	0	0	0	1536
8.2	56160	0	0	0	0	0	0	1560
8.2	56304	0	0	0	0	0	0	1527
8.2	56448	0	0	0	0	0	0	1602
8.2	56592	0	0	0	0	0	0	1470
8.2	56736	0	0	0	0	0	0	1488
8.2	56880	0	0	0	0	0	0	1551
8.2	57024	0	0	0	0	0	0	1515
8.2	57168	0	0	0	0	0	0	1539
8.2	57312	0	0	0	0	0	0	1440
8.2	57456	0	0	0	0	0	0	1422
8.2	57600	0	0	0	0	0	0	1500
8.2	57744	0	0	0	0	0	0	1557
8.2	57888	0	0	0	0	0	0	1572
8.2	58032	0	0	0	0	0	0	1461
8.2	58176	0	0	0	0	0	0	1500
8.2	58320	0	0	0	0	0	0	1491
8.2	58464	0	0	0	0	0	0	1533
8.2	58608	0	0	0	0	0	0	1524
8.2	58752	0	0	0	0	0	0	1479
8.2	58896	0	0	0	0	0	0	1434
8.2	59040	0	0	0	0	0	0	1491
8.2	59184	0	0	0	0	0	0	1473
8.2	59328	0	0	0	0	0	0	1524
8.2	59472	0	0	0	0	0	0	1683
8.2	59616	0	0	0	0	0	0	1611
8.2	59760	0	0	0	0	0	0	1611
8.2	59904	0	0	0	0	0	0	1500
8.2	60048	0	0	0	0	0	0	1611
8.2	60192	0	0	0	0	0	0	1584
8.2	60336	0	0	0	0	0	0	1461
8.2	60480	0	0	0	0	0	0	1449
8.2	60624	0	0	0	0	0	0	1548
8.2	60768	0	0	0	0	0	0	1524
8.2	60912	0	0	0	0	0	0	1473
8.2	61056	0	0	0	0	0	0	1470
8.2	61200	0	0	0	0	0	0	1485
8.2	61344	0	0	0	0	0	0	1557
8.2	61488	0	0	0	0	0	0	1452
8.2	61632	0	0	0	0	0	0	1587
8.2	61776	0	0	0	0	0	0	1548
8.2	61920	0	0	0	0	0	0	1497
8.2	62064	0	0	0	0	0	0	1542
8.2	62208	0	0	0	0	0	0	1479
8.2	62352	0	0	0	0	0	0	1572
8.2	62496	0	0	0	0	0	0	1554
8.2	62640	0	0	0	0	0	0	1692
8.2	62784	0	0	0	0	0	0	1620
8.2	62928	0	0	0	0	0	0	1515
8.2	63072	0	0	0	0	0	0	1500
8.2	63216	0	0	0	0	0	0	1533
8.2	63360	0	0	0	0	0	0	1446
8.2	63504	0	0	0	0	0	0	1473
8.2	63648	0	0	0	0	0	0	1503
8.2	63792	0	0	0	0	0	0	1536
8.2	63936	0	0	0	0	0	0	1482
8.2	64080	0	0	0	0	0	0	1458
8.2	64224	0	0	0	0	0	0	1419
8.2	64368	0	0	0	0	0	0	1431
8.2	64512	0	0	0	0	0	0	1503
8.2	64656	0	0	0	0	0	0	1563
8.2	64800	0	0	0	0	0	0	1506
8.2	64944	0	0	0	0	0	0	1446
8.2	65088	0	0	0	0	0	0	1509
8.2	65232	0	0	0	0	0	0	1446
8.2	65376	0	0	0	0	0	0	1476
8.2	65520	0	0	0	0	0	0	1518
8.2	65664	0	0	0	0	0	0	1593
8.2	65808	0	0	0	0	0	0	1497
8.2	65952	0	0	0	0	0	0	1455
8.2	66096	0	0	0	0	0	0	1497
8.2	66240	0	0	0	0	0	0	1461
8.2	66384	0	0	0	0	0	0	1506
8.2	66528	0	0	0	0	0	0	1572
8.2	66672	0	0	0	0	0	0	1644
8.2	66816	0	0	0	0	0	0	1563
8.2	66960	0	0	0	0	0	0	1545
8.2	67104	0	0	0	0	0	0	1602
8.2	67248	0	0	0	0	0	0	1551
8.2	67392	0	0	0	0	0	0	1548
8.2	67536	0	0	0	0	0	0	1584
8.2	67680	0	0	0	0	0	0	1455
8.2	67824	0	0	0	0	0	0	1455
8.2	67968	0	0	0	0	0	0	1605
8.2	68112	0	0	0	0	0	0	1578
8.2	68256	0	0	0	0	0	0	1686
8.2	68400	0	0	0	0	0	0	1548
8.2	68544	0	0	0	0	0	0	1479
8.2	68688	0	0	0	0	0	0	1464
8.2	68832	0	0	0	0	0	0	1479
8.2	68976	0	0	0	0	0	0	1554
8.2	69120	0	0	0	0	0	0	1485
9.3	43344	56	226	0	226	282	5812.42	4287
9.3	43488	38	182	0	182	220	4331.84	3969
9.3	43632	20	124	2	122	144	2517.31	3577
9.3	43776	14	91	0	91	105	1756.85	3576
9.3	43920	14	66	0	66	80	1355.59	3498
9.3	44064	9	45	0	45	54	903.406	3245
9.3	44208	10	25	0	25	35	830.247	3148
9.3	44352	4	19	0	19	23	439.136	3336
9.3	44496	1	14	0	14	15	297.095	3189
9.3	44640	1	9	0	9	10	196.063	3171
9.3	44784	1	7	0	7	8	169.051	3216
9.3	44928	1	3	0	3	4	130.043	3259
9.3	45072	0	2	0	2	2	54.0248	3277
9.3	45216	0	1	0	1	1	23.0145	3085
9.3	45360	0	0	0	0	0	0	3052
9.3	45504	0	0	0	0	0	0	3123
9.3	45648	0	0	0	0	0	0	3135
9.3	45792	0	0	0	0	0	0	3120
9.3	45936	0	0	0	0	0	0	3108
9.3	46080	0	0	0	0	0	0	3027
9.3	46224	0	0	0	0	0	0	3015
9.3	46368	0	0	0	0	0	0	3174
9.3	46512	0	0	0	0	0	0	3159
9.3	46656	0	0	0	0	0	0	3198
9.3	46800	0	0	0	0	0	0	3195
9.3	46944	0	0	0	0	0	0	3078
9.3	47088	0	0	0	0	0	0	3141
9.3	47232	0	0	0	0	0	0	3162
9.3	47376	0	0	0	0	0	0	3003
9.3	47520	0	0	0	0	0	0	3234
9.3	47664	0	0	0	0	0	0	3165
9.3	47808	0	0	0	0	0	0	3246
9.3	47952	0	0	0	0	0	0	3273
9.3	48096	0	0	0	0	0	0	3219
9.3	48240	0	0	0	0	0	0	3279
9.3	48384	0	0	0	0	0	0	3261
9.3	48528	0	0	0	0	0	0	3438
9.3	48672	0	0	0	0	0	0	3501
9.3	48816	0	0	0	0	0	0	3528
9.3	48960	0	0	0	0	0	0	3465
9.3	49104	0	0	0	0	0	0	3549
9.3	49248	0	0	0	0	0	0	3450
9.3	49392	0	0	0	0	0	0	3300
9.3	49536	0	0	0	0	0	0	3159
9.3	49680	0	0	0	0	0	0	3321
9.3	49824	0	0	0	0	0	0	3309
9.3	49968	0	0	0	0	0	0	3360
9.3	50112	0	0	0	0	0	0	3324
9.3	50256	0	0	0	0	0	0	3339
9.3	50400	0	0	0	0	0	0	3306
9.3	50544	0	0	0	0	0	0	3369
9.3	50688	0	0	0	0	0	0	3321
9.3	50832	0	0	0	0	0	0	3315
9.3	50976	0	0	0	0	0	0	3306
9.3	51120	0	0	0	0	0	0	3321
9.3	51264	0	0	0	0	0	0	3333
9.3	51408	0	0	0	0	0	0	3405
9.3	51552	0	0	0	0	0	0	3504
9.3	51696	0	0	0	0	0	0	3495
9.3	51840	0	0	0	0	0	0	3393
9.3	51984	0	0	0	0	0	0	3324
9.3	52128	0	0	0	0	0	0	3231
9.3	52272	0	0	0	0	0	0	3387
9.3	52416	0	0	0	0	0	0	3372
9.3	52560	0	0	0	0	0	0	3372
9.3	52704	0	0	0	0	0	0	3282
9.3	52848	0	0	0	0	0	0	3309
9.3	52992	0	0	0	0	0	0	3192
9.3	53136	0	0	0	0	0	0	3336
9.3	53280	0	0	0	0	0	0	3282
9.3	53424	0	0	0	0	0	0	3333
9.3	53568	0	0	0	0	0	0	3309
9.3	53712	0	0	0	0	0	0	3264
9.3	53856	0	0	0	0	0	0	3480
9.3	54000	0	0	0	0	0	0	3318
9.3	54144	0	0	0	0	0	0	3531
9.3	54288	0	0	0	0	0	0	3273
9.3	54432	0	0	0	0	0	0	3471
9.3	54576	0	0	0	0	0	0	3402
9.3	54720	0	0	0	0	0	0	3345
9.3	54864	0	0	0	0	0	0	3333
9.3	55008	0	0	0	0	0	0	3393
9.3	55152	0	0	0	0	0	0	3438
9.3	55296	0	0	0	0	0	0	3564
9.3	55440	0	0	0	0	0	0	3447
9.3	55584	0	0	0	0	0	0	3492
9.3	55728	0	0	0	0	0	0	3372
9.3	55872	0	0	0	0	0	0	3288
9.3	56016	0	0	0	0	0	0	3333
9.3	56160	0	0	0	0	0	0	3363
9.3	56304	0	0	0	0	0	0	3261
9.3	56448	0	0	0	0	0	0	3258
9.3	56592	0	0	0	0	0	0	3354
9.3	56736	0	0	0	0	0	0	3345
9.3	56880	0	0	0	0	0	0	3423
9.3	57024	0	0	0	0	0	0	3411
9.3	57168	0	0	0	0	0	0	3402
9.3	57312	0	0	0	0	0	0	3414
9.3	57456	0	0	0	0	0	0	3387
9.3	57600	0	0	0	0	0	0	3468
9.3	57744	0	0	0	0	0	0	3405
9.3	57888	0	0	0	0	0	0	3345
9.3	58032	0	0	0	0	0	0	3453
9.3	58176	0	0	0	0	0	0	3483
9.3	58320	0	0	0	0	0	0	3360
9.3	58464	0	0	0	0	0	0	3306
9.3	58608	0	0	0	0	0	0	3357
9.3	58752	0	0	0	0	0	0	3417
9.3	58896	0	0	0	0	0	0	3390
9.3	59040	0	0	0	0	0	0	3327
9.3	59184	0	0	0	0	0	0	3321
9.3	59328	0	0	0	0	0	0	3477
9.3	59472	0	0	0	0	0	0	3498
9.3	59616	0	0	0	0	0	0	3429
9.3	59760	0	0	0	0	0	0	3357
9.3	59904	0	0	0	0	0	0	3294
9.3	60048	0	0	0	0	0	0	3273
9.3	60192	0	0	0	0	0	0	3258
9.3	60336	0	0	0	0	0	0	3366
9.3	60480	0	0	0	0	0	0	3333
9.3	60624	0	0	0	0	0	0	3309
9.3	60768	0	0	0	0	0	0	3378
9.3	60912	0	0	0	0	0	0	3243
9.3	61056	0	0	0	0	0	0	3387
9.3	61200	0	0	0	0	0	0	3405
9.3	61344	0	0	0	0	0	0	3288
9.3	61488	0	0	0	0	0	0	3300
9.3	61632	0	0	0	0	0	0	3348
9.3	61776	0	0	0	0	0	0	3465
9.3	61920	0	0	0	0	0	0	3483
9.3	62064	0	0	0	0	0	0	3564
9.3	62208	0	0	0	0	0	0	3294
9.3	62352	0	0	0	0	0	0	3396
9.3	62496	0	0	0	0	0	0	3348
9.3	62640	0	0	0	0	0	0	3381
9.3	62784	0	0	0	0	0	0	3375
9.3	62928	0	0	0	0	0	0	3396
9.3	63072	0	0	0	0	0	0	3354
9.3	63216	0	0	0	0	0	0	3369
9.3	63360	0	0	0	0	0	0	3288
9.3	63504	0	0	0	0	0	0	3252
9.3	63648	0	0	0	0	0	0	3366
9.3	63792	0	0	0	0	0	0	3294
9.3	63936	0	0	0	0	0	0	3198
9.3	64080	0	0	0	0	0	0	3162
9.3	64224	0	0	0	0	0	0	3240
9.3	64368	0	0	0	0	0	0	3159
9.3	64512	0	0	0	0	0	0	3240
9.3	64656	0	0	0	0	0	0	3288
9.3	64800	0	0	0	0	0	0	3264
9.3	64944	0	0	0	0	0	0	3387
9.3	65088	0	0	0	0	0	0	3471
9.3	65232	0	0	0	0	0	0	3369
9.3	65376	0	0	0	0	0	0	3261
9.3	65520	0	0	0	0	0	0	3408
9.3	65664	0	0	0	0	0	0	3261
9.3	65808	0	0	0	0	0	0	3420
9.3	65952	0	0	0	0	0	0	3417
9.3	66096	0	0	0	0	0	0	3438
9.3	66240	0	0	0	0	0	0	3237
9.3	66384	0	0	0	0	0	0	3420
9.3	66528	0	0	0	0	0	0	3378
9.3	66672	0	0	0	0	0	0	3420
9.3	66816	0	0	0	0	0	0	3363
9.3	66960	0	0	0	0	0	0	3237
9.3	67104	0	0	0	0	0	0	3150
9.3	67248	0	0	0	0	0	0	3135
9.3	67392	0	0	0	0	0	0	3231
9.3	67536	0	0	0	0	0	0	3207
9.3	67680	0	0	0	0	0	0	3144
9.3	67824	0	0	0	0	0	0	3216
9.3	67968	0	0	0	0	0	0	3210
9.3	68112	0	0	0	0	0	0	3249
9.3	68256	0	0	0	0	0	0	3306
9.3	68400	0	0	0	0	0	0	3261
9.3	68544	0	0	0	0	0	0	3318
9.3	68688	0	0	0	0	0	0	3237
9.3	68832	0	0	0	0	0	0	3249
9.3	68976	0	0	0	0	0	0	3306
9.3	69120	0	0	0	0	0	0	3405
10.2	43344	0	62	0	62	62	307.801	1194
10.2	43488	0	49	0	49	49	272.597	1248
10.2	43632	0	39	0	39	39	221.548	1185
10.2	43776	0	35	0	35	35	229.423	1131
10.2	43920	0	29	0	29	29	167.338	1164
10.2	44064	0	20	0	20	20	101.27	1146
10.2	44208	0	13	0	13	13	78.1551	1221
10.2	44352	0	11	0	11	11	78.1551	1254
10.2	44496	0	4	0	4	4	37.0816	1257
10.2	44640	0	1	0	1	1	11.0303	1227
10.2	44784	0	1	0	1	1	11.0303	1074
10.2	44928	0	1	0	1	1	11.0303	1128
10.2	45072	0	1	0	1	1	11.0303	1140
10.2	45216	0	0	0	0	0	0	1134
10.2	45360	0	0	0	0	0	0	1233
10.2	45504	0	0	0	0	0	0	1128
10.2	45648	0	0	0	0	0	0	1146
10.2	45792	0	0	0	0	0	0	1128
10.2	45936	0	0	0	0	0	0	1095
10.2	46080	0	0	0	0	0	0	1089
10.2	46224	0	0	0	0	0	0	1080
10.2	46368	0	0	0	0	0	0	1122
10.2	46512	0	0	0	0	0	0	1122
10.2	46656	0	0	0	0	0	0	1143
10.2	46800	0	0	0	0	0	0	1131
10.2	46944	0	0	0	0	0	0	1167
10.2	47088	0	0	0	0	0	0	1119
10.2	47232	0	0	0	0	0	0	1077
10.2	47376	0	0	0	0	0	0	1023
10.2	47520	0	0	0	0	0	0	954
10.2	47664	0	0	0	0	0	0	1074
10.2	47808	0	0	0	0	0	0	1017
10.2	47952	0	0	0	0	0	0	1110
10.2	48096	0	0	0	0	0	0	1083
10.2	48240	0	0	0	0	0	0	978
10.2	48384	0	0	0	0	0	0	1065
10.2	48528	0	0	0	0	0	0	1137
10.2	48672	0	0	0	0	0	0	1134
10.2	48816	0	0	0	0	0	0	1131
10.2	48960	0	0	0	0	0	0	1134
10.2	49104	0	0	0	0	0	0	1134
10.2	49248	0	0	0	0	0	0	1092
10.2	49392	0	0	0	0	0	0	1053
10.2	49536	0	0	0	0	0	0	1083
10.2	49680	0	0	0	0	0	0	1026
10.2	49824	0	0	0	0	0	0	1125
10.2	49968	0	0	0	0	0	0	1197
10.2	50112	0	0	0	0	0	0	1227
10.2	50256	0	0	0	0	0	0	1071
10.2	50400	0	0	0	0	0	0	1086
10.2	50544	0	0	0	0	0	0	1155
10.2	50688	0	0	0	0	0	0	1200
10.2	50832	0	0	0	0	0	0	1089
10.2	50976	0	0	0	0	0	0	1077
10.2	51120	0	0	0	0	0	0	1062
10.2	51264	0	0	0	0	0	0	1065
10.2	51408	0	0	0	0	0	0	1002
10.2	51552	0	0	0	0	0	0	1122
10.2	51696	0	0	0	0	0	0	1107
10.2	51840	0	0	0	0	0	0	1176
10.2	51984	0	0	0	0	0	0	1101
10.2	52128	0	0	0	0	0	0	1095
10.2	52272	0	0	0	0	0	0	1050
10.2	52416	0	0	0	0	0	0	1056
10.2	52560	0	0	0	0	0	0	1155
10.2	52704	0	0	0	0	0	0	1122
10.2	52848	0	0	0	0	0	0	1080
10.2	52992	0	0	0	0	0	0	1146
10.2	53136	0	0	0	0	0	0	1155
10.2	53280	0	0	0	0	0	0	1137
10.2	53424	0	0	0	0	0	0	1185
10.2	53568	0	0	0	0	0	0	1149
10.2	53712	0	0	0	0	0	0	1194
10.2	53856	0	0	0	0	0	0	1230
10.2	54000	0	0	0	0	0	0	1257
10.2	54144	0	0	0	0	0	0	1152
10.2	54288	0	0	0	0	0	0	1179
10.2	54432	0	0	0	0	0	0	1065
10.2	54576	0	0	0	0	0	0	1035
10.2	54720	0	0	0	0	0	0	1014
10.2	54864	0	0	0	0	0	0	1131
10.2	55008	0	0	0	0	0	0	1167
10.2	55152	0	0	0	0	0	0	1176
10.2	55296	0	0	0	0	0	0	1116
10.2	55440	0	0	0	0	0	0	1104
10.2	55584	0	0	0	0	0	0	1119
10.2	55728	0	0	0	0	0	0	1125
10.2	55872	0	0	0	0	0	0	1140
10.2	56016	0	0	0	0	0	0	1071
10.2	56160	0	0	0	0	0	0	1071
10.2	56304	0	0	0	0	0	0	1053
10.2	56448	0	0	0	0	0	0	1077
10.2	56592	0	0	0	0	0	0	1035
10.2	56736	0	0	0	0	0	0	1029
10.2	56880	0	0	0	0	0	0	987
10.2	57024	0	0	0	0	0	0	1053
10.2	57168	0	0	0	0	0	0	1119
10.2	57312	0	0	0	0	0	0	1077
10.2	57456	0	0	0	0	0	0	1071
10.2	57600	0	0	0	0	0	0	1089
10.2	57744	0	0	0	0	0	0	1176
10.2	57888	0	0	0	0	0	0	1122
10.2	58032	0	0	0	0	0	0	1134
10.2	58176	0	0	0	0	0	0	1161
10.2	58320	0	0	0	0	0	0	1050
10.2	58464	0	0	0	0	0	0	1128
10.2	58608	0	0	0	0	0	0	1140
10.2	58752	0	0	0	0	0	0	1161
10.2	58896	0	0	0	0	0	0	1098
10.2	59040	0	0	0	0	0	0	1035
10.2	59184	0	0	0	0	0	0	1092
10.2	59328	0	0	0	0	0	0	1164
10.2	59472	0	0	0	0	0	0	1068
10.2	59616	0	0	0	0	0	0	1140
10.2	59760	0	0	0	0	0	0	1125
10.2	59904	0	0	0	0	0	0	1071
10.2	60048	0	0	0	0	0	0	1083
10.2	60192	0	0	0	0	0	0	1158
10.2	60336	0	0	0	0	0	0	1140
10.2	60480	0	0	0	0	0	0	1176
10.2	60624	0	0	0	0	0	0	1038
10.2	60768	0	0	0	0	0	0	1065
10.2	60912	0	0	0	0	0	0	1203
10.2	61056	0	0	0	0	0	0	1074
10.2	61200	0	0	0	0	0	0	1131
10.2	61344	0	0	0	0	0	0	1155
10.2	61488	0	0	0	0	0	0	1107
10.2	61632	0	0	0	0	0	0	1104
10.2	61776	0	0	0	0	0	0	1029
10.2	61920	0	0	0	0	0	0	1089
10.2	62064	0	0	0	0	0	0	1167
10.2	62208	0	0	0	0	0	0	1131
10.2	62352	0	0	0	0	0	0	1137
10.2	62496	0	0	0	0	0	0	1119
10.2	62640	0	0	0	0	0	0	1134
10.2	62784	0	0	0	0	0	0	1089
10.2	62928	0	0	0	0	0	0	1080
10.2	63072	0	0	0	0	0	0	1173
10.2	63216	0	0	0	0	0	0	1143
10.2	63360	0	0	0	0	0	0	1107
10.2	63504	0	0	0	0	0	0	1134
10.2	63648	0	0	0	0	0	0	1188
10.2	63792	0	0	0	0	0	0	1194
10.2	63936	0	0	0	0	0	0	1245
10.2	64080	0	0	0	0	0	0	1215
10.2	64224	0	0	0	0	0	0	1155
10.2	64368	0	0	0	0	0	0	1134
10.2	64512	0	0	0	0	0	0	1101
10.2	64656	0	0	0	0	0	0	1149
10.2	64800	0	0	0	0	0	0	1143
10.2	64944	0	0	0	0	0	0	1146
10.2	65088	0	0	0	0	0	0	1155
10.2	65232	0	0	0	0	0	0	1017
10.2	65376	0	0	0	0	0	0	1020
10.2	65520	0	0	0	0	0	0	1107
10.2	65664	0	0	0	0	0	0	1137
10.2	65808	0	0	0	0	0	0	1116
10.2	65952	0	0	0	0	0	0	1188
10.2	66096	0	0	0	0	0	0	1131
10.2	66240	0	0	0	0	0	0	1188
10.2	66384	0	0	0	0	0	0	1182
10.2	66528	0	0	0	0	0	0	1122
10.2	66672	0	0	0	0	0	0	1155
10.2	66816	0	0	0	0	0	0	1218
10.2	66960	0	0	0	0	0	0	1155
10.2	67104	0	0	0	0	0	0	1107
10.2	67248	0	0	0	0	0	0	1137
10.2	67392	0	0	0	0	0	0	1077
10.2	67536	0	0	0	0	0	0	1137
10.2	67680	0	0	0	0	0	0	1110
10.2	67824	0	0	0	0	0	0	1143
10.2	67968	0	0	0	0	0	0	1143
10.2	68112	0	0	0	0	0	0	1212
10.2	68256	0	0	0	0	0	0	1230
10.2	68400	0	0	0	0	0	0	1245
10.2	68544	0	0	0	0	0	0	1218
10.2	68688	0	0	0	0	0	0	1071
10.2	68832	0	0	0	0	0	0	1086
10.2	68976	0	0	0	0	0	0	1155
10.2	69120	0	0	0	0	0	0	1155
11.1	43344	0	30	0	30	30	55.1515	879
11.1	43488	0	27	0	27	27	51.165	771
11.1	43632	0	22	0	22	22	40.1347	816
11.1	43776	0	17	0	17	17	54.2222	816
11.1	43920	0	15	0	15	15	40.1347	828
11.1	44064	0	11	0	11	11	40.1347	798
11.1	44208	0	9	0	9	9	22.0606	870
11.1	44352	0	6	0	6	6	9.03704	891
11.1	44496	0	5	0	5	5	9.03704	879
11.1	44640	0	3	0	3	3	22.0606	888
11.1	44784	0	2	0	2	2	0	858
11.1	44928	0	1	0	1	1	0	885
11.1	45072	0	0	0	0	0	0	870
11.1	45216	0	0	0	0	0	0	810
11.1	45360	0	0	0	0	0	0	831
11.1	45504	0	0	0	0	0	0	870
11.1	45648	0	0	0	0	0	0	843
11.1	45792	0	0	0	0	0	0	915
11.1	45936	0	0	0	0	0	0	837
11.1	46080	0	0	0	0	0	0	792
11.1	46224	0	0	0	0	0	0	780
11.1	46368	0	0	0	0	0	0	822
11.1	46512	0	0	0	0	0	0	807
11.1	46656	0	0	0	0	0	0	741
11.1	46800	0	0	0	0	0	0	696
11.1	46944	0	0	0	0	0	0	735
11.1	47088	0	0	0	0	0	0	756
11.1	47232	0	0	0	0	0	0	729
11.1	47376	0	0	0	0	0	0	726
11.1	47520	0	0	0	0	0	0	819
11.1	47664	0	0	0	0	0	0	813
11.1	47808	0	0	0	0	0	0	792
11.1	47952	0	0	0	0	0	0	801
11.1	48096	0	0	0	0	0	0	750
11.1	48240	0	0	0	0	0	0	777
11.1	48384	0	0	0	0	0	0	783
11.1	48528	0	0	0	0	0	0	837
11.1	48672	0	0	0	0	0	0	765
11.1	48816	0	0	0	0	0	0	771
11.1	48960	0	0	0	0	0	0	825
11.1	49104	0	0	0	0	0	0	846
11.1	49248	0	0	0	0	0	0	861
11.1	49392	0	0	0	0	0	0	774
11.1	49536	0	0	0	0	0	0	894
11.1	49680	0	0	0	0	0	0	852
11.1	49824	0	0	0	0	0	0	795
11.1	49968	0	0	0	0	0	0	795
11.1	50112	0	0	0	0	0	0	867
11.1	50256	0	0	0	0	0	0	828
11.1	50400	0	0	0	0	0	0	918
11.1	50544	0	0	0	0	0	0	924
11.1	50688	0	0	0	0	0	0	921
11.1	50832	0	0	0	0	0	0	891
11.1	50976	0	0	0	0	0	0	885
11.1	51120	0	0	0	0	0	0	891
11.1	51264	0	0	0	0	0	0	816
11.1	51408	0	0	0	0	0	0	861
11.1	51552	0	0	0	0	0	0	816
11.1	51696	0	0	0	0	0	0	819
11.1	51840	0	0	0	0	0	0	822
11.1	51984	0	0	0	0	0	0	798
11.1	52128	0	0	0	0	0	0	831
11.1	52272	0	0	0	0	0	0	771
11.1	52416	0	0	0	0	0	0	804
11.1	52560	0	0	0	0	0	0	807
11.1	52704	0	0	0	0	0	0	801
11.1	52848	0	0	0	0	0	0	783
11.1	52992	0	0	0	0	0	0	816
11.1	53136	0	0	0	0	0	0	789
11.1	53280	0	0	0	0	0	0	861
11.1	53424	0	0	0	0	0	0	894
11.1	53568	0	0	0	0	0	0	891
11.1	53712	0	0	0	0	0	0	894
11.1	53856	0	0	0	0	0	0	759
11.1	54000	0	0	0	0	0	0	747
11.1	54144	0	0	0	0	0	0	837
11.1	54288	0	0	0	0	0	0	816
11.1	54432	0	0	0	0	0	0	840
11.1	54576	0	0	0	0	0	0	843
11.1	54720	0	0	0	0	0	0	906
11.1	54864	0	0	0	0	0	0	846
11.1	55008	0	0	0	0	0	0	774
11.1	55152	0	0	0	0	0	0	843
11.1	55296	0	0	0	0	0	0	858
11.1	55440	0	0	0	0	0	0	834
11.1	55584	0	0	0	0	0	0	750
11.1	55728	0	0	0	0	0	0	723
11.1	55872	0	0	0	0	0	0	777
11.1	56016	0	0	0	0	0	0	789
11.1	56160	0	0	0	0	0	0	810
11.1	56304	0	0	0	0	0	0	849
11.1	56448	0	0	0	0	0	0	813
11.1	56592	0	0	0	0	0	0	801
11.1	56736	0	0	0	0	0	0	828
11.1	56880	0	0	0	0	0	0	834
11.1	57024	0	0	0	0	0	0	786
11.1	57168	0	0	0	0	0	0	768
11.1	57312	0	0	0	0	0	0	915
11.1	57456	0	0	0	0	0	0	867
11.1	57600	0	0	0	0	0	0	846
11.1	57744	0	0	0	0	0	0	792
11.1	57888	0	0	0	0	0	0	741
11.1	58032	0	0	0	0	0	0	801
11.1	58176	0	0	0	0	0	0	780
11.1	58320	0	0	0	0	0	0	822
11.1	58464	0	0	0	0	0	0	705
11.1	58608	0	0	0	0	0	0	729
11.1	58752	0	0	0	0	0	0	783
11.1	58896	0	0	0	0	0	0	801
11.1	59040	0	0	0	0	0	0	858
11.1	59184	0	0	0	0	0	0	876
11.1	59328	0	0	0	0	0	0	858
11.1	59472	0	0	0	0	0	0	876
11.1	59616	0	0	0	0	0	0	834
11.1	59760	0	0	0	0	0	0	780
11.1	59904	0	0	0	0	0	0	753
11.1	60048	0	0	0	0	0	0	789
11.1	60192	0	0	0	0	0	0	852
11.1	60336	0	0	0	0	0	0	813
11.1	60480	0	0	0	0	0	0	816
11.1	60624	0	0	0	0	0	0	786
11.1	60768	0	0	0	0	0	0	858
11.1	60912	0	0	0	0	0	0	876
11.1	61056	0	0	0	0	0	0	861
11.1	61200	0	0	0	0	0	0	858
11.1	61344	0	0	0	0	0	0	894
11.1	61488	0	0	0	0	0	0	906
11.1	61632	0	0	0	0	0	0	879
11.1	61776	0	0	0	0	0	0	840
11.1	61920	0	0	0	0	0	0	783
11.1	62064	0	0	0	0	0	0	786
11.1	62208	0	0	0	0	0	0	747
11.1	62352	0	0	0	0	0	0	780
11.1	62496	0	0	0	0	0	0	789
11.1	62640	0	0	0	0	0	0	813
11.1	62784	0	0	0	0	0	0	828
11.1	62928	0	0	0	0	0	0	792
11.1	63072	0	0	0	0	0	0	810
11.1	63216	0	0	0	0	0	0	816
11.1	63360	0	0	0	0	0	0	786
11.1	63504	0	0	0	0	0	0	813
11.1	63648	0	0	0	0	0	0	795
11.1	63792	0	0	0	0	0	0	804
11.1	63936	0	0	0	0	0	0	786
11.1	64080	0	0	0	0	0	0	798
11.1	64224	0	0	0	0	0	0	807
11.1	64368	0	0	0	0	0	0	765
11.1	64512	0	0	0	0	0	0	807
11.1	64656	0	0	0	0	0	0	792
11.1	64800	0	0	0	0	0	0	831
11.1	64944	0	0	0	0	0	0	774
11.1	65088	0	0	0	0	0	0	828
11.1	65232	0	0	0	0	0	0	786
11.1	65376	0	0	0	0	0	0	831
11.1	65520	0	0	0	0	0	0	849
11.1	65664	0	0	0	0	0	0	759
11.1	65808	0	0	0	0	0	0	711
11.1	65952	0	0	0	0	0	0	738
11.1	66096	0	0	0	0	0	0	777
11.1	66240	0	0	0	0	0	0	822
11.1	66384	0	0	0	0	0	0	771
11.1	66528	0	0	0	0	0	0	738
11.1	66672	0	0	0	0	0	0	822
11.1	66816	0	0	0	0	0	0	870
11.1	66960	0	0	0	0	0	0	867
11.1	67104	0	0	0	0	0	0	861
11.1	67248	0	0	0	0	0	0	738
11.1	67392	0	0	0	0	0	0	837
11.1	67536	0	0	0	0	0	0	846
11.1	67680	0	0	0	0	0	0	831
11.1	67824	0	0	0	0	0	0	807
11.1	67968	0	0	0	0	0	0	822
11.1	68112	0	0	0	0	0	0	753
11.1	68256	0	0	0	0	0	0	762
11.1	68400	0	0	0	0	0	0	765
11.1	68544	0	0	0	0	0	0	879
11.1	68688	0	0	0	0	0	0	906
11.1	68832	0	0	0	0	0	0	789
11.1	68976	0	0	0	0	0	0	825
11.1	69120	0	0	0	0	0	0	765
12.3	43344	0	27	0	27	27	22.0606	1563
12.3	43488	0	24	0	24	24	26.0513	1617
12.3	43632	0	21	0	21	21	13.0256	1656
12.3	43776	0	19	0	19	19	11.0303	1716
12.3	43920	0	16	0	16	16	0	1587
12.3	44064	0	13	0	13	13	0	1557
12.3	44208	0	10	0	10	10	0	1443
12.3	44352	0	7	0	7	7	0	1548
12.3	44496	0	4	0	4	4	0	1497
12.3	44640	0	2	0	2	2	0	1527
12.3	44784	0	1	0	1	1	0	1575
12.3	44928	0	1	0	1	1	0	1572
12.3	45072	0	1	0	1	1	0	1494
12.3	45216	0	1	0	1	1	0	1521
12.3	45360	0	1	0	1	1	0	1494
12.3	45504	0	0	0	0	0	0	1497
12.3	45648	0	0	0	0	0	0	1527
12.3	45792	0	0	0	0	0	0	1491
12.3	45936	0	0	0	0	0	0	1542
[truncated: 34,001 more rows]
