# Supplementary material for: GEODE: an in silico tool that translates in vitro to in vivo predictions of tuberculosis antibiotic combination efficacy
Source: Front Pharmacol. 2025 Oct 17;16:1639673. doi: 10.3389/fphar.2025.1639673 (PMC12575316; doi:10.3389/fphar.2025.1639673)
Supplement: Supplementary file 2 [file Supplementaryfile4.zip › simulation_data/BPaL-ANNNNH-mean.csv]

exp	time	Int.Mtb.	Ext.Mtb.	repExtMtb	NonReplExt.Mtb.	TotMtb.	TotMtbInGranScaledRing	TotPethot
2.2	43344	0	18	0	18	18	101.272	1119
2.2	43488	0	15	0	15	15	111.249	1128
2.2	43632	0	13	0	13	13	72.1678	1131
2.2	43776	0	8	0	8	8	48.1152	1050
2.2	43920	0	6	0	6	6	33.093	1062
2.2	44064	0	5	0	5	5	46.1199	1104
2.2	44208	0	4	0	4	4	41.0756	1206
2.2	44352	0	2	0	2	2	26.0525	1125
2.2	44496	0	0	0	0	0	0	1131
2.2	44640	0	0	0	0	0	0	1146
2.2	44784	0	0	0	0	0	0	1173
2.2	44928	0	0	0	0	0	0	1158
2.2	45072	0	0	0	0	0	0	1116
2.2	45216	0	0	0	0	0	0	1035
2.2	45360	0	0	0	0	0	0	1074
2.2	45504	0	0	0	0	0	0	1026
2.2	45648	0	0	0	0	0	0	1110
2.2	45792	0	0	0	0	0	0	1026
2.2	45936	0	0	0	0	0	0	1053
2.2	46080	0	0	0	0	0	0	1086
2.2	46224	0	0	0	0	0	0	1104
2.2	46368	0	0	0	0	0	0	1017
2.2	46512	0	0	0	0	0	0	1101
2.2	46656	0	0	0	0	0	0	1014
2.2	46800	0	0	0	0	0	0	1047
2.2	46944	0	0	0	0	0	0	1041
2.2	47088	0	0	0	0	0	0	1086
2.2	47232	0	0	0	0	0	0	1086
2.2	47376	0	0	0	0	0	0	1107
2.2	47520	0	0	0	0	0	0	1131
2.2	47664	0	0	0	0	0	0	1068
2.2	47808	0	0	0	0	0	0	957
2.2	47952	0	0	0	0	0	0	1047
2.2	48096	0	0	0	0	0	0	1095
2.2	48240	0	0	0	0	0	0	1071
2.2	48384	0	0	0	0	0	0	1062
2.2	48528	0	0	0	0	0	0	1086
2.2	48672	0	0	0	0	0	0	1053
2.2	48816	0	0	0	0	0	0	1044
2.2	48960	0	0	0	0	0	0	984
2.2	49104	0	0	0	0	0	0	1059
2.2	49248	0	0	0	0	0	0	1071
2.2	49392	0	0	0	0	0	0	1050
2.2	49536	0	0	0	0	0	0	1011
2.2	49680	0	0	0	0	0	0	1020
2.2	49824	0	0	0	0	0	0	1083
2.2	49968	0	0	0	0	0	0	1146
2.2	50112	0	0	0	0	0	0	1146
2.2	50256	0	0	0	0	0	0	1083
2.2	50400	0	0	0	0	0	0	1116
2.2	50544	0	0	0	0	0	0	1215
2.2	50688	0	0	0	0	0	0	1128
2.2	50832	0	0	0	0	0	0	1038
2.2	50976	0	0	0	0	0	0	1101
2.2	51120	0	0	0	0	0	0	1008
2.2	51264	0	0	0	0	0	0	990
2.2	51408	0	0	0	0	0	0	987
2.2	51552	0	0	0	0	0	0	1077
2.2	51696	0	0	0	0	0	0	1065
2.2	51840	0	0	0	0	0	0	1086
2.2	51984	0	0	0	0	0	0	1050
2.2	52128	0	0	0	0	0	0	1098
2.2	52272	0	0	0	0	0	0	1095
2.2	52416	0	0	0	0	0	0	1074
2.2	52560	0	0	0	0	0	0	1041
2.2	52704	0	0	0	0	0	0	1017
2.2	52848	0	0	0	0	0	0	1104
2.2	52992	0	0	0	0	0	0	1098
2.2	53136	0	0	0	0	0	0	1113
2.2	53280	0	0	0	0	0	0	993
2.2	53424	0	0	0	0	0	0	1056
2.2	53568	0	0	0	0	0	0	1062
2.2	53712	0	0	0	0	0	0	1095
2.2	53856	0	0	0	0	0	0	1131
2.2	54000	0	0	0	0	0	0	1137
2.2	54144	0	0	0	0	0	0	1146
2.2	54288	0	0	0	0	0	0	1089
2.2	54432	0	0	0	0	0	0	1161
2.2	54576	0	0	0	0	0	0	1191
2.2	54720	0	0	0	0	0	0	1173
2.2	54864	0	0	0	0	0	0	1074
2.2	55008	0	0	0	0	0	0	1074
2.2	55152	0	0	0	0	0	0	1038
2.2	55296	0	0	0	0	0	0	1041
2.2	55440	0	0	0	0	0	0	996
2.2	55584	0	0	0	0	0	0	1038
2.2	55728	0	0	0	0	0	0	1113
2.2	55872	0	0	0	0	0	0	984
2.2	56016	0	0	0	0	0	0	1056
2.2	56160	0	0	0	0	0	0	1056
2.2	56304	0	0	0	0	0	0	1023
2.2	56448	0	0	0	0	0	0	960
2.2	56592	0	0	0	0	0	0	1026
2.2	56736	0	0	0	0	0	0	1029
2.2	56880	0	0	0	0	0	0	957
2.2	57024	0	0	0	0	0	0	987
2.2	57168	0	0	0	0	0	0	1101
2.2	57312	0	0	0	0	0	0	1098
2.2	57456	0	0	0	0	0	0	1110
2.2	57600	0	0	0	0	0	0	981
2.2	57744	0	0	0	0	0	0	1038
2.2	57888	0	0	0	0	0	0	1023
2.2	58032	0	0	0	0	0	0	1047
2.2	58176	0	0	0	0	0	0	1068
2.2	58320	0	0	0	0	0	0	1050
2.2	58464	0	0	0	0	0	0	1074
2.2	58608	0	0	0	0	0	0	1062
2.2	58752	0	0	0	0	0	0	1035
2.2	58896	0	0	0	0	0	0	1107
2.2	59040	0	0	0	0	0	0	1116
2.2	59184	0	0	0	0	0	0	1053
2.2	59328	0	0	0	0	0	0	1065
2.2	59472	0	0	0	0	0	0	1053
2.2	59616	0	0	0	0	0	0	1065
2.2	59760	0	0	0	0	0	0	1113
2.2	59904	0	0	0	0	0	0	1056
2.2	60048	0	0	0	0	0	0	1062
2.2	60192	0	0	0	0	0	0	933
2.2	60336	0	0	0	0	0	0	930
2.2	60480	0	0	0	0	0	0	1008
2.2	60624	0	0	0	0	0	0	1011
2.2	60768	0	0	0	0	0	0	1071
2.2	60912	0	0	0	0	0	0	1032
2.2	61056	0	0	0	0	0	0	1068
2.2	61200	0	0	0	0	0	0	1026
2.2	61344	0	0	0	0	0	0	1029
2.2	61488	0	0	0	0	0	0	1065
2.2	61632	0	0	0	0	0	0	981
2.2	61776	0	0	0	0	0	0	942
2.2	61920	0	0	0	0	0	0	1071
2.2	62064	0	0	0	0	0	0	999
2.2	62208	0	0	0	0	0	0	963
2.2	62352	0	0	0	0	0	0	1059
2.2	62496	0	0	0	0	0	0	1041
2.2	62640	0	0	0	0	0	0	999
2.2	62784	0	0	0	0	0	0	1029
2.2	62928	0	0	0	0	0	0	978
2.2	63072	0	0	0	0	0	0	1038
2.2	63216	0	0	0	0	0	0	981
2.2	63360	0	0	0	0	0	0	1086
2.2	63504	0	0	0	0	0	0	1107
2.2	63648	0	0	0	0	0	0	1032
2.2	63792	0	0	0	0	0	0	987
2.2	63936	0	0	0	0	0	0	999
2.2	64080	0	0	0	0	0	0	1068
2.2	64224	0	0	0	0	0	0	1071
2.2	64368	0	0	0	0	0	0	993
2.2	64512	0	0	0	0	0	0	1080
2.2	64656	0	0	0	0	0	0	1035
2.2	64800	0	0	0	0	0	0	993
2.2	64944	0	0	0	0	0	0	999
2.2	65088	0	0	0	0	0	0	984
2.2	65232	0	0	0	0	0	0	1032
2.2	65376	0	0	0	0	0	0	1047
2.2	65520	0	0	0	0	0	0	1032
2.2	65664	0	0	0	0	0	0	1068
2.2	65808	0	0	0	0	0	0	1026
2.2	65952	0	0	0	0	0	0	984
2.2	66096	0	0	0	0	0	0	1098
2.2	66240	0	0	0	0	0	0	1167
2.2	66384	0	0	0	0	0	0	1053
2.2	66528	0	0	0	0	0	0	1029
2.2	66672	0	0	0	0	0	0	1032
2.2	66816	0	0	0	0	0	0	1044
2.2	66960	0	0	0	0	0	0	1080
2.2	67104	0	0	0	0	0	0	1113
2.2	67248	0	0	0	0	0	0	1041
2.2	67392	0	0	0	0	0	0	1053
2.2	67536	0	0	0	0	0	0	1179
2.2	67680	0	0	0	0	0	0	1053
2.2	67824	0	0	0	0	0	0	1041
2.2	67968	0	0	0	0	0	0	1095
2.2	68112	0	0	0	0	0	0	1071
2.2	68256	0	0	0	0	0	0	1026
2.2	68400	0	0	0	0	0	0	1044
2.2	68544	0	0	0	0	0	0	1023
2.2	68688	0	0	0	0	0	0	1098
2.2	68832	0	0	0	0	0	0	1125
2.2	68976	0	0	0	0	0	0	1182
2.2	69120	0	0	0	0	0	0	1200
3.2	43344	0	364	0	364	364	3003.94	3210
3.2	43488	0	283	0	283	283	2370.72	3210
3.2	43632	0	234	0	234	234	1964.75	3306
3.2	43776	0	185	0	185	185	1552.33	3273
3.2	43920	0	151	0	151	151	1237.93	3327
3.2	44064	0	121	0	121	121	997.552	3288
3.2	44208	0	96	0	96	96	769.372	3198
3.2	44352	0	80	0	80	80	611.945	3258
3.2	44496	0	61	0	61	61	507.255	3237
3.2	44640	0	50	0	50	50	408.797	3186
3.2	44784	0	42	0	42	42	316.98	3297
3.2	44928	0	31	0	31	31	223.373	3360
3.2	45072	0	24	0	24	24	165.858	3402
3.2	45216	0	19	0	19	19	120.408	3306
3.2	45360	0	15	0	15	15	96.0699	3156
3.2	45504	0	13	0	13	13	77.9438	3312
3.2	45648	0	10	0	10	10	66.4517	3354
3.2	45792	0	4	0	4	4	23.1844	3282
3.2	45936	0	4	0	4	4	25.1738	3306
3.2	46080	0	3	0	3	3	16.1368	3204
3.2	46224	0	3	0	3	3	16.1368	3126
3.2	46368	0	2	0	2	2	13.0256	3183
3.2	46512	0	2	0	2	2	13.0256	3219
3.2	46656	0	2	0	2	2	13.0256	3057
3.2	46800	0	1	0	1	1	0	3126
3.2	46944	0	1	0	1	1	0	3099
3.2	47088	0	1	0	1	1	0	3198
3.2	47232	0	1	0	1	1	0	3222
3.2	47376	0	1	0	1	1	0	3153
3.2	47520	0	1	0	1	1	0	3171
3.2	47664	0	1	0	1	1	0	3207
3.2	47808	0	1	0	1	1	0	3165
3.2	47952	0	1	0	1	1	0	3036
3.2	48096	0	1	0	1	1	0	3111
3.2	48240	0	1	0	1	1	0	3285
3.2	48384	0	1	0	1	1	0	3267
3.2	48528	0	1	0	1	1	0	3246
3.2	48672	0	1	0	1	1	0	3180
3.2	48816	0	0	0	0	0	0	3129
3.2	48960	0	0	0	0	0	0	3264
3.2	49104	0	0	0	0	0	0	3192
3.2	49248	0	0	0	0	0	0	3123
3.2	49392	0	0	0	0	0	0	3261
3.2	49536	0	0	0	0	0	0	3411
3.2	49680	0	0	0	0	0	0	3432
3.2	49824	0	0	0	0	0	0	3318
3.2	49968	0	0	0	0	0	0	3387
3.2	50112	0	0	0	0	0	0	3153
3.2	50256	0	0	0	0	0	0	3159
3.2	50400	0	0	0	0	0	0	3210
3.2	50544	0	0	0	0	0	0	3210
3.2	50688	0	0	0	0	0	0	3138
3.2	50832	0	0	0	0	0	0	3141
3.2	50976	0	0	0	0	0	0	3144
3.2	51120	0	0	0	0	0	0	3150
3.2	51264	0	0	0	0	0	0	3093
3.2	51408	0	0	0	0	0	0	3126
3.2	51552	0	0	0	0	0	0	3105
3.2	51696	0	0	0	0	0	0	3048
3.2	51840	0	0	0	0	0	0	3150
3.2	51984	0	0	0	0	0	0	3174
3.2	52128	0	0	0	0	0	0	3123
3.2	52272	0	0	0	0	0	0	3162
3.2	52416	0	0	0	0	0	0	3129
3.2	52560	0	0	0	0	0	0	3069
3.2	52704	0	0	0	0	0	0	3012
3.2	52848	0	0	0	0	0	0	3177
3.2	52992	0	0	0	0	0	0	3279
3.2	53136	0	0	0	0	0	0	3264
3.2	53280	0	0	0	0	0	0	3240
3.2	53424	0	0	0	0	0	0	3279
3.2	53568	0	0	0	0	0	0	3267
3.2	53712	0	0	0	0	0	0	3207
3.2	53856	0	0	0	0	0	0	3120
3.2	54000	0	0	0	0	0	0	3174
3.2	54144	0	0	0	0	0	0	3099
3.2	54288	0	0	0	0	0	0	3177
3.2	54432	0	0	0	0	0	0	3129
3.2	54576	0	0	0	0	0	0	3282
3.2	54720	0	0	0	0	0	0	3204
3.2	54864	0	0	0	0	0	0	3066
3.2	55008	0	0	0	0	0	0	3165
3.2	55152	0	0	0	0	0	0	3147
3.2	55296	0	0	0	0	0	0	3183
3.2	55440	0	0	0	0	0	0	3201
3.2	55584	0	0	0	0	0	0	3123
3.2	55728	0	0	0	0	0	0	3066
3.2	55872	0	0	0	0	0	0	3159
3.2	56016	0	0	0	0	0	0	3102
3.2	56160	0	0	0	0	0	0	2976
3.2	56304	0	0	0	0	0	0	3102
3.2	56448	0	0	0	0	0	0	3129
3.2	56592	0	0	0	0	0	0	3075
3.2	56736	0	0	0	0	0	0	3231
3.2	56880	0	0	0	0	0	0	3108
3.2	57024	0	0	0	0	0	0	3024
3.2	57168	0	0	0	0	0	0	3108
3.2	57312	0	0	0	0	0	0	2973
3.2	57456	0	0	0	0	0	0	3102
3.2	57600	0	0	0	0	0	0	3123
3.2	57744	0	0	0	0	0	0	3114
3.2	57888	0	0	0	0	0	0	2985
3.2	58032	0	0	0	0	0	0	3111
3.2	58176	0	0	0	0	0	0	3150
3.2	58320	0	0	0	0	0	0	3048
3.2	58464	0	0	0	0	0	0	3117
3.2	58608	0	0	0	0	0	0	3165
3.2	58752	0	0	0	0	0	0	3249
3.2	58896	0	0	0	0	0	0	3333
3.2	59040	0	0	0	0	0	0	3147
3.2	59184	0	0	0	0	0	0	3174
3.2	59328	0	0	0	0	0	0	3174
3.2	59472	0	0	0	0	0	0	3141
3.2	59616	0	0	0	0	0	0	3261
3.2	59760	0	0	0	0	0	0	3345
3.2	59904	0	0	0	0	0	0	3216
3.2	60048	0	0	0	0	0	0	2997
3.2	60192	0	0	0	0	0	0	3039
3.2	60336	0	0	0	0	0	0	3186
3.2	60480	0	0	0	0	0	0	3231
3.2	60624	0	0	0	0	0	0	3216
3.2	60768	0	0	0	0	0	0	3213
3.2	60912	0	0	0	0	0	0	3150
3.2	61056	0	0	0	0	0	0	3156
3.2	61200	0	0	0	0	0	0	3024
3.2	61344	0	0	0	0	0	0	3069
3.2	61488	0	0	0	0	0	0	3219
3.2	61632	0	0	0	0	0	0	3123
3.2	61776	0	0	0	0	0	0	3231
3.2	61920	0	0	0	0	0	0	3144
3.2	62064	0	0	0	0	0	0	3189
3.2	62208	0	0	0	0	0	0	3204
3.2	62352	0	0	0	0	0	0	3228
3.2	62496	0	0	0	0	0	0	3249
3.2	62640	0	0	0	0	0	0	3324
3.2	62784	0	0	0	0	0	0	3336
3.2	62928	0	0	0	0	0	0	3165
3.2	63072	0	0	0	0	0	0	3156
3.2	63216	0	0	0	0	0	0	3231
3.2	63360	0	0	0	0	0	0	3111
3.2	63504	0	0	0	0	0	0	3111
3.2	63648	0	0	0	0	0	0	3132
3.2	63792	0	0	0	0	0	0	3162
3.2	63936	0	0	0	0	0	0	3219
3.2	64080	0	0	0	0	0	0	3138
3.2	64224	0	0	0	0	0	0	3144
3.2	64368	0	0	0	0	0	0	3189
3.2	64512	0	0	0	0	0	0	3108
3.2	64656	0	0	0	0	0	0	2982
3.2	64800	0	0	0	0	0	0	3063
3.2	64944	0	0	0	0	0	0	3009
3.2	65088	0	0	0	0	0	0	3084
3.2	65232	0	0	0	0	0	0	3177
3.2	65376	0	0	0	0	0	0	3276
3.2	65520	0	0	0	0	0	0	3264
3.2	65664	0	0	0	0	0	0	3087
3.2	65808	0	0	0	0	0	0	3126
3.2	65952	0	0	0	0	0	0	3072
3.2	66096	0	0	0	0	0	0	3051
3.2	66240	0	0	0	0	0	0	3042
3.2	66384	0	0	0	0	0	0	3144
3.2	66528	0	0	0	0	0	0	2943
3.2	66672	0	0	0	0	0	0	3063
3.2	66816	0	0	0	0	0	0	3081
3.2	66960	0	0	0	0	0	0	3237
3.2	67104	0	0	0	0	0	0	3276
3.2	67248	0	0	0	0	0	0	3441
3.2	67392	0	0	0	0	0	0	3252
3.2	67536	0	0	0	0	0	0	3234
3.2	67680	0	0	0	0	0	0	3216
3.2	67824	0	0	0	0	0	0	3117
3.2	67968	0	0	0	0	0	0	3201
3.2	68112	0	0	0	0	0	0	3285
3.2	68256	0	0	0	0	0	0	3264
3.2	68400	0	0	0	0	0	0	3312
3.2	68544	0	0	0	0	0	0	3330
3.2	68688	0	0	0	0	0	0	3186
3.2	68832	0	0	0	0	0	0	3177
3.2	68976	0	0	0	0	0	0	3153
3.2	69120	0	0	0	0	0	0	3261
4.1	43344	0	51	0	51	51	179.226	2259
4.1	43488	0	45	0	45	45	167.243	2337
4.1	43632	0	34	0	34	34	331.368	2592
4.1	43776	0	30	0	30	30	113.145	2460
4.1	43920	0	23	0	23	23	227.252	2193
4.1	44064	0	19	0	19	19	143.19	2100
4.1	44208	0	11	0	11	11	110.109	2202
4.1	44352	0	8	0	8	8	68.0784	2205
4.1	44496	0	7	0	7	7	66.081	2100
4.1	44640	0	5	0	5	5	55.0547	2100
4.1	44784	0	5	0	5	5	34.0392	2157
4.1	44928	0	4	0	4	4	17.0196	2157
4.1	45072	0	4	0	4	4	0	2127
4.1	45216	0	3	0	3	3	36.0372	2085
4.1	45360	0	1	0	1	1	0	2190
4.1	45504	0	1	0	1	1	17.0196	2193
4.1	45648	0	1	0	1	1	17.0196	2199
4.1	45792	0	0	0	0	0	0	2139
4.1	45936	0	0	0	0	0	0	2055
4.1	46080	0	0	0	0	0	0	2055
4.1	46224	0	0	0	0	0	0	2091
4.1	46368	0	0	0	0	0	0	2100
4.1	46512	0	0	0	0	0	0	2055
4.1	46656	0	0	0	0	0	0	2109
4.1	46800	0	0	0	0	0	0	2073
4.1	46944	0	0	0	0	0	0	2088
4.1	47088	0	0	0	0	0	0	2175
4.1	47232	0	0	0	0	0	0	2073
4.1	47376	0	0	0	0	0	0	2067
4.1	47520	0	0	0	0	0	0	2160
4.1	47664	0	0	0	0	0	0	2187
4.1	47808	0	0	0	0	0	0	2142
4.1	47952	0	0	0	0	0	0	2130
4.1	48096	0	0	0	0	0	0	2124
4.1	48240	0	0	0	0	0	0	2178
4.1	48384	0	0	0	0	0	0	2130
4.1	48528	0	0	0	0	0	0	2127
4.1	48672	0	0	0	0	0	0	2109
4.1	48816	0	0	0	0	0	0	2139
4.1	48960	0	0	0	0	0	0	2154
4.1	49104	0	0	0	0	0	0	2115
4.1	49248	0	0	0	0	0	0	1989
4.1	49392	0	0	0	0	0	0	2028
4.1	49536	0	0	0	0	0	0	2148
4.1	49680	0	0	0	0	0	0	2193
4.1	49824	0	0	0	0	0	0	2172
4.1	49968	0	0	0	0	0	0	2076
4.1	50112	0	0	0	0	0	0	2115
4.1	50256	0	0	0	0	0	0	2115
4.1	50400	0	0	0	0	0	0	2061
4.1	50544	0	0	0	0	0	0	2121
4.1	50688	0	0	0	0	0	0	2196
4.1	50832	0	0	0	0	0	0	2226
4.1	50976	0	0	0	0	0	0	2241
4.1	51120	0	0	0	0	0	0	2211
4.1	51264	0	0	0	0	0	0	2073
4.1	51408	0	0	0	0	0	0	2031
4.1	51552	0	0	0	0	0	0	2124
4.1	51696	0	0	0	0	0	0	2208
4.1	51840	0	0	0	0	0	0	2109
4.1	51984	0	0	0	0	0	0	2187
4.1	52128	0	0	0	0	0	0	2118
4.1	52272	0	0	0	0	0	0	2154
4.1	52416	0	0	0	0	0	0	2121
4.1	52560	0	0	0	0	0	0	2262
4.1	52704	0	0	0	0	0	0	2169
4.1	52848	0	0	0	0	0	0	2166
4.1	52992	0	0	0	0	0	0	2115
4.1	53136	0	0	0	0	0	0	2025
4.1	53280	0	0	0	0	0	0	2034
4.1	53424	0	0	0	0	0	0	1968
4.1	53568	0	0	0	0	0	0	2019
4.1	53712	0	0	0	0	0	0	2031
4.1	53856	0	0	0	0	0	0	2025
4.1	54000	0	0	0	0	0	0	2040
4.1	54144	0	0	0	0	0	0	2115
4.1	54288	0	0	0	0	0	0	2139
4.1	54432	0	0	0	0	0	0	2214
4.1	54576	0	0	0	0	0	0	2115
4.1	54720	0	0	0	0	0	0	2088
4.1	54864	0	0	0	0	0	0	2097
4.1	55008	0	0	0	0	0	0	2163
4.1	55152	0	0	0	0	0	0	2163
4.1	55296	0	0	0	0	0	0	2160
4.1	55440	0	0	0	0	0	0	2304
4.1	55584	0	0	0	0	0	0	2136
4.1	55728	0	0	0	0	0	0	2109
4.1	55872	0	0	0	0	0	0	2220
4.1	56016	0	0	0	0	0	0	2181
4.1	56160	0	0	0	0	0	0	2121
4.1	56304	0	0	0	0	0	0	2106
4.1	56448	0	0	0	0	0	0	2304
4.1	56592	0	0	0	0	0	0	2295
4.1	56736	0	0	0	0	0	0	2208
4.1	56880	0	0	0	0	0	0	2178
4.1	57024	0	0	0	0	0	0	2142
4.1	57168	0	0	0	0	0	0	2271
4.1	57312	0	0	0	0	0	0	2139
4.1	57456	0	0	0	0	0	0	2070
4.1	57600	0	0	0	0	0	0	2172
4.1	57744	0	0	0	0	0	0	2136
4.1	57888	0	0	0	0	0	0	2181
4.1	58032	0	0	0	0	0	0	2220
4.1	58176	0	0	0	0	0	0	2139
4.1	58320	0	0	0	0	0	0	2091
4.1	58464	0	0	0	0	0	0	2148
4.1	58608	0	0	0	0	0	0	2220
4.1	58752	0	0	0	0	0	0	2226
4.1	58896	0	0	0	0	0	0	2091
4.1	59040	0	0	0	0	0	0	2031
4.1	59184	0	0	0	0	0	0	2037
4.1	59328	0	0	0	0	0	0	2007
4.1	59472	0	0	0	0	0	0	2067
4.1	59616	0	0	0	0	0	0	2055
4.1	59760	0	0	0	0	0	0	2112
4.1	59904	0	0	0	0	0	0	2115
4.1	60048	0	0	0	0	0	0	1932
4.1	60192	0	0	0	0	0	0	1965
4.1	60336	0	0	0	0	0	0	2109
4.1	60480	0	0	0	0	0	0	2013
4.1	60624	0	0	0	0	0	0	2055
4.1	60768	0	0	0	0	0	0	2034
4.1	60912	0	0	0	0	0	0	1980
4.1	61056	0	0	0	0	0	0	2004
4.1	61200	0	0	0	0	0	0	2061
4.1	61344	0	0	0	0	0	0	2082
4.1	61488	0	0	0	0	0	0	2097
4.1	61632	0	0	0	0	0	0	2184
4.1	61776	0	0	0	0	0	0	2115
4.1	61920	0	0	0	0	0	0	2103
4.1	62064	0	0	0	0	0	0	1941
4.1	62208	0	0	0	0	0	0	2094
4.1	62352	0	0	0	0	0	0	2136
4.1	62496	0	0	0	0	0	0	2166
4.1	62640	0	0	0	0	0	0	2106
4.1	62784	0	0	0	0	0	0	2085
4.1	62928	0	0	0	0	0	0	2016
4.1	63072	0	0	0	0	0	0	2046
4.1	63216	0	0	0	0	0	0	2058
4.1	63360	0	0	0	0	0	0	2034
4.1	63504	0	0	0	0	0	0	2013
4.1	63648	0	0	0	0	0	0	2058
4.1	63792	0	0	0	0	0	0	2115
4.1	63936	0	0	0	0	0	0	2079
4.1	64080	0	0	0	0	0	0	1968
4.1	64224	0	0	0	0	0	0	2070
4.1	64368	0	0	0	0	0	0	2058
4.1	64512	0	0	0	0	0	0	2145
4.1	64656	0	0	0	0	0	0	2079
4.1	64800	0	0	0	0	0	0	2061
4.1	64944	0	0	0	0	0	0	2049
4.1	65088	0	0	0	0	0	0	2133
4.1	65232	0	0	0	0	0	0	2217
4.1	65376	0	0	0	0	0	0	2247
4.1	65520	0	0	0	0	0	0	2172
4.1	65664	0	0	0	0	0	0	1986
4.1	65808	0	0	0	0	0	0	2109
4.1	65952	0	0	0	0	0	0	2103
4.1	66096	0	0	0	0	0	0	2139
4.1	66240	0	0	0	0	0	0	2154
4.1	66384	0	0	0	0	0	0	2124
4.1	66528	0	0	0	0	0	0	2112
4.1	66672	0	0	0	0	0	0	2145
4.1	66816	0	0	0	0	0	0	2079
4.1	66960	0	0	0	0	0	0	2082
4.1	67104	0	0	0	0	0	0	2172
4.1	67248	0	0	0	0	0	0	2232
4.1	67392	0	0	0	0	0	0	2220
4.1	67536	0	0	0	0	0	0	2154
4.1	67680	0	0	0	0	0	0	2139
4.1	67824	0	0	0	0	0	0	2175
4.1	67968	0	0	0	0	0	0	2232
4.1	68112	0	0	0	0	0	0	2199
4.1	68256	0	0	0	0	0	0	2250
4.1	68400	0	0	0	0	0	0	2226
4.1	68544	0	0	0	0	0	0	2088
4.1	68688	0	0	0	0	0	0	2133
4.1	68832	0	0	0	0	0	0	2175
4.1	68976	0	0	0	0	0	0	2175
4.1	69120	0	0	0	0	0	0	2277
4.2	43344	0	29	0	29	29	161.258	2109
4.2	43488	0	22	0	22	22	133.208	2079
4.2	43632	0	21	0	21	21	124.173	2058
4.2	43776	0	18	0	18	18	119.227	1959
4.2	43920	0	13	0	13	13	45.0667	1908
4.2	44064	0	9	0	9	9	15.0222	1821
4.2	44208	0	8	0	8	8	13.0256	1872
4.2	44352	0	7	0	7	7	67.1248	1857
4.2	44496	0	5	0	5	5	0	1887
4.2	44640	0	4	0	4	4	39.0769	1950
4.2	44784	0	3	0	3	3	0	2010
4.2	44928	0	2	0	2	2	0	1971
4.2	45072	0	2	0	2	2	15.0222	2097
4.2	45216	0	2	0	2	2	13.0256	1860
4.2	45360	0	1	0	1	1	0	1863
4.2	45504	0	1	0	1	1	0	1818
4.2	45648	0	1	0	1	1	0	1926
4.2	45792	0	1	0	1	1	0	2016
4.2	45936	0	1	0	1	1	0	2034
4.2	46080	0	1	0	1	1	0	2004
4.2	46224	0	1	0	1	1	0	2001
4.2	46368	0	1	0	1	1	0	1971
4.2	46512	0	0	0	0	0	0	2022
4.2	46656	0	0	0	0	0	0	1875
4.2	46800	0	0	0	0	0	0	1938
4.2	46944	0	0	0	0	0	0	1989
4.2	47088	0	0	0	0	0	0	1887
4.2	47232	0	0	0	0	0	0	1848
4.2	47376	0	0	0	0	0	0	1899
4.2	47520	0	0	0	0	0	0	1764
4.2	47664	0	0	0	0	0	0	1818
4.2	47808	0	0	0	0	0	0	1848
4.2	47952	0	0	0	0	0	0	1887
4.2	48096	0	0	0	0	0	0	1980
4.2	48240	0	0	0	0	0	0	1893
4.2	48384	0	0	0	0	0	0	1851
4.2	48528	0	0	0	0	0	0	1830
4.2	48672	0	0	0	0	0	0	1944
4.2	48816	0	0	0	0	0	0	1956
4.2	48960	0	0	0	0	0	0	1965
4.2	49104	0	0	0	0	0	0	1956
4.2	49248	0	0	0	0	0	0	1935
4.2	49392	0	0	0	0	0	0	1887
4.2	49536	0	0	0	0	0	0	1857
4.2	49680	0	0	0	0	0	0	1764
4.2	49824	0	0	0	0	0	0	1764
4.2	49968	0	0	0	0	0	0	1761
4.2	50112	0	0	0	0	0	0	1776
4.2	50256	0	0	0	0	0	0	1782
4.2	50400	0	0	0	0	0	0	1737
4.2	50544	0	0	0	0	0	0	1797
4.2	50688	0	0	0	0	0	0	1758
4.2	50832	0	0	0	0	0	0	1839
4.2	50976	0	0	0	0	0	0	1824
4.2	51120	0	0	0	0	0	0	1908
4.2	51264	0	0	0	0	0	0	1848
4.2	51408	0	0	0	0	0	0	1926
4.2	51552	0	0	0	0	0	0	1821
4.2	51696	0	0	0	0	0	0	1875
4.2	51840	0	0	0	0	0	0	1911
4.2	51984	0	0	0	0	0	0	1902
4.2	52128	0	0	0	0	0	0	1899
4.2	52272	0	0	0	0	0	0	1857
4.2	52416	0	0	0	0	0	0	1998
4.2	52560	0	0	0	0	0	0	1974
4.2	52704	0	0	0	0	0	0	1851
4.2	52848	0	0	0	0	0	0	1917
4.2	52992	0	0	0	0	0	0	1911
4.2	53136	0	0	0	0	0	0	1845
4.2	53280	0	0	0	0	0	0	1914
4.2	53424	0	0	0	0	0	0	1932
4.2	53568	0	0	0	0	0	0	1968
4.2	53712	0	0	0	0	0	0	1953
4.2	53856	0	0	0	0	0	0	1968
4.2	54000	0	0	0	0	0	0	1926
4.2	54144	0	0	0	0	0	0	2046
4.2	54288	0	0	0	0	0	0	1971
4.2	54432	0	0	0	0	0	0	1851
4.2	54576	0	0	0	0	0	0	1929
4.2	54720	0	0	0	0	0	0	1962
4.2	54864	0	0	0	0	0	0	1893
4.2	55008	0	0	0	0	0	0	1860
4.2	55152	0	0	0	0	0	0	1782
4.2	55296	0	0	0	0	0	0	1812
4.2	55440	0	0	0	0	0	0	1914
4.2	55584	0	0	0	0	0	0	2010
4.2	55728	0	0	0	0	0	0	1995
4.2	55872	0	0	0	0	0	0	1917
4.2	56016	0	0	0	0	0	0	1827
4.2	56160	0	0	0	0	0	0	1797
4.2	56304	0	0	0	0	0	0	1845
4.2	56448	0	0	0	0	0	0	1800
4.2	56592	0	0	0	0	0	0	1857
4.2	56736	0	0	0	0	0	0	1881
4.2	56880	0	0	0	0	0	0	1827
4.2	57024	0	0	0	0	0	0	1851
4.2	57168	0	0	0	0	0	0	1872
4.2	57312	0	0	0	0	0	0	1827
4.2	57456	0	0	0	0	0	0	1905
4.2	57600	0	0	0	0	0	0	1773
4.2	57744	0	0	0	0	0	0	1860
4.2	57888	0	0	0	0	0	0	1911
4.2	58032	0	0	0	0	0	0	2031
4.2	58176	0	0	0	0	0	0	2073
4.2	58320	0	0	0	0	0	0	1875
4.2	58464	0	0	0	0	0	0	1857
4.2	58608	0	0	0	0	0	0	1848
4.2	58752	0	0	0	0	0	0	1875
4.2	58896	0	0	0	0	0	0	1860
4.2	59040	0	0	0	0	0	0	1902
4.2	59184	0	0	0	0	0	0	1875
4.2	59328	0	0	0	0	0	0	1962
4.2	59472	0	0	0	0	0	0	1911
4.2	59616	0	0	0	0	0	0	1935
4.2	59760	0	0	0	0	0	0	1986
4.2	59904	0	0	0	0	0	0	1851
4.2	60048	0	0	0	0	0	0	1836
4.2	60192	0	0	0	0	0	0	1902
4.2	60336	0	0	0	0	0	0	1872
4.2	60480	0	0	0	0	0	0	1758
4.2	60624	0	0	0	0	0	0	1869
4.2	60768	0	0	0	0	0	0	1770
4.2	60912	0	0	0	0	0	0	1857
4.2	61056	0	0	0	0	0	0	1917
4.2	61200	0	0	0	0	0	0	1926
4.2	61344	0	0	0	0	0	0	1941
4.2	61488	0	0	0	0	0	0	1827
4.2	61632	0	0	0	0	0	0	1947
4.2	61776	0	0	0	0	0	0	1857
4.2	61920	0	0	0	0	0	0	1842
4.2	62064	0	0	0	0	0	0	1797
4.2	62208	0	0	0	0	0	0	1959
4.2	62352	0	0	0	0	0	0	2025
4.2	62496	0	0	0	0	0	0	1941
4.2	62640	0	0	0	0	0	0	1938
4.2	62784	0	0	0	0	0	0	1983
4.2	62928	0	0	0	0	0	0	1980
4.2	63072	0	0	0	0	0	0	1962
4.2	63216	0	0	0	0	0	0	1917
4.2	63360	0	0	0	0	0	0	1833
4.2	63504	0	0	0	0	0	0	1911
4.2	63648	0	0	0	0	0	0	1977
4.2	63792	0	0	0	0	0	0	1968
4.2	63936	0	0	0	0	0	0	1890
4.2	64080	0	0	0	0	0	0	1896
4.2	64224	0	0	0	0	0	0	1809
4.2	64368	0	0	0	0	0	0	1914
4.2	64512	0	0	0	0	0	0	1806
4.2	64656	0	0	0	0	0	0	1869
4.2	64800	0	0	0	0	0	0	1887
4.2	64944	0	0	0	0	0	0	1863
4.2	65088	0	0	0	0	0	0	1851
4.2	65232	0	0	0	0	0	0	1812
4.2	65376	0	0	0	0	0	0	1905
4.2	65520	0	0	0	0	0	0	1929
4.2	65664	0	0	0	0	0	0	1920
4.2	65808	0	0	0	0	0	0	1962
4.2	65952	0	0	0	0	0	0	1857
4.2	66096	0	0	0	0	0	0	1764
4.2	66240	0	0	0	0	0	0	1824
4.2	66384	0	0	0	0	0	0	1779
4.2	66528	0	0	0	0	0	0	1851
4.2	66672	0	0	0	0	0	0	1722
4.2	66816	0	0	0	0	0	0	1812
4.2	66960	0	0	0	0	0	0	1794
4.2	67104	0	0	0	0	0	0	1719
4.2	67248	0	0	0	0	0	0	1683
4.2	67392	0	0	0	0	0	0	1842
4.2	67536	0	0	0	0	0	0	1857
4.2	67680	0	0	0	0	0	0	1794
4.2	67824	0	0	0	0	0	0	1809
4.2	67968	0	0	0	0	0	0	1875
4.2	68112	0	0	0	0	0	0	1854
4.2	68256	0	0	0	0	0	0	1905
4.2	68400	0	0	0	0	0	0	1812
4.2	68544	0	0	0	0	0	0	1806
4.2	68688	0	0	0	0	0	0	1686
4.2	68832	0	0	0	0	0	0	1845
4.2	68976	0	0	0	0	0	0	1986
4.2	69120	0	0	0	0	0	0	1734
5.1	43344	0	65	0	65	65	1.33333	4059
5.1	43488	0	57	0	57	57	0	4164
5.1	43632	0	47	0	47	47	0	4089
5.1	43776	0	38	0	38	38	0	4077
5.1	43920	0	32	0	32	32	0	3963
5.1	44064	0	27	0	27	27	0	4098
5.1	44208	0	23	0	23	23	0	4038
5.1	44352	0	20	0	20	20	0	4167
5.1	44496	0	17	0	17	17	0	4179
5.1	44640	0	16	0	16	16	0	4146
5.1	44784	0	11	0	11	11	0	4080
5.1	44928	0	10	0	10	10	0	4185
5.1	45072	0	6	0	6	6	0	4191
5.1	45216	0	4	0	4	4	0	4026
5.1	45360	0	2	0	2	2	0	3885
5.1	45504	0	2	0	2	2	0	4167
5.1	45648	0	2	0	2	2	0	4170
5.1	45792	0	2	0	2	2	0	4020
5.1	45936	0	1	0	1	1	0	4128
5.1	46080	0	1	0	1	1	0	4206
5.1	46224	0	1	0	1	1	0	4086
5.1	46368	0	1	0	1	1	0	4203
5.1	46512	0	1	0	1	1	0	4320
5.1	46656	0	1	0	1	1	0	4218
5.1	46800	0	1	0	1	1	0	4050
5.1	46944	0	1	0	1	1	0	4038
5.1	47088	0	0	0	0	0	0	3993
5.1	47232	0	0	0	0	0	0	4086
5.1	47376	0	0	0	0	0	0	4188
5.1	47520	0	0	0	0	0	0	4044
5.1	47664	0	0	0	0	0	0	4056
5.1	47808	0	0	0	0	0	0	4200
5.1	47952	0	0	0	0	0	0	4152
5.1	48096	0	0	0	0	0	0	4026
5.1	48240	0	0	0	0	0	0	3987
5.1	48384	0	0	0	0	0	0	4083
5.1	48528	0	0	0	0	0	0	4017
5.1	48672	0	0	0	0	0	0	4119
5.1	48816	0	0	0	0	0	0	4221
5.1	48960	0	0	0	0	0	0	4128
5.1	49104	0	0	0	0	0	0	4095
5.1	49248	0	0	0	0	0	0	4128
5.1	49392	0	0	0	0	0	0	4176
5.1	49536	0	0	0	0	0	0	4152
5.1	49680	0	0	0	0	0	0	4314
5.1	49824	0	0	0	0	0	0	4221
5.1	49968	0	0	0	0	0	0	4119
5.1	50112	0	0	0	0	0	0	4017
5.1	50256	0	0	0	0	0	0	4095
5.1	50400	0	0	0	0	0	0	4041
5.1	50544	0	0	0	0	0	0	4083
5.1	50688	0	0	0	0	0	0	4050
5.1	50832	0	0	0	0	0	0	4143
5.1	50976	0	0	0	0	0	0	4086
5.1	51120	0	0	0	0	0	0	3954
5.1	51264	0	0	0	0	0	0	3804
5.1	51408	0	0	0	0	0	0	3837
5.1	51552	0	0	0	0	0	0	3984
5.1	51696	0	0	0	0	0	0	4062
5.1	51840	0	0	0	0	0	0	4254
5.1	51984	0	0	0	0	0	0	4086
5.1	52128	0	0	0	0	0	0	4056
5.1	52272	0	0	0	0	0	0	4062
5.1	52416	0	0	0	0	0	0	4035
5.1	52560	0	0	0	0	0	0	4080
5.1	52704	0	0	0	0	0	0	4029
5.1	52848	0	0	0	0	0	0	3873
5.1	52992	0	0	0	0	0	0	3888
5.1	53136	0	0	0	0	0	0	4080
5.1	53280	0	0	0	0	0	0	4023
5.1	53424	0	0	0	0	0	0	4089
5.1	53568	0	0	0	0	0	0	3909
5.1	53712	0	0	0	0	0	0	4053
5.1	53856	0	0	0	0	0	0	4116
5.1	54000	0	0	0	0	0	0	3939
5.1	54144	0	0	0	0	0	0	4041
5.1	54288	0	0	0	0	0	0	4122
5.1	54432	0	0	0	0	0	0	4077
5.1	54576	0	0	0	0	0	0	4254
5.1	54720	0	0	0	0	0	0	4140
5.1	54864	0	0	0	0	0	0	4071
5.1	55008	0	0	0	0	0	0	4365
5.1	55152	0	0	0	0	0	0	4185
5.1	55296	0	0	0	0	0	0	4164
5.1	55440	0	0	0	0	0	0	4206
5.1	55584	0	0	0	0	0	0	4101
5.1	55728	0	0	0	0	0	0	4131
5.1	55872	0	0	0	0	0	0	4161
5.1	56016	0	0	0	0	0	0	4212
5.1	56160	0	0	0	0	0	0	4266
5.1	56304	0	0	0	0	0	0	4257
5.1	56448	0	0	0	0	0	0	4116
5.1	56592	0	0	0	0	0	0	4098
5.1	56736	0	0	0	0	0	0	4113
5.1	56880	0	0	0	0	0	0	4269
5.1	57024	0	0	0	0	0	0	4122
5.1	57168	0	0	0	0	0	0	4098
5.1	57312	0	0	0	0	0	0	4164
5.1	57456	0	0	0	0	0	0	3993
5.1	57600	0	0	0	0	0	0	4104
5.1	57744	0	0	0	0	0	0	4041
5.1	57888	0	0	0	0	0	0	4023
5.1	58032	0	0	0	0	0	0	4047
5.1	58176	0	0	0	0	0	0	4074
5.1	58320	0	0	0	0	0	0	3969
5.1	58464	0	0	0	0	0	0	3960
5.1	58608	0	0	0	0	0	0	4230
5.1	58752	0	0	0	0	0	0	4095
5.1	58896	0	0	0	0	0	0	4200
5.1	59040	0	0	0	0	0	0	4056
5.1	59184	0	0	0	0	0	0	4182
5.1	59328	0	0	0	0	0	0	4209
5.1	59472	0	0	0	0	0	0	4293
5.1	59616	0	0	0	0	0	0	4194
5.1	59760	0	0	0	0	0	0	4200
5.1	59904	0	0	0	0	0	0	4218
5.1	60048	0	0	0	0	0	0	4209
5.1	60192	0	0	0	0	0	0	4257
5.1	60336	0	0	0	0	0	0	4212
5.1	60480	0	0	0	0	0	0	4197
5.1	60624	0	0	0	0	0	0	4176
5.1	60768	0	0	0	0	0	0	4077
5.1	60912	0	0	0	0	0	0	4092
5.1	61056	0	0	0	0	0	0	4014
5.1	61200	0	0	0	0	0	0	4068
5.1	61344	0	0	0	0	0	0	3900
5.1	61488	0	0	0	0	0	0	4128
5.1	61632	0	0	0	0	0	0	4188
5.1	61776	0	0	0	0	0	0	4170
5.1	61920	0	0	0	0	0	0	4065
5.1	62064	0	0	0	0	0	0	4167
5.1	62208	0	0	0	0	0	0	4185
5.1	62352	0	0	0	0	0	0	4065
5.1	62496	0	0	0	0	0	0	4074
5.1	62640	0	0	0	0	0	0	3981
5.1	62784	0	0	0	0	0	0	4107
5.1	62928	0	0	0	0	0	0	4182
5.1	63072	0	0	0	0	0	0	3972
5.1	63216	0	0	0	0	0	0	3909
5.1	63360	0	0	0	0	0	0	4086
5.1	63504	0	0	0	0	0	0	4047
5.1	63648	0	0	0	0	0	0	3972
5.1	63792	0	0	0	0	0	0	4041
5.1	63936	0	0	0	0	0	0	4059
5.1	64080	0	0	0	0	0	0	4161
5.1	64224	0	0	0	0	0	0	4308
5.1	64368	0	0	0	0	0	0	4029
5.1	64512	0	0	0	0	0	0	4005
5.1	64656	0	0	0	0	0	0	4167
5.1	64800	0	0	0	0	0	0	4245
5.1	64944	0	0	0	0	0	0	4257
5.1	65088	0	0	0	0	0	0	4392
5.1	65232	0	0	0	0	0	0	4206
5.1	65376	0	0	0	0	0	0	4158
5.1	65520	0	0	0	0	0	0	4227
5.1	65664	0	0	0	0	0	0	4173
5.1	65808	0	0	0	0	0	0	4056
5.1	65952	0	0	0	0	0	0	4185
5.1	66096	0	0	0	0	0	0	4083
5.1	66240	0	0	0	0	0	0	4173
5.1	66384	0	0	0	0	0	0	4092
5.1	66528	0	0	0	0	0	0	4206
5.1	66672	0	0	0	0	0	0	4227
5.1	66816	0	0	0	0	0	0	4182
5.1	66960	0	0	0	0	0	0	4245
5.1	67104	0	0	0	0	0	0	4098
5.1	67248	0	0	0	0	0	0	4110
5.1	67392	0	0	0	0	0	0	3921
5.1	67536	0	0	0	0	0	0	3987
5.1	67680	0	0	0	0	0	0	3999
5.1	67824	0	0	0	0	0	0	3978
5.1	67968	0	0	0	0	0	0	4062
5.1	68112	0	0	0	0	0	0	4014
5.1	68256	0	0	0	0	0	0	4053
5.1	68400	0	0	0	0	0	0	4011
5.1	68544	0	0	0	0	0	0	4077
5.1	68688	0	0	0	0	0	0	4212
5.1	68832	0	0	0	0	0	0	3990
5.1	68976	0	0	0	0	0	0	3864
5.1	69120	0	0	0	0	0	0	4074
6.3	43344	424	2665	11	2654	3089	51593.3	12662
6.3	43488	198	2235	9	2226	2433	37979.5	11963
6.3	43632	110	1842	5	1837	1952	29250.9	11423
6.3	43776	72	1545	4	1541	1617	23185.2	10758
6.3	43920	65	1263	1	1262	1328	19761.4	10263
6.3	44064	44	995	0	995	1039	14665.3	9735
6.3	44208	24	813	0	813	837	11354.8	9472
6.3	44352	17	662	0	662	679	9206.73	9379
6.3	44496	11	528	0	528	539	7414.8	9243
6.3	44640	5	425	0	425	430	5604.96	8648
6.3	44784	7	347	0	347	354	4489.42	8456
6.3	44928	6	283	0	283	289	3639.93	8741
6.3	45072	7	218	0	218	225	3013.54	8816
6.3	45216	4	170	0	170	174	2128.14	8631
6.3	45360	4	129	0	129	133	1463.69	8801
6.3	45504	4	100	0	100	104	1220.56	8845
6.3	45648	2	78	0	78	80	921.45	9001
6.3	45792	0	62	0	62	62	768.393	8902
6.3	45936	0	53	0	53	53	707.343	8956
6.3	46080	0	42	0	42	42	562.282	9043
6.3	46224	0	34	0	34	34	458.193	9064
6.3	46368	0	30	0	30	30	364.17	9111
6.3	46512	0	22	0	22	22	306.155	8997
6.3	46656	0	17	0	17	17	189.128	9105
6.3	46800	0	13	0	13	13	129.099	9222
6.3	46944	0	11	0	11	11	131.088	9231
6.3	47088	0	7	0	7	7	112.081	9318
6.3	47232	0	7	0	7	7	112.081	9468
6.3	47376	0	6	0	6	6	93.0633	9138
6.3	47520	0	6	0	6	6	93.0633	8919
6.3	47664	0	5	0	5	5	46.0562	9438
6.3	47808	0	3	0	3	3	46.0562	9276
6.3	47952	0	2	0	2	2	39.0085	9102
6.3	48096	0	1	0	1	1	0	8895
6.3	48240	0	0	0	0	0	0	9192
6.3	48384	0	0	0	0	0	0	9174
6.3	48528	0	0	0	0	0	0	9318
6.3	48672	0	0	0	0	0	0	9432
6.3	48816	0	0	0	0	0	0	9441
6.3	48960	0	0	0	0	0	0	9462
6.3	49104	0	0	0	0	0	0	9390
6.3	49248	0	0	0	0	0	0	9522
6.3	49392	0	0	0	0	0	0	9741
6.3	49536	0	0	0	0	0	0	9609
6.3	49680	0	0	0	0	0	0	9405
6.3	49824	0	0	0	0	0	0	9204
6.3	49968	0	0	0	0	0	0	9537
6.3	50112	0	0	0	0	0	0	9681
6.3	50256	0	0	0	0	0	0	9666
6.3	50400	0	0	0	0	0	0	9690
6.3	50544	0	0	0	0	0	0	9627
6.3	50688	0	0	0	0	0	0	9579
6.3	50832	0	0	0	0	0	0	9465
6.3	50976	0	0	0	0	0	0	9573
6.3	51120	0	0	0	0	0	0	9606
6.3	51264	0	0	0	0	0	0	9321
6.3	51408	0	0	0	0	0	0	9372
6.3	51552	0	0	0	0	0	0	9684
6.3	51696	0	0	0	0	0	0	9501
6.3	51840	0	0	0	0	0	0	9597
6.3	51984	0	0	0	0	0	0	9558
6.3	52128	0	0	0	0	0	0	9456
6.3	52272	0	0	0	0	0	0	9681
6.3	52416	0	0	0	0	0	0	9885
6.3	52560	0	0	0	0	0	0	9816
6.3	52704	0	0	0	0	0	0	9684
6.3	52848	0	0	0	0	0	0	9711
6.3	52992	0	0	0	0	0	0	9804
6.3	53136	0	0	0	0	0	0	9783
6.3	53280	0	0	0	0	0	0	9792
6.3	53424	0	0	0	0	0	0	9801
6.3	53568	0	0	0	0	0	0	9441
6.3	53712	0	0	0	0	0	0	9747
6.3	53856	0	0	0	0	0	0	9690
6.3	54000	0	0	0	0	0	0	9777
6.3	54144	0	0	0	0	0	0	9639
6.3	54288	0	0	0	0	0	0	9729
6.3	54432	0	0	0	0	0	0	9630
6.3	54576	0	0	0	0	0	0	9900
6.3	54720	0	0	0	0	0	0	9519
6.3	54864	0	0	0	0	0	0	9363
6.3	55008	0	0	0	0	0	0	9858
6.3	55152	0	0	0	0	0	0	9918
6.3	55296	0	0	0	0	0	0	9759
6.3	55440	0	0	0	0	0	0	9714
6.3	55584	0	0	0	0	0	0	9573
6.3	55728	0	0	0	0	0	0	9582
6.3	55872	0	0	0	0	0	0	9870
6.3	56016	0	0	0	0	0	0	9864
6.3	56160	0	0	0	0	0	0	9750
6.3	56304	0	0	0	0	0	0	9921
6.3	56448	0	0	0	0	0	0	9783
6.3	56592	0	0	0	0	0	0	9945
6.3	56736	0	0	0	0	0	0	9840
6.3	56880	0	0	0	0	0	0	9825
6.3	57024	0	0	0	0	0	0	9861
6.3	57168	0	0	0	0	0	0	9762
6.3	57312	0	0	0	0	0	0	9615
6.3	57456	0	0	0	0	0	0	9729
6.3	57600	0	0	0	0	0	0	9507
6.3	57744	0	0	0	0	0	0	9777
6.3	57888	0	0	0	0	0	0	9765
6.3	58032	0	0	0	0	0	0	9693
6.3	58176	0	0	0	0	0	0	9513
6.3	58320	0	0	0	0	0	0	9516
6.3	58464	0	0	0	0	0	0	9522
6.3	58608	0	0	0	0	0	0	9585
6.3	58752	0	0	0	0	0	0	9525
6.3	58896	0	0	0	0	0	0	9534
6.3	59040	0	0	0	0	0	0	9303
6.3	59184	0	0	0	0	0	0	9345
6.3	59328	0	0	0	0	0	0	9516
6.3	59472	0	0	0	0	0	0	9747
6.3	59616	0	0	0	0	0	0	9501
6.3	59760	0	0	0	0	0	0	9513
6.3	59904	0	0	0	0	0	0	9591
6.3	60048	0	0	0	0	0	0	9798
6.3	60192	0	0	0	0	0	0	9744
6.3	60336	0	0	0	0	0	0	9765
6.3	60480	0	0	0	0	0	0	9645
6.3	60624	0	0	0	0	0	0	9630
6.3	60768	0	0	0	0	0	0	9645
6.3	60912	0	0	0	0	0	0	9729
6.3	61056	0	0	0	0	0	0	9795
6.3	61200	0	0	0	0	0	0	9936
6.3	61344	0	0	0	0	0	0	9990
6.3	61488	0	0	0	0	0	0	9942
6.3	61632	0	0	0	0	0	0	9657
6.3	61776	0	0	0	0	0	0	9765
6.3	61920	0	0	0	0	0	0	9576
6.3	62064	0	0	0	0	0	0	9852
6.3	62208	0	0	0	0	0	0	9864
6.3	62352	0	0	0	0	0	0	9798
6.3	62496	0	0	0	0	0	0	9840
6.3	62640	0	0	0	0	0	0	9669
6.3	62784	0	0	0	0	0	0	9525
6.3	62928	0	0	0	0	0	0	9642
6.3	63072	0	0	0	0	0	0	9855
6.3	63216	0	0	0	0	0	0	9888
6.3	63360	0	0	0	0	0	0	9678
6.3	63504	0	0	0	0	0	0	9672
6.3	63648	0	0	0	0	0	0	9789
6.3	63792	0	0	0	0	0	0	9729
6.3	63936	0	0	0	0	0	0	9663
6.3	64080	0	0	0	0	0	0	9984
6.3	64224	0	0	0	0	0	0	9771
6.3	64368	0	0	0	0	0	0	9636
6.3	64512	0	0	0	0	0	0	9828
6.3	64656	0	0	0	0	0	0	9489
6.3	64800	0	0	0	0	0	0	9624
6.3	64944	0	0	0	0	0	0	9618
6.3	65088	0	0	0	0	0	0	9768
6.3	65232	0	0	0	0	0	0	9870
6.3	65376	0	0	0	0	0	0	9909
6.3	65520	0	0	0	0	0	0	9648
6.3	65664	0	0	0	0	0	0	9612
6.3	65808	0	0	0	0	0	0	9696
6.3	65952	0	0	0	0	0	0	9666
6.3	66096	0	0	0	0	0	0	9591
6.3	66240	0	0	0	0	0	0	9600
6.3	66384	0	0	0	0	0	0	9678
6.3	66528	0	0	0	0	0	0	9681
6.3	66672	0	0	0	0	0	0	9627
6.3	66816	0	0	0	0	0	0	9642
6.3	66960	0	0	0	0	0	0	9663
6.3	67104	0	0	0	0	0	0	9624
6.3	67248	0	0	0	0	0	0	9558
6.3	67392	0	0	0	0	0	0	9450
6.3	67536	0	0	0	0	0	0	9561
6.3	67680	0	0	0	0	0	0	9651
6.3	67824	0	0	0	0	0	0	9687
6.3	67968	0	0	0	0	0	0	9564
6.3	68112	0	0	0	0	0	0	9633
6.3	68256	0	0	0	0	0	0	9648
6.3	68400	0	0	0	0	0	0	9450
6.3	68544	0	0	0	0	0	0	9591
6.3	68688	0	0	0	0	0	0	9648
6.3	68832	0	0	0	0	0	0	9627
6.3	68976	0	0	0	0	0	0	9648
6.3	69120	0	0	0	0	0	0	9519
7.3	43344	0	33	0	33	33	257.576	1122
7.3	43488	0	23	0	23	23	203.484	1098
7.3	43632	0	18	0	18	18	148.332	1035
7.3	43776	0	16	0	16	16	128.262	1014
7.3	43920	0	15	0	15	15	112.302	1107
7.3	44064	0	12	0	12	12	104.208	1131
7.3	44208	0	9	0	9	9	59.1422	1125
7.3	44352	0	6	0	6	6	26.0513	1020
7.3	44496	0	5	0	5	5	24.0559	1065
7.3	44640	0	5	0	5	5	24.0559	1164
7.3	44784	0	4	0	4	4	26.0513	1086
7.3	44928	0	2	0	2	2	26.0513	1113
7.3	45072	0	1	0	1	1	13.0256	1035
7.3	45216	0	1	0	1	1	11.0303	1065
7.3	45360	0	1	0	1	1	13.0256	1014
7.3	45504	0	0	0	0	0	0	1074
7.3	45648	0	0	0	0	0	0	1053
7.3	45792	0	0	0	0	0	0	1089
7.3	45936	0	0	0	0	0	0	1089
7.3	46080	0	0	0	0	0	0	1104
7.3	46224	0	0	0	0	0	0	1068
7.3	46368	0	0	0	0	0	0	1101
7.3	46512	0	0	0	0	0	0	1182
7.3	46656	0	0	0	0	0	0	1155
7.3	46800	0	0	0	0	0	0	1170
7.3	46944	0	0	0	0	0	0	1101
7.3	47088	0	0	0	0	0	0	1089
7.3	47232	0	0	0	0	0	0	1068
7.3	47376	0	0	0	0	0	0	1053
7.3	47520	0	0	0	0	0	0	1098
7.3	47664	0	0	0	0	0	0	1011
7.3	47808	0	0	0	0	0	0	1029
7.3	47952	0	0	0	0	0	0	993
7.3	48096	0	0	0	0	0	0	1164
7.3	48240	0	0	0	0	0	0	1149
7.3	48384	0	0	0	0	0	0	1140
7.3	48528	0	0	0	0	0	0	1071
7.3	48672	0	0	0	0	0	0	1020
7.3	48816	0	0	0	0	0	0	984
7.3	48960	0	0	0	0	0	0	1038
7.3	49104	0	0	0	0	0	0	978
7.3	49248	0	0	0	0	0	0	1023
7.3	49392	0	0	0	0	0	0	1059
7.3	49536	0	0	0	0	0	0	1101
7.3	49680	0	0	0	0	0	0	1104
7.3	49824	0	0	0	0	0	0	1110
7.3	49968	0	0	0	0	0	0	1104
7.3	50112	0	0	0	0	0	0	1134
7.3	50256	0	0	0	0	0	0	1113
7.3	50400	0	0	0	0	0	0	1047
7.3	50544	0	0	0	0	0	0	1029
7.3	50688	0	0	0	0	0	0	1020
7.3	50832	0	0	0	0	0	0	1035
7.3	50976	0	0	0	0	0	0	1053
7.3	51120	0	0	0	0	0	0	1182
7.3	51264	0	0	0	0	0	0	1161
7.3	51408	0	0	0	0	0	0	1077
7.3	51552	0	0	0	0	0	0	1038
7.3	51696	0	0	0	0	0	0	1113
7.3	51840	0	0	0	0	0	0	1137
7.3	51984	0	0	0	0	0	0	1110
7.3	52128	0	0	0	0	0	0	1095
7.3	52272	0	0	0	0	0	0	993
7.3	52416	0	0	0	0	0	0	990
7.3	52560	0	0	0	0	0	0	1152
7.3	52704	0	0	0	0	0	0	1026
7.3	52848	0	0	0	0	0	0	1092
7.3	52992	0	0	0	0	0	0	1161
7.3	53136	0	0	0	0	0	0	1230
7.3	53280	0	0	0	0	0	0	1155
7.3	53424	0	0	0	0	0	0	1128
7.3	53568	0	0	0	0	0	0	1140
7.3	53712	0	0	0	0	0	0	1095
7.3	53856	0	0	0	0	0	0	1029
7.3	54000	0	0	0	0	0	0	1020
7.3	54144	0	0	0	0	0	0	1032
7.3	54288	0	0	0	0	0	0	1089
7.3	54432	0	0	0	0	0	0	1059
7.3	54576	0	0	0	0	0	0	981
7.3	54720	0	0	0	0	0	0	1041
7.3	54864	0	0	0	0	0	0	1062
7.3	55008	0	0	0	0	0	0	1137
7.3	55152	0	0	0	0	0	0	1032
7.3	55296	0	0	0	0	0	0	1044
7.3	55440	0	0	0	0	0	0	1083
7.3	55584	0	0	0	0	0	0	1095
7.3	55728	0	0	0	0	0	0	1227
7.3	55872	0	0	0	0	0	0	1119
7.3	56016	0	0	0	0	0	0	1086
7.3	56160	0	0	0	0	0	0	1080
7.3	56304	0	0	0	0	0	0	1005
7.3	56448	0	0	0	0	0	0	1041
7.3	56592	0	0	0	0	0	0	1128
7.3	56736	0	0	0	0	0	0	1101
7.3	56880	0	0	0	0	0	0	1083
7.3	57024	0	0	0	0	0	0	1050
7.3	57168	0	0	0	0	0	0	1110
7.3	57312	0	0	0	0	0	0	1098
7.3	57456	0	0	0	0	0	0	1086
7.3	57600	0	0	0	0	0	0	1059
7.3	57744	0	0	0	0	0	0	1065
7.3	57888	0	0	0	0	0	0	1158
7.3	58032	0	0	0	0	0	0	1173
7.3	58176	0	0	0	0	0	0	1149
7.3	58320	0	0	0	0	0	0	1125
7.3	58464	0	0	0	0	0	0	1134
7.3	58608	0	0	0	0	0	0	1059
7.3	58752	0	0	0	0	0	0	1089
7.3	58896	0	0	0	0	0	0	1029
7.3	59040	0	0	0	0	0	0	1110
7.3	59184	0	0	0	0	0	0	1233
7.3	59328	0	0	0	0	0	0	1143
7.3	59472	0	0	0	0	0	0	1083
7.3	59616	0	0	0	0	0	0	1062
7.3	59760	0	0	0	0	0	0	999
7.3	59904	0	0	0	0	0	0	1026
7.3	60048	0	0	0	0	0	0	1050
7.3	60192	0	0	0	0	0	0	1095
7.3	60336	0	0	0	0	0	0	921
7.3	60480	0	0	0	0	0	0	1056
7.3	60624	0	0	0	0	0	0	1029
7.3	60768	0	0	0	0	0	0	1152
7.3	60912	0	0	0	0	0	0	1104
7.3	61056	0	0	0	0	0	0	1059
7.3	61200	0	0	0	0	0	0	1065
7.3	61344	0	0	0	0	0	0	1122
7.3	61488	0	0	0	0	0	0	1101
7.3	61632	0	0	0	0	0	0	1008
7.3	61776	0	0	0	0	0	0	1074
7.3	61920	0	0	0	0	0	0	1098
7.3	62064	0	0	0	0	0	0	1182
7.3	62208	0	0	0	0	0	0	1119
7.3	62352	0	0	0	0	0	0	1065
7.3	62496	0	0	0	0	0	0	1059
7.3	62640	0	0	0	0	0	0	1068
7.3	62784	0	0	0	0	0	0	1077
7.3	62928	0	0	0	0	0	0	1011
7.3	63072	0	0	0	0	0	0	1098
7.3	63216	0	0	0	0	0	0	1083
7.3	63360	0	0	0	0	0	0	1110
7.3	63504	0	0	0	0	0	0	1134
7.3	63648	0	0	0	0	0	0	1179
7.3	63792	0	0	0	0	0	0	1167
7.3	63936	0	0	0	0	0	0	1095
7.3	64080	0	0	0	0	0	0	1008
7.3	64224	0	0	0	0	0	0	1140
7.3	64368	0	0	0	0	0	0	1080
7.3	64512	0	0	0	0	0	0	1065
7.3	64656	0	0	0	0	0	0	1149
7.3	64800	0	0	0	0	0	0	1152
7.3	64944	0	0	0	0	0	0	1113
7.3	65088	0	0	0	0	0	0	1002
7.3	65232	0	0	0	0	0	0	987
7.3	65376	0	0	0	0	0	0	1083
7.3	65520	0	0	0	0	0	0	1158
7.3	65664	0	0	0	0	0	0	1062
7.3	65808	0	0	0	0	0	0	1089
7.3	65952	0	0	0	0	0	0	1062
7.3	66096	0	0	0	0	0	0	1089
7.3	66240	0	0	0	0	0	0	1143
7.3	66384	0	0	0	0	0	0	1161
7.3	66528	0	0	0	0	0	0	1101
7.3	66672	0	0	0	0	0	0	1119
7.3	66816	0	0	0	0	0	0	1116
7.3	66960	0	0	0	0	0	0	1077
7.3	67104	0	0	0	0	0	0	1083
7.3	67248	0	0	0	0	0	0	1092
7.3	67392	0	0	0	0	0	0	1098
7.3	67536	0	0	0	0	0	0	1092
7.3	67680	0	0	0	0	0	0	1152
7.3	67824	0	0	0	0	0	0	1155
7.3	67968	0	0	0	0	0	0	1200
7.3	68112	0	0	0	0	0	0	1197
7.3	68256	0	0	0	0	0	0	1170
7.3	68400	0	0	0	0	0	0	1104
7.3	68544	0	0	0	0	0	0	1101
7.3	68688	0	0	0	0	0	0	1041
7.3	68832	0	0	0	0	0	0	1050
7.3	68976	0	0	0	0	0	0	1125
7.3	69120	0	0	0	0	0	0	1143
8.2	43344	0	40	0	40	40	264.513	1647
8.2	43488	0	35	0	35	35	167.34	1569
8.2	43632	0	23	0	23	23	59.1422	1596
8.2	43776	0	19	0	19	19	85.1935	1626
8.2	43920	0	15	0	15	15	99.1679	1647
8.2	44064	0	14	0	14	14	52.1038	1662
8.2	44208	0	12	0	12	12	52.1038	1674
8.2	44352	0	10	0	10	10	13.0256	1566
8.2	44496	0	6	0	6	6	26.0513	1611
8.2	44640	0	6	0	6	6	13.0256	1593
8.2	44784	0	6	0	6	6	15.0222	1602
8.2	44928	0	4	0	4	4	15.0222	1572
8.2	45072	0	4	0	4	4	15.0222	1533
8.2	45216	0	3	0	3	3	13.0256	1476
8.2	45360	0	2	0	2	2	15.0222	1539
8.2	45504	0	2	0	2	2	15.0222	1563
8.2	45648	0	2	0	2	2	15.0222	1539
8.2	45792	0	2	0	2	2	13.0256	1653
8.2	45936	0	2	0	2	2	0	1629
8.2	46080	0	2	0	2	2	0	1536
8.2	46224	0	2	0	2	2	15.0222	1542
8.2	46368	0	2	0	2	2	15.0222	1560
8.2	46512	0	2	0	2	2	13.0256	1485
8.2	46656	0	2	0	2	2	15.0222	1524
8.2	46800	0	2	0	2	2	13.0256	1557
8.2	46944	0	2	0	2	2	13.0256	1425
8.2	47088	0	2	0	2	2	13.0256	1464
8.2	47232	0	2	0	2	2	13.0256	1524
8.2	47376	0	2	0	2	2	13.0256	1569
8.2	47520	0	2	0	2	2	0	1467
8.2	47664	0	1	0	1	1	0	1515
8.2	47808	0	1	0	1	1	0	1428
8.2	47952	0	1	0	1	1	0	1485
8.2	48096	0	0	0	0	0	0	1443
8.2	48240	0	0	0	0	0	0	1518
8.2	48384	0	0	0	0	0	0	1461
8.2	48528	0	0	0	0	0	0	1554
8.2	48672	0	0	0	0	0	0	1572
8.2	48816	0	0	0	0	0	0	1473
8.2	48960	0	0	0	0	0	0	1548
8.2	49104	0	0	0	0	0	0	1521
8.2	49248	0	0	0	0	0	0	1461
8.2	49392	0	0	0	0	0	0	1458
8.2	49536	0	0	0	0	0	0	1482
8.2	49680	0	0	0	0	0	0	1425
8.2	49824	0	0	0	0	0	0	1419
8.2	49968	0	0	0	0	0	0	1425
8.2	50112	0	0	0	0	0	0	1470
8.2	50256	0	0	0	0	0	0	1575
8.2	50400	0	0	0	0	0	0	1518
8.2	50544	0	0	0	0	0	0	1527
8.2	50688	0	0	0	0	0	0	1542
8.2	50832	0	0	0	0	0	0	1494
8.2	50976	0	0	0	0	0	0	1578
8.2	51120	0	0	0	0	0	0	1509
8.2	51264	0	0	0	0	0	0	1521
8.2	51408	0	0	0	0	0	0	1611
8.2	51552	0	0	0	0	0	0	1590
8.2	51696	0	0	0	0	0	0	1524
8.2	51840	0	0	0	0	0	0	1440
8.2	51984	0	0	0	0	0	0	1518
8.2	52128	0	0	0	0	0	0	1524
8.2	52272	0	0	0	0	0	0	1527
8.2	52416	0	0	0	0	0	0	1524
8.2	52560	0	0	0	0	0	0	1650
8.2	52704	0	0	0	0	0	0	1572
8.2	52848	0	0	0	0	0	0	1458
8.2	52992	0	0	0	0	0	0	1518
8.2	53136	0	0	0	0	0	0	1542
8.2	53280	0	0	0	0	0	0	1485
8.2	53424	0	0	0	0	0	0	1455
8.2	53568	0	0	0	0	0	0	1575
8.2	53712	0	0	0	0	0	0	1509
8.2	53856	0	0	0	0	0	0	1533
8.2	54000	0	0	0	0	0	0	1452
8.2	54144	0	0	0	0	0	0	1464
8.2	54288	0	0	0	0	0	0	1545
8.2	54432	0	0	0	0	0	0	1590
8.2	54576	0	0	0	0	0	0	1644
8.2	54720	0	0	0	0	0	0	1557
8.2	54864	0	0	0	0	0	0	1563
8.2	55008	0	0	0	0	0	0	1536
8.2	55152	0	0	0	0	0	0	1614
8.2	55296	0	0	0	0	0	0	1584
8.2	55440	0	0	0	0	0	0	1623
8.2	55584	0	0	0	0	0	0	1557
8.2	55728	0	0	0	0	0	0	1587
8.2	55872	0	0	0	0	0	0	1425
8.2	56016	0	0	0	0	0	0	1497
8.2	56160	0	0	0	0	0	0	1542
8.2	56304	0	0	0	0	0	0	1551
8.2	56448	0	0	0	0	0	0	1530
8.2	56592	0	0	0	0	0	0	1596
8.2	56736	0	0	0	0	0	0	1494
8.2	56880	0	0	0	0	0	0	1575
8.2	57024	0	0	0	0	0	0	1509
8.2	57168	0	0	0	0	0	0	1518
8.2	57312	0	0	0	0	0	0	1479
8.2	57456	0	0	0	0	0	0	1575
8.2	57600	0	0	0	0	0	0	1581
8.2	57744	0	0	0	0	0	0	1479
8.2	57888	0	0	0	0	0	0	1560
8.2	58032	0	0	0	0	0	0	1530
8.2	58176	0	0	0	0	0	0	1440
8.2	58320	0	0	0	0	0	0	1446
8.2	58464	0	0	0	0	0	0	1533
8.2	58608	0	0	0	0	0	0	1548
8.2	58752	0	0	0	0	0	0	1512
8.2	58896	0	0	0	0	0	0	1494
8.2	59040	0	0	0	0	0	0	1560
8.2	59184	0	0	0	0	0	0	1542
8.2	59328	0	0	0	0	0	0	1500
8.2	59472	0	0	0	0	0	0	1431
8.2	59616	0	0	0	0	0	0	1485
8.2	59760	0	0	0	0	0	0	1467
8.2	59904	0	0	0	0	0	0	1485
8.2	60048	0	0	0	0	0	0	1503
8.2	60192	0	0	0	0	0	0	1467
8.2	60336	0	0	0	0	0	0	1512
8.2	60480	0	0	0	0	0	0	1518
8.2	60624	0	0	0	0	0	0	1518
8.2	60768	0	0	0	0	0	0	1518
8.2	60912	0	0	0	0	0	0	1479
8.2	61056	0	0	0	0	0	0	1521
8.2	61200	0	0	0	0	0	0	1539
8.2	61344	0	0	0	0	0	0	1482
8.2	61488	0	0	0	0	0	0	1509
8.2	61632	0	0	0	0	0	0	1467
8.2	61776	0	0	0	0	0	0	1488
8.2	61920	0	0	0	0	0	0	1479
8.2	62064	0	0	0	0	0	0	1473
8.2	62208	0	0	0	0	0	0	1446
8.2	62352	0	0	0	0	0	0	1377
8.2	62496	0	0	0	0	0	0	1434
8.2	62640	0	0	0	0	0	0	1500
8.2	62784	0	0	0	0	0	0	1494
8.2	62928	0	0	0	0	0	0	1485
8.2	63072	0	0	0	0	0	0	1521
8.2	63216	0	0	0	0	0	0	1476
8.2	63360	0	0	0	0	0	0	1533
8.2	63504	0	0	0	0	0	0	1557
8.2	63648	0	0	0	0	0	0	1479
8.2	63792	0	0	0	0	0	0	1644
8.2	63936	0	0	0	0	0	0	1644
8.2	64080	0	0	0	0	0	0	1545
8.2	64224	0	0	0	0	0	0	1473
8.2	64368	0	0	0	0	0	0	1482
8.2	64512	0	0	0	0	0	0	1587
8.2	64656	0	0	0	0	0	0	1593
8.2	64800	0	0	0	0	0	0	1428
8.2	64944	0	0	0	0	0	0	1461
8.2	65088	0	0	0	0	0	0	1533
8.2	65232	0	0	0	0	0	0	1560
8.2	65376	0	0	0	0	0	0	1599
8.2	65520	0	0	0	0	0	0	1503
8.2	65664	0	0	0	0	0	0	1413
8.2	65808	0	0	0	0	0	0	1410
8.2	65952	0	0	0	0	0	0	1482
8.2	66096	0	0	0	0	0	0	1443
8.2	66240	0	0	0	0	0	0	1551
8.2	66384	0	0	0	0	0	0	1461
8.2	66528	0	0	0	0	0	0	1356
8.2	66672	0	0	0	0	0	0	1518
8.2	66816	0	0	0	0	0	0	1611
8.2	66960	0	0	0	0	0	0	1569
8.2	67104	0	0	0	0	0	0	1548
8.2	67248	0	0	0	0	0	0	1485
8.2	67392	0	0	0	0	0	0	1557
8.2	67536	0	0	0	0	0	0	1473
8.2	67680	0	0	0	0	0	0	1461
8.2	67824	0	0	0	0	0	0	1533
8.2	67968	0	0	0	0	0	0	1575
8.2	68112	0	0	0	0	0	0	1425
8.2	68256	0	0	0	0	0	0	1497
8.2	68400	0	0	0	0	0	0	1485
8.2	68544	0	0	0	0	0	0	1437
8.2	68688	0	0	0	0	0	0	1515
8.2	68832	0	0	0	0	0	0	1581
8.2	68976	0	0	0	0	0	0	1545
8.2	69120	0	0	0	0	0	0	1539
9.3	43344	58	227	0	227	285	5839.54	4298
9.3	43488	30	186	0	186	216	4072	3732
9.3	43632	9	152	0	152	161	2720.54	3467
9.3	43776	9	124	0	124	133	2251.18	3390
9.3	43920	6	100	0	100	106	1728.15	3267
9.3	44064	2	75	0	75	77	1174.78	3246
9.3	44208	0	63	0	63	63	940.683	3328
9.3	44352	0	49	0	49	49	749.594	3135
9.3	44496	0	39	0	39	39	585.529	3129
9.3	44640	0	32	0	32	32	457.332	3129
9.3	44784	0	26	0	26	26	364.241	3132
9.3	44928	0	16	0	16	16	228.149	3045
9.3	45072	0	13	0	13	13	157.106	3051
9.3	45216	0	11	0	11	11	136.09	2982
9.3	45360	0	11	0	11	11	136.09	3063
9.3	45504	0	11	0	11	11	138.089	3051
9.3	45648	0	4	0	4	4	48.029	3006
9.3	45792	0	3	0	3	3	48.029	3135
9.3	45936	0	3	0	3	3	48.029	3270
9.3	46080	0	3	0	3	3	48.029	3237
9.3	46224	0	1	0	1	1	0	3285
9.3	46368	0	1	0	1	1	0	3171
9.3	46512	0	0	0	0	0	0	3153
9.3	46656	0	0	0	0	0	0	3276
9.3	46800	0	0	0	0	0	0	3270
9.3	46944	0	0	0	0	0	0	3327
9.3	47088	0	0	0	0	0	0	3366
9.3	47232	0	0	0	0	0	0	3282
9.3	47376	0	0	0	0	0	0	3180
9.3	47520	0	0	0	0	0	0	3210
9.3	47664	0	0	0	0	0	0	3156
9.3	47808	0	0	0	0	0	0	3168
9.3	47952	0	0	0	0	0	0	3231
9.3	48096	0	0	0	0	0	0	3231
9.3	48240	0	0	0	0	0	0	3297
9.3	48384	0	0	0	0	0	0	3294
9.3	48528	0	0	0	0	0	0	3363
9.3	48672	0	0	0	0	0	0	3342
9.3	48816	0	0	0	0	0	0	3222
9.3	48960	0	0	0	0	0	0	3345
9.3	49104	0	0	0	0	0	0	3264
9.3	49248	0	0	0	0	0	0	3180
9.3	49392	0	0	0	0	0	0	3384
9.3	49536	0	0	0	0	0	0	3342
9.3	49680	0	0	0	0	0	0	3315
9.3	49824	0	0	0	0	0	0	3333
9.3	49968	0	0	0	0	0	0	3306
9.3	50112	0	0	0	0	0	0	3381
9.3	50256	0	0	0	0	0	0	3321
9.3	50400	0	0	0	0	0	0	3243
9.3	50544	0	0	0	0	0	0	3195
9.3	50688	0	0	0	0	0	0	3264
9.3	50832	0	0	0	0	0	0	3252
9.3	50976	0	0	0	0	0	0	3192
9.3	51120	0	0	0	0	0	0	3258
9.3	51264	0	0	0	0	0	0	3354
9.3	51408	0	0	0	0	0	0	3432
9.3	51552	0	0	0	0	0	0	3423
9.3	51696	0	0	0	0	0	0	3363
9.3	51840	0	0	0	0	0	0	3453
9.3	51984	0	0	0	0	0	0	3312
9.3	52128	0	0	0	0	0	0	3336
9.3	52272	0	0	0	0	0	0	3453
9.3	52416	0	0	0	0	0	0	3348
9.3	52560	0	0	0	0	0	0	3429
9.3	52704	0	0	0	0	0	0	3366
9.3	52848	0	0	0	0	0	0	3426
9.3	52992	0	0	0	0	0	0	3393
9.3	53136	0	0	0	0	0	0	3240
9.3	53280	0	0	0	0	0	0	3222
9.3	53424	0	0	0	0	0	0	3450
9.3	53568	0	0	0	0	0	0	3432
9.3	53712	0	0	0	0	0	0	3252
9.3	53856	0	0	0	0	0	0	3315
9.3	54000	0	0	0	0	0	0	3213
9.3	54144	0	0	0	0	0	0	3183
9.3	54288	0	0	0	0	0	0	3321
9.3	54432	0	0	0	0	0	0	3270
9.3	54576	0	0	0	0	0	0	3351
9.3	54720	0	0	0	0	0	0	3342
9.3	54864	0	0	0	0	0	0	3327
9.3	55008	0	0	0	0	0	0	3291
9.3	55152	0	0	0	0	0	0	3342
9.3	55296	0	0	0	0	0	0	3432
9.3	55440	0	0	0	0	0	0	3435
9.3	55584	0	0	0	0	0	0	3336
9.3	55728	0	0	0	0	0	0	3306
9.3	55872	0	0	0	0	0	0	3366
9.3	56016	0	0	0	0	0	0	3453
9.3	56160	0	0	0	0	0	0	3363
9.3	56304	0	0	0	0	0	0	3408
9.3	56448	0	0	0	0	0	0	3456
9.3	56592	0	0	0	0	0	0	3423
9.3	56736	0	0	0	0	0	0	3474
9.3	56880	0	0	0	0	0	0	3480
9.3	57024	0	0	0	0	0	0	3297
9.3	57168	0	0	0	0	0	0	3381
9.3	57312	0	0	0	0	0	0	3327
9.3	57456	0	0	0	0	0	0	3288
9.3	57600	0	0	0	0	0	0	3294
9.3	57744	0	0	0	0	0	0	3402
9.3	57888	0	0	0	0	0	0	3387
9.3	58032	0	0	0	0	0	0	3363
9.3	58176	0	0	0	0	0	0	3306
9.3	58320	0	0	0	0	0	0	3321
9.3	58464	0	0	0	0	0	0	3303
9.3	58608	0	0	0	0	0	0	3330
9.3	58752	0	0	0	0	0	0	3225
9.3	58896	0	0	0	0	0	0	3159
9.3	59040	0	0	0	0	0	0	3249
9.3	59184	0	0	0	0	0	0	3345
9.3	59328	0	0	0	0	0	0	3531
9.3	59472	0	0	0	0	0	0	3363
9.3	59616	0	0	0	0	0	0	3327
9.3	59760	0	0	0	0	0	0	3237
9.3	59904	0	0	0	0	0	0	3354
9.3	60048	0	0	0	0	0	0	3429
9.3	60192	0	0	0	0	0	0	3228
9.3	60336	0	0	0	0	0	0	3234
9.3	60480	0	0	0	0	0	0	3330
9.3	60624	0	0	0	0	0	0	3306
9.3	60768	0	0	0	0	0	0	3258
9.3	60912	0	0	0	0	0	0	3222
9.3	61056	0	0	0	0	0	0	3321
9.3	61200	0	0	0	0	0	0	3324
9.3	61344	0	0	0	0	0	0	3258
9.3	61488	0	0	0	0	0	0	3234
9.3	61632	0	0	0	0	0	0	3384
9.3	61776	0	0	0	0	0	0	3225
9.3	61920	0	0	0	0	0	0	3309
9.3	62064	0	0	0	0	0	0	3303
9.3	62208	0	0	0	0	0	0	3156
9.3	62352	0	0	0	0	0	0	3339
9.3	62496	0	0	0	0	0	0	3387
9.3	62640	0	0	0	0	0	0	3234
9.3	62784	0	0	0	0	0	0	3294
9.3	62928	0	0	0	0	0	0	3123
9.3	63072	0	0	0	0	0	0	3297
9.3	63216	0	0	0	0	0	0	3441
9.3	63360	0	0	0	0	0	0	3480
9.3	63504	0	0	0	0	0	0	3390
9.3	63648	0	0	0	0	0	0	3294
9.3	63792	0	0	0	0	0	0	3198
9.3	63936	0	0	0	0	0	0	3288
9.3	64080	0	0	0	0	0	0	3225
9.3	64224	0	0	0	0	0	0	3327
9.3	64368	0	0	0	0	0	0	3321
9.3	64512	0	0	0	0	0	0	3393
9.3	64656	0	0	0	0	0	0	3237
9.3	64800	0	0	0	0	0	0	3207
9.3	64944	0	0	0	0	0	0	3255
9.3	65088	0	0	0	0	0	0	3171
9.3	65232	0	0	0	0	0	0	3303
9.3	65376	0	0	0	0	0	0	3204
9.3	65520	0	0	0	0	0	0	3306
9.3	65664	0	0	0	0	0	0	3378
9.3	65808	0	0	0	0	0	0	3309
9.3	65952	0	0	0	0	0	0	3102
9.3	66096	0	0	0	0	0	0	3279
9.3	66240	0	0	0	0	0	0	3357
9.3	66384	0	0	0	0	0	0	3306
9.3	66528	0	0	0	0	0	0	3405
9.3	66672	0	0	0	0	0	0	3393
9.3	66816	0	0	0	0	0	0	3387
9.3	66960	0	0	0	0	0	0	3249
9.3	67104	0	0	0	0	0	0	3306
9.3	67248	0	0	0	0	0	0	3201
9.3	67392	0	0	0	0	0	0	3159
9.3	67536	0	0	0	0	0	0	3324
9.3	67680	0	0	0	0	0	0	3261
9.3	67824	0	0	0	0	0	0	3291
9.3	67968	0	0	0	0	0	0	3210
9.3	68112	0	0	0	0	0	0	3300
9.3	68256	0	0	0	0	0	0	3312
9.3	68400	0	0	0	0	0	0	3312
9.3	68544	0	0	0	0	0	0	3291
9.3	68688	0	0	0	0	0	0	3270
9.3	68832	0	0	0	0	0	0	3306
9.3	68976	0	0	0	0	0	0	3204
9.3	69120	0	0	0	0	0	0	3159
10.2	43344	0	62	0	62	62	365.668	1218
10.2	43488	0	46	0	46	46	246.545	1209
10.2	43632	0	43	0	43	43	253.478	1122
10.2	43776	0	38	0	38	38	222.49	1122
10.2	43920	0	33	0	33	33	198.434	1167
10.2	44064	0	27	0	27	27	159.357	1128
10.2	44208	0	23	0	23	23	160.301	1167
10.2	44352	0	19	0	19	19	122.275	1188
10.2	44496	0	14	0	14	14	85.1935	1203
10.2	44640	0	14	0	14	14	79.2075	1155
10.2	44784	0	13	0	13	13	93.1761	1230
10.2	44928	0	6	0	6	6	35.0862	1191
10.2	45072	0	5	0	5	5	24.0559	1083
10.2	45216	0	5	0	5	5	24.0559	1095
10.2	45360	0	4	0	4	4	15.0222	1143
10.2	45504	0	4	0	4	4	13.0256	1098
10.2	45648	0	3	0	3	3	0	1065
10.2	45792	0	2	0	2	2	0	1221
10.2	45936	0	2	0	2	2	0	1233
10.2	46080	0	1	0	1	1	0	1245
10.2	46224	0	0	0	0	0	0	1239
10.2	46368	0	0	0	0	0	0	1170
10.2	46512	0	0	0	0	0	0	1269
10.2	46656	0	0	0	0	0	0	1329
10.2	46800	0	0	0	0	0	0	1236
10.2	46944	0	0	0	0	0	0	1230
10.2	47088	0	0	0	0	0	0	1191
10.2	47232	0	0	0	0	0	0	1176
10.2	47376	0	0	0	0	0	0	1074
10.2	47520	0	0	0	0	0	0	1014
10.2	47664	0	0	0	0	0	0	969
10.2	47808	0	0	0	0	0	0	1026
10.2	47952	0	0	0	0	0	0	1041
10.2	48096	0	0	0	0	0	0	1080
10.2	48240	0	0	0	0	0	0	1116
10.2	48384	0	0	0	0	0	0	1137
10.2	48528	0	0	0	0	0	0	1167
10.2	48672	0	0	0	0	0	0	1146
10.2	48816	0	0	0	0	0	0	1167
10.2	48960	0	0	0	0	0	0	1140
10.2	49104	0	0	0	0	0	0	1143
10.2	49248	0	0	0	0	0	0	1176
10.2	49392	0	0	0	0	0	0	1173
10.2	49536	0	0	0	0	0	0	1092
10.2	49680	0	0	0	0	0	0	1080
10.2	49824	0	0	0	0	0	0	1107
10.2	49968	0	0	0	0	0	0	1143
10.2	50112	0	0	0	0	0	0	1119
10.2	50256	0	0	0	0	0	0	1161
10.2	50400	0	0	0	0	0	0	1122
10.2	50544	0	0	0	0	0	0	1089
10.2	50688	0	0	0	0	0	0	1128
10.2	50832	0	0	0	0	0	0	1146
10.2	50976	0	0	0	0	0	0	1101
10.2	51120	0	0	0	0	0	0	1146
10.2	51264	0	0	0	0	0	0	1032
10.2	51408	0	0	0	0	0	0	1056
10.2	51552	0	0	0	0	0	0	1137
10.2	51696	0	0	0	0	0	0	1170
10.2	51840	0	0	0	0	0	0	1086
10.2	51984	0	0	0	0	0	0	1146
10.2	52128	0	0	0	0	0	0	1095
10.2	52272	0	0	0	0	0	0	1107
10.2	52416	0	0	0	0	0	0	1098
10.2	52560	0	0	0	0	0	0	1029
10.2	52704	0	0	0	0	0	0	1131
10.2	52848	0	0	0	0	0	0	1116
10.2	52992	0	0	0	0	0	0	1068
10.2	53136	0	0	0	0	0	0	1077
10.2	53280	0	0	0	0	0	0	1110
10.2	53424	0	0	0	0	0	0	1134
10.2	53568	0	0	0	0	0	0	1176
10.2	53712	0	0	0	0	0	0	1203
10.2	53856	0	0	0	0	0	0	1218
10.2	54000	0	0	0	0	0	0	1152
10.2	54144	0	0	0	0	0	0	1104
10.2	54288	0	0	0	0	0	0	1230
10.2	54432	0	0	0	0	0	0	1176
10.2	54576	0	0	0	0	0	0	1164
10.2	54720	0	0	0	0	0	0	1248
10.2	54864	0	0	0	0	0	0	1209
10.2	55008	0	0	0	0	0	0	1248
10.2	55152	0	0	0	0	0	0	1179
10.2	55296	0	0	0	0	0	0	1182
10.2	55440	0	0	0	0	0	0	1197
10.2	55584	0	0	0	0	0	0	1236
10.2	55728	0	0	0	0	0	0	1104
10.2	55872	0	0	0	0	0	0	1125
10.2	56016	0	0	0	0	0	0	1236
10.2	56160	0	0	0	0	0	0	1140
10.2	56304	0	0	0	0	0	0	1074
10.2	56448	0	0	0	0	0	0	1116
10.2	56592	0	0	0	0	0	0	1104
10.2	56736	0	0	0	0	0	0	1182
10.2	56880	0	0	0	0	0	0	1164
10.2	57024	0	0	0	0	0	0	1161
10.2	57168	0	0	0	0	0	0	1188
10.2	57312	0	0	0	0	0	0	1200
10.2	57456	0	0	0	0	0	0	1149
10.2	57600	0	0	0	0	0	0	1104
10.2	57744	0	0	0	0	0	0	1095
10.2	57888	0	0	0	0	0	0	1116
10.2	58032	0	0	0	0	0	0	1188
10.2	58176	0	0	0	0	0	0	1164
10.2	58320	0	0	0	0	0	0	1152
10.2	58464	0	0	0	0	0	0	1026
10.2	58608	0	0	0	0	0	0	1101
10.2	58752	0	0	0	0	0	0	1113
10.2	58896	0	0	0	0	0	0	1080
10.2	59040	0	0	0	0	0	0	1101
10.2	59184	0	0	0	0	0	0	1149
10.2	59328	0	0	0	0	0	0	1122
10.2	59472	0	0	0	0	0	0	1107
10.2	59616	0	0	0	0	0	0	1089
10.2	59760	0	0	0	0	0	0	1080
10.2	59904	0	0	0	0	0	0	1092
10.2	60048	0	0	0	0	0	0	1143
10.2	60192	0	0	0	0	0	0	1149
10.2	60336	0	0	0	0	0	0	1167
10.2	60480	0	0	0	0	0	0	1155
10.2	60624	0	0	0	0	0	0	1125
10.2	60768	0	0	0	0	0	0	1125
10.2	60912	0	0	0	0	0	0	1173
10.2	61056	0	0	0	0	0	0	1158
10.2	61200	0	0	0	0	0	0	1155
10.2	61344	0	0	0	0	0	0	1104
10.2	61488	0	0	0	0	0	0	1107
10.2	61632	0	0	0	0	0	0	1107
10.2	61776	0	0	0	0	0	0	1152
10.2	61920	0	0	0	0	0	0	1173
10.2	62064	0	0	0	0	0	0	1230
10.2	62208	0	0	0	0	0	0	1206
10.2	62352	0	0	0	0	0	0	1158
10.2	62496	0	0	0	0	0	0	1143
10.2	62640	0	0	0	0	0	0	1194
10.2	62784	0	0	0	0	0	0	1104
10.2	62928	0	0	0	0	0	0	1074
10.2	63072	0	0	0	0	0	0	1101
10.2	63216	0	0	0	0	0	0	1011
10.2	63360	0	0	0	0	0	0	1104
10.2	63504	0	0	0	0	0	0	1140
10.2	63648	0	0	0	0	0	0	1122
10.2	63792	0	0	0	0	0	0	1149
10.2	63936	0	0	0	0	0	0	1146
10.2	64080	0	0	0	0	0	0	1152
10.2	64224	0	0	0	0	0	0	1110
10.2	64368	0	0	0	0	0	0	1116
10.2	64512	0	0	0	0	0	0	1053
10.2	64656	0	0	0	0	0	0	1092
10.2	64800	0	0	0	0	0	0	1095
10.2	64944	0	0	0	0	0	0	1134
10.2	65088	0	0	0	0	0	0	1137
10.2	65232	0	0	0	0	0	0	1179
10.2	65376	0	0	0	0	0	0	1134
10.2	65520	0	0	0	0	0	0	1179
10.2	65664	0	0	0	0	0	0	1161
10.2	65808	0	0	0	0	0	0	1083
10.2	65952	0	0	0	0	0	0	1143
10.2	66096	0	0	0	0	0	0	1182
10.2	66240	0	0	0	0	0	0	1110
10.2	66384	0	0	0	0	0	0	1125
10.2	66528	0	0	0	0	0	0	1113
10.2	66672	0	0	0	0	0	0	1059
10.2	66816	0	0	0	0	0	0	1095
10.2	66960	0	0	0	0	0	0	1200
10.2	67104	0	0	0	0	0	0	1110
10.2	67248	0	0	0	0	0	0	1194
10.2	67392	0	0	0	0	0	0	1131
10.2	67536	0	0	0	0	0	0	1149
10.2	67680	0	0	0	0	0	0	1107
10.2	67824	0	0	0	0	0	0	1059
10.2	67968	0	0	0	0	0	0	1044
10.2	68112	0	0	0	0	0	0	1110
10.2	68256	0	0	0	0	0	0	1089
10.2	68400	0	0	0	0	0	0	1026
10.2	68544	0	0	0	0	0	0	1068
10.2	68688	0	0	0	0	0	0	1080
10.2	68832	0	0	0	0	0	0	1125
10.2	68976	0	0	0	0	0	0	1149
10.2	69120	0	0	0	0	0	0	1113
11.1	43344	0	30	0	30	30	51.165	888
11.1	43488	0	19	0	19	19	20.0673	798
11.1	43632	0	15	0	15	15	22.0627	903
11.1	43776	0	15	0	15	15	20.0673	789
11.1	43920	0	13	0	13	13	54.2222	753
11.1	44064	0	11	0	11	11	20.0673	780
11.1	44208	0	10	0	10	10	20.0673	816
11.1	44352	0	8	0	8	8	27.1111	810
11.1	44496	0	7	0	7	7	11.0303	774
11.1	44640	0	6	0	6	6	11.0303	819
11.1	44784	0	5	0	5	5	11.0303	879
11.1	44928	0	1	0	1	1	11.0303	897
11.1	45072	0	1	0	1	1	11.0303	831
11.1	45216	0	0	0	0	0	0	852
11.1	45360	0	0	0	0	0	0	798
11.1	45504	0	0	0	0	0	0	867
11.1	45648	0	0	0	0	0	0	903
11.1	45792	0	0	0	0	0	0	816
11.1	45936	0	0	0	0	0	0	762
11.1	46080	0	0	0	0	0	0	756
11.1	46224	0	0	0	0	0	0	753
11.1	46368	0	0	0	0	0	0	774
11.1	46512	0	0	0	0	0	0	762
11.1	46656	0	0	0	0	0	0	711
11.1	46800	0	0	0	0	0	0	732
11.1	46944	0	0	0	0	0	0	762
11.1	47088	0	0	0	0	0	0	795
11.1	47232	0	0	0	0	0	0	876
11.1	47376	0	0	0	0	0	0	792
11.1	47520	0	0	0	0	0	0	810
11.1	47664	0	0	0	0	0	0	774
11.1	47808	0	0	0	0	0	0	828
11.1	47952	0	0	0	0	0	0	831
11.1	48096	0	0	0	0	0	0	852
11.1	48240	0	0	0	0	0	0	843
11.1	48384	0	0	0	0	0	0	753
11.1	48528	0	0	0	0	0	0	786
11.1	48672	0	0	0	0	0	0	774
11.1	48816	0	0	0	0	0	0	816
11.1	48960	0	0	0	0	0	0	789
11.1	49104	0	0	0	0	0	0	756
11.1	49248	0	0	0	0	0	0	774
11.1	49392	0	0	0	0	0	0	807
11.1	49536	0	0	0	0	0	0	762
11.1	49680	0	0	0	0	0	0	717
11.1	49824	0	0	0	0	0	0	777
11.1	49968	0	0	0	0	0	0	756
11.1	50112	0	0	0	0	0	0	795
11.1	50256	0	0	0	0	0	0	822
11.1	50400	0	0	0	0	0	0	762
11.1	50544	0	0	0	0	0	0	819
11.1	50688	0	0	0	0	0	0	792
11.1	50832	0	0	0	0	0	0	684
11.1	50976	0	0	0	0	0	0	786
11.1	51120	0	0	0	0	0	0	759
11.1	51264	0	0	0	0	0	0	780
11.1	51408	0	0	0	0	0	0	846
11.1	51552	0	0	0	0	0	0	873
11.1	51696	0	0	0	0	0	0	813
11.1	51840	0	0	0	0	0	0	855
11.1	51984	0	0	0	0	0	0	831
11.1	52128	0	0	0	0	0	0	870
11.1	52272	0	0	0	0	0	0	825
11.1	52416	0	0	0	0	0	0	780
11.1	52560	0	0	0	0	0	0	840
11.1	52704	0	0	0	0	0	0	825
11.1	52848	0	0	0	0	0	0	792
11.1	52992	0	0	0	0	0	0	789
11.1	53136	0	0	0	0	0	0	774
11.1	53280	0	0	0	0	0	0	768
11.1	53424	0	0	0	0	0	0	720
11.1	53568	0	0	0	0	0	0	738
11.1	53712	0	0	0	0	0	0	813
11.1	53856	0	0	0	0	0	0	840
11.1	54000	0	0	0	0	0	0	807
11.1	54144	0	0	0	0	0	0	870
11.1	54288	0	0	0	0	0	0	810
11.1	54432	0	0	0	0	0	0	855
11.1	54576	0	0	0	0	0	0	798
11.1	54720	0	0	0	0	0	0	765
11.1	54864	0	0	0	0	0	0	816
11.1	55008	0	0	0	0	0	0	771
11.1	55152	0	0	0	0	0	0	825
11.1	55296	0	0	0	0	0	0	867
11.1	55440	0	0	0	0	0	0	831
11.1	55584	0	0	0	0	0	0	825
11.1	55728	0	0	0	0	0	0	789
11.1	55872	0	0	0	0	0	0	843
11.1	56016	0	0	0	0	0	0	780
11.1	56160	0	0	0	0	0	0	777
11.1	56304	0	0	0	0	0	0	777
11.1	56448	0	0	0	0	0	0	813
11.1	56592	0	0	0	0	0	0	945
11.1	56736	0	0	0	0	0	0	837
11.1	56880	0	0	0	0	0	0	777
11.1	57024	0	0	0	0	0	0	780
11.1	57168	0	0	0	0	0	0	867
11.1	57312	0	0	0	0	0	0	786
11.1	57456	0	0	0	0	0	0	759
11.1	57600	0	0	0	0	0	0	777
11.1	57744	0	0	0	0	0	0	765
11.1	57888	0	0	0	0	0	0	720
11.1	58032	0	0	0	0	0	0	771
11.1	58176	0	0	0	0	0	0	843
11.1	58320	0	0	0	0	0	0	933
11.1	58464	0	0	0	0	0	0	894
11.1	58608	0	0	0	0	0	0	849
11.1	58752	0	0	0	0	0	0	804
11.1	58896	0	0	0	0	0	0	840
11.1	59040	0	0	0	0	0	0	837
11.1	59184	0	0	0	0	0	0	882
11.1	59328	0	0	0	0	0	0	822
11.1	59472	0	0	0	0	0	0	798
11.1	59616	0	0	0	0	0	0	813
11.1	59760	0	0	0	0	0	0	897
11.1	59904	0	0	0	0	0	0	876
11.1	60048	0	0	0	0	0	0	846
11.1	60192	0	0	0	0	0	0	825
11.1	60336	0	0	0	0	0	0	807
11.1	60480	0	0	0	0	0	0	843
11.1	60624	0	0	0	0	0	0	831
11.1	60768	0	0	0	0	0	0	828
11.1	60912	0	0	0	0	0	0	783
11.1	61056	0	0	0	0	0	0	765
11.1	61200	0	0	0	0	0	0	825
11.1	61344	0	0	0	0	0	0	855
11.1	61488	0	0	0	0	0	0	867
11.1	61632	0	0	0	0	0	0	852
11.1	61776	0	0	0	0	0	0	879
11.1	61920	0	0	0	0	0	0	834
11.1	62064	0	0	0	0	0	0	885
11.1	62208	0	0	0	0	0	0	834
11.1	62352	0	0	0	0	0	0	792
11.1	62496	0	0	0	0	0	0	834
11.1	62640	0	0	0	0	0	0	816
11.1	62784	0	0	0	0	0	0	825
11.1	62928	0	0	0	0	0	0	819
11.1	63072	0	0	0	0	0	0	738
11.1	63216	0	0	0	0	0	0	819
11.1	63360	0	0	0	0	0	0	852
11.1	63504	0	0	0	0	0	0	918
11.1	63648	0	0	0	0	0	0	882
11.1	63792	0	0	0	0	0	0	867
11.1	63936	0	0	0	0	0	0	810
11.1	64080	0	0	0	0	0	0	846
11.1	64224	0	0	0	0	0	0	897
11.1	64368	0	0	0	0	0	0	924
11.1	64512	0	0	0	0	0	0	930
11.1	64656	0	0	0	0	0	0	930
11.1	64800	0	0	0	0	0	0	903
11.1	64944	0	0	0	0	0	0	927
11.1	65088	0	0	0	0	0	0	894
11.1	65232	0	0	0	0	0	0	837
11.1	65376	0	0	0	0	0	0	894
11.1	65520	0	0	0	0	0	0	831
11.1	65664	0	0	0	0	0	0	777
11.1	65808	0	0	0	0	0	0	852
11.1	65952	0	0	0	0	0	0	762
11.1	66096	0	0	0	0	0	0	861
11.1	66240	0	0	0	0	0	0	894
11.1	66384	0	0	0	0	0	0	888
11.1	66528	0	0	0	0	0	0	840
11.1	66672	0	0	0	0	0	0	828
11.1	66816	0	0	0	0	0	0	816
11.1	66960	0	0	0	0	0	0	795
11.1	67104	0	0	0	0	0	0	822
11.1	67248	0	0	0	0	0	0	792
11.1	67392	0	0	0	0	0	0	777
11.1	67536	0	0	0	0	0	0	792
11.1	67680	0	0	0	0	0	0	840
11.1	67824	0	0	0	0	0	0	777
11.1	67968	0	0	0	0	0	0	795
11.1	68112	0	0	0	0	0	0	810
11.1	68256	0	0	0	0	0	0	843
11.1	68400	0	0	0	0	0	0	834
11.1	68544	0	0	0	0	0	0	810
11.1	68688	0	0	0	0	0	0	795
11.1	68832	0	0	0	0	0	0	840
11.1	68976	0	0	0	0	0	0	876
11.1	69120	0	0	0	0	0	0	837
12.3	43344	0	27	0	27	27	26.0513	1674
12.3	43488	0	22	0	22	22	22.0606	1641
12.3	43632	0	18	0	18	18	22.0606	1536
12.3	43776	0	15	0	15	15	11.0303	1596
12.3	43920	0	12	0	12	12	0	1641
12.3	44064	0	6	0	6	6	0	1491
12.3	44208	0	5	0	5	5	0	1503
12.3	44352	0	4	0	4	4	0	1449
12.3	44496	0	4	0	4	4	0	1485
12.3	44640	0	3	0	3	3	0	1527
12.3	44784	0	2	0	2	2	0	1557
12.3	44928	0	1	0	1	1	0	1641
12.3	45072	0	1	0	1	1	0	1596
12.3	45216	0	1	0	1	1	0	1560
12.3	45360	0	1	0	1	1	0	1515
12.3	45504	0	0	0	0	0	0	1455
12.3	45648	0	0	0	0	0	0	1407
12.3	45792	0	0	0	0	0	0	1443
12.3	45936	0	0	0	0	0	0	1536
[truncated: 34,001 more rows]
