# Supplementary material for: GEODE: an in silico tool that translates in vitro to in vivo predictions of tuberculosis antibiotic combination efficacy
Source: Front Pharmacol. 2025 Oct 17;16:1639673. doi: 10.3389/fphar.2025.1639673 (PMC12575316; doi:10.3389/fphar.2025.1639673)
Supplement: Supplementary file 2 [file Supplementaryfile4.zip › simulation_data/RMZE-ANNN-mean.csv]

exp	time	Int.Mtb.	Ext.Mtb.	repExtMtb	NonReplExt.Mtb.	TotMtb.	TotMtbInGranScaledRing	TotPethot
2.2	43344	0	18	0	18	18	105.259	984
2.2	43488	0	14	0	14	14	109.254	981
2.2	43632	0	11	0	11	11	96.2283	1014
2.2	43776	0	5	0	5	5	48.1131	1092
2.2	43920	0	5	0	5	5	44.1266	1161
2.2	44064	0	4	0	4	4	37.0828	1104
2.2	44208	0	2	0	2	2	13.0256	1131
2.2	44352	0	2	0	2	2	26.0525	1065
2.2	44496	0	2	0	2	2	11.0303	1113
2.2	44640	0	1	0	1	1	15.0222	1089
2.2	44784	0	1	0	1	1	15.0222	1077
2.2	44928	0	1	0	1	1	15.0222	1137
2.2	45072	0	0	0	0	0	0	1044
2.2	45216	0	0	0	0	0	0	1026
2.2	45360	0	0	0	0	0	0	1053
2.2	45504	0	0	0	0	0	0	978
2.2	45648	0	0	0	0	0	0	1044
2.2	45792	0	0	0	0	0	0	1002
2.2	45936	0	0	0	0	0	0	1089
2.2	46080	0	0	0	0	0	0	1104
2.2	46224	0	0	0	0	0	0	1062
2.2	46368	0	0	0	0	0	0	1068
2.2	46512	0	0	0	0	0	0	1062
2.2	46656	0	0	0	0	0	0	1032
2.2	46800	0	0	0	0	0	0	1071
2.2	46944	0	0	0	0	0	0	1002
2.2	47088	0	0	0	0	0	0	1029
2.2	47232	0	0	0	0	0	0	1161
2.2	47376	0	0	0	0	0	0	1074
2.2	47520	0	0	0	0	0	0	1122
2.2	47664	0	0	0	0	0	0	1068
2.2	47808	0	0	0	0	0	0	1023
2.2	47952	0	0	0	0	0	0	957
2.2	48096	0	0	0	0	0	0	1029
2.2	48240	0	0	0	0	0	0	1020
2.2	48384	0	0	0	0	0	0	1056
2.2	48528	0	0	0	0	0	0	1062
2.2	48672	0	0	0	0	0	0	1155
2.2	48816	0	0	0	0	0	0	1056
2.2	48960	0	0	0	0	0	0	1032
2.2	49104	0	0	0	0	0	0	1098
2.2	49248	0	0	0	0	0	0	1038
2.2	49392	0	0	0	0	0	0	1077
2.2	49536	0	0	0	0	0	0	987
2.2	49680	0	0	0	0	0	0	1041
2.2	49824	0	0	0	0	0	0	1017
2.2	49968	0	0	0	0	0	0	1131
2.2	50112	0	0	0	0	0	0	1038
2.2	50256	0	0	0	0	0	0	1026
2.2	50400	0	0	0	0	0	0	1068
2.2	50544	0	0	0	0	0	0	1095
2.2	50688	0	0	0	0	0	0	1116
2.2	50832	0	0	0	0	0	0	1077
2.2	50976	0	0	0	0	0	0	1026
2.2	51120	0	0	0	0	0	0	945
2.2	51264	0	0	0	0	0	0	1074
2.2	51408	0	0	0	0	0	0	1068
2.2	51552	0	0	0	0	0	0	1077
2.2	51696	0	0	0	0	0	0	1044
2.2	51840	0	0	0	0	0	0	1086
2.2	51984	0	0	0	0	0	0	1116
2.2	52128	0	0	0	0	0	0	1146
2.2	52272	0	0	0	0	0	0	1017
2.2	52416	0	0	0	0	0	0	1080
2.2	52560	0	0	0	0	0	0	1107
2.2	52704	0	0	0	0	0	0	1035
2.2	52848	0	0	0	0	0	0	1035
2.2	52992	0	0	0	0	0	0	1044
2.2	53136	0	0	0	0	0	0	1146
2.2	53280	0	0	0	0	0	0	1089
2.2	53424	0	0	0	0	0	0	1047
2.2	53568	0	0	0	0	0	0	1059
2.2	53712	0	0	0	0	0	0	1092
2.2	53856	0	0	0	0	0	0	1008
2.2	54000	0	0	0	0	0	0	1050
2.2	54144	0	0	0	0	0	0	1083
2.2	54288	0	0	0	0	0	0	1098
2.2	54432	0	0	0	0	0	0	1152
2.2	54576	0	0	0	0	0	0	1134
2.2	54720	0	0	0	0	0	0	1113
2.2	54864	0	0	0	0	0	0	1044
2.2	55008	0	0	0	0	0	0	1053
2.2	55152	0	0	0	0	0	0	1104
2.2	55296	0	0	0	0	0	0	1029
2.2	55440	0	0	0	0	0	0	1074
2.2	55584	0	0	0	0	0	0	1023
2.2	55728	0	0	0	0	0	0	1026
2.2	55872	0	0	0	0	0	0	1032
2.2	56016	0	0	0	0	0	0	1056
2.2	56160	0	0	0	0	0	0	1068
2.2	56304	0	0	0	0	0	0	1044
2.2	56448	0	0	0	0	0	0	1104
2.2	56592	0	0	0	0	0	0	1041
2.2	56736	0	0	0	0	0	0	1080
2.2	56880	0	0	0	0	0	0	1095
2.2	57024	0	0	0	0	0	0	1101
2.2	57168	0	0	0	0	0	0	1020
2.2	57312	0	0	0	0	0	0	1026
2.2	57456	0	0	0	0	0	0	1074
2.2	57600	0	0	0	0	0	0	1122
2.2	57744	0	0	0	0	0	0	1053
2.2	57888	0	0	0	0	0	0	1095
2.2	58032	0	0	0	0	0	0	978
2.2	58176	0	0	0	0	0	0	1023
2.2	58320	0	0	0	0	0	0	1020
2.2	58464	0	0	0	0	0	0	1038
2.2	58608	0	0	0	0	0	0	1065
2.2	58752	0	0	0	0	0	0	1095
2.2	58896	0	0	0	0	0	0	1116
2.2	59040	0	0	0	0	0	0	1050
2.2	59184	0	0	0	0	0	0	1041
2.2	59328	0	0	0	0	0	0	999
2.2	59472	0	0	0	0	0	0	948
2.2	59616	0	0	0	0	0	0	1002
2.2	59760	0	0	0	0	0	0	1023
2.2	59904	0	0	0	0	0	0	1029
2.2	60048	0	0	0	0	0	0	1077
2.2	60192	0	0	0	0	0	0	993
2.2	60336	0	0	0	0	0	0	1077
2.2	60480	0	0	0	0	0	0	1071
2.2	60624	0	0	0	0	0	0	1053
2.2	60768	0	0	0	0	0	0	1059
2.2	60912	0	0	0	0	0	0	1134
2.2	61056	0	0	0	0	0	0	1056
2.2	61200	0	0	0	0	0	0	960
2.2	61344	0	0	0	0	0	0	1068
2.2	61488	0	0	0	0	0	0	1083
2.2	61632	0	0	0	0	0	0	1026
2.2	61776	0	0	0	0	0	0	1086
2.2	61920	0	0	0	0	0	0	1086
2.2	62064	0	0	0	0	0	0	1056
2.2	62208	0	0	0	0	0	0	1083
2.2	62352	0	0	0	0	0	0	1002
2.2	62496	0	0	0	0	0	0	1017
2.2	62640	0	0	0	0	0	0	1059
2.2	62784	0	0	0	0	0	0	1110
2.2	62928	0	0	0	0	0	0	1032
2.2	63072	0	0	0	0	0	0	1092
2.2	63216	0	0	0	0	0	0	1062
2.2	63360	0	0	0	0	0	0	1119
2.2	63504	0	0	0	0	0	0	1107
2.2	63648	0	0	0	0	0	0	1080
2.2	63792	0	0	0	0	0	0	1095
2.2	63936	0	0	0	0	0	0	1119
2.2	64080	0	0	0	0	0	0	1083
2.2	64224	0	0	0	0	0	0	1101
2.2	64368	0	0	0	0	0	0	1053
2.2	64512	0	0	0	0	0	0	1059
2.2	64656	0	0	0	0	0	0	981
2.2	64800	0	0	0	0	0	0	1155
2.2	64944	0	0	0	0	0	0	1131
2.2	65088	0	0	0	0	0	0	1104
2.2	65232	0	0	0	0	0	0	1056
2.2	65376	0	0	0	0	0	0	1047
2.2	65520	0	0	0	0	0	0	1053
2.2	65664	0	0	0	0	0	0	1056
2.2	65808	0	0	0	0	0	0	1146
2.2	65952	0	0	0	0	0	0	1101
2.2	66096	0	0	0	0	0	0	1155
2.2	66240	0	0	0	0	0	0	1062
2.2	66384	0	0	0	0	0	0	1035
2.2	66528	0	0	0	0	0	0	1071
2.2	66672	0	0	0	0	0	0	1083
2.2	66816	0	0	0	0	0	0	1044
2.2	66960	0	0	0	0	0	0	1116
2.2	67104	0	0	0	0	0	0	1098
2.2	67248	0	0	0	0	0	0	1041
2.2	67392	0	0	0	0	0	0	1011
2.2	67536	0	0	0	0	0	0	1191
2.2	67680	0	0	0	0	0	0	1086
2.2	67824	0	0	0	0	0	0	1056
2.2	67968	0	0	0	0	0	0	1014
2.2	68112	0	0	0	0	0	0	999
2.2	68256	0	0	0	0	0	0	942
2.2	68400	0	0	0	0	0	0	945
2.2	68544	0	0	0	0	0	0	1074
2.2	68688	0	0	0	0	0	0	1098
2.2	68832	0	0	0	0	0	0	1080
2.2	68976	0	0	0	0	0	0	1053
2.2	69120	0	0	0	0	0	0	1029
3.2	43344	0	366	0	366	366	3135.41	3183
3.2	43488	0	355	0	355	355	2959.83	3303
3.2	43632	0	338	0	338	338	2803.67	3315
3.2	43776	0	328	0	328	328	2724.13	3291
3.2	43920	0	313	0	313	313	2555.1	3282
3.2	44064	0	297	0	297	297	2434.27	3336
3.2	44208	0	282	0	282	282	2256.64	3252
3.2	44352	0	273	0	273	273	2204.86	3345
3.2	44496	0	260	0	260	260	2126.23	3276
3.2	44640	0	251	0	251	251	1988.3	3189
3.2	44784	0	243	0	243	243	1919.53	3111
3.2	44928	0	229	0	229	229	1808.57	2958
3.2	45072	0	214	0	214	214	1629.3	3156
3.2	45216	0	203	0	203	203	1518.75	3204
3.2	45360	0	191	0	191	191	1457.04	3213
3.2	45504	0	174	0	174	174	1309.32	2988
3.2	45648	0	158	0	158	158	1177.73	3105
3.2	45792	0	144	0	144	144	1059.05	3162
3.2	45936	0	132	0	132	132	963.167	3189
3.2	46080	0	119	0	119	119	866.15	3348
3.2	46224	0	100	0	100	100	733.059	3219
3.2	46368	0	85	0	85	85	631.521	3354
3.2	46512	0	70	0	70	70	519.445	3042
3.2	46656	0	56	0	56	56	394.622	3222
3.2	46800	0	47	0	47	47	336.928	3216
3.2	46944	0	37	0	37	37	254.397	3123
3.2	47088	0	28	0	28	28	204.793	3096
3.2	47232	0	19	0	19	19	146.518	3258
3.2	47376	0	10	0	10	10	65.2983	3189
3.2	47520	0	7	0	7	7	49.7038	3048
3.2	47664	0	5	0	5	5	35.3448	3129
3.2	47808	0	4	0	4	4	22.3192	3195
3.2	47952	0	4	0	4	4	22.3192	3075
3.2	48096	0	4	0	4	4	22.3192	3141
3.2	48240	0	4	0	4	4	22.3192	3060
3.2	48384	0	4	0	4	4	22.3192	3162
3.2	48528	0	2	0	2	2	14.1414	3099
3.2	48672	0	1	0	1	1	11.0303	3147
3.2	48816	0	1	0	1	1	11.0303	3255
3.2	48960	0	0	0	0	0	0	3207
3.2	49104	0	0	0	0	0	0	3228
3.2	49248	0	0	0	0	0	0	3165
3.2	49392	0	0	0	0	0	0	3192
3.2	49536	0	0	0	0	0	0	3270
3.2	49680	0	0	0	0	0	0	3171
3.2	49824	0	0	0	0	0	0	3156
3.2	49968	0	0	0	0	0	0	3195
3.2	50112	0	0	0	0	0	0	3099
3.2	50256	0	0	0	0	0	0	3120
3.2	50400	0	0	0	0	0	0	3177
3.2	50544	0	0	0	0	0	0	3036
3.2	50688	0	0	0	0	0	0	3018
3.2	50832	0	0	0	0	0	0	3039
3.2	50976	0	0	0	0	0	0	3063
3.2	51120	0	0	0	0	0	0	3264
3.2	51264	0	0	0	0	0	0	3135
3.2	51408	0	0	0	0	0	0	3057
3.2	51552	0	0	0	0	0	0	3210
3.2	51696	0	0	0	0	0	0	3126
3.2	51840	0	0	0	0	0	0	3123
3.2	51984	0	0	0	0	0	0	3111
3.2	52128	0	0	0	0	0	0	3093
3.2	52272	0	0	0	0	0	0	3102
3.2	52416	0	0	0	0	0	0	3090
3.2	52560	0	0	0	0	0	0	3138
3.2	52704	0	0	0	0	0	0	3168
3.2	52848	0	0	0	0	0	0	3138
3.2	52992	0	0	0	0	0	0	2970
3.2	53136	0	0	0	0	0	0	3141
3.2	53280	0	0	0	0	0	0	3177
3.2	53424	0	0	0	0	0	0	3123
3.2	53568	0	0	0	0	0	0	3150
3.2	53712	0	0	0	0	0	0	3162
3.2	53856	0	0	0	0	0	0	2970
3.2	54000	0	0	0	0	0	0	3090
3.2	54144	0	0	0	0	0	0	3102
3.2	54288	0	0	0	0	0	0	3309
3.2	54432	0	0	0	0	0	0	3144
3.2	54576	0	0	0	0	0	0	3162
3.2	54720	0	0	0	0	0	0	3189
3.2	54864	0	0	0	0	0	0	3108
3.2	55008	0	0	0	0	0	0	3057
3.2	55152	0	0	0	0	0	0	2964
3.2	55296	0	0	0	0	0	0	2979
3.2	55440	0	0	0	0	0	0	3210
3.2	55584	0	0	0	0	0	0	3159
3.2	55728	0	0	0	0	0	0	3111
3.2	55872	0	0	0	0	0	0	3204
3.2	56016	0	0	0	0	0	0	3168
3.2	56160	0	0	0	0	0	0	3081
3.2	56304	0	0	0	0	0	0	3033
3.2	56448	0	0	0	0	0	0	3054
3.2	56592	0	0	0	0	0	0	3117
3.2	56736	0	0	0	0	0	0	3084
3.2	56880	0	0	0	0	0	0	3141
3.2	57024	0	0	0	0	0	0	3045
3.2	57168	0	0	0	0	0	0	3132
3.2	57312	0	0	0	0	0	0	3153
3.2	57456	0	0	0	0	0	0	3084
3.2	57600	0	0	0	0	0	0	3027
3.2	57744	0	0	0	0	0	0	2970
3.2	57888	0	0	0	0	0	0	3048
3.2	58032	0	0	0	0	0	0	3120
3.2	58176	0	0	0	0	0	0	3120
3.2	58320	0	0	0	0	0	0	3204
3.2	58464	0	0	0	0	0	0	3207
3.2	58608	0	0	0	0	0	0	3357
3.2	58752	0	0	0	0	0	0	3396
3.2	58896	0	0	0	0	0	0	3150
3.2	59040	0	0	0	0	0	0	3123
3.2	59184	0	0	0	0	0	0	3072
3.2	59328	0	0	0	0	0	0	3093
3.2	59472	0	0	0	0	0	0	3192
3.2	59616	0	0	0	0	0	0	3237
3.2	59760	0	0	0	0	0	0	3123
3.2	59904	0	0	0	0	0	0	3090
3.2	60048	0	0	0	0	0	0	3054
3.2	60192	0	0	0	0	0	0	3180
3.2	60336	0	0	0	0	0	0	3024
3.2	60480	0	0	0	0	0	0	3006
3.2	60624	0	0	0	0	0	0	3147
3.2	60768	0	0	0	0	0	0	3186
3.2	60912	0	0	0	0	0	0	3168
3.2	61056	0	0	0	0	0	0	3066
3.2	61200	0	0	0	0	0	0	2964
3.2	61344	0	0	0	0	0	0	2976
3.2	61488	0	0	0	0	0	0	3063
3.2	61632	0	0	0	0	0	0	3249
3.2	61776	0	0	0	0	0	0	3207
3.2	61920	0	0	0	0	0	0	3117
3.2	62064	0	0	0	0	0	0	3132
3.2	62208	0	0	0	0	0	0	3210
3.2	62352	0	0	0	0	0	0	3057
3.2	62496	0	0	0	0	0	0	3135
3.2	62640	0	0	0	0	0	0	3174
3.2	62784	0	0	0	0	0	0	3090
3.2	62928	0	0	0	0	0	0	3288
3.2	63072	0	0	0	0	0	0	3201
3.2	63216	0	0	0	0	0	0	3279
3.2	63360	0	0	0	0	0	0	3153
3.2	63504	0	0	0	0	0	0	3120
3.2	63648	0	0	0	0	0	0	3012
3.2	63792	0	0	0	0	0	0	2946
3.2	63936	0	0	0	0	0	0	2940
3.2	64080	0	0	0	0	0	0	3081
3.2	64224	0	0	0	0	0	0	3042
3.2	64368	0	0	0	0	0	0	3030
3.2	64512	0	0	0	0	0	0	3120
3.2	64656	0	0	0	0	0	0	3087
3.2	64800	0	0	0	0	0	0	3042
3.2	64944	0	0	0	0	0	0	3096
3.2	65088	0	0	0	0	0	0	3060
3.2	65232	0	0	0	0	0	0	3141
3.2	65376	0	0	0	0	0	0	3165
3.2	65520	0	0	0	0	0	0	3123
3.2	65664	0	0	0	0	0	0	3069
3.2	65808	0	0	0	0	0	0	3105
3.2	65952	0	0	0	0	0	0	2970
3.2	66096	0	0	0	0	0	0	3138
3.2	66240	0	0	0	0	0	0	3252
3.2	66384	0	0	0	0	0	0	3207
3.2	66528	0	0	0	0	0	0	3018
3.2	66672	0	0	0	0	0	0	3048
3.2	66816	0	0	0	0	0	0	3210
3.2	66960	0	0	0	0	0	0	3150
3.2	67104	0	0	0	0	0	0	3147
3.2	67248	0	0	0	0	0	0	3231
3.2	67392	0	0	0	0	0	0	3279
3.2	67536	0	0	0	0	0	0	3369
3.2	67680	0	0	0	0	0	0	3204
3.2	67824	0	0	0	0	0	0	3222
3.2	67968	0	0	0	0	0	0	3312
3.2	68112	0	0	0	0	0	0	3249
3.2	68256	0	0	0	0	0	0	3192
3.2	68400	0	0	0	0	0	0	3084
3.2	68544	0	0	0	0	0	0	3183
3.2	68688	0	0	0	0	0	0	3213
3.2	68832	0	0	0	0	0	0	3159
3.2	68976	0	0	0	0	0	0	3063
3.2	69120	0	0	0	0	0	0	3144
4.1	43344	0	51	0	51	51	477.521	2337
4.1	43488	0	48	0	48	48	181.224	2583
4.1	43632	0	44	0	44	44	181.224	2532
4.1	43776	0	40	0	40	40	165.245	2520
4.1	43920	0	33	0	33	33	152.22	2451
4.1	44064	0	29	0	29	29	223.254	2385
4.1	44208	0	27	0	27	27	304.36	2232
4.1	44352	0	24	0	24	24	266.325	2232
4.1	44496	0	20	0	20	20	132.162	2121
4.1	44640	0	14	0	14	14	75.1111	2274
4.1	44784	0	13	0	13	13	81.1033	2259
4.1	44928	0	13	0	13	13	113.146	2286
4.1	45072	0	11	0	11	11	100.121	2286
4.1	45216	0	10	0	10	10	75.1111	2133
4.1	45360	0	5	0	5	5	28.0479	2094
4.1	45504	0	4	0	4	4	49.062	2217
4.1	45648	0	4	0	4	4	32.0418	2172
4.1	45792	0	3	0	3	3	38.0355	2037
4.1	45936	0	1	0	1	1	0	2142
4.1	46080	0	1	0	1	1	21.0159	2073
4.1	46224	0	1	0	1	1	0	2010
4.1	46368	0	0	0	0	0	0	2094
4.1	46512	0	0	0	0	0	0	2115
4.1	46656	0	0	0	0	0	0	2001
4.1	46800	0	0	0	0	0	0	2193
4.1	46944	0	0	0	0	0	0	2103
4.1	47088	0	0	0	0	0	0	2169
4.1	47232	0	0	0	0	0	0	2163
4.1	47376	0	0	0	0	0	0	2088
4.1	47520	0	0	0	0	0	0	1944
4.1	47664	0	0	0	0	0	0	2100
4.1	47808	0	0	0	0	0	0	2013
4.1	47952	0	0	0	0	0	0	2112
4.1	48096	0	0	0	0	0	0	2187
4.1	48240	0	0	0	0	0	0	2112
4.1	48384	0	0	0	0	0	0	2001
4.1	48528	0	0	0	0	0	0	2004
4.1	48672	0	0	0	0	0	0	2073
4.1	48816	0	0	0	0	0	0	1950
4.1	48960	0	0	0	0	0	0	1905
4.1	49104	0	0	0	0	0	0	1956
4.1	49248	0	0	0	0	0	0	2061
4.1	49392	0	0	0	0	0	0	1956
4.1	49536	0	0	0	0	0	0	2124
4.1	49680	0	0	0	0	0	0	2244
4.1	49824	0	0	0	0	0	0	2118
4.1	49968	0	0	0	0	0	0	2043
4.1	50112	0	0	0	0	0	0	2094
4.1	50256	0	0	0	0	0	0	2103
4.1	50400	0	0	0	0	0	0	2037
4.1	50544	0	0	0	0	0	0	2124
4.1	50688	0	0	0	0	0	0	2076
4.1	50832	0	0	0	0	0	0	2037
4.1	50976	0	0	0	0	0	0	1992
4.1	51120	0	0	0	0	0	0	2097
4.1	51264	0	0	0	0	0	0	2076
4.1	51408	0	0	0	0	0	0	2016
4.1	51552	0	0	0	0	0	0	2109
4.1	51696	0	0	0	0	0	0	2205
4.1	51840	0	0	0	0	0	0	2040
4.1	51984	0	0	0	0	0	0	2049
4.1	52128	0	0	0	0	0	0	2073
4.1	52272	0	0	0	0	0	0	2118
4.1	52416	0	0	0	0	0	0	2043
4.1	52560	0	0	0	0	0	0	1998
4.1	52704	0	0	0	0	0	0	1947
4.1	52848	0	0	0	0	0	0	1986
4.1	52992	0	0	0	0	0	0	2091
4.1	53136	0	0	0	0	0	0	2166
4.1	53280	0	0	0	0	0	0	2100
4.1	53424	0	0	0	0	0	0	2061
4.1	53568	0	0	0	0	0	0	2052
4.1	53712	0	0	0	0	0	0	2028
4.1	53856	0	0	0	0	0	0	2067
4.1	54000	0	0	0	0	0	0	2094
4.1	54144	0	0	0	0	0	0	2070
4.1	54288	0	0	0	0	0	0	2166
4.1	54432	0	0	0	0	0	0	2211
4.1	54576	0	0	0	0	0	0	2070
4.1	54720	0	0	0	0	0	0	2067
4.1	54864	0	0	0	0	0	0	2211
4.1	55008	0	0	0	0	0	0	2160
4.1	55152	0	0	0	0	0	0	2256
4.1	55296	0	0	0	0	0	0	2175
4.1	55440	0	0	0	0	0	0	2070
4.1	55584	0	0	0	0	0	0	2097
4.1	55728	0	0	0	0	0	0	2142
4.1	55872	0	0	0	0	0	0	2088
4.1	56016	0	0	0	0	0	0	2136
4.1	56160	0	0	0	0	0	0	2163
4.1	56304	0	0	0	0	0	0	2181
4.1	56448	0	0	0	0	0	0	2133
4.1	56592	0	0	0	0	0	0	2199
4.1	56736	0	0	0	0	0	0	2175
4.1	56880	0	0	0	0	0	0	2151
4.1	57024	0	0	0	0	0	0	2130
4.1	57168	0	0	0	0	0	0	2094
4.1	57312	0	0	0	0	0	0	2175
4.1	57456	0	0	0	0	0	0	2256
4.1	57600	0	0	0	0	0	0	2172
4.1	57744	0	0	0	0	0	0	2112
4.1	57888	0	0	0	0	0	0	2148
4.1	58032	0	0	0	0	0	0	2103
4.1	58176	0	0	0	0	0	0	2202
4.1	58320	0	0	0	0	0	0	2208
4.1	58464	0	0	0	0	0	0	2118
4.1	58608	0	0	0	0	0	0	2220
4.1	58752	0	0	0	0	0	0	2133
4.1	58896	0	0	0	0	0	0	1989
4.1	59040	0	0	0	0	0	0	1983
4.1	59184	0	0	0	0	0	0	2103
4.1	59328	0	0	0	0	0	0	2193
4.1	59472	0	0	0	0	0	0	2130
4.1	59616	0	0	0	0	0	0	2043
4.1	59760	0	0	0	0	0	0	2154
4.1	59904	0	0	0	0	0	0	2076
4.1	60048	0	0	0	0	0	0	2025
4.1	60192	0	0	0	0	0	0	2085
4.1	60336	0	0	0	0	0	0	2061
4.1	60480	0	0	0	0	0	0	2112
4.1	60624	0	0	0	0	0	0	2103
4.1	60768	0	0	0	0	0	0	1998
4.1	60912	0	0	0	0	0	0	2112
4.1	61056	0	0	0	0	0	0	2166
4.1	61200	0	0	0	0	0	0	2172
4.1	61344	0	0	0	0	0	0	2166
4.1	61488	0	0	0	0	0	0	2184
4.1	61632	0	0	0	0	0	0	2109
4.1	61776	0	0	0	0	0	0	2016
4.1	61920	0	0	0	0	0	0	2124
4.1	62064	0	0	0	0	0	0	2202
4.1	62208	0	0	0	0	0	0	2235
4.1	62352	0	0	0	0	0	0	2187
4.1	62496	0	0	0	0	0	0	2061
4.1	62640	0	0	0	0	0	0	2130
4.1	62784	0	0	0	0	0	0	2259
4.1	62928	0	0	0	0	0	0	2187
4.1	63072	0	0	0	0	0	0	2190
4.1	63216	0	0	0	0	0	0	2157
4.1	63360	0	0	0	0	0	0	2130
4.1	63504	0	0	0	0	0	0	2115
4.1	63648	0	0	0	0	0	0	2112
4.1	63792	0	0	0	0	0	0	2220
4.1	63936	0	0	0	0	0	0	2115
4.1	64080	0	0	0	0	0	0	2181
4.1	64224	0	0	0	0	0	0	2193
4.1	64368	0	0	0	0	0	0	2076
4.1	64512	0	0	0	0	0	0	2151
4.1	64656	0	0	0	0	0	0	2058
4.1	64800	0	0	0	0	0	0	2100
4.1	64944	0	0	0	0	0	0	1959
4.1	65088	0	0	0	0	0	0	2142
4.1	65232	0	0	0	0	0	0	2130
4.1	65376	0	0	0	0	0	0	2343
4.1	65520	0	0	0	0	0	0	2145
4.1	65664	0	0	0	0	0	0	2136
4.1	65808	0	0	0	0	0	0	2157
4.1	65952	0	0	0	0	0	0	2175
4.1	66096	0	0	0	0	0	0	2151
4.1	66240	0	0	0	0	0	0	2151
4.1	66384	0	0	0	0	0	0	2145
4.1	66528	0	0	0	0	0	0	2148
4.1	66672	0	0	0	0	0	0	2328
4.1	66816	0	0	0	0	0	0	2313
4.1	66960	0	0	0	0	0	0	2220
4.1	67104	0	0	0	0	0	0	2058
4.1	67248	0	0	0	0	0	0	2007
4.1	67392	0	0	0	0	0	0	2115
4.1	67536	0	0	0	0	0	0	2136
4.1	67680	0	0	0	0	0	0	2079
4.1	67824	0	0	0	0	0	0	2202
4.1	67968	0	0	0	0	0	0	2076
4.1	68112	0	0	0	0	0	0	2133
4.1	68256	0	0	0	0	0	0	2028
4.1	68400	0	0	0	0	0	0	2124
4.1	68544	0	0	0	0	0	0	2127
4.1	68688	0	0	0	0	0	0	1998
4.1	68832	0	0	0	0	0	0	2013
4.1	68976	0	0	0	0	0	0	1989
4.1	69120	0	0	0	0	0	0	1989
4.2	43344	0	29	0	29	29	153.272	1992
4.2	43488	0	28	0	28	28	82.1495	1968
4.2	43632	0	26	0	26	26	186.352	1932
4.2	43776	0	21	0	21	21	159.255	1923
4.2	43920	0	15	0	15	15	94.1289	1965
4.2	44064	0	14	0	14	14	94.1289	1938
4.2	44208	0	10	0	10	10	79.1067	1992
4.2	44352	0	10	0	10	10	69.1226	2043
4.2	44496	0	5	0	5	5	0	2112
4.2	44640	0	5	0	5	5	15.0222	2136
4.2	44784	0	2	0	2	2	17.0196	1920
4.2	44928	0	1	0	1	1	17.0196	1902
4.2	45072	0	1	0	1	1	0	1992
4.2	45216	0	1	0	1	1	0	1983
4.2	45360	0	0	0	0	0	0	2019
4.2	45504	0	0	0	0	0	0	2007
4.2	45648	0	0	0	0	0	0	2118
4.2	45792	0	0	0	0	0	0	1953
4.2	45936	0	0	0	0	0	0	1863
4.2	46080	0	0	0	0	0	0	2025
4.2	46224	0	0	0	0	0	0	1896
4.2	46368	0	0	0	0	0	0	1929
4.2	46512	0	0	0	0	0	0	1926
4.2	46656	0	0	0	0	0	0	1893
4.2	46800	0	0	0	0	0	0	1800
4.2	46944	0	0	0	0	0	0	1848
4.2	47088	0	0	0	0	0	0	1839
4.2	47232	0	0	0	0	0	0	1911
4.2	47376	0	0	0	0	0	0	1791
4.2	47520	0	0	0	0	0	0	1860
4.2	47664	0	0	0	0	0	0	1812
4.2	47808	0	0	0	0	0	0	1866
4.2	47952	0	0	0	0	0	0	1839
4.2	48096	0	0	0	0	0	0	1995
4.2	48240	0	0	0	0	0	0	1914
4.2	48384	0	0	0	0	0	0	2058
4.2	48528	0	0	0	0	0	0	2031
4.2	48672	0	0	0	0	0	0	1896
4.2	48816	0	0	0	0	0	0	1815
4.2	48960	0	0	0	0	0	0	1881
4.2	49104	0	0	0	0	0	0	1833
4.2	49248	0	0	0	0	0	0	1827
4.2	49392	0	0	0	0	0	0	1824
4.2	49536	0	0	0	0	0	0	1839
4.2	49680	0	0	0	0	0	0	1875
4.2	49824	0	0	0	0	0	0	1815
4.2	49968	0	0	0	0	0	0	1911
4.2	50112	0	0	0	0	0	0	1902
4.2	50256	0	0	0	0	0	0	1905
4.2	50400	0	0	0	0	0	0	1905
4.2	50544	0	0	0	0	0	0	1839
4.2	50688	0	0	0	0	0	0	1941
4.2	50832	0	0	0	0	0	0	2100
4.2	50976	0	0	0	0	0	0	2016
4.2	51120	0	0	0	0	0	0	1800
4.2	51264	0	0	0	0	0	0	1785
4.2	51408	0	0	0	0	0	0	1836
4.2	51552	0	0	0	0	0	0	1860
4.2	51696	0	0	0	0	0	0	1890
4.2	51840	0	0	0	0	0	0	1833
4.2	51984	0	0	0	0	0	0	1851
4.2	52128	0	0	0	0	0	0	1863
4.2	52272	0	0	0	0	0	0	1788
4.2	52416	0	0	0	0	0	0	1839
4.2	52560	0	0	0	0	0	0	1950
4.2	52704	0	0	0	0	0	0	2001
4.2	52848	0	0	0	0	0	0	1908
4.2	52992	0	0	0	0	0	0	1887
4.2	53136	0	0	0	0	0	0	1893
4.2	53280	0	0	0	0	0	0	1890
4.2	53424	0	0	0	0	0	0	1896
4.2	53568	0	0	0	0	0	0	1782
4.2	53712	0	0	0	0	0	0	1854
4.2	53856	0	0	0	0	0	0	2013
4.2	54000	0	0	0	0	0	0	1995
4.2	54144	0	0	0	0	0	0	1929
4.2	54288	0	0	0	0	0	0	1944
4.2	54432	0	0	0	0	0	0	1893
4.2	54576	0	0	0	0	0	0	1884
4.2	54720	0	0	0	0	0	0	1869
4.2	54864	0	0	0	0	0	0	1935
4.2	55008	0	0	0	0	0	0	1836
4.2	55152	0	0	0	0	0	0	1890
4.2	55296	0	0	0	0	0	0	1845
4.2	55440	0	0	0	0	0	0	1824
4.2	55584	0	0	0	0	0	0	1755
4.2	55728	0	0	0	0	0	0	1725
4.2	55872	0	0	0	0	0	0	1749
4.2	56016	0	0	0	0	0	0	1854
4.2	56160	0	0	0	0	0	0	1866
4.2	56304	0	0	0	0	0	0	1845
4.2	56448	0	0	0	0	0	0	1821
4.2	56592	0	0	0	0	0	0	1869
4.2	56736	0	0	0	0	0	0	1788
4.2	56880	0	0	0	0	0	0	1920
4.2	57024	0	0	0	0	0	0	1878
4.2	57168	0	0	0	0	0	0	1845
4.2	57312	0	0	0	0	0	0	1956
4.2	57456	0	0	0	0	0	0	1932
4.2	57600	0	0	0	0	0	0	1908
4.2	57744	0	0	0	0	0	0	1923
4.2	57888	0	0	0	0	0	0	1938
4.2	58032	0	0	0	0	0	0	1938
4.2	58176	0	0	0	0	0	0	1923
4.2	58320	0	0	0	0	0	0	1968
4.2	58464	0	0	0	0	0	0	1929
4.2	58608	0	0	0	0	0	0	1917
4.2	58752	0	0	0	0	0	0	1914
4.2	58896	0	0	0	0	0	0	1869
4.2	59040	0	0	0	0	0	0	1992
4.2	59184	0	0	0	0	0	0	1920
4.2	59328	0	0	0	0	0	0	1830
4.2	59472	0	0	0	0	0	0	1875
4.2	59616	0	0	0	0	0	0	1896
4.2	59760	0	0	0	0	0	0	1818
4.2	59904	0	0	0	0	0	0	1818
4.2	60048	0	0	0	0	0	0	1968
4.2	60192	0	0	0	0	0	0	1848
4.2	60336	0	0	0	0	0	0	1950
4.2	60480	0	0	0	0	0	0	1863
4.2	60624	0	0	0	0	0	0	1779
4.2	60768	0	0	0	0	0	0	1788
4.2	60912	0	0	0	0	0	0	1947
4.2	61056	0	0	0	0	0	0	1896
4.2	61200	0	0	0	0	0	0	1893
4.2	61344	0	0	0	0	0	0	1962
4.2	61488	0	0	0	0	0	0	1959
4.2	61632	0	0	0	0	0	0	1977
4.2	61776	0	0	0	0	0	0	1914
4.2	61920	0	0	0	0	0	0	2016
4.2	62064	0	0	0	0	0	0	2073
4.2	62208	0	0	0	0	0	0	1899
4.2	62352	0	0	0	0	0	0	1929
4.2	62496	0	0	0	0	0	0	1884
4.2	62640	0	0	0	0	0	0	1953
4.2	62784	0	0	0	0	0	0	1968
4.2	62928	0	0	0	0	0	0	2010
4.2	63072	0	0	0	0	0	0	1971
4.2	63216	0	0	0	0	0	0	1941
4.2	63360	0	0	0	0	0	0	1923
4.2	63504	0	0	0	0	0	0	1923
4.2	63648	0	0	0	0	0	0	1989
4.2	63792	0	0	0	0	0	0	1890
4.2	63936	0	0	0	0	0	0	1836
4.2	64080	0	0	0	0	0	0	1848
4.2	64224	0	0	0	0	0	0	1896
4.2	64368	0	0	0	0	0	0	1944
4.2	64512	0	0	0	0	0	0	1923
4.2	64656	0	0	0	0	0	0	2016
4.2	64800	0	0	0	0	0	0	1962
4.2	64944	0	0	0	0	0	0	1911
4.2	65088	0	0	0	0	0	0	1839
4.2	65232	0	0	0	0	0	0	1902
4.2	65376	0	0	0	0	0	0	1983
4.2	65520	0	0	0	0	0	0	2001
4.2	65664	0	0	0	0	0	0	2013
4.2	65808	0	0	0	0	0	0	1983
4.2	65952	0	0	0	0	0	0	2004
4.2	66096	0	0	0	0	0	0	1800
4.2	66240	0	0	0	0	0	0	1788
4.2	66384	0	0	0	0	0	0	1878
4.2	66528	0	0	0	0	0	0	1998
4.2	66672	0	0	0	0	0	0	1866
4.2	66816	0	0	0	0	0	0	1920
4.2	66960	0	0	0	0	0	0	2019
4.2	67104	0	0	0	0	0	0	1971
4.2	67248	0	0	0	0	0	0	1968
4.2	67392	0	0	0	0	0	0	1800
4.2	67536	0	0	0	0	0	0	1812
4.2	67680	0	0	0	0	0	0	1869
4.2	67824	0	0	0	0	0	0	1770
4.2	67968	0	0	0	0	0	0	1806
4.2	68112	0	0	0	0	0	0	1863
4.2	68256	0	0	0	0	0	0	1923
4.2	68400	0	0	0	0	0	0	1827
4.2	68544	0	0	0	0	0	0	1908
4.2	68688	0	0	0	0	0	0	1899
4.2	68832	0	0	0	0	0	0	1896
4.2	68976	0	0	0	0	0	0	1815
4.2	69120	0	0	0	0	0	0	1851
5.1	43344	0	66	0	66	66	1.33333	4134
5.1	43488	0	61	0	61	61	3.11111	4170
5.1	43632	0	56	0	56	56	1.33333	4173
5.1	43776	0	51	0	51	51	1.33333	4119
5.1	43920	0	45	0	45	45	1.33333	4131
5.1	44064	0	33	0	33	33	1.33333	3999
5.1	44208	0	25	0	25	25	0	3864
5.1	44352	0	21	0	21	21	0	4122
5.1	44496	0	16	0	16	16	0	4080
5.1	44640	0	12	0	12	12	0	4095
5.1	44784	0	11	0	11	11	0	3957
5.1	44928	0	8	0	8	8	0	4209
5.1	45072	0	5	0	5	5	0	4095
5.1	45216	0	3	0	3	3	0	4050
5.1	45360	0	2	0	2	2	0	4032
5.1	45504	0	0	0	0	0	0	4167
5.1	45648	0	0	0	0	0	0	4188
5.1	45792	0	0	0	0	0	0	4026
5.1	45936	0	0	0	0	0	0	4005
5.1	46080	0	0	0	0	0	0	3867
5.1	46224	0	0	0	0	0	0	3981
5.1	46368	0	0	0	0	0	0	3939
5.1	46512	0	0	0	0	0	0	3930
5.1	46656	0	0	0	0	0	0	4065
5.1	46800	0	0	0	0	0	0	3909
5.1	46944	0	0	0	0	0	0	3948
5.1	47088	0	0	0	0	0	0	3891
5.1	47232	0	0	0	0	0	0	3969
5.1	47376	0	0	0	0	0	0	3933
5.1	47520	0	0	0	0	0	0	3912
5.1	47664	0	0	0	0	0	0	3975
5.1	47808	0	0	0	0	0	0	3939
5.1	47952	0	0	0	0	0	0	3999
5.1	48096	0	0	0	0	0	0	3894
5.1	48240	0	0	0	0	0	0	3981
5.1	48384	0	0	0	0	0	0	3957
5.1	48528	0	0	0	0	0	0	3921
5.1	48672	0	0	0	0	0	0	4005
5.1	48816	0	0	0	0	0	0	4104
5.1	48960	0	0	0	0	0	0	4224
5.1	49104	0	0	0	0	0	0	4212
5.1	49248	0	0	0	0	0	0	4197
5.1	49392	0	0	0	0	0	0	4080
5.1	49536	0	0	0	0	0	0	4170
5.1	49680	0	0	0	0	0	0	4233
5.1	49824	0	0	0	0	0	0	4263
5.1	49968	0	0	0	0	0	0	4365
5.1	50112	0	0	0	0	0	0	4107
5.1	50256	0	0	0	0	0	0	4011
5.1	50400	0	0	0	0	0	0	4140
5.1	50544	0	0	0	0	0	0	4116
5.1	50688	0	0	0	0	0	0	4149
5.1	50832	0	0	0	0	0	0	4062
5.1	50976	0	0	0	0	0	0	4131
5.1	51120	0	0	0	0	0	0	4170
5.1	51264	0	0	0	0	0	0	4137
5.1	51408	0	0	0	0	0	0	4167
5.1	51552	0	0	0	0	0	0	3837
5.1	51696	0	0	0	0	0	0	3984
5.1	51840	0	0	0	0	0	0	4179
5.1	51984	0	0	0	0	0	0	4026
5.1	52128	0	0	0	0	0	0	4008
5.1	52272	0	0	0	0	0	0	4074
5.1	52416	0	0	0	0	0	0	4122
5.1	52560	0	0	0	0	0	0	4179
5.1	52704	0	0	0	0	0	0	4089
5.1	52848	0	0	0	0	0	0	4182
5.1	52992	0	0	0	0	0	0	3999
5.1	53136	0	0	0	0	0	0	4023
5.1	53280	0	0	0	0	0	0	4107
5.1	53424	0	0	0	0	0	0	4095
5.1	53568	0	0	0	0	0	0	4059
5.1	53712	0	0	0	0	0	0	4176
5.1	53856	0	0	0	0	0	0	4386
5.1	54000	0	0	0	0	0	0	4182
5.1	54144	0	0	0	0	0	0	4239
5.1	54288	0	0	0	0	0	0	4215
5.1	54432	0	0	0	0	0	0	4125
5.1	54576	0	0	0	0	0	0	4191
5.1	54720	0	0	0	0	0	0	4275
5.1	54864	0	0	0	0	0	0	4215
5.1	55008	0	0	0	0	0	0	4140
5.1	55152	0	0	0	0	0	0	3993
5.1	55296	0	0	0	0	0	0	4056
5.1	55440	0	0	0	0	0	0	4026
5.1	55584	0	0	0	0	0	0	4116
5.1	55728	0	0	0	0	0	0	4065
5.1	55872	0	0	0	0	0	0	4038
5.1	56016	0	0	0	0	0	0	4062
5.1	56160	0	0	0	0	0	0	4029
5.1	56304	0	0	0	0	0	0	4077
5.1	56448	0	0	0	0	0	0	3996
5.1	56592	0	0	0	0	0	0	4071
5.1	56736	0	0	0	0	0	0	4002
5.1	56880	0	0	0	0	0	0	4092
5.1	57024	0	0	0	0	0	0	4113
5.1	57168	0	0	0	0	0	0	4089
5.1	57312	0	0	0	0	0	0	3927
5.1	57456	0	0	0	0	0	0	4008
5.1	57600	0	0	0	0	0	0	3843
5.1	57744	0	0	0	0	0	0	3858
5.1	57888	0	0	0	0	0	0	3933
5.1	58032	0	0	0	0	0	0	4071
5.1	58176	0	0	0	0	0	0	4038
5.1	58320	0	0	0	0	0	0	3918
5.1	58464	0	0	0	0	0	0	3915
5.1	58608	0	0	0	0	0	0	3957
5.1	58752	0	0	0	0	0	0	4029
5.1	58896	0	0	0	0	0	0	3918
5.1	59040	0	0	0	0	0	0	4053
5.1	59184	0	0	0	0	0	0	3942
5.1	59328	0	0	0	0	0	0	3858
5.1	59472	0	0	0	0	0	0	3780
5.1	59616	0	0	0	0	0	0	3990
5.1	59760	0	0	0	0	0	0	4065
5.1	59904	0	0	0	0	0	0	4026
5.1	60048	0	0	0	0	0	0	4056
5.1	60192	0	0	0	0	0	0	4056
5.1	60336	0	0	0	0	0	0	4023
5.1	60480	0	0	0	0	0	0	3918
5.1	60624	0	0	0	0	0	0	4113
5.1	60768	0	0	0	0	0	0	3897
5.1	60912	0	0	0	0	0	0	4068
5.1	61056	0	0	0	0	0	0	4014
5.1	61200	0	0	0	0	0	0	3996
5.1	61344	0	0	0	0	0	0	4038
5.1	61488	0	0	0	0	0	0	3951
5.1	61632	0	0	0	0	0	0	4068
5.1	61776	0	0	0	0	0	0	4026
5.1	61920	0	0	0	0	0	0	3966
5.1	62064	0	0	0	0	0	0	4044
5.1	62208	0	0	0	0	0	0	4209
5.1	62352	0	0	0	0	0	0	4293
5.1	62496	0	0	0	0	0	0	4170
5.1	62640	0	0	0	0	0	0	4200
5.1	62784	0	0	0	0	0	0	4254
5.1	62928	0	0	0	0	0	0	4077
5.1	63072	0	0	0	0	0	0	4152
5.1	63216	0	0	0	0	0	0	4044
5.1	63360	0	0	0	0	0	0	4041
5.1	63504	0	0	0	0	0	0	4134
5.1	63648	0	0	0	0	0	0	4050
5.1	63792	0	0	0	0	0	0	4068
5.1	63936	0	0	0	0	0	0	3960
5.1	64080	0	0	0	0	0	0	3885
5.1	64224	0	0	0	0	0	0	4068
5.1	64368	0	0	0	0	0	0	4251
5.1	64512	0	0	0	0	0	0	4197
5.1	64656	0	0	0	0	0	0	3900
5.1	64800	0	0	0	0	0	0	3999
5.1	64944	0	0	0	0	0	0	4047
5.1	65088	0	0	0	0	0	0	4014
5.1	65232	0	0	0	0	0	0	4068
5.1	65376	0	0	0	0	0	0	4071
5.1	65520	0	0	0	0	0	0	4140
5.1	65664	0	0	0	0	0	0	3936
5.1	65808	0	0	0	0	0	0	4077
5.1	65952	0	0	0	0	0	0	4116
5.1	66096	0	0	0	0	0	0	4062
5.1	66240	0	0	0	0	0	0	4095
5.1	66384	0	0	0	0	0	0	4029
5.1	66528	0	0	0	0	0	0	3996
5.1	66672	0	0	0	0	0	0	4119
5.1	66816	0	0	0	0	0	0	4194
5.1	66960	0	0	0	0	0	0	4050
5.1	67104	0	0	0	0	0	0	4155
5.1	67248	0	0	0	0	0	0	4113
5.1	67392	0	0	0	0	0	0	3906
5.1	67536	0	0	0	0	0	0	3846
5.1	67680	0	0	0	0	0	0	3921
5.1	67824	0	0	0	0	0	0	3912
5.1	67968	0	0	0	0	0	0	3939
5.1	68112	0	0	0	0	0	0	4074
5.1	68256	0	0	0	0	0	0	4032
5.1	68400	0	0	0	0	0	0	3975
5.1	68544	0	0	0	0	0	0	4077
5.1	68688	0	0	0	0	0	0	4011
5.1	68832	0	0	0	0	0	0	4011
5.1	68976	0	0	0	0	0	0	4164
5.1	69120	0	0	0	0	0	0	4137
6.3	43344	524	2680	31	2649	3204	57652.8	12664
6.3	43488	415	2674	26	2648	3089	52725.9	12676
6.3	43632	339	2636	7	2629	2975	49383.8	12464
6.3	43776	274	2594	5	2589	2868	44959.6	12712
6.3	43920	242	2566	1	2565	2808	44519.3	12426
6.3	44064	136	2544	4	2540	2680	39793.3	11787
6.3	44208	153	2450	8	2442	2603	39345.3	11311
6.3	44352	177	2403	2	2401	2580	39046.7	11129
6.3	44496	162	2363	2	2361	2525	37221.6	11151
6.3	44640	162	2339	2	2337	2501	37112.9	10888
6.3	44784	180	2321	1	2320	2501	37629.9	10590
6.3	44928	205	2274	2	2272	2479	37674.8	10368
6.3	45072	212	2253	6	2247	2465	38663.6	10259
6.3	45216	185	2203	2	2201	2388	36508.3	10810
6.3	45360	219	2163	0	2163	2382	36253.2	10767
6.3	45504	205	2137	0	2137	2342	35824	10719
6.3	45648	196	2120	7	2113	2316	36170	10662
6.3	45792	167	2104	7	2097	2271	34819.7	10501
6.3	45936	152	2076	1	2075	2228	33251.1	10378
6.3	46080	149	2044	5	2039	2193	32033.6	10144
6.3	46224	129	2007	0	2007	2136	30738.3	9827
6.3	46368	79	1977	1	1976	2056	29428.9	10021
6.3	46512	78	1967	0	1967	2045	29397.5	9881
6.3	46656	98	1919	0	1919	2017	29308.3	9609
6.3	46800	77	1891	7	1884	1968	28215	9656
6.3	46944	59	1843	0	1843	1902	26710.8	9949
6.3	47088	49	1804	0	1804	1853	26279.3	9836
6.3	47232	49	1774	0	1774	1823	26029.9	9527
6.3	47376	65	1727	0	1727	1792	25968.9	9596
6.3	47520	43	1704	0	1704	1747	24766.6	9906
6.3	47664	39	1679	1	1678	1718	24259.4	9605
6.3	47808	33	1642	0	1642	1675	23261.1	9798
6.3	47952	26	1607	0	1607	1633	22423.8	9910
6.3	48096	19	1586	0	1586	1605	21681.6	9584
6.3	48240	12	1544	0	1544	1556	20841.2	9408
6.3	48384	7	1505	0	1505	1512	20110.9	9221
6.3	48528	12	1482	0	1482	1494	19892.9	9089
6.3	48672	18	1445	0	1445	1463	19651.5	9079
6.3	48816	16	1407	0	1407	1423	18960.4	9464
6.3	48960	13	1371	0	1371	1384	18164.1	9195
6.3	49104	9	1334	0	1334	1343	17416.8	9099
6.3	49248	10	1296	0	1296	1306	16926.5	9317
6.3	49392	12	1273	0	1273	1285	16421.5	9397
6.3	49536	10	1245	0	1245	1255	16093.3	9510
6.3	49680	3	1209	0	1209	1212	15010	9410
6.3	49824	2	1165	0	1165	1167	14474.7	9419
6.3	49968	2	1137	0	1137	1139	14226.3	9481
6.3	50112	0	1102	0	1102	1102	13482.1	9754
6.3	50256	0	1078	0	1078	1078	13064.9	9535
6.3	50400	0	1044	0	1044	1044	12577.7	9796
6.3	50544	0	1013	0	1013	1013	12189.7	9685
6.3	50688	0	977	0	977	977	11819.4	9615
6.3	50832	0	944	0	944	944	11153.1	9711
6.3	50976	0	910	0	910	910	10613.6	9774
6.3	51120	0	872	0	872	872	10075.4	9765
6.3	51264	0	840	0	840	840	9557.27	9819
6.3	51408	0	814	0	814	814	9166.13	9648
6.3	51552	0	782	0	782	782	8859.78	9570
6.3	51696	0	747	0	747	747	8393.55	9819
6.3	51840	0	718	0	718	718	7973.38	9894
6.3	51984	0	674	0	674	674	7357.02	9987
6.3	52128	0	637	0	637	637	7077.72	9825
6.3	52272	0	608	0	608	608	6717.57	9888
6.3	52416	0	580	0	580	580	6457.4	9840
6.3	52560	0	554	0	554	554	6098.36	9972
6.3	52704	0	519	0	519	519	5753.05	9897
6.3	52848	0	494	0	494	494	5414.93	9813
6.3	52992	0	463	0	463	463	5024.67	9918
6.3	53136	0	429	0	429	429	4586.4	9750
6.3	53280	0	399	0	399	399	4250.23	9891
6.3	53424	0	364	0	364	364	3908.95	9666
6.3	53568	0	336	0	336	336	3539.79	9882
6.3	53712	0	307	0	307	307	3146.63	9804
6.3	53856	0	278	0	278	278	2815.34	9882
6.3	54000	0	246	0	246	246	2429.97	9879
6.3	54144	0	210	0	210	210	1979.68	9957
6.3	54288	0	178	0	178	178	1585.44	10203
6.3	54432	0	157	0	157	157	1396.24	9933
6.3	54576	0	140	0	140	140	1209.15	9990
6.3	54720	0	120	0	120	120	1031.97	9942
6.3	54864	0	97	0	97	97	732.653	9972
6.3	55008	0	86	0	86	86	641.587	9690
6.3	55152	0	69	0	69	69	440.443	10002
6.3	55296	0	53	0	53	53	341.336	10152
6.3	55440	0	46	0	46	46	282.289	10029
6.3	55584	0	36	0	36	36	160.176	9879
6.3	55728	0	31	0	31	31	162.174	9693
6.3	55872	0	20	0	20	20	122.14	9447
6.3	56016	0	17	0	17	17	97.121	9648
6.3	56160	0	14	0	14	14	71.0685	9717
6.3	56304	0	9	0	9	9	31.0108	9873
6.3	56448	0	6	0	6	6	31.0108	9744
6.3	56592	0	6	0	6	6	33.0101	9909
6.3	56736	0	4	0	4	4	0	9966
6.3	56880	0	2	0	2	2	0	9840
6.3	57024	0	1	0	1	1	0	9633
6.3	57168	0	0	0	0	0	0	9807
6.3	57312	0	0	0	0	0	0	10038
6.3	57456	0	0	0	0	0	0	9822
6.3	57600	0	0	0	0	0	0	9861
6.3	57744	0	0	0	0	0	0	9636
6.3	57888	0	0	0	0	0	0	9510
6.3	58032	0	0	0	0	0	0	9453
6.3	58176	0	0	0	0	0	0	9420
6.3	58320	0	0	0	0	0	0	9408
6.3	58464	0	0	0	0	0	0	9861
6.3	58608	0	0	0	0	0	0	9594
6.3	58752	0	0	0	0	0	0	9489
6.3	58896	0	0	0	0	0	0	9615
6.3	59040	0	0	0	0	0	0	9945
6.3	59184	0	0	0	0	0	0	9801
6.3	59328	0	0	0	0	0	0	9621
6.3	59472	0	0	0	0	0	0	9507
6.3	59616	0	0	0	0	0	0	9624
6.3	59760	0	0	0	0	0	0	9591
6.3	59904	0	0	0	0	0	0	9600
6.3	60048	0	0	0	0	0	0	9738
6.3	60192	0	0	0	0	0	0	9831
6.3	60336	0	0	0	0	0	0	9672
6.3	60480	0	0	0	0	0	0	9693
6.3	60624	0	0	0	0	0	0	9912
6.3	60768	0	0	0	0	0	0	9603
6.3	60912	0	0	0	0	0	0	9987
6.3	61056	0	0	0	0	0	0	9807
6.3	61200	0	0	0	0	0	0	9768
6.3	61344	0	0	0	0	0	0	9606
6.3	61488	0	0	0	0	0	0	9612
6.3	61632	0	0	0	0	0	0	9564
6.3	61776	0	0	0	0	0	0	9738
6.3	61920	0	0	0	0	0	0	9831
6.3	62064	0	0	0	0	0	0	9762
6.3	62208	0	0	0	0	0	0	9828
6.3	62352	0	0	0	0	0	0	9801
6.3	62496	0	0	0	0	0	0	9810
6.3	62640	0	0	0	0	0	0	9825
6.3	62784	0	0	0	0	0	0	9597
6.3	62928	0	0	0	0	0	0	9540
6.3	63072	0	0	0	0	0	0	9435
6.3	63216	0	0	0	0	0	0	9480
6.3	63360	0	0	0	0	0	0	9654
6.3	63504	0	0	0	0	0	0	9789
6.3	63648	0	0	0	0	0	0	9831
6.3	63792	0	0	0	0	0	0	9765
6.3	63936	0	0	0	0	0	0	9837
6.3	64080	0	0	0	0	0	0	9342
6.3	64224	0	0	0	0	0	0	9504
6.3	64368	0	0	0	0	0	0	9516
6.3	64512	0	0	0	0	0	0	9675
6.3	64656	0	0	0	0	0	0	9579
6.3	64800	0	0	0	0	0	0	9726
6.3	64944	0	0	0	0	0	0	9717
6.3	65088	0	0	0	0	0	0	9807
6.3	65232	0	0	0	0	0	0	9564
6.3	65376	0	0	0	0	0	0	9645
6.3	65520	0	0	0	0	0	0	9690
6.3	65664	0	0	0	0	0	0	9726
6.3	65808	0	0	0	0	0	0	9681
6.3	65952	0	0	0	0	0	0	9852
6.3	66096	0	0	0	0	0	0	9837
6.3	66240	0	0	0	0	0	0	9867
6.3	66384	0	0	0	0	0	0	9891
6.3	66528	0	0	0	0	0	0	9453
6.3	66672	0	0	0	0	0	0	9531
6.3	66816	0	0	0	0	0	0	9483
6.3	66960	0	0	0	0	0	0	9465
6.3	67104	0	0	0	0	0	0	9783
6.3	67248	0	0	0	0	0	0	9834
6.3	67392	0	0	0	0	0	0	10101
6.3	67536	0	0	0	0	0	0	9963
6.3	67680	0	0	0	0	0	0	9828
6.3	67824	0	0	0	0	0	0	9762
6.3	67968	0	0	0	0	0	0	9795
6.3	68112	0	0	0	0	0	0	9903
6.3	68256	0	0	0	0	0	0	9906
6.3	68400	0	0	0	0	0	0	9984
6.3	68544	0	0	0	0	0	0	9942
6.3	68688	0	0	0	0	0	0	9750
6.3	68832	0	0	0	0	0	0	9765
6.3	68976	0	0	0	0	0	0	9699
6.3	69120	0	0	0	0	0	0	9780
7.3	43344	0	33	0	33	33	299.709	1041
7.3	43488	0	30	0	30	30	262.627	1140
7.3	43632	0	29	0	29	29	258.636	1152
7.3	43776	0	24	0	24	24	245.497	1149
7.3	43920	0	22	0	22	22	221.441	1131
7.3	44064	0	17	0	17	17	170.393	1149
7.3	44208	0	15	0	15	15	167.342	1089
7.3	44352	0	11	0	11	11	126.268	1071
7.3	44496	0	10	0	10	10	107.259	999
7.3	44640	0	9	0	9	9	92.2418	1047
7.3	44784	0	8	0	8	8	85.1947	1110
7.3	44928	0	4	0	4	4	41.0735	1068
7.3	45072	0	3	0	3	3	45.0675	1038
7.3	45216	0	3	0	3	3	39.0782	996
7.3	45360	0	3	0	3	3	28.0479	1023
7.3	45504	0	2	0	2	2	28.0479	1041
7.3	45648	0	1	0	1	1	17.0196	1068
7.3	45792	0	1	0	1	1	15.0222	1017
7.3	45936	0	0	0	0	0	0	1017
7.3	46080	0	0	0	0	0	0	1032
7.3	46224	0	0	0	0	0	0	993
7.3	46368	0	0	0	0	0	0	1089
7.3	46512	0	0	0	0	0	0	1080
7.3	46656	0	0	0	0	0	0	1125
7.3	46800	0	0	0	0	0	0	1104
7.3	46944	0	0	0	0	0	0	1071
7.3	47088	0	0	0	0	0	0	1071
7.3	47232	0	0	0	0	0	0	1122
7.3	47376	0	0	0	0	0	0	1194
7.3	47520	0	0	0	0	0	0	1197
7.3	47664	0	0	0	0	0	0	1131
7.3	47808	0	0	0	0	0	0	1074
7.3	47952	0	0	0	0	0	0	1098
7.3	48096	0	0	0	0	0	0	1098
7.3	48240	0	0	0	0	0	0	1062
7.3	48384	0	0	0	0	0	0	1098
7.3	48528	0	0	0	0	0	0	1104
7.3	48672	0	0	0	0	0	0	1173
7.3	48816	0	0	0	0	0	0	1092
7.3	48960	0	0	0	0	0	0	1200
7.3	49104	0	0	0	0	0	0	1164
7.3	49248	0	0	0	0	0	0	1155
7.3	49392	0	0	0	0	0	0	1221
7.3	49536	0	0	0	0	0	0	1107
7.3	49680	0	0	0	0	0	0	1119
7.3	49824	0	0	0	0	0	0	1098
7.3	49968	0	0	0	0	0	0	1134
7.3	50112	0	0	0	0	0	0	1155
7.3	50256	0	0	0	0	0	0	1173
7.3	50400	0	0	0	0	0	0	1086
7.3	50544	0	0	0	0	0	0	1098
7.3	50688	0	0	0	0	0	0	1053
7.3	50832	0	0	0	0	0	0	1032
7.3	50976	0	0	0	0	0	0	1137
7.3	51120	0	0	0	0	0	0	1020
7.3	51264	0	0	0	0	0	0	1062
7.3	51408	0	0	0	0	0	0	1164
7.3	51552	0	0	0	0	0	0	1134
7.3	51696	0	0	0	0	0	0	1107
7.3	51840	0	0	0	0	0	0	1149
7.3	51984	0	0	0	0	0	0	1194
7.3	52128	0	0	0	0	0	0	1215
7.3	52272	0	0	0	0	0	0	1290
7.3	52416	0	0	0	0	0	0	1260
7.3	52560	0	0	0	0	0	0	1155
7.3	52704	0	0	0	0	0	0	1122
7.3	52848	0	0	0	0	0	0	1080
7.3	52992	0	0	0	0	0	0	1074
7.3	53136	0	0	0	0	0	0	1095
7.3	53280	0	0	0	0	0	0	1044
7.3	53424	0	0	0	0	0	0	1032
7.3	53568	0	0	0	0	0	0	1065
7.3	53712	0	0	0	0	0	0	1098
7.3	53856	0	0	0	0	0	0	1143
7.3	54000	0	0	0	0	0	0	1074
7.3	54144	0	0	0	0	0	0	1071
7.3	54288	0	0	0	0	0	0	1068
7.3	54432	0	0	0	0	0	0	1113
7.3	54576	0	0	0	0	0	0	1047
7.3	54720	0	0	0	0	0	0	1086
7.3	54864	0	0	0	0	0	0	1137
7.3	55008	0	0	0	0	0	0	1071
7.3	55152	0	0	0	0	0	0	1023
7.3	55296	0	0	0	0	0	0	1068
7.3	55440	0	0	0	0	0	0	1188
7.3	55584	0	0	0	0	0	0	1161
7.3	55728	0	0	0	0	0	0	1044
7.3	55872	0	0	0	0	0	0	1038
7.3	56016	0	0	0	0	0	0	1041
7.3	56160	0	0	0	0	0	0	1071
7.3	56304	0	0	0	0	0	0	1116
7.3	56448	0	0	0	0	0	0	1080
7.3	56592	0	0	0	0	0	0	1131
7.3	56736	0	0	0	0	0	0	1176
7.3	56880	0	0	0	0	0	0	1131
7.3	57024	0	0	0	0	0	0	1125
7.3	57168	0	0	0	0	0	0	1080
7.3	57312	0	0	0	0	0	0	1101
7.3	57456	0	0	0	0	0	0	1065
7.3	57600	0	0	0	0	0	0	1095
7.3	57744	0	0	0	0	0	0	1134
7.3	57888	0	0	0	0	0	0	1164
7.3	58032	0	0	0	0	0	0	1086
7.3	58176	0	0	0	0	0	0	1119
7.3	58320	0	0	0	0	0	0	1128
7.3	58464	0	0	0	0	0	0	1143
7.3	58608	0	0	0	0	0	0	1053
7.3	58752	0	0	0	0	0	0	1092
7.3	58896	0	0	0	0	0	0	1149
7.3	59040	0	0	0	0	0	0	1110
7.3	59184	0	0	0	0	0	0	1038
7.3	59328	0	0	0	0	0	0	1173
7.3	59472	0	0	0	0	0	0	1101
7.3	59616	0	0	0	0	0	0	1101
7.3	59760	0	0	0	0	0	0	1098
7.3	59904	0	0	0	0	0	0	1086
7.3	60048	0	0	0	0	0	0	1029
7.3	60192	0	0	0	0	0	0	1083
7.3	60336	0	0	0	0	0	0	1071
7.3	60480	0	0	0	0	0	0	1104
7.3	60624	0	0	0	0	0	0	1005
7.3	60768	0	0	0	0	0	0	1149
7.3	60912	0	0	0	0	0	0	1125
7.3	61056	0	0	0	0	0	0	1104
7.3	61200	0	0	0	0	0	0	1131
7.3	61344	0	0	0	0	0	0	1155
7.3	61488	0	0	0	0	0	0	1101
7.3	61632	0	0	0	0	0	0	1107
7.3	61776	0	0	0	0	0	0	1038
7.3	61920	0	0	0	0	0	0	1104
7.3	62064	0	0	0	0	0	0	1125
7.3	62208	0	0	0	0	0	0	1065
7.3	62352	0	0	0	0	0	0	1092
7.3	62496	0	0	0	0	0	0	1113
7.3	62640	0	0	0	0	0	0	1221
7.3	62784	0	0	0	0	0	0	1269
7.3	62928	0	0	0	0	0	0	1212
7.3	63072	0	0	0	0	0	0	1194
7.3	63216	0	0	0	0	0	0	1158
7.3	63360	0	0	0	0	0	0	1188
7.3	63504	0	0	0	0	0	0	1218
7.3	63648	0	0	0	0	0	0	1158
7.3	63792	0	0	0	0	0	0	1125
7.3	63936	0	0	0	0	0	0	1137
7.3	64080	0	0	0	0	0	0	1113
7.3	64224	0	0	0	0	0	0	1107
7.3	64368	0	0	0	0	0	0	1077
7.3	64512	0	0	0	0	0	0	1092
7.3	64656	0	0	0	0	0	0	1107
7.3	64800	0	0	0	0	0	0	1062
7.3	64944	0	0	0	0	0	0	1173
7.3	65088	0	0	0	0	0	0	1155
7.3	65232	0	0	0	0	0	0	1128
7.3	65376	0	0	0	0	0	0	1143
7.3	65520	0	0	0	0	0	0	1227
7.3	65664	0	0	0	0	0	0	1131
7.3	65808	0	0	0	0	0	0	1116
7.3	65952	0	0	0	0	0	0	1119
7.3	66096	0	0	0	0	0	0	1128
7.3	66240	0	0	0	0	0	0	1083
7.3	66384	0	0	0	0	0	0	1026
7.3	66528	0	0	0	0	0	0	1059
7.3	66672	0	0	0	0	0	0	1065
7.3	66816	0	0	0	0	0	0	1083
7.3	66960	0	0	0	0	0	0	1104
7.3	67104	0	0	0	0	0	0	1176
7.3	67248	0	0	0	0	0	0	1116
7.3	67392	0	0	0	0	0	0	1110
7.3	67536	0	0	0	0	0	0	1173
7.3	67680	0	0	0	0	0	0	1197
7.3	67824	0	0	0	0	0	0	1164
7.3	67968	0	0	0	0	0	0	1200
7.3	68112	0	0	0	0	0	0	1158
7.3	68256	0	0	0	0	0	0	1173
7.3	68400	0	0	0	0	0	0	1068
7.3	68544	0	0	0	0	0	0	1074
7.3	68688	0	0	0	0	0	0	1062
7.3	68832	0	0	0	0	0	0	1068
7.3	68976	0	0	0	0	0	0	1158
7.3	69120	0	0	0	0	0	0	1035
8.2	43344	0	40	0	40	40	207.368	1539
8.2	43488	0	37	0	37	37	165.346	1605
8.2	43632	0	32	0	32	32	124.27	1665
8.2	43776	0	27	0	27	27	127.214	1629
8.2	43920	0	23	0	23	23	115.237	1500
8.2	44064	0	19	0	19	19	102.211	1530
8.2	44208	0	15	0	15	15	118.184	1620
8.2	44352	0	14	0	14	14	63.1329	1503
8.2	44496	0	9	0	9	9	26.0513	1644
8.2	44640	0	7	0	7	7	47.0649	1611
8.2	44784	0	4	0	4	4	13.0256	1650
8.2	44928	0	3	0	3	3	11.0303	1719
8.2	45072	0	3	0	3	3	30.0452	1734
8.2	45216	0	1	0	1	1	0	1620
8.2	45360	0	1	0	1	1	0	1566
8.2	45504	0	1	0	1	1	0	1587
8.2	45648	0	0	0	0	0	0	1620
8.2	45792	0	0	0	0	0	0	1560
8.2	45936	0	0	0	0	0	0	1638
8.2	46080	0	0	0	0	0	0	1578
8.2	46224	0	0	0	0	0	0	1596
8.2	46368	0	0	0	0	0	0	1491
8.2	46512	0	0	0	0	0	0	1575
8.2	46656	0	0	0	0	0	0	1533
8.2	46800	0	0	0	0	0	0	1497
8.2	46944	0	0	0	0	0	0	1473
8.2	47088	0	0	0	0	0	0	1443
8.2	47232	0	0	0	0	0	0	1443
8.2	47376	0	0	0	0	0	0	1500
8.2	47520	0	0	0	0	0	0	1464
8.2	47664	0	0	0	0	0	0	1503
8.2	47808	0	0	0	0	0	0	1428
8.2	47952	0	0	0	0	0	0	1449
8.2	48096	0	0	0	0	0	0	1593
8.2	48240	0	0	0	0	0	0	1539
8.2	48384	0	0	0	0	0	0	1545
8.2	48528	0	0	0	0	0	0	1467
8.2	48672	0	0	0	0	0	0	1521
8.2	48816	0	0	0	0	0	0	1500
8.2	48960	0	0	0	0	0	0	1449
8.2	49104	0	0	0	0	0	0	1500
8.2	49248	0	0	0	0	0	0	1617
8.2	49392	0	0	0	0	0	0	1548
8.2	49536	0	0	0	0	0	0	1437
8.2	49680	0	0	0	0	0	0	1536
8.2	49824	0	0	0	0	0	0	1464
8.2	49968	0	0	0	0	0	0	1458
8.2	50112	0	0	0	0	0	0	1482
8.2	50256	0	0	0	0	0	0	1494
8.2	50400	0	0	0	0	0	0	1563
8.2	50544	0	0	0	0	0	0	1671
8.2	50688	0	0	0	0	0	0	1623
8.2	50832	0	0	0	0	0	0	1551
8.2	50976	0	0	0	0	0	0	1578
8.2	51120	0	0	0	0	0	0	1578
8.2	51264	0	0	0	0	0	0	1578
8.2	51408	0	0	0	0	0	0	1593
8.2	51552	0	0	0	0	0	0	1611
8.2	51696	0	0	0	0	0	0	1626
8.2	51840	0	0	0	0	0	0	1581
8.2	51984	0	0	0	0	0	0	1659
8.2	52128	0	0	0	0	0	0	1587
8.2	52272	0	0	0	0	0	0	1503
8.2	52416	0	0	0	0	0	0	1563
8.2	52560	0	0	0	0	0	0	1590
8.2	52704	0	0	0	0	0	0	1518
8.2	52848	0	0	0	0	0	0	1479
8.2	52992	0	0	0	0	0	0	1449
8.2	53136	0	0	0	0	0	0	1545
8.2	53280	0	0	0	0	0	0	1557
8.2	53424	0	0	0	0	0	0	1656
8.2	53568	0	0	0	0	0	0	1572
8.2	53712	0	0	0	0	0	0	1515
8.2	53856	0	0	0	0	0	0	1497
8.2	54000	0	0	0	0	0	0	1521
8.2	54144	0	0	0	0	0	0	1506
8.2	54288	0	0	0	0	0	0	1470
8.2	54432	0	0	0	0	0	0	1512
8.2	54576	0	0	0	0	0	0	1452
8.2	54720	0	0	0	0	0	0	1506
8.2	54864	0	0	0	0	0	0	1503
8.2	55008	0	0	0	0	0	0	1473
8.2	55152	0	0	0	0	0	0	1560
8.2	55296	0	0	0	0	0	0	1548
8.2	55440	0	0	0	0	0	0	1566
8.2	55584	0	0	0	0	0	0	1536
8.2	55728	0	0	0	0	0	0	1449
8.2	55872	0	0	0	0	0	0	1467
8.2	56016	0	0	0	0	0	0	1521
8.2	56160	0	0	0	0	0	0	1533
8.2	56304	0	0	0	0	0	0	1497
8.2	56448	0	0	0	0	0	0	1572
8.2	56592	0	0	0	0	0	0	1437
8.2	56736	0	0	0	0	0	0	1470
8.2	56880	0	0	0	0	0	0	1467
8.2	57024	0	0	0	0	0	0	1419
8.2	57168	0	0	0	0	0	0	1467
8.2	57312	0	0	0	0	0	0	1476
8.2	57456	0	0	0	0	0	0	1524
8.2	57600	0	0	0	0	0	0	1497
8.2	57744	0	0	0	0	0	0	1527
8.2	57888	0	0	0	0	0	0	1551
8.2	58032	0	0	0	0	0	0	1578
8.2	58176	0	0	0	0	0	0	1512
8.2	58320	0	0	0	0	0	0	1551
8.2	58464	0	0	0	0	0	0	1608
8.2	58608	0	0	0	0	0	0	1530
8.2	58752	0	0	0	0	0	0	1509
8.2	58896	0	0	0	0	0	0	1638
8.2	59040	0	0	0	0	0	0	1584
8.2	59184	0	0	0	0	0	0	1506
8.2	59328	0	0	0	0	0	0	1494
8.2	59472	0	0	0	0	0	0	1347
8.2	59616	0	0	0	0	0	0	1497
8.2	59760	0	0	0	0	0	0	1641
8.2	59904	0	0	0	0	0	0	1518
8.2	60048	0	0	0	0	0	0	1578
8.2	60192	0	0	0	0	0	0	1521
8.2	60336	0	0	0	0	0	0	1500
8.2	60480	0	0	0	0	0	0	1536
8.2	60624	0	0	0	0	0	0	1560
8.2	60768	0	0	0	0	0	0	1611
8.2	60912	0	0	0	0	0	0	1515
8.2	61056	0	0	0	0	0	0	1488
8.2	61200	0	0	0	0	0	0	1551
8.2	61344	0	0	0	0	0	0	1581
8.2	61488	0	0	0	0	0	0	1617
8.2	61632	0	0	0	0	0	0	1524
8.2	61776	0	0	0	0	0	0	1440
8.2	61920	0	0	0	0	0	0	1584
8.2	62064	0	0	0	0	0	0	1578
8.2	62208	0	0	0	0	0	0	1509
8.2	62352	0	0	0	0	0	0	1503
8.2	62496	0	0	0	0	0	0	1590
8.2	62640	0	0	0	0	0	0	1509
8.2	62784	0	0	0	0	0	0	1554
8.2	62928	0	0	0	0	0	0	1560
8.2	63072	0	0	0	0	0	0	1545
8.2	63216	0	0	0	0	0	0	1632
8.2	63360	0	0	0	0	0	0	1518
8.2	63504	0	0	0	0	0	0	1527
8.2	63648	0	0	0	0	0	0	1569
8.2	63792	0	0	0	0	0	0	1572
8.2	63936	0	0	0	0	0	0	1527
8.2	64080	0	0	0	0	0	0	1470
8.2	64224	0	0	0	0	0	0	1569
8.2	64368	0	0	0	0	0	0	1497
8.2	64512	0	0	0	0	0	0	1431
8.2	64656	0	0	0	0	0	0	1452
8.2	64800	0	0	0	0	0	0	1488
8.2	64944	0	0	0	0	0	0	1602
8.2	65088	0	0	0	0	0	0	1521
8.2	65232	0	0	0	0	0	0	1623
8.2	65376	0	0	0	0	0	0	1602
8.2	65520	0	0	0	0	0	0	1626
8.2	65664	0	0	0	0	0	0	1617
8.2	65808	0	0	0	0	0	0	1563
8.2	65952	0	0	0	0	0	0	1521
8.2	66096	0	0	0	0	0	0	1509
8.2	66240	0	0	0	0	0	0	1500
8.2	66384	0	0	0	0	0	0	1515
8.2	66528	0	0	0	0	0	0	1587
8.2	66672	0	0	0	0	0	0	1524
8.2	66816	0	0	0	0	0	0	1608
8.2	66960	0	0	0	0	0	0	1623
8.2	67104	0	0	0	0	0	0	1467
8.2	67248	0	0	0	0	0	0	1542
8.2	67392	0	0	0	0	0	0	1524
8.2	67536	0	0	0	0	0	0	1518
8.2	67680	0	0	0	0	0	0	1572
8.2	67824	0	0	0	0	0	0	1536
8.2	67968	0	0	0	0	0	0	1521
8.2	68112	0	0	0	0	0	0	1539
8.2	68256	0	0	0	0	0	0	1590
8.2	68400	0	0	0	0	0	0	1551
8.2	68544	0	0	0	0	0	0	1536
8.2	68688	0	0	0	0	0	0	1605
8.2	68832	0	0	0	0	0	0	1602
8.2	68976	0	0	0	0	0	0	1599
8.2	69120	0	0	0	0	0	0	1473
9.3	43344	56	226	0	226	282	5812.42	4287
9.3	43488	31	212	0	212	243	4550.2	3992
9.3	43632	7	198	0	198	205	3219.02	3600
9.3	43776	3	176	0	176	179	2897.7	3255
9.3	43920	0	145	0	145	145	2304.44	3200
9.3	44064	0	126	0	126	126	1947.27	3302
9.3	44208	0	107	0	107	107	1695.14	3470
9.3	44352	0	84	0	84	84	1385.91	3479
9.3	44496	0	67	0	67	67	1253.67	3286
9.3	44640	0	58	0	58	58	1106.64	3018
9.3	44784	0	48	0	48	48	842.578	2928
9.3	44928	0	36	0	36	36	664.457	2901
9.3	45072	0	28	0	28	28	557.378	3117
9.3	45216	0	16	0	16	16	335.226	3192
9.3	45360	0	13	0	13	13	262.184	3240
9.3	45504	0	9	0	9	9	185.146	3144
9.3	45648	0	7	0	7	7	153.108	3075
9.3	45792	0	6	0	6	6	122.099	3291
9.3	45936	0	4	0	4	4	84.0635	3192
9.3	46080	0	3	0	3	3	63.0476	3171
9.3	46224	0	2	0	2	2	42.0317	3225
9.3	46368	0	2	0	2	2	42.0317	3120
9.3	46512	0	2	0	2	2	42.0317	3084
9.3	46656	0	2	0	2	2	42.0317	3153
9.3	46800	0	1	0	1	1	21.0159	3285
9.3	46944	0	1	0	1	1	21.0159	3195
9.3	47088	0	1	0	1	1	21.0159	3111
9.3	47232	0	1	0	1	1	21.0159	3162
9.3	47376	0	0	0	0	0	0	3072
9.3	47520	0	0	0	0	0	0	2985
9.3	47664	0	0	0	0	0	0	3141
9.3	47808	0	0	0	0	0	0	3153
9.3	47952	0	0	0	0	0	0	3279
9.3	48096	0	0	0	0	0	0	3255
9.3	48240	0	0	0	0	0	0	3354
9.3	48384	0	0	0	0	0	0	3444
9.3	48528	0	0	0	0	0	0	3243
9.3	48672	0	0	0	0	0	0	3192
9.3	48816	0	0	0	0	0	0	3312
9.3	48960	0	0	0	0	0	0	3288
9.3	49104	0	0	0	0	0	0	3225
9.3	49248	0	0	0	0	0	0	3279
9.3	49392	0	0	0	0	0	0	3288
9.3	49536	0	0	0	0	0	0	3258
9.3	49680	0	0	0	0	0	0	3201
9.3	49824	0	0	0	0	0	0	3279
9.3	49968	0	0	0	0	0	0	3303
9.3	50112	0	0	0	0	0	0	3276
9.3	50256	0	0	0	0	0	0	3291
9.3	50400	0	0	0	0	0	0	3270
9.3	50544	0	0	0	0	0	0	3168
9.3	50688	0	0	0	0	0	0	3156
9.3	50832	0	0	0	0	0	0	3144
9.3	50976	0	0	0	0	0	0	3303
9.3	51120	0	0	0	0	0	0	3366
9.3	51264	0	0	0	0	0	0	3153
9.3	51408	0	0	0	0	0	0	3306
9.3	51552	0	0	0	0	0	0	3279
9.3	51696	0	0	0	0	0	0	3312
9.3	51840	0	0	0	0	0	0	3279
9.3	51984	0	0	0	0	0	0	3405
9.3	52128	0	0	0	0	0	0	3282
9.3	52272	0	0	0	0	0	0	3264
9.3	52416	0	0	0	0	0	0	3210
9.3	52560	0	0	0	0	0	0	3267
9.3	52704	0	0	0	0	0	0	3459
9.3	52848	0	0	0	0	0	0	3306
9.3	52992	0	0	0	0	0	0	3288
9.3	53136	0	0	0	0	0	0	3216
9.3	53280	0	0	0	0	0	0	3405
9.3	53424	0	0	0	0	0	0	3402
9.3	53568	0	0	0	0	0	0	3429
9.3	53712	0	0	0	0	0	0	3402
9.3	53856	0	0	0	0	0	0	3423
9.3	54000	0	0	0	0	0	0	3306
9.3	54144	0	0	0	0	0	0	3324
9.3	54288	0	0	0	0	0	0	3156
9.3	54432	0	0	0	0	0	0	3270
9.3	54576	0	0	0	0	0	0	3216
9.3	54720	0	0	0	0	0	0	3393
9.3	54864	0	0	0	0	0	0	3387
9.3	55008	0	0	0	0	0	0	3321
9.3	55152	0	0	0	0	0	0	3297
9.3	55296	0	0	0	0	0	0	3324
9.3	55440	0	0	0	0	0	0	3390
9.3	55584	0	0	0	0	0	0	3246
9.3	55728	0	0	0	0	0	0	3291
9.3	55872	0	0	0	0	0	0	3348
9.3	56016	0	0	0	0	0	0	3327
9.3	56160	0	0	0	0	0	0	3336
9.3	56304	0	0	0	0	0	0	3345
9.3	56448	0	0	0	0	0	0	3315
9.3	56592	0	0	0	0	0	0	3375
9.3	56736	0	0	0	0	0	0	3351
9.3	56880	0	0	0	0	0	0	3276
9.3	57024	0	0	0	0	0	0	3375
9.3	57168	0	0	0	0	0	0	3240
9.3	57312	0	0	0	0	0	0	3234
9.3	57456	0	0	0	0	0	0	3306
9.3	57600	0	0	0	0	0	0	3213
9.3	57744	0	0	0	0	0	0	3228
9.3	57888	0	0	0	0	0	0	3345
9.3	58032	0	0	0	0	0	0	3372
9.3	58176	0	0	0	0	0	0	3288
9.3	58320	0	0	0	0	0	0	3354
9.3	58464	0	0	0	0	0	0	3099
9.3	58608	0	0	0	0	0	0	3279
9.3	58752	0	0	0	0	0	0	3291
9.3	58896	0	0	0	0	0	0	3168
9.3	59040	0	0	0	0	0	0	3270
9.3	59184	0	0	0	0	0	0	3261
9.3	59328	0	0	0	0	0	0	3291
9.3	59472	0	0	0	0	0	0	3237
9.3	59616	0	0	0	0	0	0	3279
9.3	59760	0	0	0	0	0	0	3204
9.3	59904	0	0	0	0	0	0	3306
9.3	60048	0	0	0	0	0	0	3342
9.3	60192	0	0	0	0	0	0	3342
9.3	60336	0	0	0	0	0	0	3204
9.3	60480	0	0	0	0	0	0	3333
9.3	60624	0	0	0	0	0	0	3354
9.3	60768	0	0	0	0	0	0	3321
9.3	60912	0	0	0	0	0	0	3378
9.3	61056	0	0	0	0	0	0	3348
9.3	61200	0	0	0	0	0	0	3378
9.3	61344	0	0	0	0	0	0	3327
9.3	61488	0	0	0	0	0	0	3498
9.3	61632	0	0	0	0	0	0	3333
9.3	61776	0	0	0	0	0	0	3222
9.3	61920	0	0	0	0	0	0	3276
9.3	62064	0	0	0	0	0	0	3279
9.3	62208	0	0	0	0	0	0	3378
9.3	62352	0	0	0	0	0	0	3309
9.3	62496	0	0	0	0	0	0	3282
9.3	62640	0	0	0	0	0	0	3339
9.3	62784	0	0	0	0	0	0	3327
9.3	62928	0	0	0	0	0	0	3348
9.3	63072	0	0	0	0	0	0	3285
9.3	63216	0	0	0	0	0	0	3207
9.3	63360	0	0	0	0	0	0	3231
9.3	63504	0	0	0	0	0	0	3201
9.3	63648	0	0	0	0	0	0	3243
9.3	63792	0	0	0	0	0	0	3234
9.3	63936	0	0	0	0	0	0	3312
9.3	64080	0	0	0	0	0	0	3243
9.3	64224	0	0	0	0	0	0	3372
9.3	64368	0	0	0	0	0	0	3447
9.3	64512	0	0	0	0	0	0	3297
9.3	64656	0	0	0	0	0	0	3405
9.3	64800	0	0	0	0	0	0	3303
9.3	64944	0	0	0	0	0	0	3408
9.3	65088	0	0	0	0	0	0	3195
9.3	65232	0	0	0	0	0	0	3237
9.3	65376	0	0	0	0	0	0	3249
9.3	65520	0	0	0	0	0	0	3240
9.3	65664	0	0	0	0	0	0	3336
9.3	65808	0	0	0	0	0	0	3375
9.3	65952	0	0	0	0	0	0	3408
9.3	66096	0	0	0	0	0	0	3384
9.3	66240	0	0	0	0	0	0	3417
9.3	66384	0	0	0	0	0	0	3339
9.3	66528	0	0	0	0	0	0	3378
9.3	66672	0	0	0	0	0	0	3411
9.3	66816	0	0	0	0	0	0	3315
9.3	66960	0	0	0	0	0	0	3426
9.3	67104	0	0	0	0	0	0	3456
9.3	67248	0	0	0	0	0	0	3369
9.3	67392	0	0	0	0	0	0	3312
9.3	67536	0	0	0	0	0	0	3285
9.3	67680	0	0	0	0	0	0	3108
9.3	67824	0	0	0	0	0	0	3345
9.3	67968	0	0	0	0	0	0	3372
9.3	68112	0	0	0	0	0	0	3441
9.3	68256	0	0	0	0	0	0	3318
9.3	68400	0	0	0	0	0	0	3291
9.3	68544	0	0	0	0	0	0	3345
9.3	68688	0	0	0	0	0	0	3309
9.3	68832	0	0	0	0	0	0	3189
9.3	68976	0	0	0	0	0	0	3234
9.3	69120	0	0	0	0	0	0	3324
10.2	43344	0	62	0	62	62	307.801	1194
10.2	43488	0	60	0	60	60	329.744	1206
10.2	43632	0	54	0	54	54	302.751	1248
10.2	43776	0	51	0	51	51	346.657	1224
10.2	43920	0	45	0	45	45	331.634	1200
10.2	44064	0	39	0	39	39	303.587	1134
10.2	44208	0	34	0	34	34	277.535	1149
10.2	44352	0	31	0	31	31	284.472	1200
10.2	44496	0	27	0	27	27	233.52	1152
10.2	44640	0	26	0	26	26	240.454	1110
10.2	44784	0	23	0	23	23	209.464	1143
10.2	44928	0	17	0	17	17	192.342	1248
10.2	45072	0	14	0	14	14	135.301	1119
10.2	45216	0	14	0	14	14	135.301	1179
10.2	45360	0	10	0	10	10	94.2284	1212
10.2	45504	0	8	0	8	8	91.1795	1272
10.2	45648	0	6	0	6	6	78.1538	1221
10.2	45792	0	6	0	6	6	72.1678	1170
10.2	45936	0	5	0	5	5	59.1422	1242
10.2	46080	0	3	0	3	3	39.0769	1188
10.2	46224	0	2	0	2	2	24.0559	1146
10.2	46368	0	2	0	2	2	24.0559	1230
10.2	46512	0	1	0	1	1	13.0256	1254
10.2	46656	0	1	0	1	1	11.0303	1065
10.2	46800	0	1	0	1	1	13.0256	1029
10.2	46944	0	1	0	1	1	11.0303	987
10.2	47088	0	1	0	1	1	11.0303	1101
10.2	47232	0	0	0	0	0	0	1143
10.2	47376	0	0	0	0	0	0	1071
10.2	47520	0	0	0	0	0	0	1047
10.2	47664	0	0	0	0	0	0	1104
10.2	47808	0	0	0	0	0	0	1080
10.2	47952	0	0	0	0	0	0	984
10.2	48096	0	0	0	0	0	0	1005
10.2	48240	0	0	0	0	0	0	1050
10.2	48384	0	0	0	0	0	0	981
10.2	48528	0	0	0	0	0	0	1017
10.2	48672	0	0	0	0	0	0	1071
10.2	48816	0	0	0	0	0	0	1050
10.2	48960	0	0	0	0	0	0	1071
10.2	49104	0	0	0	0	0	0	1098
10.2	49248	0	0	0	0	0	0	1107
10.2	49392	0	0	0	0	0	0	1167
10.2	49536	0	0	0	0	0	0	1071
10.2	49680	0	0	0	0	0	0	1026
10.2	49824	0	0	0	0	0	0	1101
10.2	49968	0	0	0	0	0	0	1077
10.2	50112	0	0	0	0	0	0	1080
10.2	50256	0	0	0	0	0	0	1077
10.2	50400	0	0	0	0	0	0	1038
10.2	50544	0	0	0	0	0	0	1092
10.2	50688	0	0	0	0	0	0	1212
10.2	50832	0	0	0	0	0	0	1191
10.2	50976	0	0	0	0	0	0	1164
10.2	51120	0	0	0	0	0	0	1230
10.2	51264	0	0	0	0	0	0	1206
10.2	51408	0	0	0	0	0	0	1224
10.2	51552	0	0	0	0	0	0	1182
10.2	51696	0	0	0	0	0	0	1104
10.2	51840	0	0	0	0	0	0	1050
10.2	51984	0	0	0	0	0	0	1068
10.2	52128	0	0	0	0	0	0	1092
10.2	52272	0	0	0	0	0	0	1140
10.2	52416	0	0	0	0	0	0	1164
10.2	52560	0	0	0	0	0	0	1134
10.2	52704	0	0	0	0	0	0	1161
10.2	52848	0	0	0	0	0	0	1140
10.2	52992	0	0	0	0	0	0	1152
10.2	53136	0	0	0	0	0	0	1086
10.2	53280	0	0	0	0	0	0	1134
10.2	53424	0	0	0	0	0	0	1134
10.2	53568	0	0	0	0	0	0	1212
10.2	53712	0	0	0	0	0	0	1068
10.2	53856	0	0	0	0	0	0	1095
10.2	54000	0	0	0	0	0	0	1176
10.2	54144	0	0	0	0	0	0	1137
10.2	54288	0	0	0	0	0	0	1125
10.2	54432	0	0	0	0	0	0	1053
10.2	54576	0	0	0	0	0	0	1077
10.2	54720	0	0	0	0	0	0	1164
10.2	54864	0	0	0	0	0	0	1086
10.2	55008	0	0	0	0	0	0	1113
10.2	55152	0	0	0	0	0	0	1035
10.2	55296	0	0	0	0	0	0	1089
10.2	55440	0	0	0	0	0	0	1125
10.2	55584	0	0	0	0	0	0	1119
10.2	55728	0	0	0	0	0	0	1131
10.2	55872	0	0	0	0	0	0	1026
10.2	56016	0	0	0	0	0	0	1038
10.2	56160	0	0	0	0	0	0	1035
10.2	56304	0	0	0	0	0	0	1053
10.2	56448	0	0	0	0	0	0	1077
10.2	56592	0	0	0	0	0	0	1167
10.2	56736	0	0	0	0	0	0	1131
10.2	56880	0	0	0	0	0	0	1116
10.2	57024	0	0	0	0	0	0	1113
10.2	57168	0	0	0	0	0	0	1200
10.2	57312	0	0	0	0	0	0	1071
10.2	57456	0	0	0	0	0	0	1116
10.2	57600	0	0	0	0	0	0	1092
10.2	57744	0	0	0	0	0	0	1170
10.2	57888	0	0	0	0	0	0	1188
10.2	58032	0	0	0	0	0	0	1047
10.2	58176	0	0	0	0	0	0	1128
10.2	58320	0	0	0	0	0	0	1164
10.2	58464	0	0	0	0	0	0	1107
10.2	58608	0	0	0	0	0	0	1125
10.2	58752	0	0	0	0	0	0	1122
10.2	58896	0	0	0	0	0	0	1179
10.2	59040	0	0	0	0	0	0	1104
10.2	59184	0	0	0	0	0	0	1065
10.2	59328	0	0	0	0	0	0	1143
10.2	59472	0	0	0	0	0	0	1182
10.2	59616	0	0	0	0	0	0	1125
10.2	59760	0	0	0	0	0	0	1083
10.2	59904	0	0	0	0	0	0	1155
10.2	60048	0	0	0	0	0	0	1101
10.2	60192	0	0	0	0	0	0	1164
10.2	60336	0	0	0	0	0	0	1107
10.2	60480	0	0	0	0	0	0	1083
10.2	60624	0	0	0	0	0	0	1056
10.2	60768	0	0	0	0	0	0	1092
10.2	60912	0	0	0	0	0	0	1125
10.2	61056	0	0	0	0	0	0	1200
10.2	61200	0	0	0	0	0	0	1197
10.2	61344	0	0	0	0	0	0	1092
10.2	61488	0	0	0	0	0	0	1062
10.2	61632	0	0	0	0	0	0	1050
10.2	61776	0	0	0	0	0	0	1017
10.2	61920	0	0	0	0	0	0	1122
10.2	62064	0	0	0	0	0	0	1059
10.2	62208	0	0	0	0	0	0	1137
10.2	62352	0	0	0	0	0	0	1059
10.2	62496	0	0	0	0	0	0	1092
10.2	62640	0	0	0	0	0	0	1119
10.2	62784	0	0	0	0	0	0	1047
10.2	62928	0	0	0	0	0	0	1011
10.2	63072	0	0	0	0	0	0	981
10.2	63216	0	0	0	0	0	0	1044
10.2	63360	0	0	0	0	0	0	1053
10.2	63504	0	0	0	0	0	0	1038
10.2	63648	0	0	0	0	0	0	1140
10.2	63792	0	0	0	0	0	0	1134
10.2	63936	0	0	0	0	0	0	1032
10.2	64080	0	0	0	0	0	0	1116
10.2	64224	0	0	0	0	0	0	1143
10.2	64368	0	0	0	0	0	0	1134
10.2	64512	0	0	0	0	0	0	1095
10.2	64656	0	0	0	0	0	0	1143
10.2	64800	0	0	0	0	0	0	1095
10.2	64944	0	0	0	0	0	0	1116
10.2	65088	0	0	0	0	0	0	1077
10.2	65232	0	0	0	0	0	0	1128
10.2	65376	0	0	0	0	0	0	1113
10.2	65520	0	0	0	0	0	0	1110
10.2	65664	0	0	0	0	0	0	1095
10.2	65808	0	0	0	0	0	0	1191
10.2	65952	0	0	0	0	0	0	1176
10.2	66096	0	0	0	0	0	0	1197
10.2	66240	0	0	0	0	0	0	1098
10.2	66384	0	0	0	0	0	0	1164
10.2	66528	0	0	0	0	0	0	1083
10.2	66672	0	0	0	0	0	0	1095
10.2	66816	0	0	0	0	0	0	1116
10.2	66960	0	0	0	0	0	0	1125
10.2	67104	0	0	0	0	0	0	1083
10.2	67248	0	0	0	0	0	0	1050
10.2	67392	0	0	0	0	0	0	1095
10.2	67536	0	0	0	0	0	0	1137
10.2	67680	0	0	0	0	0	0	1212
10.2	67824	0	0	0	0	0	0	1173
10.2	67968	0	0	0	0	0	0	1209
10.2	68112	0	0	0	0	0	0	1140
10.2	68256	0	0	0	0	0	0	1104
10.2	68400	0	0	0	0	0	0	1068
10.2	68544	0	0	0	0	0	0	1125
10.2	68688	0	0	0	0	0	0	1125
10.2	68832	0	0	0	0	0	0	1203
10.2	68976	0	0	0	0	0	0	1041
10.2	69120	0	0	0	0	0	0	1119
11.1	43344	0	30	0	30	30	55.1515	879
11.1	43488	0	29	0	29	29	51.165	759
11.1	43632	0	28	0	28	28	194.575	822
11.1	43776	0	28	0	28	28	51.165	834
11.1	43920	0	26	0	26	26	44.1212	780
11.1	44064	0	25	0	25	25	44.1254	849
11.1	44208	0	22	0	22	22	33.0909	810
11.1	44352	0	17	0	17	17	11.0303	789
11.1	44496	0	12	0	12	12	0	825
11.1	44640	0	11	0	11	11	0	900
11.1	44784	0	10	0	10	10	0	798
11.1	44928	0	7	0	7	7	33.0909	804
11.1	45072	0	7	0	7	7	0	762
11.1	45216	0	6	0	6	6	37.0828	774
11.1	45360	0	6	0	6	6	0	807
11.1	45504	0	5	0	5	5	18.0741	753
11.1	45648	0	5	0	5	5	18.0741	768
11.1	45792	0	4	0	4	4	0	795
11.1	45936	0	3	0	3	3	0	843
11.1	46080	0	1	0	1	1	0	735
11.1	46224	0	0	0	0	0	0	813
11.1	46368	0	0	0	0	0	0	831
11.1	46512	0	0	0	0	0	0	894
11.1	46656	0	0	0	0	0	0	837
11.1	46800	0	0	0	0	0	0	849
11.1	46944	0	0	0	0	0	0	813
11.1	47088	0	0	0	0	0	0	774
11.1	47232	0	0	0	0	0	0	756
11.1	47376	0	0	0	0	0	0	786
11.1	47520	0	0	0	0	0	0	852
11.1	47664	0	0	0	0	0	0	828
11.1	47808	0	0	0	0	0	0	780
11.1	47952	0	0	0	0	0	0	753
11.1	48096	0	0	0	0	0	0	798
11.1	48240	0	0	0	0	0	0	816
11.1	48384	0	0	0	0	0	0	771
11.1	48528	0	0	0	0	0	0	738
11.1	48672	0	0	0	0	0	0	768
11.1	48816	0	0	0	0	0	0	795
11.1	48960	0	0	0	0	0	0	792
11.1	49104	0	0	0	0	0	0	786
11.1	49248	0	0	0	0	0	0	789
11.1	49392	0	0	0	0	0	0	795
11.1	49536	0	0	0	0	0	0	759
11.1	49680	0	0	0	0	0	0	804
11.1	49824	0	0	0	0	0	0	771
11.1	49968	0	0	0	0	0	0	744
11.1	50112	0	0	0	0	0	0	735
11.1	50256	0	0	0	0	0	0	792
11.1	50400	0	0	0	0	0	0	738
11.1	50544	0	0	0	0	0	0	783
11.1	50688	0	0	0	0	0	0	765
11.1	50832	0	0	0	0	0	0	828
11.1	50976	0	0	0	0	0	0	843
11.1	51120	0	0	0	0	0	0	792
11.1	51264	0	0	0	0	0	0	783
11.1	51408	0	0	0	0	0	0	732
11.1	51552	0	0	0	0	0	0	801
11.1	51696	0	0	0	0	0	0	759
11.1	51840	0	0	0	0	0	0	753
11.1	51984	0	0	0	0	0	0	732
11.1	52128	0	0	0	0	0	0	768
11.1	52272	0	0	0	0	0	0	825
11.1	52416	0	0	0	0	0	0	840
11.1	52560	0	0	0	0	0	0	780
11.1	52704	0	0	0	0	0	0	789
11.1	52848	0	0	0	0	0	0	738
11.1	52992	0	0	0	0	0	0	804
11.1	53136	0	0	0	0	0	0	759
11.1	53280	0	0	0	0	0	0	747
11.1	53424	0	0	0	0	0	0	807
11.1	53568	0	0	0	0	0	0	789
11.1	53712	0	0	0	0	0	0	768
11.1	53856	0	0	0	0	0	0	807
11.1	54000	0	0	0	0	0	0	801
11.1	54144	0	0	0	0	0	0	759
11.1	54288	0	0	0	0	0	0	747
11.1	54432	0	0	0	0	0	0	822
11.1	54576	0	0	0	0	0	0	762
11.1	54720	0	0	0	0	0	0	810
11.1	54864	0	0	0	0	0	0	789
11.1	55008	0	0	0	0	0	0	765
11.1	55152	0	0	0	0	0	0	780
11.1	55296	0	0	0	0	0	0	777
11.1	55440	0	0	0	0	0	0	837
11.1	55584	0	0	0	0	0	0	819
11.1	55728	0	0	0	0	0	0	768
11.1	55872	0	0	0	0	0	0	765
11.1	56016	0	0	0	0	0	0	786
11.1	56160	0	0	0	0	0	0	852
11.1	56304	0	0	0	0	0	0	783
11.1	56448	0	0	0	0	0	0	831
11.1	56592	0	0	0	0	0	0	846
11.1	56736	0	0	0	0	0	0	843
11.1	56880	0	0	0	0	0	0	903
11.1	57024	0	0	0	0	0	0	843
11.1	57168	0	0	0	0	0	0	831
11.1	57312	0	0	0	0	0	0	831
11.1	57456	0	0	0	0	0	0	810
11.1	57600	0	0	0	0	0	0	792
11.1	57744	0	0	0	0	0	0	882
11.1	57888	0	0	0	0	0	0	927
11.1	58032	0	0	0	0	0	0	870
11.1	58176	0	0	0	0	0	0	888
11.1	58320	0	0	0	0	0	0	936
11.1	58464	0	0	0	0	0	0	897
11.1	58608	0	0	0	0	0	0	801
11.1	58752	0	0	0	0	0	0	843
11.1	58896	0	0	0	0	0	0	777
11.1	59040	0	0	0	0	0	0	861
11.1	59184	0	0	0	0	0	0	735
11.1	59328	0	0	0	0	0	0	804
11.1	59472	0	0	0	0	0	0	795
11.1	59616	0	0	0	0	0	0	846
11.1	59760	0	0	0	0	0	0	783
11.1	59904	0	0	0	0	0	0	834
11.1	60048	0	0	0	0	0	0	813
11.1	60192	0	0	0	0	0	0	825
11.1	60336	0	0	0	0	0	0	840
11.1	60480	0	0	0	0	0	0	744
11.1	60624	0	0	0	0	0	0	789
11.1	60768	0	0	0	0	0	0	828
11.1	60912	0	0	0	0	0	0	792
11.1	61056	0	0	0	0	0	0	825
11.1	61200	0	0	0	0	0	0	780
11.1	61344	0	0	0	0	0	0	780
11.1	61488	0	0	0	0	0	0	813
11.1	61632	0	0	0	0	0	0	840
11.1	61776	0	0	0	0	0	0	888
11.1	61920	0	0	0	0	0	0	873
11.1	62064	0	0	0	0	0	0	828
11.1	62208	0	0	0	0	0	0	780
11.1	62352	0	0	0	0	0	0	801
11.1	62496	0	0	0	0	0	0	843
11.1	62640	0	0	0	0	0	0	810
11.1	62784	0	0	0	0	0	0	876
11.1	62928	0	0	0	0	0	0	915
11.1	63072	0	0	0	0	0	0	897
11.1	63216	0	0	0	0	0	0	807
11.1	63360	0	0	0	0	0	0	783
11.1	63504	0	0	0	0	0	0	774
11.1	63648	0	0	0	0	0	0	795
11.1	63792	0	0	0	0	0	0	846
11.1	63936	0	0	0	0	0	0	813
11.1	64080	0	0	0	0	0	0	768
11.1	64224	0	0	0	0	0	0	810
11.1	64368	0	0	0	0	0	0	789
11.1	64512	0	0	0	0	0	0	792
11.1	64656	0	0	0	0	0	0	864
11.1	64800	0	0	0	0	0	0	804
11.1	64944	0	0	0	0	0	0	891
11.1	65088	0	0	0	0	0	0	804
11.1	65232	0	0	0	0	0	0	882
11.1	65376	0	0	0	0	0	0	876
11.1	65520	0	0	0	0	0	0	843
11.1	65664	0	0	0	0	0	0	741
11.1	65808	0	0	0	0	0	0	753
11.1	65952	0	0	0	0	0	0	801
11.1	66096	0	0	0	0	0	0	840
11.1	66240	0	0	0	0	0	0	840
11.1	66384	0	0	0	0	0	0	867
11.1	66528	0	0	0	0	0	0	786
11.1	66672	0	0	0	0	0	0	765
11.1	66816	0	0	0	0	0	0	810
11.1	66960	0	0	0	0	0	0	795
11.1	67104	0	0	0	0	0	0	819
11.1	67248	0	0	0	0	0	0	852
11.1	67392	0	0	0	0	0	0	828
11.1	67536	0	0	0	0	0	0	915
11.1	67680	0	0	0	0	0	0	945
11.1	67824	0	0	0	0	0	0	864
11.1	67968	0	0	0	0	0	0	906
11.1	68112	0	0	0	0	0	0	846
11.1	68256	0	0	0	0	0	0	873
11.1	68400	0	0	0	0	0	0	900
11.1	68544	0	0	0	0	0	0	885
11.1	68688	0	0	0	0	0	0	822
11.1	68832	0	0	0	0	0	0	723
11.1	68976	0	0	0	0	0	0	786
11.1	69120	0	0	0	0	0	0	843
12.3	43344	0	27	0	27	27	22.0606	1563
12.3	43488	0	26	0	26	26	22.0606	1626
12.3	43632	0	26	0	26	26	22.0606	1668
12.3	43776	0	24	0	24	24	11.0303	1656
12.3	43920	0	23	0	23	23	13.0256	1551
12.3	44064	0	19	0	19	19	0	1563
12.3	44208	0	18	0	18	18	0	1554
12.3	44352	0	18	0	18	18	0	1599
12.3	44496	0	14	0	14	14	0	1629
12.3	44640	0	12	0	12	12	0	1578
12.3	44784	0	11	0	11	11	0	1650
12.3	44928	0	7	0	7	7	0	1620
12.3	45072	0	7	0	7	7	0	1476
12.3	45216	0	7	0	7	7	0	1560
12.3	45360	0	5	0	5	5	0	1602
12.3	45504	0	4	0	4	4	0	1623
12.3	45648	0	2	0	2	2	0	1482
12.3	45792	0	1	0	1	1	0	1536
12.3	45936	0	1	0	1	1	0	1503
[truncated: 34,001 more rows]
