# Supplementary material for: GEODE: an in silico tool that translates in vitro to in vivo predictions of tuberculosis antibiotic combination efficacy
Source: Front Pharmacol. 2025 Oct 17;16:1639673. doi: 10.3389/fphar.2025.1639673 (PMC12575316; doi:10.3389/fphar.2025.1639673)
Supplement: Supplementary file 2 [file Supplementaryfile4.zip › simulation_data/readme.txt]

This folder contains simulation data for all stress conditions (15 total), all regimens (5 total) and a control case for the model with no bacterial burden effect.

Each csv file contains the following columns:

exp: Granuloma ID (200 unique exp in each csv file corresponding to our in silico granuloma library with 200 granulomas)
"time": simulation time step (note that each time step corresponds to 10 minutes and the earliest time step is 43200 as dosing starts at day 300)
"Int.Mtb.": number of intracellular bacteria
"Ext.Mtb.": number of extracellular bacteria (replicating+nonreplicating)
"repExtMtb": number of replicating-extracellular bacteria
"NonReplExt.Mtb.": number of nonreplicating-extracellular bacteria
"TotMtb.": total bacteria (intracellular+extracellular)
"TotMtbInGranScaledRing": total bacteria number scaled to 3D
"TotPethot": FDG avidity
