# Supplementary material for: GEODE: an in silico tool that translates in vitro to in vivo predictions of tuberculosis antibiotic combination efficacy
Source: Front Pharmacol. 2025 Oct 17;16:1639673. doi: 10.3389/fphar.2025.1639673 (PMC12575316; doi:10.3389/fphar.2025.1639673)
Supplement: Supplementary file 2 [file Supplementaryfile4.zip › simulation_data/HRZM-NNNH-max.csv]

exp	time	Int.Mtb.	Ext.Mtb.	repExtMtb	NonReplExt.Mtb.	TotMtb.	TotMtbInGranScaledRing	TotPethot
2.2	43344	0	18	0	18	18	105.259	984
2.2	43488	0	14	0	14	14	109.254	981
2.2	43632	0	10	0	10	10	79.2162	1038
2.2	43776	0	6	0	6	6	50.1118	1170
2.2	43920	0	6	0	6	6	24.0559	1140
2.2	44064	0	5	0	5	5	41.0747	1065
2.2	44208	0	2	0	2	2	0	1059
2.2	44352	0	2	0	2	2	0	1122
2.2	44496	0	2	0	2	2	0	1077
2.2	44640	0	2	0	2	2	0	1071
2.2	44784	0	2	0	2	2	0	1011
2.2	44928	0	2	0	2	2	0	1065
2.2	45072	0	2	0	2	2	0	1041
2.2	45216	0	1	0	1	1	0	1032
2.2	45360	0	1	0	1	1	0	1041
2.2	45504	0	0	0	0	0	0	1047
2.2	45648	0	0	0	0	0	0	1074
2.2	45792	0	0	0	0	0	0	1116
2.2	45936	0	0	0	0	0	0	1212
2.2	46080	0	0	0	0	0	0	1143
2.2	46224	0	0	0	0	0	0	1149
2.2	46368	0	0	0	0	0	0	1053
2.2	46512	0	0	0	0	0	0	1122
2.2	46656	0	0	0	0	0	0	1125
2.2	46800	0	0	0	0	0	0	1116
2.2	46944	0	0	0	0	0	0	999
2.2	47088	0	0	0	0	0	0	951
2.2	47232	0	0	0	0	0	0	996
2.2	47376	0	0	0	0	0	0	1071
2.2	47520	0	0	0	0	0	0	1101
2.2	47664	0	0	0	0	0	0	981
2.2	47808	0	0	0	0	0	0	1014
2.2	47952	0	0	0	0	0	0	1080
2.2	48096	0	0	0	0	0	0	1071
2.2	48240	0	0	0	0	0	0	1101
2.2	48384	0	0	0	0	0	0	1017
2.2	48528	0	0	0	0	0	0	1014
2.2	48672	0	0	0	0	0	0	1095
2.2	48816	0	0	0	0	0	0	1083
2.2	48960	0	0	0	0	0	0	1095
2.2	49104	0	0	0	0	0	0	1008
2.2	49248	0	0	0	0	0	0	1029
2.2	49392	0	0	0	0	0	0	1011
2.2	49536	0	0	0	0	0	0	1065
2.2	49680	0	0	0	0	0	0	1023
2.2	49824	0	0	0	0	0	0	942
2.2	49968	0	0	0	0	0	0	972
2.2	50112	0	0	0	0	0	0	1008
2.2	50256	0	0	0	0	0	0	1122
2.2	50400	0	0	0	0	0	0	978
2.2	50544	0	0	0	0	0	0	1059
2.2	50688	0	0	0	0	0	0	1080
2.2	50832	0	0	0	0	0	0	1065
2.2	50976	0	0	0	0	0	0	1083
2.2	51120	0	0	0	0	0	0	1032
2.2	51264	0	0	0	0	0	0	1035
2.2	51408	0	0	0	0	0	0	1146
2.2	51552	0	0	0	0	0	0	1065
2.2	51696	0	0	0	0	0	0	1065
2.2	51840	0	0	0	0	0	0	1065
2.2	51984	0	0	0	0	0	0	1038
2.2	52128	0	0	0	0	0	0	921
2.2	52272	0	0	0	0	0	0	1011
2.2	52416	0	0	0	0	0	0	1005
2.2	52560	0	0	0	0	0	0	1083
2.2	52704	0	0	0	0	0	0	1020
2.2	52848	0	0	0	0	0	0	921
2.2	52992	0	0	0	0	0	0	1011
2.2	53136	0	0	0	0	0	0	987
2.2	53280	0	0	0	0	0	0	1008
2.2	53424	0	0	0	0	0	0	1053
2.2	53568	0	0	0	0	0	0	960
2.2	53712	0	0	0	0	0	0	966
2.2	53856	0	0	0	0	0	0	1014
2.2	54000	0	0	0	0	0	0	1041
2.2	54144	0	0	0	0	0	0	1083
2.2	54288	0	0	0	0	0	0	1050
2.2	54432	0	0	0	0	0	0	1068
2.2	54576	0	0	0	0	0	0	1041
2.2	54720	0	0	0	0	0	0	1029
2.2	54864	0	0	0	0	0	0	1038
2.2	55008	0	0	0	0	0	0	1104
2.2	55152	0	0	0	0	0	0	1059
2.2	55296	0	0	0	0	0	0	1053
2.2	55440	0	0	0	0	0	0	1005
2.2	55584	0	0	0	0	0	0	1029
2.2	55728	0	0	0	0	0	0	1035
2.2	55872	0	0	0	0	0	0	1068
2.2	56016	0	0	0	0	0	0	996
2.2	56160	0	0	0	0	0	0	1092
2.2	56304	0	0	0	0	0	0	1044
2.2	56448	0	0	0	0	0	0	1029
2.2	56592	0	0	0	0	0	0	1071
2.2	56736	0	0	0	0	0	0	993
2.2	56880	0	0	0	0	0	0	933
2.2	57024	0	0	0	0	0	0	927
2.2	57168	0	0	0	0	0	0	1020
2.2	57312	0	0	0	0	0	0	987
2.2	57456	0	0	0	0	0	0	999
2.2	57600	0	0	0	0	0	0	993
2.2	57744	0	0	0	0	0	0	999
2.2	57888	0	0	0	0	0	0	1011
2.2	58032	0	0	0	0	0	0	1047
2.2	58176	0	0	0	0	0	0	1029
2.2	58320	0	0	0	0	0	0	1059
2.2	58464	0	0	0	0	0	0	1173
2.2	58608	0	0	0	0	0	0	1098
2.2	58752	0	0	0	0	0	0	1140
2.2	58896	0	0	0	0	0	0	963
2.2	59040	0	0	0	0	0	0	987
2.2	59184	0	0	0	0	0	0	900
2.2	59328	0	0	0	0	0	0	927
2.2	59472	0	0	0	0	0	0	993
2.2	59616	0	0	0	0	0	0	981
2.2	59760	0	0	0	0	0	0	978
2.2	59904	0	0	0	0	0	0	1017
2.2	60048	0	0	0	0	0	0	957
2.2	60192	0	0	0	0	0	0	999
2.2	60336	0	0	0	0	0	0	1020
2.2	60480	0	0	0	0	0	0	1038
2.2	60624	0	0	0	0	0	0	1038
2.2	60768	0	0	0	0	0	0	975
2.2	60912	0	0	0	0	0	0	1014
2.2	61056	0	0	0	0	0	0	1023
2.2	61200	0	0	0	0	0	0	1071
2.2	61344	0	0	0	0	0	0	1005
2.2	61488	0	0	0	0	0	0	1065
2.2	61632	0	0	0	0	0	0	1050
2.2	61776	0	0	0	0	0	0	987
2.2	61920	0	0	0	0	0	0	1080
2.2	62064	0	0	0	0	0	0	1056
2.2	62208	0	0	0	0	0	0	1077
2.2	62352	0	0	0	0	0	0	1065
2.2	62496	0	0	0	0	0	0	1047
2.2	62640	0	0	0	0	0	0	1047
2.2	62784	0	0	0	0	0	0	1074
2.2	62928	0	0	0	0	0	0	984
2.2	63072	0	0	0	0	0	0	1041
2.2	63216	0	0	0	0	0	0	1038
2.2	63360	0	0	0	0	0	0	999
2.2	63504	0	0	0	0	0	0	987
2.2	63648	0	0	0	0	0	0	1068
2.2	63792	0	0	0	0	0	0	1017
2.2	63936	0	0	0	0	0	0	999
2.2	64080	0	0	0	0	0	0	1023
2.2	64224	0	0	0	0	0	0	1107
2.2	64368	0	0	0	0	0	0	960
2.2	64512	0	0	0	0	0	0	1020
2.2	64656	0	0	0	0	0	0	1029
2.2	64800	0	0	0	0	0	0	999
2.2	64944	0	0	0	0	0	0	1083
2.2	65088	0	0	0	0	0	0	1014
2.2	65232	0	0	0	0	0	0	1023
2.2	65376	0	0	0	0	0	0	963
2.2	65520	0	0	0	0	0	0	1008
2.2	65664	0	0	0	0	0	0	1083
2.2	65808	0	0	0	0	0	0	1140
2.2	65952	0	0	0	0	0	0	1101
2.2	66096	0	0	0	0	0	0	1137
2.2	66240	0	0	0	0	0	0	1104
2.2	66384	0	0	0	0	0	0	1044
2.2	66528	0	0	0	0	0	0	1134
2.2	66672	0	0	0	0	0	0	1110
2.2	66816	0	0	0	0	0	0	1056
2.2	66960	0	0	0	0	0	0	1041
2.2	67104	0	0	0	0	0	0	1020
2.2	67248	0	0	0	0	0	0	1056
2.2	67392	0	0	0	0	0	0	969
2.2	67536	0	0	0	0	0	0	969
2.2	67680	0	0	0	0	0	0	993
2.2	67824	0	0	0	0	0	0	1050
2.2	67968	0	0	0	0	0	0	1044
2.2	68112	0	0	0	0	0	0	1011
2.2	68256	0	0	0	0	0	0	1020
2.2	68400	0	0	0	0	0	0	1002
2.2	68544	0	0	0	0	0	0	1146
2.2	68688	0	0	0	0	0	0	1080
2.2	68832	0	0	0	0	0	0	1017
2.2	68976	0	0	0	0	0	0	1053
2.2	69120	0	0	0	0	0	0	1005
3.2	43344	0	366	0	366	366	3135.41	3183
3.2	43488	0	339	0	339	339	2776.35	3261
3.2	43632	0	302	0	302	302	2510.44	3180
3.2	43776	0	276	0	276	276	2298.18	3312
3.2	43920	0	253	0	253	253	2094.16	3186
3.2	44064	0	223	0	223	223	1771.31	3111
3.2	44208	0	194	0	194	194	1500.24	3180
3.2	44352	0	181	0	181	181	1410.09	3162
3.2	44496	0	157	0	157	157	1150.01	3246
3.2	44640	0	133	0	133	133	983.849	3252
3.2	44784	0	108	0	108	108	761.186	3084
3.2	44928	0	84	0	84	84	627.914	3201
3.2	45072	0	68	0	68	68	484.942	3246
3.2	45216	0	54	0	54	54	401.452	3342
3.2	45360	0	38	0	38	38	278.373	3156
3.2	45504	0	27	0	27	27	179.969	3186
3.2	45648	0	14	0	14	14	78.0115	3183
3.2	45792	0	9	0	9	9	48.6485	3060
3.2	45936	0	6	0	6	6	32.5118	3072
3.2	46080	0	5	0	5	5	29.4007	3075
3.2	46224	0	4	0	4	4	22.734	3102
3.2	46368	0	4	0	4	4	24.2963	3216
3.2	46512	0	2	0	2	2	14.1414	3108
3.2	46656	0	2	0	2	2	10.3704	3102
3.2	46800	0	2	0	2	2	12.1481	3057
3.2	46944	0	1	0	1	1	9.03704	3087
3.2	47088	0	1	0	1	1	11.0303	3330
3.2	47232	0	0	0	0	0	0	3414
3.2	47376	0	0	0	0	0	0	3252
3.2	47520	0	0	0	0	0	0	3345
3.2	47664	0	0	0	0	0	0	3042
3.2	47808	0	0	0	0	0	0	2991
3.2	47952	0	0	0	0	0	0	3105
3.2	48096	0	0	0	0	0	0	3276
3.2	48240	0	0	0	0	0	0	3087
3.2	48384	0	0	0	0	0	0	3234
3.2	48528	0	0	0	0	0	0	3207
3.2	48672	0	0	0	0	0	0	3213
3.2	48816	0	0	0	0	0	0	3192
3.2	48960	0	0	0	0	0	0	3288
3.2	49104	0	0	0	0	0	0	3060
3.2	49248	0	0	0	0	0	0	3192
3.2	49392	0	0	0	0	0	0	3273
3.2	49536	0	0	0	0	0	0	3132
3.2	49680	0	0	0	0	0	0	3075
3.2	49824	0	0	0	0	0	0	3165
3.2	49968	0	0	0	0	0	0	3231
3.2	50112	0	0	0	0	0	0	3195
3.2	50256	0	0	0	0	0	0	3177
3.2	50400	0	0	0	0	0	0	3279
3.2	50544	0	0	0	0	0	0	3267
3.2	50688	0	0	0	0	0	0	3228
3.2	50832	0	0	0	0	0	0	3147
3.2	50976	0	0	0	0	0	0	3315
3.2	51120	0	0	0	0	0	0	3318
3.2	51264	0	0	0	0	0	0	3213
3.2	51408	0	0	0	0	0	0	3138
3.2	51552	0	0	0	0	0	0	3084
3.2	51696	0	0	0	0	0	0	3153
3.2	51840	0	0	0	0	0	0	3075
3.2	51984	0	0	0	0	0	0	3120
3.2	52128	0	0	0	0	0	0	3270
3.2	52272	0	0	0	0	0	0	3333
3.2	52416	0	0	0	0	0	0	3255
3.2	52560	0	0	0	0	0	0	3066
3.2	52704	0	0	0	0	0	0	3093
3.2	52848	0	0	0	0	0	0	3144
3.2	52992	0	0	0	0	0	0	3231
3.2	53136	0	0	0	0	0	0	3300
3.2	53280	0	0	0	0	0	0	3210
3.2	53424	0	0	0	0	0	0	3123
3.2	53568	0	0	0	0	0	0	3120
3.2	53712	0	0	0	0	0	0	3177
3.2	53856	0	0	0	0	0	0	3162
3.2	54000	0	0	0	0	0	0	3048
3.2	54144	0	0	0	0	0	0	3219
3.2	54288	0	0	0	0	0	0	3144
3.2	54432	0	0	0	0	0	0	3123
3.2	54576	0	0	0	0	0	0	3105
3.2	54720	0	0	0	0	0	0	3129
3.2	54864	0	0	0	0	0	0	3141
3.2	55008	0	0	0	0	0	0	3099
3.2	55152	0	0	0	0	0	0	3147
3.2	55296	0	0	0	0	0	0	3156
3.2	55440	0	0	0	0	0	0	3120
3.2	55584	0	0	0	0	0	0	3096
3.2	55728	0	0	0	0	0	0	3087
3.2	55872	0	0	0	0	0	0	3114
3.2	56016	0	0	0	0	0	0	3216
3.2	56160	0	0	0	0	0	0	3141
3.2	56304	0	0	0	0	0	0	3129
3.2	56448	0	0	0	0	0	0	3195
3.2	56592	0	0	0	0	0	0	3078
3.2	56736	0	0	0	0	0	0	3090
3.2	56880	0	0	0	0	0	0	3237
3.2	57024	0	0	0	0	0	0	3213
3.2	57168	0	0	0	0	0	0	3186
3.2	57312	0	0	0	0	0	0	3135
3.2	57456	0	0	0	0	0	0	3318
3.2	57600	0	0	0	0	0	0	3225
3.2	57744	0	0	0	0	0	0	3231
3.2	57888	0	0	0	0	0	0	3129
3.2	58032	0	0	0	0	0	0	3078
3.2	58176	0	0	0	0	0	0	3201
3.2	58320	0	0	0	0	0	0	3237
3.2	58464	0	0	0	0	0	0	3255
3.2	58608	0	0	0	0	0	0	3309
3.2	58752	0	0	0	0	0	0	3249
3.2	58896	0	0	0	0	0	0	3291
3.2	59040	0	0	0	0	0	0	3099
3.2	59184	0	0	0	0	0	0	3180
3.2	59328	0	0	0	0	0	0	3135
3.2	59472	0	0	0	0	0	0	3099
3.2	59616	0	0	0	0	0	0	3093
3.2	59760	0	0	0	0	0	0	3243
3.2	59904	0	0	0	0	0	0	3132
3.2	60048	0	0	0	0	0	0	3147
3.2	60192	0	0	0	0	0	0	3096
3.2	60336	0	0	0	0	0	0	3150
3.2	60480	0	0	0	0	0	0	3126
3.2	60624	0	0	0	0	0	0	3018
3.2	60768	0	0	0	0	0	0	3102
3.2	60912	0	0	0	0	0	0	3135
3.2	61056	0	0	0	0	0	0	3114
3.2	61200	0	0	0	0	0	0	3162
3.2	61344	0	0	0	0	0	0	3261
3.2	61488	0	0	0	0	0	0	3249
3.2	61632	0	0	0	0	0	0	3192
3.2	61776	0	0	0	0	0	0	3210
3.2	61920	0	0	0	0	0	0	3063
3.2	62064	0	0	0	0	0	0	3084
3.2	62208	0	0	0	0	0	0	3192
3.2	62352	0	0	0	0	0	0	3231
3.2	62496	0	0	0	0	0	0	3309
3.2	62640	0	0	0	0	0	0	3255
3.2	62784	0	0	0	0	0	0	3219
3.2	62928	0	0	0	0	0	0	3183
3.2	63072	0	0	0	0	0	0	3234
3.2	63216	0	0	0	0	0	0	3192
3.2	63360	0	0	0	0	0	0	3246
3.2	63504	0	0	0	0	0	0	3267
3.2	63648	0	0	0	0	0	0	3057
3.2	63792	0	0	0	0	0	0	3102
3.2	63936	0	0	0	0	0	0	3129
3.2	64080	0	0	0	0	0	0	3171
3.2	64224	0	0	0	0	0	0	2997
3.2	64368	0	0	0	0	0	0	3123
3.2	64512	0	0	0	0	0	0	3183
3.2	64656	0	0	0	0	0	0	3168
3.2	64800	0	0	0	0	0	0	3099
3.2	64944	0	0	0	0	0	0	3150
3.2	65088	0	0	0	0	0	0	3165
3.2	65232	0	0	0	0	0	0	3111
3.2	65376	0	0	0	0	0	0	3078
3.2	65520	0	0	0	0	0	0	3009
3.2	65664	0	0	0	0	0	0	3036
3.2	65808	0	0	0	0	0	0	3120
3.2	65952	0	0	0	0	0	0	3078
3.2	66096	0	0	0	0	0	0	3108
3.2	66240	0	0	0	0	0	0	3132
3.2	66384	0	0	0	0	0	0	3210
3.2	66528	0	0	0	0	0	0	3156
3.2	66672	0	0	0	0	0	0	3189
3.2	66816	0	0	0	0	0	0	3243
3.2	66960	0	0	0	0	0	0	3174
3.2	67104	0	0	0	0	0	0	3228
3.2	67248	0	0	0	0	0	0	3231
3.2	67392	0	0	0	0	0	0	3276
3.2	67536	0	0	0	0	0	0	3258
3.2	67680	0	0	0	0	0	0	3117
3.2	67824	0	0	0	0	0	0	3081
3.2	67968	0	0	0	0	0	0	3054
3.2	68112	0	0	0	0	0	0	3126
3.2	68256	0	0	0	0	0	0	3039
3.2	68400	0	0	0	0	0	0	3084
3.2	68544	0	0	0	0	0	0	3195
3.2	68688	0	0	0	0	0	0	3303
3.2	68832	0	0	0	0	0	0	3162
3.2	68976	0	0	0	0	0	0	3099
3.2	69120	0	0	0	0	0	0	3216
4.1	43344	0	51	0	51	51	477.521	2337
4.1	43488	0	47	0	47	47	481.438	2637
4.1	43632	0	46	0	46	46	447.476	2538
4.1	43776	0	35	0	35	35	406.402	2451
4.1	43920	0	30	0	30	30	122.175	2340
4.1	44064	0	23	0	23	23	144.149	2220
4.1	44208	0	19	0	19	19	30.0444	2106
4.1	44352	0	16	0	16	16	91.0918	2184
4.1	44496	0	13	0	13	13	81.1033	2286
4.1	44640	0	10	0	10	10	144.15	2106
4.1	44784	0	8	0	8	8	15.0222	2265
4.1	44928	0	3	0	3	3	53.0573	2271
4.1	45072	0	1	0	1	1	15.0222	1956
4.1	45216	0	1	0	1	1	17.0196	2067
4.1	45360	0	0	0	0	0	0	2040
4.1	45504	0	0	0	0	0	0	2100
4.1	45648	0	0	0	0	0	0	2109
4.1	45792	0	0	0	0	0	0	2076
4.1	45936	0	0	0	0	0	0	1998
4.1	46080	0	0	0	0	0	0	1950
4.1	46224	0	0	0	0	0	0	2061
4.1	46368	0	0	0	0	0	0	1971
4.1	46512	0	0	0	0	0	0	2064
4.1	46656	0	0	0	0	0	0	2055
4.1	46800	0	0	0	0	0	0	2070
4.1	46944	0	0	0	0	0	0	2100
4.1	47088	0	0	0	0	0	0	2019
4.1	47232	0	0	0	0	0	0	2028
4.1	47376	0	0	0	0	0	0	2124
4.1	47520	0	0	0	0	0	0	2124
4.1	47664	0	0	0	0	0	0	2154
4.1	47808	0	0	0	0	0	0	2157
4.1	47952	0	0	0	0	0	0	2043
4.1	48096	0	0	0	0	0	0	2250
4.1	48240	0	0	0	0	0	0	2106
4.1	48384	0	0	0	0	0	0	2175
4.1	48528	0	0	0	0	0	0	2205
4.1	48672	0	0	0	0	0	0	2040
4.1	48816	0	0	0	0	0	0	2136
4.1	48960	0	0	0	0	0	0	2199
4.1	49104	0	0	0	0	0	0	2226
4.1	49248	0	0	0	0	0	0	2253
4.1	49392	0	0	0	0	0	0	2100
4.1	49536	0	0	0	0	0	0	1992
4.1	49680	0	0	0	0	0	0	2082
4.1	49824	0	0	0	0	0	0	2103
4.1	49968	0	0	0	0	0	0	2160
4.1	50112	0	0	0	0	0	0	2202
4.1	50256	0	0	0	0	0	0	2103
4.1	50400	0	0	0	0	0	0	2016
4.1	50544	0	0	0	0	0	0	2097
4.1	50688	0	0	0	0	0	0	2139
4.1	50832	0	0	0	0	0	0	2043
4.1	50976	0	0	0	0	0	0	2019
4.1	51120	0	0	0	0	0	0	2091
4.1	51264	0	0	0	0	0	0	2160
4.1	51408	0	0	0	0	0	0	2217
4.1	51552	0	0	0	0	0	0	2238
4.1	51696	0	0	0	0	0	0	2157
4.1	51840	0	0	0	0	0	0	2196
4.1	51984	0	0	0	0	0	0	2160
4.1	52128	0	0	0	0	0	0	2175
4.1	52272	0	0	0	0	0	0	2058
4.1	52416	0	0	0	0	0	0	2088
4.1	52560	0	0	0	0	0	0	2133
4.1	52704	0	0	0	0	0	0	2112
4.1	52848	0	0	0	0	0	0	1962
4.1	52992	0	0	0	0	0	0	1992
4.1	53136	0	0	0	0	0	0	2112
4.1	53280	0	0	0	0	0	0	2019
4.1	53424	0	0	0	0	0	0	2091
4.1	53568	0	0	0	0	0	0	2124
4.1	53712	0	0	0	0	0	0	2025
4.1	53856	0	0	0	0	0	0	2121
4.1	54000	0	0	0	0	0	0	2145
4.1	54144	0	0	0	0	0	0	2178
4.1	54288	0	0	0	0	0	0	2106
4.1	54432	0	0	0	0	0	0	2088
4.1	54576	0	0	0	0	0	0	2193
4.1	54720	0	0	0	0	0	0	2112
4.1	54864	0	0	0	0	0	0	2115
4.1	55008	0	0	0	0	0	0	2226
4.1	55152	0	0	0	0	0	0	2232
4.1	55296	0	0	0	0	0	0	2187
4.1	55440	0	0	0	0	0	0	2097
4.1	55584	0	0	0	0	0	0	2064
4.1	55728	0	0	0	0	0	0	2139
4.1	55872	0	0	0	0	0	0	2202
4.1	56016	0	0	0	0	0	0	2418
4.1	56160	0	0	0	0	0	0	2280
4.1	56304	0	0	0	0	0	0	2265
4.1	56448	0	0	0	0	0	0	2097
4.1	56592	0	0	0	0	0	0	2082
4.1	56736	0	0	0	0	0	0	2073
4.1	56880	0	0	0	0	0	0	2169
4.1	57024	0	0	0	0	0	0	2187
4.1	57168	0	0	0	0	0	0	2139
4.1	57312	0	0	0	0	0	0	2196
4.1	57456	0	0	0	0	0	0	2166
4.1	57600	0	0	0	0	0	0	2163
4.1	57744	0	0	0	0	0	0	2130
4.1	57888	0	0	0	0	0	0	2136
4.1	58032	0	0	0	0	0	0	2154
4.1	58176	0	0	0	0	0	0	2208
4.1	58320	0	0	0	0	0	0	2040
4.1	58464	0	0	0	0	0	0	2022
4.1	58608	0	0	0	0	0	0	1968
4.1	58752	0	0	0	0	0	0	1989
4.1	58896	0	0	0	0	0	0	2190
4.1	59040	0	0	0	0	0	0	2088
4.1	59184	0	0	0	0	0	0	2112
4.1	59328	0	0	0	0	0	0	2142
4.1	59472	0	0	0	0	0	0	2169
4.1	59616	0	0	0	0	0	0	2133
4.1	59760	0	0	0	0	0	0	2148
4.1	59904	0	0	0	0	0	0	2166
4.1	60048	0	0	0	0	0	0	2121
4.1	60192	0	0	0	0	0	0	2103
4.1	60336	0	0	0	0	0	0	2079
4.1	60480	0	0	0	0	0	0	2112
4.1	60624	0	0	0	0	0	0	1986
4.1	60768	0	0	0	0	0	0	2130
4.1	60912	0	0	0	0	0	0	2184
4.1	61056	0	0	0	0	0	0	2202
4.1	61200	0	0	0	0	0	0	2196
4.1	61344	0	0	0	0	0	0	2136
4.1	61488	0	0	0	0	0	0	2175
4.1	61632	0	0	0	0	0	0	2166
4.1	61776	0	0	0	0	0	0	2046
4.1	61920	0	0	0	0	0	0	2139
4.1	62064	0	0	0	0	0	0	2082
4.1	62208	0	0	0	0	0	0	2106
4.1	62352	0	0	0	0	0	0	2157
4.1	62496	0	0	0	0	0	0	2187
4.1	62640	0	0	0	0	0	0	2205
4.1	62784	0	0	0	0	0	0	2169
4.1	62928	0	0	0	0	0	0	2190
4.1	63072	0	0	0	0	0	0	2109
4.1	63216	0	0	0	0	0	0	2136
4.1	63360	0	0	0	0	0	0	2112
4.1	63504	0	0	0	0	0	0	2109
4.1	63648	0	0	0	0	0	0	2160
4.1	63792	0	0	0	0	0	0	2055
4.1	63936	0	0	0	0	0	0	2193
4.1	64080	0	0	0	0	0	0	2235
4.1	64224	0	0	0	0	0	0	2142
4.1	64368	0	0	0	0	0	0	2202
4.1	64512	0	0	0	0	0	0	2199
4.1	64656	0	0	0	0	0	0	2202
4.1	64800	0	0	0	0	0	0	2187
4.1	64944	0	0	0	0	0	0	2160
4.1	65088	0	0	0	0	0	0	2235
4.1	65232	0	0	0	0	0	0	2181
4.1	65376	0	0	0	0	0	0	2121
4.1	65520	0	0	0	0	0	0	2094
4.1	65664	0	0	0	0	0	0	2163
4.1	65808	0	0	0	0	0	0	2202
4.1	65952	0	0	0	0	0	0	2298
4.1	66096	0	0	0	0	0	0	2313
4.1	66240	0	0	0	0	0	0	2220
4.1	66384	0	0	0	0	0	0	2184
4.1	66528	0	0	0	0	0	0	2199
4.1	66672	0	0	0	0	0	0	2139
4.1	66816	0	0	0	0	0	0	2091
4.1	66960	0	0	0	0	0	0	2196
4.1	67104	0	0	0	0	0	0	2109
4.1	67248	0	0	0	0	0	0	2259
4.1	67392	0	0	0	0	0	0	2283
4.1	67536	0	0	0	0	0	0	2217
4.1	67680	0	0	0	0	0	0	2064
4.1	67824	0	0	0	0	0	0	2010
4.1	67968	0	0	0	0	0	0	1935
4.1	68112	0	0	0	0	0	0	2079
4.1	68256	0	0	0	0	0	0	2214
4.1	68400	0	0	0	0	0	0	2193
4.1	68544	0	0	0	0	0	0	2139
4.1	68688	0	0	0	0	0	0	2139
4.1	68832	0	0	0	0	0	0	2163
4.1	68976	0	0	0	0	0	0	2118
4.1	69120	0	0	0	0	0	0	2127
4.2	43344	0	29	0	29	29	153.272	1992
4.2	43488	0	27	0	27	27	93.1798	1944
4.2	43632	0	22	0	22	22	120.183	1926
4.2	43776	0	19	0	19	19	83.1007	1935
4.2	43920	0	14	0	14	14	66.081	1959
4.2	44064	0	13	0	13	13	101.162	1854
4.2	44208	0	12	0	12	12	45.0667	1791
4.2	44352	0	10	0	10	10	30.0444	1734
4.2	44496	0	8	0	8	8	52.1026	1902
4.2	44640	0	8	0	8	8	30.0444	2061
4.2	44784	0	6	0	6	6	39.0769	2055
4.2	44928	0	4	0	4	4	15.0222	2001
4.2	45072	0	2	0	2	2	13.0256	1965
4.2	45216	0	2	0	2	2	13.0256	2055
4.2	45360	0	1	0	1	1	0	2148
4.2	45504	0	1	0	1	1	0	2046
4.2	45648	0	1	0	1	1	0	1911
4.2	45792	0	1	0	1	1	0	1959
4.2	45936	0	1	0	1	1	0	1941
4.2	46080	0	0	0	0	0	0	1929
4.2	46224	0	0	0	0	0	0	1851
4.2	46368	0	0	0	0	0	0	1755
4.2	46512	0	0	0	0	0	0	1809
4.2	46656	0	0	0	0	0	0	1944
4.2	46800	0	0	0	0	0	0	1938
4.2	46944	0	0	0	0	0	0	1974
4.2	47088	0	0	0	0	0	0	1992
4.2	47232	0	0	0	0	0	0	1983
4.2	47376	0	0	0	0	0	0	1833
4.2	47520	0	0	0	0	0	0	1869
4.2	47664	0	0	0	0	0	0	1908
4.2	47808	0	0	0	0	0	0	1911
4.2	47952	0	0	0	0	0	0	1851
4.2	48096	0	0	0	0	0	0	1794
4.2	48240	0	0	0	0	0	0	1752
4.2	48384	0	0	0	0	0	0	1842
4.2	48528	0	0	0	0	0	0	1770
4.2	48672	0	0	0	0	0	0	1809
4.2	48816	0	0	0	0	0	0	1896
4.2	48960	0	0	0	0	0	0	1923
4.2	49104	0	0	0	0	0	0	1854
4.2	49248	0	0	0	0	0	0	1827
4.2	49392	0	0	0	0	0	0	1815
4.2	49536	0	0	0	0	0	0	1980
4.2	49680	0	0	0	0	0	0	1797
4.2	49824	0	0	0	0	0	0	1899
4.2	49968	0	0	0	0	0	0	1878
4.2	50112	0	0	0	0	0	0	1917
4.2	50256	0	0	0	0	0	0	1875
4.2	50400	0	0	0	0	0	0	1878
4.2	50544	0	0	0	0	0	0	1917
4.2	50688	0	0	0	0	0	0	1959
4.2	50832	0	0	0	0	0	0	1905
4.2	50976	0	0	0	0	0	0	1950
4.2	51120	0	0	0	0	0	0	1917
4.2	51264	0	0	0	0	0	0	1869
4.2	51408	0	0	0	0	0	0	1959
4.2	51552	0	0	0	0	0	0	1968
4.2	51696	0	0	0	0	0	0	1908
4.2	51840	0	0	0	0	0	0	1851
4.2	51984	0	0	0	0	0	0	2001
4.2	52128	0	0	0	0	0	0	1947
4.2	52272	0	0	0	0	0	0	2043
4.2	52416	0	0	0	0	0	0	2034
4.2	52560	0	0	0	0	0	0	1962
4.2	52704	0	0	0	0	0	0	1914
4.2	52848	0	0	0	0	0	0	1962
4.2	52992	0	0	0	0	0	0	2007
4.2	53136	0	0	0	0	0	0	1854
4.2	53280	0	0	0	0	0	0	1935
4.2	53424	0	0	0	0	0	0	1935
4.2	53568	0	0	0	0	0	0	1974
4.2	53712	0	0	0	0	0	0	1884
4.2	53856	0	0	0	0	0	0	1878
4.2	54000	0	0	0	0	0	0	1818
4.2	54144	0	0	0	0	0	0	1818
4.2	54288	0	0	0	0	0	0	1857
4.2	54432	0	0	0	0	0	0	1869
4.2	54576	0	0	0	0	0	0	1866
4.2	54720	0	0	0	0	0	0	1851
4.2	54864	0	0	0	0	0	0	1896
4.2	55008	0	0	0	0	0	0	1845
4.2	55152	0	0	0	0	0	0	1839
4.2	55296	0	0	0	0	0	0	1893
4.2	55440	0	0	0	0	0	0	1956
4.2	55584	0	0	0	0	0	0	1941
4.2	55728	0	0	0	0	0	0	1959
4.2	55872	0	0	0	0	0	0	1941
4.2	56016	0	0	0	0	0	0	1857
4.2	56160	0	0	0	0	0	0	1974
4.2	56304	0	0	0	0	0	0	2037
4.2	56448	0	0	0	0	0	0	2013
4.2	56592	0	0	0	0	0	0	1977
4.2	56736	0	0	0	0	0	0	1920
4.2	56880	0	0	0	0	0	0	1827
4.2	57024	0	0	0	0	0	0	1872
4.2	57168	0	0	0	0	0	0	1956
4.2	57312	0	0	0	0	0	0	1980
4.2	57456	0	0	0	0	0	0	1962
4.2	57600	0	0	0	0	0	0	1971
4.2	57744	0	0	0	0	0	0	2031
4.2	57888	0	0	0	0	0	0	1998
4.2	58032	0	0	0	0	0	0	1911
4.2	58176	0	0	0	0	0	0	1935
4.2	58320	0	0	0	0	0	0	1947
4.2	58464	0	0	0	0	0	0	1968
4.2	58608	0	0	0	0	0	0	1929
4.2	58752	0	0	0	0	0	0	1881
4.2	58896	0	0	0	0	0	0	1848
4.2	59040	0	0	0	0	0	0	1839
4.2	59184	0	0	0	0	0	0	1866
4.2	59328	0	0	0	0	0	0	1791
4.2	59472	0	0	0	0	0	0	1761
4.2	59616	0	0	0	0	0	0	1821
4.2	59760	0	0	0	0	0	0	1842
4.2	59904	0	0	0	0	0	0	1908
4.2	60048	0	0	0	0	0	0	1905
4.2	60192	0	0	0	0	0	0	1824
4.2	60336	0	0	0	0	0	0	1767
4.2	60480	0	0	0	0	0	0	1860
4.2	60624	0	0	0	0	0	0	2043
4.2	60768	0	0	0	0	0	0	1983
4.2	60912	0	0	0	0	0	0	1965
4.2	61056	0	0	0	0	0	0	1935
4.2	61200	0	0	0	0	0	0	1914
4.2	61344	0	0	0	0	0	0	1968
4.2	61488	0	0	0	0	0	0	1971
4.2	61632	0	0	0	0	0	0	1938
4.2	61776	0	0	0	0	0	0	2016
4.2	61920	0	0	0	0	0	0	1977
4.2	62064	0	0	0	0	0	0	1923
4.2	62208	0	0	0	0	0	0	1872
4.2	62352	0	0	0	0	0	0	1836
4.2	62496	0	0	0	0	0	0	1938
4.2	62640	0	0	0	0	0	0	2019
4.2	62784	0	0	0	0	0	0	1851
4.2	62928	0	0	0	0	0	0	1887
4.2	63072	0	0	0	0	0	0	1908
4.2	63216	0	0	0	0	0	0	1848
4.2	63360	0	0	0	0	0	0	1938
4.2	63504	0	0	0	0	0	0	2109
4.2	63648	0	0	0	0	0	0	1965
4.2	63792	0	0	0	0	0	0	1869
4.2	63936	0	0	0	0	0	0	1851
4.2	64080	0	0	0	0	0	0	1818
4.2	64224	0	0	0	0	0	0	1890
4.2	64368	0	0	0	0	0	0	2082
4.2	64512	0	0	0	0	0	0	1911
4.2	64656	0	0	0	0	0	0	1881
4.2	64800	0	0	0	0	0	0	1992
4.2	64944	0	0	0	0	0	0	1935
4.2	65088	0	0	0	0	0	0	1911
4.2	65232	0	0	0	0	0	0	1824
4.2	65376	0	0	0	0	0	0	1839
4.2	65520	0	0	0	0	0	0	1869
4.2	65664	0	0	0	0	0	0	1770
4.2	65808	0	0	0	0	0	0	1851
4.2	65952	0	0	0	0	0	0	1830
4.2	66096	0	0	0	0	0	0	1830
4.2	66240	0	0	0	0	0	0	1941
4.2	66384	0	0	0	0	0	0	1911
4.2	66528	0	0	0	0	0	0	1980
4.2	66672	0	0	0	0	0	0	1908
4.2	66816	0	0	0	0	0	0	1941
4.2	66960	0	0	0	0	0	0	1848
4.2	67104	0	0	0	0	0	0	1842
4.2	67248	0	0	0	0	0	0	1836
4.2	67392	0	0	0	0	0	0	1932
4.2	67536	0	0	0	0	0	0	1962
4.2	67680	0	0	0	0	0	0	1944
4.2	67824	0	0	0	0	0	0	2013
4.2	67968	0	0	0	0	0	0	1941
4.2	68112	0	0	0	0	0	0	1905
4.2	68256	0	0	0	0	0	0	1977
4.2	68400	0	0	0	0	0	0	1944
4.2	68544	0	0	0	0	0	0	2013
4.2	68688	0	0	0	0	0	0	1908
4.2	68832	0	0	0	0	0	0	1884
4.2	68976	0	0	0	0	0	0	2016
4.2	69120	0	0	0	0	0	0	2010
5.1	43344	0	66	0	66	66	1.33333	4134
5.1	43488	0	62	0	62	62	1.33333	4086
5.1	43632	0	53	0	53	53	1.33333	4188
5.1	43776	0	41	0	41	41	0	4164
5.1	43920	0	30	0	30	30	0	3990
5.1	44064	0	23	0	23	23	0	4074
5.1	44208	0	17	0	17	17	0	4005
5.1	44352	0	13	0	13	13	0	3969
5.1	44496	0	11	0	11	11	0	4008
5.1	44640	0	7	0	7	7	0	4101
5.1	44784	0	4	0	4	4	0	4095
5.1	44928	0	4	0	4	4	0	3924
5.1	45072	0	2	0	2	2	0	4110
5.1	45216	0	2	0	2	2	0	4107
5.1	45360	0	1	0	1	1	0	4098
5.1	45504	0	1	0	1	1	0	3945
5.1	45648	0	1	0	1	1	0	3990
5.1	45792	0	1	0	1	1	0	3975
5.1	45936	0	1	0	1	1	0	4047
5.1	46080	0	1	0	1	1	0	3861
5.1	46224	0	1	0	1	1	0	3987
5.1	46368	0	1	0	1	1	0	3981
5.1	46512	0	1	0	1	1	0	4056
5.1	46656	0	1	0	1	1	0	3948
5.1	46800	0	0	0	0	0	0	3951
5.1	46944	0	0	0	0	0	0	3900
5.1	47088	0	0	0	0	0	0	3933
5.1	47232	0	0	0	0	0	0	4044
5.1	47376	0	0	0	0	0	0	4092
5.1	47520	0	0	0	0	0	0	4092
5.1	47664	0	0	0	0	0	0	3852
5.1	47808	0	0	0	0	0	0	4008
5.1	47952	0	0	0	0	0	0	4095
5.1	48096	0	0	0	0	0	0	4029
5.1	48240	0	0	0	0	0	0	4002
5.1	48384	0	0	0	0	0	0	4221
5.1	48528	0	0	0	0	0	0	4365
5.1	48672	0	0	0	0	0	0	4281
5.1	48816	0	0	0	0	0	0	4155
5.1	48960	0	0	0	0	0	0	3903
5.1	49104	0	0	0	0	0	0	4044
5.1	49248	0	0	0	0	0	0	4020
5.1	49392	0	0	0	0	0	0	4005
5.1	49536	0	0	0	0	0	0	3999
5.1	49680	0	0	0	0	0	0	4041
5.1	49824	0	0	0	0	0	0	4131
5.1	49968	0	0	0	0	0	0	3963
5.1	50112	0	0	0	0	0	0	3963
5.1	50256	0	0	0	0	0	0	4062
5.1	50400	0	0	0	0	0	0	4167
5.1	50544	0	0	0	0	0	0	4155
5.1	50688	0	0	0	0	0	0	4176
5.1	50832	0	0	0	0	0	0	4113
5.1	50976	0	0	0	0	0	0	4128
5.1	51120	0	0	0	0	0	0	4146
5.1	51264	0	0	0	0	0	0	4023
5.1	51408	0	0	0	0	0	0	4089
5.1	51552	0	0	0	0	0	0	4023
5.1	51696	0	0	0	0	0	0	4233
5.1	51840	0	0	0	0	0	0	4128
5.1	51984	0	0	0	0	0	0	4197
5.1	52128	0	0	0	0	0	0	4212
5.1	52272	0	0	0	0	0	0	4059
5.1	52416	0	0	0	0	0	0	4143
5.1	52560	0	0	0	0	0	0	4008
5.1	52704	0	0	0	0	0	0	4032
5.1	52848	0	0	0	0	0	0	4014
5.1	52992	0	0	0	0	0	0	4161
5.1	53136	0	0	0	0	0	0	4284
5.1	53280	0	0	0	0	0	0	4095
5.1	53424	0	0	0	0	0	0	4140
5.1	53568	0	0	0	0	0	0	4275
5.1	53712	0	0	0	0	0	0	4173
5.1	53856	0	0	0	0	0	0	4155
5.1	54000	0	0	0	0	0	0	4068
5.1	54144	0	0	0	0	0	0	4239
5.1	54288	0	0	0	0	0	0	4287
5.1	54432	0	0	0	0	0	0	4095
5.1	54576	0	0	0	0	0	0	4221
5.1	54720	0	0	0	0	0	0	4194
5.1	54864	0	0	0	0	0	0	4122
5.1	55008	0	0	0	0	0	0	3990
5.1	55152	0	0	0	0	0	0	4170
5.1	55296	0	0	0	0	0	0	4290
5.1	55440	0	0	0	0	0	0	4068
5.1	55584	0	0	0	0	0	0	4113
5.1	55728	0	0	0	0	0	0	3918
5.1	55872	0	0	0	0	0	0	4026
5.1	56016	0	0	0	0	0	0	4161
5.1	56160	0	0	0	0	0	0	4002
5.1	56304	0	0	0	0	0	0	4056
5.1	56448	0	0	0	0	0	0	4026
5.1	56592	0	0	0	0	0	0	3867
5.1	56736	0	0	0	0	0	0	4017
5.1	56880	0	0	0	0	0	0	4140
5.1	57024	0	0	0	0	0	0	4197
5.1	57168	0	0	0	0	0	0	4224
5.1	57312	0	0	0	0	0	0	4383
5.1	57456	0	0	0	0	0	0	4206
5.1	57600	0	0	0	0	0	0	4125
5.1	57744	0	0	0	0	0	0	4221
5.1	57888	0	0	0	0	0	0	4125
5.1	58032	0	0	0	0	0	0	4128
5.1	58176	0	0	0	0	0	0	4173
5.1	58320	0	0	0	0	0	0	4176
5.1	58464	0	0	0	0	0	0	4086
5.1	58608	0	0	0	0	0	0	4050
5.1	58752	0	0	0	0	0	0	4041
5.1	58896	0	0	0	0	0	0	4059
5.1	59040	0	0	0	0	0	0	4173
5.1	59184	0	0	0	0	0	0	4146
5.1	59328	0	0	0	0	0	0	4155
5.1	59472	0	0	0	0	0	0	4143
5.1	59616	0	0	0	0	0	0	4089
5.1	59760	0	0	0	0	0	0	3981
5.1	59904	0	0	0	0	0	0	3996
5.1	60048	0	0	0	0	0	0	3981
5.1	60192	0	0	0	0	0	0	3924
5.1	60336	0	0	0	0	0	0	4014
5.1	60480	0	0	0	0	0	0	4101
5.1	60624	0	0	0	0	0	0	3924
5.1	60768	0	0	0	0	0	0	4035
5.1	60912	0	0	0	0	0	0	4080
5.1	61056	0	0	0	0	0	0	4029
5.1	61200	0	0	0	0	0	0	4173
5.1	61344	0	0	0	0	0	0	4074
5.1	61488	0	0	0	0	0	0	4026
5.1	61632	0	0	0	0	0	0	3858
5.1	61776	0	0	0	0	0	0	3909
5.1	61920	0	0	0	0	0	0	3921
5.1	62064	0	0	0	0	0	0	4038
5.1	62208	0	0	0	0	0	0	4143
5.1	62352	0	0	0	0	0	0	4185
5.1	62496	0	0	0	0	0	0	4125
5.1	62640	0	0	0	0	0	0	3882
5.1	62784	0	0	0	0	0	0	4119
5.1	62928	0	0	0	0	0	0	4155
5.1	63072	0	0	0	0	0	0	4290
5.1	63216	0	0	0	0	0	0	4065
5.1	63360	0	0	0	0	0	0	3975
5.1	63504	0	0	0	0	0	0	4122
5.1	63648	0	0	0	0	0	0	4164
5.1	63792	0	0	0	0	0	0	4188
5.1	63936	0	0	0	0	0	0	4062
5.1	64080	0	0	0	0	0	0	4023
5.1	64224	0	0	0	0	0	0	4071
5.1	64368	0	0	0	0	0	0	4038
5.1	64512	0	0	0	0	0	0	4053
5.1	64656	0	0	0	0	0	0	4005
5.1	64800	0	0	0	0	0	0	4086
5.1	64944	0	0	0	0	0	0	4041
5.1	65088	0	0	0	0	0	0	4212
5.1	65232	0	0	0	0	0	0	4263
5.1	65376	0	0	0	0	0	0	4239
5.1	65520	0	0	0	0	0	0	3909
5.1	65664	0	0	0	0	0	0	3921
5.1	65808	0	0	0	0	0	0	4029
5.1	65952	0	0	0	0	0	0	4074
5.1	66096	0	0	0	0	0	0	3996
5.1	66240	0	0	0	0	0	0	3831
5.1	66384	0	0	0	0	0	0	4029
5.1	66528	0	0	0	0	0	0	3987
5.1	66672	0	0	0	0	0	0	4008
5.1	66816	0	0	0	0	0	0	4020
5.1	66960	0	0	0	0	0	0	4017
5.1	67104	0	0	0	0	0	0	4050
5.1	67248	0	0	0	0	0	0	4257
5.1	67392	0	0	0	0	0	0	4017
5.1	67536	0	0	0	0	0	0	4008
5.1	67680	0	0	0	0	0	0	4050
5.1	67824	0	0	0	0	0	0	4113
5.1	67968	0	0	0	0	0	0	4143
5.1	68112	0	0	0	0	0	0	4185
5.1	68256	0	0	0	0	0	0	4140
5.1	68400	0	0	0	0	0	0	4032
5.1	68544	0	0	0	0	0	0	3957
5.1	68688	0	0	0	0	0	0	3942
5.1	68832	0	0	0	0	0	0	4026
5.1	68976	0	0	0	0	0	0	3972
5.1	69120	0	0	0	0	0	0	4008
6.3	43344	521	2680	31	2649	3201	57627.8	12664
6.3	43488	325	2563	10	2553	2888	47991.5	12714
6.3	43632	234	2436	3	2433	2670	42285.5	12083
6.3	43776	134	2314	1	2313	2448	35834.1	11213
6.3	43920	94	2179	0	2179	2273	31693.2	10599
6.3	44064	82	2077	0	2077	2159	30117.5	10166
6.3	44208	75	1929	2	1927	2004	27625.5	9694
6.3	44352	72	1817	0	1817	1889	25661.3	9723
6.3	44496	50	1714	0	1714	1764	23827.5	9342
6.3	44640	32	1605	0	1605	1637	21370.9	9149
6.3	44784	32	1490	0	1490	1522	20061.9	8955
6.3	44928	28	1395	0	1395	1423	18651.5	8987
6.3	45072	24	1304	0	1304	1328	17085.4	9157
6.3	45216	23	1219	0	1219	1242	15723.3	9019
6.3	45360	27	1144	0	1144	1171	14771.7	8684
6.3	45504	24	1073	0	1073	1097	13577.1	8660
6.3	45648	15	996	3	993	1011	12295.7	8904
6.3	45792	8	912	0	912	920	11041.9	8919
6.3	45936	2	832	0	832	834	9783.37	8677
6.3	46080	2	771	0	771	773	8814.93	9048
6.3	46224	2	701	0	701	703	7911.19	9143
6.3	46368	0	621	0	621	621	6663.48	8969
6.3	46512	0	572	0	572	572	6149.21	9134
6.3	46656	0	508	0	508	508	5263.66	9257
6.3	46800	0	445	0	445	445	4435.06	9421
6.3	46944	0	379	0	379	379	3377.45	9301
6.3	47088	0	322	0	322	322	2818.08	9214
6.3	47232	0	277	0	277	277	2234.66	9298
6.3	47376	0	234	0	234	234	1807.38	9292
6.3	47520	0	201	0	201	201	1372.18	9505
6.3	47664	0	156	0	156	156	965.932	9676
6.3	47808	0	122	0	122	122	717.631	9577
6.3	47952	0	95	0	95	95	592.557	9390
6.3	48096	0	73	0	73	73	488.44	9291
6.3	48240	0	55	0	55	55	348.343	9333
6.3	48384	0	32	0	32	32	250.201	9522
6.3	48528	0	22	0	22	22	160.142	9618
6.3	48672	0	12	0	12	12	63.0486	9465
6.3	48816	0	11	0	11	11	40.0341	9561
6.3	48960	0	9	0	9	9	42.032	9573
6.3	49104	0	6	0	6	6	40.0341	9558
6.3	49248	0	4	0	4	4	23.0145	9666
6.3	49392	0	3	0	3	3	0	9630
6.3	49536	0	1	0	1	1	0	9516
6.3	49680	0	0	0	0	0	0	9669
6.3	49824	0	0	0	0	0	0	9618
6.3	49968	0	0	0	0	0	0	9801
6.3	50112	0	0	0	0	0	0	9705
6.3	50256	0	0	0	0	0	0	9636
6.3	50400	0	0	0	0	0	0	9591
6.3	50544	0	0	0	0	0	0	9477
6.3	50688	0	0	0	0	0	0	9540
6.3	50832	0	0	0	0	0	0	9507
6.3	50976	0	0	0	0	0	0	9552
6.3	51120	0	0	0	0	0	0	9669
6.3	51264	0	0	0	0	0	0	9669
6.3	51408	0	0	0	0	0	0	9546
6.3	51552	0	0	0	0	0	0	9618
6.3	51696	0	0	0	0	0	0	9414
6.3	51840	0	0	0	0	0	0	9624
6.3	51984	0	0	0	0	0	0	9639
6.3	52128	0	0	0	0	0	0	9426
6.3	52272	0	0	0	0	0	0	9450
6.3	52416	0	0	0	0	0	0	9609
6.3	52560	0	0	0	0	0	0	9723
6.3	52704	0	0	0	0	0	0	9840
6.3	52848	0	0	0	0	0	0	9738
6.3	52992	0	0	0	0	0	0	9753
6.3	53136	0	0	0	0	0	0	9663
6.3	53280	0	0	0	0	0	0	9612
6.3	53424	0	0	0	0	0	0	9666
6.3	53568	0	0	0	0	0	0	9444
6.3	53712	0	0	0	0	0	0	9456
6.3	53856	0	0	0	0	0	0	9405
6.3	54000	0	0	0	0	0	0	9765
6.3	54144	0	0	0	0	0	0	9936
6.3	54288	0	0	0	0	0	0	9543
6.3	54432	0	0	0	0	0	0	9543
6.3	54576	0	0	0	0	0	0	9744
6.3	54720	0	0	0	0	0	0	9546
6.3	54864	0	0	0	0	0	0	9468
6.3	55008	0	0	0	0	0	0	9603
6.3	55152	0	0	0	0	0	0	9621
6.3	55296	0	0	0	0	0	0	9426
6.3	55440	0	0	0	0	0	0	9807
6.3	55584	0	0	0	0	0	0	9582
6.3	55728	0	0	0	0	0	0	9597
6.3	55872	0	0	0	0	0	0	9837
6.3	56016	0	0	0	0	0	0	9705
6.3	56160	0	0	0	0	0	0	9624
6.3	56304	0	0	0	0	0	0	9561
6.3	56448	0	0	0	0	0	0	9333
6.3	56592	0	0	0	0	0	0	9558
6.3	56736	0	0	0	0	0	0	9534
6.3	56880	0	0	0	0	0	0	9744
6.3	57024	0	0	0	0	0	0	9534
6.3	57168	0	0	0	0	0	0	9789
6.3	57312	0	0	0	0	0	0	9642
6.3	57456	0	0	0	0	0	0	9717
6.3	57600	0	0	0	0	0	0	9597
6.3	57744	0	0	0	0	0	0	9516
6.3	57888	0	0	0	0	0	0	9669
6.3	58032	0	0	0	0	0	0	9648
6.3	58176	0	0	0	0	0	0	9621
6.3	58320	0	0	0	0	0	0	9456
6.3	58464	0	0	0	0	0	0	9405
6.3	58608	0	0	0	0	0	0	9402
6.3	58752	0	0	0	0	0	0	9687
6.3	58896	0	0	0	0	0	0	9972
6.3	59040	0	0	0	0	0	0	9798
6.3	59184	0	0	0	0	0	0	9669
6.3	59328	0	0	0	0	0	0	9654
6.3	59472	0	0	0	0	0	0	9711
6.3	59616	0	0	0	0	0	0	9558
6.3	59760	0	0	0	0	0	0	9639
6.3	59904	0	0	0	0	0	0	9669
6.3	60048	0	0	0	0	0	0	9759
6.3	60192	0	0	0	0	0	0	9762
6.3	60336	0	0	0	0	0	0	9825
6.3	60480	0	0	0	0	0	0	9507
6.3	60624	0	0	0	0	0	0	9711
6.3	60768	0	0	0	0	0	0	9663
6.3	60912	0	0	0	0	0	0	9462
6.3	61056	0	0	0	0	0	0	9753
6.3	61200	0	0	0	0	0	0	9819
6.3	61344	0	0	0	0	0	0	9909
6.3	61488	0	0	0	0	0	0	9930
6.3	61632	0	0	0	0	0	0	9975
6.3	61776	0	0	0	0	0	0	9681
6.3	61920	0	0	0	0	0	0	9819
6.3	62064	0	0	0	0	0	0	9543
6.3	62208	0	0	0	0	0	0	9726
6.3	62352	0	0	0	0	0	0	9612
6.3	62496	0	0	0	0	0	0	9702
6.3	62640	0	0	0	0	0	0	9375
6.3	62784	0	0	0	0	0	0	9417
6.3	62928	0	0	0	0	0	0	9516
6.3	63072	0	0	0	0	0	0	9339
6.3	63216	0	0	0	0	0	0	9564
6.3	63360	0	0	0	0	0	0	9747
6.3	63504	0	0	0	0	0	0	9534
6.3	63648	0	0	0	0	0	0	9729
6.3	63792	0	0	0	0	0	0	9765
6.3	63936	0	0	0	0	0	0	9516
6.3	64080	0	0	0	0	0	0	9621
6.3	64224	0	0	0	0	0	0	9618
6.3	64368	0	0	0	0	0	0	9630
6.3	64512	0	0	0	0	0	0	9570
6.3	64656	0	0	0	0	0	0	9876
6.3	64800	0	0	0	0	0	0	9588
6.3	64944	0	0	0	0	0	0	9354
6.3	65088	0	0	0	0	0	0	9444
6.3	65232	0	0	0	0	0	0	9471
6.3	65376	0	0	0	0	0	0	9483
6.3	65520	0	0	0	0	0	0	9453
6.3	65664	0	0	0	0	0	0	9663
6.3	65808	0	0	0	0	0	0	9507
6.3	65952	0	0	0	0	0	0	9648
6.3	66096	0	0	0	0	0	0	9564
6.3	66240	0	0	0	0	0	0	9600
6.3	66384	0	0	0	0	0	0	9687
6.3	66528	0	0	0	0	0	0	9702
6.3	66672	0	0	0	0	0	0	9522
6.3	66816	0	0	0	0	0	0	9507
6.3	66960	0	0	0	0	0	0	9894
6.3	67104	0	0	0	0	0	0	9801
6.3	67248	0	0	0	0	0	0	9798
6.3	67392	0	0	0	0	0	0	9732
6.3	67536	0	0	0	0	0	0	9714
6.3	67680	0	0	0	0	0	0	9636
6.3	67824	0	0	0	0	0	0	9522
6.3	67968	0	0	0	0	0	0	9468
6.3	68112	0	0	0	0	0	0	9786
6.3	68256	0	0	0	0	0	0	10029
6.3	68400	0	0	0	0	0	0	9870
6.3	68544	0	0	0	0	0	0	10014
6.3	68688	0	0	0	0	0	0	9783
6.3	68832	0	0	0	0	0	0	9366
6.3	68976	0	0	0	0	0	0	9351
6.3	69120	0	0	0	0	0	0	9483
7.3	43344	0	33	0	33	33	299.709	1041
7.3	43488	0	29	0	29	29	280.583	1146
7.3	43632	0	25	0	25	25	236.575	1131
7.3	43776	0	16	0	16	16	154.316	1146
7.3	43920	0	13	0	13	13	115.239	1137
7.3	44064	0	10	0	10	10	91.182	1119
7.3	44208	0	7	0	7	7	63.1354	1110
7.3	44352	0	6	0	6	6	52.1038	1107
7.3	44496	0	5	0	5	5	33.0909	1053
7.3	44640	0	3	0	3	3	24.0559	1167
7.3	44784	0	2	0	2	2	11.0303	1113
7.3	44928	0	2	0	2	2	11.0303	1068
7.3	45072	0	0	0	0	0	0	1005
7.3	45216	0	0	0	0	0	0	1020
7.3	45360	0	0	0	0	0	0	1080
7.3	45504	0	0	0	0	0	0	1002
7.3	45648	0	0	0	0	0	0	984
7.3	45792	0	0	0	0	0	0	1131
7.3	45936	0	0	0	0	0	0	1041
7.3	46080	0	0	0	0	0	0	1035
7.3	46224	0	0	0	0	0	0	993
7.3	46368	0	0	0	0	0	0	1050
7.3	46512	0	0	0	0	0	0	1113
7.3	46656	0	0	0	0	0	0	1092
7.3	46800	0	0	0	0	0	0	1104
7.3	46944	0	0	0	0	0	0	1161
7.3	47088	0	0	0	0	0	0	1101
7.3	47232	0	0	0	0	0	0	1023
7.3	47376	0	0	0	0	0	0	1062
7.3	47520	0	0	0	0	0	0	1083
7.3	47664	0	0	0	0	0	0	1095
7.3	47808	0	0	0	0	0	0	1074
7.3	47952	0	0	0	0	0	0	1068
7.3	48096	0	0	0	0	0	0	1110
7.3	48240	0	0	0	0	0	0	1068
7.3	48384	0	0	0	0	0	0	1128
7.3	48528	0	0	0	0	0	0	1188
7.3	48672	0	0	0	0	0	0	1161
7.3	48816	0	0	0	0	0	0	1197
7.3	48960	0	0	0	0	0	0	1242
7.3	49104	0	0	0	0	0	0	1098
7.3	49248	0	0	0	0	0	0	1104
7.3	49392	0	0	0	0	0	0	1146
7.3	49536	0	0	0	0	0	0	1143
7.3	49680	0	0	0	0	0	0	1221
7.3	49824	0	0	0	0	0	0	1146
7.3	49968	0	0	0	0	0	0	1137
7.3	50112	0	0	0	0	0	0	1089
7.3	50256	0	0	0	0	0	0	1107
7.3	50400	0	0	0	0	0	0	1038
7.3	50544	0	0	0	0	0	0	1038
7.3	50688	0	0	0	0	0	0	996
7.3	50832	0	0	0	0	0	0	1113
7.3	50976	0	0	0	0	0	0	1140
7.3	51120	0	0	0	0	0	0	1149
7.3	51264	0	0	0	0	0	0	1140
7.3	51408	0	0	0	0	0	0	1089
7.3	51552	0	0	0	0	0	0	1119
7.3	51696	0	0	0	0	0	0	1107
7.3	51840	0	0	0	0	0	0	1080
7.3	51984	0	0	0	0	0	0	1059
7.3	52128	0	0	0	0	0	0	1041
7.3	52272	0	0	0	0	0	0	1020
7.3	52416	0	0	0	0	0	0	1131
7.3	52560	0	0	0	0	0	0	1191
7.3	52704	0	0	0	0	0	0	1116
7.3	52848	0	0	0	0	0	0	1110
7.3	52992	0	0	0	0	0	0	1071
7.3	53136	0	0	0	0	0	0	1008
7.3	53280	0	0	0	0	0	0	1131
7.3	53424	0	0	0	0	0	0	1098
7.3	53568	0	0	0	0	0	0	1119
7.3	53712	0	0	0	0	0	0	1098
7.3	53856	0	0	0	0	0	0	1086
7.3	54000	0	0	0	0	0	0	1179
7.3	54144	0	0	0	0	0	0	1116
7.3	54288	0	0	0	0	0	0	1179
7.3	54432	0	0	0	0	0	0	1200
7.3	54576	0	0	0	0	0	0	1101
7.3	54720	0	0	0	0	0	0	1158
7.3	54864	0	0	0	0	0	0	1134
7.3	55008	0	0	0	0	0	0	1119
7.3	55152	0	0	0	0	0	0	1107
7.3	55296	0	0	0	0	0	0	1077
7.3	55440	0	0	0	0	0	0	1131
7.3	55584	0	0	0	0	0	0	1083
7.3	55728	0	0	0	0	0	0	1089
7.3	55872	0	0	0	0	0	0	1056
7.3	56016	0	0	0	0	0	0	1164
7.3	56160	0	0	0	0	0	0	1161
7.3	56304	0	0	0	0	0	0	1110
7.3	56448	0	0	0	0	0	0	1080
7.3	56592	0	0	0	0	0	0	1146
7.3	56736	0	0	0	0	0	0	1113
7.3	56880	0	0	0	0	0	0	1104
7.3	57024	0	0	0	0	0	0	1149
7.3	57168	0	0	0	0	0	0	1119
7.3	57312	0	0	0	0	0	0	1086
7.3	57456	0	0	0	0	0	0	1107
7.3	57600	0	0	0	0	0	0	1128
7.3	57744	0	0	0	0	0	0	1152
7.3	57888	0	0	0	0	0	0	1167
7.3	58032	0	0	0	0	0	0	1092
7.3	58176	0	0	0	0	0	0	1170
7.3	58320	0	0	0	0	0	0	1122
7.3	58464	0	0	0	0	0	0	1131
7.3	58608	0	0	0	0	0	0	1068
7.3	58752	0	0	0	0	0	0	1032
7.3	58896	0	0	0	0	0	0	984
7.3	59040	0	0	0	0	0	0	978
7.3	59184	0	0	0	0	0	0	1101
7.3	59328	0	0	0	0	0	0	1191
7.3	59472	0	0	0	0	0	0	1170
7.3	59616	0	0	0	0	0	0	1167
7.3	59760	0	0	0	0	0	0	1101
7.3	59904	0	0	0	0	0	0	1113
7.3	60048	0	0	0	0	0	0	1146
7.3	60192	0	0	0	0	0	0	1092
7.3	60336	0	0	0	0	0	0	1155
7.3	60480	0	0	0	0	0	0	1149
7.3	60624	0	0	0	0	0	0	1113
7.3	60768	0	0	0	0	0	0	1188
7.3	60912	0	0	0	0	0	0	1155
7.3	61056	0	0	0	0	0	0	1071
7.3	61200	0	0	0	0	0	0	1200
7.3	61344	0	0	0	0	0	0	1086
7.3	61488	0	0	0	0	0	0	1086
7.3	61632	0	0	0	0	0	0	1089
7.3	61776	0	0	0	0	0	0	1122
7.3	61920	0	0	0	0	0	0	1215
7.3	62064	0	0	0	0	0	0	1110
7.3	62208	0	0	0	0	0	0	1059
7.3	62352	0	0	0	0	0	0	1077
7.3	62496	0	0	0	0	0	0	1167
7.3	62640	0	0	0	0	0	0	1068
7.3	62784	0	0	0	0	0	0	1059
7.3	62928	0	0	0	0	0	0	1014
7.3	63072	0	0	0	0	0	0	1014
7.3	63216	0	0	0	0	0	0	1122
7.3	63360	0	0	0	0	0	0	1134
7.3	63504	0	0	0	0	0	0	1161
7.3	63648	0	0	0	0	0	0	1140
7.3	63792	0	0	0	0	0	0	1104
7.3	63936	0	0	0	0	0	0	1083
7.3	64080	0	0	0	0	0	0	1038
7.3	64224	0	0	0	0	0	0	1122
7.3	64368	0	0	0	0	0	0	1173
7.3	64512	0	0	0	0	0	0	1119
7.3	64656	0	0	0	0	0	0	1032
7.3	64800	0	0	0	0	0	0	1017
7.3	64944	0	0	0	0	0	0	1020
7.3	65088	0	0	0	0	0	0	1074
7.3	65232	0	0	0	0	0	0	1011
7.3	65376	0	0	0	0	0	0	1044
7.3	65520	0	0	0	0	0	0	1104
7.3	65664	0	0	0	0	0	0	1050
7.3	65808	0	0	0	0	0	0	1047
7.3	65952	0	0	0	0	0	0	1083
7.3	66096	0	0	0	0	0	0	1182
7.3	66240	0	0	0	0	0	0	1077
7.3	66384	0	0	0	0	0	0	1119
7.3	66528	0	0	0	0	0	0	1140
7.3	66672	0	0	0	0	0	0	1164
7.3	66816	0	0	0	0	0	0	1131
7.3	66960	0	0	0	0	0	0	1140
7.3	67104	0	0	0	0	0	0	1167
7.3	67248	0	0	0	0	0	0	1158
7.3	67392	0	0	0	0	0	0	1116
7.3	67536	0	0	0	0	0	0	1167
7.3	67680	0	0	0	0	0	0	1119
7.3	67824	0	0	0	0	0	0	1164
7.3	67968	0	0	0	0	0	0	1140
7.3	68112	0	0	0	0	0	0	1155
7.3	68256	0	0	0	0	0	0	1101
7.3	68400	0	0	0	0	0	0	1158
7.3	68544	0	0	0	0	0	0	1128
7.3	68688	0	0	0	0	0	0	1107
7.3	68832	0	0	0	0	0	0	1152
7.3	68976	0	0	0	0	0	0	1143
7.3	69120	0	0	0	0	0	0	1149
8.2	43344	0	40	0	40	40	207.368	1539
8.2	43488	0	32	0	32	32	123.223	1500
8.2	43632	0	28	0	28	28	193.299	1506
8.2	43776	0	21	0	21	21	220.302	1524
8.2	43920	0	17	0	17	17	91.182	1542
8.2	44064	0	15	0	15	15	88.1384	1539
8.2	44208	0	10	0	10	10	37.0816	1542
8.2	44352	0	7	0	7	7	54.1004	1644
8.2	44496	0	7	0	7	7	54.1004	1566
8.2	44640	0	3	0	3	3	0	1572
8.2	44784	0	2	0	2	2	26.0525	1485
8.2	44928	0	1	0	1	1	13.0256	1488
8.2	45072	0	0	0	0	0	0	1476
8.2	45216	0	0	0	0	0	0	1491
8.2	45360	0	0	0	0	0	0	1500
8.2	45504	0	0	0	0	0	0	1473
8.2	45648	0	0	0	0	0	0	1605
8.2	45792	0	0	0	0	0	0	1593
8.2	45936	0	0	0	0	0	0	1638
8.2	46080	0	0	0	0	0	0	1536
8.2	46224	0	0	0	0	0	0	1515
8.2	46368	0	0	0	0	0	0	1581
8.2	46512	0	0	0	0	0	0	1518
8.2	46656	0	0	0	0	0	0	1536
8.2	46800	0	0	0	0	0	0	1425
8.2	46944	0	0	0	0	0	0	1497
8.2	47088	0	0	0	0	0	0	1545
8.2	47232	0	0	0	0	0	0	1527
8.2	47376	0	0	0	0	0	0	1503
8.2	47520	0	0	0	0	0	0	1518
8.2	47664	0	0	0	0	0	0	1518
8.2	47808	0	0	0	0	0	0	1587
8.2	47952	0	0	0	0	0	0	1518
8.2	48096	0	0	0	0	0	0	1491
8.2	48240	0	0	0	0	0	0	1536
8.2	48384	0	0	0	0	0	0	1500
8.2	48528	0	0	0	0	0	0	1530
8.2	48672	0	0	0	0	0	0	1527
8.2	48816	0	0	0	0	0	0	1599
8.2	48960	0	0	0	0	0	0	1596
8.2	49104	0	0	0	0	0	0	1593
8.2	49248	0	0	0	0	0	0	1536
8.2	49392	0	0	0	0	0	0	1512
8.2	49536	0	0	0	0	0	0	1566
8.2	49680	0	0	0	0	0	0	1560
8.2	49824	0	0	0	0	0	0	1449
8.2	49968	0	0	0	0	0	0	1557
8.2	50112	0	0	0	0	0	0	1614
8.2	50256	0	0	0	0	0	0	1611
8.2	50400	0	0	0	0	0	0	1587
8.2	50544	0	0	0	0	0	0	1461
8.2	50688	0	0	0	0	0	0	1494
8.2	50832	0	0	0	0	0	0	1584
8.2	50976	0	0	0	0	0	0	1569
8.2	51120	0	0	0	0	0	0	1542
8.2	51264	0	0	0	0	0	0	1557
8.2	51408	0	0	0	0	0	0	1635
8.2	51552	0	0	0	0	0	0	1548
8.2	51696	0	0	0	0	0	0	1617
8.2	51840	0	0	0	0	0	0	1650
8.2	51984	0	0	0	0	0	0	1551
8.2	52128	0	0	0	0	0	0	1449
8.2	52272	0	0	0	0	0	0	1572
8.2	52416	0	0	0	0	0	0	1578
8.2	52560	0	0	0	0	0	0	1620
8.2	52704	0	0	0	0	0	0	1728
8.2	52848	0	0	0	0	0	0	1560
8.2	52992	0	0	0	0	0	0	1557
8.2	53136	0	0	0	0	0	0	1623
8.2	53280	0	0	0	0	0	0	1521
8.2	53424	0	0	0	0	0	0	1599
8.2	53568	0	0	0	0	0	0	1617
8.2	53712	0	0	0	0	0	0	1494
8.2	53856	0	0	0	0	0	0	1476
8.2	54000	0	0	0	0	0	0	1545
8.2	54144	0	0	0	0	0	0	1620
8.2	54288	0	0	0	0	0	0	1557
8.2	54432	0	0	0	0	0	0	1572
8.2	54576	0	0	0	0	0	0	1551
8.2	54720	0	0	0	0	0	0	1533
8.2	54864	0	0	0	0	0	0	1596
8.2	55008	0	0	0	0	0	0	1548
8.2	55152	0	0	0	0	0	0	1551
8.2	55296	0	0	0	0	0	0	1569
8.2	55440	0	0	0	0	0	0	1617
8.2	55584	0	0	0	0	0	0	1626
8.2	55728	0	0	0	0	0	0	1587
8.2	55872	0	0	0	0	0	0	1548
8.2	56016	0	0	0	0	0	0	1623
8.2	56160	0	0	0	0	0	0	1611
8.2	56304	0	0	0	0	0	0	1626
8.2	56448	0	0	0	0	0	0	1440
8.2	56592	0	0	0	0	0	0	1545
8.2	56736	0	0	0	0	0	0	1536
8.2	56880	0	0	0	0	0	0	1506
8.2	57024	0	0	0	0	0	0	1620
8.2	57168	0	0	0	0	0	0	1653
8.2	57312	0	0	0	0	0	0	1548
8.2	57456	0	0	0	0	0	0	1554
8.2	57600	0	0	0	0	0	0	1464
8.2	57744	0	0	0	0	0	0	1533
8.2	57888	0	0	0	0	0	0	1548
8.2	58032	0	0	0	0	0	0	1515
8.2	58176	0	0	0	0	0	0	1473
8.2	58320	0	0	0	0	0	0	1539
8.2	58464	0	0	0	0	0	0	1509
8.2	58608	0	0	0	0	0	0	1515
8.2	58752	0	0	0	0	0	0	1497
8.2	58896	0	0	0	0	0	0	1467
8.2	59040	0	0	0	0	0	0	1551
8.2	59184	0	0	0	0	0	0	1617
8.2	59328	0	0	0	0	0	0	1512
8.2	59472	0	0	0	0	0	0	1491
8.2	59616	0	0	0	0	0	0	1575
8.2	59760	0	0	0	0	0	0	1584
8.2	59904	0	0	0	0	0	0	1488
8.2	60048	0	0	0	0	0	0	1545
8.2	60192	0	0	0	0	0	0	1551
8.2	60336	0	0	0	0	0	0	1563
8.2	60480	0	0	0	0	0	0	1551
8.2	60624	0	0	0	0	0	0	1569
8.2	60768	0	0	0	0	0	0	1533
8.2	60912	0	0	0	0	0	0	1548
8.2	61056	0	0	0	0	0	0	1512
8.2	61200	0	0	0	0	0	0	1584
8.2	61344	0	0	0	0	0	0	1551
8.2	61488	0	0	0	0	0	0	1614
8.2	61632	0	0	0	0	0	0	1527
8.2	61776	0	0	0	0	0	0	1518
8.2	61920	0	0	0	0	0	0	1494
8.2	62064	0	0	0	0	0	0	1524
8.2	62208	0	0	0	0	0	0	1542
8.2	62352	0	0	0	0	0	0	1569
8.2	62496	0	0	0	0	0	0	1536
8.2	62640	0	0	0	0	0	0	1563
8.2	62784	0	0	0	0	0	0	1512
8.2	62928	0	0	0	0	0	0	1416
8.2	63072	0	0	0	0	0	0	1422
8.2	63216	0	0	0	0	0	0	1635
8.2	63360	0	0	0	0	0	0	1665
8.2	63504	0	0	0	0	0	0	1566
8.2	63648	0	0	0	0	0	0	1506
8.2	63792	0	0	0	0	0	0	1572
8.2	63936	0	0	0	0	0	0	1545
8.2	64080	0	0	0	0	0	0	1566
8.2	64224	0	0	0	0	0	0	1569
8.2	64368	0	0	0	0	0	0	1533
8.2	64512	0	0	0	0	0	0	1596
8.2	64656	0	0	0	0	0	0	1620
8.2	64800	0	0	0	0	0	0	1569
8.2	64944	0	0	0	0	0	0	1608
8.2	65088	0	0	0	0	0	0	1632
8.2	65232	0	0	0	0	0	0	1686
8.2	65376	0	0	0	0	0	0	1626
8.2	65520	0	0	0	0	0	0	1530
8.2	65664	0	0	0	0	0	0	1554
8.2	65808	0	0	0	0	0	0	1539
8.2	65952	0	0	0	0	0	0	1512
8.2	66096	0	0	0	0	0	0	1641
8.2	66240	0	0	0	0	0	0	1542
8.2	66384	0	0	0	0	0	0	1506
8.2	66528	0	0	0	0	0	0	1524
8.2	66672	0	0	0	0	0	0	1548
8.2	66816	0	0	0	0	0	0	1524
8.2	66960	0	0	0	0	0	0	1452
8.2	67104	0	0	0	0	0	0	1512
8.2	67248	0	0	0	0	0	0	1530
8.2	67392	0	0	0	0	0	0	1458
8.2	67536	0	0	0	0	0	0	1611
8.2	67680	0	0	0	0	0	0	1545
8.2	67824	0	0	0	0	0	0	1551
8.2	67968	0	0	0	0	0	0	1500
8.2	68112	0	0	0	0	0	0	1416
8.2	68256	0	0	0	0	0	0	1521
8.2	68400	0	0	0	0	0	0	1542
8.2	68544	0	0	0	0	0	0	1518
8.2	68688	0	0	0	0	0	0	1599
8.2	68832	0	0	0	0	0	0	1548
8.2	68976	0	0	0	0	0	0	1482
8.2	69120	0	0	0	0	0	0	1542
9.3	43344	56	226	0	226	282	5812.42	4287
9.3	43488	23	207	0	207	230	4242.08	4089
9.3	43632	11	175	0	175	186	3228.89	3755
9.3	43776	5	155	0	155	160	2644.67	3435
9.3	43920	1	125	0	125	126	2071.39	3252
9.3	44064	0	101	0	101	101	1571.35	3100
9.3	44208	0	85	0	85	85	1387.01	3024
9.3	44352	0	64	0	64	64	1127.81	2976
9.3	44496	0	49	0	49	49	896.681	3156
9.3	44640	0	33	0	33	33	530.714	3054
9.3	44784	0	23	0	23	23	360.546	3021
9.3	44928	0	15	0	15	15	237.477	3120
9.3	45072	0	12	0	12	12	210.465	2967
9.3	45216	0	9	0	9	9	188.117	2919
9.3	45360	0	5	0	5	5	100.055	3012
9.3	45504	0	0	0	0	0	0	2922
9.3	45648	0	0	0	0	0	0	3000
9.3	45792	0	0	0	0	0	0	2973
9.3	45936	0	0	0	0	0	0	2922
9.3	46080	0	0	0	0	0	0	3162
9.3	46224	0	0	0	0	0	0	3123
9.3	46368	0	0	0	0	0	0	3114
9.3	46512	0	0	0	0	0	0	3054
9.3	46656	0	0	0	0	0	0	3102
9.3	46800	0	0	0	0	0	0	3144
9.3	46944	0	0	0	0	0	0	3183
9.3	47088	0	0	0	0	0	0	3099
9.3	47232	0	0	0	0	0	0	3183
9.3	47376	0	0	0	0	0	0	3123
9.3	47520	0	0	0	0	0	0	3135
9.3	47664	0	0	0	0	0	0	3252
9.3	47808	0	0	0	0	0	0	3066
9.3	47952	0	0	0	0	0	0	3189
9.3	48096	0	0	0	0	0	0	3186
9.3	48240	0	0	0	0	0	0	3114
9.3	48384	0	0	0	0	0	0	3171
9.3	48528	0	0	0	0	0	0	3258
9.3	48672	0	0	0	0	0	0	3234
9.3	48816	0	0	0	0	0	0	3192
9.3	48960	0	0	0	0	0	0	3387
9.3	49104	0	0	0	0	0	0	3258
9.3	49248	0	0	0	0	0	0	3216
9.3	49392	0	0	0	0	0	0	3285
9.3	49536	0	0	0	0	0	0	3171
9.3	49680	0	0	0	0	0	0	3135
9.3	49824	0	0	0	0	0	0	3132
9.3	49968	0	0	0	0	0	0	3222
9.3	50112	0	0	0	0	0	0	3387
9.3	50256	0	0	0	0	0	0	3264
9.3	50400	0	0	0	0	0	0	3375
9.3	50544	0	0	0	0	0	0	3444
9.3	50688	0	0	0	0	0	0	3381
9.3	50832	0	0	0	0	0	0	3339
9.3	50976	0	0	0	0	0	0	3258
9.3	51120	0	0	0	0	0	0	3282
9.3	51264	0	0	0	0	0	0	3249
9.3	51408	0	0	0	0	0	0	3438
9.3	51552	0	0	0	0	0	0	3228
9.3	51696	0	0	0	0	0	0	3312
9.3	51840	0	0	0	0	0	0	3084
9.3	51984	0	0	0	0	0	0	3324
9.3	52128	0	0	0	0	0	0	3414
9.3	52272	0	0	0	0	0	0	3324
9.3	52416	0	0	0	0	0	0	3480
9.3	52560	0	0	0	0	0	0	3366
9.3	52704	0	0	0	0	0	0	3360
9.3	52848	0	0	0	0	0	0	3345
9.3	52992	0	0	0	0	0	0	3390
9.3	53136	0	0	0	0	0	0	3168
9.3	53280	0	0	0	0	0	0	3243
9.3	53424	0	0	0	0	0	0	3390
9.3	53568	0	0	0	0	0	0	3411
9.3	53712	0	0	0	0	0	0	3333
9.3	53856	0	0	0	0	0	0	3357
9.3	54000	0	0	0	0	0	0	3324
9.3	54144	0	0	0	0	0	0	3501
9.3	54288	0	0	0	0	0	0	3438
9.3	54432	0	0	0	0	0	0	3234
9.3	54576	0	0	0	0	0	0	3345
9.3	54720	0	0	0	0	0	0	3330
9.3	54864	0	0	0	0	0	0	3189
9.3	55008	0	0	0	0	0	0	3219
9.3	55152	0	0	0	0	0	0	3396
9.3	55296	0	0	0	0	0	0	3447
9.3	55440	0	0	0	0	0	0	3366
9.3	55584	0	0	0	0	0	0	3387
9.3	55728	0	0	0	0	0	0	3414
9.3	55872	0	0	0	0	0	0	3348
9.3	56016	0	0	0	0	0	0	3465
9.3	56160	0	0	0	0	0	0	3342
9.3	56304	0	0	0	0	0	0	3324
9.3	56448	0	0	0	0	0	0	3375
9.3	56592	0	0	0	0	0	0	3237
9.3	56736	0	0	0	0	0	0	3318
9.3	56880	0	0	0	0	0	0	3366
9.3	57024	0	0	0	0	0	0	3339
9.3	57168	0	0	0	0	0	0	3279
9.3	57312	0	0	0	0	0	0	3168
9.3	57456	0	0	0	0	0	0	3312
9.3	57600	0	0	0	0	0	0	3258
9.3	57744	0	0	0	0	0	0	3321
9.3	57888	0	0	0	0	0	0	3372
9.3	58032	0	0	0	0	0	0	3258
9.3	58176	0	0	0	0	0	0	3321
9.3	58320	0	0	0	0	0	0	3408
9.3	58464	0	0	0	0	0	0	3387
9.3	58608	0	0	0	0	0	0	3324
9.3	58752	0	0	0	0	0	0	3411
9.3	58896	0	0	0	0	0	0	3468
9.3	59040	0	0	0	0	0	0	3171
9.3	59184	0	0	0	0	0	0	3105
9.3	59328	0	0	0	0	0	0	3318
9.3	59472	0	0	0	0	0	0	3384
9.3	59616	0	0	0	0	0	0	3279
9.3	59760	0	0	0	0	0	0	3411
9.3	59904	0	0	0	0	0	0	3384
9.3	60048	0	0	0	0	0	0	3390
9.3	60192	0	0	0	0	0	0	3387
9.3	60336	0	0	0	0	0	0	3423
9.3	60480	0	0	0	0	0	0	3261
9.3	60624	0	0	0	0	0	0	3282
9.3	60768	0	0	0	0	0	0	3216
9.3	60912	0	0	0	0	0	0	3390
9.3	61056	0	0	0	0	0	0	3348
9.3	61200	0	0	0	0	0	0	3489
9.3	61344	0	0	0	0	0	0	3438
9.3	61488	0	0	0	0	0	0	3372
9.3	61632	0	0	0	0	0	0	3411
9.3	61776	0	0	0	0	0	0	3273
9.3	61920	0	0	0	0	0	0	3216
9.3	62064	0	0	0	0	0	0	3240
9.3	62208	0	0	0	0	0	0	3369
9.3	62352	0	0	0	0	0	0	3348
9.3	62496	0	0	0	0	0	0	3327
9.3	62640	0	0	0	0	0	0	3294
9.3	62784	0	0	0	0	0	0	3270
9.3	62928	0	0	0	0	0	0	3540
9.3	63072	0	0	0	0	0	0	3360
9.3	63216	0	0	0	0	0	0	3552
9.3	63360	0	0	0	0	0	0	3363
9.3	63504	0	0	0	0	0	0	3279
9.3	63648	0	0	0	0	0	0	3198
9.3	63792	0	0	0	0	0	0	3168
9.3	63936	0	0	0	0	0	0	3267
9.3	64080	0	0	0	0	0	0	3255
9.3	64224	0	0	0	0	0	0	3342
9.3	64368	0	0	0	0	0	0	3495
9.3	64512	0	0	0	0	0	0	3489
9.3	64656	0	0	0	0	0	0	3429
9.3	64800	0	0	0	0	0	0	3411
9.3	64944	0	0	0	0	0	0	3531
9.3	65088	0	0	0	0	0	0	3531
9.3	65232	0	0	0	0	0	0	3438
9.3	65376	0	0	0	0	0	0	3387
9.3	65520	0	0	0	0	0	0	3393
9.3	65664	0	0	0	0	0	0	3366
9.3	65808	0	0	0	0	0	0	3450
9.3	65952	0	0	0	0	0	0	3390
9.3	66096	0	0	0	0	0	0	3387
9.3	66240	0	0	0	0	0	0	3186
9.3	66384	0	0	0	0	0	0	3402
9.3	66528	0	0	0	0	0	0	3426
9.3	66672	0	0	0	0	0	0	3366
9.3	66816	0	0	0	0	0	0	3285
9.3	66960	0	0	0	0	0	0	3408
9.3	67104	0	0	0	0	0	0	3471
9.3	67248	0	0	0	0	0	0	3354
9.3	67392	0	0	0	0	0	0	3153
9.3	67536	0	0	0	0	0	0	3231
9.3	67680	0	0	0	0	0	0	3189
9.3	67824	0	0	0	0	0	0	3219
9.3	67968	0	0	0	0	0	0	3354
9.3	68112	0	0	0	0	0	0	3363
9.3	68256	0	0	0	0	0	0	3261
9.3	68400	0	0	0	0	0	0	3345
9.3	68544	0	0	0	0	0	0	3258
9.3	68688	0	0	0	0	0	0	3321
9.3	68832	0	0	0	0	0	0	3294
9.3	68976	0	0	0	0	0	0	3354
9.3	69120	0	0	0	0	0	0	3360
10.2	43344	0	62	0	62	62	307.801	1194
10.2	43488	0	59	0	59	59	331.634	1248
10.2	43632	0	50	0	50	50	292.556	1185
10.2	43776	0	44	0	44	44	233.52	1134
10.2	43920	0	40	0	40	40	240.454	1086
10.2	44064	0	37	0	37	37	198.434	1134
10.2	44208	0	33	0	33	33	159.357	1218
10.2	44352	0	26	0	26	26	132.254	1302
10.2	44496	0	18	0	18	18	93.1773	1287
10.2	44640	0	14	0	14	14	63.1329	1359
10.2	44784	0	10	0	10	10	33.0909	1272
10.2	44928	0	10	0	10	10	33.0909	1212
10.2	45072	0	8	0	8	8	33.0909	1257
10.2	45216	0	7	0	7	7	22.0606	1194
10.2	45360	0	5	0	5	5	22.0606	1140
10.2	45504	0	3	0	3	3	11.0303	1116
10.2	45648	0	2	0	2	2	0	1227
10.2	45792	0	2	0	2	2	0	1227
10.2	45936	0	2	0	2	2	0	1230
10.2	46080	0	2	0	2	2	0	1143
10.2	46224	0	2	0	2	2	0	1203
10.2	46368	0	2	0	2	2	0	1155
10.2	46512	0	1	0	1	1	0	1155
10.2	46656	0	1	0	1	1	0	1170
10.2	46800	0	1	0	1	1	0	1182
10.2	46944	0	1	0	1	1	0	1185
10.2	47088	0	1	0	1	1	0	1125
10.2	47232	0	1	0	1	1	0	1161
10.2	47376	0	1	0	1	1	0	1134
10.2	47520	0	1	0	1	1	0	1083
10.2	47664	0	0	0	0	0	0	1068
10.2	47808	0	0	0	0	0	0	1128
10.2	47952	0	0	0	0	0	0	1167
10.2	48096	0	0	0	0	0	0	1158
10.2	48240	0	0	0	0	0	0	1191
10.2	48384	0	0	0	0	0	0	1182
10.2	48528	0	0	0	0	0	0	1221
10.2	48672	0	0	0	0	0	0	1089
10.2	48816	0	0	0	0	0	0	1038
10.2	48960	0	0	0	0	0	0	1140
10.2	49104	0	0	0	0	0	0	1137
10.2	49248	0	0	0	0	0	0	1083
10.2	49392	0	0	0	0	0	0	1218
10.2	49536	0	0	0	0	0	0	1176
10.2	49680	0	0	0	0	0	0	1179
10.2	49824	0	0	0	0	0	0	1158
10.2	49968	0	0	0	0	0	0	1068
10.2	50112	0	0	0	0	0	0	1095
10.2	50256	0	0	0	0	0	0	1164
10.2	50400	0	0	0	0	0	0	1194
10.2	50544	0	0	0	0	0	0	1152
10.2	50688	0	0	0	0	0	0	1113
10.2	50832	0	0	0	0	0	0	1191
10.2	50976	0	0	0	0	0	0	1209
10.2	51120	0	0	0	0	0	0	1176
10.2	51264	0	0	0	0	0	0	1236
10.2	51408	0	0	0	0	0	0	1179
10.2	51552	0	0	0	0	0	0	1245
10.2	51696	0	0	0	0	0	0	1227
10.2	51840	0	0	0	0	0	0	1170
10.2	51984	0	0	0	0	0	0	1143
10.2	52128	0	0	0	0	0	0	1140
10.2	52272	0	0	0	0	0	0	1278
10.2	52416	0	0	0	0	0	0	1206
10.2	52560	0	0	0	0	0	0	1215
10.2	52704	0	0	0	0	0	0	1218
10.2	52848	0	0	0	0	0	0	1224
10.2	52992	0	0	0	0	0	0	1092
10.2	53136	0	0	0	0	0	0	1164
10.2	53280	0	0	0	0	0	0	1254
10.2	53424	0	0	0	0	0	0	1125
10.2	53568	0	0	0	0	0	0	1065
10.2	53712	0	0	0	0	0	0	1170
10.2	53856	0	0	0	0	0	0	1185
10.2	54000	0	0	0	0	0	0	1095
10.2	54144	0	0	0	0	0	0	1110
10.2	54288	0	0	0	0	0	0	1137
10.2	54432	0	0	0	0	0	0	1179
10.2	54576	0	0	0	0	0	0	1146
10.2	54720	0	0	0	0	0	0	1152
10.2	54864	0	0	0	0	0	0	1089
10.2	55008	0	0	0	0	0	0	1044
10.2	55152	0	0	0	0	0	0	1140
10.2	55296	0	0	0	0	0	0	1101
10.2	55440	0	0	0	0	0	0	1092
10.2	55584	0	0	0	0	0	0	1056
10.2	55728	0	0	0	0	0	0	999
10.2	55872	0	0	0	0	0	0	1011
10.2	56016	0	0	0	0	0	0	1062
10.2	56160	0	0	0	0	0	0	1041
10.2	56304	0	0	0	0	0	0	1083
10.2	56448	0	0	0	0	0	0	1020
10.2	56592	0	0	0	0	0	0	1074
10.2	56736	0	0	0	0	0	0	1110
10.2	56880	0	0	0	0	0	0	1161
10.2	57024	0	0	0	0	0	0	1131
10.2	57168	0	0	0	0	0	0	1140
10.2	57312	0	0	0	0	0	0	1131
10.2	57456	0	0	0	0	0	0	1212
10.2	57600	0	0	0	0	0	0	1272
10.2	57744	0	0	0	0	0	0	1215
10.2	57888	0	0	0	0	0	0	1158
10.2	58032	0	0	0	0	0	0	1050
10.2	58176	0	0	0	0	0	0	1113
10.2	58320	0	0	0	0	0	0	1092
10.2	58464	0	0	0	0	0	0	1119
10.2	58608	0	0	0	0	0	0	1182
10.2	58752	0	0	0	0	0	0	1236
10.2	58896	0	0	0	0	0	0	1101
10.2	59040	0	0	0	0	0	0	1065
10.2	59184	0	0	0	0	0	0	1083
10.2	59328	0	0	0	0	0	0	1044
10.2	59472	0	0	0	0	0	0	1080
10.2	59616	0	0	0	0	0	0	1104
10.2	59760	0	0	0	0	0	0	1113
10.2	59904	0	0	0	0	0	0	1191
10.2	60048	0	0	0	0	0	0	1188
10.2	60192	0	0	0	0	0	0	1113
10.2	60336	0	0	0	0	0	0	1092
10.2	60480	0	0	0	0	0	0	1029
10.2	60624	0	0	0	0	0	0	1185
10.2	60768	0	0	0	0	0	0	1107
10.2	60912	0	0	0	0	0	0	1116
10.2	61056	0	0	0	0	0	0	1080
10.2	61200	0	0	0	0	0	0	1116
10.2	61344	0	0	0	0	0	0	1125
10.2	61488	0	0	0	0	0	0	1128
10.2	61632	0	0	0	0	0	0	1170
10.2	61776	0	0	0	0	0	0	1104
10.2	61920	0	0	0	0	0	0	1170
10.2	62064	0	0	0	0	0	0	1146
10.2	62208	0	0	0	0	0	0	1182
10.2	62352	0	0	0	0	0	0	1155
10.2	62496	0	0	0	0	0	0	1176
10.2	62640	0	0	0	0	0	0	1125
10.2	62784	0	0	0	0	0	0	1050
10.2	62928	0	0	0	0	0	0	1089
10.2	63072	0	0	0	0	0	0	1146
10.2	63216	0	0	0	0	0	0	1134
10.2	63360	0	0	0	0	0	0	1113
10.2	63504	0	0	0	0	0	0	1146
10.2	63648	0	0	0	0	0	0	1044
10.2	63792	0	0	0	0	0	0	1017
10.2	63936	0	0	0	0	0	0	1098
10.2	64080	0	0	0	0	0	0	1152
10.2	64224	0	0	0	0	0	0	1167
10.2	64368	0	0	0	0	0	0	1134
10.2	64512	0	0	0	0	0	0	1110
10.2	64656	0	0	0	0	0	0	1098
10.2	64800	0	0	0	0	0	0	1128
10.2	64944	0	0	0	0	0	0	1134
10.2	65088	0	0	0	0	0	0	1143
10.2	65232	0	0	0	0	0	0	1182
10.2	65376	0	0	0	0	0	0	1179
10.2	65520	0	0	0	0	0	0	1161
10.2	65664	0	0	0	0	0	0	1167
10.2	65808	0	0	0	0	0	0	1179
10.2	65952	0	0	0	0	0	0	1176
10.2	66096	0	0	0	0	0	0	1131
10.2	66240	0	0	0	0	0	0	1092
10.2	66384	0	0	0	0	0	0	1104
10.2	66528	0	0	0	0	0	0	1143
10.2	66672	0	0	0	0	0	0	1206
10.2	66816	0	0	0	0	0	0	1170
10.2	66960	0	0	0	0	0	0	1134
10.2	67104	0	0	0	0	0	0	1038
10.2	67248	0	0	0	0	0	0	1143
10.2	67392	0	0	0	0	0	0	1104
10.2	67536	0	0	0	0	0	0	1098
10.2	67680	0	0	0	0	0	0	1143
10.2	67824	0	0	0	0	0	0	1086
10.2	67968	0	0	0	0	0	0	1095
10.2	68112	0	0	0	0	0	0	1104
10.2	68256	0	0	0	0	0	0	1086
10.2	68400	0	0	0	0	0	0	1152
10.2	68544	0	0	0	0	0	0	1203
10.2	68688	0	0	0	0	0	0	1125
10.2	68832	0	0	0	0	0	0	1113
10.2	68976	0	0	0	0	0	0	1155
10.2	69120	0	0	0	0	0	0	1215
11.1	43344	0	30	0	30	30	55.1515	879
11.1	43488	0	29	0	29	29	51.165	759
11.1	43632	0	28	0	28	28	194.575	822
11.1	43776	0	24	0	24	24	42.1279	813
11.1	43920	0	22	0	22	22	37.0816	849
11.1	44064	0	13	0	13	13	11.0303	867
11.1	44208	0	12	0	12	12	9.03704	837
11.1	44352	0	11	0	11	11	9.03704	912
11.1	44496	0	7	0	7	7	36.1481	882
11.1	44640	0	6	0	6	6	0	879
11.1	44784	0	5	0	5	5	27.1111	975
11.1	44928	0	2	0	2	2	9.03704	1020
11.1	45072	0	2	0	2	2	0	1131
11.1	45216	0	2	0	2	2	0	1050
11.1	45360	0	1	0	1	1	0	981
11.1	45504	0	1	0	1	1	0	933
11.1	45648	0	1	0	1	1	0	819
11.1	45792	0	1	0	1	1	0	738
11.1	45936	0	0	0	0	0	0	696
11.1	46080	0	0	0	0	0	0	729
11.1	46224	0	0	0	0	0	0	819
11.1	46368	0	0	0	0	0	0	789
11.1	46512	0	0	0	0	0	0	735
11.1	46656	0	0	0	0	0	0	756
11.1	46800	0	0	0	0	0	0	765
11.1	46944	0	0	0	0	0	0	786
11.1	47088	0	0	0	0	0	0	846
11.1	47232	0	0	0	0	0	0	759
11.1	47376	0	0	0	0	0	0	711
11.1	47520	0	0	0	0	0	0	762
11.1	47664	0	0	0	0	0	0	840
11.1	47808	0	0	0	0	0	0	846
11.1	47952	0	0	0	0	0	0	849
11.1	48096	0	0	0	0	0	0	852
11.1	48240	0	0	0	0	0	0	876
11.1	48384	0	0	0	0	0	0	819
11.1	48528	0	0	0	0	0	0	795
11.1	48672	0	0	0	0	0	0	789
11.1	48816	0	0	0	0	0	0	795
11.1	48960	0	0	0	0	0	0	759
11.1	49104	0	0	0	0	0	0	795
11.1	49248	0	0	0	0	0	0	846
11.1	49392	0	0	0	0	0	0	780
11.1	49536	0	0	0	0	0	0	858
11.1	49680	0	0	0	0	0	0	792
11.1	49824	0	0	0	0	0	0	831
11.1	49968	0	0	0	0	0	0	858
11.1	50112	0	0	0	0	0	0	774
11.1	50256	0	0	0	0	0	0	819
11.1	50400	0	0	0	0	0	0	831
11.1	50544	0	0	0	0	0	0	792
11.1	50688	0	0	0	0	0	0	843
11.1	50832	0	0	0	0	0	0	825
11.1	50976	0	0	0	0	0	0	831
11.1	51120	0	0	0	0	0	0	786
11.1	51264	0	0	0	0	0	0	777
11.1	51408	0	0	0	0	0	0	759
11.1	51552	0	0	0	0	0	0	780
11.1	51696	0	0	0	0	0	0	762
11.1	51840	0	0	0	0	0	0	795
11.1	51984	0	0	0	0	0	0	819
11.1	52128	0	0	0	0	0	0	849
11.1	52272	0	0	0	0	0	0	804
11.1	52416	0	0	0	0	0	0	735
11.1	52560	0	0	0	0	0	0	816
11.1	52704	0	0	0	0	0	0	813
11.1	52848	0	0	0	0	0	0	852
11.1	52992	0	0	0	0	0	0	849
11.1	53136	0	0	0	0	0	0	774
11.1	53280	0	0	0	0	0	0	765
11.1	53424	0	0	0	0	0	0	777
11.1	53568	0	0	0	0	0	0	849
11.1	53712	0	0	0	0	0	0	897
11.1	53856	0	0	0	0	0	0	849
11.1	54000	0	0	0	0	0	0	834
11.1	54144	0	0	0	0	0	0	828
11.1	54288	0	0	0	0	0	0	897
11.1	54432	0	0	0	0	0	0	843
11.1	54576	0	0	0	0	0	0	840
11.1	54720	0	0	0	0	0	0	804
11.1	54864	0	0	0	0	0	0	885
11.1	55008	0	0	0	0	0	0	819
11.1	55152	0	0	0	0	0	0	774
11.1	55296	0	0	0	0	0	0	777
11.1	55440	0	0	0	0	0	0	816
11.1	55584	0	0	0	0	0	0	846
11.1	55728	0	0	0	0	0	0	789
11.1	55872	0	0	0	0	0	0	780
11.1	56016	0	0	0	0	0	0	819
11.1	56160	0	0	0	0	0	0	768
11.1	56304	0	0	0	0	0	0	795
11.1	56448	0	0	0	0	0	0	750
11.1	56592	0	0	0	0	0	0	744
11.1	56736	0	0	0	0	0	0	771
11.1	56880	0	0	0	0	0	0	870
11.1	57024	0	0	0	0	0	0	852
11.1	57168	0	0	0	0	0	0	723
11.1	57312	0	0	0	0	0	0	798
11.1	57456	0	0	0	0	0	0	843
11.1	57600	0	0	0	0	0	0	891
11.1	57744	0	0	0	0	0	0	831
11.1	57888	0	0	0	0	0	0	744
11.1	58032	0	0	0	0	0	0	774
11.1	58176	0	0	0	0	0	0	876
11.1	58320	0	0	0	0	0	0	855
11.1	58464	0	0	0	0	0	0	882
11.1	58608	0	0	0	0	0	0	873
11.1	58752	0	0	0	0	0	0	810
11.1	58896	0	0	0	0	0	0	777
11.1	59040	0	0	0	0	0	0	747
11.1	59184	0	0	0	0	0	0	798
11.1	59328	0	0	0	0	0	0	822
11.1	59472	0	0	0	0	0	0	891
11.1	59616	0	0	0	0	0	0	885
11.1	59760	0	0	0	0	0	0	825
11.1	59904	0	0	0	0	0	0	792
11.1	60048	0	0	0	0	0	0	798
11.1	60192	0	0	0	0	0	0	786
11.1	60336	0	0	0	0	0	0	786
11.1	60480	0	0	0	0	0	0	762
11.1	60624	0	0	0	0	0	0	867
11.1	60768	0	0	0	0	0	0	846
11.1	60912	0	0	0	0	0	0	891
11.1	61056	0	0	0	0	0	0	762
11.1	61200	0	0	0	0	0	0	765
11.1	61344	0	0	0	0	0	0	792
11.1	61488	0	0	0	0	0	0	834
11.1	61632	0	0	0	0	0	0	852
11.1	61776	0	0	0	0	0	0	708
11.1	61920	0	0	0	0	0	0	783
11.1	62064	0	0	0	0	0	0	825
11.1	62208	0	0	0	0	0	0	786
11.1	62352	0	0	0	0	0	0	780
11.1	62496	0	0	0	0	0	0	720
11.1	62640	0	0	0	0	0	0	810
11.1	62784	0	0	0	0	0	0	732
11.1	62928	0	0	0	0	0	0	756
11.1	63072	0	0	0	0	0	0	786
11.1	63216	0	0	0	0	0	0	738
11.1	63360	0	0	0	0	0	0	786
11.1	63504	0	0	0	0	0	0	852
11.1	63648	0	0	0	0	0	0	846
11.1	63792	0	0	0	0	0	0	861
11.1	63936	0	0	0	0	0	0	834
11.1	64080	0	0	0	0	0	0	795
11.1	64224	0	0	0	0	0	0	825
11.1	64368	0	0	0	0	0	0	774
11.1	64512	0	0	0	0	0	0	861
11.1	64656	0	0	0	0	0	0	849
11.1	64800	0	0	0	0	0	0	813
11.1	64944	0	0	0	0	0	0	732
11.1	65088	0	0	0	0	0	0	819
11.1	65232	0	0	0	0	0	0	810
11.1	65376	0	0	0	0	0	0	843
11.1	65520	0	0	0	0	0	0	855
11.1	65664	0	0	0	0	0	0	930
11.1	65808	0	0	0	0	0	0	849
11.1	65952	0	0	0	0	0	0	792
11.1	66096	0	0	0	0	0	0	840
11.1	66240	0	0	0	0	0	0	861
11.1	66384	0	0	0	0	0	0	837
11.1	66528	0	0	0	0	0	0	780
11.1	66672	0	0	0	0	0	0	843
11.1	66816	0	0	0	0	0	0	795
11.1	66960	0	0	0	0	0	0	741
11.1	67104	0	0	0	0	0	0	852
11.1	67248	0	0	0	0	0	0	813
11.1	67392	0	0	0	0	0	0	810
11.1	67536	0	0	0	0	0	0	819
11.1	67680	0	0	0	0	0	0	771
11.1	67824	0	0	0	0	0	0	756
11.1	67968	0	0	0	0	0	0	780
11.1	68112	0	0	0	0	0	0	801
11.1	68256	0	0	0	0	0	0	798
11.1	68400	0	0	0	0	0	0	807
11.1	68544	0	0	0	0	0	0	828
11.1	68688	0	0	0	0	0	0	825
11.1	68832	0	0	0	0	0	0	792
11.1	68976	0	0	0	0	0	0	801
11.1	69120	0	0	0	0	0	0	909
12.3	43344	0	27	0	27	27	22.0606	1563
12.3	43488	0	23	0	23	23	22.0606	1575
12.3	43632	0	22	0	22	22	26.0513	1569
12.3	43776	0	18	0	18	18	26.0513	1566
12.3	43920	0	11	0	11	11	22.0606	1518
12.3	44064	0	9	0	9	9	22.0606	1479
12.3	44208	0	7	0	7	7	22.0606	1482
12.3	44352	0	5	0	5	5	11.0303	1554
12.3	44496	0	2	0	2	2	0	1575
12.3	44640	0	2	0	2	2	0	1449
12.3	44784	0	2	0	2	2	0	1563
12.3	44928	0	2	0	2	2	0	1500
12.3	45072	0	2	0	2	2	0	1509
12.3	45216	0	1	0	1	1	0	1593
12.3	45360	0	1	0	1	1	0	1638
12.3	45504	0	1	0	1	1	0	1584
12.3	45648	0	0	0	0	0	0	1551
12.3	45792	0	0	0	0	0	0	1560
12.3	45936	0	0	0	0	0	0	1551
[truncated: 34,001 more rows]
