# Supplementary material for: GEODE: an in silico tool that translates in vitro to in vivo predictions of tuberculosis antibiotic combination efficacy
Source: Front Pharmacol. 2025 Oct 17;16:1639673. doi: 10.3389/fphar.2025.1639673 (PMC12575316; doi:10.3389/fphar.2025.1639673)
Supplement: Supplementary file 2 [file Supplementaryfile4.zip › simulation_data/BPaMZ-ANNN-mean.csv]

exp	time	Int.Mtb.	Ext.Mtb.	repExtMtb	NonReplExt.Mtb.	TotMtb.	TotMtbInGranScaledRing	TotPethot
2.2	43344	0	18	0	18	18	105.259	984
2.2	43488	0	14	0	14	14	109.254	981
2.2	43632	0	10	0	10	10	79.2162	1038
2.2	43776	0	6	0	6	6	50.1118	1170
2.2	43920	0	6	0	6	6	24.0559	1140
2.2	44064	0	5	0	5	5	41.0747	1065
2.2	44208	0	2	0	2	2	0	1059
2.2	44352	0	2	0	2	2	0	1122
2.2	44496	0	2	0	2	2	0	1077
2.2	44640	0	2	0	2	2	0	1071
2.2	44784	0	2	0	2	2	0	1011
2.2	44928	0	2	0	2	2	0	1065
2.2	45072	0	2	0	2	2	0	1041
2.2	45216	0	1	0	1	1	0	1032
2.2	45360	0	1	0	1	1	0	1041
2.2	45504	0	0	0	0	0	0	1047
2.2	45648	0	0	0	0	0	0	1074
2.2	45792	0	0	0	0	0	0	1116
2.2	45936	0	0	0	0	0	0	1212
2.2	46080	0	0	0	0	0	0	1143
2.2	46224	0	0	0	0	0	0	1149
2.2	46368	0	0	0	0	0	0	1053
2.2	46512	0	0	0	0	0	0	1122
2.2	46656	0	0	0	0	0	0	1125
2.2	46800	0	0	0	0	0	0	1116
2.2	46944	0	0	0	0	0	0	999
2.2	47088	0	0	0	0	0	0	951
2.2	47232	0	0	0	0	0	0	996
2.2	47376	0	0	0	0	0	0	1071
2.2	47520	0	0	0	0	0	0	1101
2.2	47664	0	0	0	0	0	0	981
2.2	47808	0	0	0	0	0	0	1014
2.2	47952	0	0	0	0	0	0	1080
2.2	48096	0	0	0	0	0	0	1071
2.2	48240	0	0	0	0	0	0	1101
2.2	48384	0	0	0	0	0	0	1017
2.2	48528	0	0	0	0	0	0	1014
2.2	48672	0	0	0	0	0	0	1095
2.2	48816	0	0	0	0	0	0	1083
2.2	48960	0	0	0	0	0	0	1095
2.2	49104	0	0	0	0	0	0	1008
2.2	49248	0	0	0	0	0	0	1029
2.2	49392	0	0	0	0	0	0	1011
2.2	49536	0	0	0	0	0	0	1065
2.2	49680	0	0	0	0	0	0	1023
2.2	49824	0	0	0	0	0	0	942
2.2	49968	0	0	0	0	0	0	972
2.2	50112	0	0	0	0	0	0	1008
2.2	50256	0	0	0	0	0	0	1122
2.2	50400	0	0	0	0	0	0	978
2.2	50544	0	0	0	0	0	0	1059
2.2	50688	0	0	0	0	0	0	1080
2.2	50832	0	0	0	0	0	0	1065
2.2	50976	0	0	0	0	0	0	1083
2.2	51120	0	0	0	0	0	0	1032
2.2	51264	0	0	0	0	0	0	1035
2.2	51408	0	0	0	0	0	0	1146
2.2	51552	0	0	0	0	0	0	1065
2.2	51696	0	0	0	0	0	0	1065
2.2	51840	0	0	0	0	0	0	1065
2.2	51984	0	0	0	0	0	0	1038
2.2	52128	0	0	0	0	0	0	921
2.2	52272	0	0	0	0	0	0	1011
2.2	52416	0	0	0	0	0	0	1005
2.2	52560	0	0	0	0	0	0	1083
2.2	52704	0	0	0	0	0	0	1020
2.2	52848	0	0	0	0	0	0	921
2.2	52992	0	0	0	0	0	0	1011
2.2	53136	0	0	0	0	0	0	987
2.2	53280	0	0	0	0	0	0	1008
2.2	53424	0	0	0	0	0	0	1053
2.2	53568	0	0	0	0	0	0	960
2.2	53712	0	0	0	0	0	0	966
2.2	53856	0	0	0	0	0	0	1014
2.2	54000	0	0	0	0	0	0	1041
2.2	54144	0	0	0	0	0	0	1083
2.2	54288	0	0	0	0	0	0	1050
2.2	54432	0	0	0	0	0	0	1068
2.2	54576	0	0	0	0	0	0	1041
2.2	54720	0	0	0	0	0	0	1029
2.2	54864	0	0	0	0	0	0	1038
2.2	55008	0	0	0	0	0	0	1104
2.2	55152	0	0	0	0	0	0	1059
2.2	55296	0	0	0	0	0	0	1053
2.2	55440	0	0	0	0	0	0	1005
2.2	55584	0	0	0	0	0	0	1029
2.2	55728	0	0	0	0	0	0	1035
2.2	55872	0	0	0	0	0	0	1068
2.2	56016	0	0	0	0	0	0	996
2.2	56160	0	0	0	0	0	0	1092
2.2	56304	0	0	0	0	0	0	1044
2.2	56448	0	0	0	0	0	0	1029
2.2	56592	0	0	0	0	0	0	1071
2.2	56736	0	0	0	0	0	0	993
2.2	56880	0	0	0	0	0	0	933
2.2	57024	0	0	0	0	0	0	927
2.2	57168	0	0	0	0	0	0	1020
2.2	57312	0	0	0	0	0	0	987
2.2	57456	0	0	0	0	0	0	999
2.2	57600	0	0	0	0	0	0	993
2.2	57744	0	0	0	0	0	0	999
2.2	57888	0	0	0	0	0	0	1011
2.2	58032	0	0	0	0	0	0	1047
2.2	58176	0	0	0	0	0	0	1029
2.2	58320	0	0	0	0	0	0	1059
2.2	58464	0	0	0	0	0	0	1173
2.2	58608	0	0	0	0	0	0	1098
2.2	58752	0	0	0	0	0	0	1140
2.2	58896	0	0	0	0	0	0	963
2.2	59040	0	0	0	0	0	0	987
2.2	59184	0	0	0	0	0	0	900
2.2	59328	0	0	0	0	0	0	927
2.2	59472	0	0	0	0	0	0	993
2.2	59616	0	0	0	0	0	0	981
2.2	59760	0	0	0	0	0	0	978
2.2	59904	0	0	0	0	0	0	1017
2.2	60048	0	0	0	0	0	0	957
2.2	60192	0	0	0	0	0	0	999
2.2	60336	0	0	0	0	0	0	1020
2.2	60480	0	0	0	0	0	0	1038
2.2	60624	0	0	0	0	0	0	1038
2.2	60768	0	0	0	0	0	0	975
2.2	60912	0	0	0	0	0	0	1014
2.2	61056	0	0	0	0	0	0	1023
2.2	61200	0	0	0	0	0	0	1071
2.2	61344	0	0	0	0	0	0	1005
2.2	61488	0	0	0	0	0	0	1065
2.2	61632	0	0	0	0	0	0	1050
2.2	61776	0	0	0	0	0	0	987
2.2	61920	0	0	0	0	0	0	1080
2.2	62064	0	0	0	0	0	0	1056
2.2	62208	0	0	0	0	0	0	1077
2.2	62352	0	0	0	0	0	0	1065
2.2	62496	0	0	0	0	0	0	1047
2.2	62640	0	0	0	0	0	0	1047
2.2	62784	0	0	0	0	0	0	1074
2.2	62928	0	0	0	0	0	0	984
2.2	63072	0	0	0	0	0	0	1041
2.2	63216	0	0	0	0	0	0	1038
2.2	63360	0	0	0	0	0	0	999
2.2	63504	0	0	0	0	0	0	987
2.2	63648	0	0	0	0	0	0	1068
2.2	63792	0	0	0	0	0	0	1017
2.2	63936	0	0	0	0	0	0	999
2.2	64080	0	0	0	0	0	0	1023
2.2	64224	0	0	0	0	0	0	1107
2.2	64368	0	0	0	0	0	0	960
2.2	64512	0	0	0	0	0	0	1020
2.2	64656	0	0	0	0	0	0	1029
2.2	64800	0	0	0	0	0	0	999
2.2	64944	0	0	0	0	0	0	1083
2.2	65088	0	0	0	0	0	0	1014
2.2	65232	0	0	0	0	0	0	1023
2.2	65376	0	0	0	0	0	0	963
2.2	65520	0	0	0	0	0	0	1008
2.2	65664	0	0	0	0	0	0	1083
2.2	65808	0	0	0	0	0	0	1140
2.2	65952	0	0	0	0	0	0	1101
2.2	66096	0	0	0	0	0	0	1137
2.2	66240	0	0	0	0	0	0	1104
2.2	66384	0	0	0	0	0	0	1044
2.2	66528	0	0	0	0	0	0	1134
2.2	66672	0	0	0	0	0	0	1110
2.2	66816	0	0	0	0	0	0	1056
2.2	66960	0	0	0	0	0	0	1041
2.2	67104	0	0	0	0	0	0	1020
2.2	67248	0	0	0	0	0	0	1056
2.2	67392	0	0	0	0	0	0	969
2.2	67536	0	0	0	0	0	0	969
2.2	67680	0	0	0	0	0	0	993
2.2	67824	0	0	0	0	0	0	1050
2.2	67968	0	0	0	0	0	0	1044
2.2	68112	0	0	0	0	0	0	1011
2.2	68256	0	0	0	0	0	0	1020
2.2	68400	0	0	0	0	0	0	1002
2.2	68544	0	0	0	0	0	0	1146
2.2	68688	0	0	0	0	0	0	1080
2.2	68832	0	0	0	0	0	0	1017
2.2	68976	0	0	0	0	0	0	1053
2.2	69120	0	0	0	0	0	0	1005
3.2	43344	0	366	0	366	366	3135.41	3183
3.2	43488	0	308	0	308	308	2570.95	3195
3.2	43632	0	260	0	260	260	2178.09	3171
3.2	43776	0	211	0	211	211	1745.49	3228
3.2	43920	0	175	0	175	175	1439.36	3132
3.2	44064	0	148	0	148	148	1210.97	3123
3.2	44208	0	117	0	117	117	952.202	3270
3.2	44352	0	99	0	99	99	762.63	3375
3.2	44496	0	64	0	64	64	484.587	3318
3.2	44640	0	50	0	50	50	376.224	3369
3.2	44784	0	30	0	30	30	204.125	3264
3.2	44928	0	21	0	21	21	146.302	3180
3.2	45072	0	15	0	15	15	105.235	3198
3.2	45216	0	11	0	11	11	87.8583	3297
3.2	45360	0	7	0	7	7	55.3804	3330
3.2	45504	0	6	0	6	6	48.3594	3204
3.2	45648	0	3	0	3	3	27.1704	3171
3.2	45792	0	2	0	2	2	16.1368	3177
3.2	45936	0	1	0	1	1	15.0222	3051
3.2	46080	0	1	0	1	1	15.0222	3000
3.2	46224	0	1	0	1	1	13.0256	3132
3.2	46368	0	1	0	1	1	15.0222	3234
3.2	46512	0	0	0	0	0	0	3228
3.2	46656	0	0	0	0	0	0	3327
3.2	46800	0	0	0	0	0	0	3249
3.2	46944	0	0	0	0	0	0	3213
3.2	47088	0	0	0	0	0	0	3066
3.2	47232	0	0	0	0	0	0	3048
3.2	47376	0	0	0	0	0	0	3096
3.2	47520	0	0	0	0	0	0	3156
3.2	47664	0	0	0	0	0	0	3183
3.2	47808	0	0	0	0	0	0	3147
3.2	47952	0	0	0	0	0	0	3195
3.2	48096	0	0	0	0	0	0	3099
3.2	48240	0	0	0	0	0	0	3078
3.2	48384	0	0	0	0	0	0	3003
3.2	48528	0	0	0	0	0	0	3141
3.2	48672	0	0	0	0	0	0	3201
3.2	48816	0	0	0	0	0	0	3330
3.2	48960	0	0	0	0	0	0	3285
3.2	49104	0	0	0	0	0	0	3189
3.2	49248	0	0	0	0	0	0	3246
3.2	49392	0	0	0	0	0	0	3153
3.2	49536	0	0	0	0	0	0	3093
3.2	49680	0	0	0	0	0	0	3216
3.2	49824	0	0	0	0	0	0	3066
3.2	49968	0	0	0	0	0	0	3141
3.2	50112	0	0	0	0	0	0	3204
3.2	50256	0	0	0	0	0	0	3204
3.2	50400	0	0	0	0	0	0	3123
3.2	50544	0	0	0	0	0	0	3171
3.2	50688	0	0	0	0	0	0	3135
3.2	50832	0	0	0	0	0	0	3309
3.2	50976	0	0	0	0	0	0	3201
3.2	51120	0	0	0	0	0	0	3285
3.2	51264	0	0	0	0	0	0	3240
3.2	51408	0	0	0	0	0	0	3276
3.2	51552	0	0	0	0	0	0	3048
3.2	51696	0	0	0	0	0	0	3111
3.2	51840	0	0	0	0	0	0	3108
3.2	51984	0	0	0	0	0	0	3162
3.2	52128	0	0	0	0	0	0	3111
3.2	52272	0	0	0	0	0	0	3021
3.2	52416	0	0	0	0	0	0	3219
3.2	52560	0	0	0	0	0	0	3180
3.2	52704	0	0	0	0	0	0	3321
3.2	52848	0	0	0	0	0	0	3192
3.2	52992	0	0	0	0	0	0	3168
3.2	53136	0	0	0	0	0	0	3015
3.2	53280	0	0	0	0	0	0	3078
3.2	53424	0	0	0	0	0	0	3069
3.2	53568	0	0	0	0	0	0	3036
3.2	53712	0	0	0	0	0	0	3087
3.2	53856	0	0	0	0	0	0	3060
3.2	54000	0	0	0	0	0	0	3057
3.2	54144	0	0	0	0	0	0	3072
3.2	54288	0	0	0	0	0	0	3096
3.2	54432	0	0	0	0	0	0	3135
3.2	54576	0	0	0	0	0	0	3123
3.2	54720	0	0	0	0	0	0	3198
3.2	54864	0	0	0	0	0	0	3270
3.2	55008	0	0	0	0	0	0	3153
3.2	55152	0	0	0	0	0	0	3189
3.2	55296	0	0	0	0	0	0	3138
3.2	55440	0	0	0	0	0	0	3171
3.2	55584	0	0	0	0	0	0	2988
3.2	55728	0	0	0	0	0	0	3240
3.2	55872	0	0	0	0	0	0	3210
3.2	56016	0	0	0	0	0	0	3174
3.2	56160	0	0	0	0	0	0	3342
3.2	56304	0	0	0	0	0	0	3279
3.2	56448	0	0	0	0	0	0	3231
3.2	56592	0	0	0	0	0	0	3072
3.2	56736	0	0	0	0	0	0	2997
3.2	56880	0	0	0	0	0	0	3150
3.2	57024	0	0	0	0	0	0	3129
3.2	57168	0	0	0	0	0	0	3111
3.2	57312	0	0	0	0	0	0	3168
3.2	57456	0	0	0	0	0	0	3228
3.2	57600	0	0	0	0	0	0	3258
3.2	57744	0	0	0	0	0	0	3162
3.2	57888	0	0	0	0	0	0	3132
3.2	58032	0	0	0	0	0	0	3180
3.2	58176	0	0	0	0	0	0	3183
3.2	58320	0	0	0	0	0	0	3309
3.2	58464	0	0	0	0	0	0	3183
3.2	58608	0	0	0	0	0	0	3258
3.2	58752	0	0	0	0	0	0	3204
3.2	58896	0	0	0	0	0	0	3162
3.2	59040	0	0	0	0	0	0	3153
3.2	59184	0	0	0	0	0	0	3132
3.2	59328	0	0	0	0	0	0	3006
3.2	59472	0	0	0	0	0	0	3018
3.2	59616	0	0	0	0	0	0	3090
3.2	59760	0	0	0	0	0	0	3099
3.2	59904	0	0	0	0	0	0	3051
3.2	60048	0	0	0	0	0	0	3048
3.2	60192	0	0	0	0	0	0	2964
3.2	60336	0	0	0	0	0	0	2973
3.2	60480	0	0	0	0	0	0	3114
3.2	60624	0	0	0	0	0	0	3060
3.2	60768	0	0	0	0	0	0	3006
3.2	60912	0	0	0	0	0	0	3021
3.2	61056	0	0	0	0	0	0	3090
3.2	61200	0	0	0	0	0	0	3081
3.2	61344	0	0	0	0	0	0	3087
3.2	61488	0	0	0	0	0	0	3036
3.2	61632	0	0	0	0	0	0	2991
3.2	61776	0	0	0	0	0	0	3018
3.2	61920	0	0	0	0	0	0	3051
3.2	62064	0	0	0	0	0	0	3192
3.2	62208	0	0	0	0	0	0	3195
3.2	62352	0	0	0	0	0	0	3126
3.2	62496	0	0	0	0	0	0	3051
3.2	62640	0	0	0	0	0	0	3084
3.2	62784	0	0	0	0	0	0	3051
3.2	62928	0	0	0	0	0	0	3135
3.2	63072	0	0	0	0	0	0	3186
3.2	63216	0	0	0	0	0	0	3048
3.2	63360	0	0	0	0	0	0	3171
3.2	63504	0	0	0	0	0	0	3027
3.2	63648	0	0	0	0	0	0	3033
3.2	63792	0	0	0	0	0	0	2985
3.2	63936	0	0	0	0	0	0	3138
3.2	64080	0	0	0	0	0	0	3258
3.2	64224	0	0	0	0	0	0	3123
3.2	64368	0	0	0	0	0	0	3102
3.2	64512	0	0	0	0	0	0	3171
3.2	64656	0	0	0	0	0	0	3258
3.2	64800	0	0	0	0	0	0	3099
3.2	64944	0	0	0	0	0	0	3102
3.2	65088	0	0	0	0	0	0	3210
3.2	65232	0	0	0	0	0	0	3033
3.2	65376	0	0	0	0	0	0	3234
3.2	65520	0	0	0	0	0	0	3144
3.2	65664	0	0	0	0	0	0	3225
3.2	65808	0	0	0	0	0	0	3186
3.2	65952	0	0	0	0	0	0	3246
3.2	66096	0	0	0	0	0	0	3174
3.2	66240	0	0	0	0	0	0	3153
3.2	66384	0	0	0	0	0	0	3138
3.2	66528	0	0	0	0	0	0	3165
3.2	66672	0	0	0	0	0	0	3105
3.2	66816	0	0	0	0	0	0	3081
3.2	66960	0	0	0	0	0	0	3309
3.2	67104	0	0	0	0	0	0	3117
3.2	67248	0	0	0	0	0	0	3144
3.2	67392	0	0	0	0	0	0	3030
3.2	67536	0	0	0	0	0	0	2976
3.2	67680	0	0	0	0	0	0	3057
3.2	67824	0	0	0	0	0	0	3138
3.2	67968	0	0	0	0	0	0	3105
3.2	68112	0	0	0	0	0	0	3051
3.2	68256	0	0	0	0	0	0	3165
3.2	68400	0	0	0	0	0	0	3042
3.2	68544	0	0	0	0	0	0	3030
3.2	68688	0	0	0	0	0	0	3060
3.2	68832	0	0	0	0	0	0	3105
3.2	68976	0	0	0	0	0	0	3021
3.2	69120	0	0	0	0	0	0	2976
4.1	43344	0	51	0	51	51	477.521	2337
4.1	43488	0	43	0	43	43	269.36	2358
4.1	43632	0	38	0	38	38	150.223	2355
4.1	43776	0	35	0	35	35	201.283	2310
4.1	43920	0	26	0	26	26	183.224	2271
4.1	44064	0	21	0	21	21	81.1033	2076
4.1	44208	0	16	0	16	16	58.0923	2094
4.1	44352	0	12	0	12	12	94.1289	2097
4.1	44496	0	8	0	8	8	28.0479	2148
4.1	44640	0	6	0	6	6	53.0573	2265
4.1	44784	0	5	0	5	5	15.0222	2205
4.1	44928	0	3	0	3	3	15.0222	2310
4.1	45072	0	2	0	2	2	15.0222	2211
4.1	45216	0	0	0	0	0	0	2250
4.1	45360	0	0	0	0	0	0	2172
4.1	45504	0	0	0	0	0	0	2007
4.1	45648	0	0	0	0	0	0	2190
4.1	45792	0	0	0	0	0	0	2367
4.1	45936	0	0	0	0	0	0	2325
4.1	46080	0	0	0	0	0	0	2232
4.1	46224	0	0	0	0	0	0	2295
4.1	46368	0	0	0	0	0	0	2235
4.1	46512	0	0	0	0	0	0	2151
4.1	46656	0	0	0	0	0	0	2145
4.1	46800	0	0	0	0	0	0	2157
4.1	46944	0	0	0	0	0	0	2061
4.1	47088	0	0	0	0	0	0	2148
4.1	47232	0	0	0	0	0	0	2097
4.1	47376	0	0	0	0	0	0	2118
4.1	47520	0	0	0	0	0	0	2115
4.1	47664	0	0	0	0	0	0	2187
4.1	47808	0	0	0	0	0	0	2172
4.1	47952	0	0	0	0	0	0	2235
4.1	48096	0	0	0	0	0	0	2289
4.1	48240	0	0	0	0	0	0	2193
4.1	48384	0	0	0	0	0	0	2199
4.1	48528	0	0	0	0	0	0	2220
4.1	48672	0	0	0	0	0	0	2166
4.1	48816	0	0	0	0	0	0	2112
4.1	48960	0	0	0	0	0	0	1989
4.1	49104	0	0	0	0	0	0	2010
4.1	49248	0	0	0	0	0	0	2127
4.1	49392	0	0	0	0	0	0	2034
4.1	49536	0	0	0	0	0	0	1950
4.1	49680	0	0	0	0	0	0	2076
4.1	49824	0	0	0	0	0	0	2058
4.1	49968	0	0	0	0	0	0	2043
4.1	50112	0	0	0	0	0	0	2061
4.1	50256	0	0	0	0	0	0	2040
4.1	50400	0	0	0	0	0	0	2112
4.1	50544	0	0	0	0	0	0	2106
4.1	50688	0	0	0	0	0	0	2214
4.1	50832	0	0	0	0	0	0	2121
4.1	50976	0	0	0	0	0	0	2046
4.1	51120	0	0	0	0	0	0	2070
4.1	51264	0	0	0	0	0	0	1986
4.1	51408	0	0	0	0	0	0	2133
4.1	51552	0	0	0	0	0	0	2169
4.1	51696	0	0	0	0	0	0	2082
4.1	51840	0	0	0	0	0	0	2304
4.1	51984	0	0	0	0	0	0	2175
4.1	52128	0	0	0	0	0	0	2175
4.1	52272	0	0	0	0	0	0	2064
4.1	52416	0	0	0	0	0	0	2109
4.1	52560	0	0	0	0	0	0	2079
4.1	52704	0	0	0	0	0	0	2121
4.1	52848	0	0	0	0	0	0	2133
4.1	52992	0	0	0	0	0	0	2073
4.1	53136	0	0	0	0	0	0	2046
4.1	53280	0	0	0	0	0	0	1998
4.1	53424	0	0	0	0	0	0	2088
4.1	53568	0	0	0	0	0	0	2127
4.1	53712	0	0	0	0	0	0	2136
4.1	53856	0	0	0	0	0	0	2097
4.1	54000	0	0	0	0	0	0	2043
4.1	54144	0	0	0	0	0	0	2058
4.1	54288	0	0	0	0	0	0	2139
4.1	54432	0	0	0	0	0	0	2094
4.1	54576	0	0	0	0	0	0	2043
4.1	54720	0	0	0	0	0	0	1986
4.1	54864	0	0	0	0	0	0	2043
4.1	55008	0	0	0	0	0	0	2139
4.1	55152	0	0	0	0	0	0	2199
4.1	55296	0	0	0	0	0	0	2196
4.1	55440	0	0	0	0	0	0	2160
4.1	55584	0	0	0	0	0	0	2073
4.1	55728	0	0	0	0	0	0	2121
4.1	55872	0	0	0	0	0	0	2169
4.1	56016	0	0	0	0	0	0	2220
4.1	56160	0	0	0	0	0	0	2175
4.1	56304	0	0	0	0	0	0	2091
4.1	56448	0	0	0	0	0	0	1986
4.1	56592	0	0	0	0	0	0	2031
4.1	56736	0	0	0	0	0	0	2118
4.1	56880	0	0	0	0	0	0	1980
4.1	57024	0	0	0	0	0	0	2073
4.1	57168	0	0	0	0	0	0	2031
4.1	57312	0	0	0	0	0	0	2178
4.1	57456	0	0	0	0	0	0	2040
4.1	57600	0	0	0	0	0	0	2043
4.1	57744	0	0	0	0	0	0	2028
4.1	57888	0	0	0	0	0	0	1977
4.1	58032	0	0	0	0	0	0	1956
4.1	58176	0	0	0	0	0	0	2037
4.1	58320	0	0	0	0	0	0	2058
4.1	58464	0	0	0	0	0	0	2079
4.1	58608	0	0	0	0	0	0	2082
4.1	58752	0	0	0	0	0	0	1941
4.1	58896	0	0	0	0	0	0	1986
4.1	59040	0	0	0	0	0	0	2115
4.1	59184	0	0	0	0	0	0	2067
4.1	59328	0	0	0	0	0	0	2070
4.1	59472	0	0	0	0	0	0	2025
4.1	59616	0	0	0	0	0	0	2049
4.1	59760	0	0	0	0	0	0	2019
4.1	59904	0	0	0	0	0	0	2073
4.1	60048	0	0	0	0	0	0	2016
4.1	60192	0	0	0	0	0	0	2088
4.1	60336	0	0	0	0	0	0	2175
4.1	60480	0	0	0	0	0	0	2112
4.1	60624	0	0	0	0	0	0	2109
4.1	60768	0	0	0	0	0	0	2154
4.1	60912	0	0	0	0	0	0	2220
4.1	61056	0	0	0	0	0	0	2235
4.1	61200	0	0	0	0	0	0	2181
4.1	61344	0	0	0	0	0	0	2208
4.1	61488	0	0	0	0	0	0	2049
4.1	61632	0	0	0	0	0	0	2097
4.1	61776	0	0	0	0	0	0	2061
4.1	61920	0	0	0	0	0	0	1974
4.1	62064	0	0	0	0	0	0	1902
4.1	62208	0	0	0	0	0	0	2085
4.1	62352	0	0	0	0	0	0	2256
4.1	62496	0	0	0	0	0	0	2154
4.1	62640	0	0	0	0	0	0	1989
4.1	62784	0	0	0	0	0	0	2106
4.1	62928	0	0	0	0	0	0	2196
4.1	63072	0	0	0	0	0	0	2172
4.1	63216	0	0	0	0	0	0	2238
4.1	63360	0	0	0	0	0	0	2118
4.1	63504	0	0	0	0	0	0	2094
4.1	63648	0	0	0	0	0	0	2187
4.1	63792	0	0	0	0	0	0	2112
4.1	63936	0	0	0	0	0	0	2166
4.1	64080	0	0	0	0	0	0	2178
4.1	64224	0	0	0	0	0	0	2211
4.1	64368	0	0	0	0	0	0	2223
4.1	64512	0	0	0	0	0	0	2121
4.1	64656	0	0	0	0	0	0	2016
4.1	64800	0	0	0	0	0	0	1971
4.1	64944	0	0	0	0	0	0	2133
4.1	65088	0	0	0	0	0	0	2124
4.1	65232	0	0	0	0	0	0	2073
4.1	65376	0	0	0	0	0	0	2034
4.1	65520	0	0	0	0	0	0	1995
4.1	65664	0	0	0	0	0	0	2100
4.1	65808	0	0	0	0	0	0	2205
4.1	65952	0	0	0	0	0	0	2049
4.1	66096	0	0	0	0	0	0	1992
4.1	66240	0	0	0	0	0	0	2091
4.1	66384	0	0	0	0	0	0	2169
4.1	66528	0	0	0	0	0	0	2166
4.1	66672	0	0	0	0	0	0	2055
4.1	66816	0	0	0	0	0	0	2064
4.1	66960	0	0	0	0	0	0	2040
4.1	67104	0	0	0	0	0	0	2115
4.1	67248	0	0	0	0	0	0	2190
4.1	67392	0	0	0	0	0	0	2106
4.1	67536	0	0	0	0	0	0	2067
4.1	67680	0	0	0	0	0	0	2085
4.1	67824	0	0	0	0	0	0	2190
4.1	67968	0	0	0	0	0	0	2118
4.1	68112	0	0	0	0	0	0	2121
4.1	68256	0	0	0	0	0	0	2091
4.1	68400	0	0	0	0	0	0	2163
4.1	68544	0	0	0	0	0	0	2175
4.1	68688	0	0	0	0	0	0	2151
4.1	68832	0	0	0	0	0	0	2118
4.1	68976	0	0	0	0	0	0	2133
4.1	69120	0	0	0	0	0	0	2208
4.2	43344	0	29	0	29	29	153.272	1992
4.2	43488	0	26	0	26	26	180.267	2004
4.2	43632	0	24	0	24	24	121.226	1920
4.2	43776	0	18	0	18	18	103.164	1986
4.2	43920	0	14	0	14	14	88.1417	2010
4.2	44064	0	11	0	11	11	54.1004	1998
4.2	44208	0	9	0	9	9	28.0479	1893
4.2	44352	0	7	0	7	7	39.0782	1926
4.2	44496	0	7	0	7	7	54.0991	1860
4.2	44640	0	5	0	5	5	30.0452	1914
4.2	44784	0	4	0	4	4	15.0222	1995
4.2	44928	0	4	0	4	4	15.0222	1953
4.2	45072	0	2	0	2	2	17.0196	2046
4.2	45216	0	2	0	2	2	15.0222	1941
4.2	45360	0	1	0	1	1	13.0256	1998
4.2	45504	0	0	0	0	0	0	1962
4.2	45648	0	0	0	0	0	0	1857
4.2	45792	0	0	0	0	0	0	1764
4.2	45936	0	0	0	0	0	0	1728
4.2	46080	0	0	0	0	0	0	1845
4.2	46224	0	0	0	0	0	0	2037
4.2	46368	0	0	0	0	0	0	2013
4.2	46512	0	0	0	0	0	0	1884
4.2	46656	0	0	0	0	0	0	1884
4.2	46800	0	0	0	0	0	0	1890
4.2	46944	0	0	0	0	0	0	1815
4.2	47088	0	0	0	0	0	0	1830
4.2	47232	0	0	0	0	0	0	1953
4.2	47376	0	0	0	0	0	0	2034
4.2	47520	0	0	0	0	0	0	1881
4.2	47664	0	0	0	0	0	0	1995
4.2	47808	0	0	0	0	0	0	1896
4.2	47952	0	0	0	0	0	0	1806
4.2	48096	0	0	0	0	0	0	1839
4.2	48240	0	0	0	0	0	0	1779
4.2	48384	0	0	0	0	0	0	1791
4.2	48528	0	0	0	0	0	0	1926
4.2	48672	0	0	0	0	0	0	1911
4.2	48816	0	0	0	0	0	0	1926
4.2	48960	0	0	0	0	0	0	1905
4.2	49104	0	0	0	0	0	0	1848
4.2	49248	0	0	0	0	0	0	1806
4.2	49392	0	0	0	0	0	0	1896
4.2	49536	0	0	0	0	0	0	1914
4.2	49680	0	0	0	0	0	0	1950
4.2	49824	0	0	0	0	0	0	1926
4.2	49968	0	0	0	0	0	0	1956
4.2	50112	0	0	0	0	0	0	1845
4.2	50256	0	0	0	0	0	0	1896
4.2	50400	0	0	0	0	0	0	1953
4.2	50544	0	0	0	0	0	0	1893
4.2	50688	0	0	0	0	0	0	1854
4.2	50832	0	0	0	0	0	0	1884
4.2	50976	0	0	0	0	0	0	1962
4.2	51120	0	0	0	0	0	0	1866
4.2	51264	0	0	0	0	0	0	1863
4.2	51408	0	0	0	0	0	0	1788
4.2	51552	0	0	0	0	0	0	1791
4.2	51696	0	0	0	0	0	0	1704
4.2	51840	0	0	0	0	0	0	1704
4.2	51984	0	0	0	0	0	0	1779
4.2	52128	0	0	0	0	0	0	1785
4.2	52272	0	0	0	0	0	0	1998
4.2	52416	0	0	0	0	0	0	1809
4.2	52560	0	0	0	0	0	0	1749
4.2	52704	0	0	0	0	0	0	1779
4.2	52848	0	0	0	0	0	0	1908
4.2	52992	0	0	0	0	0	0	1845
4.2	53136	0	0	0	0	0	0	1809
4.2	53280	0	0	0	0	0	0	1923
4.2	53424	0	0	0	0	0	0	1818
4.2	53568	0	0	0	0	0	0	1845
4.2	53712	0	0	0	0	0	0	1824
4.2	53856	0	0	0	0	0	0	1926
4.2	54000	0	0	0	0	0	0	1923
4.2	54144	0	0	0	0	0	0	1830
4.2	54288	0	0	0	0	0	0	1836
4.2	54432	0	0	0	0	0	0	1899
4.2	54576	0	0	0	0	0	0	1869
4.2	54720	0	0	0	0	0	0	1830
4.2	54864	0	0	0	0	0	0	1812
4.2	55008	0	0	0	0	0	0	1845
4.2	55152	0	0	0	0	0	0	1836
4.2	55296	0	0	0	0	0	0	1878
4.2	55440	0	0	0	0	0	0	1851
4.2	55584	0	0	0	0	0	0	1761
4.2	55728	0	0	0	0	0	0	1860
4.2	55872	0	0	0	0	0	0	1911
4.2	56016	0	0	0	0	0	0	1905
4.2	56160	0	0	0	0	0	0	1998
4.2	56304	0	0	0	0	0	0	1941
4.2	56448	0	0	0	0	0	0	1968
4.2	56592	0	0	0	0	0	0	1911
4.2	56736	0	0	0	0	0	0	1863
4.2	56880	0	0	0	0	0	0	1896
4.2	57024	0	0	0	0	0	0	1902
4.2	57168	0	0	0	0	0	0	2010
4.2	57312	0	0	0	0	0	0	1986
4.2	57456	0	0	0	0	0	0	2007
4.2	57600	0	0	0	0	0	0	1944
4.2	57744	0	0	0	0	0	0	1878
4.2	57888	0	0	0	0	0	0	1899
4.2	58032	0	0	0	0	0	0	1791
4.2	58176	0	0	0	0	0	0	1815
4.2	58320	0	0	0	0	0	0	1890
4.2	58464	0	0	0	0	0	0	1977
4.2	58608	0	0	0	0	0	0	2052
4.2	58752	0	0	0	0	0	0	1971
4.2	58896	0	0	0	0	0	0	1920
4.2	59040	0	0	0	0	0	0	1845
4.2	59184	0	0	0	0	0	0	1875
4.2	59328	0	0	0	0	0	0	1851
4.2	59472	0	0	0	0	0	0	1968
4.2	59616	0	0	0	0	0	0	2031
4.2	59760	0	0	0	0	0	0	2016
4.2	59904	0	0	0	0	0	0	1905
4.2	60048	0	0	0	0	0	0	1962
4.2	60192	0	0	0	0	0	0	2052
4.2	60336	0	0	0	0	0	0	1980
4.2	60480	0	0	0	0	0	0	1905
4.2	60624	0	0	0	0	0	0	1857
4.2	60768	0	0	0	0	0	0	1968
4.2	60912	0	0	0	0	0	0	1875
4.2	61056	0	0	0	0	0	0	1788
4.2	61200	0	0	0	0	0	0	1860
4.2	61344	0	0	0	0	0	0	1911
4.2	61488	0	0	0	0	0	0	1875
4.2	61632	0	0	0	0	0	0	1929
4.2	61776	0	0	0	0	0	0	1971
4.2	61920	0	0	0	0	0	0	1923
4.2	62064	0	0	0	0	0	0	1902
4.2	62208	0	0	0	0	0	0	1959
4.2	62352	0	0	0	0	0	0	1866
4.2	62496	0	0	0	0	0	0	1824
4.2	62640	0	0	0	0	0	0	1875
4.2	62784	0	0	0	0	0	0	1833
4.2	62928	0	0	0	0	0	0	1890
4.2	63072	0	0	0	0	0	0	1953
4.2	63216	0	0	0	0	0	0	1908
4.2	63360	0	0	0	0	0	0	1845
4.2	63504	0	0	0	0	0	0	1824
4.2	63648	0	0	0	0	0	0	1776
4.2	63792	0	0	0	0	0	0	1851
4.2	63936	0	0	0	0	0	0	1845
4.2	64080	0	0	0	0	0	0	1818
4.2	64224	0	0	0	0	0	0	1833
4.2	64368	0	0	0	0	0	0	1752
4.2	64512	0	0	0	0	0	0	1818
4.2	64656	0	0	0	0	0	0	1866
4.2	64800	0	0	0	0	0	0	1851
4.2	64944	0	0	0	0	0	0	1962
4.2	65088	0	0	0	0	0	0	1980
4.2	65232	0	0	0	0	0	0	1944
4.2	65376	0	0	0	0	0	0	1776
4.2	65520	0	0	0	0	0	0	1794
4.2	65664	0	0	0	0	0	0	1773
4.2	65808	0	0	0	0	0	0	1800
4.2	65952	0	0	0	0	0	0	1869
4.2	66096	0	0	0	0	0	0	1848
4.2	66240	0	0	0	0	0	0	1806
4.2	66384	0	0	0	0	0	0	1899
4.2	66528	0	0	0	0	0	0	1887
4.2	66672	0	0	0	0	0	0	1905
4.2	66816	0	0	0	0	0	0	1890
4.2	66960	0	0	0	0	0	0	1803
4.2	67104	0	0	0	0	0	0	1836
4.2	67248	0	0	0	0	0	0	1824
4.2	67392	0	0	0	0	0	0	1947
4.2	67536	0	0	0	0	0	0	1830
4.2	67680	0	0	0	0	0	0	1896
4.2	67824	0	0	0	0	0	0	1827
4.2	67968	0	0	0	0	0	0	1824
4.2	68112	0	0	0	0	0	0	1932
4.2	68256	0	0	0	0	0	0	2061
4.2	68400	0	0	0	0	0	0	2055
4.2	68544	0	0	0	0	0	0	1992
4.2	68688	0	0	0	0	0	0	2001
4.2	68832	0	0	0	0	0	0	2034
4.2	68976	0	0	0	0	0	0	1950
4.2	69120	0	0	0	0	0	0	1956
5.1	43344	0	66	0	66	66	1.33333	4134
5.1	43488	0	53	0	53	53	0	4044
5.1	43632	0	41	0	41	41	0	4125
5.1	43776	0	29	0	29	29	0	4158
5.1	43920	0	23	0	23	23	0	4134
5.1	44064	0	19	0	19	19	0	4197
5.1	44208	0	12	0	12	12	0	4005
5.1	44352	0	8	0	8	8	0	4002
5.1	44496	0	5	0	5	5	0	4059
5.1	44640	0	2	0	2	2	0	3900
5.1	44784	0	1	0	1	1	0	3981
5.1	44928	0	1	0	1	1	0	3990
5.1	45072	0	1	0	1	1	0	4146
5.1	45216	0	0	0	0	0	0	4002
5.1	45360	0	0	0	0	0	0	4077
5.1	45504	0	0	0	0	0	0	4074
5.1	45648	0	0	0	0	0	0	4005
5.1	45792	0	0	0	0	0	0	4044
5.1	45936	0	0	0	0	0	0	4086
5.1	46080	0	0	0	0	0	0	3987
5.1	46224	0	0	0	0	0	0	4116
5.1	46368	0	0	0	0	0	0	4032
5.1	46512	0	0	0	0	0	0	4080
5.1	46656	0	0	0	0	0	0	4152
5.1	46800	0	0	0	0	0	0	4221
5.1	46944	0	0	0	0	0	0	4218
5.1	47088	0	0	0	0	0	0	4149
5.1	47232	0	0	0	0	0	0	4329
5.1	47376	0	0	0	0	0	0	4185
5.1	47520	0	0	0	0	0	0	4071
5.1	47664	0	0	0	0	0	0	3876
5.1	47808	0	0	0	0	0	0	4074
5.1	47952	0	0	0	0	0	0	4215
5.1	48096	0	0	0	0	0	0	4278
5.1	48240	0	0	0	0	0	0	4233
5.1	48384	0	0	0	0	0	0	3972
5.1	48528	0	0	0	0	0	0	3969
5.1	48672	0	0	0	0	0	0	4041
5.1	48816	0	0	0	0	0	0	3975
5.1	48960	0	0	0	0	0	0	4035
5.1	49104	0	0	0	0	0	0	4011
5.1	49248	0	0	0	0	0	0	4041
5.1	49392	0	0	0	0	0	0	4122
5.1	49536	0	0	0	0	0	0	4170
5.1	49680	0	0	0	0	0	0	4173
5.1	49824	0	0	0	0	0	0	4185
5.1	49968	0	0	0	0	0	0	4236
5.1	50112	0	0	0	0	0	0	4191
5.1	50256	0	0	0	0	0	0	3888
5.1	50400	0	0	0	0	0	0	3918
5.1	50544	0	0	0	0	0	0	3945
5.1	50688	0	0	0	0	0	0	4035
5.1	50832	0	0	0	0	0	0	4143
5.1	50976	0	0	0	0	0	0	4023
5.1	51120	0	0	0	0	0	0	3960
5.1	51264	0	0	0	0	0	0	4044
5.1	51408	0	0	0	0	0	0	4050
5.1	51552	0	0	0	0	0	0	3921
5.1	51696	0	0	0	0	0	0	4020
5.1	51840	0	0	0	0	0	0	3930
5.1	51984	0	0	0	0	0	0	4059
5.1	52128	0	0	0	0	0	0	3873
5.1	52272	0	0	0	0	0	0	4029
5.1	52416	0	0	0	0	0	0	3897
5.1	52560	0	0	0	0	0	0	3963
5.1	52704	0	0	0	0	0	0	4041
5.1	52848	0	0	0	0	0	0	4095
5.1	52992	0	0	0	0	0	0	4014
5.1	53136	0	0	0	0	0	0	4038
5.1	53280	0	0	0	0	0	0	4107
5.1	53424	0	0	0	0	0	0	3963
5.1	53568	0	0	0	0	0	0	4038
5.1	53712	0	0	0	0	0	0	4209
5.1	53856	0	0	0	0	0	0	4098
5.1	54000	0	0	0	0	0	0	4092
5.1	54144	0	0	0	0	0	0	4083
5.1	54288	0	0	0	0	0	0	4047
5.1	54432	0	0	0	0	0	0	4173
5.1	54576	0	0	0	0	0	0	4080
5.1	54720	0	0	0	0	0	0	4059
5.1	54864	0	0	0	0	0	0	4008
5.1	55008	0	0	0	0	0	0	4026
5.1	55152	0	0	0	0	0	0	4197
5.1	55296	0	0	0	0	0	0	4134
5.1	55440	0	0	0	0	0	0	4041
5.1	55584	0	0	0	0	0	0	4029
5.1	55728	0	0	0	0	0	0	3879
5.1	55872	0	0	0	0	0	0	3969
5.1	56016	0	0	0	0	0	0	4254
5.1	56160	0	0	0	0	0	0	4125
5.1	56304	0	0	0	0	0	0	4197
5.1	56448	0	0	0	0	0	0	4026
5.1	56592	0	0	0	0	0	0	4254
5.1	56736	0	0	0	0	0	0	4224
5.1	56880	0	0	0	0	0	0	4236
5.1	57024	0	0	0	0	0	0	4233
5.1	57168	0	0	0	0	0	0	4266
5.1	57312	0	0	0	0	0	0	4266
5.1	57456	0	0	0	0	0	0	4206
5.1	57600	0	0	0	0	0	0	4164
5.1	57744	0	0	0	0	0	0	4137
5.1	57888	0	0	0	0	0	0	4152
5.1	58032	0	0	0	0	0	0	4140
5.1	58176	0	0	0	0	0	0	4110
5.1	58320	0	0	0	0	0	0	4299
5.1	58464	0	0	0	0	0	0	4185
5.1	58608	0	0	0	0	0	0	4017
5.1	58752	0	0	0	0	0	0	3978
5.1	58896	0	0	0	0	0	0	4023
5.1	59040	0	0	0	0	0	0	4062
5.1	59184	0	0	0	0	0	0	4239
5.1	59328	0	0	0	0	0	0	3999
5.1	59472	0	0	0	0	0	0	3981
5.1	59616	0	0	0	0	0	0	4008
5.1	59760	0	0	0	0	0	0	4167
5.1	59904	0	0	0	0	0	0	3999
5.1	60048	0	0	0	0	0	0	4104
5.1	60192	0	0	0	0	0	0	4026
5.1	60336	0	0	0	0	0	0	4092
5.1	60480	0	0	0	0	0	0	4002
5.1	60624	0	0	0	0	0	0	4053
5.1	60768	0	0	0	0	0	0	3912
5.1	60912	0	0	0	0	0	0	3987
5.1	61056	0	0	0	0	0	0	4077
5.1	61200	0	0	0	0	0	0	4032
5.1	61344	0	0	0	0	0	0	3993
5.1	61488	0	0	0	0	0	0	4098
5.1	61632	0	0	0	0	0	0	4146
5.1	61776	0	0	0	0	0	0	4023
5.1	61920	0	0	0	0	0	0	3960
5.1	62064	0	0	0	0	0	0	4107
5.1	62208	0	0	0	0	0	0	4152
5.1	62352	0	0	0	0	0	0	4272
5.1	62496	0	0	0	0	0	0	4140
5.1	62640	0	0	0	0	0	0	4170
5.1	62784	0	0	0	0	0	0	4179
5.1	62928	0	0	0	0	0	0	4170
5.1	63072	0	0	0	0	0	0	4053
5.1	63216	0	0	0	0	0	0	4125
5.1	63360	0	0	0	0	0	0	4215
5.1	63504	0	0	0	0	0	0	4038
5.1	63648	0	0	0	0	0	0	4191
5.1	63792	0	0	0	0	0	0	4215
5.1	63936	0	0	0	0	0	0	3972
5.1	64080	0	0	0	0	0	0	3867
5.1	64224	0	0	0	0	0	0	4095
5.1	64368	0	0	0	0	0	0	4128
5.1	64512	0	0	0	0	0	0	4239
5.1	64656	0	0	0	0	0	0	4239
5.1	64800	0	0	0	0	0	0	4134
5.1	64944	0	0	0	0	0	0	4302
5.1	65088	0	0	0	0	0	0	4167
5.1	65232	0	0	0	0	0	0	3990
5.1	65376	0	0	0	0	0	0	4173
5.1	65520	0	0	0	0	0	0	4095
5.1	65664	0	0	0	0	0	0	4110
5.1	65808	0	0	0	0	0	0	4167
5.1	65952	0	0	0	0	0	0	4239
5.1	66096	0	0	0	0	0	0	4173
5.1	66240	0	0	0	0	0	0	4278
5.1	66384	0	0	0	0	0	0	4068
5.1	66528	0	0	0	0	0	0	4047
5.1	66672	0	0	0	0	0	0	4137
5.1	66816	0	0	0	0	0	0	4167
5.1	66960	0	0	0	0	0	0	4125
5.1	67104	0	0	0	0	0	0	4173
5.1	67248	0	0	0	0	0	0	4086
5.1	67392	0	0	0	0	0	0	3960
5.1	67536	0	0	0	0	0	0	4089
5.1	67680	0	0	0	0	0	0	4095
5.1	67824	0	0	0	0	0	0	4059
5.1	67968	0	0	0	0	0	0	4080
5.1	68112	0	0	0	0	0	0	4011
5.1	68256	0	0	0	0	0	0	4119
5.1	68400	0	0	0	0	0	0	4191
5.1	68544	0	0	0	0	0	0	4122
5.1	68688	0	0	0	0	0	0	4338
5.1	68832	0	0	0	0	0	0	4218
5.1	68976	0	0	0	0	0	0	4152
5.1	69120	0	0	0	0	0	0	4056
6.3	43344	524	2680	31	2649	3204	57652.8	12664
6.3	43488	438	2397	37	2360	2835	49964.6	12287
6.3	43632	435	2090	24	2066	2525	43555.8	11908
6.3	43776	341	1812	8	1804	2153	35651.3	12049
6.3	43920	317	1595	9	1586	1912	32165.1	11918
6.3	44064	286	1376	3	1373	1662	26865.6	11435
6.3	44208	253	1217	1	1216	1470	24169.1	11208
6.3	44352	221	1026	2	1024	1247	20672.8	11336
6.3	44496	195	876	1	875	1071	17643.4	11426
6.3	44640	167	746	3	743	913	15055.6	11328
6.3	44784	159	613	3	610	772	13220.6	11053
6.3	44928	172	518	5	513	690	12037.1	10740
6.3	45072	148	432	1	431	580	9609.33	10372
6.3	45216	118	357	0	357	475	7286.74	10287
6.3	45360	125	284	0	284	409	6962.42	10228
6.3	45504	104	229	2	227	333	5376	10168
6.3	45648	84	168	0	168	252	3773.46	10009
6.3	45792	77	121	0	121	198	3418.23	9717
6.3	45936	75	83	0	83	158	3187.01	9532
6.3	46080	50	60	0	60	110	2387.69	9690
6.3	46224	31	33	0	33	64	1541.37	9634
6.3	46368	36	19	0	19	55	1968.37	9798
6.3	46512	18	13	0	13	31	814.214	9841
6.3	46656	16	10	0	10	26	620.139	9651
6.3	46800	15	10	0	10	25	834.17	9476
6.3	46944	7	7	0	7	14	260.106	9718
6.3	47088	9	5	0	5	14	241.092	9564
6.3	47232	5	5	0	5	10	91.0918	9344
6.3	47376	6	3	0	3	9	38.0351	9439
6.3	47520	0	2	0	2	2	0	9256
6.3	47664	0	0	0	0	0	0	9196
6.3	47808	0	0	0	0	0	0	9553
6.3	47952	0	0	0	0	0	0	9472
6.3	48096	0	0	0	0	0	0	9366
6.3	48240	0	0	0	0	0	0	9465
6.3	48384	0	0	0	0	0	0	9453
6.3	48528	0	0	0	0	0	0	9420
6.3	48672	0	0	0	0	0	0	9420
6.3	48816	0	0	0	0	0	0	9483
6.3	48960	0	0	0	0	0	0	9396
6.3	49104	0	0	0	0	0	0	9177
6.3	49248	0	0	0	0	0	0	9213
6.3	49392	0	0	0	0	0	0	9579
6.3	49536	0	0	0	0	0	0	9642
6.3	49680	0	0	0	0	0	0	9459
6.3	49824	0	0	0	0	0	0	9525
6.3	49968	0	0	0	0	0	0	9861
6.3	50112	0	0	0	0	0	0	9513
6.3	50256	0	0	0	0	0	0	9417
6.3	50400	0	0	0	0	0	0	9558
6.3	50544	0	0	0	0	0	0	9777
6.3	50688	0	0	0	0	0	0	9483
6.3	50832	0	0	0	0	0	0	9636
6.3	50976	0	0	0	0	0	0	9732
6.3	51120	0	0	0	0	0	0	9846
6.3	51264	0	0	0	0	0	0	9627
6.3	51408	0	0	0	0	0	0	9726
6.3	51552	0	0	0	0	0	0	9789
6.3	51696	0	0	0	0	0	0	10032
6.3	51840	0	0	0	0	0	0	10056
6.3	51984	0	0	0	0	0	0	10080
6.3	52128	0	0	0	0	0	0	10083
6.3	52272	0	0	0	0	0	0	9735
6.3	52416	0	0	0	0	0	0	9708
6.3	52560	0	0	0	0	0	0	9600
6.3	52704	0	0	0	0	0	0	9657
6.3	52848	0	0	0	0	0	0	9648
6.3	52992	0	0	0	0	0	0	9447
6.3	53136	0	0	0	0	0	0	9537
6.3	53280	0	0	0	0	0	0	9783
6.3	53424	0	0	0	0	0	0	9588
6.3	53568	0	0	0	0	0	0	9744
6.3	53712	0	0	0	0	0	0	9762
6.3	53856	0	0	0	0	0	0	9927
6.3	54000	0	0	0	0	0	0	9987
6.3	54144	0	0	0	0	0	0	9876
6.3	54288	0	0	0	0	0	0	9645
6.3	54432	0	0	0	0	0	0	9807
6.3	54576	0	0	0	0	0	0	10056
6.3	54720	0	0	0	0	0	0	10053
6.3	54864	0	0	0	0	0	0	9735
6.3	55008	0	0	0	0	0	0	9927
6.3	55152	0	0	0	0	0	0	9870
6.3	55296	0	0	0	0	0	0	9963
6.3	55440	0	0	0	0	0	0	9966
6.3	55584	0	0	0	0	0	0	9930
6.3	55728	0	0	0	0	0	0	9738
6.3	55872	0	0	0	0	0	0	10023
6.3	56016	0	0	0	0	0	0	10173
6.3	56160	0	0	0	0	0	0	9771
6.3	56304	0	0	0	0	0	0	9849
6.3	56448	0	0	0	0	0	0	9936
6.3	56592	0	0	0	0	0	0	9873
6.3	56736	0	0	0	0	0	0	9987
6.3	56880	0	0	0	0	0	0	9867
6.3	57024	0	0	0	0	0	0	9831
6.3	57168	0	0	0	0	0	0	9954
6.3	57312	0	0	0	0	0	0	9870
6.3	57456	0	0	0	0	0	0	10056
6.3	57600	0	0	0	0	0	0	10104
6.3	57744	0	0	0	0	0	0	10029
6.3	57888	0	0	0	0	0	0	9858
6.3	58032	0	0	0	0	0	0	9945
6.3	58176	0	0	0	0	0	0	9981
6.3	58320	0	0	0	0	0	0	9960
6.3	58464	0	0	0	0	0	0	10161
6.3	58608	0	0	0	0	0	0	9855
6.3	58752	0	0	0	0	0	0	9909
6.3	58896	0	0	0	0	0	0	9852
6.3	59040	0	0	0	0	0	0	10035
6.3	59184	0	0	0	0	0	0	10047
6.3	59328	0	0	0	0	0	0	10095
6.3	59472	0	0	0	0	0	0	9945
6.3	59616	0	0	0	0	0	0	10062
6.3	59760	0	0	0	0	0	0	9993
6.3	59904	0	0	0	0	0	0	9840
6.3	60048	0	0	0	0	0	0	9819
6.3	60192	0	0	0	0	0	0	10035
6.3	60336	0	0	0	0	0	0	9876
6.3	60480	0	0	0	0	0	0	9873
6.3	60624	0	0	0	0	0	0	9918
6.3	60768	0	0	0	0	0	0	9900
6.3	60912	0	0	0	0	0	0	9774
6.3	61056	0	0	0	0	0	0	9729
6.3	61200	0	0	0	0	0	0	9510
6.3	61344	0	0	0	0	0	0	9867
6.3	61488	0	0	0	0	0	0	9756
6.3	61632	0	0	0	0	0	0	9534
6.3	61776	0	0	0	0	0	0	9606
6.3	61920	0	0	0	0	0	0	9765
6.3	62064	0	0	0	0	0	0	9666
6.3	62208	0	0	0	0	0	0	9765
6.3	62352	0	0	0	0	0	0	9801
6.3	62496	0	0	0	0	0	0	9774
6.3	62640	0	0	0	0	0	0	9987
6.3	62784	0	0	0	0	0	0	9924
6.3	62928	0	0	0	0	0	0	9978
6.3	63072	0	0	0	0	0	0	9522
6.3	63216	0	0	0	0	0	0	9525
6.3	63360	0	0	0	0	0	0	9639
6.3	63504	0	0	0	0	0	0	9588
6.3	63648	0	0	0	0	0	0	9579
6.3	63792	0	0	0	0	0	0	9639
6.3	63936	0	0	0	0	0	0	9783
6.3	64080	0	0	0	0	0	0	9717
6.3	64224	0	0	0	0	0	0	9780
6.3	64368	0	0	0	0	0	0	9729
6.3	64512	0	0	0	0	0	0	9696
6.3	64656	0	0	0	0	0	0	9531
6.3	64800	0	0	0	0	0	0	9813
6.3	64944	0	0	0	0	0	0	9663
6.3	65088	0	0	0	0	0	0	9774
6.3	65232	0	0	0	0	0	0	9753
6.3	65376	0	0	0	0	0	0	9687
6.3	65520	0	0	0	0	0	0	9771
6.3	65664	0	0	0	0	0	0	9714
6.3	65808	0	0	0	0	0	0	9693
6.3	65952	0	0	0	0	0	0	9741
6.3	66096	0	0	0	0	0	0	9810
6.3	66240	0	0	0	0	0	0	9693
6.3	66384	0	0	0	0	0	0	9885
6.3	66528	0	0	0	0	0	0	9813
6.3	66672	0	0	0	0	0	0	9711
6.3	66816	0	0	0	0	0	0	9789
6.3	66960	0	0	0	0	0	0	9789
6.3	67104	0	0	0	0	0	0	9615
6.3	67248	0	0	0	0	0	0	9846
6.3	67392	0	0	0	0	0	0	9663
6.3	67536	0	0	0	0	0	0	9801
6.3	67680	0	0	0	0	0	0	9921
6.3	67824	0	0	0	0	0	0	9573
6.3	67968	0	0	0	0	0	0	9486
6.3	68112	0	0	0	0	0	0	9537
6.3	68256	0	0	0	0	0	0	9750
6.3	68400	0	0	0	0	0	0	9828
6.3	68544	0	0	0	0	0	0	9651
6.3	68688	0	0	0	0	0	0	9822
6.3	68832	0	0	0	0	0	0	9837
6.3	68976	0	0	0	0	0	0	9816
6.3	69120	0	0	0	0	0	0	9846
7.3	43344	0	33	0	33	33	299.709	1041
7.3	43488	0	28	0	28	28	236.575	1113
7.3	43632	0	28	0	28	28	252.535	1083
7.3	43776	0	20	0	20	20	153.373	1077
7.3	43920	0	13	0	13	13	98.2216	1104
7.3	44064	0	12	0	12	12	104.208	1242
7.3	44208	0	9	0	9	9	72.1691	1173
7.3	44352	0	7	0	7	7	57.1502	1080
7.3	44496	0	6	0	6	6	67.1268	1029
7.3	44640	0	5	0	5	5	48.1131	1050
7.3	44784	0	3	0	3	3	33.0909	1053
7.3	44928	0	2	0	2	2	22.0606	1158
7.3	45072	0	1	0	1	1	13.0256	1158
7.3	45216	0	1	0	1	1	13.0256	1059
7.3	45360	0	1	0	1	1	11.0303	1053
7.3	45504	0	1	0	1	1	13.0256	972
7.3	45648	0	0	0	0	0	0	1044
7.3	45792	0	0	0	0	0	0	1110
7.3	45936	0	0	0	0	0	0	1047
7.3	46080	0	0	0	0	0	0	1083
7.3	46224	0	0	0	0	0	0	1065
7.3	46368	0	0	0	0	0	0	1134
7.3	46512	0	0	0	0	0	0	1014
7.3	46656	0	0	0	0	0	0	1119
7.3	46800	0	0	0	0	0	0	1119
7.3	46944	0	0	0	0	0	0	1170
7.3	47088	0	0	0	0	0	0	1140
7.3	47232	0	0	0	0	0	0	1050
7.3	47376	0	0	0	0	0	0	1113
7.3	47520	0	0	0	0	0	0	1251
7.3	47664	0	0	0	0	0	0	1224
7.3	47808	0	0	0	0	0	0	1125
7.3	47952	0	0	0	0	0	0	1131
7.3	48096	0	0	0	0	0	0	1128
7.3	48240	0	0	0	0	0	0	1101
7.3	48384	0	0	0	0	0	0	1011
7.3	48528	0	0	0	0	0	0	1089
7.3	48672	0	0	0	0	0	0	1152
7.3	48816	0	0	0	0	0	0	1179
7.3	48960	0	0	0	0	0	0	1101
7.3	49104	0	0	0	0	0	0	1173
7.3	49248	0	0	0	0	0	0	1155
7.3	49392	0	0	0	0	0	0	1128
7.3	49536	0	0	0	0	0	0	1011
7.3	49680	0	0	0	0	0	0	1011
7.3	49824	0	0	0	0	0	0	1071
7.3	49968	0	0	0	0	0	0	1257
7.3	50112	0	0	0	0	0	0	1185
7.3	50256	0	0	0	0	0	0	1179
7.3	50400	0	0	0	0	0	0	1251
7.3	50544	0	0	0	0	0	0	1164
7.3	50688	0	0	0	0	0	0	1083
7.3	50832	0	0	0	0	0	0	1050
7.3	50976	0	0	0	0	0	0	1029
7.3	51120	0	0	0	0	0	0	1077
7.3	51264	0	0	0	0	0	0	1107
7.3	51408	0	0	0	0	0	0	1149
7.3	51552	0	0	0	0	0	0	1149
7.3	51696	0	0	0	0	0	0	1107
7.3	51840	0	0	0	0	0	0	1161
7.3	51984	0	0	0	0	0	0	1170
7.3	52128	0	0	0	0	0	0	1161
7.3	52272	0	0	0	0	0	0	1134
7.3	52416	0	0	0	0	0	0	1128
7.3	52560	0	0	0	0	0	0	1188
7.3	52704	0	0	0	0	0	0	1287
7.3	52848	0	0	0	0	0	0	1188
7.3	52992	0	0	0	0	0	0	1077
7.3	53136	0	0	0	0	0	0	1110
7.3	53280	0	0	0	0	0	0	1113
7.3	53424	0	0	0	0	0	0	1098
7.3	53568	0	0	0	0	0	0	1077
7.3	53712	0	0	0	0	0	0	1116
7.3	53856	0	0	0	0	0	0	1158
7.3	54000	0	0	0	0	0	0	1149
7.3	54144	0	0	0	0	0	0	1056
7.3	54288	0	0	0	0	0	0	1116
7.3	54432	0	0	0	0	0	0	1113
7.3	54576	0	0	0	0	0	0	1089
7.3	54720	0	0	0	0	0	0	1095
7.3	54864	0	0	0	0	0	0	1152
7.3	55008	0	0	0	0	0	0	1125
7.3	55152	0	0	0	0	0	0	1143
7.3	55296	0	0	0	0	0	0	1167
7.3	55440	0	0	0	0	0	0	1149
7.3	55584	0	0	0	0	0	0	1161
7.3	55728	0	0	0	0	0	0	1134
7.3	55872	0	0	0	0	0	0	1215
7.3	56016	0	0	0	0	0	0	1185
7.3	56160	0	0	0	0	0	0	1098
7.3	56304	0	0	0	0	0	0	1089
7.3	56448	0	0	0	0	0	0	1083
7.3	56592	0	0	0	0	0	0	1152
7.3	56736	0	0	0	0	0	0	1101
7.3	56880	0	0	0	0	0	0	1122
7.3	57024	0	0	0	0	0	0	1152
7.3	57168	0	0	0	0	0	0	1128
7.3	57312	0	0	0	0	0	0	1074
7.3	57456	0	0	0	0	0	0	1104
7.3	57600	0	0	0	0	0	0	1077
7.3	57744	0	0	0	0	0	0	1014
7.3	57888	0	0	0	0	0	0	1053
7.3	58032	0	0	0	0	0	0	1083
7.3	58176	0	0	0	0	0	0	1080
7.3	58320	0	0	0	0	0	0	1107
7.3	58464	0	0	0	0	0	0	1110
7.3	58608	0	0	0	0	0	0	1155
7.3	58752	0	0	0	0	0	0	1110
7.3	58896	0	0	0	0	0	0	1110
7.3	59040	0	0	0	0	0	0	1089
7.3	59184	0	0	0	0	0	0	1077
7.3	59328	0	0	0	0	0	0	1125
7.3	59472	0	0	0	0	0	0	1188
7.3	59616	0	0	0	0	0	0	1203
7.3	59760	0	0	0	0	0	0	1137
7.3	59904	0	0	0	0	0	0	1161
7.3	60048	0	0	0	0	0	0	1086
7.3	60192	0	0	0	0	0	0	1068
7.3	60336	0	0	0	0	0	0	1131
7.3	60480	0	0	0	0	0	0	1095
7.3	60624	0	0	0	0	0	0	1074
7.3	60768	0	0	0	0	0	0	1203
7.3	60912	0	0	0	0	0	0	1176
7.3	61056	0	0	0	0	0	0	1158
7.3	61200	0	0	0	0	0	0	1161
7.3	61344	0	0	0	0	0	0	1185
7.3	61488	0	0	0	0	0	0	1092
7.3	61632	0	0	0	0	0	0	1119
7.3	61776	0	0	0	0	0	0	1101
7.3	61920	0	0	0	0	0	0	1083
7.3	62064	0	0	0	0	0	0	1104
7.3	62208	0	0	0	0	0	0	1056
7.3	62352	0	0	0	0	0	0	1065
7.3	62496	0	0	0	0	0	0	1125
7.3	62640	0	0	0	0	0	0	1134
7.3	62784	0	0	0	0	0	0	1086
7.3	62928	0	0	0	0	0	0	1059
7.3	63072	0	0	0	0	0	0	1119
7.3	63216	0	0	0	0	0	0	1227
7.3	63360	0	0	0	0	0	0	1158
7.3	63504	0	0	0	0	0	0	1167
7.3	63648	0	0	0	0	0	0	1101
7.3	63792	0	0	0	0	0	0	1041
7.3	63936	0	0	0	0	0	0	1077
7.3	64080	0	0	0	0	0	0	1098
7.3	64224	0	0	0	0	0	0	1152
7.3	64368	0	0	0	0	0	0	1131
7.3	64512	0	0	0	0	0	0	1107
7.3	64656	0	0	0	0	0	0	1149
7.3	64800	0	0	0	0	0	0	1143
7.3	64944	0	0	0	0	0	0	1005
7.3	65088	0	0	0	0	0	0	1050
7.3	65232	0	0	0	0	0	0	1179
7.3	65376	0	0	0	0	0	0	1155
7.3	65520	0	0	0	0	0	0	1059
7.3	65664	0	0	0	0	0	0	1098
7.3	65808	0	0	0	0	0	0	1128
7.3	65952	0	0	0	0	0	0	1077
7.3	66096	0	0	0	0	0	0	1107
7.3	66240	0	0	0	0	0	0	1167
7.3	66384	0	0	0	0	0	0	1056
7.3	66528	0	0	0	0	0	0	1131
7.3	66672	0	0	0	0	0	0	1212
7.3	66816	0	0	0	0	0	0	1143
7.3	66960	0	0	0	0	0	0	1074
7.3	67104	0	0	0	0	0	0	1023
7.3	67248	0	0	0	0	0	0	1146
7.3	67392	0	0	0	0	0	0	1182
7.3	67536	0	0	0	0	0	0	1227
7.3	67680	0	0	0	0	0	0	1173
7.3	67824	0	0	0	0	0	0	1074
7.3	67968	0	0	0	0	0	0	987
7.3	68112	0	0	0	0	0	0	1014
7.3	68256	0	0	0	0	0	0	1026
7.3	68400	0	0	0	0	0	0	1038
7.3	68544	0	0	0	0	0	0	1056
7.3	68688	0	0	0	0	0	0	1080
7.3	68832	0	0	0	0	0	0	1056
7.3	68976	0	0	0	0	0	0	1047
7.3	69120	0	0	0	0	0	0	1074
8.2	43344	0	40	0	40	40	207.368	1539
8.2	43488	0	31	0	31	31	48.1119	1575
8.2	43632	0	23	0	23	23	127.215	1680
8.2	43776	0	16	0	16	16	157.265	1647
8.2	43920	0	7	0	7	7	43.0701	1548
8.2	44064	0	6	0	6	6	43.0701	1515
8.2	44208	0	2	0	2	2	13.0256	1620
8.2	44352	0	2	0	2	2	13.0256	1638
8.2	44496	0	1	0	1	1	13.0256	1656
8.2	44640	0	1	0	1	1	11.0303	1647
8.2	44784	0	1	0	1	1	13.0256	1659
8.2	44928	0	1	0	1	1	13.0256	1596
8.2	45072	0	0	0	0	0	0	1608
8.2	45216	0	0	0	0	0	0	1578
8.2	45360	0	0	0	0	0	0	1539
8.2	45504	0	0	0	0	0	0	1434
8.2	45648	0	0	0	0	0	0	1425
8.2	45792	0	0	0	0	0	0	1449
8.2	45936	0	0	0	0	0	0	1377
8.2	46080	0	0	0	0	0	0	1383
8.2	46224	0	0	0	0	0	0	1434
8.2	46368	0	0	0	0	0	0	1545
8.2	46512	0	0	0	0	0	0	1497
8.2	46656	0	0	0	0	0	0	1512
8.2	46800	0	0	0	0	0	0	1497
8.2	46944	0	0	0	0	0	0	1428
8.2	47088	0	0	0	0	0	0	1491
8.2	47232	0	0	0	0	0	0	1434
8.2	47376	0	0	0	0	0	0	1473
8.2	47520	0	0	0	0	0	0	1428
8.2	47664	0	0	0	0	0	0	1452
8.2	47808	0	0	0	0	0	0	1476
8.2	47952	0	0	0	0	0	0	1476
8.2	48096	0	0	0	0	0	0	1560
8.2	48240	0	0	0	0	0	0	1587
8.2	48384	0	0	0	0	0	0	1596
8.2	48528	0	0	0	0	0	0	1521
8.2	48672	0	0	0	0	0	0	1635
8.2	48816	0	0	0	0	0	0	1542
8.2	48960	0	0	0	0	0	0	1572
8.2	49104	0	0	0	0	0	0	1455
8.2	49248	0	0	0	0	0	0	1467
8.2	49392	0	0	0	0	0	0	1449
8.2	49536	0	0	0	0	0	0	1521
8.2	49680	0	0	0	0	0	0	1620
8.2	49824	0	0	0	0	0	0	1545
8.2	49968	0	0	0	0	0	0	1506
8.2	50112	0	0	0	0	0	0	1638
8.2	50256	0	0	0	0	0	0	1572
8.2	50400	0	0	0	0	0	0	1527
8.2	50544	0	0	0	0	0	0	1461
8.2	50688	0	0	0	0	0	0	1524
8.2	50832	0	0	0	0	0	0	1488
8.2	50976	0	0	0	0	0	0	1533
8.2	51120	0	0	0	0	0	0	1569
8.2	51264	0	0	0	0	0	0	1479
8.2	51408	0	0	0	0	0	0	1608
8.2	51552	0	0	0	0	0	0	1491
8.2	51696	0	0	0	0	0	0	1461
8.2	51840	0	0	0	0	0	0	1548
8.2	51984	0	0	0	0	0	0	1554
8.2	52128	0	0	0	0	0	0	1458
8.2	52272	0	0	0	0	0	0	1491
8.2	52416	0	0	0	0	0	0	1605
8.2	52560	0	0	0	0	0	0	1554
8.2	52704	0	0	0	0	0	0	1620
8.2	52848	0	0	0	0	0	0	1527
8.2	52992	0	0	0	0	0	0	1500
8.2	53136	0	0	0	0	0	0	1554
8.2	53280	0	0	0	0	0	0	1581
8.2	53424	0	0	0	0	0	0	1554
8.2	53568	0	0	0	0	0	0	1395
8.2	53712	0	0	0	0	0	0	1455
8.2	53856	0	0	0	0	0	0	1449
8.2	54000	0	0	0	0	0	0	1530
8.2	54144	0	0	0	0	0	0	1524
8.2	54288	0	0	0	0	0	0	1590
8.2	54432	0	0	0	0	0	0	1500
8.2	54576	0	0	0	0	0	0	1539
8.2	54720	0	0	0	0	0	0	1581
8.2	54864	0	0	0	0	0	0	1512
8.2	55008	0	0	0	0	0	0	1536
8.2	55152	0	0	0	0	0	0	1575
8.2	55296	0	0	0	0	0	0	1581
8.2	55440	0	0	0	0	0	0	1557
8.2	55584	0	0	0	0	0	0	1524
8.2	55728	0	0	0	0	0	0	1551
8.2	55872	0	0	0	0	0	0	1524
8.2	56016	0	0	0	0	0	0	1536
8.2	56160	0	0	0	0	0	0	1560
8.2	56304	0	0	0	0	0	0	1527
8.2	56448	0	0	0	0	0	0	1602
8.2	56592	0	0	0	0	0	0	1470
8.2	56736	0	0	0	0	0	0	1488
8.2	56880	0	0	0	0	0	0	1551
8.2	57024	0	0	0	0	0	0	1515
8.2	57168	0	0	0	0	0	0	1539
8.2	57312	0	0	0	0	0	0	1440
8.2	57456	0	0	0	0	0	0	1422
8.2	57600	0	0	0	0	0	0	1500
8.2	57744	0	0	0	0	0	0	1557
8.2	57888	0	0	0	0	0	0	1572
8.2	58032	0	0	0	0	0	0	1461
8.2	58176	0	0	0	0	0	0	1500
8.2	58320	0	0	0	0	0	0	1491
8.2	58464	0	0	0	0	0	0	1533
8.2	58608	0	0	0	0	0	0	1524
8.2	58752	0	0	0	0	0	0	1479
8.2	58896	0	0	0	0	0	0	1434
8.2	59040	0	0	0	0	0	0	1491
8.2	59184	0	0	0	0	0	0	1473
8.2	59328	0	0	0	0	0	0	1524
8.2	59472	0	0	0	0	0	0	1683
8.2	59616	0	0	0	0	0	0	1611
8.2	59760	0	0	0	0	0	0	1611
8.2	59904	0	0	0	0	0	0	1500
8.2	60048	0	0	0	0	0	0	1611
8.2	60192	0	0	0	0	0	0	1584
8.2	60336	0	0	0	0	0	0	1461
8.2	60480	0	0	0	0	0	0	1449
8.2	60624	0	0	0	0	0	0	1548
8.2	60768	0	0	0	0	0	0	1524
8.2	60912	0	0	0	0	0	0	1473
8.2	61056	0	0	0	0	0	0	1470
8.2	61200	0	0	0	0	0	0	1485
8.2	61344	0	0	0	0	0	0	1557
8.2	61488	0	0	0	0	0	0	1452
8.2	61632	0	0	0	0	0	0	1587
8.2	61776	0	0	0	0	0	0	1548
8.2	61920	0	0	0	0	0	0	1497
8.2	62064	0	0	0	0	0	0	1542
8.2	62208	0	0	0	0	0	0	1479
8.2	62352	0	0	0	0	0	0	1572
8.2	62496	0	0	0	0	0	0	1554
8.2	62640	0	0	0	0	0	0	1692
8.2	62784	0	0	0	0	0	0	1620
8.2	62928	0	0	0	0	0	0	1515
8.2	63072	0	0	0	0	0	0	1500
8.2	63216	0	0	0	0	0	0	1533
8.2	63360	0	0	0	0	0	0	1446
8.2	63504	0	0	0	0	0	0	1473
8.2	63648	0	0	0	0	0	0	1503
8.2	63792	0	0	0	0	0	0	1536
8.2	63936	0	0	0	0	0	0	1482
8.2	64080	0	0	0	0	0	0	1458
8.2	64224	0	0	0	0	0	0	1419
8.2	64368	0	0	0	0	0	0	1431
8.2	64512	0	0	0	0	0	0	1503
8.2	64656	0	0	0	0	0	0	1563
8.2	64800	0	0	0	0	0	0	1506
8.2	64944	0	0	0	0	0	0	1446
8.2	65088	0	0	0	0	0	0	1509
8.2	65232	0	0	0	0	0	0	1446
8.2	65376	0	0	0	0	0	0	1476
8.2	65520	0	0	0	0	0	0	1518
8.2	65664	0	0	0	0	0	0	1593
8.2	65808	0	0	0	0	0	0	1497
8.2	65952	0	0	0	0	0	0	1455
8.2	66096	0	0	0	0	0	0	1497
8.2	66240	0	0	0	0	0	0	1461
8.2	66384	0	0	0	0	0	0	1506
8.2	66528	0	0	0	0	0	0	1572
8.2	66672	0	0	0	0	0	0	1644
8.2	66816	0	0	0	0	0	0	1563
8.2	66960	0	0	0	0	0	0	1545
8.2	67104	0	0	0	0	0	0	1602
8.2	67248	0	0	0	0	0	0	1551
8.2	67392	0	0	0	0	0	0	1548
8.2	67536	0	0	0	0	0	0	1584
8.2	67680	0	0	0	0	0	0	1455
8.2	67824	0	0	0	0	0	0	1455
8.2	67968	0	0	0	0	0	0	1605
8.2	68112	0	0	0	0	0	0	1578
8.2	68256	0	0	0	0	0	0	1686
8.2	68400	0	0	0	0	0	0	1548
8.2	68544	0	0	0	0	0	0	1479
8.2	68688	0	0	0	0	0	0	1464
8.2	68832	0	0	0	0	0	0	1479
8.2	68976	0	0	0	0	0	0	1554
8.2	69120	0	0	0	0	0	0	1485
9.3	43344	56	226	0	226	282	5812.42	4287
9.3	43488	29	184	0	184	213	3891.88	3999
9.3	43632	13	143	0	143	156	2651.38	3628
9.3	43776	9	105	0	105	114	1799.11	3288
9.3	43920	13	76	0	76	89	1518.76	3285
9.3	44064	13	57	0	57	70	1208.62	3336
9.3	44208	17	45	0	45	62	1223.54	3204
9.3	44352	10	24	0	24	34	656.305	3342
9.3	44496	5	18	0	18	23	388.211	3350
9.3	44640	2	9	0	9	11	183.123	3383
9.3	44784	2	7	0	7	9	180.075	3152
9.3	44928	0	3	0	3	3	58.0249	3166
9.3	45072	0	1	0	1	1	37.009	3115
9.3	45216	0	1	0	1	1	37.009	3187
9.3	45360	0	1	0	1	1	37.009	3105
9.3	45504	0	1	0	1	1	37.009	3195
9.3	45648	0	1	0	1	1	37.009	3120
9.3	45792	0	1	0	1	1	39.0085	3096
9.3	45936	0	1	0	1	1	37.009	3024
9.3	46080	0	0	0	0	0	0	2946
9.3	46224	0	0	0	0	0	0	3096
9.3	46368	0	0	0	0	0	0	3180
9.3	46512	0	0	0	0	0	0	3246
9.3	46656	0	0	0	0	0	0	3171
9.3	46800	0	0	0	0	0	0	3141
9.3	46944	0	0	0	0	0	0	2994
9.3	47088	0	0	0	0	0	0	3048
9.3	47232	0	0	0	0	0	0	3120
9.3	47376	0	0	0	0	0	0	3135
9.3	47520	0	0	0	0	0	0	3156
9.3	47664	0	0	0	0	0	0	3069
9.3	47808	0	0	0	0	0	0	3138
9.3	47952	0	0	0	0	0	0	3228
9.3	48096	0	0	0	0	0	0	3159
9.3	48240	0	0	0	0	0	0	3096
9.3	48384	0	0	0	0	0	0	3240
9.3	48528	0	0	0	0	0	0	3177
9.3	48672	0	0	0	0	0	0	3303
9.3	48816	0	0	0	0	0	0	3219
9.3	48960	0	0	0	0	0	0	3261
9.3	49104	0	0	0	0	0	0	3285
9.3	49248	0	0	0	0	0	0	3297
9.3	49392	0	0	0	0	0	0	3348
9.3	49536	0	0	0	0	0	0	3231
9.3	49680	0	0	0	0	0	0	3324
9.3	49824	0	0	0	0	0	0	3417
9.3	49968	0	0	0	0	0	0	3393
9.3	50112	0	0	0	0	0	0	3366
9.3	50256	0	0	0	0	0	0	3300
9.3	50400	0	0	0	0	0	0	3495
9.3	50544	0	0	0	0	0	0	3351
9.3	50688	0	0	0	0	0	0	3405
9.3	50832	0	0	0	0	0	0	3315
9.3	50976	0	0	0	0	0	0	3252
9.3	51120	0	0	0	0	0	0	3285
9.3	51264	0	0	0	0	0	0	3300
9.3	51408	0	0	0	0	0	0	3492
9.3	51552	0	0	0	0	0	0	3357
9.3	51696	0	0	0	0	0	0	3297
9.3	51840	0	0	0	0	0	0	3345
9.3	51984	0	0	0	0	0	0	3351
9.3	52128	0	0	0	0	0	0	3258
9.3	52272	0	0	0	0	0	0	3438
9.3	52416	0	0	0	0	0	0	3471
9.3	52560	0	0	0	0	0	0	3273
9.3	52704	0	0	0	0	0	0	3222
9.3	52848	0	0	0	0	0	0	3132
9.3	52992	0	0	0	0	0	0	3276
9.3	53136	0	0	0	0	0	0	3324
9.3	53280	0	0	0	0	0	0	3414
9.3	53424	0	0	0	0	0	0	3378
9.3	53568	0	0	0	0	0	0	3330
9.3	53712	0	0	0	0	0	0	3573
9.3	53856	0	0	0	0	0	0	3435
9.3	54000	0	0	0	0	0	0	3411
9.3	54144	0	0	0	0	0	0	3501
9.3	54288	0	0	0	0	0	0	3474
9.3	54432	0	0	0	0	0	0	3372
9.3	54576	0	0	0	0	0	0	3357
9.3	54720	0	0	0	0	0	0	3312
9.3	54864	0	0	0	0	0	0	3237
9.3	55008	0	0	0	0	0	0	3102
9.3	55152	0	0	0	0	0	0	3345
9.3	55296	0	0	0	0	0	0	3237
9.3	55440	0	0	0	0	0	0	3315
9.3	55584	0	0	0	0	0	0	3477
9.3	55728	0	0	0	0	0	0	3393
9.3	55872	0	0	0	0	0	0	3324
9.3	56016	0	0	0	0	0	0	3345
9.3	56160	0	0	0	0	0	0	3444
9.3	56304	0	0	0	0	0	0	3255
9.3	56448	0	0	0	0	0	0	3315
9.3	56592	0	0	0	0	0	0	3300
9.3	56736	0	0	0	0	0	0	3420
9.3	56880	0	0	0	0	0	0	3375
9.3	57024	0	0	0	0	0	0	3357
9.3	57168	0	0	0	0	0	0	3330
9.3	57312	0	0	0	0	0	0	3186
9.3	57456	0	0	0	0	0	0	3339
9.3	57600	0	0	0	0	0	0	3411
9.3	57744	0	0	0	0	0	0	3450
9.3	57888	0	0	0	0	0	0	3273
9.3	58032	0	0	0	0	0	0	3249
9.3	58176	0	0	0	0	0	0	3369
9.3	58320	0	0	0	0	0	0	3447
9.3	58464	0	0	0	0	0	0	3351
9.3	58608	0	0	0	0	0	0	3285
9.3	58752	0	0	0	0	0	0	3330
9.3	58896	0	0	0	0	0	0	3327
9.3	59040	0	0	0	0	0	0	3294
9.3	59184	0	0	0	0	0	0	3330
9.3	59328	0	0	0	0	0	0	3423
9.3	59472	0	0	0	0	0	0	3258
9.3	59616	0	0	0	0	0	0	3324
9.3	59760	0	0	0	0	0	0	3210
9.3	59904	0	0	0	0	0	0	3381
9.3	60048	0	0	0	0	0	0	3453
9.3	60192	0	0	0	0	0	0	3399
9.3	60336	0	0	0	0	0	0	3420
9.3	60480	0	0	0	0	0	0	3312
9.3	60624	0	0	0	0	0	0	3291
9.3	60768	0	0	0	0	0	0	3330
9.3	60912	0	0	0	0	0	0	3342
9.3	61056	0	0	0	0	0	0	3465
9.3	61200	0	0	0	0	0	0	3348
9.3	61344	0	0	0	0	0	0	3279
9.3	61488	0	0	0	0	0	0	3261
9.3	61632	0	0	0	0	0	0	3222
9.3	61776	0	0	0	0	0	0	3153
9.3	61920	0	0	0	0	0	0	3273
9.3	62064	0	0	0	0	0	0	3228
9.3	62208	0	0	0	0	0	0	3189
9.3	62352	0	0	0	0	0	0	3318
9.3	62496	0	0	0	0	0	0	3210
9.3	62640	0	0	0	0	0	0	3252
9.3	62784	0	0	0	0	0	0	3204
9.3	62928	0	0	0	0	0	0	3240
9.3	63072	0	0	0	0	0	0	3129
9.3	63216	0	0	0	0	0	0	3207
9.3	63360	0	0	0	0	0	0	3186
9.3	63504	0	0	0	0	0	0	3195
9.3	63648	0	0	0	0	0	0	3273
9.3	63792	0	0	0	0	0	0	3348
9.3	63936	0	0	0	0	0	0	3336
9.3	64080	0	0	0	0	0	0	3234
9.3	64224	0	0	0	0	0	0	3318
9.3	64368	0	0	0	0	0	0	3237
9.3	64512	0	0	0	0	0	0	3228
9.3	64656	0	0	0	0	0	0	3327
9.3	64800	0	0	0	0	0	0	3375
9.3	64944	0	0	0	0	0	0	3318
9.3	65088	0	0	0	0	0	0	3264
9.3	65232	0	0	0	0	0	0	3351
9.3	65376	0	0	0	0	0	0	3165
9.3	65520	0	0	0	0	0	0	3306
9.3	65664	0	0	0	0	0	0	3204
9.3	65808	0	0	0	0	0	0	3342
9.3	65952	0	0	0	0	0	0	3327
9.3	66096	0	0	0	0	0	0	3279
9.3	66240	0	0	0	0	0	0	3300
9.3	66384	0	0	0	0	0	0	3249
9.3	66528	0	0	0	0	0	0	3252
9.3	66672	0	0	0	0	0	0	3192
9.3	66816	0	0	0	0	0	0	3222
9.3	66960	0	0	0	0	0	0	3207
9.3	67104	0	0	0	0	0	0	3309
9.3	67248	0	0	0	0	0	0	3339
9.3	67392	0	0	0	0	0	0	3327
9.3	67536	0	0	0	0	0	0	3240
9.3	67680	0	0	0	0	0	0	3270
9.3	67824	0	0	0	0	0	0	3150
9.3	67968	0	0	0	0	0	0	3252
9.3	68112	0	0	0	0	0	0	3186
9.3	68256	0	0	0	0	0	0	3210
9.3	68400	0	0	0	0	0	0	3234
9.3	68544	0	0	0	0	0	0	3360
9.3	68688	0	0	0	0	0	0	3306
9.3	68832	0	0	0	0	0	0	3321
9.3	68976	0	0	0	0	0	0	3270
9.3	69120	0	0	0	0	0	0	3366
10.2	43344	0	62	0	62	62	307.801	1194
10.2	43488	0	54	0	54	54	318.713	1194
10.2	43632	0	51	0	51	51	326.591	1164
10.2	43776	0	44	0	44	44	257.576	1146
10.2	43920	0	32	0	32	32	207.469	1230
10.2	44064	0	27	0	27	27	212.407	1185
10.2	44208	0	23	0	23	23	183.413	1119
10.2	44352	0	21	0	21	21	170.387	1125
10.2	44496	0	14	0	14	14	115.235	1218
10.2	44640	0	9	0	9	9	83.1981	1215
10.2	44784	0	6	0	6	6	50.1072	1254
10.2	44928	0	5	0	5	5	46.1166	1173
10.2	45072	0	4	0	4	4	35.0862	1218
10.2	45216	0	3	0	3	3	22.0606	1224
10.2	45360	0	1	0	1	1	0	1143
10.2	45504	0	1	0	1	1	0	1104
10.2	45648	0	0	0	0	0	0	1083
10.2	45792	0	0	0	0	0	0	1059
10.2	45936	0	0	0	0	0	0	1125
10.2	46080	0	0	0	0	0	0	1215
10.2	46224	0	0	0	0	0	0	1083
10.2	46368	0	0	0	0	0	0	1095
10.2	46512	0	0	0	0	0	0	1038
10.2	46656	0	0	0	0	0	0	1011
10.2	46800	0	0	0	0	0	0	1113
10.2	46944	0	0	0	0	0	0	1125
10.2	47088	0	0	0	0	0	0	1119
10.2	47232	0	0	0	0	0	0	1107
10.2	47376	0	0	0	0	0	0	1179
10.2	47520	0	0	0	0	0	0	1167
10.2	47664	0	0	0	0	0	0	1173
10.2	47808	0	0	0	0	0	0	1116
10.2	47952	0	0	0	0	0	0	1137
10.2	48096	0	0	0	0	0	0	1098
10.2	48240	0	0	0	0	0	0	1182
10.2	48384	0	0	0	0	0	0	1149
10.2	48528	0	0	0	0	0	0	1110
10.2	48672	0	0	0	0	0	0	1140
10.2	48816	0	0	0	0	0	0	1155
10.2	48960	0	0	0	0	0	0	1122
10.2	49104	0	0	0	0	0	0	1173
10.2	49248	0	0	0	0	0	0	1227
10.2	49392	0	0	0	0	0	0	1101
10.2	49536	0	0	0	0	0	0	1092
10.2	49680	0	0	0	0	0	0	1155
10.2	49824	0	0	0	0	0	0	1131
10.2	49968	0	0	0	0	0	0	1122
10.2	50112	0	0	0	0	0	0	1104
10.2	50256	0	0	0	0	0	0	1101
10.2	50400	0	0	0	0	0	0	1056
10.2	50544	0	0	0	0	0	0	1125
10.2	50688	0	0	0	0	0	0	1161
10.2	50832	0	0	0	0	0	0	1119
10.2	50976	0	0	0	0	0	0	1089
10.2	51120	0	0	0	0	0	0	1080
10.2	51264	0	0	0	0	0	0	1053
10.2	51408	0	0	0	0	0	0	1113
10.2	51552	0	0	0	0	0	0	1221
10.2	51696	0	0	0	0	0	0	1161
10.2	51840	0	0	0	0	0	0	1107
10.2	51984	0	0	0	0	0	0	1140
10.2	52128	0	0	0	0	0	0	1161
10.2	52272	0	0	0	0	0	0	1104
10.2	52416	0	0	0	0	0	0	1086
10.2	52560	0	0	0	0	0	0	1113
10.2	52704	0	0	0	0	0	0	1119
10.2	52848	0	0	0	0	0	0	1065
10.2	52992	0	0	0	0	0	0	1128
10.2	53136	0	0	0	0	0	0	1158
10.2	53280	0	0	0	0	0	0	1131
10.2	53424	0	0	0	0	0	0	1107
10.2	53568	0	0	0	0	0	0	1038
10.2	53712	0	0	0	0	0	0	1011
10.2	53856	0	0	0	0	0	0	1101
10.2	54000	0	0	0	0	0	0	1110
10.2	54144	0	0	0	0	0	0	1080
10.2	54288	0	0	0	0	0	0	1116
10.2	54432	0	0	0	0	0	0	1164
10.2	54576	0	0	0	0	0	0	1122
10.2	54720	0	0	0	0	0	0	1053
10.2	54864	0	0	0	0	0	0	1146
10.2	55008	0	0	0	0	0	0	1119
10.2	55152	0	0	0	0	0	0	1206
10.2	55296	0	0	0	0	0	0	1149
10.2	55440	0	0	0	0	0	0	1305
10.2	55584	0	0	0	0	0	0	1227
10.2	55728	0	0	0	0	0	0	1176
10.2	55872	0	0	0	0	0	0	1173
10.2	56016	0	0	0	0	0	0	1152
10.2	56160	0	0	0	0	0	0	1107
10.2	56304	0	0	0	0	0	0	1197
10.2	56448	0	0	0	0	0	0	1041
10.2	56592	0	0	0	0	0	0	1101
10.2	56736	0	0	0	0	0	0	1089
10.2	56880	0	0	0	0	0	0	1206
10.2	57024	0	0	0	0	0	0	1119
10.2	57168	0	0	0	0	0	0	1098
10.2	57312	0	0	0	0	0	0	1122
10.2	57456	0	0	0	0	0	0	1104
10.2	57600	0	0	0	0	0	0	1101
10.2	57744	0	0	0	0	0	0	1050
10.2	57888	0	0	0	0	0	0	1167
10.2	58032	0	0	0	0	0	0	1089
10.2	58176	0	0	0	0	0	0	1047
10.2	58320	0	0	0	0	0	0	1089
10.2	58464	0	0	0	0	0	0	1089
10.2	58608	0	0	0	0	0	0	1179
10.2	58752	0	0	0	0	0	0	1251
10.2	58896	0	0	0	0	0	0	1218
10.2	59040	0	0	0	0	0	0	1146
10.2	59184	0	0	0	0	0	0	1134
10.2	59328	0	0	0	0	0	0	1185
10.2	59472	0	0	0	0	0	0	1149
10.2	59616	0	0	0	0	0	0	1194
10.2	59760	0	0	0	0	0	0	1185
10.2	59904	0	0	0	0	0	0	1101
10.2	60048	0	0	0	0	0	0	1095
10.2	60192	0	0	0	0	0	0	1134
10.2	60336	0	0	0	0	0	0	1122
10.2	60480	0	0	0	0	0	0	1149
10.2	60624	0	0	0	0	0	0	1152
10.2	60768	0	0	0	0	0	0	1185
10.2	60912	0	0	0	0	0	0	1089
10.2	61056	0	0	0	0	0	0	1155
10.2	61200	0	0	0	0	0	0	1176
10.2	61344	0	0	0	0	0	0	1179
10.2	61488	0	0	0	0	0	0	1176
10.2	61632	0	0	0	0	0	0	1077
10.2	61776	0	0	0	0	0	0	1056
10.2	61920	0	0	0	0	0	0	1065
10.2	62064	0	0	0	0	0	0	1029
10.2	62208	0	0	0	0	0	0	1140
10.2	62352	0	0	0	0	0	0	1149
10.2	62496	0	0	0	0	0	0	1089
10.2	62640	0	0	0	0	0	0	1152
10.2	62784	0	0	0	0	0	0	1140
10.2	62928	0	0	0	0	0	0	1167
10.2	63072	0	0	0	0	0	0	1191
10.2	63216	0	0	0	0	0	0	1101
10.2	63360	0	0	0	0	0	0	1143
10.2	63504	0	0	0	0	0	0	1092
10.2	63648	0	0	0	0	0	0	1077
10.2	63792	0	0	0	0	0	0	1047
10.2	63936	0	0	0	0	0	0	1101
10.2	64080	0	0	0	0	0	0	1065
10.2	64224	0	0	0	0	0	0	1086
10.2	64368	0	0	0	0	0	0	1170
10.2	64512	0	0	0	0	0	0	1119
10.2	64656	0	0	0	0	0	0	1158
10.2	64800	0	0	0	0	0	0	1113
10.2	64944	0	0	0	0	0	0	1134
10.2	65088	0	0	0	0	0	0	1113
10.2	65232	0	0	0	0	0	0	1014
10.2	65376	0	0	0	0	0	0	1089
10.2	65520	0	0	0	0	0	0	1137
10.2	65664	0	0	0	0	0	0	1140
10.2	65808	0	0	0	0	0	0	1164
10.2	65952	0	0	0	0	0	0	1143
10.2	66096	0	0	0	0	0	0	1116
10.2	66240	0	0	0	0	0	0	1074
10.2	66384	0	0	0	0	0	0	1107
10.2	66528	0	0	0	0	0	0	1062
10.2	66672	0	0	0	0	0	0	1071
10.2	66816	0	0	0	0	0	0	1062
10.2	66960	0	0	0	0	0	0	1071
10.2	67104	0	0	0	0	0	0	1170
10.2	67248	0	0	0	0	0	0	1191
10.2	67392	0	0	0	0	0	0	1146
10.2	67536	0	0	0	0	0	0	1227
10.2	67680	0	0	0	0	0	0	1134
10.2	67824	0	0	0	0	0	0	1170
10.2	67968	0	0	0	0	0	0	1188
10.2	68112	0	0	0	0	0	0	1179
10.2	68256	0	0	0	0	0	0	1071
10.2	68400	0	0	0	0	0	0	1155
10.2	68544	0	0	0	0	0	0	1107
10.2	68688	0	0	0	0	0	0	1026
10.2	68832	0	0	0	0	0	0	1179
10.2	68976	0	0	0	0	0	0	1167
10.2	69120	0	0	0	0	0	0	1137
11.1	43344	0	30	0	30	30	55.1515	879
11.1	43488	0	27	0	27	27	51.165	771
11.1	43632	0	22	0	22	22	40.1347	816
11.1	43776	0	17	0	17	17	54.2222	816
11.1	43920	0	15	0	15	15	40.1347	828
11.1	44064	0	11	0	11	11	40.1347	798
11.1	44208	0	9	0	9	9	20.0673	843
11.1	44352	0	8	0	8	8	33.0909	897
11.1	44496	0	5	0	5	5	9.03704	894
11.1	44640	0	5	0	5	5	18.0741	930
11.1	44784	0	3	0	3	3	20.0673	780
11.1	44928	0	2	0	2	2	0	843
11.1	45072	0	1	0	1	1	0	807
11.1	45216	0	1	0	1	1	0	783
11.1	45360	0	1	0	1	1	0	792
11.1	45504	0	1	0	1	1	0	783
11.1	45648	0	1	0	1	1	0	813
11.1	45792	0	1	0	1	1	0	738
11.1	45936	0	1	0	1	1	0	723
11.1	46080	0	0	0	0	0	0	726
11.1	46224	0	0	0	0	0	0	732
11.1	46368	0	0	0	0	0	0	780
11.1	46512	0	0	0	0	0	0	801
11.1	46656	0	0	0	0	0	0	870
11.1	46800	0	0	0	0	0	0	849
11.1	46944	0	0	0	0	0	0	834
11.1	47088	0	0	0	0	0	0	798
11.1	47232	0	0	0	0	0	0	759
11.1	47376	0	0	0	0	0	0	795
11.1	47520	0	0	0	0	0	0	777
11.1	47664	0	0	0	0	0	0	732
11.1	47808	0	0	0	0	0	0	720
11.1	47952	0	0	0	0	0	0	819
11.1	48096	0	0	0	0	0	0	798
11.1	48240	0	0	0	0	0	0	774
11.1	48384	0	0	0	0	0	0	756
11.1	48528	0	0	0	0	0	0	747
11.1	48672	0	0	0	0	0	0	741
11.1	48816	0	0	0	0	0	0	765
11.1	48960	0	0	0	0	0	0	801
11.1	49104	0	0	0	0	0	0	843
11.1	49248	0	0	0	0	0	0	843
11.1	49392	0	0	0	0	0	0	831
11.1	49536	0	0	0	0	0	0	801
11.1	49680	0	0	0	0	0	0	774
11.1	49824	0	0	0	0	0	0	783
11.1	49968	0	0	0	0	0	0	816
11.1	50112	0	0	0	0	0	0	762
11.1	50256	0	0	0	0	0	0	822
11.1	50400	0	0	0	0	0	0	885
11.1	50544	0	0	0	0	0	0	864
11.1	50688	0	0	0	0	0	0	873
11.1	50832	0	0	0	0	0	0	891
11.1	50976	0	0	0	0	0	0	795
11.1	51120	0	0	0	0	0	0	840
11.1	51264	0	0	0	0	0	0	783
11.1	51408	0	0	0	0	0	0	723
11.1	51552	0	0	0	0	0	0	831
11.1	51696	0	0	0	0	0	0	825
11.1	51840	0	0	0	0	0	0	819
11.1	51984	0	0	0	0	0	0	795
11.1	52128	0	0	0	0	0	0	882
11.1	52272	0	0	0	0	0	0	891
11.1	52416	0	0	0	0	0	0	858
11.1	52560	0	0	0	0	0	0	825
11.1	52704	0	0	0	0	0	0	828
11.1	52848	0	0	0	0	0	0	795
11.1	52992	0	0	0	0	0	0	810
11.1	53136	0	0	0	0	0	0	816
11.1	53280	0	0	0	0	0	0	822
11.1	53424	0	0	0	0	0	0	870
11.1	53568	0	0	0	0	0	0	900
11.1	53712	0	0	0	0	0	0	822
11.1	53856	0	0	0	0	0	0	753
11.1	54000	0	0	0	0	0	0	777
11.1	54144	0	0	0	0	0	0	810
11.1	54288	0	0	0	0	0	0	759
11.1	54432	0	0	0	0	0	0	801
11.1	54576	0	0	0	0	0	0	780
11.1	54720	0	0	0	0	0	0	783
11.1	54864	0	0	0	0	0	0	744
11.1	55008	0	0	0	0	0	0	837
11.1	55152	0	0	0	0	0	0	849
11.1	55296	0	0	0	0	0	0	876
11.1	55440	0	0	0	0	0	0	870
11.1	55584	0	0	0	0	0	0	768
11.1	55728	0	0	0	0	0	0	840
11.1	55872	0	0	0	0	0	0	921
11.1	56016	0	0	0	0	0	0	957
11.1	56160	0	0	0	0	0	0	894
11.1	56304	0	0	0	0	0	0	804
11.1	56448	0	0	0	0	0	0	729
11.1	56592	0	0	0	0	0	0	792
11.1	56736	0	0	0	0	0	0	819
11.1	56880	0	0	0	0	0	0	786
11.1	57024	0	0	0	0	0	0	780
11.1	57168	0	0	0	0	0	0	813
11.1	57312	0	0	0	0	0	0	822
11.1	57456	0	0	0	0	0	0	780
11.1	57600	0	0	0	0	0	0	816
11.1	57744	0	0	0	0	0	0	813
11.1	57888	0	0	0	0	0	0	816
11.1	58032	0	0	0	0	0	0	861
11.1	58176	0	0	0	0	0	0	843
11.1	58320	0	0	0	0	0	0	864
11.1	58464	0	0	0	0	0	0	762
11.1	58608	0	0	0	0	0	0	771
11.1	58752	0	0	0	0	0	0	765
11.1	58896	0	0	0	0	0	0	762
11.1	59040	0	0	0	0	0	0	753
11.1	59184	0	0	0	0	0	0	804
11.1	59328	0	0	0	0	0	0	825
11.1	59472	0	0	0	0	0	0	852
11.1	59616	0	0	0	0	0	0	858
11.1	59760	0	0	0	0	0	0	807
11.1	59904	0	0	0	0	0	0	780
11.1	60048	0	0	0	0	0	0	741
11.1	60192	0	0	0	0	0	0	759
11.1	60336	0	0	0	0	0	0	732
11.1	60480	0	0	0	0	0	0	810
11.1	60624	0	0	0	0	0	0	768
11.1	60768	0	0	0	0	0	0	828
11.1	60912	0	0	0	0	0	0	780
11.1	61056	0	0	0	0	0	0	765
11.1	61200	0	0	0	0	0	0	765
11.1	61344	0	0	0	0	0	0	690
11.1	61488	0	0	0	0	0	0	807
11.1	61632	0	0	0	0	0	0	750
11.1	61776	0	0	0	0	0	0	735
11.1	61920	0	0	0	0	0	0	774
11.1	62064	0	0	0	0	0	0	795
11.1	62208	0	0	0	0	0	0	753
11.1	62352	0	0	0	0	0	0	717
11.1	62496	0	0	0	0	0	0	729
11.1	62640	0	0	0	0	0	0	813
11.1	62784	0	0	0	0	0	0	807
11.1	62928	0	0	0	0	0	0	813
11.1	63072	0	0	0	0	0	0	825
11.1	63216	0	0	0	0	0	0	870
11.1	63360	0	0	0	0	0	0	807
11.1	63504	0	0	0	0	0	0	819
11.1	63648	0	0	0	0	0	0	798
11.1	63792	0	0	0	0	0	0	768
11.1	63936	0	0	0	0	0	0	783
11.1	64080	0	0	0	0	0	0	825
11.1	64224	0	0	0	0	0	0	831
11.1	64368	0	0	0	0	0	0	768
11.1	64512	0	0	0	0	0	0	792
11.1	64656	0	0	0	0	0	0	771
11.1	64800	0	0	0	0	0	0	810
11.1	64944	0	0	0	0	0	0	786
11.1	65088	0	0	0	0	0	0	831
11.1	65232	0	0	0	0	0	0	846
11.1	65376	0	0	0	0	0	0	807
11.1	65520	0	0	0	0	0	0	798
11.1	65664	0	0	0	0	0	0	759
11.1	65808	0	0	0	0	0	0	798
11.1	65952	0	0	0	0	0	0	816
11.1	66096	0	0	0	0	0	0	774
11.1	66240	0	0	0	0	0	0	768
11.1	66384	0	0	0	0	0	0	798
11.1	66528	0	0	0	0	0	0	834
11.1	66672	0	0	0	0	0	0	915
11.1	66816	0	0	0	0	0	0	861
11.1	66960	0	0	0	0	0	0	801
11.1	67104	0	0	0	0	0	0	786
11.1	67248	0	0	0	0	0	0	855
11.1	67392	0	0	0	0	0	0	867
11.1	67536	0	0	0	0	0	0	852
11.1	67680	0	0	0	0	0	0	813
11.1	67824	0	0	0	0	0	0	810
11.1	67968	0	0	0	0	0	0	807
11.1	68112	0	0	0	0	0	0	855
11.1	68256	0	0	0	0	0	0	816
11.1	68400	0	0	0	0	0	0	855
11.1	68544	0	0	0	0	0	0	789
11.1	68688	0	0	0	0	0	0	795
11.1	68832	0	0	0	0	0	0	768
11.1	68976	0	0	0	0	0	0	843
11.1	69120	0	0	0	0	0	0	861
12.3	43344	0	27	0	27	27	22.0606	1563
12.3	43488	0	24	0	24	24	26.0513	1617
12.3	43632	0	21	0	21	21	13.0256	1656
12.3	43776	0	19	0	19	19	11.0303	1716
12.3	43920	0	16	0	16	16	11.0303	1641
12.3	44064	0	12	0	12	12	11.0303	1653
12.3	44208	0	6	0	6	6	0	1626
12.3	44352	0	6	0	6	6	0	1605
12.3	44496	0	5	0	5	5	0	1533
12.3	44640	0	4	0	4	4	0	1515
12.3	44784	0	1	0	1	1	0	1488
12.3	44928	0	0	0	0	0	0	1518
12.3	45072	0	0	0	0	0	0	1542
12.3	45216	0	0	0	0	0	0	1539
12.3	45360	0	0	0	0	0	0	1620
12.3	45504	0	0	0	0	0	0	1596
12.3	45648	0	0	0	0	0	0	1575
12.3	45792	0	0	0	0	0	0	1521
12.3	45936	0	0	0	0	0	0	1422
[truncated: 34,001 more rows]
