# Supplementary material for: GEODE: an in silico tool that translates in vitro to in vivo predictions of tuberculosis antibiotic combination efficacy
Source: Front Pharmacol. 2025 Oct 17;16:1639673. doi: 10.3389/fphar.2025.1639673 (PMC12575316; doi:10.3389/fphar.2025.1639673)
Supplement: Supplementary file 2 [file Supplementaryfile4.zip › simulation_data/HRZM-ANNH-max-noInoc.csv]

exp	time	Int.Mtb.	Ext.Mtb.	repExtMtb	NonReplExt.Mtb.	TotMtb.	TotMtbInGranScaledRing	TotPethot
2.2	43344	0	18	0	18	18	105.259	984
2.2	43488	0	14	0	14	14	109.254	981
2.2	43632	0	7	0	7	7	46.1166	984
2.2	43776	0	4	0	4	4	24.0559	1059
2.2	43920	0	3	0	3	3	22.0627	1155
2.2	44064	0	0	0	0	0	0	1152
2.2	44208	0	0	0	0	0	0	1068
2.2	44352	0	0	0	0	0	0	1077
2.2	44496	0	0	0	0	0	0	1029
2.2	44640	0	0	0	0	0	0	1101
2.2	44784	0	0	0	0	0	0	1110
2.2	44928	0	0	0	0	0	0	1074
2.2	45072	0	0	0	0	0	0	1089
2.2	45216	0	0	0	0	0	0	981
2.2	45360	0	0	0	0	0	0	1038
2.2	45504	0	0	0	0	0	0	1071
2.2	45648	0	0	0	0	0	0	1005
2.2	45792	0	0	0	0	0	0	1038
2.2	45936	0	0	0	0	0	0	1035
2.2	46080	0	0	0	0	0	0	993
2.2	46224	0	0	0	0	0	0	1062
2.2	46368	0	0	0	0	0	0	1089
2.2	46512	0	0	0	0	0	0	1074
2.2	46656	0	0	0	0	0	0	1080
2.2	46800	0	0	0	0	0	0	1053
2.2	46944	0	0	0	0	0	0	1035
2.2	47088	0	0	0	0	0	0	1002
2.2	47232	0	0	0	0	0	0	1023
2.2	47376	0	0	0	0	0	0	999
2.2	47520	0	0	0	0	0	0	1029
2.2	47664	0	0	0	0	0	0	966
2.2	47808	0	0	0	0	0	0	1056
2.2	47952	0	0	0	0	0	0	1029
2.2	48096	0	0	0	0	0	0	1089
2.2	48240	0	0	0	0	0	0	1068
2.2	48384	0	0	0	0	0	0	990
2.2	48528	0	0	0	0	0	0	1023
2.2	48672	0	0	0	0	0	0	987
2.2	48816	0	0	0	0	0	0	1041
2.2	48960	0	0	0	0	0	0	1041
2.2	49104	0	0	0	0	0	0	996
2.2	49248	0	0	0	0	0	0	1077
2.2	49392	0	0	0	0	0	0	1083
2.2	49536	0	0	0	0	0	0	957
2.2	49680	0	0	0	0	0	0	987
2.2	49824	0	0	0	0	0	0	1056
2.2	49968	0	0	0	0	0	0	1083
2.2	50112	0	0	0	0	0	0	1020
2.2	50256	0	0	0	0	0	0	1035
2.2	50400	0	0	0	0	0	0	987
2.2	50544	0	0	0	0	0	0	1014
2.2	50688	0	0	0	0	0	0	1080
2.2	50832	0	0	0	0	0	0	1059
2.2	50976	0	0	0	0	0	0	1041
2.2	51120	0	0	0	0	0	0	1020
2.2	51264	0	0	0	0	0	0	1026
2.2	51408	0	0	0	0	0	0	1002
2.2	51552	0	0	0	0	0	0	1005
2.2	51696	0	0	0	0	0	0	1014
2.2	51840	0	0	0	0	0	0	1050
2.2	51984	0	0	0	0	0	0	1056
2.2	52128	0	0	0	0	0	0	1098
2.2	52272	0	0	0	0	0	0	933
2.2	52416	0	0	0	0	0	0	945
2.2	52560	0	0	0	0	0	0	1002
2.2	52704	0	0	0	0	0	0	1080
2.2	52848	0	0	0	0	0	0	1023
2.2	52992	0	0	0	0	0	0	1062
2.2	53136	0	0	0	0	0	0	1035
2.2	53280	0	0	0	0	0	0	987
2.2	53424	0	0	0	0	0	0	966
2.2	53568	0	0	0	0	0	0	945
2.2	53712	0	0	0	0	0	0	1026
2.2	53856	0	0	0	0	0	0	1062
2.2	54000	0	0	0	0	0	0	1134
2.2	54144	0	0	0	0	0	0	1029
2.2	54288	0	0	0	0	0	0	957
2.2	54432	0	0	0	0	0	0	954
2.2	54576	0	0	0	0	0	0	975
2.2	54720	0	0	0	0	0	0	1008
2.2	54864	0	0	0	0	0	0	969
2.2	55008	0	0	0	0	0	0	1038
2.2	55152	0	0	0	0	0	0	930
2.2	55296	0	0	0	0	0	0	996
2.2	55440	0	0	0	0	0	0	1041
2.2	55584	0	0	0	0	0	0	1050
2.2	55728	0	0	0	0	0	0	1092
2.2	55872	0	0	0	0	0	0	1101
2.2	56016	0	0	0	0	0	0	990
2.2	56160	0	0	0	0	0	0	1041
2.2	56304	0	0	0	0	0	0	1011
2.2	56448	0	0	0	0	0	0	969
2.2	56592	0	0	0	0	0	0	933
2.2	56736	0	0	0	0	0	0	1062
2.2	56880	0	0	0	0	0	0	1068
2.2	57024	0	0	0	0	0	0	1080
2.2	57168	0	0	0	0	0	0	1014
2.2	57312	0	0	0	0	0	0	1047
2.2	57456	0	0	0	0	0	0	1059
2.2	57600	0	0	0	0	0	0	1032
2.2	57744	0	0	0	0	0	0	1098
2.2	57888	0	0	0	0	0	0	1077
2.2	58032	0	0	0	0	0	0	1023
2.2	58176	0	0	0	0	0	0	1044
2.2	58320	0	0	0	0	0	0	1044
2.2	58464	0	0	0	0	0	0	1041
2.2	58608	0	0	0	0	0	0	1083
2.2	58752	0	0	0	0	0	0	1116
2.2	58896	0	0	0	0	0	0	1140
2.2	59040	0	0	0	0	0	0	1044
2.2	59184	0	0	0	0	0	0	978
2.2	59328	0	0	0	0	0	0	1032
2.2	59472	0	0	0	0	0	0	1071
2.2	59616	0	0	0	0	0	0	1086
2.2	59760	0	0	0	0	0	0	1062
2.2	59904	0	0	0	0	0	0	1080
2.2	60048	0	0	0	0	0	0	1050
2.2	60192	0	0	0	0	0	0	1032
2.2	60336	0	0	0	0	0	0	987
2.2	60480	0	0	0	0	0	0	993
2.2	60624	0	0	0	0	0	0	1077
2.2	60768	0	0	0	0	0	0	1122
2.2	60912	0	0	0	0	0	0	999
2.2	61056	0	0	0	0	0	0	966
2.2	61200	0	0	0	0	0	0	1023
2.2	61344	0	0	0	0	0	0	1041
2.2	61488	0	0	0	0	0	0	900
2.2	61632	0	0	0	0	0	0	993
2.2	61776	0	0	0	0	0	0	1074
2.2	61920	0	0	0	0	0	0	1035
2.2	62064	0	0	0	0	0	0	993
2.2	62208	0	0	0	0	0	0	975
2.2	62352	0	0	0	0	0	0	1029
2.2	62496	0	0	0	0	0	0	993
2.2	62640	0	0	0	0	0	0	969
2.2	62784	0	0	0	0	0	0	1044
2.2	62928	0	0	0	0	0	0	1050
2.2	63072	0	0	0	0	0	0	939
2.2	63216	0	0	0	0	0	0	1020
2.2	63360	0	0	0	0	0	0	1101
2.2	63504	0	0	0	0	0	0	1053
2.2	63648	0	0	0	0	0	0	1083
2.2	63792	0	0	0	0	0	0	1146
2.2	63936	0	0	0	0	0	0	1074
2.2	64080	0	0	0	0	0	0	1011
2.2	64224	0	0	0	0	0	0	999
2.2	64368	0	0	0	0	0	0	1026
2.2	64512	0	0	0	0	0	0	999
2.2	64656	0	0	0	0	0	0	927
2.2	64800	0	0	0	0	0	0	1065
2.2	64944	0	0	0	0	0	0	1101
2.2	65088	0	0	0	0	0	0	1032
2.2	65232	0	0	0	0	0	0	1086
2.2	65376	0	0	0	0	0	0	1095
2.2	65520	0	0	0	0	0	0	1050
2.2	65664	0	0	0	0	0	0	1044
2.2	65808	0	0	0	0	0	0	1101
2.2	65952	0	0	0	0	0	0	1101
2.2	66096	0	0	0	0	0	0	1032
2.2	66240	0	0	0	0	0	0	984
2.2	66384	0	0	0	0	0	0	1083
2.2	66528	0	0	0	0	0	0	1113
2.2	66672	0	0	0	0	0	0	1047
2.2	66816	0	0	0	0	0	0	1101
2.2	66960	0	0	0	0	0	0	1047
2.2	67104	0	0	0	0	0	0	1062
2.2	67248	0	0	0	0	0	0	1062
2.2	67392	0	0	0	0	0	0	1023
2.2	67536	0	0	0	0	0	0	1029
2.2	67680	0	0	0	0	0	0	1122
2.2	67824	0	0	0	0	0	0	1044
2.2	67968	0	0	0	0	0	0	1056
2.2	68112	0	0	0	0	0	0	984
2.2	68256	0	0	0	0	0	0	981
2.2	68400	0	0	0	0	0	0	1020
2.2	68544	0	0	0	0	0	0	1029
2.2	68688	0	0	0	0	0	0	1116
2.2	68832	0	0	0	0	0	0	1095
2.2	68976	0	0	0	0	0	0	984
2.2	69120	0	0	0	0	0	0	1041
3.2	43344	0	366	0	366	366	3135.41	3183
3.2	43488	0	324	0	324	324	2721.49	3342
3.2	43632	0	288	0	288	288	2388.12	3264
3.2	43776	0	256	0	256	256	2089.01	3237
3.2	43920	0	220	0	220	220	1789.52	3120
3.2	44064	0	193	0	193	193	1630.64	3060
3.2	44208	0	168	0	168	168	1398.13	3117
3.2	44352	0	139	0	139	139	1100.5	3093
3.2	44496	0	117	0	117	117	951.567	3309
3.2	44640	0	102	0	102	102	789.369	3057
3.2	44784	0	88	0	88	88	667.731	3141
3.2	44928	0	81	0	81	81	600.379	3141
3.2	45072	0	65	0	65	65	488.071	3258
3.2	45216	0	47	0	47	47	354.269	3294
3.2	45360	0	34	0	34	34	277.006	3135
3.2	45504	0	25	0	25	25	189.566	3060
3.2	45648	0	18	0	18	18	142.125	3159
3.2	45792	0	10	0	10	10	84.5661	3198
3.2	45936	0	9	0	9	9	73.5358	3213
3.2	46080	0	8	0	8	8	60.5102	3240
3.2	46224	0	6	0	6	6	32.4923	3210
3.2	46368	0	6	0	6	6	36.4542	3303
3.2	46512	0	2	0	2	2	16.1368	3207
3.2	46656	0	2	0	2	2	16.1368	3162
3.2	46800	0	1	0	1	1	3.11111	3162
3.2	46944	0	1	0	1	1	3.11111	3198
3.2	47088	0	1	0	1	1	3.11111	3267
3.2	47232	0	1	0	1	1	3.11111	3219
3.2	47376	0	1	0	1	1	3.11111	3180
3.2	47520	0	0	0	0	0	0	3192
3.2	47664	0	0	0	0	0	0	3144
3.2	47808	0	0	0	0	0	0	3153
3.2	47952	0	0	0	0	0	0	3195
3.2	48096	0	0	0	0	0	0	3165
3.2	48240	0	0	0	0	0	0	3237
3.2	48384	0	0	0	0	0	0	3273
3.2	48528	0	0	0	0	0	0	3237
3.2	48672	0	0	0	0	0	0	3195
3.2	48816	0	0	0	0	0	0	3273
3.2	48960	0	0	0	0	0	0	3306
3.2	49104	0	0	0	0	0	0	3234
3.2	49248	0	0	0	0	0	0	3177
3.2	49392	0	0	0	0	0	0	3300
3.2	49536	0	0	0	0	0	0	3168
3.2	49680	0	0	0	0	0	0	3255
3.2	49824	0	0	0	0	0	0	3348
3.2	49968	0	0	0	0	0	0	3360
3.2	50112	0	0	0	0	0	0	3270
3.2	50256	0	0	0	0	0	0	3327
3.2	50400	0	0	0	0	0	0	3177
3.2	50544	0	0	0	0	0	0	3114
3.2	50688	0	0	0	0	0	0	3072
3.2	50832	0	0	0	0	0	0	3081
3.2	50976	0	0	0	0	0	0	3306
3.2	51120	0	0	0	0	0	0	3321
3.2	51264	0	0	0	0	0	0	3225
3.2	51408	0	0	0	0	0	0	3222
3.2	51552	0	0	0	0	0	0	3261
3.2	51696	0	0	0	0	0	0	3216
3.2	51840	0	0	0	0	0	0	3168
3.2	51984	0	0	0	0	0	0	3246
3.2	52128	0	0	0	0	0	0	3300
3.2	52272	0	0	0	0	0	0	3249
3.2	52416	0	0	0	0	0	0	3135
3.2	52560	0	0	0	0	0	0	3105
3.2	52704	0	0	0	0	0	0	3120
3.2	52848	0	0	0	0	0	0	3048
3.2	52992	0	0	0	0	0	0	3030
3.2	53136	0	0	0	0	0	0	3264
3.2	53280	0	0	0	0	0	0	3015
3.2	53424	0	0	0	0	0	0	3153
3.2	53568	0	0	0	0	0	0	3297
3.2	53712	0	0	0	0	0	0	3156
3.2	53856	0	0	0	0	0	0	3264
3.2	54000	0	0	0	0	0	0	3315
3.2	54144	0	0	0	0	0	0	3372
3.2	54288	0	0	0	0	0	0	3240
3.2	54432	0	0	0	0	0	0	3237
3.2	54576	0	0	0	0	0	0	3201
3.2	54720	0	0	0	0	0	0	3252
3.2	54864	0	0	0	0	0	0	3231
3.2	55008	0	0	0	0	0	0	3237
3.2	55152	0	0	0	0	0	0	3165
3.2	55296	0	0	0	0	0	0	3108
3.2	55440	0	0	0	0	0	0	3120
3.2	55584	0	0	0	0	0	0	3252
3.2	55728	0	0	0	0	0	0	3324
3.2	55872	0	0	0	0	0	0	3195
3.2	56016	0	0	0	0	0	0	3147
3.2	56160	0	0	0	0	0	0	3009
3.2	56304	0	0	0	0	0	0	3177
3.2	56448	0	0	0	0	0	0	3330
3.2	56592	0	0	0	0	0	0	3354
3.2	56736	0	0	0	0	0	0	3342
3.2	56880	0	0	0	0	0	0	3228
3.2	57024	0	0	0	0	0	0	3192
3.2	57168	0	0	0	0	0	0	3333
3.2	57312	0	0	0	0	0	0	3147
3.2	57456	0	0	0	0	0	0	3126
3.2	57600	0	0	0	0	0	0	3255
3.2	57744	0	0	0	0	0	0	3129
3.2	57888	0	0	0	0	0	0	3210
3.2	58032	0	0	0	0	0	0	3243
3.2	58176	0	0	0	0	0	0	3282
3.2	58320	0	0	0	0	0	0	3177
3.2	58464	0	0	0	0	0	0	3309
3.2	58608	0	0	0	0	0	0	3288
3.2	58752	0	0	0	0	0	0	3132
3.2	58896	0	0	0	0	0	0	3036
3.2	59040	0	0	0	0	0	0	3153
3.2	59184	0	0	0	0	0	0	3180
3.2	59328	0	0	0	0	0	0	3201
3.2	59472	0	0	0	0	0	0	3330
3.2	59616	0	0	0	0	0	0	3282
3.2	59760	0	0	0	0	0	0	3204
3.2	59904	0	0	0	0	0	0	3180
3.2	60048	0	0	0	0	0	0	3267
3.2	60192	0	0	0	0	0	0	3258
3.2	60336	0	0	0	0	0	0	3087
3.2	60480	0	0	0	0	0	0	3030
3.2	60624	0	0	0	0	0	0	3162
3.2	60768	0	0	0	0	0	0	3177
3.2	60912	0	0	0	0	0	0	3135
3.2	61056	0	0	0	0	0	0	3072
3.2	61200	0	0	0	0	0	0	3180
3.2	61344	0	0	0	0	0	0	3177
3.2	61488	0	0	0	0	0	0	3081
3.2	61632	0	0	0	0	0	0	2997
3.2	61776	0	0	0	0	0	0	3087
3.2	61920	0	0	0	0	0	0	3189
3.2	62064	0	0	0	0	0	0	3165
3.2	62208	0	0	0	0	0	0	3255
3.2	62352	0	0	0	0	0	0	3060
3.2	62496	0	0	0	0	0	0	3084
3.2	62640	0	0	0	0	0	0	3120
3.2	62784	0	0	0	0	0	0	3129
3.2	62928	0	0	0	0	0	0	3180
3.2	63072	0	0	0	0	0	0	3195
3.2	63216	0	0	0	0	0	0	3201
3.2	63360	0	0	0	0	0	0	3201
3.2	63504	0	0	0	0	0	0	3162
3.2	63648	0	0	0	0	0	0	3171
3.2	63792	0	0	0	0	0	0	3222
3.2	63936	0	0	0	0	0	0	3171
3.2	64080	0	0	0	0	0	0	3162
3.2	64224	0	0	0	0	0	0	3129
3.2	64368	0	0	0	0	0	0	3138
3.2	64512	0	0	0	0	0	0	3255
3.2	64656	0	0	0	0	0	0	3072
3.2	64800	0	0	0	0	0	0	3174
3.2	64944	0	0	0	0	0	0	3285
3.2	65088	0	0	0	0	0	0	3159
3.2	65232	0	0	0	0	0	0	3096
3.2	65376	0	0	0	0	0	0	3150
3.2	65520	0	0	0	0	0	0	3135
3.2	65664	0	0	0	0	0	0	3297
3.2	65808	0	0	0	0	0	0	3222
3.2	65952	0	0	0	0	0	0	3282
3.2	66096	0	0	0	0	0	0	3219
3.2	66240	0	0	0	0	0	0	3024
3.2	66384	0	0	0	0	0	0	3264
3.2	66528	0	0	0	0	0	0	3204
3.2	66672	0	0	0	0	0	0	3150
3.2	66816	0	0	0	0	0	0	3036
3.2	66960	0	0	0	0	0	0	3219
3.2	67104	0	0	0	0	0	0	3291
3.2	67248	0	0	0	0	0	0	3312
3.2	67392	0	0	0	0	0	0	3321
3.2	67536	0	0	0	0	0	0	3234
3.2	67680	0	0	0	0	0	0	3252
3.2	67824	0	0	0	0	0	0	3393
3.2	67968	0	0	0	0	0	0	3252
3.2	68112	0	0	0	0	0	0	3177
3.2	68256	0	0	0	0	0	0	3189
3.2	68400	0	0	0	0	0	0	3327
3.2	68544	0	0	0	0	0	0	3174
3.2	68688	0	0	0	0	0	0	3102
3.2	68832	0	0	0	0	0	0	3186
3.2	68976	0	0	0	0	0	0	3192
3.2	69120	0	0	0	0	0	0	3201
4.1	43344	0	51	0	51	51	477.521	2337
4.1	43488	0	47	0	47	47	163.248	2403
4.1	43632	0	40	0	40	40	167.243	2382
4.1	43776	0	33	0	33	33	327.374	2364
4.1	43920	0	26	0	26	26	103.159	2199
4.1	44064	0	19	0	19	19	200.243	2076
4.1	44208	0	15	0	15	15	119.137	2130
4.1	44352	0	13	0	13	13	109.15	2079
4.1	44496	0	9	0	9	9	79.1064	2064
4.1	44640	0	7	0	7	7	45.0667	2139
4.1	44784	0	4	0	4	4	17.0196	2169
4.1	44928	0	3	0	3	3	15.0222	2088
4.1	45072	0	2	0	2	2	0	2181
4.1	45216	0	2	0	2	2	0	2199
4.1	45360	0	0	0	0	0	0	2118
4.1	45504	0	0	0	0	0	0	2109
4.1	45648	0	0	0	0	0	0	2115
4.1	45792	0	0	0	0	0	0	2058
4.1	45936	0	0	0	0	0	0	2103
4.1	46080	0	0	0	0	0	0	2184
4.1	46224	0	0	0	0	0	0	2178
4.1	46368	0	0	0	0	0	0	2130
4.1	46512	0	0	0	0	0	0	2040
4.1	46656	0	0	0	0	0	0	2070
4.1	46800	0	0	0	0	0	0	2187
4.1	46944	0	0	0	0	0	0	2121
4.1	47088	0	0	0	0	0	0	2232
4.1	47232	0	0	0	0	0	0	2154
4.1	47376	0	0	0	0	0	0	2091
4.1	47520	0	0	0	0	0	0	2097
4.1	47664	0	0	0	0	0	0	2100
4.1	47808	0	0	0	0	0	0	2163
4.1	47952	0	0	0	0	0	0	2169
4.1	48096	0	0	0	0	0	0	2070
4.1	48240	0	0	0	0	0	0	2046
4.1	48384	0	0	0	0	0	0	2097
4.1	48528	0	0	0	0	0	0	2229
4.1	48672	0	0	0	0	0	0	2172
4.1	48816	0	0	0	0	0	0	2271
4.1	48960	0	0	0	0	0	0	2316
4.1	49104	0	0	0	0	0	0	2127
4.1	49248	0	0	0	0	0	0	2070
4.1	49392	0	0	0	0	0	0	2064
4.1	49536	0	0	0	0	0	0	2157
4.1	49680	0	0	0	0	0	0	2163
4.1	49824	0	0	0	0	0	0	2088
4.1	49968	0	0	0	0	0	0	2088
4.1	50112	0	0	0	0	0	0	2046
4.1	50256	0	0	0	0	0	0	2079
4.1	50400	0	0	0	0	0	0	2160
4.1	50544	0	0	0	0	0	0	2205
4.1	50688	0	0	0	0	0	0	2196
4.1	50832	0	0	0	0	0	0	2181
4.1	50976	0	0	0	0	0	0	2088
4.1	51120	0	0	0	0	0	0	2070
4.1	51264	0	0	0	0	0	0	1989
4.1	51408	0	0	0	0	0	0	1986
4.1	51552	0	0	0	0	0	0	2085
4.1	51696	0	0	0	0	0	0	2118
4.1	51840	0	0	0	0	0	0	2049
4.1	51984	0	0	0	0	0	0	2004
4.1	52128	0	0	0	0	0	0	2040
4.1	52272	0	0	0	0	0	0	2064
4.1	52416	0	0	0	0	0	0	2112
4.1	52560	0	0	0	0	0	0	2187
4.1	52704	0	0	0	0	0	0	2136
4.1	52848	0	0	0	0	0	0	2145
4.1	52992	0	0	0	0	0	0	2064
4.1	53136	0	0	0	0	0	0	2001
4.1	53280	0	0	0	0	0	0	1953
4.1	53424	0	0	0	0	0	0	2139
4.1	53568	0	0	0	0	0	0	2136
4.1	53712	0	0	0	0	0	0	2175
4.1	53856	0	0	0	0	0	0	2142
4.1	54000	0	0	0	0	0	0	2031
4.1	54144	0	0	0	0	0	0	2022
4.1	54288	0	0	0	0	0	0	2037
4.1	54432	0	0	0	0	0	0	2094
4.1	54576	0	0	0	0	0	0	2043
4.1	54720	0	0	0	0	0	0	2139
4.1	54864	0	0	0	0	0	0	2088
4.1	55008	0	0	0	0	0	0	2133
4.1	55152	0	0	0	0	0	0	2094
4.1	55296	0	0	0	0	0	0	2115
4.1	55440	0	0	0	0	0	0	2067
4.1	55584	0	0	0	0	0	0	2127
4.1	55728	0	0	0	0	0	0	2106
4.1	55872	0	0	0	0	0	0	2121
4.1	56016	0	0	0	0	0	0	2142
4.1	56160	0	0	0	0	0	0	2100
4.1	56304	0	0	0	0	0	0	2139
4.1	56448	0	0	0	0	0	0	2220
4.1	56592	0	0	0	0	0	0	2184
4.1	56736	0	0	0	0	0	0	2079
4.1	56880	0	0	0	0	0	0	2085
4.1	57024	0	0	0	0	0	0	2112
4.1	57168	0	0	0	0	0	0	2031
4.1	57312	0	0	0	0	0	0	2100
4.1	57456	0	0	0	0	0	0	2175
4.1	57600	0	0	0	0	0	0	2151
4.1	57744	0	0	0	0	0	0	2133
4.1	57888	0	0	0	0	0	0	2082
4.1	58032	0	0	0	0	0	0	2097
4.1	58176	0	0	0	0	0	0	2061
4.1	58320	0	0	0	0	0	0	2001
4.1	58464	0	0	0	0	0	0	1971
4.1	58608	0	0	0	0	0	0	2058
4.1	58752	0	0	0	0	0	0	2118
4.1	58896	0	0	0	0	0	0	2082
4.1	59040	0	0	0	0	0	0	1995
4.1	59184	0	0	0	0	0	0	2013
4.1	59328	0	0	0	0	0	0	1986
4.1	59472	0	0	0	0	0	0	1992
4.1	59616	0	0	0	0	0	0	1929
4.1	59760	0	0	0	0	0	0	1959
4.1	59904	0	0	0	0	0	0	2040
4.1	60048	0	0	0	0	0	0	2121
4.1	60192	0	0	0	0	0	0	2085
4.1	60336	0	0	0	0	0	0	2103
4.1	60480	0	0	0	0	0	0	2160
4.1	60624	0	0	0	0	0	0	2109
4.1	60768	0	0	0	0	0	0	2109
4.1	60912	0	0	0	0	0	0	2229
4.1	61056	0	0	0	0	0	0	2193
4.1	61200	0	0	0	0	0	0	2148
4.1	61344	0	0	0	0	0	0	2088
4.1	61488	0	0	0	0	0	0	2145
4.1	61632	0	0	0	0	0	0	2106
4.1	61776	0	0	0	0	0	0	2049
4.1	61920	0	0	0	0	0	0	2094
4.1	62064	0	0	0	0	0	0	2136
4.1	62208	0	0	0	0	0	0	2067
4.1	62352	0	0	0	0	0	0	2040
4.1	62496	0	0	0	0	0	0	2043
4.1	62640	0	0	0	0	0	0	2148
4.1	62784	0	0	0	0	0	0	2283
4.1	62928	0	0	0	0	0	0	2094
4.1	63072	0	0	0	0	0	0	2151
4.1	63216	0	0	0	0	0	0	2253
4.1	63360	0	0	0	0	0	0	2169
4.1	63504	0	0	0	0	0	0	2163
4.1	63648	0	0	0	0	0	0	2163
4.1	63792	0	0	0	0	0	0	2064
4.1	63936	0	0	0	0	0	0	2064
4.1	64080	0	0	0	0	0	0	2109
4.1	64224	0	0	0	0	0	0	2100
4.1	64368	0	0	0	0	0	0	2244
4.1	64512	0	0	0	0	0	0	2136
4.1	64656	0	0	0	0	0	0	2055
4.1	64800	0	0	0	0	0	0	2220
4.1	64944	0	0	0	0	0	0	2244
4.1	65088	0	0	0	0	0	0	2220
4.1	65232	0	0	0	0	0	0	2166
4.1	65376	0	0	0	0	0	0	2205
4.1	65520	0	0	0	0	0	0	2055
4.1	65664	0	0	0	0	0	0	2163
4.1	65808	0	0	0	0	0	0	2118
4.1	65952	0	0	0	0	0	0	2043
4.1	66096	0	0	0	0	0	0	2088
4.1	66240	0	0	0	0	0	0	2034
4.1	66384	0	0	0	0	0	0	2076
4.1	66528	0	0	0	0	0	0	2040
4.1	66672	0	0	0	0	0	0	2073
4.1	66816	0	0	0	0	0	0	2067
4.1	66960	0	0	0	0	0	0	2151
4.1	67104	0	0	0	0	0	0	2190
4.1	67248	0	0	0	0	0	0	2157
4.1	67392	0	0	0	0	0	0	2241
4.1	67536	0	0	0	0	0	0	2145
4.1	67680	0	0	0	0	0	0	2247
4.1	67824	0	0	0	0	0	0	2328
4.1	67968	0	0	0	0	0	0	2298
4.1	68112	0	0	0	0	0	0	2151
4.1	68256	0	0	0	0	0	0	2193
4.1	68400	0	0	0	0	0	0	2178
4.1	68544	0	0	0	0	0	0	2226
4.1	68688	0	0	0	0	0	0	2193
4.1	68832	0	0	0	0	0	0	2028
4.1	68976	0	0	0	0	0	0	2031
4.1	69120	0	0	0	0	0	0	2076
4.2	43344	0	29	0	29	29	153.272	1992
4.2	43488	0	28	0	28	28	173.326	1911
4.2	43632	0	21	0	21	21	103.161	1995
4.2	43776	0	16	0	16	16	127.214	1947
4.2	43920	0	14	0	14	14	37.0828	1947
4.2	44064	0	7	0	7	7	0	1962
4.2	44208	0	6	0	6	6	52.1026	1929
4.2	44352	0	4	0	4	4	41.0735	1887
4.2	44496	0	4	0	4	4	39.0769	1881
4.2	44640	0	3	0	3	3	39.0769	1854
4.2	44784	0	0	0	0	0	0	1941
4.2	44928	0	0	0	0	0	0	1932
4.2	45072	0	0	0	0	0	0	1830
4.2	45216	0	0	0	0	0	0	1929
4.2	45360	0	0	0	0	0	0	1836
4.2	45504	0	0	0	0	0	0	1893
4.2	45648	0	0	0	0	0	0	1881
4.2	45792	0	0	0	0	0	0	1941
4.2	45936	0	0	0	0	0	0	1929
4.2	46080	0	0	0	0	0	0	1854
4.2	46224	0	0	0	0	0	0	1818
4.2	46368	0	0	0	0	0	0	1710
4.2	46512	0	0	0	0	0	0	1704
4.2	46656	0	0	0	0	0	0	1851
4.2	46800	0	0	0	0	0	0	1896
4.2	46944	0	0	0	0	0	0	1779
4.2	47088	0	0	0	0	0	0	1938
4.2	47232	0	0	0	0	0	0	1866
4.2	47376	0	0	0	0	0	0	2019
4.2	47520	0	0	0	0	0	0	1953
4.2	47664	0	0	0	0	0	0	1935
4.2	47808	0	0	0	0	0	0	1860
4.2	47952	0	0	0	0	0	0	1881
4.2	48096	0	0	0	0	0	0	1740
4.2	48240	0	0	0	0	0	0	1782
4.2	48384	0	0	0	0	0	0	1872
4.2	48528	0	0	0	0	0	0	1824
4.2	48672	0	0	0	0	0	0	1878
4.2	48816	0	0	0	0	0	0	1839
4.2	48960	0	0	0	0	0	0	1869
4.2	49104	0	0	0	0	0	0	1860
4.2	49248	0	0	0	0	0	0	2019
4.2	49392	0	0	0	0	0	0	2007
4.2	49536	0	0	0	0	0	0	1914
4.2	49680	0	0	0	0	0	0	1935
4.2	49824	0	0	0	0	0	0	1896
4.2	49968	0	0	0	0	0	0	1911
4.2	50112	0	0	0	0	0	0	1815
4.2	50256	0	0	0	0	0	0	1824
4.2	50400	0	0	0	0	0	0	1881
4.2	50544	0	0	0	0	0	0	1893
4.2	50688	0	0	0	0	0	0	1932
4.2	50832	0	0	0	0	0	0	1833
4.2	50976	0	0	0	0	0	0	1770
4.2	51120	0	0	0	0	0	0	1887
4.2	51264	0	0	0	0	0	0	1800
4.2	51408	0	0	0	0	0	0	1881
4.2	51552	0	0	0	0	0	0	1896
4.2	51696	0	0	0	0	0	0	1914
4.2	51840	0	0	0	0	0	0	1944
4.2	51984	0	0	0	0	0	0	1920
4.2	52128	0	0	0	0	0	0	1866
4.2	52272	0	0	0	0	0	0	1848
4.2	52416	0	0	0	0	0	0	1848
4.2	52560	0	0	0	0	0	0	1872
4.2	52704	0	0	0	0	0	0	2010
4.2	52848	0	0	0	0	0	0	1926
4.2	52992	0	0	0	0	0	0	1956
4.2	53136	0	0	0	0	0	0	1728
4.2	53280	0	0	0	0	0	0	1791
4.2	53424	0	0	0	0	0	0	1839
4.2	53568	0	0	0	0	0	0	1872
4.2	53712	0	0	0	0	0	0	1821
4.2	53856	0	0	0	0	0	0	1896
4.2	54000	0	0	0	0	0	0	1914
4.2	54144	0	0	0	0	0	0	1872
4.2	54288	0	0	0	0	0	0	1956
4.2	54432	0	0	0	0	0	0	1833
4.2	54576	0	0	0	0	0	0	1833
4.2	54720	0	0	0	0	0	0	1854
4.2	54864	0	0	0	0	0	0	1899
4.2	55008	0	0	0	0	0	0	1809
4.2	55152	0	0	0	0	0	0	1782
4.2	55296	0	0	0	0	0	0	1836
4.2	55440	0	0	0	0	0	0	1815
4.2	55584	0	0	0	0	0	0	1905
4.2	55728	0	0	0	0	0	0	1890
4.2	55872	0	0	0	0	0	0	1839
4.2	56016	0	0	0	0	0	0	1857
4.2	56160	0	0	0	0	0	0	1761
4.2	56304	0	0	0	0	0	0	1815
4.2	56448	0	0	0	0	0	0	1920
4.2	56592	0	0	0	0	0	0	1884
4.2	56736	0	0	0	0	0	0	1887
4.2	56880	0	0	0	0	0	0	1854
4.2	57024	0	0	0	0	0	0	1905
4.2	57168	0	0	0	0	0	0	1965
4.2	57312	0	0	0	0	0	0	1944
4.2	57456	0	0	0	0	0	0	1899
4.2	57600	0	0	0	0	0	0	1902
4.2	57744	0	0	0	0	0	0	1968
4.2	57888	0	0	0	0	0	0	1962
4.2	58032	0	0	0	0	0	0	1884
4.2	58176	0	0	0	0	0	0	1929
4.2	58320	0	0	0	0	0	0	1899
4.2	58464	0	0	0	0	0	0	1983
4.2	58608	0	0	0	0	0	0	1971
4.2	58752	0	0	0	0	0	0	1983
4.2	58896	0	0	0	0	0	0	1917
4.2	59040	0	0	0	0	0	0	1917
4.2	59184	0	0	0	0	0	0	1893
4.2	59328	0	0	0	0	0	0	2046
4.2	59472	0	0	0	0	0	0	2040
4.2	59616	0	0	0	0	0	0	2049
4.2	59760	0	0	0	0	0	0	1983
4.2	59904	0	0	0	0	0	0	1995
4.2	60048	0	0	0	0	0	0	1956
4.2	60192	0	0	0	0	0	0	1896
4.2	60336	0	0	0	0	0	0	1911
4.2	60480	0	0	0	0	0	0	1713
4.2	60624	0	0	0	0	0	0	1848
4.2	60768	0	0	0	0	0	0	1962
4.2	60912	0	0	0	0	0	0	2016
4.2	61056	0	0	0	0	0	0	1944
4.2	61200	0	0	0	0	0	0	1869
4.2	61344	0	0	0	0	0	0	1836
4.2	61488	0	0	0	0	0	0	1893
4.2	61632	0	0	0	0	0	0	2019
4.2	61776	0	0	0	0	0	0	1983
4.2	61920	0	0	0	0	0	0	1881
4.2	62064	0	0	0	0	0	0	1944
4.2	62208	0	0	0	0	0	0	1899
4.2	62352	0	0	0	0	0	0	1884
4.2	62496	0	0	0	0	0	0	1803
4.2	62640	0	0	0	0	0	0	1881
4.2	62784	0	0	0	0	0	0	1884
4.2	62928	0	0	0	0	0	0	1839
4.2	63072	0	0	0	0	0	0	1851
4.2	63216	0	0	0	0	0	0	1806
4.2	63360	0	0	0	0	0	0	1833
4.2	63504	0	0	0	0	0	0	1938
4.2	63648	0	0	0	0	0	0	1884
4.2	63792	0	0	0	0	0	0	1830
4.2	63936	0	0	0	0	0	0	1905
4.2	64080	0	0	0	0	0	0	1956
4.2	64224	0	0	0	0	0	0	1815
4.2	64368	0	0	0	0	0	0	1797
4.2	64512	0	0	0	0	0	0	1869
4.2	64656	0	0	0	0	0	0	1794
4.2	64800	0	0	0	0	0	0	1881
4.2	64944	0	0	0	0	0	0	1827
4.2	65088	0	0	0	0	0	0	1812
4.2	65232	0	0	0	0	0	0	1851
4.2	65376	0	0	0	0	0	0	1911
4.2	65520	0	0	0	0	0	0	1917
4.2	65664	0	0	0	0	0	0	1854
4.2	65808	0	0	0	0	0	0	1842
4.2	65952	0	0	0	0	0	0	1899
4.2	66096	0	0	0	0	0	0	2001
4.2	66240	0	0	0	0	0	0	1971
4.2	66384	0	0	0	0	0	0	2001
4.2	66528	0	0	0	0	0	0	1950
4.2	66672	0	0	0	0	0	0	1986
4.2	66816	0	0	0	0	0	0	1914
4.2	66960	0	0	0	0	0	0	1764
4.2	67104	0	0	0	0	0	0	1806
4.2	67248	0	0	0	0	0	0	1869
4.2	67392	0	0	0	0	0	0	1890
4.2	67536	0	0	0	0	0	0	1941
4.2	67680	0	0	0	0	0	0	1878
4.2	67824	0	0	0	0	0	0	1809
4.2	67968	0	0	0	0	0	0	1761
4.2	68112	0	0	0	0	0	0	1680
4.2	68256	0	0	0	0	0	0	1737
4.2	68400	0	0	0	0	0	0	1755
4.2	68544	0	0	0	0	0	0	1755
4.2	68688	0	0	0	0	0	0	1731
4.2	68832	0	0	0	0	0	0	1839
4.2	68976	0	0	0	0	0	0	1851
4.2	69120	0	0	0	0	0	0	1815
5.1	43344	0	66	0	66	66	1.33333	4134
5.1	43488	0	57	0	57	57	1.33333	4104
5.1	43632	0	44	0	44	44	1.33333	4269
5.1	43776	0	37	0	37	37	1.33333	4101
5.1	43920	0	28	0	28	28	0	4191
5.1	44064	0	25	0	25	25	0	4227
5.1	44208	0	22	0	22	22	0	4179
5.1	44352	0	16	0	16	16	0	3972
5.1	44496	0	12	0	12	12	0	4023
5.1	44640	0	10	0	10	10	0	4149
5.1	44784	0	8	0	8	8	0	4152
5.1	44928	0	7	0	7	7	0	4248
5.1	45072	0	3	0	3	3	0	4242
5.1	45216	0	2	0	2	2	0	4191
5.1	45360	0	0	0	0	0	0	4188
5.1	45504	0	0	0	0	0	0	4209
5.1	45648	0	0	0	0	0	0	4161
5.1	45792	0	0	0	0	0	0	4020
5.1	45936	0	0	0	0	0	0	4059
5.1	46080	0	0	0	0	0	0	3804
5.1	46224	0	0	0	0	0	0	3924
5.1	46368	0	0	0	0	0	0	4011
5.1	46512	0	0	0	0	0	0	4011
5.1	46656	0	0	0	0	0	0	4083
5.1	46800	0	0	0	0	0	0	4020
5.1	46944	0	0	0	0	0	0	4197
5.1	47088	0	0	0	0	0	0	4179
5.1	47232	0	0	0	0	0	0	4149
5.1	47376	0	0	0	0	0	0	4176
5.1	47520	0	0	0	0	0	0	4056
5.1	47664	0	0	0	0	0	0	4128
5.1	47808	0	0	0	0	0	0	4080
5.1	47952	0	0	0	0	0	0	3978
5.1	48096	0	0	0	0	0	0	4089
5.1	48240	0	0	0	0	0	0	4164
5.1	48384	0	0	0	0	0	0	3924
5.1	48528	0	0	0	0	0	0	3912
5.1	48672	0	0	0	0	0	0	3936
5.1	48816	0	0	0	0	0	0	4017
5.1	48960	0	0	0	0	0	0	4017
5.1	49104	0	0	0	0	0	0	3927
5.1	49248	0	0	0	0	0	0	4011
5.1	49392	0	0	0	0	0	0	3936
5.1	49536	0	0	0	0	0	0	4020
5.1	49680	0	0	0	0	0	0	3987
5.1	49824	0	0	0	0	0	0	4071
5.1	49968	0	0	0	0	0	0	3843
5.1	50112	0	0	0	0	0	0	4041
5.1	50256	0	0	0	0	0	0	4137
5.1	50400	0	0	0	0	0	0	4056
5.1	50544	0	0	0	0	0	0	4218
5.1	50688	0	0	0	0	0	0	4044
5.1	50832	0	0	0	0	0	0	4077
5.1	50976	0	0	0	0	0	0	4077
5.1	51120	0	0	0	0	0	0	4125
5.1	51264	0	0	0	0	0	0	4128
5.1	51408	0	0	0	0	0	0	4191
5.1	51552	0	0	0	0	0	0	4107
5.1	51696	0	0	0	0	0	0	4125
5.1	51840	0	0	0	0	0	0	3882
5.1	51984	0	0	0	0	0	0	3993
5.1	52128	0	0	0	0	0	0	3981
5.1	52272	0	0	0	0	0	0	4008
5.1	52416	0	0	0	0	0	0	4038
5.1	52560	0	0	0	0	0	0	3894
5.1	52704	0	0	0	0	0	0	4044
5.1	52848	0	0	0	0	0	0	4047
5.1	52992	0	0	0	0	0	0	3978
5.1	53136	0	0	0	0	0	0	4128
5.1	53280	0	0	0	0	0	0	4041
5.1	53424	0	0	0	0	0	0	4149
5.1	53568	0	0	0	0	0	0	4011
5.1	53712	0	0	0	0	0	0	4062
5.1	53856	0	0	0	0	0	0	4164
5.1	54000	0	0	0	0	0	0	4299
5.1	54144	0	0	0	0	0	0	4068
5.1	54288	0	0	0	0	0	0	3996
5.1	54432	0	0	0	0	0	0	4068
5.1	54576	0	0	0	0	0	0	4074
5.1	54720	0	0	0	0	0	0	4179
5.1	54864	0	0	0	0	0	0	4218
5.1	55008	0	0	0	0	0	0	4110
5.1	55152	0	0	0	0	0	0	4053
5.1	55296	0	0	0	0	0	0	3975
5.1	55440	0	0	0	0	0	0	4032
5.1	55584	0	0	0	0	0	0	4122
5.1	55728	0	0	0	0	0	0	4176
5.1	55872	0	0	0	0	0	0	4095
5.1	56016	0	0	0	0	0	0	4080
5.1	56160	0	0	0	0	0	0	4107
5.1	56304	0	0	0	0	0	0	4059
5.1	56448	0	0	0	0	0	0	4011
5.1	56592	0	0	0	0	0	0	4065
5.1	56736	0	0	0	0	0	0	4041
5.1	56880	0	0	0	0	0	0	4053
5.1	57024	0	0	0	0	0	0	3999
5.1	57168	0	0	0	0	0	0	3846
5.1	57312	0	0	0	0	0	0	3924
5.1	57456	0	0	0	0	0	0	3948
5.1	57600	0	0	0	0	0	0	4125
5.1	57744	0	0	0	0	0	0	4038
5.1	57888	0	0	0	0	0	0	4014
5.1	58032	0	0	0	0	0	0	3897
5.1	58176	0	0	0	0	0	0	4002
5.1	58320	0	0	0	0	0	0	4062
5.1	58464	0	0	0	0	0	0	4119
5.1	58608	0	0	0	0	0	0	4167
5.1	58752	0	0	0	0	0	0	4056
5.1	58896	0	0	0	0	0	0	4128
5.1	59040	0	0	0	0	0	0	4005
5.1	59184	0	0	0	0	0	0	4098
5.1	59328	0	0	0	0	0	0	4110
5.1	59472	0	0	0	0	0	0	4101
5.1	59616	0	0	0	0	0	0	3903
5.1	59760	0	0	0	0	0	0	4044
5.1	59904	0	0	0	0	0	0	4197
5.1	60048	0	0	0	0	0	0	4116
5.1	60192	0	0	0	0	0	0	4110
5.1	60336	0	0	0	0	0	0	4122
5.1	60480	0	0	0	0	0	0	4224
5.1	60624	0	0	0	0	0	0	4215
5.1	60768	0	0	0	0	0	0	4083
5.1	60912	0	0	0	0	0	0	4224
5.1	61056	0	0	0	0	0	0	4155
5.1	61200	0	0	0	0	0	0	4047
5.1	61344	0	0	0	0	0	0	4116
5.1	61488	0	0	0	0	0	0	3948
5.1	61632	0	0	0	0	0	0	4059
5.1	61776	0	0	0	0	0	0	4005
5.1	61920	0	0	0	0	0	0	3915
5.1	62064	0	0	0	0	0	0	3945
5.1	62208	0	0	0	0	0	0	4023
5.1	62352	0	0	0	0	0	0	4017
5.1	62496	0	0	0	0	0	0	4065
5.1	62640	0	0	0	0	0	0	4056
5.1	62784	0	0	0	0	0	0	4140
5.1	62928	0	0	0	0	0	0	4002
5.1	63072	0	0	0	0	0	0	4041
5.1	63216	0	0	0	0	0	0	3969
5.1	63360	0	0	0	0	0	0	3987
5.1	63504	0	0	0	0	0	0	4128
5.1	63648	0	0	0	0	0	0	4128
5.1	63792	0	0	0	0	0	0	3906
5.1	63936	0	0	0	0	0	0	4215
5.1	64080	0	0	0	0	0	0	4140
5.1	64224	0	0	0	0	0	0	4050
5.1	64368	0	0	0	0	0	0	4029
5.1	64512	0	0	0	0	0	0	4023
5.1	64656	0	0	0	0	0	0	4086
5.1	64800	0	0	0	0	0	0	4053
5.1	64944	0	0	0	0	0	0	3993
5.1	65088	0	0	0	0	0	0	3927
5.1	65232	0	0	0	0	0	0	4065
5.1	65376	0	0	0	0	0	0	4002
5.1	65520	0	0	0	0	0	0	4038
5.1	65664	0	0	0	0	0	0	4038
5.1	65808	0	0	0	0	0	0	4167
5.1	65952	0	0	0	0	0	0	3984
5.1	66096	0	0	0	0	0	0	4062
5.1	66240	0	0	0	0	0	0	3975
5.1	66384	0	0	0	0	0	0	3984
5.1	66528	0	0	0	0	0	0	4134
5.1	66672	0	0	0	0	0	0	4284
5.1	66816	0	0	0	0	0	0	4245
5.1	66960	0	0	0	0	0	0	4143
5.1	67104	0	0	0	0	0	0	4071
5.1	67248	0	0	0	0	0	0	4041
5.1	67392	0	0	0	0	0	0	3933
5.1	67536	0	0	0	0	0	0	3912
5.1	67680	0	0	0	0	0	0	4125
5.1	67824	0	0	0	0	0	0	4092
5.1	67968	0	0	0	0	0	0	4164
5.1	68112	0	0	0	0	0	0	4053
5.1	68256	0	0	0	0	0	0	4167
5.1	68400	0	0	0	0	0	0	3936
5.1	68544	0	0	0	0	0	0	4116
5.1	68688	0	0	0	0	0	0	4086
5.1	68832	0	0	0	0	0	0	4074
5.1	68976	0	0	0	0	0	0	4170
5.1	69120	0	0	0	0	0	0	4155
6.3	43344	520	2680	31	2649	3200	57596.8	12664
6.3	43488	205	2413	13	2400	2618	41621	12292
6.3	43632	64	2147	4	2143	2211	31974.2	11271
6.3	43776	39	1917	0	1917	1956	26978.7	10331
6.3	43920	15	1718	0	1718	1733	22338.7	9758
6.3	44064	11	1541	0	1541	1552	19740	9412
6.3	44208	5	1386	3	1383	1391	16731	9038
6.3	44352	2	1241	0	1241	1243	14658.7	8748
6.3	44496	0	1118	0	1118	1118	12795.8	8717
6.3	44640	0	1005	0	1005	1005	10994.8	8691
6.3	44784	0	900	0	900	900	9274.04	8588
6.3	44928	0	801	0	801	801	8114.22	8640
6.3	45072	0	689	0	689	689	6888.58	8756
6.3	45216	0	608	0	608	608	5697.97	8632
6.3	45360	0	536	0	536	536	4863.44	8881
6.3	45504	0	466	0	466	466	4203.95	8851
6.3	45648	0	402	0	402	402	3270.51	9025
6.3	45792	0	337	0	337	337	2809.14	9187
6.3	45936	0	290	0	290	290	2531.93	8992
6.3	46080	0	246	0	246	246	1855.57	8926
6.3	46224	0	209	0	209	209	1340.25	8869
6.3	46368	0	170	0	170	170	1065.04	9064
6.3	46512	0	145	0	145	145	826.879	8985
6.3	46656	0	125	0	125	125	575.63	9093
6.3	46800	0	106	0	106	106	543.597	9327
6.3	46944	0	90	0	90	90	325.447	9039
6.3	47088	0	73	0	73	73	244.316	9069
6.3	47232	0	56	0	56	56	134.174	9174
6.3	47376	0	48	0	48	48	108.118	9450
6.3	47520	0	38	0	38	38	51.0611	9186
6.3	47664	0	31	0	31	31	28.0499	9213
6.3	47808	0	25	0	25	25	11.0303	9285
6.3	47952	0	20	0	20	20	0	8832
6.3	48096	0	16	0	16	16	0	9111
6.3	48240	0	12	0	12	12	0	9264
6.3	48384	0	6	0	6	6	0	9462
6.3	48528	0	4	0	4	4	0	9426
6.3	48672	0	4	0	4	4	0	9615
6.3	48816	0	4	0	4	4	0	9324
6.3	48960	0	3	0	3	3	0	9558
6.3	49104	0	1	0	1	1	0	9519
6.3	49248	0	1	0	1	1	0	9765
6.3	49392	0	1	0	1	1	0	9711
6.3	49536	0	1	0	1	1	0	9393
6.3	49680	0	1	0	1	1	0	9552
6.3	49824	0	1	0	1	1	0	9348
6.3	49968	0	1	0	1	1	0	9588
6.3	50112	0	1	0	1	1	0	9702
6.3	50256	0	0	0	0	0	0	9468
6.3	50400	0	0	0	0	0	0	9636
6.3	50544	0	0	0	0	0	0	9702
6.3	50688	0	0	0	0	0	0	9630
6.3	50832	0	0	0	0	0	0	9612
6.3	50976	0	0	0	0	0	0	9654
6.3	51120	0	0	0	0	0	0	9762
6.3	51264	0	0	0	0	0	0	9801
6.3	51408	0	0	0	0	0	0	9837
6.3	51552	0	0	0	0	0	0	9696
6.3	51696	0	0	0	0	0	0	9549
6.3	51840	0	0	0	0	0	0	9606
6.3	51984	0	0	0	0	0	0	9792
6.3	52128	0	0	0	0	0	0	9681
6.3	52272	0	0	0	0	0	0	9864
6.3	52416	0	0	0	0	0	0	9999
6.3	52560	0	0	0	0	0	0	9777
6.3	52704	0	0	0	0	0	0	9711
6.3	52848	0	0	0	0	0	0	9624
6.3	52992	0	0	0	0	0	0	9621
6.3	53136	0	0	0	0	0	0	9762
6.3	53280	0	0	0	0	0	0	9723
6.3	53424	0	0	0	0	0	0	9699
6.3	53568	0	0	0	0	0	0	9708
6.3	53712	0	0	0	0	0	0	9837
6.3	53856	0	0	0	0	0	0	9750
6.3	54000	0	0	0	0	0	0	9765
6.3	54144	0	0	0	0	0	0	9648
6.3	54288	0	0	0	0	0	0	9597
6.3	54432	0	0	0	0	0	0	9633
6.3	54576	0	0	0	0	0	0	9699
6.3	54720	0	0	0	0	0	0	9771
6.3	54864	0	0	0	0	0	0	9693
6.3	55008	0	0	0	0	0	0	9687
6.3	55152	0	0	0	0	0	0	9732
6.3	55296	0	0	0	0	0	0	9723
6.3	55440	0	0	0	0	0	0	9939
6.3	55584	0	0	0	0	0	0	9888
6.3	55728	0	0	0	0	0	0	9693
6.3	55872	0	0	0	0	0	0	9633
6.3	56016	0	0	0	0	0	0	9810
6.3	56160	0	0	0	0	0	0	9639
6.3	56304	0	0	0	0	0	0	9678
6.3	56448	0	0	0	0	0	0	9585
6.3	56592	0	0	0	0	0	0	9714
6.3	56736	0	0	0	0	0	0	9462
6.3	56880	0	0	0	0	0	0	9777
6.3	57024	0	0	0	0	0	0	9648
6.3	57168	0	0	0	0	0	0	9723
6.3	57312	0	0	0	0	0	0	9921
6.3	57456	0	0	0	0	0	0	9819
6.3	57600	0	0	0	0	0	0	9648
6.3	57744	0	0	0	0	0	0	9744
6.3	57888	0	0	0	0	0	0	9765
6.3	58032	0	0	0	0	0	0	9465
6.3	58176	0	0	0	0	0	0	9627
6.3	58320	0	0	0	0	0	0	9846
6.3	58464	0	0	0	0	0	0	9555
6.3	58608	0	0	0	0	0	0	9486
6.3	58752	0	0	0	0	0	0	9717
6.3	58896	0	0	0	0	0	0	9648
6.3	59040	0	0	0	0	0	0	9552
6.3	59184	0	0	0	0	0	0	9441
6.3	59328	0	0	0	0	0	0	9552
6.3	59472	0	0	0	0	0	0	9564
6.3	59616	0	0	0	0	0	0	9540
6.3	59760	0	0	0	0	0	0	9453
6.3	59904	0	0	0	0	0	0	9501
6.3	60048	0	0	0	0	0	0	9738
6.3	60192	0	0	0	0	0	0	9459
6.3	60336	0	0	0	0	0	0	9522
6.3	60480	0	0	0	0	0	0	9477
6.3	60624	0	0	0	0	0	0	9459
6.3	60768	0	0	0	0	0	0	9360
6.3	60912	0	0	0	0	0	0	9444
6.3	61056	0	0	0	0	0	0	9393
6.3	61200	0	0	0	0	0	0	9519
6.3	61344	0	0	0	0	0	0	9600
6.3	61488	0	0	0	0	0	0	9546
6.3	61632	0	0	0	0	0	0	9558
6.3	61776	0	0	0	0	0	0	9408
6.3	61920	0	0	0	0	0	0	9561
6.3	62064	0	0	0	0	0	0	9441
6.3	62208	0	0	0	0	0	0	9609
6.3	62352	0	0	0	0	0	0	9567
6.3	62496	0	0	0	0	0	0	9459
6.3	62640	0	0	0	0	0	0	9519
6.3	62784	0	0	0	0	0	0	9348
6.3	62928	0	0	0	0	0	0	9663
6.3	63072	0	0	0	0	0	0	9480
6.3	63216	0	0	0	0	0	0	9333
6.3	63360	0	0	0	0	0	0	9618
6.3	63504	0	0	0	0	0	0	9357
6.3	63648	0	0	0	0	0	0	9615
6.3	63792	0	0	0	0	0	0	9708
6.3	63936	0	0	0	0	0	0	9615
6.3	64080	0	0	0	0	0	0	9723
6.3	64224	0	0	0	0	0	0	9918
6.3	64368	0	0	0	0	0	0	9948
6.3	64512	0	0	0	0	0	0	9822
6.3	64656	0	0	0	0	0	0	9843
6.3	64800	0	0	0	0	0	0	9894
6.3	64944	0	0	0	0	0	0	9894
6.3	65088	0	0	0	0	0	0	9927
6.3	65232	0	0	0	0	0	0	9867
6.3	65376	0	0	0	0	0	0	9597
6.3	65520	0	0	0	0	0	0	9594
6.3	65664	0	0	0	0	0	0	9510
6.3	65808	0	0	0	0	0	0	9642
6.3	65952	0	0	0	0	0	0	9588
6.3	66096	0	0	0	0	0	0	9594
6.3	66240	0	0	0	0	0	0	9423
6.3	66384	0	0	0	0	0	0	9582
6.3	66528	0	0	0	0	0	0	9441
6.3	66672	0	0	0	0	0	0	9543
6.3	66816	0	0	0	0	0	0	9690
6.3	66960	0	0	0	0	0	0	9888
6.3	67104	0	0	0	0	0	0	9699
6.3	67248	0	0	0	0	0	0	9798
6.3	67392	0	0	0	0	0	0	9609
6.3	67536	0	0	0	0	0	0	9924
6.3	67680	0	0	0	0	0	0	9939
6.3	67824	0	0	0	0	0	0	9891
6.3	67968	0	0	0	0	0	0	9714
6.3	68112	0	0	0	0	0	0	9708
6.3	68256	0	0	0	0	0	0	9891
6.3	68400	0	0	0	0	0	0	9810
6.3	68544	0	0	0	0	0	0	9660
6.3	68688	0	0	0	0	0	0	9372
6.3	68832	0	0	0	0	0	0	9624
6.3	68976	0	0	0	0	0	0	9642
6.3	69120	0	0	0	0	0	0	9546
7.3	43344	0	33	0	33	33	299.709	1041
7.3	43488	0	28	0	28	28	232.583	1089
7.3	43632	0	26	0	26	26	224.486	1119
7.3	43776	0	16	0	16	16	137.297	1131
7.3	43920	0	13	0	13	13	105.26	1110
7.3	44064	0	10	0	10	10	91.1807	1104
7.3	44208	0	6	0	6	6	61.1388	990
7.3	44352	0	5	0	5	5	50.1085	1026
7.3	44496	0	4	0	4	4	50.1085	1020
7.3	44640	0	2	0	2	2	26.0513	1095
7.3	44784	0	1	0	1	1	13.0256	1101
7.3	44928	0	0	0	0	0	0	1131
7.3	45072	0	0	0	0	0	0	1155
7.3	45216	0	0	0	0	0	0	1122
7.3	45360	0	0	0	0	0	0	1014
7.3	45504	0	0	0	0	0	0	993
7.3	45648	0	0	0	0	0	0	1065
7.3	45792	0	0	0	0	0	0	1071
7.3	45936	0	0	0	0	0	0	1065
7.3	46080	0	0	0	0	0	0	1086
7.3	46224	0	0	0	0	0	0	1131
7.3	46368	0	0	0	0	0	0	1113
7.3	46512	0	0	0	0	0	0	1014
7.3	46656	0	0	0	0	0	0	1047
7.3	46800	0	0	0	0	0	0	1128
7.3	46944	0	0	0	0	0	0	1170
7.3	47088	0	0	0	0	0	0	1143
7.3	47232	0	0	0	0	0	0	1143
7.3	47376	0	0	0	0	0	0	1110
7.3	47520	0	0	0	0	0	0	1131
7.3	47664	0	0	0	0	0	0	1092
7.3	47808	0	0	0	0	0	0	1251
7.3	47952	0	0	0	0	0	0	1296
7.3	48096	0	0	0	0	0	0	1131
7.3	48240	0	0	0	0	0	0	981
7.3	48384	0	0	0	0	0	0	1101
7.3	48528	0	0	0	0	0	0	1134
7.3	48672	0	0	0	0	0	0	1092
7.3	48816	0	0	0	0	0	0	1041
7.3	48960	0	0	0	0	0	0	1038
7.3	49104	0	0	0	0	0	0	1077
7.3	49248	0	0	0	0	0	0	1116
7.3	49392	0	0	0	0	0	0	1116
7.3	49536	0	0	0	0	0	0	1152
7.3	49680	0	0	0	0	0	0	1173
7.3	49824	0	0	0	0	0	0	1098
7.3	49968	0	0	0	0	0	0	1164
7.3	50112	0	0	0	0	0	0	1185
7.3	50256	0	0	0	0	0	0	1260
7.3	50400	0	0	0	0	0	0	1128
7.3	50544	0	0	0	0	0	0	1083
7.3	50688	0	0	0	0	0	0	1095
7.3	50832	0	0	0	0	0	0	1155
7.3	50976	0	0	0	0	0	0	1149
7.3	51120	0	0	0	0	0	0	1065
7.3	51264	0	0	0	0	0	0	1104
7.3	51408	0	0	0	0	0	0	1194
7.3	51552	0	0	0	0	0	0	1077
7.3	51696	0	0	0	0	0	0	1137
7.3	51840	0	0	0	0	0	0	1179
7.3	51984	0	0	0	0	0	0	1029
7.3	52128	0	0	0	0	0	0	1125
7.3	52272	0	0	0	0	0	0	1179
7.3	52416	0	0	0	0	0	0	1167
7.3	52560	0	0	0	0	0	0	1155
7.3	52704	0	0	0	0	0	0	984
7.3	52848	0	0	0	0	0	0	1125
7.3	52992	0	0	0	0	0	0	1071
7.3	53136	0	0	0	0	0	0	1044
7.3	53280	0	0	0	0	0	0	1050
7.3	53424	0	0	0	0	0	0	1029
7.3	53568	0	0	0	0	0	0	1035
7.3	53712	0	0	0	0	0	0	1083
7.3	53856	0	0	0	0	0	0	1020
7.3	54000	0	0	0	0	0	0	1116
7.3	54144	0	0	0	0	0	0	1191
7.3	54288	0	0	0	0	0	0	1149
7.3	54432	0	0	0	0	0	0	1110
7.3	54576	0	0	0	0	0	0	1149
7.3	54720	0	0	0	0	0	0	1116
7.3	54864	0	0	0	0	0	0	1065
7.3	55008	0	0	0	0	0	0	1164
7.3	55152	0	0	0	0	0	0	1137
7.3	55296	0	0	0	0	0	0	1089
7.3	55440	0	0	0	0	0	0	1119
7.3	55584	0	0	0	0	0	0	1230
7.3	55728	0	0	0	0	0	0	1158
7.3	55872	0	0	0	0	0	0	1176
7.3	56016	0	0	0	0	0	0	1083
7.3	56160	0	0	0	0	0	0	1125
7.3	56304	0	0	0	0	0	0	1164
7.3	56448	0	0	0	0	0	0	1083
7.3	56592	0	0	0	0	0	0	1098
7.3	56736	0	0	0	0	0	0	1095
7.3	56880	0	0	0	0	0	0	1110
7.3	57024	0	0	0	0	0	0	1101
7.3	57168	0	0	0	0	0	0	1128
7.3	57312	0	0	0	0	0	0	1110
7.3	57456	0	0	0	0	0	0	1104
7.3	57600	0	0	0	0	0	0	990
7.3	57744	0	0	0	0	0	0	1059
7.3	57888	0	0	0	0	0	0	1125
7.3	58032	0	0	0	0	0	0	1122
7.3	58176	0	0	0	0	0	0	1062
7.3	58320	0	0	0	0	0	0	1068
7.3	58464	0	0	0	0	0	0	1098
7.3	58608	0	0	0	0	0	0	1077
7.3	58752	0	0	0	0	0	0	1110
7.3	58896	0	0	0	0	0	0	1053
7.3	59040	0	0	0	0	0	0	1101
7.3	59184	0	0	0	0	0	0	1119
7.3	59328	0	0	0	0	0	0	1092
7.3	59472	0	0	0	0	0	0	1029
7.3	59616	0	0	0	0	0	0	1113
7.3	59760	0	0	0	0	0	0	1095
7.3	59904	0	0	0	0	0	0	1089
7.3	60048	0	0	0	0	0	0	1080
7.3	60192	0	0	0	0	0	0	1104
7.3	60336	0	0	0	0	0	0	1110
7.3	60480	0	0	0	0	0	0	1158
7.3	60624	0	0	0	0	0	0	1221
7.3	60768	0	0	0	0	0	0	1170
7.3	60912	0	0	0	0	0	0	1167
7.3	61056	0	0	0	0	0	0	1224
7.3	61200	0	0	0	0	0	0	1137
7.3	61344	0	0	0	0	0	0	1098
7.3	61488	0	0	0	0	0	0	1182
7.3	61632	0	0	0	0	0	0	1107
7.3	61776	0	0	0	0	0	0	1116
7.3	61920	0	0	0	0	0	0	1062
7.3	62064	0	0	0	0	0	0	1062
7.3	62208	0	0	0	0	0	0	1116
7.3	62352	0	0	0	0	0	0	1092
7.3	62496	0	0	0	0	0	0	1113
7.3	62640	0	0	0	0	0	0	1140
7.3	62784	0	0	0	0	0	0	1110
7.3	62928	0	0	0	0	0	0	1143
7.3	63072	0	0	0	0	0	0	1155
7.3	63216	0	0	0	0	0	0	1098
7.3	63360	0	0	0	0	0	0	1164
7.3	63504	0	0	0	0	0	0	1221
7.3	63648	0	0	0	0	0	0	1173
7.3	63792	0	0	0	0	0	0	1134
7.3	63936	0	0	0	0	0	0	1158
7.3	64080	0	0	0	0	0	0	1110
7.3	64224	0	0	0	0	0	0	1158
7.3	64368	0	0	0	0	0	0	1164
7.3	64512	0	0	0	0	0	0	1101
7.3	64656	0	0	0	0	0	0	1107
7.3	64800	0	0	0	0	0	0	1146
7.3	64944	0	0	0	0	0	0	1134
7.3	65088	0	0	0	0	0	0	1092
7.3	65232	0	0	0	0	0	0	1116
7.3	65376	0	0	0	0	0	0	1140
7.3	65520	0	0	0	0	0	0	1119
7.3	65664	0	0	0	0	0	0	1176
7.3	65808	0	0	0	0	0	0	1179
7.3	65952	0	0	0	0	0	0	1119
7.3	66096	0	0	0	0	0	0	1164
7.3	66240	0	0	0	0	0	0	1203
7.3	66384	0	0	0	0	0	0	1146
7.3	66528	0	0	0	0	0	0	1176
7.3	66672	0	0	0	0	0	0	1134
7.3	66816	0	0	0	0	0	0	1137
7.3	66960	0	0	0	0	0	0	1092
7.3	67104	0	0	0	0	0	0	1119
7.3	67248	0	0	0	0	0	0	1164
7.3	67392	0	0	0	0	0	0	1152
7.3	67536	0	0	0	0	0	0	1116
7.3	67680	0	0	0	0	0	0	1194
7.3	67824	0	0	0	0	0	0	1125
7.3	67968	0	0	0	0	0	0	1080
7.3	68112	0	0	0	0	0	0	1071
7.3	68256	0	0	0	0	0	0	1164
7.3	68400	0	0	0	0	0	0	1122
7.3	68544	0	0	0	0	0	0	1110
7.3	68688	0	0	0	0	0	0	1143
7.3	68832	0	0	0	0	0	0	1122
7.3	68976	0	0	0	0	0	0	1089
7.3	69120	0	0	0	0	0	0	1029
8.2	43344	0	40	0	40	40	207.368	1539
8.2	43488	0	32	0	32	32	123.223	1500
8.2	43632	0	23	0	23	23	186.265	1572
8.2	43776	0	17	0	17	17	137.2	1545
8.2	43920	0	11	0	11	11	124.174	1566
8.2	44064	0	7	0	7	7	30.0444	1521
8.2	44208	0	5	0	5	5	30.0444	1542
8.2	44352	0	5	0	5	5	13.0256	1662
8.2	44496	0	3	0	3	3	30.0444	1623
8.2	44640	0	0	0	0	0	0	1632
8.2	44784	0	0	0	0	0	0	1557
8.2	44928	0	0	0	0	0	0	1497
8.2	45072	0	0	0	0	0	0	1518
8.2	45216	0	0	0	0	0	0	1494
8.2	45360	0	0	0	0	0	0	1458
8.2	45504	0	0	0	0	0	0	1656
8.2	45648	0	0	0	0	0	0	1560
8.2	45792	0	0	0	0	0	0	1491
8.2	45936	0	0	0	0	0	0	1485
8.2	46080	0	0	0	0	0	0	1548
8.2	46224	0	0	0	0	0	0	1539
8.2	46368	0	0	0	0	0	0	1524
8.2	46512	0	0	0	0	0	0	1407
8.2	46656	0	0	0	0	0	0	1485
8.2	46800	0	0	0	0	0	0	1479
8.2	46944	0	0	0	0	0	0	1539
8.2	47088	0	0	0	0	0	0	1488
8.2	47232	0	0	0	0	0	0	1383
8.2	47376	0	0	0	0	0	0	1419
8.2	47520	0	0	0	0	0	0	1482
8.2	47664	0	0	0	0	0	0	1560
8.2	47808	0	0	0	0	0	0	1545
8.2	47952	0	0	0	0	0	0	1521
8.2	48096	0	0	0	0	0	0	1524
8.2	48240	0	0	0	0	0	0	1581
8.2	48384	0	0	0	0	0	0	1455
8.2	48528	0	0	0	0	0	0	1476
8.2	48672	0	0	0	0	0	0	1482
8.2	48816	0	0	0	0	0	0	1542
8.2	48960	0	0	0	0	0	0	1554
8.2	49104	0	0	0	0	0	0	1524
8.2	49248	0	0	0	0	0	0	1452
8.2	49392	0	0	0	0	0	0	1470
8.2	49536	0	0	0	0	0	0	1404
8.2	49680	0	0	0	0	0	0	1533
8.2	49824	0	0	0	0	0	0	1443
8.2	49968	0	0	0	0	0	0	1452
8.2	50112	0	0	0	0	0	0	1533
8.2	50256	0	0	0	0	0	0	1557
8.2	50400	0	0	0	0	0	0	1521
8.2	50544	0	0	0	0	0	0	1482
8.2	50688	0	0	0	0	0	0	1431
8.2	50832	0	0	0	0	0	0	1551
8.2	50976	0	0	0	0	0	0	1479
8.2	51120	0	0	0	0	0	0	1461
8.2	51264	0	0	0	0	0	0	1425
8.2	51408	0	0	0	0	0	0	1455
8.2	51552	0	0	0	0	0	0	1521
8.2	51696	0	0	0	0	0	0	1533
8.2	51840	0	0	0	0	0	0	1494
8.2	51984	0	0	0	0	0	0	1545
8.2	52128	0	0	0	0	0	0	1560
8.2	52272	0	0	0	0	0	0	1605
8.2	52416	0	0	0	0	0	0	1479
8.2	52560	0	0	0	0	0	0	1461
8.2	52704	0	0	0	0	0	0	1431
8.2	52848	0	0	0	0	0	0	1548
8.2	52992	0	0	0	0	0	0	1485
8.2	53136	0	0	0	0	0	0	1482
8.2	53280	0	0	0	0	0	0	1494
8.2	53424	0	0	0	0	0	0	1476
8.2	53568	0	0	0	0	0	0	1443
8.2	53712	0	0	0	0	0	0	1509
8.2	53856	0	0	0	0	0	0	1398
8.2	54000	0	0	0	0	0	0	1428
8.2	54144	0	0	0	0	0	0	1485
8.2	54288	0	0	0	0	0	0	1524
8.2	54432	0	0	0	0	0	0	1470
8.2	54576	0	0	0	0	0	0	1611
8.2	54720	0	0	0	0	0	0	1491
8.2	54864	0	0	0	0	0	0	1563
8.2	55008	0	0	0	0	0	0	1569
8.2	55152	0	0	0	0	0	0	1533
8.2	55296	0	0	0	0	0	0	1548
8.2	55440	0	0	0	0	0	0	1494
8.2	55584	0	0	0	0	0	0	1515
8.2	55728	0	0	0	0	0	0	1482
8.2	55872	0	0	0	0	0	0	1503
8.2	56016	0	0	0	0	0	0	1551
8.2	56160	0	0	0	0	0	0	1587
8.2	56304	0	0	0	0	0	0	1509
8.2	56448	0	0	0	0	0	0	1527
8.2	56592	0	0	0	0	0	0	1602
8.2	56736	0	0	0	0	0	0	1563
8.2	56880	0	0	0	0	0	0	1539
8.2	57024	0	0	0	0	0	0	1617
8.2	57168	0	0	0	0	0	0	1563
8.2	57312	0	0	0	0	0	0	1509
8.2	57456	0	0	0	0	0	0	1488
8.2	57600	0	0	0	0	0	0	1404
8.2	57744	0	0	0	0	0	0	1482
8.2	57888	0	0	0	0	0	0	1506
8.2	58032	0	0	0	0	0	0	1503
8.2	58176	0	0	0	0	0	0	1578
8.2	58320	0	0	0	0	0	0	1548
8.2	58464	0	0	0	0	0	0	1605
8.2	58608	0	0	0	0	0	0	1560
8.2	58752	0	0	0	0	0	0	1512
8.2	58896	0	0	0	0	0	0	1554
8.2	59040	0	0	0	0	0	0	1512
8.2	59184	0	0	0	0	0	0	1506
8.2	59328	0	0	0	0	0	0	1491
8.2	59472	0	0	0	0	0	0	1551
8.2	59616	0	0	0	0	0	0	1521
8.2	59760	0	0	0	0	0	0	1422
8.2	59904	0	0	0	0	0	0	1446
8.2	60048	0	0	0	0	0	0	1494
8.2	60192	0	0	0	0	0	0	1479
8.2	60336	0	0	0	0	0	0	1539
8.2	60480	0	0	0	0	0	0	1521
8.2	60624	0	0	0	0	0	0	1617
8.2	60768	0	0	0	0	0	0	1530
8.2	60912	0	0	0	0	0	0	1527
8.2	61056	0	0	0	0	0	0	1479
8.2	61200	0	0	0	0	0	0	1512
8.2	61344	0	0	0	0	0	0	1581
8.2	61488	0	0	0	0	0	0	1521
8.2	61632	0	0	0	0	0	0	1566
8.2	61776	0	0	0	0	0	0	1527
8.2	61920	0	0	0	0	0	0	1572
8.2	62064	0	0	0	0	0	0	1512
8.2	62208	0	0	0	0	0	0	1512
8.2	62352	0	0	0	0	0	0	1524
8.2	62496	0	0	0	0	0	0	1539
8.2	62640	0	0	0	0	0	0	1533
8.2	62784	0	0	0	0	0	0	1476
8.2	62928	0	0	0	0	0	0	1515
8.2	63072	0	0	0	0	0	0	1533
8.2	63216	0	0	0	0	0	0	1554
8.2	63360	0	0	0	0	0	0	1485
8.2	63504	0	0	0	0	0	0	1512
8.2	63648	0	0	0	0	0	0	1482
8.2	63792	0	0	0	0	0	0	1551
8.2	63936	0	0	0	0	0	0	1602
8.2	64080	0	0	0	0	0	0	1557
8.2	64224	0	0	0	0	0	0	1557
8.2	64368	0	0	0	0	0	0	1476
8.2	64512	0	0	0	0	0	0	1476
8.2	64656	0	0	0	0	0	0	1482
8.2	64800	0	0	0	0	0	0	1527
8.2	64944	0	0	0	0	0	0	1557
8.2	65088	0	0	0	0	0	0	1476
8.2	65232	0	0	0	0	0	0	1539
8.2	65376	0	0	0	0	0	0	1539
8.2	65520	0	0	0	0	0	0	1515
8.2	65664	0	0	0	0	0	0	1518
8.2	65808	0	0	0	0	0	0	1542
8.2	65952	0	0	0	0	0	0	1533
8.2	66096	0	0	0	0	0	0	1599
8.2	66240	0	0	0	0	0	0	1578
8.2	66384	0	0	0	0	0	0	1485
8.2	66528	0	0	0	0	0	0	1419
8.2	66672	0	0	0	0	0	0	1494
8.2	66816	0	0	0	0	0	0	1455
8.2	66960	0	0	0	0	0	0	1533
8.2	67104	0	0	0	0	0	0	1569
8.2	67248	0	0	0	0	0	0	1581
8.2	67392	0	0	0	0	0	0	1509
8.2	67536	0	0	0	0	0	0	1497
8.2	67680	0	0	0	0	0	0	1497
8.2	67824	0	0	0	0	0	0	1506
8.2	67968	0	0	0	0	0	0	1500
8.2	68112	0	0	0	0	0	0	1479
8.2	68256	0	0	0	0	0	0	1602
8.2	68400	0	0	0	0	0	0	1488
8.2	68544	0	0	0	0	0	0	1542
8.2	68688	0	0	0	0	0	0	1545
8.2	68832	0	0	0	0	0	0	1668
8.2	68976	0	0	0	0	0	0	1758
8.2	69120	0	0	0	0	0	0	1668
9.3	43344	56	226	0	226	282	5812.42	4287
9.3	43488	21	199	0	199	220	4033.97	4056
9.3	43632	9	160	0	160	169	2976.53	3478
9.3	43776	2	134	0	134	136	2244.44	3390
9.3	43920	2	106	0	106	108	1739.15	3450
9.3	44064	1	87	0	87	88	1544.89	3516
9.3	44208	0	71	0	71	71	1245.89	3299
9.3	44352	0	53	0	53	53	934.56	3292
9.3	44496	0	41	0	41	41	579.54	3148
9.3	44640	0	26	0	26	26	318.294	3019
9.3	44784	0	21	0	21	21	308.303	3088
9.3	44928	0	12	0	12	12	167.099	3079
9.3	45072	0	10	0	10	10	113.074	3055
9.3	45216	0	8	0	8	8	67.0449	3000
9.3	45360	0	6	0	6	6	67.0449	2868
9.3	45504	0	6	0	6	6	73.0412	2949
9.3	45648	0	5	0	5	5	73.0412	2895
9.3	45792	0	3	0	3	3	48.0278	2976
9.3	45936	0	2	0	2	2	44.0304	3009
9.3	46080	0	2	0	2	2	48.0278	3003
9.3	46224	0	2	0	2	2	48.0278	3129
9.3	46368	0	2	0	2	2	44.0304	3087
9.3	46512	0	2	0	2	2	48.0278	2973
9.3	46656	0	2	0	2	2	44.0304	2976
9.3	46800	0	1	0	1	1	25.0133	3006
9.3	46944	0	1	0	1	1	25.0133	3057
9.3	47088	0	1	0	1	1	25.0133	3102
9.3	47232	0	1	0	1	1	25.0133	3054
9.3	47376	0	0	0	0	0	0	3177
9.3	47520	0	0	0	0	0	0	3243
9.3	47664	0	0	0	0	0	0	3234
9.3	47808	0	0	0	0	0	0	3315
9.3	47952	0	0	0	0	0	0	3264
9.3	48096	0	0	0	0	0	0	3291
9.3	48240	0	0	0	0	0	0	3444
9.3	48384	0	0	0	0	0	0	3408
9.3	48528	0	0	0	0	0	0	3117
9.3	48672	0	0	0	0	0	0	3171
9.3	48816	0	0	0	0	0	0	3225
9.3	48960	0	0	0	0	0	0	3192
9.3	49104	0	0	0	0	0	0	3207
9.3	49248	0	0	0	0	0	0	3300
9.3	49392	0	0	0	0	0	0	3177
9.3	49536	0	0	0	0	0	0	3138
9.3	49680	0	0	0	0	0	0	3318
9.3	49824	0	0	0	0	0	0	3264
9.3	49968	0	0	0	0	0	0	3348
9.3	50112	0	0	0	0	0	0	3210
9.3	50256	0	0	0	0	0	0	3177
9.3	50400	0	0	0	0	0	0	3168
9.3	50544	0	0	0	0	0	0	3318
9.3	50688	0	0	0	0	0	0	3288
9.3	50832	0	0	0	0	0	0	3408
9.3	50976	0	0	0	0	0	0	3333
9.3	51120	0	0	0	0	0	0	3333
9.3	51264	0	0	0	0	0	0	3351
9.3	51408	0	0	0	0	0	0	3282
9.3	51552	0	0	0	0	0	0	3249
9.3	51696	0	0	0	0	0	0	3243
9.3	51840	0	0	0	0	0	0	3192
9.3	51984	0	0	0	0	0	0	3342
9.3	52128	0	0	0	0	0	0	3198
9.3	52272	0	0	0	0	0	0	3237
9.3	52416	0	0	0	0	0	0	3141
9.3	52560	0	0	0	0	0	0	3189
9.3	52704	0	0	0	0	0	0	3228
9.3	52848	0	0	0	0	0	0	3165
9.3	52992	0	0	0	0	0	0	3207
9.3	53136	0	0	0	0	0	0	3438
9.3	53280	0	0	0	0	0	0	3384
9.3	53424	0	0	0	0	0	0	3369
9.3	53568	0	0	0	0	0	0	3249
9.3	53712	0	0	0	0	0	0	3222
9.3	53856	0	0	0	0	0	0	3273
9.3	54000	0	0	0	0	0	0	3225
9.3	54144	0	0	0	0	0	0	3171
9.3	54288	0	0	0	0	0	0	3354
9.3	54432	0	0	0	0	0	0	3366
9.3	54576	0	0	0	0	0	0	3420
9.3	54720	0	0	0	0	0	0	3189
9.3	54864	0	0	0	0	0	0	3348
9.3	55008	0	0	0	0	0	0	3393
9.3	55152	0	0	0	0	0	0	3222
9.3	55296	0	0	0	0	0	0	3285
9.3	55440	0	0	0	0	0	0	3276
9.3	55584	0	0	0	0	0	0	3228
9.3	55728	0	0	0	0	0	0	3306
9.3	55872	0	0	0	0	0	0	3285
9.3	56016	0	0	0	0	0	0	3276
9.3	56160	0	0	0	0	0	0	3351
9.3	56304	0	0	0	0	0	0	3384
9.3	56448	0	0	0	0	0	0	3384
9.3	56592	0	0	0	0	0	0	3423
9.3	56736	0	0	0	0	0	0	3429
9.3	56880	0	0	0	0	0	0	3453
9.3	57024	0	0	0	0	0	0	3153
9.3	57168	0	0	0	0	0	0	3165
9.3	57312	0	0	0	0	0	0	3261
9.3	57456	0	0	0	0	0	0	3453
9.3	57600	0	0	0	0	0	0	3306
9.3	57744	0	0	0	0	0	0	3450
9.3	57888	0	0	0	0	0	0	3270
9.3	58032	0	0	0	0	0	0	3222
9.3	58176	0	0	0	0	0	0	3189
9.3	58320	0	0	0	0	0	0	3279
9.3	58464	0	0	0	0	0	0	3309
9.3	58608	0	0	0	0	0	0	3291
9.3	58752	0	0	0	0	0	0	3297
9.3	58896	0	0	0	0	0	0	3297
9.3	59040	0	0	0	0	0	0	3249
9.3	59184	0	0	0	0	0	0	3228
9.3	59328	0	0	0	0	0	0	3267
9.3	59472	0	0	0	0	0	0	3351
9.3	59616	0	0	0	0	0	0	3294
9.3	59760	0	0	0	0	0	0	3390
9.3	59904	0	0	0	0	0	0	3231
9.3	60048	0	0	0	0	0	0	3399
9.3	60192	0	0	0	0	0	0	3189
9.3	60336	0	0	0	0	0	0	3240
9.3	60480	0	0	0	0	0	0	3279
9.3	60624	0	0	0	0	0	0	3258
9.3	60768	0	0	0	0	0	0	3363
9.3	60912	0	0	0	0	0	0	3357
9.3	61056	0	0	0	0	0	0	3336
9.3	61200	0	0	0	0	0	0	3084
9.3	61344	0	0	0	0	0	0	3255
9.3	61488	0	0	0	0	0	0	3117
9.3	61632	0	0	0	0	0	0	3345
9.3	61776	0	0	0	0	0	0	3222
9.3	61920	0	0	0	0	0	0	3264
9.3	62064	0	0	0	0	0	0	3243
9.3	62208	0	0	0	0	0	0	3273
9.3	62352	0	0	0	0	0	0	3357
9.3	62496	0	0	0	0	0	0	3474
9.3	62640	0	0	0	0	0	0	3306
9.3	62784	0	0	0	0	0	0	3207
9.3	62928	0	0	0	0	0	0	3324
9.3	63072	0	0	0	0	0	0	3294
9.3	63216	0	0	0	0	0	0	3198
9.3	63360	0	0	0	0	0	0	3270
9.3	63504	0	0	0	0	0	0	3417
9.3	63648	0	0	0	0	0	0	3408
9.3	63792	0	0	0	0	0	0	3429
9.3	63936	0	0	0	0	0	0	3309
9.3	64080	0	0	0	0	0	0	3234
9.3	64224	0	0	0	0	0	0	3183
9.3	64368	0	0	0	0	0	0	3282
9.3	64512	0	0	0	0	0	0	3357
9.3	64656	0	0	0	0	0	0	3294
9.3	64800	0	0	0	0	0	0	3426
9.3	64944	0	0	0	0	0	0	3354
9.3	65088	0	0	0	0	0	0	3228
9.3	65232	0	0	0	0	0	0	3177
9.3	65376	0	0	0	0	0	0	3201
9.3	65520	0	0	0	0	0	0	3357
9.3	65664	0	0	0	0	0	0	3354
9.3	65808	0	0	0	0	0	0	3264
9.3	65952	0	0	0	0	0	0	3246
9.3	66096	0	0	0	0	0	0	3315
9.3	66240	0	0	0	0	0	0	3423
9.3	66384	0	0	0	0	0	0	3288
9.3	66528	0	0	0	0	0	0	3270
9.3	66672	0	0	0	0	0	0	3147
9.3	66816	0	0	0	0	0	0	3168
9.3	66960	0	0	0	0	0	0	3225
9.3	67104	0	0	0	0	0	0	3252
9.3	67248	0	0	0	0	0	0	3123
9.3	67392	0	0	0	0	0	0	3387
9.3	67536	0	0	0	0	0	0	3369
9.3	67680	0	0	0	0	0	0	3264
9.3	67824	0	0	0	0	0	0	3306
9.3	67968	0	0	0	0	0	0	3213
9.3	68112	0	0	0	0	0	0	3201
9.3	68256	0	0	0	0	0	0	3303
9.3	68400	0	0	0	0	0	0	3315
9.3	68544	0	0	0	0	0	0	3237
9.3	68688	0	0	0	0	0	0	3426
9.3	68832	0	0	0	0	0	0	3378
9.3	68976	0	0	0	0	0	0	3393
9.3	69120	0	0	0	0	0	0	3258
10.2	43344	0	62	0	62	62	307.801	1194
10.2	43488	0	52	0	52	52	307.683	1269
10.2	43632	0	38	0	38	38	246.545	1212
10.2	43776	0	29	0	29	29	195.497	1122
10.2	43920	0	21	0	21	21	156.308	1143
10.2	44064	0	16	0	16	16	137.296	1212
10.2	44208	0	9	0	9	9	97.1692	1191
10.2	44352	0	5	0	5	5	26.0513	1101
10.2	44496	0	3	0	3	3	28.0479	1287
10.2	44640	0	3	0	3	3	26.0513	1251
10.2	44784	0	3	0	3	3	28.0479	1176
10.2	44928	0	2	0	2	2	26.0513	1050
10.2	45072	0	2	0	2	2	26.0513	1098
10.2	45216	0	2	0	2	2	28.0479	1137
10.2	45360	0	1	0	1	1	13.0256	1083
10.2	45504	0	1	0	1	1	13.0256	1146
10.2	45648	0	0	0	0	0	0	1086
10.2	45792	0	0	0	0	0	0	1062
10.2	45936	0	0	0	0	0	0	1044
10.2	46080	0	0	0	0	0	0	1014
10.2	46224	0	0	0	0	0	0	933
10.2	46368	0	0	0	0	0	0	954
10.2	46512	0	0	0	0	0	0	1071
10.2	46656	0	0	0	0	0	0	1038
10.2	46800	0	0	0	0	0	0	1071
10.2	46944	0	0	0	0	0	0	1101
10.2	47088	0	0	0	0	0	0	1095
10.2	47232	0	0	0	0	0	0	1155
10.2	47376	0	0	0	0	0	0	1089
10.2	47520	0	0	0	0	0	0	1095
10.2	47664	0	0	0	0	0	0	1182
10.2	47808	0	0	0	0	0	0	1086
10.2	47952	0	0	0	0	0	0	1041
10.2	48096	0	0	0	0	0	0	1119
10.2	48240	0	0	0	0	0	0	1056
10.2	48384	0	0	0	0	0	0	1035
10.2	48528	0	0	0	0	0	0	1053
10.2	48672	0	0	0	0	0	0	1128
10.2	48816	0	0	0	0	0	0	1152
10.2	48960	0	0	0	0	0	0	1131
10.2	49104	0	0	0	0	0	0	1173
10.2	49248	0	0	0	0	0	0	1164
10.2	49392	0	0	0	0	0	0	1092
10.2	49536	0	0	0	0	0	0	1173
10.2	49680	0	0	0	0	0	0	1176
10.2	49824	0	0	0	0	0	0	1143
10.2	49968	0	0	0	0	0	0	1077
10.2	50112	0	0	0	0	0	0	1158
10.2	50256	0	0	0	0	0	0	1143
10.2	50400	0	0	0	0	0	0	1116
10.2	50544	0	0	0	0	0	0	1143
10.2	50688	0	0	0	0	0	0	1131
10.2	50832	0	0	0	0	0	0	1188
10.2	50976	0	0	0	0	0	0	1158
10.2	51120	0	0	0	0	0	0	1161
10.2	51264	0	0	0	0	0	0	1128
10.2	51408	0	0	0	0	0	0	1158
10.2	51552	0	0	0	0	0	0	1146
10.2	51696	0	0	0	0	0	0	1194
10.2	51840	0	0	0	0	0	0	1257
10.2	51984	0	0	0	0	0	0	1176
10.2	52128	0	0	0	0	0	0	1182
10.2	52272	0	0	0	0	0	0	1143
10.2	52416	0	0	0	0	0	0	1137
10.2	52560	0	0	0	0	0	0	1095
10.2	52704	0	0	0	0	0	0	1143
10.2	52848	0	0	0	0	0	0	1092
10.2	52992	0	0	0	0	0	0	1038
10.2	53136	0	0	0	0	0	0	1104
10.2	53280	0	0	0	0	0	0	1053
10.2	53424	0	0	0	0	0	0	1050
10.2	53568	0	0	0	0	0	0	1065
10.2	53712	0	0	0	0	0	0	1017
10.2	53856	0	0	0	0	0	0	1074
10.2	54000	0	0	0	0	0	0	1062
10.2	54144	0	0	0	0	0	0	1125
10.2	54288	0	0	0	0	0	0	1074
10.2	54432	0	0	0	0	0	0	1089
10.2	54576	0	0	0	0	0	0	1020
10.2	54720	0	0	0	0	0	0	1065
10.2	54864	0	0	0	0	0	0	1143
10.2	55008	0	0	0	0	0	0	1122
10.2	55152	0	0	0	0	0	0	1152
10.2	55296	0	0	0	0	0	0	1074
10.2	55440	0	0	0	0	0	0	1140
10.2	55584	0	0	0	0	0	0	1212
10.2	55728	0	0	0	0	0	0	1071
10.2	55872	0	0	0	0	0	0	1026
10.2	56016	0	0	0	0	0	0	1092
10.2	56160	0	0	0	0	0	0	1101
10.2	56304	0	0	0	0	0	0	1140
10.2	56448	0	0	0	0	0	0	1092
10.2	56592	0	0	0	0	0	0	1020
10.2	56736	0	0	0	0	0	0	1053
10.2	56880	0	0	0	0	0	0	1128
10.2	57024	0	0	0	0	0	0	1221
10.2	57168	0	0	0	0	0	0	1116
10.2	57312	0	0	0	0	0	0	1068
10.2	57456	0	0	0	0	0	0	1161
10.2	57600	0	0	0	0	0	0	1113
10.2	57744	0	0	0	0	0	0	1098
10.2	57888	0	0	0	0	0	0	1143
10.2	58032	0	0	0	0	0	0	1164
10.2	58176	0	0	0	0	0	0	1104
10.2	58320	0	0	0	0	0	0	1050
10.2	58464	0	0	0	0	0	0	1101
10.2	58608	0	0	0	0	0	0	1092
10.2	58752	0	0	0	0	0	0	1110
10.2	58896	0	0	0	0	0	0	1161
10.2	59040	0	0	0	0	0	0	1089
10.2	59184	0	0	0	0	0	0	1167
10.2	59328	0	0	0	0	0	0	1119
10.2	59472	0	0	0	0	0	0	1074
10.2	59616	0	0	0	0	0	0	1167
10.2	59760	0	0	0	0	0	0	1188
10.2	59904	0	0	0	0	0	0	1173
10.2	60048	0	0	0	0	0	0	1086
10.2	60192	0	0	0	0	0	0	1065
10.2	60336	0	0	0	0	0	0	1107
10.2	60480	0	0	0	0	0	0	1107
10.2	60624	0	0	0	0	0	0	1137
10.2	60768	0	0	0	0	0	0	1131
10.2	60912	0	0	0	0	0	0	1203
10.2	61056	0	0	0	0	0	0	1158
10.2	61200	0	0	0	0	0	0	1077
10.2	61344	0	0	0	0	0	0	1086
10.2	61488	0	0	0	0	0	0	1065
10.2	61632	0	0	0	0	0	0	1029
10.2	61776	0	0	0	0	0	0	1086
10.2	61920	0	0	0	0	0	0	1212
10.2	62064	0	0	0	0	0	0	1149
10.2	62208	0	0	0	0	0	0	1074
10.2	62352	0	0	0	0	0	0	1119
10.2	62496	0	0	0	0	0	0	981
10.2	62640	0	0	0	0	0	0	1122
10.2	62784	0	0	0	0	0	0	1218
10.2	62928	0	0	0	0	0	0	1221
10.2	63072	0	0	0	0	0	0	1122
10.2	63216	0	0	0	0	0	0	1098
10.2	63360	0	0	0	0	0	0	1068
10.2	63504	0	0	0	0	0	0	1095
10.2	63648	0	0	0	0	0	0	1143
10.2	63792	0	0	0	0	0	0	1158
10.2	63936	0	0	0	0	0	0	1119
10.2	64080	0	0	0	0	0	0	1101
10.2	64224	0	0	0	0	0	0	1119
10.2	64368	0	0	0	0	0	0	1125
10.2	64512	0	0	0	0	0	0	1146
10.2	64656	0	0	0	0	0	0	1152
10.2	64800	0	0	0	0	0	0	1056
10.2	64944	0	0	0	0	0	0	1116
10.2	65088	0	0	0	0	0	0	1188
10.2	65232	0	0	0	0	0	0	1188
10.2	65376	0	0	0	0	0	0	1245
10.2	65520	0	0	0	0	0	0	1197
10.2	65664	0	0	0	0	0	0	1254
10.2	65808	0	0	0	0	0	0	1236
10.2	65952	0	0	0	0	0	0	1188
10.2	66096	0	0	0	0	0	0	1260
10.2	66240	0	0	0	0	0	0	1206
10.2	66384	0	0	0	0	0	0	1113
10.2	66528	0	0	0	0	0	0	1146
10.2	66672	0	0	0	0	0	0	1125
10.2	66816	0	0	0	0	0	0	1098
10.2	66960	0	0	0	0	0	0	1155
10.2	67104	0	0	0	0	0	0	1185
10.2	67248	0	0	0	0	0	0	1146
10.2	67392	0	0	0	0	0	0	1197
10.2	67536	0	0	0	0	0	0	1185
10.2	67680	0	0	0	0	0	0	1125
10.2	67824	0	0	0	0	0	0	1179
10.2	67968	0	0	0	0	0	0	1143
10.2	68112	0	0	0	0	0	0	1179
10.2	68256	0	0	0	0	0	0	1188
10.2	68400	0	0	0	0	0	0	1209
10.2	68544	0	0	0	0	0	0	1161
10.2	68688	0	0	0	0	0	0	1071
10.2	68832	0	0	0	0	0	0	1143
10.2	68976	0	0	0	0	0	0	1074
10.2	69120	0	0	0	0	0	0	1065
11.1	43344	0	30	0	30	30	55.1515	879
11.1	43488	0	27	0	27	27	51.165	771
11.1	43632	0	23	0	23	23	40.1347	828
11.1	43776	0	17	0	17	17	160.307	822
11.1	43920	0	13	0	13	13	18.0741	849
11.1	44064	0	10	0	10	10	22.0606	798
11.1	44208	0	6	0	6	6	9.03704	807
11.1	44352	0	6	0	6	6	9.03704	903
11.1	44496	0	5	0	5	5	0	891
11.1	44640	0	3	0	3	3	0	807
11.1	44784	0	1	0	1	1	0	834
11.1	44928	0	0	0	0	0	0	729
11.1	45072	0	0	0	0	0	0	789
11.1	45216	0	0	0	0	0	0	813
11.1	45360	0	0	0	0	0	0	720
11.1	45504	0	0	0	0	0	0	831
11.1	45648	0	0	0	0	0	0	795
11.1	45792	0	0	0	0	0	0	846
11.1	45936	0	0	0	0	0	0	768
11.1	46080	0	0	0	0	0	0	795
11.1	46224	0	0	0	0	0	0	867
11.1	46368	0	0	0	0	0	0	774
11.1	46512	0	0	0	0	0	0	768
11.1	46656	0	0	0	0	0	0	705
11.1	46800	0	0	0	0	0	0	738
11.1	46944	0	0	0	0	0	0	738
11.1	47088	0	0	0	0	0	0	768
11.1	47232	0	0	0	0	0	0	762
11.1	47376	0	0	0	0	0	0	741
11.1	47520	0	0	0	0	0	0	747
11.1	47664	0	0	0	0	0	0	681
11.1	47808	0	0	0	0	0	0	735
11.1	47952	0	0	0	0	0	0	780
11.1	48096	0	0	0	0	0	0	819
11.1	48240	0	0	0	0	0	0	801
11.1	48384	0	0	0	0	0	0	744
11.1	48528	0	0	0	0	0	0	768
11.1	48672	0	0	0	0	0	0	861
11.1	48816	0	0	0	0	0	0	732
11.1	48960	0	0	0	0	0	0	783
11.1	49104	0	0	0	0	0	0	798
11.1	49248	0	0	0	0	0	0	888
11.1	49392	0	0	0	0	0	0	882
11.1	49536	0	0	0	0	0	0	843
11.1	49680	0	0	0	0	0	0	831
11.1	49824	0	0	0	0	0	0	837
11.1	49968	0	0	0	0	0	0	819
11.1	50112	0	0	0	0	0	0	813
11.1	50256	0	0	0	0	0	0	819
11.1	50400	0	0	0	0	0	0	909
11.1	50544	0	0	0	0	0	0	819
11.1	50688	0	0	0	0	0	0	795
11.1	50832	0	0	0	0	0	0	714
11.1	50976	0	0	0	0	0	0	741
11.1	51120	0	0	0	0	0	0	738
11.1	51264	0	0	0	0	0	0	702
11.1	51408	0	0	0	0	0	0	663
11.1	51552	0	0	0	0	0	0	732
11.1	51696	0	0	0	0	0	0	744
11.1	51840	0	0	0	0	0	0	759
11.1	51984	0	0	0	0	0	0	825
11.1	52128	0	0	0	0	0	0	825
11.1	52272	0	0	0	0	0	0	837
11.1	52416	0	0	0	0	0	0	750
11.1	52560	0	0	0	0	0	0	810
11.1	52704	0	0	0	0	0	0	798
11.1	52848	0	0	0	0	0	0	807
11.1	52992	0	0	0	0	0	0	795
11.1	53136	0	0	0	0	0	0	780
11.1	53280	0	0	0	0	0	0	861
11.1	53424	0	0	0	0	0	0	861
11.1	53568	0	0	0	0	0	0	876
11.1	53712	0	0	0	0	0	0	771
11.1	53856	0	0	0	0	0	0	828
11.1	54000	0	0	0	0	0	0	843
11.1	54144	0	0	0	0	0	0	855
11.1	54288	0	0	0	0	0	0	816
11.1	54432	0	0	0	0	0	0	891
11.1	54576	0	0	0	0	0	0	831
11.1	54720	0	0	0	0	0	0	801
11.1	54864	0	0	0	0	0	0	735
11.1	55008	0	0	0	0	0	0	738
11.1	55152	0	0	0	0	0	0	825
11.1	55296	0	0	0	0	0	0	786
11.1	55440	0	0	0	0	0	0	849
11.1	55584	0	0	0	0	0	0	885
11.1	55728	0	0	0	0	0	0	912
11.1	55872	0	0	0	0	0	0	819
11.1	56016	0	0	0	0	0	0	831
11.1	56160	0	0	0	0	0	0	813
11.1	56304	0	0	0	0	0	0	783
11.1	56448	0	0	0	0	0	0	813
11.1	56592	0	0	0	0	0	0	789
11.1	56736	0	0	0	0	0	0	819
11.1	56880	0	0	0	0	0	0	756
11.1	57024	0	0	0	0	0	0	777
11.1	57168	0	0	0	0	0	0	804
11.1	57312	0	0	0	0	0	0	801
11.1	57456	0	0	0	0	0	0	759
11.1	57600	0	0	0	0	0	0	792
11.1	57744	0	0	0	0	0	0	786
11.1	57888	0	0	0	0	0	0	876
11.1	58032	0	0	0	0	0	0	852
11.1	58176	0	0	0	0	0	0	852
11.1	58320	0	0	0	0	0	0	819
11.1	58464	0	0	0	0	0	0	834
11.1	58608	0	0	0	0	0	0	834
11.1	58752	0	0	0	0	0	0	741
11.1	58896	0	0	0	0	0	0	780
11.1	59040	0	0	0	0	0	0	783
11.1	59184	0	0	0	0	0	0	801
11.1	59328	0	0	0	0	0	0	789
11.1	59472	0	0	0	0	0	0	831
11.1	59616	0	0	0	0	0	0	885
11.1	59760	0	0	0	0	0	0	834
11.1	59904	0	0	0	0	0	0	867
11.1	60048	0	0	0	0	0	0	804
11.1	60192	0	0	0	0	0	0	831
11.1	60336	0	0	0	0	0	0	852
11.1	60480	0	0	0	0	0	0	801
11.1	60624	0	0	0	0	0	0	798
11.1	60768	0	0	0	0	0	0	750
11.1	60912	0	0	0	0	0	0	762
11.1	61056	0	0	0	0	0	0	831
11.1	61200	0	0	0	0	0	0	759
11.1	61344	0	0	0	0	0	0	801
11.1	61488	0	0	0	0	0	0	837
11.1	61632	0	0	0	0	0	0	801
11.1	61776	0	0	0	0	0	0	870
11.1	61920	0	0	0	0	0	0	849
11.1	62064	0	0	0	0	0	0	873
11.1	62208	0	0	0	0	0	0	798
11.1	62352	0	0	0	0	0	0	858
11.1	62496	0	0	0	0	0	0	822
11.1	62640	0	0	0	0	0	0	792
11.1	62784	0	0	0	0	0	0	708
11.1	62928	0	0	0	0	0	0	750
11.1	63072	0	0	0	0	0	0	777
11.1	63216	0	0	0	0	0	0	804
11.1	63360	0	0	0	0	0	0	765
11.1	63504	0	0	0	0	0	0	693
11.1	63648	0	0	0	0	0	0	711
11.1	63792	0	0	0	0	0	0	759
11.1	63936	0	0	0	0	0	0	759
11.1	64080	0	0	0	0	0	0	732
11.1	64224	0	0	0	0	0	0	795
11.1	64368	0	0	0	0	0	0	816
11.1	64512	0	0	0	0	0	0	876
11.1	64656	0	0	0	0	0	0	837
11.1	64800	0	0	0	0	0	0	870
11.1	64944	0	0	0	0	0	0	861
11.1	65088	0	0	0	0	0	0	888
11.1	65232	0	0	0	0	0	0	894
11.1	65376	0	0	0	0	0	0	858
11.1	65520	0	0	0	0	0	0	870
11.1	65664	0	0	0	0	0	0	819
11.1	65808	0	0	0	0	0	0	813
11.1	65952	0	0	0	0	0	0	777
11.1	66096	0	0	0	0	0	0	840
11.1	66240	0	0	0	0	0	0	816
11.1	66384	0	0	0	0	0	0	801
11.1	66528	0	0	0	0	0	0	786
11.1	66672	0	0	0	0	0	0	816
11.1	66816	0	0	0	0	0	0	810
11.1	66960	0	0	0	0	0	0	798
11.1	67104	0	0	0	0	0	0	717
11.1	67248	0	0	0	0	0	0	792
11.1	67392	0	0	0	0	0	0	813
11.1	67536	0	0	0	0	0	0	801
11.1	67680	0	0	0	0	0	0	873
11.1	67824	0	0	0	0	0	0	807
11.1	67968	0	0	0	0	0	0	936
11.1	68112	0	0	0	0	0	0	915
11.1	68256	0	0	0	0	0	0	840
11.1	68400	0	0	0	0	0	0	888
11.1	68544	0	0	0	0	0	0	852
11.1	68688	0	0	0	0	0	0	801
11.1	68832	0	0	0	0	0	0	837
11.1	68976	0	0	0	0	0	0	840
11.1	69120	0	0	0	0	0	0	894
12.3	43344	0	27	0	27	27	22.0606	1563
12.3	43488	0	23	0	23	23	22.0606	1617
12.3	43632	0	23	0	23	23	22.0606	1557
12.3	43776	0	17	0	17	17	11.0303	1557
12.3	43920	0	12	0	12	12	13.0256	1554
12.3	44064	0	8	0	8	8	0	1581
12.3	44208	0	8	0	8	8	0	1617
12.3	44352	0	7	0	7	7	0	1485
12.3	44496	0	6	0	6	6	0	1497
12.3	44640	0	4	0	4	4	0	1581
12.3	44784	0	3	0	3	3	0	1563
12.3	44928	0	3	0	3	3	0	1617
12.3	45072	0	3	0	3	3	0	1629
12.3	45216	0	1	0	1	1	0	1608
12.3	45360	0	0	0	0	0	0	1605
12.3	45504	0	0	0	0	0	0	1533
12.3	45648	0	0	0	0	0	0	1431
12.3	45792	0	0	0	0	0	0	1500
12.3	45936	0	0	0	0	0	0	1488
[truncated: 34,001 more rows]
