# Supplementary material for: GEODE: an in silico tool that translates in vitro to in vivo predictions of tuberculosis antibiotic combination efficacy
Source: Front Pharmacol. 2025 Oct 17;16:1639673. doi: 10.3389/fphar.2025.1639673 (PMC12575316; doi:10.3389/fphar.2025.1639673)
Supplement: Supplementary file 2 [file Supplementaryfile4.zip › simulation_data/BPaMZ-ANNNNH-mean.csv]

exp	time	Int.Mtb.	Ext.Mtb.	repExtMtb	NonReplExt.Mtb.	TotMtb.	TotMtbInGranScaledRing	TotPethot
2.2	43344	0	18	0	18	18	105.259	984
2.2	43488	0	14	0	14	14	109.254	981
2.2	43632	0	10	0	10	10	77.2196	1035
2.2	43776	0	6	0	6	6	35.0862	1110
2.2	43920	0	4	0	4	4	39.0782	1077
2.2	44064	0	4	0	4	4	39.0782	1113
2.2	44208	0	2	0	2	2	0	1062
2.2	44352	0	1	0	1	1	0	1029
2.2	44496	0	1	0	1	1	0	1134
2.2	44640	0	1	0	1	1	0	1014
2.2	44784	0	1	0	1	1	0	1086
2.2	44928	0	1	0	1	1	0	1089
2.2	45072	0	1	0	1	1	0	1155
2.2	45216	0	1	0	1	1	0	1146
2.2	45360	0	1	0	1	1	0	1080
2.2	45504	0	1	0	1	1	0	978
2.2	45648	0	0	0	0	0	0	993
2.2	45792	0	0	0	0	0	0	1053
2.2	45936	0	0	0	0	0	0	1068
2.2	46080	0	0	0	0	0	0	1149
2.2	46224	0	0	0	0	0	0	1053
2.2	46368	0	0	0	0	0	0	1074
2.2	46512	0	0	0	0	0	0	1083
2.2	46656	0	0	0	0	0	0	1080
2.2	46800	0	0	0	0	0	0	1035
2.2	46944	0	0	0	0	0	0	984
2.2	47088	0	0	0	0	0	0	999
2.2	47232	0	0	0	0	0	0	1101
2.2	47376	0	0	0	0	0	0	1074
2.2	47520	0	0	0	0	0	0	1089
2.2	47664	0	0	0	0	0	0	1110
2.2	47808	0	0	0	0	0	0	1119
2.2	47952	0	0	0	0	0	0	1041
2.2	48096	0	0	0	0	0	0	1017
2.2	48240	0	0	0	0	0	0	981
2.2	48384	0	0	0	0	0	0	1014
2.2	48528	0	0	0	0	0	0	1053
2.2	48672	0	0	0	0	0	0	1032
2.2	48816	0	0	0	0	0	0	990
2.2	48960	0	0	0	0	0	0	1017
2.2	49104	0	0	0	0	0	0	1056
2.2	49248	0	0	0	0	0	0	1077
2.2	49392	0	0	0	0	0	0	1068
2.2	49536	0	0	0	0	0	0	1101
2.2	49680	0	0	0	0	0	0	1089
2.2	49824	0	0	0	0	0	0	1092
2.2	49968	0	0	0	0	0	0	1068
2.2	50112	0	0	0	0	0	0	1080
2.2	50256	0	0	0	0	0	0	1068
2.2	50400	0	0	0	0	0	0	1023
2.2	50544	0	0	0	0	0	0	1074
2.2	50688	0	0	0	0	0	0	1023
2.2	50832	0	0	0	0	0	0	960
2.2	50976	0	0	0	0	0	0	1083
2.2	51120	0	0	0	0	0	0	1089
2.2	51264	0	0	0	0	0	0	1020
2.2	51408	0	0	0	0	0	0	1005
2.2	51552	0	0	0	0	0	0	1053
2.2	51696	0	0	0	0	0	0	1077
2.2	51840	0	0	0	0	0	0	1011
2.2	51984	0	0	0	0	0	0	1044
2.2	52128	0	0	0	0	0	0	996
2.2	52272	0	0	0	0	0	0	1053
2.2	52416	0	0	0	0	0	0	1095
2.2	52560	0	0	0	0	0	0	1050
2.2	52704	0	0	0	0	0	0	1104
2.2	52848	0	0	0	0	0	0	1173
2.2	52992	0	0	0	0	0	0	1092
2.2	53136	0	0	0	0	0	0	1131
2.2	53280	0	0	0	0	0	0	1038
2.2	53424	0	0	0	0	0	0	1080
2.2	53568	0	0	0	0	0	0	1002
2.2	53712	0	0	0	0	0	0	1014
2.2	53856	0	0	0	0	0	0	1032
2.2	54000	0	0	0	0	0	0	1062
2.2	54144	0	0	0	0	0	0	1047
2.2	54288	0	0	0	0	0	0	1014
2.2	54432	0	0	0	0	0	0	1083
2.2	54576	0	0	0	0	0	0	1137
2.2	54720	0	0	0	0	0	0	1128
2.2	54864	0	0	0	0	0	0	1074
2.2	55008	0	0	0	0	0	0	1086
2.2	55152	0	0	0	0	0	0	1077
2.2	55296	0	0	0	0	0	0	1050
2.2	55440	0	0	0	0	0	0	1023
2.2	55584	0	0	0	0	0	0	1041
2.2	55728	0	0	0	0	0	0	1107
2.2	55872	0	0	0	0	0	0	1113
2.2	56016	0	0	0	0	0	0	1098
2.2	56160	0	0	0	0	0	0	1080
2.2	56304	0	0	0	0	0	0	993
2.2	56448	0	0	0	0	0	0	1008
2.2	56592	0	0	0	0	0	0	966
2.2	56736	0	0	0	0	0	0	1053
2.2	56880	0	0	0	0	0	0	1095
2.2	57024	0	0	0	0	0	0	1047
2.2	57168	0	0	0	0	0	0	1065
2.2	57312	0	0	0	0	0	0	1086
2.2	57456	0	0	0	0	0	0	1080
2.2	57600	0	0	0	0	0	0	1089
2.2	57744	0	0	0	0	0	0	1101
2.2	57888	0	0	0	0	0	0	1104
2.2	58032	0	0	0	0	0	0	1113
2.2	58176	0	0	0	0	0	0	1125
2.2	58320	0	0	0	0	0	0	1047
2.2	58464	0	0	0	0	0	0	1089
2.2	58608	0	0	0	0	0	0	1038
2.2	58752	0	0	0	0	0	0	1101
2.2	58896	0	0	0	0	0	0	1140
2.2	59040	0	0	0	0	0	0	1140
2.2	59184	0	0	0	0	0	0	1137
2.2	59328	0	0	0	0	0	0	1098
2.2	59472	0	0	0	0	0	0	1140
2.2	59616	0	0	0	0	0	0	1179
2.2	59760	0	0	0	0	0	0	1119
2.2	59904	0	0	0	0	0	0	1098
2.2	60048	0	0	0	0	0	0	1059
2.2	60192	0	0	0	0	0	0	1080
2.2	60336	0	0	0	0	0	0	1065
2.2	60480	0	0	0	0	0	0	1080
2.2	60624	0	0	0	0	0	0	1125
2.2	60768	0	0	0	0	0	0	1146
2.2	60912	0	0	0	0	0	0	1104
2.2	61056	0	0	0	0	0	0	1089
2.2	61200	0	0	0	0	0	0	1047
2.2	61344	0	0	0	0	0	0	1086
2.2	61488	0	0	0	0	0	0	1152
2.2	61632	0	0	0	0	0	0	1050
2.2	61776	0	0	0	0	0	0	1098
2.2	61920	0	0	0	0	0	0	1107
2.2	62064	0	0	0	0	0	0	1023
2.2	62208	0	0	0	0	0	0	1089
2.2	62352	0	0	0	0	0	0	1071
2.2	62496	0	0	0	0	0	0	1125
2.2	62640	0	0	0	0	0	0	1068
2.2	62784	0	0	0	0	0	0	1035
2.2	62928	0	0	0	0	0	0	1011
2.2	63072	0	0	0	0	0	0	1020
2.2	63216	0	0	0	0	0	0	936
2.2	63360	0	0	0	0	0	0	954
2.2	63504	0	0	0	0	0	0	1047
2.2	63648	0	0	0	0	0	0	1074
2.2	63792	0	0	0	0	0	0	1077
2.2	63936	0	0	0	0	0	0	1137
2.2	64080	0	0	0	0	0	0	1047
2.2	64224	0	0	0	0	0	0	1086
2.2	64368	0	0	0	0	0	0	1068
2.2	64512	0	0	0	0	0	0	1035
2.2	64656	0	0	0	0	0	0	1086
2.2	64800	0	0	0	0	0	0	1056
2.2	64944	0	0	0	0	0	0	1161
2.2	65088	0	0	0	0	0	0	1005
2.2	65232	0	0	0	0	0	0	1002
2.2	65376	0	0	0	0	0	0	957
2.2	65520	0	0	0	0	0	0	1065
2.2	65664	0	0	0	0	0	0	1059
2.2	65808	0	0	0	0	0	0	1035
2.2	65952	0	0	0	0	0	0	1080
2.2	66096	0	0	0	0	0	0	1107
2.2	66240	0	0	0	0	0	0	1119
2.2	66384	0	0	0	0	0	0	1080
2.2	66528	0	0	0	0	0	0	1032
2.2	66672	0	0	0	0	0	0	963
2.2	66816	0	0	0	0	0	0	1089
2.2	66960	0	0	0	0	0	0	1068
2.2	67104	0	0	0	0	0	0	1026
2.2	67248	0	0	0	0	0	0	1086
2.2	67392	0	0	0	0	0	0	1161
2.2	67536	0	0	0	0	0	0	1062
2.2	67680	0	0	0	0	0	0	954
2.2	67824	0	0	0	0	0	0	1011
2.2	67968	0	0	0	0	0	0	1029
2.2	68112	0	0	0	0	0	0	987
2.2	68256	0	0	0	0	0	0	1119
2.2	68400	0	0	0	0	0	0	1071
2.2	68544	0	0	0	0	0	0	1107
2.2	68688	0	0	0	0	0	0	1131
2.2	68832	0	0	0	0	0	0	1095
2.2	68976	0	0	0	0	0	0	1053
2.2	69120	0	0	0	0	0	0	1029
3.2	43344	0	366	0	366	366	3135.41	3183
3.2	43488	0	319	0	319	319	2735.35	3207
3.2	43632	0	275	0	275	275	2395.5	3207
3.2	43776	0	217	0	217	217	1856	3363
3.2	43920	0	174	0	174	174	1447.31	3318
3.2	44064	0	143	0	143	143	1198.51	3312
3.2	44208	0	113	0	113	113	944.119	3279
3.2	44352	0	84	0	84	84	721.173	3261
3.2	44496	0	67	0	67	67	583.597	3264
3.2	44640	0	52	0	52	52	460.926	3249
3.2	44784	0	37	0	37	37	352.063	3090
3.2	44928	0	29	0	29	29	257.858	3081
3.2	45072	0	20	0	20	20	170.161	3174
3.2	45216	0	13	0	13	13	118.795	3132
3.2	45360	0	6	0	6	6	49.2513	3141
3.2	45504	0	4	0	4	4	36.2256	3243
3.2	45648	0	3	0	3	3	33.1145	3147
3.2	45792	0	3	0	3	3	33.1145	3066
3.2	45936	0	1	0	1	1	15.0222	3129
3.2	46080	0	0	0	0	0	0	3144
3.2	46224	0	0	0	0	0	0	3249
3.2	46368	0	0	0	0	0	0	3288
3.2	46512	0	0	0	0	0	0	3282
3.2	46656	0	0	0	0	0	0	3201
3.2	46800	0	0	0	0	0	0	3321
3.2	46944	0	0	0	0	0	0	3111
3.2	47088	0	0	0	0	0	0	3213
3.2	47232	0	0	0	0	0	0	3063
3.2	47376	0	0	0	0	0	0	3276
3.2	47520	0	0	0	0	0	0	3147
3.2	47664	0	0	0	0	0	0	3180
3.2	47808	0	0	0	0	0	0	3036
3.2	47952	0	0	0	0	0	0	3114
3.2	48096	0	0	0	0	0	0	3183
3.2	48240	0	0	0	0	0	0	3204
3.2	48384	0	0	0	0	0	0	3186
3.2	48528	0	0	0	0	0	0	3267
3.2	48672	0	0	0	0	0	0	3294
3.2	48816	0	0	0	0	0	0	3282
3.2	48960	0	0	0	0	0	0	3096
3.2	49104	0	0	0	0	0	0	3309
3.2	49248	0	0	0	0	0	0	3312
3.2	49392	0	0	0	0	0	0	3288
3.2	49536	0	0	0	0	0	0	3033
3.2	49680	0	0	0	0	0	0	3000
3.2	49824	0	0	0	0	0	0	3096
3.2	49968	0	0	0	0	0	0	3180
3.2	50112	0	0	0	0	0	0	3108
3.2	50256	0	0	0	0	0	0	3075
3.2	50400	0	0	0	0	0	0	3018
3.2	50544	0	0	0	0	0	0	3030
3.2	50688	0	0	0	0	0	0	3141
3.2	50832	0	0	0	0	0	0	3171
3.2	50976	0	0	0	0	0	0	3189
3.2	51120	0	0	0	0	0	0	3201
3.2	51264	0	0	0	0	0	0	3150
3.2	51408	0	0	0	0	0	0	3243
3.2	51552	0	0	0	0	0	0	3186
3.2	51696	0	0	0	0	0	0	3165
3.2	51840	0	0	0	0	0	0	3036
3.2	51984	0	0	0	0	0	0	3195
3.2	52128	0	0	0	0	0	0	3276
3.2	52272	0	0	0	0	0	0	3090
3.2	52416	0	0	0	0	0	0	3201
3.2	52560	0	0	0	0	0	0	3135
3.2	52704	0	0	0	0	0	0	3117
3.2	52848	0	0	0	0	0	0	2976
3.2	52992	0	0	0	0	0	0	3153
3.2	53136	0	0	0	0	0	0	3219
3.2	53280	0	0	0	0	0	0	3291
3.2	53424	0	0	0	0	0	0	3342
3.2	53568	0	0	0	0	0	0	3333
3.2	53712	0	0	0	0	0	0	3183
3.2	53856	0	0	0	0	0	0	3144
3.2	54000	0	0	0	0	0	0	3006
3.2	54144	0	0	0	0	0	0	3141
3.2	54288	0	0	0	0	0	0	3129
3.2	54432	0	0	0	0	0	0	3039
3.2	54576	0	0	0	0	0	0	3183
3.2	54720	0	0	0	0	0	0	3132
3.2	54864	0	0	0	0	0	0	3195
3.2	55008	0	0	0	0	0	0	3150
3.2	55152	0	0	0	0	0	0	3174
3.2	55296	0	0	0	0	0	0	3117
3.2	55440	0	0	0	0	0	0	3159
3.2	55584	0	0	0	0	0	0	3027
3.2	55728	0	0	0	0	0	0	3039
3.2	55872	0	0	0	0	0	0	3156
3.2	56016	0	0	0	0	0	0	3207
3.2	56160	0	0	0	0	0	0	3129
3.2	56304	0	0	0	0	0	0	3195
3.2	56448	0	0	0	0	0	0	3174
3.2	56592	0	0	0	0	0	0	3099
3.2	56736	0	0	0	0	0	0	3264
3.2	56880	0	0	0	0	0	0	3141
3.2	57024	0	0	0	0	0	0	3303
3.2	57168	0	0	0	0	0	0	3228
3.2	57312	0	0	0	0	0	0	3327
3.2	57456	0	0	0	0	0	0	3186
3.2	57600	0	0	0	0	0	0	3228
3.2	57744	0	0	0	0	0	0	3042
3.2	57888	0	0	0	0	0	0	3012
3.2	58032	0	0	0	0	0	0	3144
3.2	58176	0	0	0	0	0	0	3147
3.2	58320	0	0	0	0	0	0	3180
3.2	58464	0	0	0	0	0	0	3153
3.2	58608	0	0	0	0	0	0	2967
3.2	58752	0	0	0	0	0	0	3045
3.2	58896	0	0	0	0	0	0	3072
3.2	59040	0	0	0	0	0	0	3183
3.2	59184	0	0	0	0	0	0	3213
3.2	59328	0	0	0	0	0	0	3132
3.2	59472	0	0	0	0	0	0	3108
3.2	59616	0	0	0	0	0	0	3099
3.2	59760	0	0	0	0	0	0	3096
3.2	59904	0	0	0	0	0	0	3072
3.2	60048	0	0	0	0	0	0	3168
3.2	60192	0	0	0	0	0	0	2970
3.2	60336	0	0	0	0	0	0	3075
3.2	60480	0	0	0	0	0	0	3168
3.2	60624	0	0	0	0	0	0	3123
3.2	60768	0	0	0	0	0	0	3147
3.2	60912	0	0	0	0	0	0	3177
3.2	61056	0	0	0	0	0	0	3093
3.2	61200	0	0	0	0	0	0	3057
3.2	61344	0	0	0	0	0	0	3201
3.2	61488	0	0	0	0	0	0	3231
3.2	61632	0	0	0	0	0	0	3165
3.2	61776	0	0	0	0	0	0	3147
3.2	61920	0	0	0	0	0	0	3195
3.2	62064	0	0	0	0	0	0	3129
3.2	62208	0	0	0	0	0	0	3132
3.2	62352	0	0	0	0	0	0	3165
3.2	62496	0	0	0	0	0	0	3105
3.2	62640	0	0	0	0	0	0	3042
3.2	62784	0	0	0	0	0	0	3207
3.2	62928	0	0	0	0	0	0	3294
3.2	63072	0	0	0	0	0	0	3291
3.2	63216	0	0	0	0	0	0	3180
3.2	63360	0	0	0	0	0	0	3249
3.2	63504	0	0	0	0	0	0	3171
3.2	63648	0	0	0	0	0	0	3159
3.2	63792	0	0	0	0	0	0	3213
3.2	63936	0	0	0	0	0	0	3231
3.2	64080	0	0	0	0	0	0	3216
3.2	64224	0	0	0	0	0	0	3435
3.2	64368	0	0	0	0	0	0	3375
3.2	64512	0	0	0	0	0	0	3351
3.2	64656	0	0	0	0	0	0	3180
3.2	64800	0	0	0	0	0	0	3198
3.2	64944	0	0	0	0	0	0	3066
3.2	65088	0	0	0	0	0	0	3174
3.2	65232	0	0	0	0	0	0	3087
3.2	65376	0	0	0	0	0	0	3372
3.2	65520	0	0	0	0	0	0	3294
3.2	65664	0	0	0	0	0	0	3195
3.2	65808	0	0	0	0	0	0	3213
3.2	65952	0	0	0	0	0	0	3264
3.2	66096	0	0	0	0	0	0	3168
3.2	66240	0	0	0	0	0	0	3165
3.2	66384	0	0	0	0	0	0	3336
3.2	66528	0	0	0	0	0	0	3234
3.2	66672	0	0	0	0	0	0	3114
3.2	66816	0	0	0	0	0	0	3177
3.2	66960	0	0	0	0	0	0	3246
3.2	67104	0	0	0	0	0	0	3159
3.2	67248	0	0	0	0	0	0	3156
3.2	67392	0	0	0	0	0	0	3285
3.2	67536	0	0	0	0	0	0	3306
3.2	67680	0	0	0	0	0	0	3246
3.2	67824	0	0	0	0	0	0	3234
3.2	67968	0	0	0	0	0	0	3219
3.2	68112	0	0	0	0	0	0	3237
3.2	68256	0	0	0	0	0	0	3249
3.2	68400	0	0	0	0	0	0	3195
3.2	68544	0	0	0	0	0	0	3123
3.2	68688	0	0	0	0	0	0	3201
3.2	68832	0	0	0	0	0	0	3036
3.2	68976	0	0	0	0	0	0	3090
3.2	69120	0	0	0	0	0	0	2970
4.1	43344	0	51	0	51	51	477.521	2337
4.1	43488	0	43	0	43	43	269.36	2358
4.1	43632	0	38	0	38	38	150.223	2355
4.1	43776	0	35	0	35	35	201.283	2310
4.1	43920	0	26	0	26	26	183.224	2271
4.1	44064	0	21	0	21	21	81.1033	2076
4.1	44208	0	16	0	16	16	58.0923	2094
4.1	44352	0	12	0	12	12	94.1289	2097
4.1	44496	0	8	0	8	8	28.0479	2148
4.1	44640	0	6	0	6	6	53.0573	2265
4.1	44784	0	5	0	5	5	15.0222	2205
4.1	44928	0	3	0	3	3	15.0222	2310
4.1	45072	0	2	0	2	2	15.0222	2211
4.1	45216	0	0	0	0	0	0	2250
4.1	45360	0	0	0	0	0	0	2172
4.1	45504	0	0	0	0	0	0	2007
4.1	45648	0	0	0	0	0	0	2190
4.1	45792	0	0	0	0	0	0	2367
4.1	45936	0	0	0	0	0	0	2325
4.1	46080	0	0	0	0	0	0	2232
4.1	46224	0	0	0	0	0	0	2295
4.1	46368	0	0	0	0	0	0	2235
4.1	46512	0	0	0	0	0	0	2151
4.1	46656	0	0	0	0	0	0	2145
4.1	46800	0	0	0	0	0	0	2157
4.1	46944	0	0	0	0	0	0	2061
4.1	47088	0	0	0	0	0	0	2148
4.1	47232	0	0	0	0	0	0	2097
4.1	47376	0	0	0	0	0	0	2118
4.1	47520	0	0	0	0	0	0	2115
4.1	47664	0	0	0	0	0	0	2187
4.1	47808	0	0	0	0	0	0	2172
4.1	47952	0	0	0	0	0	0	2235
4.1	48096	0	0	0	0	0	0	2289
4.1	48240	0	0	0	0	0	0	2193
4.1	48384	0	0	0	0	0	0	2199
4.1	48528	0	0	0	0	0	0	2220
4.1	48672	0	0	0	0	0	0	2166
4.1	48816	0	0	0	0	0	0	2112
4.1	48960	0	0	0	0	0	0	1989
4.1	49104	0	0	0	0	0	0	2010
4.1	49248	0	0	0	0	0	0	2127
4.1	49392	0	0	0	0	0	0	2034
4.1	49536	0	0	0	0	0	0	1950
4.1	49680	0	0	0	0	0	0	2076
4.1	49824	0	0	0	0	0	0	2058
4.1	49968	0	0	0	0	0	0	2043
4.1	50112	0	0	0	0	0	0	2061
4.1	50256	0	0	0	0	0	0	2040
4.1	50400	0	0	0	0	0	0	2112
4.1	50544	0	0	0	0	0	0	2106
4.1	50688	0	0	0	0	0	0	2214
4.1	50832	0	0	0	0	0	0	2121
4.1	50976	0	0	0	0	0	0	2046
4.1	51120	0	0	0	0	0	0	2070
4.1	51264	0	0	0	0	0	0	1986
4.1	51408	0	0	0	0	0	0	2133
4.1	51552	0	0	0	0	0	0	2169
4.1	51696	0	0	0	0	0	0	2082
4.1	51840	0	0	0	0	0	0	2304
4.1	51984	0	0	0	0	0	0	2175
4.1	52128	0	0	0	0	0	0	2175
4.1	52272	0	0	0	0	0	0	2064
4.1	52416	0	0	0	0	0	0	2109
4.1	52560	0	0	0	0	0	0	2079
4.1	52704	0	0	0	0	0	0	2121
4.1	52848	0	0	0	0	0	0	2133
4.1	52992	0	0	0	0	0	0	2073
4.1	53136	0	0	0	0	0	0	2046
4.1	53280	0	0	0	0	0	0	1998
4.1	53424	0	0	0	0	0	0	2088
4.1	53568	0	0	0	0	0	0	2127
4.1	53712	0	0	0	0	0	0	2136
4.1	53856	0	0	0	0	0	0	2097
4.1	54000	0	0	0	0	0	0	2043
4.1	54144	0	0	0	0	0	0	2058
4.1	54288	0	0	0	0	0	0	2139
4.1	54432	0	0	0	0	0	0	2094
4.1	54576	0	0	0	0	0	0	2043
4.1	54720	0	0	0	0	0	0	1986
4.1	54864	0	0	0	0	0	0	2043
4.1	55008	0	0	0	0	0	0	2139
4.1	55152	0	0	0	0	0	0	2199
4.1	55296	0	0	0	0	0	0	2196
4.1	55440	0	0	0	0	0	0	2160
4.1	55584	0	0	0	0	0	0	2073
4.1	55728	0	0	0	0	0	0	2121
4.1	55872	0	0	0	0	0	0	2169
4.1	56016	0	0	0	0	0	0	2220
4.1	56160	0	0	0	0	0	0	2175
4.1	56304	0	0	0	0	0	0	2091
4.1	56448	0	0	0	0	0	0	1986
4.1	56592	0	0	0	0	0	0	2031
4.1	56736	0	0	0	0	0	0	2118
4.1	56880	0	0	0	0	0	0	1980
4.1	57024	0	0	0	0	0	0	2073
4.1	57168	0	0	0	0	0	0	2031
4.1	57312	0	0	0	0	0	0	2178
4.1	57456	0	0	0	0	0	0	2040
4.1	57600	0	0	0	0	0	0	2043
4.1	57744	0	0	0	0	0	0	2028
4.1	57888	0	0	0	0	0	0	1977
4.1	58032	0	0	0	0	0	0	1956
4.1	58176	0	0	0	0	0	0	2037
4.1	58320	0	0	0	0	0	0	2058
4.1	58464	0	0	0	0	0	0	2079
4.1	58608	0	0	0	0	0	0	2082
4.1	58752	0	0	0	0	0	0	1941
4.1	58896	0	0	0	0	0	0	1986
4.1	59040	0	0	0	0	0	0	2115
4.1	59184	0	0	0	0	0	0	2067
4.1	59328	0	0	0	0	0	0	2070
4.1	59472	0	0	0	0	0	0	2025
4.1	59616	0	0	0	0	0	0	2049
4.1	59760	0	0	0	0	0	0	2019
4.1	59904	0	0	0	0	0	0	2073
4.1	60048	0	0	0	0	0	0	2016
4.1	60192	0	0	0	0	0	0	2088
4.1	60336	0	0	0	0	0	0	2175
4.1	60480	0	0	0	0	0	0	2112
4.1	60624	0	0	0	0	0	0	2109
4.1	60768	0	0	0	0	0	0	2154
4.1	60912	0	0	0	0	0	0	2220
4.1	61056	0	0	0	0	0	0	2235
4.1	61200	0	0	0	0	0	0	2181
4.1	61344	0	0	0	0	0	0	2208
4.1	61488	0	0	0	0	0	0	2049
4.1	61632	0	0	0	0	0	0	2097
4.1	61776	0	0	0	0	0	0	2061
4.1	61920	0	0	0	0	0	0	1974
4.1	62064	0	0	0	0	0	0	1902
4.1	62208	0	0	0	0	0	0	2085
4.1	62352	0	0	0	0	0	0	2256
4.1	62496	0	0	0	0	0	0	2154
4.1	62640	0	0	0	0	0	0	1989
4.1	62784	0	0	0	0	0	0	2106
4.1	62928	0	0	0	0	0	0	2196
4.1	63072	0	0	0	0	0	0	2172
4.1	63216	0	0	0	0	0	0	2238
4.1	63360	0	0	0	0	0	0	2118
4.1	63504	0	0	0	0	0	0	2094
4.1	63648	0	0	0	0	0	0	2187
4.1	63792	0	0	0	0	0	0	2112
4.1	63936	0	0	0	0	0	0	2166
4.1	64080	0	0	0	0	0	0	2178
4.1	64224	0	0	0	0	0	0	2211
4.1	64368	0	0	0	0	0	0	2223
4.1	64512	0	0	0	0	0	0	2121
4.1	64656	0	0	0	0	0	0	2016
4.1	64800	0	0	0	0	0	0	1971
4.1	64944	0	0	0	0	0	0	2133
4.1	65088	0	0	0	0	0	0	2124
4.1	65232	0	0	0	0	0	0	2073
4.1	65376	0	0	0	0	0	0	2034
4.1	65520	0	0	0	0	0	0	1995
4.1	65664	0	0	0	0	0	0	2100
4.1	65808	0	0	0	0	0	0	2205
4.1	65952	0	0	0	0	0	0	2049
4.1	66096	0	0	0	0	0	0	1992
4.1	66240	0	0	0	0	0	0	2091
4.1	66384	0	0	0	0	0	0	2169
4.1	66528	0	0	0	0	0	0	2166
4.1	66672	0	0	0	0	0	0	2055
4.1	66816	0	0	0	0	0	0	2064
4.1	66960	0	0	0	0	0	0	2040
4.1	67104	0	0	0	0	0	0	2115
4.1	67248	0	0	0	0	0	0	2190
4.1	67392	0	0	0	0	0	0	2106
4.1	67536	0	0	0	0	0	0	2067
4.1	67680	0	0	0	0	0	0	2085
4.1	67824	0	0	0	0	0	0	2190
4.1	67968	0	0	0	0	0	0	2118
4.1	68112	0	0	0	0	0	0	2121
4.1	68256	0	0	0	0	0	0	2091
4.1	68400	0	0	0	0	0	0	2163
4.1	68544	0	0	0	0	0	0	2175
4.1	68688	0	0	0	0	0	0	2151
4.1	68832	0	0	0	0	0	0	2118
4.1	68976	0	0	0	0	0	0	2133
4.1	69120	0	0	0	0	0	0	2208
4.2	43344	0	29	0	29	29	153.272	1992
4.2	43488	0	26	0	26	26	180.267	2004
4.2	43632	0	24	0	24	24	121.226	1920
4.2	43776	0	18	0	18	18	103.164	1986
4.2	43920	0	14	0	14	14	88.1417	2010
4.2	44064	0	12	0	12	12	65.1307	2013
4.2	44208	0	11	0	11	11	54.1004	1887
4.2	44352	0	10	0	10	10	60.0917	1872
4.2	44496	0	7	0	7	7	43.0701	1878
4.2	44640	0	5	0	5	5	43.0701	1923
4.2	44784	0	5	0	5	5	43.0701	2067
4.2	44928	0	4	0	4	4	13.0256	2034
4.2	45072	0	4	0	4	4	13.0256	1932
4.2	45216	0	4	0	4	4	43.0701	2010
4.2	45360	0	4	0	4	4	15.0222	1968
4.2	45504	0	3	0	3	3	13.0256	1845
4.2	45648	0	2	0	2	2	15.0222	1872
4.2	45792	0	0	0	0	0	0	1890
4.2	45936	0	0	0	0	0	0	1863
4.2	46080	0	0	0	0	0	0	1881
4.2	46224	0	0	0	0	0	0	1773
4.2	46368	0	0	0	0	0	0	1761
4.2	46512	0	0	0	0	0	0	1770
4.2	46656	0	0	0	0	0	0	1854
4.2	46800	0	0	0	0	0	0	1884
4.2	46944	0	0	0	0	0	0	1875
4.2	47088	0	0	0	0	0	0	1800
4.2	47232	0	0	0	0	0	0	1839
4.2	47376	0	0	0	0	0	0	1983
4.2	47520	0	0	0	0	0	0	1884
4.2	47664	0	0	0	0	0	0	1965
4.2	47808	0	0	0	0	0	0	1830
4.2	47952	0	0	0	0	0	0	1794
4.2	48096	0	0	0	0	0	0	1947
4.2	48240	0	0	0	0	0	0	1983
4.2	48384	0	0	0	0	0	0	1938
4.2	48528	0	0	0	0	0	0	1944
4.2	48672	0	0	0	0	0	0	1833
4.2	48816	0	0	0	0	0	0	1905
4.2	48960	0	0	0	0	0	0	1893
4.2	49104	0	0	0	0	0	0	1872
4.2	49248	0	0	0	0	0	0	1887
4.2	49392	0	0	0	0	0	0	1827
4.2	49536	0	0	0	0	0	0	1881
4.2	49680	0	0	0	0	0	0	1995
4.2	49824	0	0	0	0	0	0	1875
4.2	49968	0	0	0	0	0	0	1851
4.2	50112	0	0	0	0	0	0	1956
4.2	50256	0	0	0	0	0	0	1956
4.2	50400	0	0	0	0	0	0	1983
4.2	50544	0	0	0	0	0	0	1836
4.2	50688	0	0	0	0	0	0	1836
4.2	50832	0	0	0	0	0	0	1980
4.2	50976	0	0	0	0	0	0	1917
4.2	51120	0	0	0	0	0	0	2043
4.2	51264	0	0	0	0	0	0	1962
4.2	51408	0	0	0	0	0	0	1950
4.2	51552	0	0	0	0	0	0	1956
4.2	51696	0	0	0	0	0	0	1941
4.2	51840	0	0	0	0	0	0	1815
4.2	51984	0	0	0	0	0	0	1965
4.2	52128	0	0	0	0	0	0	1980
4.2	52272	0	0	0	0	0	0	1935
4.2	52416	0	0	0	0	0	0	1983
4.2	52560	0	0	0	0	0	0	2064
4.2	52704	0	0	0	0	0	0	2085
4.2	52848	0	0	0	0	0	0	1992
4.2	52992	0	0	0	0	0	0	1836
4.2	53136	0	0	0	0	0	0	1842
4.2	53280	0	0	0	0	0	0	1839
4.2	53424	0	0	0	0	0	0	1872
4.2	53568	0	0	0	0	0	0	1971
4.2	53712	0	0	0	0	0	0	1896
4.2	53856	0	0	0	0	0	0	1869
4.2	54000	0	0	0	0	0	0	1875
4.2	54144	0	0	0	0	0	0	1848
4.2	54288	0	0	0	0	0	0	1845
4.2	54432	0	0	0	0	0	0	1920
4.2	54576	0	0	0	0	0	0	1941
4.2	54720	0	0	0	0	0	0	1932
4.2	54864	0	0	0	0	0	0	1962
4.2	55008	0	0	0	0	0	0	1989
4.2	55152	0	0	0	0	0	0	1998
4.2	55296	0	0	0	0	0	0	1851
4.2	55440	0	0	0	0	0	0	1851
4.2	55584	0	0	0	0	0	0	1806
4.2	55728	0	0	0	0	0	0	1917
4.2	55872	0	0	0	0	0	0	1923
4.2	56016	0	0	0	0	0	0	1932
4.2	56160	0	0	0	0	0	0	1905
4.2	56304	0	0	0	0	0	0	1920
4.2	56448	0	0	0	0	0	0	1932
4.2	56592	0	0	0	0	0	0	1875
4.2	56736	0	0	0	0	0	0	1842
4.2	56880	0	0	0	0	0	0	1899
4.2	57024	0	0	0	0	0	0	1929
4.2	57168	0	0	0	0	0	0	2037
4.2	57312	0	0	0	0	0	0	2058
4.2	57456	0	0	0	0	0	0	2022
4.2	57600	0	0	0	0	0	0	2037
4.2	57744	0	0	0	0	0	0	2016
4.2	57888	0	0	0	0	0	0	1956
4.2	58032	0	0	0	0	0	0	1830
4.2	58176	0	0	0	0	0	0	1860
4.2	58320	0	0	0	0	0	0	1920
4.2	58464	0	0	0	0	0	0	1875
4.2	58608	0	0	0	0	0	0	1758
4.2	58752	0	0	0	0	0	0	1884
4.2	58896	0	0	0	0	0	0	1932
4.2	59040	0	0	0	0	0	0	1890
4.2	59184	0	0	0	0	0	0	1854
4.2	59328	0	0	0	0	0	0	1908
4.2	59472	0	0	0	0	0	0	1947
4.2	59616	0	0	0	0	0	0	1881
4.2	59760	0	0	0	0	0	0	1869
4.2	59904	0	0	0	0	0	0	1854
4.2	60048	0	0	0	0	0	0	1830
4.2	60192	0	0	0	0	0	0	1875
4.2	60336	0	0	0	0	0	0	1899
4.2	60480	0	0	0	0	0	0	1878
4.2	60624	0	0	0	0	0	0	1806
4.2	60768	0	0	0	0	0	0	1803
4.2	60912	0	0	0	0	0	0	1911
4.2	61056	0	0	0	0	0	0	1854
4.2	61200	0	0	0	0	0	0	1806
4.2	61344	0	0	0	0	0	0	1872
4.2	61488	0	0	0	0	0	0	1980
4.2	61632	0	0	0	0	0	0	1953
4.2	61776	0	0	0	0	0	0	2016
4.2	61920	0	0	0	0	0	0	1992
4.2	62064	0	0	0	0	0	0	2064
4.2	62208	0	0	0	0	0	0	1953
4.2	62352	0	0	0	0	0	0	1854
4.2	62496	0	0	0	0	0	0	1842
4.2	62640	0	0	0	0	0	0	1863
4.2	62784	0	0	0	0	0	0	1827
4.2	62928	0	0	0	0	0	0	1854
4.2	63072	0	0	0	0	0	0	1887
4.2	63216	0	0	0	0	0	0	1950
4.2	63360	0	0	0	0	0	0	1980
4.2	63504	0	0	0	0	0	0	1965
4.2	63648	0	0	0	0	0	0	1962
4.2	63792	0	0	0	0	0	0	1839
4.2	63936	0	0	0	0	0	0	1899
4.2	64080	0	0	0	0	0	0	1776
4.2	64224	0	0	0	0	0	0	1800
4.2	64368	0	0	0	0	0	0	1893
4.2	64512	0	0	0	0	0	0	1902
4.2	64656	0	0	0	0	0	0	1893
4.2	64800	0	0	0	0	0	0	1833
4.2	64944	0	0	0	0	0	0	1878
4.2	65088	0	0	0	0	0	0	1938
4.2	65232	0	0	0	0	0	0	1857
4.2	65376	0	0	0	0	0	0	1926
4.2	65520	0	0	0	0	0	0	1953
4.2	65664	0	0	0	0	0	0	1968
4.2	65808	0	0	0	0	0	0	1962
4.2	65952	0	0	0	0	0	0	1935
4.2	66096	0	0	0	0	0	0	2031
4.2	66240	0	0	0	0	0	0	1959
4.2	66384	0	0	0	0	0	0	1959
4.2	66528	0	0	0	0	0	0	1836
4.2	66672	0	0	0	0	0	0	1734
4.2	66816	0	0	0	0	0	0	1809
4.2	66960	0	0	0	0	0	0	1872
4.2	67104	0	0	0	0	0	0	1941
4.2	67248	0	0	0	0	0	0	1812
4.2	67392	0	0	0	0	0	0	1920
4.2	67536	0	0	0	0	0	0	1989
4.2	67680	0	0	0	0	0	0	1974
4.2	67824	0	0	0	0	0	0	1815
4.2	67968	0	0	0	0	0	0	1827
4.2	68112	0	0	0	0	0	0	1866
4.2	68256	0	0	0	0	0	0	1851
4.2	68400	0	0	0	0	0	0	1773
4.2	68544	0	0	0	0	0	0	1839
4.2	68688	0	0	0	0	0	0	1917
4.2	68832	0	0	0	0	0	0	1947
4.2	68976	0	0	0	0	0	0	1959
4.2	69120	0	0	0	0	0	0	1923
5.1	43344	0	66	0	66	66	1.33333	4134
5.1	43488	0	60	0	60	60	1.33333	4131
5.1	43632	0	42	0	42	42	1.33333	4179
5.1	43776	0	37	0	37	37	1.33333	4050
5.1	43920	0	30	0	30	30	0	3972
5.1	44064	0	23	0	23	23	0	4080
5.1	44208	0	19	0	19	19	0	3960
5.1	44352	0	14	0	14	14	0	4050
5.1	44496	0	10	0	10	10	0	4050
5.1	44640	0	5	0	5	5	0	4011
5.1	44784	0	4	0	4	4	0	4104
5.1	44928	0	3	0	3	3	0	4137
5.1	45072	0	1	0	1	1	0	4089
5.1	45216	0	0	0	0	0	0	4128
5.1	45360	0	0	0	0	0	0	4077
5.1	45504	0	0	0	0	0	0	4224
5.1	45648	0	0	0	0	0	0	4212
5.1	45792	0	0	0	0	0	0	4230
5.1	45936	0	0	0	0	0	0	4143
5.1	46080	0	0	0	0	0	0	4092
5.1	46224	0	0	0	0	0	0	4131
5.1	46368	0	0	0	0	0	0	3969
5.1	46512	0	0	0	0	0	0	4059
5.1	46656	0	0	0	0	0	0	4164
5.1	46800	0	0	0	0	0	0	4128
5.1	46944	0	0	0	0	0	0	4146
5.1	47088	0	0	0	0	0	0	4038
5.1	47232	0	0	0	0	0	0	4041
5.1	47376	0	0	0	0	0	0	4020
5.1	47520	0	0	0	0	0	0	4155
5.1	47664	0	0	0	0	0	0	4170
5.1	47808	0	0	0	0	0	0	4155
5.1	47952	0	0	0	0	0	0	4038
5.1	48096	0	0	0	0	0	0	4191
5.1	48240	0	0	0	0	0	0	4035
5.1	48384	0	0	0	0	0	0	4032
5.1	48528	0	0	0	0	0	0	4149
5.1	48672	0	0	0	0	0	0	3999
5.1	48816	0	0	0	0	0	0	4164
5.1	48960	0	0	0	0	0	0	4077
5.1	49104	0	0	0	0	0	0	4164
5.1	49248	0	0	0	0	0	0	4071
5.1	49392	0	0	0	0	0	0	4179
5.1	49536	0	0	0	0	0	0	4158
5.1	49680	0	0	0	0	0	0	4119
5.1	49824	0	0	0	0	0	0	4206
5.1	49968	0	0	0	0	0	0	4203
5.1	50112	0	0	0	0	0	0	4098
5.1	50256	0	0	0	0	0	0	3978
5.1	50400	0	0	0	0	0	0	4140
5.1	50544	0	0	0	0	0	0	4077
5.1	50688	0	0	0	0	0	0	4041
5.1	50832	0	0	0	0	0	0	4116
5.1	50976	0	0	0	0	0	0	3948
5.1	51120	0	0	0	0	0	0	4143
5.1	51264	0	0	0	0	0	0	4122
5.1	51408	0	0	0	0	0	0	3921
5.1	51552	0	0	0	0	0	0	3999
5.1	51696	0	0	0	0	0	0	4125
5.1	51840	0	0	0	0	0	0	3996
5.1	51984	0	0	0	0	0	0	3843
5.1	52128	0	0	0	0	0	0	3987
5.1	52272	0	0	0	0	0	0	3933
5.1	52416	0	0	0	0	0	0	4050
5.1	52560	0	0	0	0	0	0	3957
5.1	52704	0	0	0	0	0	0	4161
5.1	52848	0	0	0	0	0	0	4089
5.1	52992	0	0	0	0	0	0	4059
5.1	53136	0	0	0	0	0	0	4170
5.1	53280	0	0	0	0	0	0	4173
5.1	53424	0	0	0	0	0	0	4095
5.1	53568	0	0	0	0	0	0	4131
5.1	53712	0	0	0	0	0	0	4218
5.1	53856	0	0	0	0	0	0	4113
5.1	54000	0	0	0	0	0	0	3987
5.1	54144	0	0	0	0	0	0	4188
5.1	54288	0	0	0	0	0	0	4203
5.1	54432	0	0	0	0	0	0	4290
5.1	54576	0	0	0	0	0	0	4044
5.1	54720	0	0	0	0	0	0	4164
5.1	54864	0	0	0	0	0	0	4131
5.1	55008	0	0	0	0	0	0	4203
5.1	55152	0	0	0	0	0	0	4008
5.1	55296	0	0	0	0	0	0	4296
5.1	55440	0	0	0	0	0	0	4209
5.1	55584	0	0	0	0	0	0	4110
5.1	55728	0	0	0	0	0	0	4020
5.1	55872	0	0	0	0	0	0	3978
5.1	56016	0	0	0	0	0	0	4146
5.1	56160	0	0	0	0	0	0	4017
5.1	56304	0	0	0	0	0	0	3894
5.1	56448	0	0	0	0	0	0	3933
5.1	56592	0	0	0	0	0	0	3852
5.1	56736	0	0	0	0	0	0	3948
5.1	56880	0	0	0	0	0	0	4080
5.1	57024	0	0	0	0	0	0	4089
5.1	57168	0	0	0	0	0	0	4077
5.1	57312	0	0	0	0	0	0	4011
5.1	57456	0	0	0	0	0	0	4137
5.1	57600	0	0	0	0	0	0	3789
5.1	57744	0	0	0	0	0	0	4002
5.1	57888	0	0	0	0	0	0	4017
5.1	58032	0	0	0	0	0	0	4020
5.1	58176	0	0	0	0	0	0	4050
5.1	58320	0	0	0	0	0	0	4014
5.1	58464	0	0	0	0	0	0	4095
5.1	58608	0	0	0	0	0	0	3963
5.1	58752	0	0	0	0	0	0	4167
5.1	58896	0	0	0	0	0	0	4032
5.1	59040	0	0	0	0	0	0	3993
5.1	59184	0	0	0	0	0	0	4080
5.1	59328	0	0	0	0	0	0	4005
5.1	59472	0	0	0	0	0	0	4176
5.1	59616	0	0	0	0	0	0	4065
5.1	59760	0	0	0	0	0	0	4017
5.1	59904	0	0	0	0	0	0	4065
5.1	60048	0	0	0	0	0	0	4056
5.1	60192	0	0	0	0	0	0	4047
5.1	60336	0	0	0	0	0	0	4017
5.1	60480	0	0	0	0	0	0	3975
5.1	60624	0	0	0	0	0	0	4104
5.1	60768	0	0	0	0	0	0	4155
5.1	60912	0	0	0	0	0	0	4233
5.1	61056	0	0	0	0	0	0	4134
5.1	61200	0	0	0	0	0	0	4050
5.1	61344	0	0	0	0	0	0	4107
5.1	61488	0	0	0	0	0	0	4137
5.1	61632	0	0	0	0	0	0	4107
5.1	61776	0	0	0	0	0	0	4104
5.1	61920	0	0	0	0	0	0	3987
5.1	62064	0	0	0	0	0	0	4047
5.1	62208	0	0	0	0	0	0	4050
5.1	62352	0	0	0	0	0	0	4113
5.1	62496	0	0	0	0	0	0	4044
5.1	62640	0	0	0	0	0	0	4032
5.1	62784	0	0	0	0	0	0	4140
5.1	62928	0	0	0	0	0	0	4014
5.1	63072	0	0	0	0	0	0	3993
5.1	63216	0	0	0	0	0	0	4044
5.1	63360	0	0	0	0	0	0	4209
5.1	63504	0	0	0	0	0	0	4173
5.1	63648	0	0	0	0	0	0	4323
5.1	63792	0	0	0	0	0	0	4113
5.1	63936	0	0	0	0	0	0	4047
5.1	64080	0	0	0	0	0	0	4071
5.1	64224	0	0	0	0	0	0	4272
5.1	64368	0	0	0	0	0	0	4305
5.1	64512	0	0	0	0	0	0	4212
5.1	64656	0	0	0	0	0	0	4185
5.1	64800	0	0	0	0	0	0	4098
5.1	64944	0	0	0	0	0	0	4083
5.1	65088	0	0	0	0	0	0	4107
5.1	65232	0	0	0	0	0	0	4110
5.1	65376	0	0	0	0	0	0	4224
5.1	65520	0	0	0	0	0	0	4077
5.1	65664	0	0	0	0	0	0	4116
5.1	65808	0	0	0	0	0	0	4155
5.1	65952	0	0	0	0	0	0	4239
5.1	66096	0	0	0	0	0	0	4185
5.1	66240	0	0	0	0	0	0	4095
5.1	66384	0	0	0	0	0	0	4140
5.1	66528	0	0	0	0	0	0	4113
5.1	66672	0	0	0	0	0	0	4101
5.1	66816	0	0	0	0	0	0	4128
5.1	66960	0	0	0	0	0	0	4131
5.1	67104	0	0	0	0	0	0	4140
5.1	67248	0	0	0	0	0	0	3972
5.1	67392	0	0	0	0	0	0	4026
5.1	67536	0	0	0	0	0	0	4137
5.1	67680	0	0	0	0	0	0	4101
5.1	67824	0	0	0	0	0	0	4002
5.1	67968	0	0	0	0	0	0	3837
5.1	68112	0	0	0	0	0	0	3759
5.1	68256	0	0	0	0	0	0	3882
5.1	68400	0	0	0	0	0	0	3903
5.1	68544	0	0	0	0	0	0	3951
5.1	68688	0	0	0	0	0	0	4005
5.1	68832	0	0	0	0	0	0	4134
5.1	68976	0	0	0	0	0	0	4017
5.1	69120	0	0	0	0	0	0	4032
6.3	43344	524	2680	31	2649	3204	57652.8	12664
6.3	43488	409	2429	19	2410	2838	49383.7	12221
6.3	43632	376	2170	30	2140	2546	45735.5	11983
6.3	43776	364	1912	16	1896	2276	41314.5	12093
6.3	43920	365	1698	1	1697	2063	35683.1	11803
6.3	44064	284	1519	11	1508	1803	31316.8	11782
6.3	44208	282	1317	7	1310	1599	28369.6	11032
6.3	44352	237	1135	0	1135	1372	23880.9	11095
6.3	44496	258	978	10	968	1236	22954.3	10936
6.3	44640	210	855	8	847	1065	18852.2	10674
6.3	44784	177	761	1	760	938	16324.3	10678
6.3	44928	124	656	0	656	780	13608.3	10331
6.3	45072	106	545	0	545	651	10849.5	9930
6.3	45216	111	465	2	463	576	10021	9659
6.3	45360	95	386	0	386	481	9135.36	9783
6.3	45504	97	306	0	306	403	8467.84	9586
6.3	45648	62	235	0	235	297	5769.21	9643
6.3	45792	76	185	4	181	261	6147.99	9812
6.3	45936	61	136	1	135	197	4479.47	9846
6.3	46080	58	106	0	106	164	3896.27	9632
6.3	46224	58	82	1	81	140	3906	9326
6.3	46368	37	52	0	52	89	2335.63	9415
6.3	46512	32	38	0	38	70	1973.48	9450
6.3	46656	20	27	0	27	47	1369.35	9505
6.3	46800	21	21	0	21	42	1299.3	9328
6.3	46944	17	14	0	14	31	969.173	9293
6.3	47088	5	15	6	9	20	631.109	9273
6.3	47232	8	6	0	6	14	505.059	9187
6.3	47376	2	3	0	3	5	126.011	9098
6.3	47520	2	1	0	1	3	126.011	9290
6.3	47664	4	0	0	0	4	252.021	9206
6.3	47808	1	0	0	0	1	65.0051	9248
6.3	47952	0	0	0	0	0	0	9346
6.3	48096	0	0	0	0	0	0	9436
6.3	48240	0	0	0	0	0	0	9244
6.3	48384	0	0	0	0	0	0	9558
6.3	48528	0	0	0	0	0	0	9333
6.3	48672	0	0	0	0	0	0	9270
6.3	48816	0	0	0	0	0	0	9576
6.3	48960	0	0	0	0	0	0	9543
6.3	49104	0	0	0	0	0	0	9351
6.3	49248	0	0	0	0	0	0	9480
6.3	49392	0	0	0	0	0	0	9477
6.3	49536	0	0	0	0	0	0	9525
6.3	49680	0	0	0	0	0	0	9651
6.3	49824	0	0	0	0	0	0	9621
6.3	49968	0	0	0	0	0	0	9468
6.3	50112	0	0	0	0	0	0	9267
6.3	50256	0	0	0	0	0	0	9474
6.3	50400	0	0	0	0	0	0	9489
6.3	50544	0	0	0	0	0	0	9585
6.3	50688	0	0	0	0	0	0	9678
6.3	50832	0	0	0	0	0	0	9702
6.3	50976	0	0	0	0	0	0	9552
6.3	51120	0	0	0	0	0	0	9750
6.3	51264	0	0	0	0	0	0	9669
6.3	51408	0	0	0	0	0	0	9729
6.3	51552	0	0	0	0	0	0	9807
6.3	51696	0	0	0	0	0	0	9747
6.3	51840	0	0	0	0	0	0	9633
6.3	51984	0	0	0	0	0	0	9936
6.3	52128	0	0	0	0	0	0	9813
6.3	52272	0	0	0	0	0	0	9522
6.3	52416	0	0	0	0	0	0	9519
6.3	52560	0	0	0	0	0	0	9585
6.3	52704	0	0	0	0	0	0	9609
6.3	52848	0	0	0	0	0	0	9729
6.3	52992	0	0	0	0	0	0	9627
6.3	53136	0	0	0	0	0	0	9732
6.3	53280	0	0	0	0	0	0	9723
6.3	53424	0	0	0	0	0	0	9729
6.3	53568	0	0	0	0	0	0	9882
6.3	53712	0	0	0	0	0	0	9891
6.3	53856	0	0	0	0	0	0	9780
6.3	54000	0	0	0	0	0	0	9786
6.3	54144	0	0	0	0	0	0	9927
6.3	54288	0	0	0	0	0	0	9684
6.3	54432	0	0	0	0	0	0	9885
6.3	54576	0	0	0	0	0	0	10119
6.3	54720	0	0	0	0	0	0	9936
6.3	54864	0	0	0	0	0	0	10065
6.3	55008	0	0	0	0	0	0	9978
6.3	55152	0	0	0	0	0	0	9762
6.3	55296	0	0	0	0	0	0	9897
6.3	55440	0	0	0	0	0	0	9936
6.3	55584	0	0	0	0	0	0	9894
6.3	55728	0	0	0	0	0	0	10125
6.3	55872	0	0	0	0	0	0	10053
6.3	56016	0	0	0	0	0	0	9852
6.3	56160	0	0	0	0	0	0	9936
6.3	56304	0	0	0	0	0	0	10098
6.3	56448	0	0	0	0	0	0	9996
6.3	56592	0	0	0	0	0	0	9606
6.3	56736	0	0	0	0	0	0	9693
6.3	56880	0	0	0	0	0	0	9924
6.3	57024	0	0	0	0	0	0	10002
6.3	57168	0	0	0	0	0	0	9927
6.3	57312	0	0	0	0	0	0	10047
6.3	57456	0	0	0	0	0	0	9831
6.3	57600	0	0	0	0	0	0	9954
6.3	57744	0	0	0	0	0	0	10029
6.3	57888	0	0	0	0	0	0	9879
6.3	58032	0	0	0	0	0	0	9915
6.3	58176	0	0	0	0	0	0	9735
6.3	58320	0	0	0	0	0	0	9867
6.3	58464	0	0	0	0	0	0	9732
6.3	58608	0	0	0	0	0	0	9708
6.3	58752	0	0	0	0	0	0	9747
6.3	58896	0	0	0	0	0	0	9582
6.3	59040	0	0	0	0	0	0	9798
6.3	59184	0	0	0	0	0	0	9828
6.3	59328	0	0	0	0	0	0	9651
6.3	59472	0	0	0	0	0	0	9672
6.3	59616	0	0	0	0	0	0	9561
6.3	59760	0	0	0	0	0	0	9876
6.3	59904	0	0	0	0	0	0	9822
6.3	60048	0	0	0	0	0	0	9741
6.3	60192	0	0	0	0	0	0	9645
6.3	60336	0	0	0	0	0	0	9738
6.3	60480	0	0	0	0	0	0	10047
6.3	60624	0	0	0	0	0	0	9960
6.3	60768	0	0	0	0	0	0	9831
6.3	60912	0	0	0	0	0	0	9849
6.3	61056	0	0	0	0	0	0	9633
6.3	61200	0	0	0	0	0	0	9672
6.3	61344	0	0	0	0	0	0	9720
6.3	61488	0	0	0	0	0	0	9711
6.3	61632	0	0	0	0	0	0	9675
6.3	61776	0	0	0	0	0	0	9780
6.3	61920	0	0	0	0	0	0	9666
6.3	62064	0	0	0	0	0	0	9579
6.3	62208	0	0	0	0	0	0	9606
6.3	62352	0	0	0	0	0	0	9813
6.3	62496	0	0	0	0	0	0	9870
6.3	62640	0	0	0	0	0	0	9858
6.3	62784	0	0	0	0	0	0	9771
6.3	62928	0	0	0	0	0	0	9795
6.3	63072	0	0	0	0	0	0	9477
6.3	63216	0	0	0	0	0	0	9870
6.3	63360	0	0	0	0	0	0	9714
6.3	63504	0	0	0	0	0	0	9732
6.3	63648	0	0	0	0	0	0	9609
6.3	63792	0	0	0	0	0	0	9645
6.3	63936	0	0	0	0	0	0	9948
6.3	64080	0	0	0	0	0	0	9744
6.3	64224	0	0	0	0	0	0	9543
6.3	64368	0	0	0	0	0	0	9432
6.3	64512	0	0	0	0	0	0	9798
6.3	64656	0	0	0	0	0	0	9774
6.3	64800	0	0	0	0	0	0	9948
6.3	64944	0	0	0	0	0	0	9795
6.3	65088	0	0	0	0	0	0	9750
6.3	65232	0	0	0	0	0	0	9429
6.3	65376	0	0	0	0	0	0	9453
6.3	65520	0	0	0	0	0	0	9321
6.3	65664	0	0	0	0	0	0	9501
6.3	65808	0	0	0	0	0	0	9597
6.3	65952	0	0	0	0	0	0	9777
6.3	66096	0	0	0	0	0	0	9837
6.3	66240	0	0	0	0	0	0	9870
6.3	66384	0	0	0	0	0	0	9771
6.3	66528	0	0	0	0	0	0	9627
6.3	66672	0	0	0	0	0	0	9570
6.3	66816	0	0	0	0	0	0	9492
6.3	66960	0	0	0	0	0	0	9474
6.3	67104	0	0	0	0	0	0	9645
6.3	67248	0	0	0	0	0	0	9711
6.3	67392	0	0	0	0	0	0	9639
6.3	67536	0	0	0	0	0	0	9972
6.3	67680	0	0	0	0	0	0	9885
6.3	67824	0	0	0	0	0	0	9948
6.3	67968	0	0	0	0	0	0	9678
6.3	68112	0	0	0	0	0	0	9660
6.3	68256	0	0	0	0	0	0	9891
6.3	68400	0	0	0	0	0	0	9837
6.3	68544	0	0	0	0	0	0	10011
6.3	68688	0	0	0	0	0	0	9885
6.3	68832	0	0	0	0	0	0	9906
6.3	68976	0	0	0	0	0	0	9777
6.3	69120	0	0	0	0	0	0	9657
7.3	43344	0	33	0	33	33	299.709	1041
7.3	43488	0	28	0	28	28	236.575	1113
7.3	43632	0	28	0	28	28	252.535	1083
7.3	43776	0	24	0	24	24	190.455	1107
7.3	43920	0	22	0	22	22	175.432	1134
7.3	44064	0	15	0	15	15	113.241	1131
7.3	44208	0	10	0	10	10	78.1551	1062
7.3	44352	0	5	0	5	5	37.0828	1128
7.3	44496	0	5	0	5	5	37.0828	1080
7.3	44640	0	5	0	5	5	37.0828	1080
7.3	44784	0	1	0	1	1	0	1044
7.3	44928	0	1	0	1	1	0	1008
7.3	45072	0	1	0	1	1	0	1131
7.3	45216	0	1	0	1	1	0	1128
7.3	45360	0	1	0	1	1	0	1164
7.3	45504	0	0	0	0	0	0	1092
7.3	45648	0	0	0	0	0	0	1029
7.3	45792	0	0	0	0	0	0	1038
7.3	45936	0	0	0	0	0	0	1149
7.3	46080	0	0	0	0	0	0	1116
7.3	46224	0	0	0	0	0	0	1179
7.3	46368	0	0	0	0	0	0	1074
7.3	46512	0	0	0	0	0	0	1065
7.3	46656	0	0	0	0	0	0	1017
7.3	46800	0	0	0	0	0	0	1047
7.3	46944	0	0	0	0	0	0	1131
7.3	47088	0	0	0	0	0	0	1080
7.3	47232	0	0	0	0	0	0	1116
7.3	47376	0	0	0	0	0	0	1209
7.3	47520	0	0	0	0	0	0	1083
7.3	47664	0	0	0	0	0	0	1098
7.3	47808	0	0	0	0	0	0	1128
7.3	47952	0	0	0	0	0	0	1215
7.3	48096	0	0	0	0	0	0	1143
7.3	48240	0	0	0	0	0	0	1101
7.3	48384	0	0	0	0	0	0	1185
7.3	48528	0	0	0	0	0	0	1245
7.3	48672	0	0	0	0	0	0	1089
7.3	48816	0	0	0	0	0	0	1173
7.3	48960	0	0	0	0	0	0	1038
7.3	49104	0	0	0	0	0	0	1074
7.3	49248	0	0	0	0	0	0	1065
7.3	49392	0	0	0	0	0	0	1065
7.3	49536	0	0	0	0	0	0	1011
7.3	49680	0	0	0	0	0	0	1092
7.3	49824	0	0	0	0	0	0	1059
7.3	49968	0	0	0	0	0	0	1065
7.3	50112	0	0	0	0	0	0	1080
7.3	50256	0	0	0	0	0	0	1110
7.3	50400	0	0	0	0	0	0	1149
7.3	50544	0	0	0	0	0	0	1164
7.3	50688	0	0	0	0	0	0	1119
7.3	50832	0	0	0	0	0	0	1071
7.3	50976	0	0	0	0	0	0	1029
7.3	51120	0	0	0	0	0	0	1083
7.3	51264	0	0	0	0	0	0	1089
7.3	51408	0	0	0	0	0	0	1062
7.3	51552	0	0	0	0	0	0	1080
7.3	51696	0	0	0	0	0	0	1104
7.3	51840	0	0	0	0	0	0	1071
7.3	51984	0	0	0	0	0	0	1140
7.3	52128	0	0	0	0	0	0	1080
7.3	52272	0	0	0	0	0	0	1104
7.3	52416	0	0	0	0	0	0	1071
7.3	52560	0	0	0	0	0	0	1029
7.3	52704	0	0	0	0	0	0	1143
7.3	52848	0	0	0	0	0	0	1113
7.3	52992	0	0	0	0	0	0	1080
7.3	53136	0	0	0	0	0	0	1116
7.3	53280	0	0	0	0	0	0	1095
7.3	53424	0	0	0	0	0	0	1209
7.3	53568	0	0	0	0	0	0	1119
7.3	53712	0	0	0	0	0	0	1131
7.3	53856	0	0	0	0	0	0	1173
7.3	54000	0	0	0	0	0	0	1098
7.3	54144	0	0	0	0	0	0	1158
7.3	54288	0	0	0	0	0	0	1137
7.3	54432	0	0	0	0	0	0	1062
7.3	54576	0	0	0	0	0	0	1095
7.3	54720	0	0	0	0	0	0	1116
7.3	54864	0	0	0	0	0	0	1182
7.3	55008	0	0	0	0	0	0	1128
7.3	55152	0	0	0	0	0	0	1167
7.3	55296	0	0	0	0	0	0	1098
7.3	55440	0	0	0	0	0	0	1173
7.3	55584	0	0	0	0	0	0	1113
7.3	55728	0	0	0	0	0	0	1092
7.3	55872	0	0	0	0	0	0	1107
7.3	56016	0	0	0	0	0	0	1155
7.3	56160	0	0	0	0	0	0	1083
7.3	56304	0	0	0	0	0	0	1044
7.3	56448	0	0	0	0	0	0	1191
7.3	56592	0	0	0	0	0	0	1134
7.3	56736	0	0	0	0	0	0	1101
7.3	56880	0	0	0	0	0	0	1122
7.3	57024	0	0	0	0	0	0	1143
7.3	57168	0	0	0	0	0	0	1068
7.3	57312	0	0	0	0	0	0	1137
7.3	57456	0	0	0	0	0	0	1161
7.3	57600	0	0	0	0	0	0	1191
7.3	57744	0	0	0	0	0	0	1119
7.3	57888	0	0	0	0	0	0	1113
7.3	58032	0	0	0	0	0	0	1233
7.3	58176	0	0	0	0	0	0	1290
7.3	58320	0	0	0	0	0	0	1218
7.3	58464	0	0	0	0	0	0	1284
7.3	58608	0	0	0	0	0	0	1185
7.3	58752	0	0	0	0	0	0	1167
7.3	58896	0	0	0	0	0	0	1122
7.3	59040	0	0	0	0	0	0	1158
7.3	59184	0	0	0	0	0	0	1062
7.3	59328	0	0	0	0	0	0	1071
7.3	59472	0	0	0	0	0	0	1098
7.3	59616	0	0	0	0	0	0	1167
7.3	59760	0	0	0	0	0	0	1155
7.3	59904	0	0	0	0	0	0	1158
7.3	60048	0	0	0	0	0	0	1167
7.3	60192	0	0	0	0	0	0	1086
7.3	60336	0	0	0	0	0	0	1053
7.3	60480	0	0	0	0	0	0	1149
7.3	60624	0	0	0	0	0	0	1134
7.3	60768	0	0	0	0	0	0	1122
7.3	60912	0	0	0	0	0	0	1095
7.3	61056	0	0	0	0	0	0	1137
7.3	61200	0	0	0	0	0	0	1110
7.3	61344	0	0	0	0	0	0	1074
7.3	61488	0	0	0	0	0	0	1170
7.3	61632	0	0	0	0	0	0	1161
7.3	61776	0	0	0	0	0	0	1236
7.3	61920	0	0	0	0	0	0	1179
7.3	62064	0	0	0	0	0	0	1128
7.3	62208	0	0	0	0	0	0	1044
7.3	62352	0	0	0	0	0	0	1143
7.3	62496	0	0	0	0	0	0	1131
7.3	62640	0	0	0	0	0	0	1104
7.3	62784	0	0	0	0	0	0	1149
7.3	62928	0	0	0	0	0	0	1104
7.3	63072	0	0	0	0	0	0	1089
7.3	63216	0	0	0	0	0	0	1254
7.3	63360	0	0	0	0	0	0	1173
7.3	63504	0	0	0	0	0	0	1188
7.3	63648	0	0	0	0	0	0	1128
7.3	63792	0	0	0	0	0	0	1047
7.3	63936	0	0	0	0	0	0	1080
7.3	64080	0	0	0	0	0	0	1098
7.3	64224	0	0	0	0	0	0	1056
7.3	64368	0	0	0	0	0	0	1074
7.3	64512	0	0	0	0	0	0	987
7.3	64656	0	0	0	0	0	0	996
7.3	64800	0	0	0	0	0	0	984
7.3	64944	0	0	0	0	0	0	1068
7.3	65088	0	0	0	0	0	0	1146
7.3	65232	0	0	0	0	0	0	1146
7.3	65376	0	0	0	0	0	0	1176
7.3	65520	0	0	0	0	0	0	1161
7.3	65664	0	0	0	0	0	0	1062
7.3	65808	0	0	0	0	0	0	1080
7.3	65952	0	0	0	0	0	0	1146
7.3	66096	0	0	0	0	0	0	1137
7.3	66240	0	0	0	0	0	0	1161
7.3	66384	0	0	0	0	0	0	1080
7.3	66528	0	0	0	0	0	0	1143
7.3	66672	0	0	0	0	0	0	1119
7.3	66816	0	0	0	0	0	0	1161
7.3	66960	0	0	0	0	0	0	1113
7.3	67104	0	0	0	0	0	0	1152
7.3	67248	0	0	0	0	0	0	1152
7.3	67392	0	0	0	0	0	0	1041
7.3	67536	0	0	0	0	0	0	1167
7.3	67680	0	0	0	0	0	0	1128
7.3	67824	0	0	0	0	0	0	1149
7.3	67968	0	0	0	0	0	0	1071
7.3	68112	0	0	0	0	0	0	1071
7.3	68256	0	0	0	0	0	0	1080
7.3	68400	0	0	0	0	0	0	1131
7.3	68544	0	0	0	0	0	0	1251
7.3	68688	0	0	0	0	0	0	1164
7.3	68832	0	0	0	0	0	0	1116
7.3	68976	0	0	0	0	0	0	1050
7.3	69120	0	0	0	0	0	0	1068
8.2	43344	0	40	0	40	40	207.368	1539
8.2	43488	0	31	0	31	31	48.1119	1575
8.2	43632	0	23	0	23	23	127.215	1680
8.2	43776	0	17	0	17	17	84.1448	1656
8.2	43920	0	13	0	13	13	30.0444	1674
8.2	44064	0	11	0	11	11	26.0513	1527
8.2	44208	0	9	0	9	9	0	1632
8.2	44352	0	8	0	8	8	30.0444	1602
8.2	44496	0	4	0	4	4	30.0444	1659
8.2	44640	0	3	0	3	3	0	1620
8.2	44784	0	0	0	0	0	0	1629
8.2	44928	0	0	0	0	0	0	1593
8.2	45072	0	0	0	0	0	0	1572
8.2	45216	0	0	0	0	0	0	1596
8.2	45360	0	0	0	0	0	0	1584
8.2	45504	0	0	0	0	0	0	1593
8.2	45648	0	0	0	0	0	0	1545
8.2	45792	0	0	0	0	0	0	1443
8.2	45936	0	0	0	0	0	0	1473
8.2	46080	0	0	0	0	0	0	1506
8.2	46224	0	0	0	0	0	0	1461
8.2	46368	0	0	0	0	0	0	1503
8.2	46512	0	0	0	0	0	0	1404
8.2	46656	0	0	0	0	0	0	1503
8.2	46800	0	0	0	0	0	0	1458
8.2	46944	0	0	0	0	0	0	1557
8.2	47088	0	0	0	0	0	0	1500
8.2	47232	0	0	0	0	0	0	1563
8.2	47376	0	0	0	0	0	0	1548
8.2	47520	0	0	0	0	0	0	1464
8.2	47664	0	0	0	0	0	0	1494
8.2	47808	0	0	0	0	0	0	1590
8.2	47952	0	0	0	0	0	0	1497
8.2	48096	0	0	0	0	0	0	1488
8.2	48240	0	0	0	0	0	0	1560
8.2	48384	0	0	0	0	0	0	1524
8.2	48528	0	0	0	0	0	0	1491
8.2	48672	0	0	0	0	0	0	1602
8.2	48816	0	0	0	0	0	0	1560
8.2	48960	0	0	0	0	0	0	1482
8.2	49104	0	0	0	0	0	0	1467
8.2	49248	0	0	0	0	0	0	1434
8.2	49392	0	0	0	0	0	0	1461
8.2	49536	0	0	0	0	0	0	1476
8.2	49680	0	0	0	0	0	0	1554
8.2	49824	0	0	0	0	0	0	1557
8.2	49968	0	0	0	0	0	0	1554
8.2	50112	0	0	0	0	0	0	1560
8.2	50256	0	0	0	0	0	0	1533
8.2	50400	0	0	0	0	0	0	1521
8.2	50544	0	0	0	0	0	0	1461
8.2	50688	0	0	0	0	0	0	1527
8.2	50832	0	0	0	0	0	0	1545
8.2	50976	0	0	0	0	0	0	1587
8.2	51120	0	0	0	0	0	0	1605
8.2	51264	0	0	0	0	0	0	1572
8.2	51408	0	0	0	0	0	0	1491
8.2	51552	0	0	0	0	0	0	1557
8.2	51696	0	0	0	0	0	0	1503
8.2	51840	0	0	0	0	0	0	1458
8.2	51984	0	0	0	0	0	0	1488
8.2	52128	0	0	0	0	0	0	1572
8.2	52272	0	0	0	0	0	0	1596
8.2	52416	0	0	0	0	0	0	1467
8.2	52560	0	0	0	0	0	0	1554
8.2	52704	0	0	0	0	0	0	1680
8.2	52848	0	0	0	0	0	0	1584
8.2	52992	0	0	0	0	0	0	1542
8.2	53136	0	0	0	0	0	0	1479
8.2	53280	0	0	0	0	0	0	1548
8.2	53424	0	0	0	0	0	0	1521
8.2	53568	0	0	0	0	0	0	1521
8.2	53712	0	0	0	0	0	0	1419
8.2	53856	0	0	0	0	0	0	1533
8.2	54000	0	0	0	0	0	0	1554
8.2	54144	0	0	0	0	0	0	1554
8.2	54288	0	0	0	0	0	0	1488
8.2	54432	0	0	0	0	0	0	1509
8.2	54576	0	0	0	0	0	0	1530
8.2	54720	0	0	0	0	0	0	1509
8.2	54864	0	0	0	0	0	0	1509
8.2	55008	0	0	0	0	0	0	1488
8.2	55152	0	0	0	0	0	0	1584
8.2	55296	0	0	0	0	0	0	1473
8.2	55440	0	0	0	0	0	0	1485
8.2	55584	0	0	0	0	0	0	1533
8.2	55728	0	0	0	0	0	0	1563
8.2	55872	0	0	0	0	0	0	1575
8.2	56016	0	0	0	0	0	0	1542
8.2	56160	0	0	0	0	0	0	1527
8.2	56304	0	0	0	0	0	0	1599
8.2	56448	0	0	0	0	0	0	1521
8.2	56592	0	0	0	0	0	0	1572
8.2	56736	0	0	0	0	0	0	1464
8.2	56880	0	0	0	0	0	0	1635
8.2	57024	0	0	0	0	0	0	1608
8.2	57168	0	0	0	0	0	0	1566
8.2	57312	0	0	0	0	0	0	1491
8.2	57456	0	0	0	0	0	0	1536
8.2	57600	0	0	0	0	0	0	1560
8.2	57744	0	0	0	0	0	0	1521
8.2	57888	0	0	0	0	0	0	1548
8.2	58032	0	0	0	0	0	0	1545
8.2	58176	0	0	0	0	0	0	1575
8.2	58320	0	0	0	0	0	0	1608
8.2	58464	0	0	0	0	0	0	1548
8.2	58608	0	0	0	0	0	0	1569
8.2	58752	0	0	0	0	0	0	1545
8.2	58896	0	0	0	0	0	0	1590
8.2	59040	0	0	0	0	0	0	1584
8.2	59184	0	0	0	0	0	0	1632
8.2	59328	0	0	0	0	0	0	1536
8.2	59472	0	0	0	0	0	0	1629
8.2	59616	0	0	0	0	0	0	1596
8.2	59760	0	0	0	0	0	0	1536
8.2	59904	0	0	0	0	0	0	1566
8.2	60048	0	0	0	0	0	0	1635
8.2	60192	0	0	0	0	0	0	1572
8.2	60336	0	0	0	0	0	0	1593
8.2	60480	0	0	0	0	0	0	1578
8.2	60624	0	0	0	0	0	0	1539
8.2	60768	0	0	0	0	0	0	1530
8.2	60912	0	0	0	0	0	0	1551
8.2	61056	0	0	0	0	0	0	1521
8.2	61200	0	0	0	0	0	0	1569
8.2	61344	0	0	0	0	0	0	1488
8.2	61488	0	0	0	0	0	0	1488
8.2	61632	0	0	0	0	0	0	1473
8.2	61776	0	0	0	0	0	0	1536
8.2	61920	0	0	0	0	0	0	1413
8.2	62064	0	0	0	0	0	0	1506
8.2	62208	0	0	0	0	0	0	1551
8.2	62352	0	0	0	0	0	0	1461
8.2	62496	0	0	0	0	0	0	1386
8.2	62640	0	0	0	0	0	0	1458
8.2	62784	0	0	0	0	0	0	1545
8.2	62928	0	0	0	0	0	0	1584
8.2	63072	0	0	0	0	0	0	1461
8.2	63216	0	0	0	0	0	0	1440
8.2	63360	0	0	0	0	0	0	1461
8.2	63504	0	0	0	0	0	0	1353
8.2	63648	0	0	0	0	0	0	1407
8.2	63792	0	0	0	0	0	0	1446
8.2	63936	0	0	0	0	0	0	1470
8.2	64080	0	0	0	0	0	0	1524
8.2	64224	0	0	0	0	0	0	1533
8.2	64368	0	0	0	0	0	0	1485
8.2	64512	0	0	0	0	0	0	1557
8.2	64656	0	0	0	0	0	0	1641
8.2	64800	0	0	0	0	0	0	1464
8.2	64944	0	0	0	0	0	0	1443
8.2	65088	0	0	0	0	0	0	1551
8.2	65232	0	0	0	0	0	0	1488
8.2	65376	0	0	0	0	0	0	1467
8.2	65520	0	0	0	0	0	0	1530
8.2	65664	0	0	0	0	0	0	1602
8.2	65808	0	0	0	0	0	0	1641
8.2	65952	0	0	0	0	0	0	1515
8.2	66096	0	0	0	0	0	0	1512
8.2	66240	0	0	0	0	0	0	1419
8.2	66384	0	0	0	0	0	0	1584
8.2	66528	0	0	0	0	0	0	1608
8.2	66672	0	0	0	0	0	0	1455
8.2	66816	0	0	0	0	0	0	1518
8.2	66960	0	0	0	0	0	0	1539
8.2	67104	0	0	0	0	0	0	1662
8.2	67248	0	0	0	0	0	0	1521
8.2	67392	0	0	0	0	0	0	1575
8.2	67536	0	0	0	0	0	0	1533
8.2	67680	0	0	0	0	0	0	1572
8.2	67824	0	0	0	0	0	0	1572
8.2	67968	0	0	0	0	0	0	1488
8.2	68112	0	0	0	0	0	0	1530
8.2	68256	0	0	0	0	0	0	1542
8.2	68400	0	0	0	0	0	0	1578
8.2	68544	0	0	0	0	0	0	1623
8.2	68688	0	0	0	0	0	0	1563
8.2	68832	0	0	0	0	0	0	1596
8.2	68976	0	0	0	0	0	0	1497
8.2	69120	0	0	0	0	0	0	1491
9.3	43344	56	226	0	226	282	5812.42	4287
9.3	43488	47	189	0	189	236	4855	4103
9.3	43632	29	142	0	142	171	3162.5	3818
9.3	43776	17	106	0	106	123	2116.03	3548
9.3	43920	12	78	0	78	90	1492.76	3471
9.3	44064	10	58	0	58	68	1138.57	3560
9.3	44208	5	43	0	43	48	716.41	3459
9.3	44352	6	28	0	28	34	501.285	3228
9.3	44496	9	22	0	22	31	605.264	3159
9.3	44640	5	16	0	16	21	424.216	2959
9.3	44784	6	14	0	14	20	405.2	2986
9.3	44928	11	11	0	11	22	549.238	3004
9.3	45072	13	8	0	8	21	564.203	3129
9.3	45216	3	7	0	7	10	193.092	3316
9.3	45360	1	5	0	5	6	104.055	3292
9.3	45504	1	1	0	1	2	37.009	3103
9.3	45648	2	1	0	1	3	74.018	3070
9.3	45792	3	1	0	1	4	105.029	3214
9.3	45936	0	1	0	1	1	0	3177
9.3	46080	0	0	0	0	0	0	2982
9.3	46224	0	0	0	0	0	0	2922
9.3	46368	0	0	0	0	0	0	3093
9.3	46512	0	0	0	0	0	0	3246
9.3	46656	0	0	0	0	0	0	3282
9.3	46800	0	0	0	0	0	0	3219
9.3	46944	0	0	0	0	0	0	3168
9.3	47088	0	0	0	0	0	0	3282
9.3	47232	0	0	0	0	0	0	3252
9.3	47376	0	0	0	0	0	0	3192
9.3	47520	0	0	0	0	0	0	3183
9.3	47664	0	0	0	0	0	0	2976
9.3	47808	0	0	0	0	0	0	3096
9.3	47952	0	0	0	0	0	0	3231
9.3	48096	0	0	0	0	0	0	3249
9.3	48240	0	0	0	0	0	0	3336
9.3	48384	0	0	0	0	0	0	3237
9.3	48528	0	0	0	0	0	0	3240
9.3	48672	0	0	0	0	0	0	3297
9.3	48816	0	0	0	0	0	0	3240
9.3	48960	0	0	0	0	0	0	3273
9.3	49104	0	0	0	0	0	0	3333
9.3	49248	0	0	0	0	0	0	3360
9.3	49392	0	0	0	0	0	0	3384
9.3	49536	0	0	0	0	0	0	3483
9.3	49680	0	0	0	0	0	0	3357
9.3	49824	0	0	0	0	0	0	3357
9.3	49968	0	0	0	0	0	0	3315
9.3	50112	0	0	0	0	0	0	3255
9.3	50256	0	0	0	0	0	0	3123
9.3	50400	0	0	0	0	0	0	3201
9.3	50544	0	0	0	0	0	0	3270
9.3	50688	0	0	0	0	0	0	3285
9.3	50832	0	0	0	0	0	0	3363
9.3	50976	0	0	0	0	0	0	3309
9.3	51120	0	0	0	0	0	0	3435
9.3	51264	0	0	0	0	0	0	3321
9.3	51408	0	0	0	0	0	0	3279
9.3	51552	0	0	0	0	0	0	3393
9.3	51696	0	0	0	0	0	0	3366
9.3	51840	0	0	0	0	0	0	3372
9.3	51984	0	0	0	0	0	0	3288
9.3	52128	0	0	0	0	0	0	3270
9.3	52272	0	0	0	0	0	0	3411
9.3	52416	0	0	0	0	0	0	3351
9.3	52560	0	0	0	0	0	0	3288
9.3	52704	0	0	0	0	0	0	3318
9.3	52848	0	0	0	0	0	0	3123
9.3	52992	0	0	0	0	0	0	3192
9.3	53136	0	0	0	0	0	0	3246
9.3	53280	0	0	0	0	0	0	3297
9.3	53424	0	0	0	0	0	0	3156
9.3	53568	0	0	0	0	0	0	3288
9.3	53712	0	0	0	0	0	0	3339
9.3	53856	0	0	0	0	0	0	3387
9.3	54000	0	0	0	0	0	0	3351
9.3	54144	0	0	0	0	0	0	3195
9.3	54288	0	0	0	0	0	0	3222
9.3	54432	0	0	0	0	0	0	3315
9.3	54576	0	0	0	0	0	0	3324
9.3	54720	0	0	0	0	0	0	3240
9.3	54864	0	0	0	0	0	0	3138
9.3	55008	0	0	0	0	0	0	3408
9.3	55152	0	0	0	0	0	0	3381
9.3	55296	0	0	0	0	0	0	3249
9.3	55440	0	0	0	0	0	0	3141
9.3	55584	0	0	0	0	0	0	3375
9.3	55728	0	0	0	0	0	0	3291
9.3	55872	0	0	0	0	0	0	3183
9.3	56016	0	0	0	0	0	0	3309
9.3	56160	0	0	0	0	0	0	3384
9.3	56304	0	0	0	0	0	0	3360
9.3	56448	0	0	0	0	0	0	3270
9.3	56592	0	0	0	0	0	0	3303
9.3	56736	0	0	0	0	0	0	3294
9.3	56880	0	0	0	0	0	0	3402
9.3	57024	0	0	0	0	0	0	3387
9.3	57168	0	0	0	0	0	0	3312
9.3	57312	0	0	0	0	0	0	3318
9.3	57456	0	0	0	0	0	0	3327
9.3	57600	0	0	0	0	0	0	3282
9.3	57744	0	0	0	0	0	0	3399
9.3	57888	0	0	0	0	0	0	3396
9.3	58032	0	0	0	0	0	0	3228
9.3	58176	0	0	0	0	0	0	3078
9.3	58320	0	0	0	0	0	0	3156
9.3	58464	0	0	0	0	0	0	3132
9.3	58608	0	0	0	0	0	0	3120
9.3	58752	0	0	0	0	0	0	3114
9.3	58896	0	0	0	0	0	0	3090
9.3	59040	0	0	0	0	0	0	3156
9.3	59184	0	0	0	0	0	0	3174
9.3	59328	0	0	0	0	0	0	3165
9.3	59472	0	0	0	0	0	0	3270
9.3	59616	0	0	0	0	0	0	3282
9.3	59760	0	0	0	0	0	0	3177
9.3	59904	0	0	0	0	0	0	3318
9.3	60048	0	0	0	0	0	0	3357
9.3	60192	0	0	0	0	0	0	3219
9.3	60336	0	0	0	0	0	0	3357
9.3	60480	0	0	0	0	0	0	3162
9.3	60624	0	0	0	0	0	0	3153
9.3	60768	0	0	0	0	0	0	3207
9.3	60912	0	0	0	0	0	0	3279
9.3	61056	0	0	0	0	0	0	3252
9.3	61200	0	0	0	0	0	0	3219
9.3	61344	0	0	0	0	0	0	3252
9.3	61488	0	0	0	0	0	0	3144
9.3	61632	0	0	0	0	0	0	3177
9.3	61776	0	0	0	0	0	0	3291
9.3	61920	0	0	0	0	0	0	3141
9.3	62064	0	0	0	0	0	0	3258
9.3	62208	0	0	0	0	0	0	3228
9.3	62352	0	0	0	0	0	0	3201
9.3	62496	0	0	0	0	0	0	3231
9.3	62640	0	0	0	0	0	0	3291
9.3	62784	0	0	0	0	0	0	3189
9.3	62928	0	0	0	0	0	0	3084
9.3	63072	0	0	0	0	0	0	3126
9.3	63216	0	0	0	0	0	0	3315
9.3	63360	0	0	0	0	0	0	3213
9.3	63504	0	0	0	0	0	0	3312
9.3	63648	0	0	0	0	0	0	3201
9.3	63792	0	0	0	0	0	0	3183
9.3	63936	0	0	0	0	0	0	3309
9.3	64080	0	0	0	0	0	0	3243
9.3	64224	0	0	0	0	0	0	3294
9.3	64368	0	0	0	0	0	0	3330
9.3	64512	0	0	0	0	0	0	3225
9.3	64656	0	0	0	0	0	0	3276
9.3	64800	0	0	0	0	0	0	3402
9.3	64944	0	0	0	0	0	0	3435
9.3	65088	0	0	0	0	0	0	3297
9.3	65232	0	0	0	0	0	0	3147
9.3	65376	0	0	0	0	0	0	3408
9.3	65520	0	0	0	0	0	0	3357
9.3	65664	0	0	0	0	0	0	3267
9.3	65808	0	0	0	0	0	0	3120
9.3	65952	0	0	0	0	0	0	3231
9.3	66096	0	0	0	0	0	0	3105
9.3	66240	0	0	0	0	0	0	3171
9.3	66384	0	0	0	0	0	0	3291
9.3	66528	0	0	0	0	0	0	3327
9.3	66672	0	0	0	0	0	0	3201
9.3	66816	0	0	0	0	0	0	3252
9.3	66960	0	0	0	0	0	0	3336
9.3	67104	0	0	0	0	0	0	3315
9.3	67248	0	0	0	0	0	0	3321
9.3	67392	0	0	0	0	0	0	3267
9.3	67536	0	0	0	0	0	0	3333
9.3	67680	0	0	0	0	0	0	3333
9.3	67824	0	0	0	0	0	0	3468
9.3	67968	0	0	0	0	0	0	3381
9.3	68112	0	0	0	0	0	0	3345
9.3	68256	0	0	0	0	0	0	3345
9.3	68400	0	0	0	0	0	0	3474
9.3	68544	0	0	0	0	0	0	3297
9.3	68688	0	0	0	0	0	0	3339
9.3	68832	0	0	0	0	0	0	3378
9.3	68976	0	0	0	0	0	0	3306
9.3	69120	0	0	0	0	0	0	3291
10.2	43344	0	62	0	62	62	307.801	1194
10.2	43488	0	54	0	54	54	318.713	1194
10.2	43632	0	51	0	51	51	326.591	1164
10.2	43776	0	44	0	44	44	281.529	1107
10.2	43920	0	38	0	38	38	205.473	1146
10.2	44064	0	31	0	31	31	184.359	1209
10.2	44208	0	25	0	25	25	144.336	1128
10.2	44352	0	23	0	23	23	154.315	1074
10.2	44496	0	20	0	20	20	126.267	1143
10.2	44640	0	15	0	15	15	100.216	1245
10.2	44784	0	12	0	12	12	83.1981	1164
10.2	44928	0	7	0	7	7	57.1469	1161
10.2	45072	0	5	0	5	5	44.1212	1152
10.2	45216	0	4	0	4	4	44.1212	1176
10.2	45360	0	2	0	2	2	22.0606	1209
10.2	45504	0	2	0	2	2	22.0606	1272
10.2	45648	0	1	0	1	1	11.0303	1257
10.2	45792	0	0	0	0	0	0	1161
10.2	45936	0	0	0	0	0	0	1074
10.2	46080	0	0	0	0	0	0	1068
10.2	46224	0	0	0	0	0	0	1038
10.2	46368	0	0	0	0	0	0	1002
10.2	46512	0	0	0	0	0	0	1023
10.2	46656	0	0	0	0	0	0	1071
10.2	46800	0	0	0	0	0	0	1110
10.2	46944	0	0	0	0	0	0	1182
10.2	47088	0	0	0	0	0	0	1113
10.2	47232	0	0	0	0	0	0	1098
10.2	47376	0	0	0	0	0	0	1029
10.2	47520	0	0	0	0	0	0	1158
10.2	47664	0	0	0	0	0	0	1071
10.2	47808	0	0	0	0	0	0	1179
10.2	47952	0	0	0	0	0	0	1101
10.2	48096	0	0	0	0	0	0	1125
10.2	48240	0	0	0	0	0	0	1065
10.2	48384	0	0	0	0	0	0	1047
10.2	48528	0	0	0	0	0	0	1062
10.2	48672	0	0	0	0	0	0	1188
10.2	48816	0	0	0	0	0	0	1080
10.2	48960	0	0	0	0	0	0	1143
10.2	49104	0	0	0	0	0	0	1170
10.2	49248	0	0	0	0	0	0	1122
10.2	49392	0	0	0	0	0	0	1137
10.2	49536	0	0	0	0	0	0	1053
10.2	49680	0	0	0	0	0	0	1086
10.2	49824	0	0	0	0	0	0	1083
10.2	49968	0	0	0	0	0	0	1026
10.2	50112	0	0	0	0	0	0	1065
10.2	50256	0	0	0	0	0	0	1140
10.2	50400	0	0	0	0	0	0	1164
10.2	50544	0	0	0	0	0	0	1134
10.2	50688	0	0	0	0	0	0	1179
10.2	50832	0	0	0	0	0	0	1098
10.2	50976	0	0	0	0	0	0	1086
10.2	51120	0	0	0	0	0	0	1074
10.2	51264	0	0	0	0	0	0	1071
10.2	51408	0	0	0	0	0	0	1101
10.2	51552	0	0	0	0	0	0	1155
10.2	51696	0	0	0	0	0	0	1152
10.2	51840	0	0	0	0	0	0	1080
10.2	51984	0	0	0	0	0	0	1101
10.2	52128	0	0	0	0	0	0	1113
10.2	52272	0	0	0	0	0	0	1113
10.2	52416	0	0	0	0	0	0	1137
10.2	52560	0	0	0	0	0	0	1122
10.2	52704	0	0	0	0	0	0	1137
10.2	52848	0	0	0	0	0	0	1086
10.2	52992	0	0	0	0	0	0	1020
10.2	53136	0	0	0	0	0	0	1101
10.2	53280	0	0	0	0	0	0	1119
10.2	53424	0	0	0	0	0	0	1200
10.2	53568	0	0	0	0	0	0	1083
10.2	53712	0	0	0	0	0	0	1140
10.2	53856	0	0	0	0	0	0	1104
10.2	54000	0	0	0	0	0	0	1128
10.2	54144	0	0	0	0	0	0	1065
10.2	54288	0	0	0	0	0	0	1170
10.2	54432	0	0	0	0	0	0	1116
10.2	54576	0	0	0	0	0	0	1011
10.2	54720	0	0	0	0	0	0	1062
10.2	54864	0	0	0	0	0	0	1002
10.2	55008	0	0	0	0	0	0	1086
10.2	55152	0	0	0	0	0	0	1095
10.2	55296	0	0	0	0	0	0	1083
10.2	55440	0	0	0	0	0	0	1104
10.2	55584	0	0	0	0	0	0	996
10.2	55728	0	0	0	0	0	0	1065
10.2	55872	0	0	0	0	0	0	1092
10.2	56016	0	0	0	0	0	0	1095
10.2	56160	0	0	0	0	0	0	1104
10.2	56304	0	0	0	0	0	0	1065
10.2	56448	0	0	0	0	0	0	984
10.2	56592	0	0	0	0	0	0	1077
10.2	56736	0	0	0	0	0	0	1125
10.2	56880	0	0	0	0	0	0	1146
10.2	57024	0	0	0	0	0	0	1074
10.2	57168	0	0	0	0	0	0	1098
10.2	57312	0	0	0	0	0	0	1080
10.2	57456	0	0	0	0	0	0	1116
10.2	57600	0	0	0	0	0	0	1128
10.2	57744	0	0	0	0	0	0	1083
10.2	57888	0	0	0	0	0	0	1161
10.2	58032	0	0	0	0	0	0	1200
10.2	58176	0	0	0	0	0	0	1074
10.2	58320	0	0	0	0	0	0	1170
10.2	58464	0	0	0	0	0	0	1143
10.2	58608	0	0	0	0	0	0	1062
10.2	58752	0	0	0	0	0	0	1059
10.2	58896	0	0	0	0	0	0	1032
10.2	59040	0	0	0	0	0	0	1131
10.2	59184	0	0	0	0	0	0	1083
10.2	59328	0	0	0	0	0	0	1065
10.2	59472	0	0	0	0	0	0	1101
10.2	59616	0	0	0	0	0	0	1143
10.2	59760	0	0	0	0	0	0	1107
10.2	59904	0	0	0	0	0	0	1059
10.2	60048	0	0	0	0	0	0	1074
10.2	60192	0	0	0	0	0	0	1104
10.2	60336	0	0	0	0	0	0	1101
10.2	60480	0	0	0	0	0	0	1074
10.2	60624	0	0	0	0	0	0	1176
10.2	60768	0	0	0	0	0	0	1086
10.2	60912	0	0	0	0	0	0	1113
10.2	61056	0	0	0	0	0	0	1176
10.2	61200	0	0	0	0	0	0	1152
10.2	61344	0	0	0	0	0	0	1140
10.2	61488	0	0	0	0	0	0	1128
10.2	61632	0	0	0	0	0	0	1122
10.2	61776	0	0	0	0	0	0	1113
10.2	61920	0	0	0	0	0	0	1125
10.2	62064	0	0	0	0	0	0	1092
10.2	62208	0	0	0	0	0	0	1095
10.2	62352	0	0	0	0	0	0	1113
10.2	62496	0	0	0	0	0	0	1155
10.2	62640	0	0	0	0	0	0	1134
10.2	62784	0	0	0	0	0	0	1098
10.2	62928	0	0	0	0	0	0	1170
10.2	63072	0	0	0	0	0	0	1137
10.2	63216	0	0	0	0	0	0	1119
10.2	63360	0	0	0	0	0	0	1110
10.2	63504	0	0	0	0	0	0	1164
10.2	63648	0	0	0	0	0	0	1248
10.2	63792	0	0	0	0	0	0	1131
10.2	63936	0	0	0	0	0	0	1224
10.2	64080	0	0	0	0	0	0	1104
10.2	64224	0	0	0	0	0	0	1083
10.2	64368	0	0	0	0	0	0	1137
10.2	64512	0	0	0	0	0	0	1107
10.2	64656	0	0	0	0	0	0	1149
10.2	64800	0	0	0	0	0	0	1146
10.2	64944	0	0	0	0	0	0	1170
10.2	65088	0	0	0	0	0	0	1041
10.2	65232	0	0	0	0	0	0	1071
10.2	65376	0	0	0	0	0	0	1110
10.2	65520	0	0	0	0	0	0	1158
10.2	65664	0	0	0	0	0	0	1074
10.2	65808	0	0	0	0	0	0	1158
10.2	65952	0	0	0	0	0	0	1095
10.2	66096	0	0	0	0	0	0	1197
10.2	66240	0	0	0	0	0	0	1101
10.2	66384	0	0	0	0	0	0	1068
10.2	66528	0	0	0	0	0	0	1137
10.2	66672	0	0	0	0	0	0	1197
10.2	66816	0	0	0	0	0	0	1161
10.2	66960	0	0	0	0	0	0	1134
10.2	67104	0	0	0	0	0	0	1206
10.2	67248	0	0	0	0	0	0	1134
10.2	67392	0	0	0	0	0	0	1209
10.2	67536	0	0	0	0	0	0	1179
10.2	67680	0	0	0	0	0	0	1128
10.2	67824	0	0	0	0	0	0	1155
10.2	67968	0	0	0	0	0	0	1107
10.2	68112	0	0	0	0	0	0	1122
10.2	68256	0	0	0	0	0	0	1077
10.2	68400	0	0	0	0	0	0	1035
10.2	68544	0	0	0	0	0	0	1068
10.2	68688	0	0	0	0	0	0	1086
10.2	68832	0	0	0	0	0	0	1173
10.2	68976	0	0	0	0	0	0	1182
10.2	69120	0	0	0	0	0	0	1113
11.1	43344	0	30	0	30	30	55.1515	879
11.1	43488	0	27	0	27	27	51.165	771
11.1	43632	0	22	0	22	22	40.1347	816
11.1	43776	0	17	0	17	17	54.2222	816
11.1	43920	0	15	0	15	15	40.1347	828
11.1	44064	0	14	0	14	14	40.1347	810
11.1	44208	0	13	0	13	13	18.0741	816
11.1	44352	0	9	0	9	9	29.1044	834
11.1	44496	0	6	0	6	6	18.0741	855
11.1	44640	0	5	0	5	5	9.03704	855
11.1	44784	0	4	0	4	4	9.03704	852
11.1	44928	0	3	0	3	3	0	897
11.1	45072	0	3	0	3	3	0	885
11.1	45216	0	2	0	2	2	0	792
11.1	45360	0	2	0	2	2	9.03704	822
11.1	45504	0	2	0	2	2	0	810
11.1	45648	0	1	0	1	1	0	807
11.1	45792	0	1	0	1	1	0	795
11.1	45936	0	0	0	0	0	0	873
11.1	46080	0	0	0	0	0	0	852
11.1	46224	0	0	0	0	0	0	891
11.1	46368	0	0	0	0	0	0	864
11.1	46512	0	0	0	0	0	0	771
11.1	46656	0	0	0	0	0	0	711
11.1	46800	0	0	0	0	0	0	831
11.1	46944	0	0	0	0	0	0	771
11.1	47088	0	0	0	0	0	0	762
11.1	47232	0	0	0	0	0	0	762
11.1	47376	0	0	0	0	0	0	864
11.1	47520	0	0	0	0	0	0	825
11.1	47664	0	0	0	0	0	0	765
11.1	47808	0	0	0	0	0	0	822
11.1	47952	0	0	0	0	0	0	804
11.1	48096	0	0	0	0	0	0	849
11.1	48240	0	0	0	0	0	0	870
11.1	48384	0	0	0	0	0	0	912
11.1	48528	0	0	0	0	0	0	804
11.1	48672	0	0	0	0	0	0	774
11.1	48816	0	0	0	0	0	0	744
11.1	48960	0	0	0	0	0	0	780
11.1	49104	0	0	0	0	0	0	807
11.1	49248	0	0	0	0	0	0	759
11.1	49392	0	0	0	0	0	0	762
11.1	49536	0	0	0	0	0	0	840
11.1	49680	0	0	0	0	0	0	867
11.1	49824	0	0	0	0	0	0	933
11.1	49968	0	0	0	0	0	0	861
11.1	50112	0	0	0	0	0	0	882
11.1	50256	0	0	0	0	0	0	846
11.1	50400	0	0	0	0	0	0	885
11.1	50544	0	0	0	0	0	0	912
11.1	50688	0	0	0	0	0	0	882
11.1	50832	0	0	0	0	0	0	777
11.1	50976	0	0	0	0	0	0	810
11.1	51120	0	0	0	0	0	0	801
11.1	51264	0	0	0	0	0	0	732
11.1	51408	0	0	0	0	0	0	768
11.1	51552	0	0	0	0	0	0	813
11.1	51696	0	0	0	0	0	0	792
11.1	51840	0	0	0	0	0	0	780
11.1	51984	0	0	0	0	0	0	813
11.1	52128	0	0	0	0	0	0	822
11.1	52272	0	0	0	0	0	0	792
11.1	52416	0	0	0	0	0	0	783
11.1	52560	0	0	0	0	0	0	789
11.1	52704	0	0	0	0	0	0	819
11.1	52848	0	0	0	0	0	0	774
11.1	52992	0	0	0	0	0	0	801
11.1	53136	0	0	0	0	0	0	840
11.1	53280	0	0	0	0	0	0	780
11.1	53424	0	0	0	0	0	0	804
11.1	53568	0	0	0	0	0	0	750
11.1	53712	0	0	0	0	0	0	771
11.1	53856	0	0	0	0	0	0	714
11.1	54000	0	0	0	0	0	0	756
11.1	54144	0	0	0	0	0	0	747
11.1	54288	0	0	0	0	0	0	795
11.1	54432	0	0	0	0	0	0	837
11.1	54576	0	0	0	0	0	0	807
11.1	54720	0	0	0	0	0	0	786
11.1	54864	0	0	0	0	0	0	840
11.1	55008	0	0	0	0	0	0	897
11.1	55152	0	0	0	0	0	0	855
11.1	55296	0	0	0	0	0	0	810
11.1	55440	0	0	0	0	0	0	777
11.1	55584	0	0	0	0	0	0	780
11.1	55728	0	0	0	0	0	0	744
11.1	55872	0	0	0	0	0	0	744
11.1	56016	0	0	0	0	0	0	741
11.1	56160	0	0	0	0	0	0	750
11.1	56304	0	0	0	0	0	0	747
11.1	56448	0	0	0	0	0	0	804
11.1	56592	0	0	0	0	0	0	891
11.1	56736	0	0	0	0	0	0	909
11.1	56880	0	0	0	0	0	0	876
11.1	57024	0	0	0	0	0	0	840
11.1	57168	0	0	0	0	0	0	825
11.1	57312	0	0	0	0	0	0	792
11.1	57456	0	0	0	0	0	0	762
11.1	57600	0	0	0	0	0	0	813
11.1	57744	0	0	0	0	0	0	834
11.1	57888	0	0	0	0	0	0	810
11.1	58032	0	0	0	0	0	0	867
11.1	58176	0	0	0	0	0	0	819
11.1	58320	0	0	0	0	0	0	765
11.1	58464	0	0	0	0	0	0	810
11.1	58608	0	0	0	0	0	0	792
11.1	58752	0	0	0	0	0	0	855
11.1	58896	0	0	0	0	0	0	855
11.1	59040	0	0	0	0	0	0	882
11.1	59184	0	0	0	0	0	0	846
11.1	59328	0	0	0	0	0	0	885
11.1	59472	0	0	0	0	0	0	831
11.1	59616	0	0	0	0	0	0	789
11.1	59760	0	0	0	0	0	0	768
11.1	59904	0	0	0	0	0	0	777
11.1	60048	0	0	0	0	0	0	777
11.1	60192	0	0	0	0	0	0	777
11.1	60336	0	0	0	0	0	0	735
11.1	60480	0	0	0	0	0	0	768
11.1	60624	0	0	0	0	0	0	813
11.1	60768	0	0	0	0	0	0	777
11.1	60912	0	0	0	0	0	0	840
11.1	61056	0	0	0	0	0	0	900
11.1	61200	0	0	0	0	0	0	825
11.1	61344	0	0	0	0	0	0	798
11.1	61488	0	0	0	0	0	0	744
11.1	61632	0	0	0	0	0	0	789
11.1	61776	0	0	0	0	0	0	747
11.1	61920	0	0	0	0	0	0	807
11.1	62064	0	0	0	0	0	0	837
11.1	62208	0	0	0	0	0	0	789
11.1	62352	0	0	0	0	0	0	792
11.1	62496	0	0	0	0	0	0	786
11.1	62640	0	0	0	0	0	0	756
11.1	62784	0	0	0	0	0	0	672
11.1	62928	0	0	0	0	0	0	753
11.1	63072	0	0	0	0	0	0	768
11.1	63216	0	0	0	0	0	0	900
11.1	63360	0	0	0	0	0	0	927
11.1	63504	0	0	0	0	0	0	822
11.1	63648	0	0	0	0	0	0	804
11.1	63792	0	0	0	0	0	0	861
11.1	63936	0	0	0	0	0	0	876
11.1	64080	0	0	0	0	0	0	795
11.1	64224	0	0	0	0	0	0	795
11.1	64368	0	0	0	0	0	0	783
11.1	64512	0	0	0	0	0	0	840
11.1	64656	0	0	0	0	0	0	816
11.1	64800	0	0	0	0	0	0	804
11.1	64944	0	0	0	0	0	0	765
11.1	65088	0	0	0	0	0	0	804
11.1	65232	0	0	0	0	0	0	906
11.1	65376	0	0	0	0	0	0	900
11.1	65520	0	0	0	0	0	0	861
11.1	65664	0	0	0	0	0	0	831
11.1	65808	0	0	0	0	0	0	828
11.1	65952	0	0	0	0	0	0	795
11.1	66096	0	0	0	0	0	0	804
11.1	66240	0	0	0	0	0	0	813
11.1	66384	0	0	0	0	0	0	816
11.1	66528	0	0	0	0	0	0	786
11.1	66672	0	0	0	0	0	0	807
11.1	66816	0	0	0	0	0	0	882
11.1	66960	0	0	0	0	0	0	969
11.1	67104	0	0	0	0	0	0	876
11.1	67248	0	0	0	0	0	0	852
11.1	67392	0	0	0	0	0	0	738
11.1	67536	0	0	0	0	0	0	816
11.1	67680	0	0	0	0	0	0	726
11.1	67824	0	0	0	0	0	0	786
11.1	67968	0	0	0	0	0	0	801
11.1	68112	0	0	0	0	0	0	780
11.1	68256	0	0	0	0	0	0	774
11.1	68400	0	0	0	0	0	0	711
11.1	68544	0	0	0	0	0	0	723
11.1	68688	0	0	0	0	0	0	798
11.1	68832	0	0	0	0	0	0	807
11.1	68976	0	0	0	0	0	0	792
11.1	69120	0	0	0	0	0	0	786
12.3	43344	0	27	0	27	27	22.0606	1563
12.3	43488	0	24	0	24	24	26.0513	1617
12.3	43632	0	21	0	21	21	13.0256	1656
12.3	43776	0	19	0	19	19	11.0303	1716
12.3	43920	0	17	0	17	17	13.0256	1650
12.3	44064	0	14	0	14	14	13.0256	1644
12.3	44208	0	10	0	10	10	13.0256	1635
12.3	44352	0	8	0	8	8	13.0256	1536
12.3	44496	0	8	0	8	8	11.0303	1590
12.3	44640	0	6	0	6	6	11.0303	1596
12.3	44784	0	5	0	5	5	11.0303	1437
12.3	44928	0	2	0	2	2	0	1470
12.3	45072	0	2	0	2	2	0	1560
12.3	45216	0	2	0	2	2	0	1536
12.3	45360	0	2	0	2	2	0	1557
12.3	45504	0	1	0	1	1	0	1491
12.3	45648	0	0	0	0	0	0	1503
12.3	45792	0	0	0	0	0	0	1566
12.3	45936	0	0	0	0	0	0	1518
[truncated: 34,001 more rows]
