# Supplementary material for: GEODE: an in silico tool that translates in vitro to in vivo predictions of tuberculosis antibiotic combination efficacy
Source: Front Pharmacol. 2025 Oct 17;16:1639673. doi: 10.3389/fphar.2025.1639673 (PMC12575316; doi:10.3389/fphar.2025.1639673)
Supplement: Supplementary file 2 [file Supplementaryfile4.zip › simulation_data/BPaMZ-ANNH-max-noInoc.csv]

exp	time	Int.Mtb.	Ext.Mtb.	repExtMtb	NonReplExt.Mtb.	TotMtb.	TotMtbInGranScaledRing	TotPethot
2.2	43344	0	18	0	18	18	105.259	984
2.2	43488	0	14	0	14	14	109.254	981
2.2	43632	0	10	0	10	10	79.2162	1038
2.2	43776	0	6	0	6	6	50.1118	1170
2.2	43920	0	6	0	6	6	24.0559	1140
2.2	44064	0	5	0	5	5	41.0747	1065
2.2	44208	0	2	0	2	2	0	1059
2.2	44352	0	2	0	2	2	0	1122
2.2	44496	0	2	0	2	2	0	1077
2.2	44640	0	2	0	2	2	0	1071
2.2	44784	0	2	0	2	2	0	1011
2.2	44928	0	2	0	2	2	0	1065
2.2	45072	0	2	0	2	2	0	1041
2.2	45216	0	2	0	2	2	0	1071
2.2	45360	0	1	0	1	1	0	1065
2.2	45504	0	0	0	0	0	0	1071
2.2	45648	0	0	0	0	0	0	1113
2.2	45792	0	0	0	0	0	0	1056
2.2	45936	0	0	0	0	0	0	1143
2.2	46080	0	0	0	0	0	0	1143
2.2	46224	0	0	0	0	0	0	1122
2.2	46368	0	0	0	0	0	0	1107
2.2	46512	0	0	0	0	0	0	1116
2.2	46656	0	0	0	0	0	0	1164
2.2	46800	0	0	0	0	0	0	1041
2.2	46944	0	0	0	0	0	0	1068
2.2	47088	0	0	0	0	0	0	1056
2.2	47232	0	0	0	0	0	0	1089
2.2	47376	0	0	0	0	0	0	1158
2.2	47520	0	0	0	0	0	0	1029
2.2	47664	0	0	0	0	0	0	978
2.2	47808	0	0	0	0	0	0	1059
2.2	47952	0	0	0	0	0	0	1056
2.2	48096	0	0	0	0	0	0	1089
2.2	48240	0	0	0	0	0	0	1137
2.2	48384	0	0	0	0	0	0	1158
2.2	48528	0	0	0	0	0	0	1113
2.2	48672	0	0	0	0	0	0	1095
2.2	48816	0	0	0	0	0	0	1134
2.2	48960	0	0	0	0	0	0	1074
2.2	49104	0	0	0	0	0	0	1059
2.2	49248	0	0	0	0	0	0	1053
2.2	49392	0	0	0	0	0	0	1083
2.2	49536	0	0	0	0	0	0	1131
2.2	49680	0	0	0	0	0	0	1125
2.2	49824	0	0	0	0	0	0	1068
2.2	49968	0	0	0	0	0	0	1110
2.2	50112	0	0	0	0	0	0	1104
2.2	50256	0	0	0	0	0	0	990
2.2	50400	0	0	0	0	0	0	1020
2.2	50544	0	0	0	0	0	0	1113
2.2	50688	0	0	0	0	0	0	972
2.2	50832	0	0	0	0	0	0	993
2.2	50976	0	0	0	0	0	0	891
2.2	51120	0	0	0	0	0	0	1068
2.2	51264	0	0	0	0	0	0	1086
2.2	51408	0	0	0	0	0	0	1137
2.2	51552	0	0	0	0	0	0	1125
2.2	51696	0	0	0	0	0	0	1113
2.2	51840	0	0	0	0	0	0	1104
2.2	51984	0	0	0	0	0	0	1101
2.2	52128	0	0	0	0	0	0	1056
2.2	52272	0	0	0	0	0	0	1137
2.2	52416	0	0	0	0	0	0	1086
2.2	52560	0	0	0	0	0	0	1158
2.2	52704	0	0	0	0	0	0	1122
2.2	52848	0	0	0	0	0	0	1107
2.2	52992	0	0	0	0	0	0	1056
2.2	53136	0	0	0	0	0	0	1074
2.2	53280	0	0	0	0	0	0	1053
2.2	53424	0	0	0	0	0	0	1059
2.2	53568	0	0	0	0	0	0	1071
2.2	53712	0	0	0	0	0	0	1068
2.2	53856	0	0	0	0	0	0	1038
2.2	54000	0	0	0	0	0	0	1050
2.2	54144	0	0	0	0	0	0	1059
2.2	54288	0	0	0	0	0	0	1113
2.2	54432	0	0	0	0	0	0	1071
2.2	54576	0	0	0	0	0	0	987
2.2	54720	0	0	0	0	0	0	1032
2.2	54864	0	0	0	0	0	0	1086
2.2	55008	0	0	0	0	0	0	1107
2.2	55152	0	0	0	0	0	0	1176
2.2	55296	0	0	0	0	0	0	1158
2.2	55440	0	0	0	0	0	0	1170
2.2	55584	0	0	0	0	0	0	1080
2.2	55728	0	0	0	0	0	0	1071
2.2	55872	0	0	0	0	0	0	1089
2.2	56016	0	0	0	0	0	0	1125
2.2	56160	0	0	0	0	0	0	1077
2.2	56304	0	0	0	0	0	0	1059
2.2	56448	0	0	0	0	0	0	1113
2.2	56592	0	0	0	0	0	0	1122
2.2	56736	0	0	0	0	0	0	1041
2.2	56880	0	0	0	0	0	0	1092
2.2	57024	0	0	0	0	0	0	1005
2.2	57168	0	0	0	0	0	0	1041
2.2	57312	0	0	0	0	0	0	1011
2.2	57456	0	0	0	0	0	0	1110
2.2	57600	0	0	0	0	0	0	1143
2.2	57744	0	0	0	0	0	0	1086
2.2	57888	0	0	0	0	0	0	1098
2.2	58032	0	0	0	0	0	0	1017
2.2	58176	0	0	0	0	0	0	1023
2.2	58320	0	0	0	0	0	0	999
2.2	58464	0	0	0	0	0	0	1137
2.2	58608	0	0	0	0	0	0	1077
2.2	58752	0	0	0	0	0	0	1071
2.2	58896	0	0	0	0	0	0	1101
2.2	59040	0	0	0	0	0	0	1104
2.2	59184	0	0	0	0	0	0	1029
2.2	59328	0	0	0	0	0	0	1050
2.2	59472	0	0	0	0	0	0	1062
2.2	59616	0	0	0	0	0	0	1077
2.2	59760	0	0	0	0	0	0	1104
2.2	59904	0	0	0	0	0	0	1113
2.2	60048	0	0	0	0	0	0	1026
2.2	60192	0	0	0	0	0	0	1059
2.2	60336	0	0	0	0	0	0	1125
2.2	60480	0	0	0	0	0	0	1062
2.2	60624	0	0	0	0	0	0	1050
2.2	60768	0	0	0	0	0	0	984
2.2	60912	0	0	0	0	0	0	1017
2.2	61056	0	0	0	0	0	0	1068
2.2	61200	0	0	0	0	0	0	1077
2.2	61344	0	0	0	0	0	0	1020
2.2	61488	0	0	0	0	0	0	957
2.2	61632	0	0	0	0	0	0	999
2.2	61776	0	0	0	0	0	0	1083
2.2	61920	0	0	0	0	0	0	1167
2.2	62064	0	0	0	0	0	0	1002
2.2	62208	0	0	0	0	0	0	954
2.2	62352	0	0	0	0	0	0	1074
2.2	62496	0	0	0	0	0	0	1074
2.2	62640	0	0	0	0	0	0	1020
2.2	62784	0	0	0	0	0	0	1065
2.2	62928	0	0	0	0	0	0	1041
2.2	63072	0	0	0	0	0	0	1050
2.2	63216	0	0	0	0	0	0	1107
2.2	63360	0	0	0	0	0	0	1137
2.2	63504	0	0	0	0	0	0	1089
2.2	63648	0	0	0	0	0	0	1110
2.2	63792	0	0	0	0	0	0	993
2.2	63936	0	0	0	0	0	0	1038
2.2	64080	0	0	0	0	0	0	1044
2.2	64224	0	0	0	0	0	0	1008
2.2	64368	0	0	0	0	0	0	993
2.2	64512	0	0	0	0	0	0	984
2.2	64656	0	0	0	0	0	0	1041
2.2	64800	0	0	0	0	0	0	1017
2.2	64944	0	0	0	0	0	0	1026
2.2	65088	0	0	0	0	0	0	996
2.2	65232	0	0	0	0	0	0	1029
2.2	65376	0	0	0	0	0	0	1080
2.2	65520	0	0	0	0	0	0	1113
2.2	65664	0	0	0	0	0	0	1143
2.2	65808	0	0	0	0	0	0	1101
2.2	65952	0	0	0	0	0	0	1092
2.2	66096	0	0	0	0	0	0	1056
2.2	66240	0	0	0	0	0	0	1101
2.2	66384	0	0	0	0	0	0	1077
2.2	66528	0	0	0	0	0	0	1071
2.2	66672	0	0	0	0	0	0	1011
2.2	66816	0	0	0	0	0	0	1149
2.2	66960	0	0	0	0	0	0	1020
2.2	67104	0	0	0	0	0	0	987
2.2	67248	0	0	0	0	0	0	999
2.2	67392	0	0	0	0	0	0	978
2.2	67536	0	0	0	0	0	0	984
2.2	67680	0	0	0	0	0	0	954
2.2	67824	0	0	0	0	0	0	984
2.2	67968	0	0	0	0	0	0	978
2.2	68112	0	0	0	0	0	0	1110
2.2	68256	0	0	0	0	0	0	1098
2.2	68400	0	0	0	0	0	0	1089
2.2	68544	0	0	0	0	0	0	1122
2.2	68688	0	0	0	0	0	0	1038
2.2	68832	0	0	0	0	0	0	1107
2.2	68976	0	0	0	0	0	0	1035
2.2	69120	0	0	0	0	0	0	978
3.2	43344	0	366	0	366	366	3135.41	3183
3.2	43488	0	297	0	297	297	2478.05	3159
3.2	43632	0	238	0	238	238	1980.4	3168
3.2	43776	0	184	0	184	184	1533.95	3279
3.2	43920	0	140	0	140	140	1179.15	3216
3.2	44064	0	111	0	111	111	910.852	3165
3.2	44208	0	83	0	83	83	680.255	3321
3.2	44352	0	59	0	59	59	492.8	3312
3.2	44496	0	46	0	46	46	372.244	3240
3.2	44640	0	27	0	27	27	225.39	3171
3.2	44784	0	19	0	19	19	163.78	3207
3.2	44928	0	12	0	12	12	107.471	3192
3.2	45072	0	10	0	10	10	85.4	3273
3.2	45216	0	7	0	7	7	62.2104	3267
3.2	45360	0	7	0	7	7	64.1999	3153
3.2	45504	0	7	0	7	7	64.2037	3153
3.2	45648	0	6	0	6	6	53.1734	3174
3.2	45792	0	4	0	4	4	29.1226	3219
3.2	45936	0	1	0	1	1	7.04762	3183
3.2	46080	0	1	0	1	1	5.06667	3177
3.2	46224	0	1	0	1	1	7.04762	3147
3.2	46368	0	1	0	1	1	7.04762	3174
3.2	46512	0	1	0	1	1	7.04762	3138
3.2	46656	0	1	0	1	1	7.04762	3192
3.2	46800	0	0	0	0	0	0	3066
3.2	46944	0	0	0	0	0	0	3144
3.2	47088	0	0	0	0	0	0	3309
3.2	47232	0	0	0	0	0	0	3324
3.2	47376	0	0	0	0	0	0	3219
3.2	47520	0	0	0	0	0	0	3237
3.2	47664	0	0	0	0	0	0	3243
3.2	47808	0	0	0	0	0	0	3198
3.2	47952	0	0	0	0	0	0	3075
3.2	48096	0	0	0	0	0	0	3237
3.2	48240	0	0	0	0	0	0	3237
3.2	48384	0	0	0	0	0	0	3258
3.2	48528	0	0	0	0	0	0	3177
3.2	48672	0	0	0	0	0	0	3219
3.2	48816	0	0	0	0	0	0	3240
3.2	48960	0	0	0	0	0	0	3315
3.2	49104	0	0	0	0	0	0	3213
3.2	49248	0	0	0	0	0	0	3249
3.2	49392	0	0	0	0	0	0	3258
3.2	49536	0	0	0	0	0	0	3282
3.2	49680	0	0	0	0	0	0	3273
3.2	49824	0	0	0	0	0	0	3234
3.2	49968	0	0	0	0	0	0	3270
3.2	50112	0	0	0	0	0	0	3030
3.2	50256	0	0	0	0	0	0	3069
3.2	50400	0	0	0	0	0	0	3183
3.2	50544	0	0	0	0	0	0	3099
3.2	50688	0	0	0	0	0	0	3141
3.2	50832	0	0	0	0	0	0	3225
3.2	50976	0	0	0	0	0	0	3267
3.2	51120	0	0	0	0	0	0	3261
3.2	51264	0	0	0	0	0	0	3261
3.2	51408	0	0	0	0	0	0	3339
3.2	51552	0	0	0	0	0	0	3261
3.2	51696	0	0	0	0	0	0	3387
3.2	51840	0	0	0	0	0	0	3351
3.2	51984	0	0	0	0	0	0	3189
3.2	52128	0	0	0	0	0	0	3180
3.2	52272	0	0	0	0	0	0	3318
3.2	52416	0	0	0	0	0	0	3219
3.2	52560	0	0	0	0	0	0	3183
3.2	52704	0	0	0	0	0	0	3249
3.2	52848	0	0	0	0	0	0	3306
3.2	52992	0	0	0	0	0	0	3219
3.2	53136	0	0	0	0	0	0	3051
3.2	53280	0	0	0	0	0	0	3144
3.2	53424	0	0	0	0	0	0	3150
3.2	53568	0	0	0	0	0	0	3120
3.2	53712	0	0	0	0	0	0	3042
3.2	53856	0	0	0	0	0	0	3126
3.2	54000	0	0	0	0	0	0	3060
3.2	54144	0	0	0	0	0	0	3195
3.2	54288	0	0	0	0	0	0	3270
3.2	54432	0	0	0	0	0	0	3180
3.2	54576	0	0	0	0	0	0	3249
3.2	54720	0	0	0	0	0	0	3168
3.2	54864	0	0	0	0	0	0	3168
3.2	55008	0	0	0	0	0	0	3258
3.2	55152	0	0	0	0	0	0	3255
3.2	55296	0	0	0	0	0	0	3258
3.2	55440	0	0	0	0	0	0	3216
3.2	55584	0	0	0	0	0	0	3003
3.2	55728	0	0	0	0	0	0	3147
3.2	55872	0	0	0	0	0	0	3147
3.2	56016	0	0	0	0	0	0	3177
3.2	56160	0	0	0	0	0	0	3213
3.2	56304	0	0	0	0	0	0	3198
3.2	56448	0	0	0	0	0	0	3261
3.2	56592	0	0	0	0	0	0	3138
3.2	56736	0	0	0	0	0	0	3096
3.2	56880	0	0	0	0	0	0	3129
3.2	57024	0	0	0	0	0	0	3216
3.2	57168	0	0	0	0	0	0	3138
3.2	57312	0	0	0	0	0	0	3066
3.2	57456	0	0	0	0	0	0	3069
3.2	57600	0	0	0	0	0	0	3156
3.2	57744	0	0	0	0	0	0	3189
3.2	57888	0	0	0	0	0	0	3198
3.2	58032	0	0	0	0	0	0	3144
3.2	58176	0	0	0	0	0	0	3174
3.2	58320	0	0	0	0	0	0	3102
3.2	58464	0	0	0	0	0	0	3192
3.2	58608	0	0	0	0	0	0	3168
3.2	58752	0	0	0	0	0	0	3156
3.2	58896	0	0	0	0	0	0	3201
3.2	59040	0	0	0	0	0	0	3204
3.2	59184	0	0	0	0	0	0	3108
3.2	59328	0	0	0	0	0	0	3096
3.2	59472	0	0	0	0	0	0	3105
3.2	59616	0	0	0	0	0	0	3156
3.2	59760	0	0	0	0	0	0	3000
3.2	59904	0	0	0	0	0	0	3033
3.2	60048	0	0	0	0	0	0	3060
3.2	60192	0	0	0	0	0	0	3126
3.2	60336	0	0	0	0	0	0	3246
3.2	60480	0	0	0	0	0	0	3321
3.2	60624	0	0	0	0	0	0	3330
3.2	60768	0	0	0	0	0	0	3174
3.2	60912	0	0	0	0	0	0	3090
3.2	61056	0	0	0	0	0	0	3171
3.2	61200	0	0	0	0	0	0	3147
3.2	61344	0	0	0	0	0	0	3087
3.2	61488	0	0	0	0	0	0	3135
3.2	61632	0	0	0	0	0	0	3138
3.2	61776	0	0	0	0	0	0	3084
3.2	61920	0	0	0	0	0	0	3249
3.2	62064	0	0	0	0	0	0	3201
3.2	62208	0	0	0	0	0	0	3207
3.2	62352	0	0	0	0	0	0	3300
3.2	62496	0	0	0	0	0	0	3228
3.2	62640	0	0	0	0	0	0	2982
3.2	62784	0	0	0	0	0	0	3015
3.2	62928	0	0	0	0	0	0	3120
3.2	63072	0	0	0	0	0	0	3087
3.2	63216	0	0	0	0	0	0	3165
3.2	63360	0	0	0	0	0	0	3075
3.2	63504	0	0	0	0	0	0	3165
3.2	63648	0	0	0	0	0	0	3159
3.2	63792	0	0	0	0	0	0	3054
3.2	63936	0	0	0	0	0	0	3141
3.2	64080	0	0	0	0	0	0	3105
3.2	64224	0	0	0	0	0	0	3072
3.2	64368	0	0	0	0	0	0	3018
3.2	64512	0	0	0	0	0	0	3288
3.2	64656	0	0	0	0	0	0	3171
3.2	64800	0	0	0	0	0	0	3150
3.2	64944	0	0	0	0	0	0	3018
3.2	65088	0	0	0	0	0	0	3132
3.2	65232	0	0	0	0	0	0	3150
3.2	65376	0	0	0	0	0	0	3279
3.2	65520	0	0	0	0	0	0	3327
3.2	65664	0	0	0	0	0	0	3051
3.2	65808	0	0	0	0	0	0	3051
3.2	65952	0	0	0	0	0	0	3150
3.2	66096	0	0	0	0	0	0	3033
3.2	66240	0	0	0	0	0	0	3267
3.2	66384	0	0	0	0	0	0	3315
3.2	66528	0	0	0	0	0	0	3138
3.2	66672	0	0	0	0	0	0	3138
3.2	66816	0	0	0	0	0	0	3063
3.2	66960	0	0	0	0	0	0	2925
3.2	67104	0	0	0	0	0	0	2931
3.2	67248	0	0	0	0	0	0	3069
3.2	67392	0	0	0	0	0	0	2976
3.2	67536	0	0	0	0	0	0	3048
3.2	67680	0	0	0	0	0	0	3270
3.2	67824	0	0	0	0	0	0	3120
3.2	67968	0	0	0	0	0	0	3150
3.2	68112	0	0	0	0	0	0	3189
3.2	68256	0	0	0	0	0	0	3045
3.2	68400	0	0	0	0	0	0	3057
3.2	68544	0	0	0	0	0	0	2886
3.2	68688	0	0	0	0	0	0	2991
3.2	68832	0	0	0	0	0	0	3030
3.2	68976	0	0	0	0	0	0	3111
3.2	69120	0	0	0	0	0	0	3120
4.1	43344	0	51	0	51	51	477.521	2337
4.1	43488	0	43	0	43	43	107.153	2406
4.1	43632	0	31	0	31	31	77.1085	2226
4.1	43776	0	27	0	27	27	94.1289	2211
4.1	43920	0	22	0	22	22	47.0641	2163
4.1	44064	0	17	0	17	17	70.0769	2157
4.1	44208	0	7	0	7	7	36.0372	2268
4.1	44352	0	5	0	5	5	17.0196	2244
4.1	44496	0	3	0	3	3	17.0196	2277
4.1	44640	0	3	0	3	3	15.0222	2205
4.1	44784	0	3	0	3	3	17.0196	2133
4.1	44928	0	1	0	1	1	17.0196	2148
4.1	45072	0	1	0	1	1	17.0196	2127
4.1	45216	0	1	0	1	1	17.0196	2163
4.1	45360	0	1	0	1	1	15.0222	2187
4.1	45504	0	1	0	1	1	15.0222	2070
4.1	45648	0	1	0	1	1	15.0222	2259
4.1	45792	0	1	0	1	1	15.0222	2244
4.1	45936	0	1	0	1	1	15.0222	2301
4.1	46080	0	0	0	0	0	0	2301
4.1	46224	0	0	0	0	0	0	2181
4.1	46368	0	0	0	0	0	0	2100
4.1	46512	0	0	0	0	0	0	2076
4.1	46656	0	0	0	0	0	0	2043
4.1	46800	0	0	0	0	0	0	2052
4.1	46944	0	0	0	0	0	0	2073
4.1	47088	0	0	0	0	0	0	2040
4.1	47232	0	0	0	0	0	0	2121
4.1	47376	0	0	0	0	0	0	2166
4.1	47520	0	0	0	0	0	0	2115
4.1	47664	0	0	0	0	0	0	2208
4.1	47808	0	0	0	0	0	0	2160
4.1	47952	0	0	0	0	0	0	2220
4.1	48096	0	0	0	0	0	0	2178
4.1	48240	0	0	0	0	0	0	2217
4.1	48384	0	0	0	0	0	0	2175
4.1	48528	0	0	0	0	0	0	2181
4.1	48672	0	0	0	0	0	0	2160
4.1	48816	0	0	0	0	0	0	2202
4.1	48960	0	0	0	0	0	0	2184
4.1	49104	0	0	0	0	0	0	2109
4.1	49248	0	0	0	0	0	0	2043
4.1	49392	0	0	0	0	0	0	2100
4.1	49536	0	0	0	0	0	0	2085
4.1	49680	0	0	0	0	0	0	2112
4.1	49824	0	0	0	0	0	0	1977
4.1	49968	0	0	0	0	0	0	2124
4.1	50112	0	0	0	0	0	0	2046
4.1	50256	0	0	0	0	0	0	2007
4.1	50400	0	0	0	0	0	0	1980
4.1	50544	0	0	0	0	0	0	2040
4.1	50688	0	0	0	0	0	0	2148
4.1	50832	0	0	0	0	0	0	2178
4.1	50976	0	0	0	0	0	0	2148
4.1	51120	0	0	0	0	0	0	2121
4.1	51264	0	0	0	0	0	0	2142
4.1	51408	0	0	0	0	0	0	2130
4.1	51552	0	0	0	0	0	0	2190
4.1	51696	0	0	0	0	0	0	2112
4.1	51840	0	0	0	0	0	0	1998
4.1	51984	0	0	0	0	0	0	2121
4.1	52128	0	0	0	0	0	0	2175
4.1	52272	0	0	0	0	0	0	2094
4.1	52416	0	0	0	0	0	0	2163
4.1	52560	0	0	0	0	0	0	2181
4.1	52704	0	0	0	0	0	0	2106
4.1	52848	0	0	0	0	0	0	2109
4.1	52992	0	0	0	0	0	0	2124
4.1	53136	0	0	0	0	0	0	2163
4.1	53280	0	0	0	0	0	0	2136
4.1	53424	0	0	0	0	0	0	2121
4.1	53568	0	0	0	0	0	0	2079
4.1	53712	0	0	0	0	0	0	2319
4.1	53856	0	0	0	0	0	0	2229
4.1	54000	0	0	0	0	0	0	2160
4.1	54144	0	0	0	0	0	0	2148
4.1	54288	0	0	0	0	0	0	2202
4.1	54432	0	0	0	0	0	0	2091
4.1	54576	0	0	0	0	0	0	2094
4.1	54720	0	0	0	0	0	0	2109
4.1	54864	0	0	0	0	0	0	2148
4.1	55008	0	0	0	0	0	0	2145
4.1	55152	0	0	0	0	0	0	2178
4.1	55296	0	0	0	0	0	0	2184
4.1	55440	0	0	0	0	0	0	2094
4.1	55584	0	0	0	0	0	0	2247
4.1	55728	0	0	0	0	0	0	2262
4.1	55872	0	0	0	0	0	0	2196
4.1	56016	0	0	0	0	0	0	2154
4.1	56160	0	0	0	0	0	0	2013
4.1	56304	0	0	0	0	0	0	2007
4.1	56448	0	0	0	0	0	0	2109
4.1	56592	0	0	0	0	0	0	2163
4.1	56736	0	0	0	0	0	0	2121
4.1	56880	0	0	0	0	0	0	2184
4.1	57024	0	0	0	0	0	0	2115
4.1	57168	0	0	0	0	0	0	2103
4.1	57312	0	0	0	0	0	0	2130
4.1	57456	0	0	0	0	0	0	2091
4.1	57600	0	0	0	0	0	0	2223
4.1	57744	0	0	0	0	0	0	2067
4.1	57888	0	0	0	0	0	0	2034
4.1	58032	0	0	0	0	0	0	2124
4.1	58176	0	0	0	0	0	0	2007
4.1	58320	0	0	0	0	0	0	2073
4.1	58464	0	0	0	0	0	0	2139
4.1	58608	0	0	0	0	0	0	2088
4.1	58752	0	0	0	0	0	0	2169
4.1	58896	0	0	0	0	0	0	2106
4.1	59040	0	0	0	0	0	0	2136
4.1	59184	0	0	0	0	0	0	2220
4.1	59328	0	0	0	0	0	0	2295
4.1	59472	0	0	0	0	0	0	2256
4.1	59616	0	0	0	0	0	0	2172
4.1	59760	0	0	0	0	0	0	2136
4.1	59904	0	0	0	0	0	0	2082
4.1	60048	0	0	0	0	0	0	1965
4.1	60192	0	0	0	0	0	0	2136
4.1	60336	0	0	0	0	0	0	2175
4.1	60480	0	0	0	0	0	0	2214
4.1	60624	0	0	0	0	0	0	2154
4.1	60768	0	0	0	0	0	0	2181
4.1	60912	0	0	0	0	0	0	2151
4.1	61056	0	0	0	0	0	0	2115
4.1	61200	0	0	0	0	0	0	2124
4.1	61344	0	0	0	0	0	0	1941
4.1	61488	0	0	0	0	0	0	2028
4.1	61632	0	0	0	0	0	0	2124
4.1	61776	0	0	0	0	0	0	2163
4.1	61920	0	0	0	0	0	0	2160
4.1	62064	0	0	0	0	0	0	2106
4.1	62208	0	0	0	0	0	0	2064
4.1	62352	0	0	0	0	0	0	2019
4.1	62496	0	0	0	0	0	0	2112
4.1	62640	0	0	0	0	0	0	2286
4.1	62784	0	0	0	0	0	0	2268
4.1	62928	0	0	0	0	0	0	2220
4.1	63072	0	0	0	0	0	0	2109
4.1	63216	0	0	0	0	0	0	2136
4.1	63360	0	0	0	0	0	0	2097
4.1	63504	0	0	0	0	0	0	2082
4.1	63648	0	0	0	0	0	0	2088
4.1	63792	0	0	0	0	0	0	2130
4.1	63936	0	0	0	0	0	0	2142
4.1	64080	0	0	0	0	0	0	2244
4.1	64224	0	0	0	0	0	0	2157
4.1	64368	0	0	0	0	0	0	2226
4.1	64512	0	0	0	0	0	0	2118
4.1	64656	0	0	0	0	0	0	2193
4.1	64800	0	0	0	0	0	0	2310
4.1	64944	0	0	0	0	0	0	2160
4.1	65088	0	0	0	0	0	0	2145
4.1	65232	0	0	0	0	0	0	2199
4.1	65376	0	0	0	0	0	0	2196
4.1	65520	0	0	0	0	0	0	2322
4.1	65664	0	0	0	0	0	0	2205
4.1	65808	0	0	0	0	0	0	2181
4.1	65952	0	0	0	0	0	0	2211
4.1	66096	0	0	0	0	0	0	2094
4.1	66240	0	0	0	0	0	0	2052
4.1	66384	0	0	0	0	0	0	2109
4.1	66528	0	0	0	0	0	0	2178
4.1	66672	0	0	0	0	0	0	2100
4.1	66816	0	0	0	0	0	0	2022
4.1	66960	0	0	0	0	0	0	2079
4.1	67104	0	0	0	0	0	0	2103
4.1	67248	0	0	0	0	0	0	2115
4.1	67392	0	0	0	0	0	0	2184
4.1	67536	0	0	0	0	0	0	2166
4.1	67680	0	0	0	0	0	0	2121
4.1	67824	0	0	0	0	0	0	2139
4.1	67968	0	0	0	0	0	0	2178
4.1	68112	0	0	0	0	0	0	2025
4.1	68256	0	0	0	0	0	0	2064
4.1	68400	0	0	0	0	0	0	2148
4.1	68544	0	0	0	0	0	0	2037
4.1	68688	0	0	0	0	0	0	2115
4.1	68832	0	0	0	0	0	0	2250
4.1	68976	0	0	0	0	0	0	2070
4.1	69120	0	0	0	0	0	0	2166
4.2	43344	0	29	0	29	29	153.272	1992
4.2	43488	0	26	0	26	26	82.1495	1992
4.2	43632	0	19	0	19	19	99.1658	1818
4.2	43776	0	15	0	15	15	109.151	1905
4.2	43920	0	15	0	15	15	56.097	1995
4.2	44064	0	13	0	13	13	109.151	2013
4.2	44208	0	10	0	10	10	41.0747	1986
4.2	44352	0	7	0	7	7	30.0444	2064
4.2	44496	0	5	0	5	5	30.0452	2016
4.2	44640	0	3	0	3	3	13.0256	2229
4.2	44784	0	3	0	3	3	13.0256	2091
4.2	44928	0	1	0	1	1	0	2073
4.2	45072	0	0	0	0	0	0	1890
4.2	45216	0	0	0	0	0	0	1776
4.2	45360	0	0	0	0	0	0	1770
4.2	45504	0	0	0	0	0	0	1746
4.2	45648	0	0	0	0	0	0	1860
4.2	45792	0	0	0	0	0	0	1827
4.2	45936	0	0	0	0	0	0	1638
4.2	46080	0	0	0	0	0	0	1707
4.2	46224	0	0	0	0	0	0	1758
4.2	46368	0	0	0	0	0	0	1779
4.2	46512	0	0	0	0	0	0	1854
4.2	46656	0	0	0	0	0	0	1764
4.2	46800	0	0	0	0	0	0	1839
4.2	46944	0	0	0	0	0	0	1890
4.2	47088	0	0	0	0	0	0	1878
4.2	47232	0	0	0	0	0	0	1977
4.2	47376	0	0	0	0	0	0	1830
4.2	47520	0	0	0	0	0	0	1851
4.2	47664	0	0	0	0	0	0	1776
4.2	47808	0	0	0	0	0	0	1896
4.2	47952	0	0	0	0	0	0	1902
4.2	48096	0	0	0	0	0	0	1923
4.2	48240	0	0	0	0	0	0	1983
4.2	48384	0	0	0	0	0	0	1917
4.2	48528	0	0	0	0	0	0	1878
4.2	48672	0	0	0	0	0	0	1851
4.2	48816	0	0	0	0	0	0	1962
4.2	48960	0	0	0	0	0	0	1884
4.2	49104	0	0	0	0	0	0	1812
4.2	49248	0	0	0	0	0	0	1761
4.2	49392	0	0	0	0	0	0	1815
4.2	49536	0	0	0	0	0	0	1860
4.2	49680	0	0	0	0	0	0	1878
4.2	49824	0	0	0	0	0	0	1785
4.2	49968	0	0	0	0	0	0	1884
4.2	50112	0	0	0	0	0	0	1818
4.2	50256	0	0	0	0	0	0	1845
4.2	50400	0	0	0	0	0	0	1806
4.2	50544	0	0	0	0	0	0	1725
4.2	50688	0	0	0	0	0	0	1794
4.2	50832	0	0	0	0	0	0	1749
4.2	50976	0	0	0	0	0	0	1872
4.2	51120	0	0	0	0	0	0	1923
4.2	51264	0	0	0	0	0	0	1902
4.2	51408	0	0	0	0	0	0	1737
4.2	51552	0	0	0	0	0	0	1812
4.2	51696	0	0	0	0	0	0	1848
4.2	51840	0	0	0	0	0	0	1908
4.2	51984	0	0	0	0	0	0	1833
4.2	52128	0	0	0	0	0	0	1845
4.2	52272	0	0	0	0	0	0	1845
4.2	52416	0	0	0	0	0	0	1911
4.2	52560	0	0	0	0	0	0	1824
4.2	52704	0	0	0	0	0	0	1734
4.2	52848	0	0	0	0	0	0	1842
4.2	52992	0	0	0	0	0	0	1863
4.2	53136	0	0	0	0	0	0	1866
4.2	53280	0	0	0	0	0	0	1902
4.2	53424	0	0	0	0	0	0	1824
4.2	53568	0	0	0	0	0	0	1908
4.2	53712	0	0	0	0	0	0	1866
4.2	53856	0	0	0	0	0	0	1854
4.2	54000	0	0	0	0	0	0	1917
4.2	54144	0	0	0	0	0	0	1860
4.2	54288	0	0	0	0	0	0	1854
4.2	54432	0	0	0	0	0	0	2001
4.2	54576	0	0	0	0	0	0	2064
4.2	54720	0	0	0	0	0	0	1992
4.2	54864	0	0	0	0	0	0	1905
4.2	55008	0	0	0	0	0	0	1845
4.2	55152	0	0	0	0	0	0	1902
4.2	55296	0	0	0	0	0	0	1941
4.2	55440	0	0	0	0	0	0	1854
4.2	55584	0	0	0	0	0	0	1779
4.2	55728	0	0	0	0	0	0	1818
4.2	55872	0	0	0	0	0	0	1734
4.2	56016	0	0	0	0	0	0	1848
4.2	56160	0	0	0	0	0	0	1908
4.2	56304	0	0	0	0	0	0	1908
4.2	56448	0	0	0	0	0	0	1941
4.2	56592	0	0	0	0	0	0	1962
4.2	56736	0	0	0	0	0	0	1968
4.2	56880	0	0	0	0	0	0	1920
4.2	57024	0	0	0	0	0	0	1872
4.2	57168	0	0	0	0	0	0	1815
4.2	57312	0	0	0	0	0	0	1821
4.2	57456	0	0	0	0	0	0	1758
4.2	57600	0	0	0	0	0	0	1806
4.2	57744	0	0	0	0	0	0	1947
4.2	57888	0	0	0	0	0	0	1893
4.2	58032	0	0	0	0	0	0	1944
4.2	58176	0	0	0	0	0	0	2025
4.2	58320	0	0	0	0	0	0	1923
4.2	58464	0	0	0	0	0	0	1872
4.2	58608	0	0	0	0	0	0	1863
4.2	58752	0	0	0	0	0	0	1893
4.2	58896	0	0	0	0	0	0	1983
4.2	59040	0	0	0	0	0	0	2028
4.2	59184	0	0	0	0	0	0	1986
4.2	59328	0	0	0	0	0	0	1857
4.2	59472	0	0	0	0	0	0	1914
4.2	59616	0	0	0	0	0	0	1956
4.2	59760	0	0	0	0	0	0	1914
4.2	59904	0	0	0	0	0	0	1944
4.2	60048	0	0	0	0	0	0	1920
4.2	60192	0	0	0	0	0	0	1815
4.2	60336	0	0	0	0	0	0	1899
4.2	60480	0	0	0	0	0	0	1791
4.2	60624	0	0	0	0	0	0	1857
4.2	60768	0	0	0	0	0	0	1899
4.2	60912	0	0	0	0	0	0	1899
4.2	61056	0	0	0	0	0	0	1812
4.2	61200	0	0	0	0	0	0	1788
4.2	61344	0	0	0	0	0	0	1890
4.2	61488	0	0	0	0	0	0	1800
4.2	61632	0	0	0	0	0	0	1839
4.2	61776	0	0	0	0	0	0	1815
4.2	61920	0	0	0	0	0	0	1872
4.2	62064	0	0	0	0	0	0	1911
4.2	62208	0	0	0	0	0	0	1932
4.2	62352	0	0	0	0	0	0	1893
4.2	62496	0	0	0	0	0	0	1890
4.2	62640	0	0	0	0	0	0	1920
4.2	62784	0	0	0	0	0	0	2004
4.2	62928	0	0	0	0	0	0	1914
4.2	63072	0	0	0	0	0	0	1818
4.2	63216	0	0	0	0	0	0	1905
4.2	63360	0	0	0	0	0	0	1938
4.2	63504	0	0	0	0	0	0	1914
4.2	63648	0	0	0	0	0	0	1902
4.2	63792	0	0	0	0	0	0	1845
4.2	63936	0	0	0	0	0	0	2022
4.2	64080	0	0	0	0	0	0	2055
4.2	64224	0	0	0	0	0	0	1965
4.2	64368	0	0	0	0	0	0	2040
4.2	64512	0	0	0	0	0	0	1869
4.2	64656	0	0	0	0	0	0	1794
4.2	64800	0	0	0	0	0	0	1851
4.2	64944	0	0	0	0	0	0	1854
4.2	65088	0	0	0	0	0	0	1947
4.2	65232	0	0	0	0	0	0	1971
4.2	65376	0	0	0	0	0	0	1977
4.2	65520	0	0	0	0	0	0	1989
4.2	65664	0	0	0	0	0	0	2130
4.2	65808	0	0	0	0	0	0	1896
4.2	65952	0	0	0	0	0	0	1860
4.2	66096	0	0	0	0	0	0	1977
4.2	66240	0	0	0	0	0	0	1905
4.2	66384	0	0	0	0	0	0	1908
4.2	66528	0	0	0	0	0	0	1839
4.2	66672	0	0	0	0	0	0	1851
4.2	66816	0	0	0	0	0	0	1851
4.2	66960	0	0	0	0	0	0	1869
4.2	67104	0	0	0	0	0	0	1854
4.2	67248	0	0	0	0	0	0	1875
4.2	67392	0	0	0	0	0	0	1767
4.2	67536	0	0	0	0	0	0	1755
4.2	67680	0	0	0	0	0	0	1815
4.2	67824	0	0	0	0	0	0	1824
4.2	67968	0	0	0	0	0	0	1947
4.2	68112	0	0	0	0	0	0	1956
4.2	68256	0	0	0	0	0	0	1917
4.2	68400	0	0	0	0	0	0	1767
4.2	68544	0	0	0	0	0	0	1806
4.2	68688	0	0	0	0	0	0	1803
4.2	68832	0	0	0	0	0	0	1854
4.2	68976	0	0	0	0	0	0	1884
4.2	69120	0	0	0	0	0	0	1836
5.1	43344	0	66	0	66	66	1.33333	4134
5.1	43488	0	45	0	45	45	0	4023
5.1	43632	0	34	0	34	34	0	3906
5.1	43776	0	23	0	23	23	0	4029
5.1	43920	0	20	0	20	20	0	3972
5.1	44064	0	13	0	13	13	0	3945
5.1	44208	0	11	0	11	11	0	4113
5.1	44352	0	11	0	11	11	0	4098
5.1	44496	0	9	0	9	9	0	4050
5.1	44640	0	4	0	4	4	0	3966
5.1	44784	0	3	0	3	3	0	4167
5.1	44928	0	2	0	2	2	0	4179
5.1	45072	0	2	0	2	2	0	3951
5.1	45216	0	0	0	0	0	0	4014
5.1	45360	0	0	0	0	0	0	4101
5.1	45504	0	0	0	0	0	0	4185
5.1	45648	0	0	0	0	0	0	4071
5.1	45792	0	0	0	0	0	0	3939
5.1	45936	0	0	0	0	0	0	4071
5.1	46080	0	0	0	0	0	0	4023
5.1	46224	0	0	0	0	0	0	3972
5.1	46368	0	0	0	0	0	0	3984
5.1	46512	0	0	0	0	0	0	3987
5.1	46656	0	0	0	0	0	0	4083
5.1	46800	0	0	0	0	0	0	3939
5.1	46944	0	0	0	0	0	0	4083
5.1	47088	0	0	0	0	0	0	3951
5.1	47232	0	0	0	0	0	0	3882
5.1	47376	0	0	0	0	0	0	3903
5.1	47520	0	0	0	0	0	0	4026
5.1	47664	0	0	0	0	0	0	4044
5.1	47808	0	0	0	0	0	0	4020
5.1	47952	0	0	0	0	0	0	4050
5.1	48096	0	0	0	0	0	0	4044
5.1	48240	0	0	0	0	0	0	4011
5.1	48384	0	0	0	0	0	0	3999
5.1	48528	0	0	0	0	0	0	4122
5.1	48672	0	0	0	0	0	0	3960
5.1	48816	0	0	0	0	0	0	4137
5.1	48960	0	0	0	0	0	0	4041
5.1	49104	0	0	0	0	0	0	4245
5.1	49248	0	0	0	0	0	0	4092
5.1	49392	0	0	0	0	0	0	4146
5.1	49536	0	0	0	0	0	0	4281
5.1	49680	0	0	0	0	0	0	4104
5.1	49824	0	0	0	0	0	0	4092
5.1	49968	0	0	0	0	0	0	3933
5.1	50112	0	0	0	0	0	0	4050
5.1	50256	0	0	0	0	0	0	4134
5.1	50400	0	0	0	0	0	0	4143
5.1	50544	0	0	0	0	0	0	4026
5.1	50688	0	0	0	0	0	0	4140
5.1	50832	0	0	0	0	0	0	4227
5.1	50976	0	0	0	0	0	0	4146
5.1	51120	0	0	0	0	0	0	4008
5.1	51264	0	0	0	0	0	0	3966
5.1	51408	0	0	0	0	0	0	4119
5.1	51552	0	0	0	0	0	0	4080
5.1	51696	0	0	0	0	0	0	3993
5.1	51840	0	0	0	0	0	0	3939
5.1	51984	0	0	0	0	0	0	4008
5.1	52128	0	0	0	0	0	0	4068
5.1	52272	0	0	0	0	0	0	4071
5.1	52416	0	0	0	0	0	0	3930
5.1	52560	0	0	0	0	0	0	3855
5.1	52704	0	0	0	0	0	0	4017
5.1	52848	0	0	0	0	0	0	3993
5.1	52992	0	0	0	0	0	0	3969
5.1	53136	0	0	0	0	0	0	3951
5.1	53280	0	0	0	0	0	0	4164
5.1	53424	0	0	0	0	0	0	4083
5.1	53568	0	0	0	0	0	0	4068
5.1	53712	0	0	0	0	0	0	4167
5.1	53856	0	0	0	0	0	0	4134
5.1	54000	0	0	0	0	0	0	4062
5.1	54144	0	0	0	0	0	0	4038
5.1	54288	0	0	0	0	0	0	4128
5.1	54432	0	0	0	0	0	0	3945
5.1	54576	0	0	0	0	0	0	4059
5.1	54720	0	0	0	0	0	0	4038
5.1	54864	0	0	0	0	0	0	4236
5.1	55008	0	0	0	0	0	0	4233
5.1	55152	0	0	0	0	0	0	4242
5.1	55296	0	0	0	0	0	0	4230
5.1	55440	0	0	0	0	0	0	4101
5.1	55584	0	0	0	0	0	0	4077
5.1	55728	0	0	0	0	0	0	4092
5.1	55872	0	0	0	0	0	0	4263
5.1	56016	0	0	0	0	0	0	4005
5.1	56160	0	0	0	0	0	0	4146
5.1	56304	0	0	0	0	0	0	4056
5.1	56448	0	0	0	0	0	0	3933
5.1	56592	0	0	0	0	0	0	4149
5.1	56736	0	0	0	0	0	0	4197
5.1	56880	0	0	0	0	0	0	4230
5.1	57024	0	0	0	0	0	0	4233
5.1	57168	0	0	0	0	0	0	4071
5.1	57312	0	0	0	0	0	0	4002
5.1	57456	0	0	0	0	0	0	4050
5.1	57600	0	0	0	0	0	0	4035
5.1	57744	0	0	0	0	0	0	4083
5.1	57888	0	0	0	0	0	0	4020
5.1	58032	0	0	0	0	0	0	4077
5.1	58176	0	0	0	0	0	0	4260
5.1	58320	0	0	0	0	0	0	4221
5.1	58464	0	0	0	0	0	0	4149
5.1	58608	0	0	0	0	0	0	4227
5.1	58752	0	0	0	0	0	0	3948
5.1	58896	0	0	0	0	0	0	4146
5.1	59040	0	0	0	0	0	0	4245
5.1	59184	0	0	0	0	0	0	4206
5.1	59328	0	0	0	0	0	0	4083
5.1	59472	0	0	0	0	0	0	4125
5.1	59616	0	0	0	0	0	0	4206
5.1	59760	0	0	0	0	0	0	4002
5.1	59904	0	0	0	0	0	0	3942
5.1	60048	0	0	0	0	0	0	4005
5.1	60192	0	0	0	0	0	0	3885
5.1	60336	0	0	0	0	0	0	3849
5.1	60480	0	0	0	0	0	0	4017
5.1	60624	0	0	0	0	0	0	3918
5.1	60768	0	0	0	0	0	0	3972
5.1	60912	0	0	0	0	0	0	3909
5.1	61056	0	0	0	0	0	0	4077
5.1	61200	0	0	0	0	0	0	4074
5.1	61344	0	0	0	0	0	0	4074
5.1	61488	0	0	0	0	0	0	4167
5.1	61632	0	0	0	0	0	0	4041
5.1	61776	0	0	0	0	0	0	4116
5.1	61920	0	0	0	0	0	0	4161
5.1	62064	0	0	0	0	0	0	4113
5.1	62208	0	0	0	0	0	0	3930
5.1	62352	0	0	0	0	0	0	4101
5.1	62496	0	0	0	0	0	0	4017
5.1	62640	0	0	0	0	0	0	4005
5.1	62784	0	0	0	0	0	0	4089
5.1	62928	0	0	0	0	0	0	4050
5.1	63072	0	0	0	0	0	0	4098
5.1	63216	0	0	0	0	0	0	4143
5.1	63360	0	0	0	0	0	0	4059
5.1	63504	0	0	0	0	0	0	4011
5.1	63648	0	0	0	0	0	0	4152
5.1	63792	0	0	0	0	0	0	4050
5.1	63936	0	0	0	0	0	0	3900
5.1	64080	0	0	0	0	0	0	4074
5.1	64224	0	0	0	0	0	0	4206
5.1	64368	0	0	0	0	0	0	4113
5.1	64512	0	0	0	0	0	0	3885
5.1	64656	0	0	0	0	0	0	3960
5.1	64800	0	0	0	0	0	0	3945
5.1	64944	0	0	0	0	0	0	3891
5.1	65088	0	0	0	0	0	0	3978
5.1	65232	0	0	0	0	0	0	3936
5.1	65376	0	0	0	0	0	0	3882
5.1	65520	0	0	0	0	0	0	3984
5.1	65664	0	0	0	0	0	0	3864
5.1	65808	0	0	0	0	0	0	4014
5.1	65952	0	0	0	0	0	0	4044
5.1	66096	0	0	0	0	0	0	3921
5.1	66240	0	0	0	0	0	0	3933
5.1	66384	0	0	0	0	0	0	3906
5.1	66528	0	0	0	0	0	0	4026
5.1	66672	0	0	0	0	0	0	3858
5.1	66816	0	0	0	0	0	0	3948
5.1	66960	0	0	0	0	0	0	4059
5.1	67104	0	0	0	0	0	0	4104
5.1	67248	0	0	0	0	0	0	4056
5.1	67392	0	0	0	0	0	0	4281
5.1	67536	0	0	0	0	0	0	4122
5.1	67680	0	0	0	0	0	0	4119
5.1	67824	0	0	0	0	0	0	4125
5.1	67968	0	0	0	0	0	0	4050
5.1	68112	0	0	0	0	0	0	4020
5.1	68256	0	0	0	0	0	0	4200
5.1	68400	0	0	0	0	0	0	3837
5.1	68544	0	0	0	0	0	0	3903
5.1	68688	0	0	0	0	0	0	3966
5.1	68832	0	0	0	0	0	0	3915
5.1	68976	0	0	0	0	0	0	3846
5.1	69120	0	0	0	0	0	0	3945
6.3	43344	520	2680	31	2649	3200	57596.8	12664
6.3	43488	225	2158	9	2149	2383	38873.6	12250
6.3	43632	98	1707	1	1706	1805	26424.4	11292
6.3	43776	72	1323	1	1322	1395	19129.7	10626
6.3	43920	32	1055	0	1055	1087	14413.8	10304
6.3	44064	26	841	0	841	867	11284.9	9921
6.3	44208	30	667	0	667	697	8588.1	9720
6.3	44352	23	527	0	527	550	6875.83	9699
6.3	44496	22	406	0	406	428	5324.15	9382
6.3	44640	8	317	0	317	325	3695.26	9130
6.3	44784	3	251	0	251	254	2645.63	9204
6.3	44928	1	189	0	189	190	1730.18	9088
6.3	45072	1	142	0	142	143	1242.91	8893
6.3	45216	0	116	0	116	116	941.761	8804
6.3	45360	0	82	0	82	82	622.506	8722
6.3	45504	0	65	0	65	65	497.352	8840
6.3	45648	0	49	0	49	49	360.21	8757
6.3	45792	0	39	0	39	39	284.132	8655
6.3	45936	0	24	0	24	24	178.077	8988
6.3	46080	0	18	0	18	18	132.047	9015
6.3	46224	0	15	0	15	15	113.029	9012
6.3	46368	0	8	0	8	8	0	8826
6.3	46512	0	7	0	7	7	0	8706
6.3	46656	0	2	0	2	2	0	9075
6.3	46800	0	1	0	1	1	0	9372
6.3	46944	0	1	0	1	1	0	9339
6.3	47088	0	1	0	1	1	0	9291
6.3	47232	0	1	0	1	1	0	9150
6.3	47376	0	0	0	0	0	0	9576
6.3	47520	0	0	0	0	0	0	9516
6.3	47664	0	0	0	0	0	0	9180
6.3	47808	0	0	0	0	0	0	9276
6.3	47952	0	0	0	0	0	0	9105
6.3	48096	0	0	0	0	0	0	9372
6.3	48240	0	0	0	0	0	0	9246
6.3	48384	0	0	0	0	0	0	9090
6.3	48528	0	0	0	0	0	0	9435
6.3	48672	0	0	0	0	0	0	9252
6.3	48816	0	0	0	0	0	0	9225
6.3	48960	0	0	0	0	0	0	9444
6.3	49104	0	0	0	0	0	0	9447
6.3	49248	0	0	0	0	0	0	9438
6.3	49392	0	0	0	0	0	0	9294
6.3	49536	0	0	0	0	0	0	9453
6.3	49680	0	0	0	0	0	0	9447
6.3	49824	0	0	0	0	0	0	9408
6.3	49968	0	0	0	0	0	0	9309
6.3	50112	0	0	0	0	0	0	9627
6.3	50256	0	0	0	0	0	0	9726
6.3	50400	0	0	0	0	0	0	9639
6.3	50544	0	0	0	0	0	0	9789
6.3	50688	0	0	0	0	0	0	9612
6.3	50832	0	0	0	0	0	0	9960
6.3	50976	0	0	0	0	0	0	9681
6.3	51120	0	0	0	0	0	0	9696
6.3	51264	0	0	0	0	0	0	9612
6.3	51408	0	0	0	0	0	0	9564
6.3	51552	0	0	0	0	0	0	9456
6.3	51696	0	0	0	0	0	0	9678
6.3	51840	0	0	0	0	0	0	9639
6.3	51984	0	0	0	0	0	0	9663
6.3	52128	0	0	0	0	0	0	9612
6.3	52272	0	0	0	0	0	0	9639
6.3	52416	0	0	0	0	0	0	9660
6.3	52560	0	0	0	0	0	0	9783
6.3	52704	0	0	0	0	0	0	9726
6.3	52848	0	0	0	0	0	0	9621
6.3	52992	0	0	0	0	0	0	9441
6.3	53136	0	0	0	0	0	0	9624
6.3	53280	0	0	0	0	0	0	9648
6.3	53424	0	0	0	0	0	0	9726
6.3	53568	0	0	0	0	0	0	9726
6.3	53712	0	0	0	0	0	0	9603
6.3	53856	0	0	0	0	0	0	9846
6.3	54000	0	0	0	0	0	0	9714
6.3	54144	0	0	0	0	0	0	9666
6.3	54288	0	0	0	0	0	0	9408
6.3	54432	0	0	0	0	0	0	9531
6.3	54576	0	0	0	0	0	0	9672
6.3	54720	0	0	0	0	0	0	9933
6.3	54864	0	0	0	0	0	0	9954
6.3	55008	0	0	0	0	0	0	10050
6.3	55152	0	0	0	0	0	0	9744
6.3	55296	0	0	0	0	0	0	9678
6.3	55440	0	0	0	0	0	0	9822
6.3	55584	0	0	0	0	0	0	9777
6.3	55728	0	0	0	0	0	0	9711
6.3	55872	0	0	0	0	0	0	9996
6.3	56016	0	0	0	0	0	0	9771
6.3	56160	0	0	0	0	0	0	9903
6.3	56304	0	0	0	0	0	0	9546
6.3	56448	0	0	0	0	0	0	9738
6.3	56592	0	0	0	0	0	0	9471
6.3	56736	0	0	0	0	0	0	9540
6.3	56880	0	0	0	0	0	0	9756
6.3	57024	0	0	0	0	0	0	9654
6.3	57168	0	0	0	0	0	0	9744
6.3	57312	0	0	0	0	0	0	9627
6.3	57456	0	0	0	0	0	0	9630
6.3	57600	0	0	0	0	0	0	9381
6.3	57744	0	0	0	0	0	0	9558
6.3	57888	0	0	0	0	0	0	9699
6.3	58032	0	0	0	0	0	0	9642
6.3	58176	0	0	0	0	0	0	9852
6.3	58320	0	0	0	0	0	0	9708
6.3	58464	0	0	0	0	0	0	9474
6.3	58608	0	0	0	0	0	0	9489
6.3	58752	0	0	0	0	0	0	9660
6.3	58896	0	0	0	0	0	0	9777
6.3	59040	0	0	0	0	0	0	9477
6.3	59184	0	0	0	0	0	0	9531
6.3	59328	0	0	0	0	0	0	9315
6.3	59472	0	0	0	0	0	0	9324
6.3	59616	0	0	0	0	0	0	9600
6.3	59760	0	0	0	0	0	0	9597
6.3	59904	0	0	0	0	0	0	9477
6.3	60048	0	0	0	0	0	0	9879
6.3	60192	0	0	0	0	0	0	9900
6.3	60336	0	0	0	0	0	0	9834
6.3	60480	0	0	0	0	0	0	9405
6.3	60624	0	0	0	0	0	0	9600
6.3	60768	0	0	0	0	0	0	9594
6.3	60912	0	0	0	0	0	0	9402
6.3	61056	0	0	0	0	0	0	9513
6.3	61200	0	0	0	0	0	0	9804
6.3	61344	0	0	0	0	0	0	9732
6.3	61488	0	0	0	0	0	0	9747
6.3	61632	0	0	0	0	0	0	9774
6.3	61776	0	0	0	0	0	0	9828
6.3	61920	0	0	0	0	0	0	9732
6.3	62064	0	0	0	0	0	0	9468
6.3	62208	0	0	0	0	0	0	9744
6.3	62352	0	0	0	0	0	0	9696
6.3	62496	0	0	0	0	0	0	9537
6.3	62640	0	0	0	0	0	0	9624
6.3	62784	0	0	0	0	0	0	9492
6.3	62928	0	0	0	0	0	0	9432
6.3	63072	0	0	0	0	0	0	9618
6.3	63216	0	0	0	0	0	0	9591
6.3	63360	0	0	0	0	0	0	9456
6.3	63504	0	0	0	0	0	0	9264
6.3	63648	0	0	0	0	0	0	9462
6.3	63792	0	0	0	0	0	0	9333
6.3	63936	0	0	0	0	0	0	9330
6.3	64080	0	0	0	0	0	0	9507
6.3	64224	0	0	0	0	0	0	9588
6.3	64368	0	0	0	0	0	0	9609
6.3	64512	0	0	0	0	0	0	9468
6.3	64656	0	0	0	0	0	0	9606
6.3	64800	0	0	0	0	0	0	9411
6.3	64944	0	0	0	0	0	0	9531
6.3	65088	0	0	0	0	0	0	9627
6.3	65232	0	0	0	0	0	0	9654
6.3	65376	0	0	0	0	0	0	9501
6.3	65520	0	0	0	0	0	0	9672
6.3	65664	0	0	0	0	0	0	9702
6.3	65808	0	0	0	0	0	0	9624
6.3	65952	0	0	0	0	0	0	9612
6.3	66096	0	0	0	0	0	0	9342
6.3	66240	0	0	0	0	0	0	9282
6.3	66384	0	0	0	0	0	0	9396
6.3	66528	0	0	0	0	0	0	9417
6.3	66672	0	0	0	0	0	0	9552
6.3	66816	0	0	0	0	0	0	9171
6.3	66960	0	0	0	0	0	0	9402
6.3	67104	0	0	0	0	0	0	9603
6.3	67248	0	0	0	0	0	0	9507
6.3	67392	0	0	0	0	0	0	9438
6.3	67536	0	0	0	0	0	0	9666
6.3	67680	0	0	0	0	0	0	9477
6.3	67824	0	0	0	0	0	0	9399
6.3	67968	0	0	0	0	0	0	9516
6.3	68112	0	0	0	0	0	0	9588
6.3	68256	0	0	0	0	0	0	9513
6.3	68400	0	0	0	0	0	0	9375
6.3	68544	0	0	0	0	0	0	9390
6.3	68688	0	0	0	0	0	0	9552
6.3	68832	0	0	0	0	0	0	9372
6.3	68976	0	0	0	0	0	0	9360
6.3	69120	0	0	0	0	0	0	9534
7.3	43344	0	33	0	33	33	299.709	1041
7.3	43488	0	24	0	24	24	223.548	1110
7.3	43632	0	19	0	19	19	191.396	1158
7.3	43776	0	14	0	14	14	139.293	1050
7.3	43920	0	10	0	10	10	90.2398	1026
7.3	44064	0	8	0	8	8	79.2095	1005
7.3	44208	0	5	0	5	5	50.1072	1113
7.3	44352	0	5	0	5	5	44.1212	1065
7.3	44496	0	2	0	2	2	26.0513	1062
7.3	44640	0	2	0	2	2	22.0606	1164
7.3	44784	0	2	0	2	2	22.0606	1155
7.3	44928	0	2	0	2	2	22.0606	1131
7.3	45072	0	1	0	1	1	13.0256	1113
7.3	45216	0	1	0	1	1	11.0303	1068
7.3	45360	0	0	0	0	0	0	1182
7.3	45504	0	0	0	0	0	0	1218
7.3	45648	0	0	0	0	0	0	1125
7.3	45792	0	0	0	0	0	0	1191
7.3	45936	0	0	0	0	0	0	1149
7.3	46080	0	0	0	0	0	0	1176
7.3	46224	0	0	0	0	0	0	1215
7.3	46368	0	0	0	0	0	0	1191
7.3	46512	0	0	0	0	0	0	1104
7.3	46656	0	0	0	0	0	0	1128
7.3	46800	0	0	0	0	0	0	1167
7.3	46944	0	0	0	0	0	0	1155
7.3	47088	0	0	0	0	0	0	1125
7.3	47232	0	0	0	0	0	0	1059
7.3	47376	0	0	0	0	0	0	1077
7.3	47520	0	0	0	0	0	0	1044
7.3	47664	0	0	0	0	0	0	1068
7.3	47808	0	0	0	0	0	0	1155
7.3	47952	0	0	0	0	0	0	1179
7.3	48096	0	0	0	0	0	0	1185
7.3	48240	0	0	0	0	0	0	1188
7.3	48384	0	0	0	0	0	0	1101
7.3	48528	0	0	0	0	0	0	1098
7.3	48672	0	0	0	0	0	0	1071
7.3	48816	0	0	0	0	0	0	1101
7.3	48960	0	0	0	0	0	0	1221
7.3	49104	0	0	0	0	0	0	1191
7.3	49248	0	0	0	0	0	0	1239
7.3	49392	0	0	0	0	0	0	1128
7.3	49536	0	0	0	0	0	0	1077
7.3	49680	0	0	0	0	0	0	1140
7.3	49824	0	0	0	0	0	0	1134
7.3	49968	0	0	0	0	0	0	1179
7.3	50112	0	0	0	0	0	0	1137
7.3	50256	0	0	0	0	0	0	1119
7.3	50400	0	0	0	0	0	0	1089
7.3	50544	0	0	0	0	0	0	1200
7.3	50688	0	0	0	0	0	0	1146
7.3	50832	0	0	0	0	0	0	1053
7.3	50976	0	0	0	0	0	0	1095
7.3	51120	0	0	0	0	0	0	1086
7.3	51264	0	0	0	0	0	0	1161
7.3	51408	0	0	0	0	0	0	1161
7.3	51552	0	0	0	0	0	0	1083
7.3	51696	0	0	0	0	0	0	1116
7.3	51840	0	0	0	0	0	0	1110
7.3	51984	0	0	0	0	0	0	1056
7.3	52128	0	0	0	0	0	0	1113
7.3	52272	0	0	0	0	0	0	1179
7.3	52416	0	0	0	0	0	0	1143
7.3	52560	0	0	0	0	0	0	1158
7.3	52704	0	0	0	0	0	0	1125
7.3	52848	0	0	0	0	0	0	1080
7.3	52992	0	0	0	0	0	0	1086
7.3	53136	0	0	0	0	0	0	1101
7.3	53280	0	0	0	0	0	0	1218
7.3	53424	0	0	0	0	0	0	1098
7.3	53568	0	0	0	0	0	0	987
7.3	53712	0	0	0	0	0	0	963
7.3	53856	0	0	0	0	0	0	1077
7.3	54000	0	0	0	0	0	0	1152
7.3	54144	0	0	0	0	0	0	1128
7.3	54288	0	0	0	0	0	0	1125
7.3	54432	0	0	0	0	0	0	1131
7.3	54576	0	0	0	0	0	0	1152
7.3	54720	0	0	0	0	0	0	1149
7.3	54864	0	0	0	0	0	0	1110
7.3	55008	0	0	0	0	0	0	1119
7.3	55152	0	0	0	0	0	0	1092
7.3	55296	0	0	0	0	0	0	1083
7.3	55440	0	0	0	0	0	0	1140
7.3	55584	0	0	0	0	0	0	987
7.3	55728	0	0	0	0	0	0	951
7.3	55872	0	0	0	0	0	0	1059
7.3	56016	0	0	0	0	0	0	1098
7.3	56160	0	0	0	0	0	0	1077
7.3	56304	0	0	0	0	0	0	987
7.3	56448	0	0	0	0	0	0	1041
7.3	56592	0	0	0	0	0	0	1128
7.3	56736	0	0	0	0	0	0	1089
7.3	56880	0	0	0	0	0	0	1158
7.3	57024	0	0	0	0	0	0	1140
7.3	57168	0	0	0	0	0	0	1089
7.3	57312	0	0	0	0	0	0	1110
7.3	57456	0	0	0	0	0	0	1023
7.3	57600	0	0	0	0	0	0	1125
7.3	57744	0	0	0	0	0	0	1098
7.3	57888	0	0	0	0	0	0	1098
7.3	58032	0	0	0	0	0	0	1095
7.3	58176	0	0	0	0	0	0	1128
7.3	58320	0	0	0	0	0	0	1122
7.3	58464	0	0	0	0	0	0	1020
7.3	58608	0	0	0	0	0	0	1074
7.3	58752	0	0	0	0	0	0	1125
7.3	58896	0	0	0	0	0	0	1185
7.3	59040	0	0	0	0	0	0	1191
7.3	59184	0	0	0	0	0	0	1098
7.3	59328	0	0	0	0	0	0	1137
7.3	59472	0	0	0	0	0	0	1173
7.3	59616	0	0	0	0	0	0	1254
7.3	59760	0	0	0	0	0	0	1236
7.3	59904	0	0	0	0	0	0	1107
7.3	60048	0	0	0	0	0	0	1074
7.3	60192	0	0	0	0	0	0	1074
7.3	60336	0	0	0	0	0	0	1086
7.3	60480	0	0	0	0	0	0	1173
7.3	60624	0	0	0	0	0	0	1254
7.3	60768	0	0	0	0	0	0	1272
7.3	60912	0	0	0	0	0	0	1188
7.3	61056	0	0	0	0	0	0	1128
7.3	61200	0	0	0	0	0	0	1140
7.3	61344	0	0	0	0	0	0	1188
7.3	61488	0	0	0	0	0	0	1254
7.3	61632	0	0	0	0	0	0	1083
7.3	61776	0	0	0	0	0	0	1059
7.3	61920	0	0	0	0	0	0	1059
7.3	62064	0	0	0	0	0	0	1131
7.3	62208	0	0	0	0	0	0	1113
7.3	62352	0	0	0	0	0	0	1155
7.3	62496	0	0	0	0	0	0	1077
7.3	62640	0	0	0	0	0	0	993
7.3	62784	0	0	0	0	0	0	1119
7.3	62928	0	0	0	0	0	0	1083
7.3	63072	0	0	0	0	0	0	1083
7.3	63216	0	0	0	0	0	0	1101
7.3	63360	0	0	0	0	0	0	1128
7.3	63504	0	0	0	0	0	0	1173
7.3	63648	0	0	0	0	0	0	1128
7.3	63792	0	0	0	0	0	0	1182
7.3	63936	0	0	0	0	0	0	1140
7.3	64080	0	0	0	0	0	0	1092
7.3	64224	0	0	0	0	0	0	1083
7.3	64368	0	0	0	0	0	0	1080
7.3	64512	0	0	0	0	0	0	963
7.3	64656	0	0	0	0	0	0	1056
7.3	64800	0	0	0	0	0	0	1071
7.3	64944	0	0	0	0	0	0	1035
7.3	65088	0	0	0	0	0	0	1116
7.3	65232	0	0	0	0	0	0	1068
7.3	65376	0	0	0	0	0	0	1074
7.3	65520	0	0	0	0	0	0	1104
7.3	65664	0	0	0	0	0	0	1011
7.3	65808	0	0	0	0	0	0	1026
7.3	65952	0	0	0	0	0	0	1095
7.3	66096	0	0	0	0	0	0	1059
7.3	66240	0	0	0	0	0	0	1173
7.3	66384	0	0	0	0	0	0	1134
7.3	66528	0	0	0	0	0	0	1116
7.3	66672	0	0	0	0	0	0	1053
7.3	66816	0	0	0	0	0	0	1014
7.3	66960	0	0	0	0	0	0	1062
7.3	67104	0	0	0	0	0	0	1167
7.3	67248	0	0	0	0	0	0	1203
7.3	67392	0	0	0	0	0	0	1155
7.3	67536	0	0	0	0	0	0	1113
7.3	67680	0	0	0	0	0	0	1122
7.3	67824	0	0	0	0	0	0	1128
7.3	67968	0	0	0	0	0	0	1134
7.3	68112	0	0	0	0	0	0	1029
7.3	68256	0	0	0	0	0	0	996
7.3	68400	0	0	0	0	0	0	1011
7.3	68544	0	0	0	0	0	0	1038
7.3	68688	0	0	0	0	0	0	1056
7.3	68832	0	0	0	0	0	0	1059
7.3	68976	0	0	0	0	0	0	1107
7.3	69120	0	0	0	0	0	0	1095
8.2	43344	0	40	0	40	40	207.368	1539
8.2	43488	0	29	0	29	29	39.0769	1533
8.2	43632	0	21	0	21	21	121.224	1533
8.2	43776	0	15	0	15	15	118.181	1578
8.2	43920	0	12	0	12	12	88.1368	1656
8.2	44064	0	8	0	8	8	39.0769	1626
8.2	44208	0	3	0	3	3	0	1614
8.2	44352	0	0	0	0	0	0	1638
8.2	44496	0	0	0	0	0	0	1551
8.2	44640	0	0	0	0	0	0	1545
8.2	44784	0	0	0	0	0	0	1614
8.2	44928	0	0	0	0	0	0	1554
8.2	45072	0	0	0	0	0	0	1482
8.2	45216	0	0	0	0	0	0	1473
8.2	45360	0	0	0	0	0	0	1443
8.2	45504	0	0	0	0	0	0	1386
8.2	45648	0	0	0	0	0	0	1443
8.2	45792	0	0	0	0	0	0	1479
8.2	45936	0	0	0	0	0	0	1509
8.2	46080	0	0	0	0	0	0	1416
8.2	46224	0	0	0	0	0	0	1497
8.2	46368	0	0	0	0	0	0	1452
8.2	46512	0	0	0	0	0	0	1410
8.2	46656	0	0	0	0	0	0	1476
8.2	46800	0	0	0	0	0	0	1506
8.2	46944	0	0	0	0	0	0	1470
8.2	47088	0	0	0	0	0	0	1452
8.2	47232	0	0	0	0	0	0	1458
8.2	47376	0	0	0	0	0	0	1452
8.2	47520	0	0	0	0	0	0	1560
8.2	47664	0	0	0	0	0	0	1509
8.2	47808	0	0	0	0	0	0	1596
8.2	47952	0	0	0	0	0	0	1443
8.2	48096	0	0	0	0	0	0	1545
8.2	48240	0	0	0	0	0	0	1512
8.2	48384	0	0	0	0	0	0	1473
8.2	48528	0	0	0	0	0	0	1530
8.2	48672	0	0	0	0	0	0	1506
8.2	48816	0	0	0	0	0	0	1527
8.2	48960	0	0	0	0	0	0	1500
8.2	49104	0	0	0	0	0	0	1644
8.2	49248	0	0	0	0	0	0	1599
8.2	49392	0	0	0	0	0	0	1578
8.2	49536	0	0	0	0	0	0	1557
8.2	49680	0	0	0	0	0	0	1467
8.2	49824	0	0	0	0	0	0	1575
8.2	49968	0	0	0	0	0	0	1542
8.2	50112	0	0	0	0	0	0	1494
8.2	50256	0	0	0	0	0	0	1515
8.2	50400	0	0	0	0	0	0	1515
8.2	50544	0	0	0	0	0	0	1464
8.2	50688	0	0	0	0	0	0	1497
8.2	50832	0	0	0	0	0	0	1458
8.2	50976	0	0	0	0	0	0	1494
8.2	51120	0	0	0	0	0	0	1515
8.2	51264	0	0	0	0	0	0	1548
8.2	51408	0	0	0	0	0	0	1482
8.2	51552	0	0	0	0	0	0	1440
8.2	51696	0	0	0	0	0	0	1374
8.2	51840	0	0	0	0	0	0	1482
8.2	51984	0	0	0	0	0	0	1533
8.2	52128	0	0	0	0	0	0	1500
8.2	52272	0	0	0	0	0	0	1518
8.2	52416	0	0	0	0	0	0	1488
8.2	52560	0	0	0	0	0	0	1554
8.2	52704	0	0	0	0	0	0	1641
8.2	52848	0	0	0	0	0	0	1608
8.2	52992	0	0	0	0	0	0	1563
8.2	53136	0	0	0	0	0	0	1491
8.2	53280	0	0	0	0	0	0	1527
8.2	53424	0	0	0	0	0	0	1623
8.2	53568	0	0	0	0	0	0	1530
8.2	53712	0	0	0	0	0	0	1566
8.2	53856	0	0	0	0	0	0	1572
8.2	54000	0	0	0	0	0	0	1581
8.2	54144	0	0	0	0	0	0	1536
8.2	54288	0	0	0	0	0	0	1563
8.2	54432	0	0	0	0	0	0	1428
8.2	54576	0	0	0	0	0	0	1437
8.2	54720	0	0	0	0	0	0	1545
8.2	54864	0	0	0	0	0	0	1515
8.2	55008	0	0	0	0	0	0	1536
8.2	55152	0	0	0	0	0	0	1557
8.2	55296	0	0	0	0	0	0	1572
8.2	55440	0	0	0	0	0	0	1491
8.2	55584	0	0	0	0	0	0	1512
8.2	55728	0	0	0	0	0	0	1554
8.2	55872	0	0	0	0	0	0	1614
8.2	56016	0	0	0	0	0	0	1497
8.2	56160	0	0	0	0	0	0	1617
8.2	56304	0	0	0	0	0	0	1515
8.2	56448	0	0	0	0	0	0	1524
8.2	56592	0	0	0	0	0	0	1506
8.2	56736	0	0	0	0	0	0	1431
8.2	56880	0	0	0	0	0	0	1437
8.2	57024	0	0	0	0	0	0	1545
8.2	57168	0	0	0	0	0	0	1521
8.2	57312	0	0	0	0	0	0	1467
8.2	57456	0	0	0	0	0	0	1503
8.2	57600	0	0	0	0	0	0	1542
8.2	57744	0	0	0	0	0	0	1467
8.2	57888	0	0	0	0	0	0	1422
8.2	58032	0	0	0	0	0	0	1479
8.2	58176	0	0	0	0	0	0	1491
8.2	58320	0	0	0	0	0	0	1560
8.2	58464	0	0	0	0	0	0	1518
8.2	58608	0	0	0	0	0	0	1518
8.2	58752	0	0	0	0	0	0	1590
8.2	58896	0	0	0	0	0	0	1530
8.2	59040	0	0	0	0	0	0	1503
8.2	59184	0	0	0	0	0	0	1590
8.2	59328	0	0	0	0	0	0	1452
8.2	59472	0	0	0	0	0	0	1572
8.2	59616	0	0	0	0	0	0	1593
8.2	59760	0	0	0	0	0	0	1545
8.2	59904	0	0	0	0	0	0	1509
8.2	60048	0	0	0	0	0	0	1599
8.2	60192	0	0	0	0	0	0	1518
8.2	60336	0	0	0	0	0	0	1545
8.2	60480	0	0	0	0	0	0	1560
8.2	60624	0	0	0	0	0	0	1554
8.2	60768	0	0	0	0	0	0	1596
8.2	60912	0	0	0	0	0	0	1500
8.2	61056	0	0	0	0	0	0	1479
8.2	61200	0	0	0	0	0	0	1530
8.2	61344	0	0	0	0	0	0	1659
8.2	61488	0	0	0	0	0	0	1560
8.2	61632	0	0	0	0	0	0	1590
8.2	61776	0	0	0	0	0	0	1587
8.2	61920	0	0	0	0	0	0	1509
8.2	62064	0	0	0	0	0	0	1455
8.2	62208	0	0	0	0	0	0	1482
8.2	62352	0	0	0	0	0	0	1470
8.2	62496	0	0	0	0	0	0	1542
8.2	62640	0	0	0	0	0	0	1515
8.2	62784	0	0	0	0	0	0	1572
8.2	62928	0	0	0	0	0	0	1578
8.2	63072	0	0	0	0	0	0	1563
8.2	63216	0	0	0	0	0	0	1503
8.2	63360	0	0	0	0	0	0	1455
8.2	63504	0	0	0	0	0	0	1428
8.2	63648	0	0	0	0	0	0	1392
8.2	63792	0	0	0	0	0	0	1467
8.2	63936	0	0	0	0	0	0	1518
8.2	64080	0	0	0	0	0	0	1512
8.2	64224	0	0	0	0	0	0	1530
8.2	64368	0	0	0	0	0	0	1539
8.2	64512	0	0	0	0	0	0	1491
8.2	64656	0	0	0	0	0	0	1524
8.2	64800	0	0	0	0	0	0	1488
8.2	64944	0	0	0	0	0	0	1563
8.2	65088	0	0	0	0	0	0	1491
8.2	65232	0	0	0	0	0	0	1476
8.2	65376	0	0	0	0	0	0	1488
8.2	65520	0	0	0	0	0	0	1473
8.2	65664	0	0	0	0	0	0	1575
8.2	65808	0	0	0	0	0	0	1521
8.2	65952	0	0	0	0	0	0	1527
8.2	66096	0	0	0	0	0	0	1506
8.2	66240	0	0	0	0	0	0	1635
8.2	66384	0	0	0	0	0	0	1575
8.2	66528	0	0	0	0	0	0	1563
8.2	66672	0	0	0	0	0	0	1542
8.2	66816	0	0	0	0	0	0	1554
8.2	66960	0	0	0	0	0	0	1587
8.2	67104	0	0	0	0	0	0	1590
8.2	67248	0	0	0	0	0	0	1545
8.2	67392	0	0	0	0	0	0	1530
8.2	67536	0	0	0	0	0	0	1434
8.2	67680	0	0	0	0	0	0	1587
8.2	67824	0	0	0	0	0	0	1542
8.2	67968	0	0	0	0	0	0	1548
8.2	68112	0	0	0	0	0	0	1557
8.2	68256	0	0	0	0	0	0	1542
8.2	68400	0	0	0	0	0	0	1590
8.2	68544	0	0	0	0	0	0	1557
8.2	68688	0	0	0	0	0	0	1533
8.2	68832	0	0	0	0	0	0	1581
8.2	68976	0	0	0	0	0	0	1545
8.2	69120	0	0	0	0	0	0	1551
9.3	43344	56	226	0	226	282	5812.42	4287
9.3	43488	18	174	2	172	192	3457.75	4041
9.3	43632	12	136	0	136	148	2727.46	3659
9.3	43776	6	107	0	107	113	1997.18	3464
9.3	43920	2	84	0	84	86	1526.89	3435
9.3	44064	3	59	0	59	62	1073.7	3241
9.3	44208	1	36	0	36	37	652.333	3292
9.3	44352	3	28	0	28	31	565.321	3271
9.3	44496	4	15	0	15	19	411.208	3208
9.3	44640	4	12	0	12	16	363.18	3046
9.3	44784	4	9	0	9	13	282.141	3118
9.3	44928	2	6	0	6	8	162.103	3037
9.3	45072	1	5	0	5	6	118.046	3313
9.3	45216	1	3	0	3	4	89.035	3169
9.3	45360	3	2	0	2	5	140.039	3139
9.3	45504	3	1	0	1	4	111.027	3127
9.3	45648	2	0	0	0	2	78.0171	3118
9.3	45792	2	0	0	0	2	74.018	3238
9.3	45936	0	0	0	0	0	0	3175
9.3	46080	0	0	0	0	0	0	3325
9.3	46224	0	0	0	0	0	0	3301
9.3	46368	0	0	0	0	0	0	3229
9.3	46512	0	0	0	0	0	0	3373
9.3	46656	0	0	0	0	0	0	3369
9.3	46800	0	0	0	0	0	0	3255
9.3	46944	0	0	0	0	0	0	3216
9.3	47088	0	0	0	0	0	0	3153
9.3	47232	0	0	0	0	0	0	3084
9.3	47376	0	0	0	0	0	0	3174
9.3	47520	0	0	0	0	0	0	3207
9.3	47664	0	0	0	0	0	0	3285
9.3	47808	0	0	0	0	0	0	3252
9.3	47952	0	0	0	0	0	0	3273
9.3	48096	0	0	0	0	0	0	3120
9.3	48240	0	0	0	0	0	0	3108
9.3	48384	0	0	0	0	0	0	3147
9.3	48528	0	0	0	0	0	0	3204
9.3	48672	0	0	0	0	0	0	3075
9.3	48816	0	0	0	0	0	0	3243
9.3	48960	0	0	0	0	0	0	3312
9.3	49104	0	0	0	0	0	0	3258
9.3	49248	0	0	0	0	0	0	3222
9.3	49392	0	0	0	0	0	0	3120
9.3	49536	0	0	0	0	0	0	3255
9.3	49680	0	0	0	0	0	0	3357
9.3	49824	0	0	0	0	0	0	3429
9.3	49968	0	0	0	0	0	0	3468
9.3	50112	0	0	0	0	0	0	3372
9.3	50256	0	0	0	0	0	0	3420
9.3	50400	0	0	0	0	0	0	3249
9.3	50544	0	0	0	0	0	0	3315
9.3	50688	0	0	0	0	0	0	3294
9.3	50832	0	0	0	0	0	0	3210
9.3	50976	0	0	0	0	0	0	3450
9.3	51120	0	0	0	0	0	0	3411
9.3	51264	0	0	0	0	0	0	3324
9.3	51408	0	0	0	0	0	0	3354
9.3	51552	0	0	0	0	0	0	3282
9.3	51696	0	0	0	0	0	0	3312
9.3	51840	0	0	0	0	0	0	3387
9.3	51984	0	0	0	0	0	0	3345
9.3	52128	0	0	0	0	0	0	3300
9.3	52272	0	0	0	0	0	0	3219
9.3	52416	0	0	0	0	0	0	3405
9.3	52560	0	0	0	0	0	0	3450
9.3	52704	0	0	0	0	0	0	3270
9.3	52848	0	0	0	0	0	0	3501
9.3	52992	0	0	0	0	0	0	3258
9.3	53136	0	0	0	0	0	0	3249
9.3	53280	0	0	0	0	0	0	3144
9.3	53424	0	0	0	0	0	0	3261
9.3	53568	0	0	0	0	0	0	3369
9.3	53712	0	0	0	0	0	0	3405
9.3	53856	0	0	0	0	0	0	3339
9.3	54000	0	0	0	0	0	0	3276
9.3	54144	0	0	0	0	0	0	3378
9.3	54288	0	0	0	0	0	0	3441
9.3	54432	0	0	0	0	0	0	3417
9.3	54576	0	0	0	0	0	0	3204
9.3	54720	0	0	0	0	0	0	3126
9.3	54864	0	0	0	0	0	0	3300
9.3	55008	0	0	0	0	0	0	3342
9.3	55152	0	0	0	0	0	0	3339
9.3	55296	0	0	0	0	0	0	3339
9.3	55440	0	0	0	0	0	0	3330
9.3	55584	0	0	0	0	0	0	3180
9.3	55728	0	0	0	0	0	0	3357
9.3	55872	0	0	0	0	0	0	3402
9.3	56016	0	0	0	0	0	0	3405
9.3	56160	0	0	0	0	0	0	3237
9.3	56304	0	0	0	0	0	0	3180
9.3	56448	0	0	0	0	0	0	3264
9.3	56592	0	0	0	0	0	0	3318
9.3	56736	0	0	0	0	0	0	3342
9.3	56880	0	0	0	0	0	0	3396
9.3	57024	0	0	0	0	0	0	3390
9.3	57168	0	0	0	0	0	0	3201
9.3	57312	0	0	0	0	0	0	3270
9.3	57456	0	0	0	0	0	0	3147
9.3	57600	0	0	0	0	0	0	3375
9.3	57744	0	0	0	0	0	0	3351
9.3	57888	0	0	0	0	0	0	3396
9.3	58032	0	0	0	0	0	0	3261
9.3	58176	0	0	0	0	0	0	3444
9.3	58320	0	0	0	0	0	0	3426
9.3	58464	0	0	0	0	0	0	3405
9.3	58608	0	0	0	0	0	0	3438
9.3	58752	0	0	0	0	0	0	3363
9.3	58896	0	0	0	0	0	0	3189
9.3	59040	0	0	0	0	0	0	3138
9.3	59184	0	0	0	0	0	0	3228
9.3	59328	0	0	0	0	0	0	3393
9.3	59472	0	0	0	0	0	0	3333
9.3	59616	0	0	0	0	0	0	3354
9.3	59760	0	0	0	0	0	0	3243
9.3	59904	0	0	0	0	0	0	3297
9.3	60048	0	0	0	0	0	0	3402
9.3	60192	0	0	0	0	0	0	3453
9.3	60336	0	0	0	0	0	0	3288
9.3	60480	0	0	0	0	0	0	3399
9.3	60624	0	0	0	0	0	0	3483
9.3	60768	0	0	0	0	0	0	3525
9.3	60912	0	0	0	0	0	0	3420
9.3	61056	0	0	0	0	0	0	3420
9.3	61200	0	0	0	0	0	0	3480
9.3	61344	0	0	0	0	0	0	3417
9.3	61488	0	0	0	0	0	0	3243
9.3	61632	0	0	0	0	0	0	3297
9.3	61776	0	0	0	0	0	0	3312
9.3	61920	0	0	0	0	0	0	3291
9.3	62064	0	0	0	0	0	0	3342
9.3	62208	0	0	0	0	0	0	3246
9.3	62352	0	0	0	0	0	0	3381
9.3	62496	0	0	0	0	0	0	3153
9.3	62640	0	0	0	0	0	0	3114
9.3	62784	0	0	0	0	0	0	3171
9.3	62928	0	0	0	0	0	0	3204
9.3	63072	0	0	0	0	0	0	3324
9.3	63216	0	0	0	0	0	0	3381
9.3	63360	0	0	0	0	0	0	3327
9.3	63504	0	0	0	0	0	0	3438
9.3	63648	0	0	0	0	0	0	3204
9.3	63792	0	0	0	0	0	0	3237
9.3	63936	0	0	0	0	0	0	3399
9.3	64080	0	0	0	0	0	0	3345
9.3	64224	0	0	0	0	0	0	3246
9.3	64368	0	0	0	0	0	0	3369
9.3	64512	0	0	0	0	0	0	3255
9.3	64656	0	0	0	0	0	0	3147
9.3	64800	0	0	0	0	0	0	3330
9.3	64944	0	0	0	0	0	0	3321
9.3	65088	0	0	0	0	0	0	3336
9.3	65232	0	0	0	0	0	0	3210
9.3	65376	0	0	0	0	0	0	3228
9.3	65520	0	0	0	0	0	0	3312
9.3	65664	0	0	0	0	0	0	3294
9.3	65808	0	0	0	0	0	0	3399
9.3	65952	0	0	0	0	0	0	3303
9.3	66096	0	0	0	0	0	0	3315
9.3	66240	0	0	0	0	0	0	3129
9.3	66384	0	0	0	0	0	0	3276
9.3	66528	0	0	0	0	0	0	3249
9.3	66672	0	0	0	0	0	0	3234
9.3	66816	0	0	0	0	0	0	3438
9.3	66960	0	0	0	0	0	0	3345
9.3	67104	0	0	0	0	0	0	3309
9.3	67248	0	0	0	0	0	0	3264
9.3	67392	0	0	0	0	0	0	3444
9.3	67536	0	0	0	0	0	0	3384
9.3	67680	0	0	0	0	0	0	3486
9.3	67824	0	0	0	0	0	0	3384
9.3	67968	0	0	0	0	0	0	3288
9.3	68112	0	0	0	0	0	0	3372
9.3	68256	0	0	0	0	0	0	3318
9.3	68400	0	0	0	0	0	0	3321
9.3	68544	0	0	0	0	0	0	3201
9.3	68688	0	0	0	0	0	0	3210
9.3	68832	0	0	0	0	0	0	3219
9.3	68976	0	0	0	0	0	0	3384
9.3	69120	0	0	0	0	0	0	3339
10.2	43344	0	62	0	62	62	307.801	1194
10.2	43488	0	49	0	49	49	255.58	1251
10.2	43632	0	32	0	32	32	175.324	1239
10.2	43776	0	24	0	24	24	129.315	1158
10.2	43920	0	21	0	21	21	135.301	1176
10.2	44064	0	14	0	14	14	72.1678	1119
10.2	44208	0	12	0	12	12	59.1422	1194
10.2	44352	0	6	0	6	6	24.0559	1152
10.2	44496	0	3	0	3	3	11.0303	1179
10.2	44640	0	1	0	1	1	0	1197
10.2	44784	0	0	0	0	0	0	1146
10.2	44928	0	0	0	0	0	0	1050
10.2	45072	0	0	0	0	0	0	1077
10.2	45216	0	0	0	0	0	0	1179
10.2	45360	0	0	0	0	0	0	1191
10.2	45504	0	0	0	0	0	0	1146
10.2	45648	0	0	0	0	0	0	1134
10.2	45792	0	0	0	0	0	0	1140
10.2	45936	0	0	0	0	0	0	1146
10.2	46080	0	0	0	0	0	0	1224
10.2	46224	0	0	0	0	0	0	1146
10.2	46368	0	0	0	0	0	0	1212
10.2	46512	0	0	0	0	0	0	1143
10.2	46656	0	0	0	0	0	0	1098
10.2	46800	0	0	0	0	0	0	1143
10.2	46944	0	0	0	0	0	0	1140
10.2	47088	0	0	0	0	0	0	1167
10.2	47232	0	0	0	0	0	0	1188
10.2	47376	0	0	0	0	0	0	1134
10.2	47520	0	0	0	0	0	0	1146
10.2	47664	0	0	0	0	0	0	1188
10.2	47808	0	0	0	0	0	0	1125
10.2	47952	0	0	0	0	0	0	1077
10.2	48096	0	0	0	0	0	0	1143
10.2	48240	0	0	0	0	0	0	1101
10.2	48384	0	0	0	0	0	0	1107
10.2	48528	0	0	0	0	0	0	1167
10.2	48672	0	0	0	0	0	0	1146
10.2	48816	0	0	0	0	0	0	1212
10.2	48960	0	0	0	0	0	0	1116
10.2	49104	0	0	0	0	0	0	1083
10.2	49248	0	0	0	0	0	0	1122
10.2	49392	0	0	0	0	0	0	1248
10.2	49536	0	0	0	0	0	0	1113
10.2	49680	0	0	0	0	0	0	1095
10.2	49824	0	0	0	0	0	0	1152
10.2	49968	0	0	0	0	0	0	1071
10.2	50112	0	0	0	0	0	0	1152
10.2	50256	0	0	0	0	0	0	1221
10.2	50400	0	0	0	0	0	0	1143
10.2	50544	0	0	0	0	0	0	1074
10.2	50688	0	0	0	0	0	0	1065
10.2	50832	0	0	0	0	0	0	1044
10.2	50976	0	0	0	0	0	0	1047
10.2	51120	0	0	0	0	0	0	1134
10.2	51264	0	0	0	0	0	0	1095
10.2	51408	0	0	0	0	0	0	1116
10.2	51552	0	0	0	0	0	0	1143
10.2	51696	0	0	0	0	0	0	1158
10.2	51840	0	0	0	0	0	0	1098
10.2	51984	0	0	0	0	0	0	1161
10.2	52128	0	0	0	0	0	0	1092
10.2	52272	0	0	0	0	0	0	1146
10.2	52416	0	0	0	0	0	0	1101
10.2	52560	0	0	0	0	0	0	1059
10.2	52704	0	0	0	0	0	0	1122
10.2	52848	0	0	0	0	0	0	1080
10.2	52992	0	0	0	0	0	0	1179
10.2	53136	0	0	0	0	0	0	1140
10.2	53280	0	0	0	0	0	0	1167
10.2	53424	0	0	0	0	0	0	1068
10.2	53568	0	0	0	0	0	0	1083
10.2	53712	0	0	0	0	0	0	1071
10.2	53856	0	0	0	0	0	0	1047
10.2	54000	0	0	0	0	0	0	1026
10.2	54144	0	0	0	0	0	0	1029
10.2	54288	0	0	0	0	0	0	1152
10.2	54432	0	0	0	0	0	0	1158
10.2	54576	0	0	0	0	0	0	1233
10.2	54720	0	0	0	0	0	0	1200
10.2	54864	0	0	0	0	0	0	1152
10.2	55008	0	0	0	0	0	0	1098
10.2	55152	0	0	0	0	0	0	1188
10.2	55296	0	0	0	0	0	0	1218
10.2	55440	0	0	0	0	0	0	1158
10.2	55584	0	0	0	0	0	0	1056
10.2	55728	0	0	0	0	0	0	1089
10.2	55872	0	0	0	0	0	0	1173
10.2	56016	0	0	0	0	0	0	1191
10.2	56160	0	0	0	0	0	0	1119
10.2	56304	0	0	0	0	0	0	1134
10.2	56448	0	0	0	0	0	0	1161
10.2	56592	0	0	0	0	0	0	1095
10.2	56736	0	0	0	0	0	0	1248
10.2	56880	0	0	0	0	0	0	1122
10.2	57024	0	0	0	0	0	0	1113
10.2	57168	0	0	0	0	0	0	1125
10.2	57312	0	0	0	0	0	0	1122
10.2	57456	0	0	0	0	0	0	1137
10.2	57600	0	0	0	0	0	0	1158
10.2	57744	0	0	0	0	0	0	1113
10.2	57888	0	0	0	0	0	0	1137
10.2	58032	0	0	0	0	0	0	1056
10.2	58176	0	0	0	0	0	0	1086
10.2	58320	0	0	0	0	0	0	1044
10.2	58464	0	0	0	0	0	0	1092
10.2	58608	0	0	0	0	0	0	1080
10.2	58752	0	0	0	0	0	0	1113
10.2	58896	0	0	0	0	0	0	1059
10.2	59040	0	0	0	0	0	0	1071
10.2	59184	0	0	0	0	0	0	1101
10.2	59328	0	0	0	0	0	0	1176
10.2	59472	0	0	0	0	0	0	1164
10.2	59616	0	0	0	0	0	0	1152
10.2	59760	0	0	0	0	0	0	1077
10.2	59904	0	0	0	0	0	0	1089
10.2	60048	0	0	0	0	0	0	1185
10.2	60192	0	0	0	0	0	0	1173
10.2	60336	0	0	0	0	0	0	1092
10.2	60480	0	0	0	0	0	0	1029
10.2	60624	0	0	0	0	0	0	1077
10.2	60768	0	0	0	0	0	0	1107
10.2	60912	0	0	0	0	0	0	1194
10.2	61056	0	0	0	0	0	0	1224
10.2	61200	0	0	0	0	0	0	1170
10.2	61344	0	0	0	0	0	0	1089
10.2	61488	0	0	0	0	0	0	1158
10.2	61632	0	0	0	0	0	0	1194
10.2	61776	0	0	0	0	0	0	1173
10.2	61920	0	0	0	0	0	0	1164
10.2	62064	0	0	0	0	0	0	1215
10.2	62208	0	0	0	0	0	0	1119
10.2	62352	0	0	0	0	0	0	1107
10.2	62496	0	0	0	0	0	0	1122
10.2	62640	0	0	0	0	0	0	1101
10.2	62784	0	0	0	0	0	0	1155
10.2	62928	0	0	0	0	0	0	1056
10.2	63072	0	0	0	0	0	0	1104
10.2	63216	0	0	0	0	0	0	1155
10.2	63360	0	0	0	0	0	0	1146
10.2	63504	0	0	0	0	0	0	1179
10.2	63648	0	0	0	0	0	0	1209
10.2	63792	0	0	0	0	0	0	1131
10.2	63936	0	0	0	0	0	0	1158
10.2	64080	0	0	0	0	0	0	1143
10.2	64224	0	0	0	0	0	0	1155
10.2	64368	0	0	0	0	0	0	1176
10.2	64512	0	0	0	0	0	0	1185
10.2	64656	0	0	0	0	0	0	1137
10.2	64800	0	0	0	0	0	0	1218
10.2	64944	0	0	0	0	0	0	1167
10.2	65088	0	0	0	0	0	0	1107
10.2	65232	0	0	0	0	0	0	1119
10.2	65376	0	0	0	0	0	0	1149
10.2	65520	0	0	0	0	0	0	1155
10.2	65664	0	0	0	0	0	0	1107
10.2	65808	0	0	0	0	0	0	1101
10.2	65952	0	0	0	0	0	0	1083
10.2	66096	0	0	0	0	0	0	1167
10.2	66240	0	0	0	0	0	0	1200
10.2	66384	0	0	0	0	0	0	1200
10.2	66528	0	0	0	0	0	0	1188
10.2	66672	0	0	0	0	0	0	1107
10.2	66816	0	0	0	0	0	0	1116
10.2	66960	0	0	0	0	0	0	1092
10.2	67104	0	0	0	0	0	0	1167
10.2	67248	0	0	0	0	0	0	1029
10.2	67392	0	0	0	0	0	0	1056
10.2	67536	0	0	0	0	0	0	1185
10.2	67680	0	0	0	0	0	0	1101
10.2	67824	0	0	0	0	0	0	1092
10.2	67968	0	0	0	0	0	0	1125
10.2	68112	0	0	0	0	0	0	1164
10.2	68256	0	0	0	0	0	0	1194
10.2	68400	0	0	0	0	0	0	1152
10.2	68544	0	0	0	0	0	0	1134
10.2	68688	0	0	0	0	0	0	1155
10.2	68832	0	0	0	0	0	0	1173
10.2	68976	0	0	0	0	0	0	1134
10.2	69120	0	0	0	0	0	0	1242
11.1	43344	0	30	0	30	30	55.1515	879
11.1	43488	0	22	0	22	22	42.1279	768
11.1	43632	0	15	0	15	15	42.1279	774
11.1	43776	0	10	0	10	10	31.0976	795
11.1	43920	0	6	0	6	6	20.0673	852
11.1	44064	0	5	0	5	5	9.03704	867
11.1	44208	0	4	0	4	4	9.03704	903
11.1	44352	0	4	0	4	4	11.0303	864
11.1	44496	0	3	0	3	3	11.0303	876
11.1	44640	0	2	0	2	2	9.03704	927
11.1	44784	0	2	0	2	2	11.0303	912
11.1	44928	0	0	0	0	0	0	912
11.1	45072	0	0	0	0	0	0	873
11.1	45216	0	0	0	0	0	0	885
11.1	45360	0	0	0	0	0	0	897
11.1	45504	0	0	0	0	0	0	918
11.1	45648	0	0	0	0	0	0	876
11.1	45792	0	0	0	0	0	0	873
11.1	45936	0	0	0	0	0	0	819
11.1	46080	0	0	0	0	0	0	813
11.1	46224	0	0	0	0	0	0	807
11.1	46368	0	0	0	0	0	0	783
11.1	46512	0	0	0	0	0	0	780
11.1	46656	0	0	0	0	0	0	759
11.1	46800	0	0	0	0	0	0	738
11.1	46944	0	0	0	0	0	0	726
11.1	47088	0	0	0	0	0	0	777
11.1	47232	0	0	0	0	0	0	771
11.1	47376	0	0	0	0	0	0	741
11.1	47520	0	0	0	0	0	0	705
11.1	47664	0	0	0	0	0	0	807
11.1	47808	0	0	0	0	0	0	783
11.1	47952	0	0	0	0	0	0	837
11.1	48096	0	0	0	0	0	0	771
11.1	48240	0	0	0	0	0	0	753
11.1	48384	0	0	0	0	0	0	801
11.1	48528	0	0	0	0	0	0	849
11.1	48672	0	0	0	0	0	0	810
11.1	48816	0	0	0	0	0	0	744
11.1	48960	0	0	0	0	0	0	783
11.1	49104	0	0	0	0	0	0	756
11.1	49248	0	0	0	0	0	0	846
11.1	49392	0	0	0	0	0	0	852
11.1	49536	0	0	0	0	0	0	849
11.1	49680	0	0	0	0	0	0	861
11.1	49824	0	0	0	0	0	0	771
11.1	49968	0	0	0	0	0	0	846
11.1	50112	0	0	0	0	0	0	834
11.1	50256	0	0	0	0	0	0	873
11.1	50400	0	0	0	0	0	0	867
11.1	50544	0	0	0	0	0	0	873
11.1	50688	0	0	0	0	0	0	939
11.1	50832	0	0	0	0	0	0	816
11.1	50976	0	0	0	0	0	0	855
11.1	51120	0	0	0	0	0	0	837
11.1	51264	0	0	0	0	0	0	840
11.1	51408	0	0	0	0	0	0	879
11.1	51552	0	0	0	0	0	0	828
11.1	51696	0	0	0	0	0	0	873
11.1	51840	0	0	0	0	0	0	783
11.1	51984	0	0	0	0	0	0	798
11.1	52128	0	0	0	0	0	0	870
11.1	52272	0	0	0	0	0	0	891
11.1	52416	0	0	0	0	0	0	900
11.1	52560	0	0	0	0	0	0	903
11.1	52704	0	0	0	0	0	0	855
11.1	52848	0	0	0	0	0	0	813
11.1	52992	0	0	0	0	0	0	786
11.1	53136	0	0	0	0	0	0	801
11.1	53280	0	0	0	0	0	0	813
11.1	53424	0	0	0	0	0	0	765
11.1	53568	0	0	0	0	0	0	834
11.1	53712	0	0	0	0	0	0	747
11.1	53856	0	0	0	0	0	0	732
11.1	54000	0	0	0	0	0	0	762
11.1	54144	0	0	0	0	0	0	753
11.1	54288	0	0	0	0	0	0	789
11.1	54432	0	0	0	0	0	0	747
11.1	54576	0	0	0	0	0	0	792
11.1	54720	0	0	0	0	0	0	771
11.1	54864	0	0	0	0	0	0	813
11.1	55008	0	0	0	0	0	0	825
11.1	55152	0	0	0	0	0	0	828
11.1	55296	0	0	0	0	0	0	849
11.1	55440	0	0	0	0	0	0	738
11.1	55584	0	0	0	0	0	0	822
11.1	55728	0	0	0	0	0	0	735
11.1	55872	0	0	0	0	0	0	837
11.1	56016	0	0	0	0	0	0	885
11.1	56160	0	0	0	0	0	0	822
11.1	56304	0	0	0	0	0	0	849
11.1	56448	0	0	0	0	0	0	867
11.1	56592	0	0	0	0	0	0	825
11.1	56736	0	0	0	0	0	0	816
11.1	56880	0	0	0	0	0	0	837
11.1	57024	0	0	0	0	0	0	774
11.1	57168	0	0	0	0	0	0	855
11.1	57312	0	0	0	0	0	0	801
11.1	57456	0	0	0	0	0	0	735
11.1	57600	0	0	0	0	0	0	783
11.1	57744	0	0	0	0	0	0	837
11.1	57888	0	0	0	0	0	0	822
11.1	58032	0	0	0	0	0	0	870
11.1	58176	0	0	0	0	0	0	795
11.1	58320	0	0	0	0	0	0	795
11.1	58464	0	0	0	0	0	0	777
11.1	58608	0	0	0	0	0	0	846
11.1	58752	0	0	0	0	0	0	810
11.1	58896	0	0	0	0	0	0	807
11.1	59040	0	0	0	0	0	0	825
11.1	59184	0	0	0	0	0	0	792
11.1	59328	0	0	0	0	0	0	837
11.1	59472	0	0	0	0	0	0	822
11.1	59616	0	0	0	0	0	0	786
11.1	59760	0	0	0	0	0	0	765
11.1	59904	0	0	0	0	0	0	747
11.1	60048	0	0	0	0	0	0	777
11.1	60192	0	0	0	0	0	0	846
11.1	60336	0	0	0	0	0	0	873
11.1	60480	0	0	0	0	0	0	834
11.1	60624	0	0	0	0	0	0	774
11.1	60768	0	0	0	0	0	0	774
11.1	60912	0	0	0	0	0	0	804
11.1	61056	0	0	0	0	0	0	933
11.1	61200	0	0	0	0	0	0	945
11.1	61344	0	0	0	0	0	0	933
11.1	61488	0	0	0	0	0	0	903
11.1	61632	0	0	0	0	0	0	804
11.1	61776	0	0	0	0	0	0	765
11.1	61920	0	0	0	0	0	0	801
11.1	62064	0	0	0	0	0	0	801
11.1	62208	0	0	0	0	0	0	810
11.1	62352	0	0	0	0	0	0	792
11.1	62496	0	0	0	0	0	0	786
11.1	62640	0	0	0	0	0	0	789
11.1	62784	0	0	0	0	0	0	801
11.1	62928	0	0	0	0	0	0	783
11.1	63072	0	0	0	0	0	0	804
11.1	63216	0	0	0	0	0	0	849
11.1	63360	0	0	0	0	0	0	858
11.1	63504	0	0	0	0	0	0	831
11.1	63648	0	0	0	0	0	0	882
11.1	63792	0	0	0	0	0	0	828
11.1	63936	0	0	0	0	0	0	834
11.1	64080	0	0	0	0	0	0	879
11.1	64224	0	0	0	0	0	0	888
11.1	64368	0	0	0	0	0	0	786
11.1	64512	0	0	0	0	0	0	786
11.1	64656	0	0	0	0	0	0	807
11.1	64800	0	0	0	0	0	0	825
11.1	64944	0	0	0	0	0	0	855
11.1	65088	0	0	0	0	0	0	789
11.1	65232	0	0	0	0	0	0	759
11.1	65376	0	0	0	0	0	0	804
11.1	65520	0	0	0	0	0	0	801
11.1	65664	0	0	0	0	0	0	831
11.1	65808	0	0	0	0	0	0	879
11.1	65952	0	0	0	0	0	0	861
11.1	66096	0	0	0	0	0	0	849
11.1	66240	0	0	0	0	0	0	846
11.1	66384	0	0	0	0	0	0	780
11.1	66528	0	0	0	0	0	0	780
11.1	66672	0	0	0	0	0	0	834
11.1	66816	0	0	0	0	0	0	813
11.1	66960	0	0	0	0	0	0	855
11.1	67104	0	0	0	0	0	0	795
11.1	67248	0	0	0	0	0	0	789
11.1	67392	0	0	0	0	0	0	828
11.1	67536	0	0	0	0	0	0	816
11.1	67680	0	0	0	0	0	0	819
11.1	67824	0	0	0	0	0	0	786
11.1	67968	0	0	0	0	0	0	756
11.1	68112	0	0	0	0	0	0	804
11.1	68256	0	0	0	0	0	0	789
11.1	68400	0	0	0	0	0	0	837
11.1	68544	0	0	0	0	0	0	846
11.1	68688	0	0	0	0	0	0	897
11.1	68832	0	0	0	0	0	0	927
11.1	68976	0	0	0	0	0	0	864
11.1	69120	0	0	0	0	0	0	843
12.3	43344	0	27	0	27	27	22.0606	1563
12.3	43488	0	24	0	24	24	26.0513	1617
12.3	43632	0	18	0	18	18	11.0303	1653
12.3	43776	0	18	0	18	18	13.0256	1560
12.3	43920	0	11	0	11	11	0	1578
12.3	44064	0	9	0	9	9	0	1650
12.3	44208	0	7	0	7	7	0	1563
12.3	44352	0	4	0	4	4	0	1563
12.3	44496	0	3	0	3	3	0	1530
12.3	44640	0	3	0	3	3	0	1473
12.3	44784	0	2	0	2	2	0	1452
12.3	44928	0	2	0	2	2	0	1500
12.3	45072	0	2	0	2	2	0	1488
12.3	45216	0	1	0	1	1	0	1509
12.3	45360	0	1	0	1	1	0	1497
12.3	45504	0	0	0	0	0	0	1524
12.3	45648	0	0	0	0	0	0	1527
12.3	45792	0	0	0	0	0	0	1599
12.3	45936	0	0	0	0	0	0	1485
[truncated: 34,001 more rows]
