# Supplementary material for: GEODE: an in silico tool that translates in vitro to in vivo predictions of tuberculosis antibiotic combination efficacy
Source: Front Pharmacol. 2025 Oct 17;16:1639673. doi: 10.3389/fphar.2025.1639673 (PMC12575316; doi:10.3389/fphar.2025.1639673)
Supplement: Supplementary file 2 [file Supplementaryfile4.zip › simulation_data/HRZM-ANNNNH-min.csv]

exp	time	Int.Mtb.	Ext.Mtb.	repExtMtb	NonReplExt.Mtb.	TotMtb.	TotMtbInGranScaledRing	TotPethot
2.2	43344	0	18	0	18	18	105.259	984
2.2	43488	0	16	0	16	16	88.2466	993
2.2	43632	0	14	0	14	14	0	1095
2.2	43776	0	10	0	10	10	0	1074
2.2	43920	0	9	0	9	9	80.1558	1041
2.2	44064	0	7	0	7	7	69.1255	1002
2.2	44208	0	3	0	3	3	11.0303	1071
2.2	44352	0	2	0	2	2	11.0303	1023
2.2	44496	0	2	0	2	2	11.0303	1185
2.2	44640	0	1	0	1	1	0	1158
2.2	44784	0	1	0	1	1	0	1206
2.2	44928	0	1	0	1	1	0	1143
2.2	45072	0	0	0	0	0	0	1161
2.2	45216	0	0	0	0	0	0	1221
2.2	45360	0	0	0	0	0	0	1137
2.2	45504	0	0	0	0	0	0	1098
2.2	45648	0	0	0	0	0	0	1110
2.2	45792	0	0	0	0	0	0	1098
2.2	45936	0	0	0	0	0	0	1062
2.2	46080	0	0	0	0	0	0	1047
2.2	46224	0	0	0	0	0	0	1128
2.2	46368	0	0	0	0	0	0	1017
2.2	46512	0	0	0	0	0	0	1020
2.2	46656	0	0	0	0	0	0	942
2.2	46800	0	0	0	0	0	0	1023
2.2	46944	0	0	0	0	0	0	1014
2.2	47088	0	0	0	0	0	0	1074
2.2	47232	0	0	0	0	0	0	1008
2.2	47376	0	0	0	0	0	0	1002
2.2	47520	0	0	0	0	0	0	990
2.2	47664	0	0	0	0	0	0	1041
2.2	47808	0	0	0	0	0	0	1023
2.2	47952	0	0	0	0	0	0	1014
2.2	48096	0	0	0	0	0	0	1011
2.2	48240	0	0	0	0	0	0	957
2.2	48384	0	0	0	0	0	0	1008
2.2	48528	0	0	0	0	0	0	990
2.2	48672	0	0	0	0	0	0	966
2.2	48816	0	0	0	0	0	0	1059
2.2	48960	0	0	0	0	0	0	1020
2.2	49104	0	0	0	0	0	0	1008
2.2	49248	0	0	0	0	0	0	1017
2.2	49392	0	0	0	0	0	0	1020
2.2	49536	0	0	0	0	0	0	990
2.2	49680	0	0	0	0	0	0	1056
2.2	49824	0	0	0	0	0	0	1032
2.2	49968	0	0	0	0	0	0	1032
2.2	50112	0	0	0	0	0	0	1014
2.2	50256	0	0	0	0	0	0	1101
2.2	50400	0	0	0	0	0	0	1047
2.2	50544	0	0	0	0	0	0	954
2.2	50688	0	0	0	0	0	0	1032
2.2	50832	0	0	0	0	0	0	1095
2.2	50976	0	0	0	0	0	0	1110
2.2	51120	0	0	0	0	0	0	1107
2.2	51264	0	0	0	0	0	0	1104
2.2	51408	0	0	0	0	0	0	1029
2.2	51552	0	0	0	0	0	0	1032
2.2	51696	0	0	0	0	0	0	1044
2.2	51840	0	0	0	0	0	0	1005
2.2	51984	0	0	0	0	0	0	1053
2.2	52128	0	0	0	0	0	0	1077
2.2	52272	0	0	0	0	0	0	1125
2.2	52416	0	0	0	0	0	0	1041
2.2	52560	0	0	0	0	0	0	996
2.2	52704	0	0	0	0	0	0	1041
2.2	52848	0	0	0	0	0	0	1008
2.2	52992	0	0	0	0	0	0	993
2.2	53136	0	0	0	0	0	0	1056
2.2	53280	0	0	0	0	0	0	1008
2.2	53424	0	0	0	0	0	0	1017
2.2	53568	0	0	0	0	0	0	1056
2.2	53712	0	0	0	0	0	0	1098
2.2	53856	0	0	0	0	0	0	1044
2.2	54000	0	0	0	0	0	0	1059
2.2	54144	0	0	0	0	0	0	993
2.2	54288	0	0	0	0	0	0	990
2.2	54432	0	0	0	0	0	0	1059
2.2	54576	0	0	0	0	0	0	1050
2.2	54720	0	0	0	0	0	0	1026
2.2	54864	0	0	0	0	0	0	1053
2.2	55008	0	0	0	0	0	0	1059
2.2	55152	0	0	0	0	0	0	1080
2.2	55296	0	0	0	0	0	0	993
2.2	55440	0	0	0	0	0	0	990
2.2	55584	0	0	0	0	0	0	1053
2.2	55728	0	0	0	0	0	0	1062
2.2	55872	0	0	0	0	0	0	1110
2.2	56016	0	0	0	0	0	0	1074
2.2	56160	0	0	0	0	0	0	1059
2.2	56304	0	0	0	0	0	0	1041
2.2	56448	0	0	0	0	0	0	1017
2.2	56592	0	0	0	0	0	0	1029
2.2	56736	0	0	0	0	0	0	1131
2.2	56880	0	0	0	0	0	0	1089
2.2	57024	0	0	0	0	0	0	1026
2.2	57168	0	0	0	0	0	0	1044
2.2	57312	0	0	0	0	0	0	984
2.2	57456	0	0	0	0	0	0	1014
2.2	57600	0	0	0	0	0	0	957
2.2	57744	0	0	0	0	0	0	924
2.2	57888	0	0	0	0	0	0	993
2.2	58032	0	0	0	0	0	0	1086
2.2	58176	0	0	0	0	0	0	1011
2.2	58320	0	0	0	0	0	0	969
2.2	58464	0	0	0	0	0	0	981
2.2	58608	0	0	0	0	0	0	1017
2.2	58752	0	0	0	0	0	0	1056
2.2	58896	0	0	0	0	0	0	975
2.2	59040	0	0	0	0	0	0	978
2.2	59184	0	0	0	0	0	0	1005
2.2	59328	0	0	0	0	0	0	864
2.2	59472	0	0	0	0	0	0	1005
2.2	59616	0	0	0	0	0	0	1005
2.2	59760	0	0	0	0	0	0	1056
2.2	59904	0	0	0	0	0	0	990
2.2	60048	0	0	0	0	0	0	1128
2.2	60192	0	0	0	0	0	0	1062
2.2	60336	0	0	0	0	0	0	1035
2.2	60480	0	0	0	0	0	0	1026
2.2	60624	0	0	0	0	0	0	1014
2.2	60768	0	0	0	0	0	0	1062
2.2	60912	0	0	0	0	0	0	972
2.2	61056	0	0	0	0	0	0	996
2.2	61200	0	0	0	0	0	0	1011
2.2	61344	0	0	0	0	0	0	1044
2.2	61488	0	0	0	0	0	0	1095
2.2	61632	0	0	0	0	0	0	1023
2.2	61776	0	0	0	0	0	0	1116
2.2	61920	0	0	0	0	0	0	1026
2.2	62064	0	0	0	0	0	0	1080
2.2	62208	0	0	0	0	0	0	1026
2.2	62352	0	0	0	0	0	0	966
2.2	62496	0	0	0	0	0	0	990
2.2	62640	0	0	0	0	0	0	1005
2.2	62784	0	0	0	0	0	0	1092
2.2	62928	0	0	0	0	0	0	1068
2.2	63072	0	0	0	0	0	0	1071
2.2	63216	0	0	0	0	0	0	1008
2.2	63360	0	0	0	0	0	0	1032
2.2	63504	0	0	0	0	0	0	1092
2.2	63648	0	0	0	0	0	0	1023
2.2	63792	0	0	0	0	0	0	1035
2.2	63936	0	0	0	0	0	0	1029
2.2	64080	0	0	0	0	0	0	1014
2.2	64224	0	0	0	0	0	0	1068
2.2	64368	0	0	0	0	0	0	1011
2.2	64512	0	0	0	0	0	0	1098
2.2	64656	0	0	0	0	0	0	996
2.2	64800	0	0	0	0	0	0	1098
2.2	64944	0	0	0	0	0	0	984
2.2	65088	0	0	0	0	0	0	969
2.2	65232	0	0	0	0	0	0	1005
2.2	65376	0	0	0	0	0	0	987
2.2	65520	0	0	0	0	0	0	1005
2.2	65664	0	0	0	0	0	0	1008
2.2	65808	0	0	0	0	0	0	1137
2.2	65952	0	0	0	0	0	0	1086
2.2	66096	0	0	0	0	0	0	954
2.2	66240	0	0	0	0	0	0	939
2.2	66384	0	0	0	0	0	0	999
2.2	66528	0	0	0	0	0	0	939
2.2	66672	0	0	0	0	0	0	1011
2.2	66816	0	0	0	0	0	0	1002
2.2	66960	0	0	0	0	0	0	1011
2.2	67104	0	0	0	0	0	0	1005
2.2	67248	0	0	0	0	0	0	1047
2.2	67392	0	0	0	0	0	0	1014
2.2	67536	0	0	0	0	0	0	1041
2.2	67680	0	0	0	0	0	0	1023
2.2	67824	0	0	0	0	0	0	1020
2.2	67968	0	0	0	0	0	0	1029
2.2	68112	0	0	0	0	0	0	1047
2.2	68256	0	0	0	0	0	0	1062
2.2	68400	0	0	0	0	0	0	1050
2.2	68544	0	0	0	0	0	0	1092
2.2	68688	0	0	0	0	0	0	1032
2.2	68832	0	0	0	0	0	0	1092
2.2	68976	0	0	0	0	0	0	1083
2.2	69120	0	0	0	0	0	0	1092
3.2	43344	0	366	0	366	366	3135.41	3183
3.2	43488	0	355	0	355	355	2959.83	3303
3.2	43632	0	342	0	342	342	2909.9	3357
3.2	43776	0	325	0	325	325	2752.48	3279
3.2	43920	0	315	0	315	315	2658.77	3219
3.2	44064	0	310	0	310	310	2579.67	3216
3.2	44208	0	294	0	294	294	2388.17	3264
3.2	44352	0	282	0	282	282	2309.73	3396
3.2	44496	0	273	0	273	273	2264.56	3288
3.2	44640	0	262	0	262	262	2126.3	3270
3.2	44784	0	247	0	247	247	1960.26	3165
3.2	44928	0	237	0	237	237	1863.56	3198
3.2	45072	0	226	0	226	226	1785.87	3093
3.2	45216	0	210	0	210	210	1620.08	2949
3.2	45360	0	193	0	193	193	1473.71	3138
3.2	45504	0	181	0	181	181	1359.49	3165
3.2	45648	0	169	0	169	169	1271.02	3150
3.2	45792	0	159	0	159	159	1188.79	3093
3.2	45936	0	146	0	146	146	1015.26	3186
3.2	46080	0	131	0	131	131	976.471	3111
3.2	46224	0	117	0	117	117	862.409	3111
3.2	46368	0	102	0	102	102	692.796	3141
3.2	46512	0	90	0	90	90	618.211	3213
3.2	46656	0	74	0	74	74	483.66	3141
3.2	46800	0	66	0	66	66	472.656	3069
3.2	46944	0	45	0	45	45	321.251	3267
3.2	47088	0	36	0	36	36	264.789	3279
3.2	47232	0	23	0	23	23	169.028	3312
3.2	47376	0	18	0	18	18	127.763	3237
3.2	47520	0	15	0	15	15	108.351	3249
3.2	47664	0	11	0	11	11	84.0513	3291
3.2	47808	0	8	0	8	8	56.9304	3168
3.2	47952	0	6	0	6	6	52.5258	3207
3.2	48096	0	5	0	5	5	45.4638	3183
3.2	48240	0	4	0	4	4	30.4416	3132
3.2	48384	0	4	0	4	4	30.4416	3114
3.2	48528	0	3	0	3	3	21.4007	3114
3.2	48672	0	3	0	3	3	21.4007	3093
3.2	48816	0	2	0	2	2	20.0673	3150
3.2	48960	0	1	0	1	1	7.04762	3075
3.2	49104	0	0	0	0	0	0	3054
3.2	49248	0	0	0	0	0	0	3021
3.2	49392	0	0	0	0	0	0	3123
3.2	49536	0	0	0	0	0	0	3129
3.2	49680	0	0	0	0	0	0	3165
3.2	49824	0	0	0	0	0	0	3168
3.2	49968	0	0	0	0	0	0	3102
3.2	50112	0	0	0	0	0	0	3153
3.2	50256	0	0	0	0	0	0	3147
3.2	50400	0	0	0	0	0	0	2988
3.2	50544	0	0	0	0	0	0	3057
3.2	50688	0	0	0	0	0	0	3150
3.2	50832	0	0	0	0	0	0	3096
3.2	50976	0	0	0	0	0	0	3264
3.2	51120	0	0	0	0	0	0	3150
3.2	51264	0	0	0	0	0	0	3213
3.2	51408	0	0	0	0	0	0	3225
3.2	51552	0	0	0	0	0	0	3342
3.2	51696	0	0	0	0	0	0	3330
3.2	51840	0	0	0	0	0	0	3324
3.2	51984	0	0	0	0	0	0	3228
3.2	52128	0	0	0	0	0	0	3168
3.2	52272	0	0	0	0	0	0	3186
3.2	52416	0	0	0	0	0	0	3255
3.2	52560	0	0	0	0	0	0	3243
3.2	52704	0	0	0	0	0	0	3147
3.2	52848	0	0	0	0	0	0	3144
3.2	52992	0	0	0	0	0	0	3195
3.2	53136	0	0	0	0	0	0	3078
3.2	53280	0	0	0	0	0	0	3225
3.2	53424	0	0	0	0	0	0	3297
3.2	53568	0	0	0	0	0	0	3273
3.2	53712	0	0	0	0	0	0	3408
3.2	53856	0	0	0	0	0	0	3303
3.2	54000	0	0	0	0	0	0	3240
3.2	54144	0	0	0	0	0	0	3195
3.2	54288	0	0	0	0	0	0	3180
3.2	54432	0	0	0	0	0	0	3177
3.2	54576	0	0	0	0	0	0	3159
3.2	54720	0	0	0	0	0	0	3147
3.2	54864	0	0	0	0	0	0	3315
3.2	55008	0	0	0	0	0	0	3306
3.2	55152	0	0	0	0	0	0	3288
3.2	55296	0	0	0	0	0	0	3246
3.2	55440	0	0	0	0	0	0	3162
3.2	55584	0	0	0	0	0	0	3243
3.2	55728	0	0	0	0	0	0	3210
3.2	55872	0	0	0	0	0	0	3144
3.2	56016	0	0	0	0	0	0	3102
3.2	56160	0	0	0	0	0	0	3132
3.2	56304	0	0	0	0	0	0	3081
3.2	56448	0	0	0	0	0	0	3171
3.2	56592	0	0	0	0	0	0	3093
3.2	56736	0	0	0	0	0	0	3066
3.2	56880	0	0	0	0	0	0	3225
3.2	57024	0	0	0	0	0	0	3228
3.2	57168	0	0	0	0	0	0	3222
3.2	57312	0	0	0	0	0	0	3177
3.2	57456	0	0	0	0	0	0	3219
3.2	57600	0	0	0	0	0	0	3204
3.2	57744	0	0	0	0	0	0	3156
3.2	57888	0	0	0	0	0	0	3186
3.2	58032	0	0	0	0	0	0	3288
3.2	58176	0	0	0	0	0	0	3204
3.2	58320	0	0	0	0	0	0	3204
3.2	58464	0	0	0	0	0	0	3141
3.2	58608	0	0	0	0	0	0	3045
3.2	58752	0	0	0	0	0	0	3147
3.2	58896	0	0	0	0	0	0	3114
3.2	59040	0	0	0	0	0	0	2922
3.2	59184	0	0	0	0	0	0	3033
3.2	59328	0	0	0	0	0	0	3099
3.2	59472	0	0	0	0	0	0	3006
3.2	59616	0	0	0	0	0	0	3003
3.2	59760	0	0	0	0	0	0	3117
3.2	59904	0	0	0	0	0	0	3084
3.2	60048	0	0	0	0	0	0	3114
3.2	60192	0	0	0	0	0	0	3204
3.2	60336	0	0	0	0	0	0	3315
3.2	60480	0	0	0	0	0	0	3087
3.2	60624	0	0	0	0	0	0	2994
3.2	60768	0	0	0	0	0	0	3198
3.2	60912	0	0	0	0	0	0	3213
3.2	61056	0	0	0	0	0	0	3285
3.2	61200	0	0	0	0	0	0	3138
3.2	61344	0	0	0	0	0	0	3102
3.2	61488	0	0	0	0	0	0	3267
3.2	61632	0	0	0	0	0	0	3222
3.2	61776	0	0	0	0	0	0	3171
3.2	61920	0	0	0	0	0	0	3189
3.2	62064	0	0	0	0	0	0	3096
3.2	62208	0	0	0	0	0	0	3111
3.2	62352	0	0	0	0	0	0	3144
3.2	62496	0	0	0	0	0	0	3132
3.2	62640	0	0	0	0	0	0	3258
3.2	62784	0	0	0	0	0	0	3360
3.2	62928	0	0	0	0	0	0	3174
3.2	63072	0	0	0	0	0	0	3165
3.2	63216	0	0	0	0	0	0	3171
3.2	63360	0	0	0	0	0	0	3225
3.2	63504	0	0	0	0	0	0	3393
3.2	63648	0	0	0	0	0	0	3309
3.2	63792	0	0	0	0	0	0	3198
3.2	63936	0	0	0	0	0	0	3204
3.2	64080	0	0	0	0	0	0	3273
3.2	64224	0	0	0	0	0	0	3156
3.2	64368	0	0	0	0	0	0	2964
3.2	64512	0	0	0	0	0	0	3129
3.2	64656	0	0	0	0	0	0	3135
3.2	64800	0	0	0	0	0	0	3138
3.2	64944	0	0	0	0	0	0	3042
3.2	65088	0	0	0	0	0	0	3237
3.2	65232	0	0	0	0	0	0	3090
3.2	65376	0	0	0	0	0	0	3195
3.2	65520	0	0	0	0	0	0	3090
3.2	65664	0	0	0	0	0	0	3120
3.2	65808	0	0	0	0	0	0	3195
3.2	65952	0	0	0	0	0	0	3177
3.2	66096	0	0	0	0	0	0	3201
3.2	66240	0	0	0	0	0	0	3192
3.2	66384	0	0	0	0	0	0	3147
3.2	66528	0	0	0	0	0	0	3273
3.2	66672	0	0	0	0	0	0	3219
3.2	66816	0	0	0	0	0	0	3243
3.2	66960	0	0	0	0	0	0	3276
3.2	67104	0	0	0	0	0	0	3234
3.2	67248	0	0	0	0	0	0	3174
3.2	67392	0	0	0	0	0	0	3171
3.2	67536	0	0	0	0	0	0	3099
3.2	67680	0	0	0	0	0	0	3057
3.2	67824	0	0	0	0	0	0	3027
3.2	67968	0	0	0	0	0	0	3138
3.2	68112	0	0	0	0	0	0	3060
3.2	68256	0	0	0	0	0	0	3045
3.2	68400	0	0	0	0	0	0	3225
3.2	68544	0	0	0	0	0	0	3147
3.2	68688	0	0	0	0	0	0	3207
3.2	68832	0	0	0	0	0	0	3219
3.2	68976	0	0	0	0	0	0	3204
3.2	69120	0	0	0	0	0	0	3144
4.1	43344	0	51	0	51	51	477.521	2337
4.1	43488	0	47	0	47	47	481.438	2637
4.1	43632	0	46	0	46	46	447.476	2538
4.1	43776	0	41	0	41	41	148.226	2619
4.1	43920	0	38	0	38	38	382.428	2487
4.1	44064	0	35	0	35	35	131.207	2499
4.1	44208	0	34	0	34	34	216.305	2256
4.1	44352	0	31	0	31	31	149.182	2178
4.1	44496	0	27	0	27	27	357.341	2181
4.1	44640	0	24	0	24	24	98.1229	2082
4.1	44784	0	21	0	21	21	141.193	2118
4.1	44928	0	18	0	18	18	15.0222	2166
4.1	45072	0	15	0	15	15	45.0667	2112
4.1	45216	0	14	0	14	14	191.213	2259
4.1	45360	0	11	0	11	11	45.0667	2235
4.1	45504	0	9	0	9	9	138.156	2268
4.1	45648	0	8	0	8	8	45.0667	2196
4.1	45792	0	7	0	7	7	106.115	2169
4.1	45936	0	7	0	7	7	104.117	2139
4.1	46080	0	6	0	6	6	47.0641	2175
4.1	46224	0	4	0	4	4	15.0222	2094
4.1	46368	0	4	0	4	4	15.0222	2217
4.1	46512	0	2	0	2	2	19.0175	2205
4.1	46656	0	2	0	2	2	0	2187
4.1	46800	0	1	0	1	1	0	2013
4.1	46944	0	0	0	0	0	0	2073
4.1	47088	0	0	0	0	0	0	2034
4.1	47232	0	0	0	0	0	0	2055
4.1	47376	0	0	0	0	0	0	2025
4.1	47520	0	0	0	0	0	0	2055
4.1	47664	0	0	0	0	0	0	2136
4.1	47808	0	0	0	0	0	0	2193
4.1	47952	0	0	0	0	0	0	2190
4.1	48096	0	0	0	0	0	0	2016
4.1	48240	0	0	0	0	0	0	2010
4.1	48384	0	0	0	0	0	0	1986
4.1	48528	0	0	0	0	0	0	2202
4.1	48672	0	0	0	0	0	0	2028
4.1	48816	0	0	0	0	0	0	2028
4.1	48960	0	0	0	0	0	0	2037
4.1	49104	0	0	0	0	0	0	1998
4.1	49248	0	0	0	0	0	0	2073
4.1	49392	0	0	0	0	0	0	2118
4.1	49536	0	0	0	0	0	0	2112
4.1	49680	0	0	0	0	0	0	2169
4.1	49824	0	0	0	0	0	0	2073
4.1	49968	0	0	0	0	0	0	2076
4.1	50112	0	0	0	0	0	0	2145
4.1	50256	0	0	0	0	0	0	2130
4.1	50400	0	0	0	0	0	0	2046
4.1	50544	0	0	0	0	0	0	2040
4.1	50688	0	0	0	0	0	0	2166
4.1	50832	0	0	0	0	0	0	2124
4.1	50976	0	0	0	0	0	0	2037
4.1	51120	0	0	0	0	0	0	2145
4.1	51264	0	0	0	0	0	0	2157
4.1	51408	0	0	0	0	0	0	2133
4.1	51552	0	0	0	0	0	0	2007
4.1	51696	0	0	0	0	0	0	2058
4.1	51840	0	0	0	0	0	0	2184
4.1	51984	0	0	0	0	0	0	2064
4.1	52128	0	0	0	0	0	0	2073
4.1	52272	0	0	0	0	0	0	2148
4.1	52416	0	0	0	0	0	0	1902
4.1	52560	0	0	0	0	0	0	2013
4.1	52704	0	0	0	0	0	0	2088
4.1	52848	0	0	0	0	0	0	2091
4.1	52992	0	0	0	0	0	0	2085
4.1	53136	0	0	0	0	0	0	2088
4.1	53280	0	0	0	0	0	0	2079
4.1	53424	0	0	0	0	0	0	2112
4.1	53568	0	0	0	0	0	0	1980
4.1	53712	0	0	0	0	0	0	2028
4.1	53856	0	0	0	0	0	0	2088
4.1	54000	0	0	0	0	0	0	2118
4.1	54144	0	0	0	0	0	0	2226
4.1	54288	0	0	0	0	0	0	2046
4.1	54432	0	0	0	0	0	0	2049
4.1	54576	0	0	0	0	0	0	2061
4.1	54720	0	0	0	0	0	0	2130
4.1	54864	0	0	0	0	0	0	2106
4.1	55008	0	0	0	0	0	0	2169
4.1	55152	0	0	0	0	0	0	2202
4.1	55296	0	0	0	0	0	0	2103
4.1	55440	0	0	0	0	0	0	2136
4.1	55584	0	0	0	0	0	0	2106
4.1	55728	0	0	0	0	0	0	2031
4.1	55872	0	0	0	0	0	0	2142
4.1	56016	0	0	0	0	0	0	2118
4.1	56160	0	0	0	0	0	0	2196
4.1	56304	0	0	0	0	0	0	2214
4.1	56448	0	0	0	0	0	0	2091
4.1	56592	0	0	0	0	0	0	2079
4.1	56736	0	0	0	0	0	0	2061
4.1	56880	0	0	0	0	0	0	2172
4.1	57024	0	0	0	0	0	0	2190
4.1	57168	0	0	0	0	0	0	2097
4.1	57312	0	0	0	0	0	0	2139
4.1	57456	0	0	0	0	0	0	2112
4.1	57600	0	0	0	0	0	0	2109
4.1	57744	0	0	0	0	0	0	2178
4.1	57888	0	0	0	0	0	0	2184
4.1	58032	0	0	0	0	0	0	2205
4.1	58176	0	0	0	0	0	0	2265
4.1	58320	0	0	0	0	0	0	2157
4.1	58464	0	0	0	0	0	0	2115
4.1	58608	0	0	0	0	0	0	2148
4.1	58752	0	0	0	0	0	0	2151
4.1	58896	0	0	0	0	0	0	2196
4.1	59040	0	0	0	0	0	0	2190
4.1	59184	0	0	0	0	0	0	2088
4.1	59328	0	0	0	0	0	0	2091
4.1	59472	0	0	0	0	0	0	2094
4.1	59616	0	0	0	0	0	0	2115
4.1	59760	0	0	0	0	0	0	1983
4.1	59904	0	0	0	0	0	0	2103
4.1	60048	0	0	0	0	0	0	2028
4.1	60192	0	0	0	0	0	0	2097
4.1	60336	0	0	0	0	0	0	2145
4.1	60480	0	0	0	0	0	0	2085
4.1	60624	0	0	0	0	0	0	2127
4.1	60768	0	0	0	0	0	0	2079
4.1	60912	0	0	0	0	0	0	2184
4.1	61056	0	0	0	0	0	0	2187
4.1	61200	0	0	0	0	0	0	2301
4.1	61344	0	0	0	0	0	0	2280
4.1	61488	0	0	0	0	0	0	2328
4.1	61632	0	0	0	0	0	0	2274
4.1	61776	0	0	0	0	0	0	2259
4.1	61920	0	0	0	0	0	0	2211
4.1	62064	0	0	0	0	0	0	2124
4.1	62208	0	0	0	0	0	0	2031
4.1	62352	0	0	0	0	0	0	2127
4.1	62496	0	0	0	0	0	0	2106
4.1	62640	0	0	0	0	0	0	2067
4.1	62784	0	0	0	0	0	0	1977
4.1	62928	0	0	0	0	0	0	2151
4.1	63072	0	0	0	0	0	0	2124
4.1	63216	0	0	0	0	0	0	2055
4.1	63360	0	0	0	0	0	0	2208
4.1	63504	0	0	0	0	0	0	2220
4.1	63648	0	0	0	0	0	0	2118
4.1	63792	0	0	0	0	0	0	2130
4.1	63936	0	0	0	0	0	0	2181
4.1	64080	0	0	0	0	0	0	2136
4.1	64224	0	0	0	0	0	0	2169
4.1	64368	0	0	0	0	0	0	2181
4.1	64512	0	0	0	0	0	0	2211
4.1	64656	0	0	0	0	0	0	2058
4.1	64800	0	0	0	0	0	0	2076
4.1	64944	0	0	0	0	0	0	2109
4.1	65088	0	0	0	0	0	0	2103
4.1	65232	0	0	0	0	0	0	2112
4.1	65376	0	0	0	0	0	0	2091
4.1	65520	0	0	0	0	0	0	2112
4.1	65664	0	0	0	0	0	0	2085
4.1	65808	0	0	0	0	0	0	2187
4.1	65952	0	0	0	0	0	0	2259
4.1	66096	0	0	0	0	0	0	2097
4.1	66240	0	0	0	0	0	0	1992
4.1	66384	0	0	0	0	0	0	2124
4.1	66528	0	0	0	0	0	0	2091
4.1	66672	0	0	0	0	0	0	2040
4.1	66816	0	0	0	0	0	0	2211
4.1	66960	0	0	0	0	0	0	2025
4.1	67104	0	0	0	0	0	0	1974
4.1	67248	0	0	0	0	0	0	1953
4.1	67392	0	0	0	0	0	0	2040
4.1	67536	0	0	0	0	0	0	2037
4.1	67680	0	0	0	0	0	0	2151
4.1	67824	0	0	0	0	0	0	2169
4.1	67968	0	0	0	0	0	0	2142
4.1	68112	0	0	0	0	0	0	2136
4.1	68256	0	0	0	0	0	0	2160
4.1	68400	0	0	0	0	0	0	2151
4.1	68544	0	0	0	0	0	0	2049
4.1	68688	0	0	0	0	0	0	2025
4.1	68832	0	0	0	0	0	0	2037
4.1	68976	0	0	0	0	0	0	2028
4.1	69120	0	0	0	0	0	0	2028
4.2	43344	0	29	0	29	29	153.272	1992
4.2	43488	0	28	0	28	28	82.1495	1968
4.2	43632	0	26	0	26	26	186.352	1932
4.2	43776	0	21	0	21	21	159.255	1923
4.2	43920	0	15	0	15	15	94.1289	1965
4.2	44064	0	14	0	14	14	90.1333	1962
4.2	44208	0	12	0	12	12	37.0816	1968
4.2	44352	0	9	0	9	9	75.1111	2082
4.2	44496	0	7	0	7	7	13.0256	1866
4.2	44640	0	3	0	3	3	28.0479	1917
4.2	44784	0	1	0	1	1	0	1941
4.2	44928	0	1	0	1	1	13.0256	2085
4.2	45072	0	1	0	1	1	13.0256	2136
4.2	45216	0	0	0	0	0	0	2037
4.2	45360	0	0	0	0	0	0	2085
4.2	45504	0	0	0	0	0	0	1986
4.2	45648	0	0	0	0	0	0	1803
4.2	45792	0	0	0	0	0	0	1881
4.2	45936	0	0	0	0	0	0	1866
4.2	46080	0	0	0	0	0	0	1824
4.2	46224	0	0	0	0	0	0	1716
4.2	46368	0	0	0	0	0	0	1704
4.2	46512	0	0	0	0	0	0	1779
4.2	46656	0	0	0	0	0	0	1854
4.2	46800	0	0	0	0	0	0	1869
4.2	46944	0	0	0	0	0	0	1818
4.2	47088	0	0	0	0	0	0	1806
4.2	47232	0	0	0	0	0	0	1737
4.2	47376	0	0	0	0	0	0	1923
4.2	47520	0	0	0	0	0	0	1833
4.2	47664	0	0	0	0	0	0	1761
4.2	47808	0	0	0	0	0	0	1818
4.2	47952	0	0	0	0	0	0	1890
4.2	48096	0	0	0	0	0	0	1866
4.2	48240	0	0	0	0	0	0	1743
4.2	48384	0	0	0	0	0	0	1908
4.2	48528	0	0	0	0	0	0	1866
4.2	48672	0	0	0	0	0	0	1848
4.2	48816	0	0	0	0	0	0	1875
4.2	48960	0	0	0	0	0	0	1869
4.2	49104	0	0	0	0	0	0	1962
4.2	49248	0	0	0	0	0	0	1845
4.2	49392	0	0	0	0	0	0	1920
4.2	49536	0	0	0	0	0	0	1911
4.2	49680	0	0	0	0	0	0	1875
4.2	49824	0	0	0	0	0	0	1929
4.2	49968	0	0	0	0	0	0	1953
4.2	50112	0	0	0	0	0	0	1899
4.2	50256	0	0	0	0	0	0	1890
4.2	50400	0	0	0	0	0	0	1758
4.2	50544	0	0	0	0	0	0	1791
4.2	50688	0	0	0	0	0	0	1851
4.2	50832	0	0	0	0	0	0	1962
4.2	50976	0	0	0	0	0	0	1968
4.2	51120	0	0	0	0	0	0	1935
4.2	51264	0	0	0	0	0	0	1965
4.2	51408	0	0	0	0	0	0	1977
4.2	51552	0	0	0	0	0	0	1914
4.2	51696	0	0	0	0	0	0	1854
4.2	51840	0	0	0	0	0	0	1905
4.2	51984	0	0	0	0	0	0	1836
4.2	52128	0	0	0	0	0	0	1752
4.2	52272	0	0	0	0	0	0	1968
4.2	52416	0	0	0	0	0	0	1860
4.2	52560	0	0	0	0	0	0	1893
4.2	52704	0	0	0	0	0	0	1983
4.2	52848	0	0	0	0	0	0	1962
4.2	52992	0	0	0	0	0	0	1944
4.2	53136	0	0	0	0	0	0	1824
4.2	53280	0	0	0	0	0	0	1797
4.2	53424	0	0	0	0	0	0	1809
4.2	53568	0	0	0	0	0	0	1809
4.2	53712	0	0	0	0	0	0	1773
4.2	53856	0	0	0	0	0	0	1836
4.2	54000	0	0	0	0	0	0	1773
4.2	54144	0	0	0	0	0	0	1932
4.2	54288	0	0	0	0	0	0	1917
4.2	54432	0	0	0	0	0	0	1812
4.2	54576	0	0	0	0	0	0	1794
4.2	54720	0	0	0	0	0	0	1812
4.2	54864	0	0	0	0	0	0	1947
4.2	55008	0	0	0	0	0	0	1887
4.2	55152	0	0	0	0	0	0	1887
4.2	55296	0	0	0	0	0	0	1839
4.2	55440	0	0	0	0	0	0	1911
4.2	55584	0	0	0	0	0	0	1893
4.2	55728	0	0	0	0	0	0	1977
4.2	55872	0	0	0	0	0	0	2001
4.2	56016	0	0	0	0	0	0	1938
4.2	56160	0	0	0	0	0	0	1845
4.2	56304	0	0	0	0	0	0	1890
4.2	56448	0	0	0	0	0	0	1953
4.2	56592	0	0	0	0	0	0	1935
4.2	56736	0	0	0	0	0	0	1974
4.2	56880	0	0	0	0	0	0	1968
4.2	57024	0	0	0	0	0	0	1962
4.2	57168	0	0	0	0	0	0	1941
4.2	57312	0	0	0	0	0	0	1953
4.2	57456	0	0	0	0	0	0	1902
4.2	57600	0	0	0	0	0	0	1986
4.2	57744	0	0	0	0	0	0	1881
4.2	57888	0	0	0	0	0	0	1806
4.2	58032	0	0	0	0	0	0	1854
4.2	58176	0	0	0	0	0	0	1884
4.2	58320	0	0	0	0	0	0	2064
4.2	58464	0	0	0	0	0	0	1965
4.2	58608	0	0	0	0	0	0	1974
4.2	58752	0	0	0	0	0	0	1947
4.2	58896	0	0	0	0	0	0	1881
4.2	59040	0	0	0	0	0	0	1926
4.2	59184	0	0	0	0	0	0	1857
4.2	59328	0	0	0	0	0	0	1863
4.2	59472	0	0	0	0	0	0	1920
4.2	59616	0	0	0	0	0	0	1887
4.2	59760	0	0	0	0	0	0	1953
4.2	59904	0	0	0	0	0	0	2046
4.2	60048	0	0	0	0	0	0	1866
4.2	60192	0	0	0	0	0	0	1821
4.2	60336	0	0	0	0	0	0	1722
4.2	60480	0	0	0	0	0	0	1755
4.2	60624	0	0	0	0	0	0	1842
4.2	60768	0	0	0	0	0	0	1818
4.2	60912	0	0	0	0	0	0	1785
4.2	61056	0	0	0	0	0	0	1860
4.2	61200	0	0	0	0	0	0	1938
4.2	61344	0	0	0	0	0	0	1914
4.2	61488	0	0	0	0	0	0	1914
4.2	61632	0	0	0	0	0	0	2043
4.2	61776	0	0	0	0	0	0	1998
4.2	61920	0	0	0	0	0	0	1914
4.2	62064	0	0	0	0	0	0	1890
4.2	62208	0	0	0	0	0	0	1881
4.2	62352	0	0	0	0	0	0	1935
4.2	62496	0	0	0	0	0	0	1923
4.2	62640	0	0	0	0	0	0	1872
4.2	62784	0	0	0	0	0	0	1926
4.2	62928	0	0	0	0	0	0	1914
4.2	63072	0	0	0	0	0	0	1941
4.2	63216	0	0	0	0	0	0	1905
4.2	63360	0	0	0	0	0	0	1851
4.2	63504	0	0	0	0	0	0	1812
4.2	63648	0	0	0	0	0	0	1830
4.2	63792	0	0	0	0	0	0	1812
4.2	63936	0	0	0	0	0	0	1779
4.2	64080	0	0	0	0	0	0	1821
4.2	64224	0	0	0	0	0	0	1788
4.2	64368	0	0	0	0	0	0	1740
4.2	64512	0	0	0	0	0	0	1842
4.2	64656	0	0	0	0	0	0	1896
4.2	64800	0	0	0	0	0	0	2058
4.2	64944	0	0	0	0	0	0	1935
4.2	65088	0	0	0	0	0	0	1881
4.2	65232	0	0	0	0	0	0	1905
4.2	65376	0	0	0	0	0	0	1839
4.2	65520	0	0	0	0	0	0	1848
4.2	65664	0	0	0	0	0	0	1941
4.2	65808	0	0	0	0	0	0	2112
4.2	65952	0	0	0	0	0	0	2019
4.2	66096	0	0	0	0	0	0	2007
4.2	66240	0	0	0	0	0	0	1782
4.2	66384	0	0	0	0	0	0	1938
4.2	66528	0	0	0	0	0	0	1863
4.2	66672	0	0	0	0	0	0	1872
4.2	66816	0	0	0	0	0	0	1911
4.2	66960	0	0	0	0	0	0	1794
4.2	67104	0	0	0	0	0	0	1764
4.2	67248	0	0	0	0	0	0	1767
4.2	67392	0	0	0	0	0	0	1866
4.2	67536	0	0	0	0	0	0	1917
4.2	67680	0	0	0	0	0	0	1791
4.2	67824	0	0	0	0	0	0	1851
4.2	67968	0	0	0	0	0	0	1926
4.2	68112	0	0	0	0	0	0	1878
4.2	68256	0	0	0	0	0	0	1911
4.2	68400	0	0	0	0	0	0	1902
4.2	68544	0	0	0	0	0	0	1905
4.2	68688	0	0	0	0	0	0	1893
4.2	68832	0	0	0	0	0	0	1884
4.2	68976	0	0	0	0	0	0	1902
4.2	69120	0	0	0	0	0	0	1833
5.1	43344	0	66	0	66	66	1.33333	4134
5.1	43488	0	61	0	61	61	1.33333	4077
5.1	43632	0	58	0	58	58	1.33333	4080
5.1	43776	0	53	0	53	53	1.33333	4131
5.1	43920	0	51	0	51	51	0	3990
5.1	44064	0	46	0	46	46	0	3939
5.1	44208	0	42	0	42	42	0	4116
5.1	44352	0	33	0	33	33	0	4056
5.1	44496	0	28	0	28	28	0	4119
5.1	44640	0	20	0	20	20	0	4110
5.1	44784	0	17	0	17	17	0	4116
5.1	44928	0	17	0	17	17	0	4011
5.1	45072	0	14	0	14	14	0	3903
5.1	45216	0	12	0	12	12	0	4005
5.1	45360	0	11	0	11	11	0	4077
5.1	45504	0	6	0	6	6	0	4140
5.1	45648	0	4	0	4	4	0	4119
5.1	45792	0	3	0	3	3	0	4305
5.1	45936	0	2	0	2	2	0	4092
5.1	46080	0	1	0	1	1	0	4092
5.1	46224	0	1	0	1	1	0	4032
5.1	46368	0	1	0	1	1	0	3954
5.1	46512	0	1	0	1	1	0	3930
5.1	46656	0	1	0	1	1	0	3993
5.1	46800	0	1	0	1	1	0	4119
5.1	46944	0	0	0	0	0	0	3999
5.1	47088	0	0	0	0	0	0	4068
5.1	47232	0	0	0	0	0	0	4176
5.1	47376	0	0	0	0	0	0	4128
5.1	47520	0	0	0	0	0	0	4098
5.1	47664	0	0	0	0	0	0	4107
5.1	47808	0	0	0	0	0	0	4089
5.1	47952	0	0	0	0	0	0	4038
5.1	48096	0	0	0	0	0	0	3993
5.1	48240	0	0	0	0	0	0	4002
5.1	48384	0	0	0	0	0	0	3930
5.1	48528	0	0	0	0	0	0	4068
5.1	48672	0	0	0	0	0	0	4104
5.1	48816	0	0	0	0	0	0	4089
5.1	48960	0	0	0	0	0	0	3996
5.1	49104	0	0	0	0	0	0	3987
5.1	49248	0	0	0	0	0	0	4155
5.1	49392	0	0	0	0	0	0	4059
5.1	49536	0	0	0	0	0	0	4086
5.1	49680	0	0	0	0	0	0	4017
5.1	49824	0	0	0	0	0	0	4107
5.1	49968	0	0	0	0	0	0	4212
5.1	50112	0	0	0	0	0	0	4059
5.1	50256	0	0	0	0	0	0	3975
5.1	50400	0	0	0	0	0	0	3957
5.1	50544	0	0	0	0	0	0	3852
5.1	50688	0	0	0	0	0	0	3996
5.1	50832	0	0	0	0	0	0	3900
5.1	50976	0	0	0	0	0	0	3897
5.1	51120	0	0	0	0	0	0	4029
5.1	51264	0	0	0	0	0	0	4110
5.1	51408	0	0	0	0	0	0	4125
5.1	51552	0	0	0	0	0	0	4065
5.1	51696	0	0	0	0	0	0	4140
5.1	51840	0	0	0	0	0	0	4047
5.1	51984	0	0	0	0	0	0	4014
5.1	52128	0	0	0	0	0	0	4014
5.1	52272	0	0	0	0	0	0	4080
5.1	52416	0	0	0	0	0	0	4158
5.1	52560	0	0	0	0	0	0	3945
5.1	52704	0	0	0	0	0	0	3957
5.1	52848	0	0	0	0	0	0	4056
5.1	52992	0	0	0	0	0	0	3903
5.1	53136	0	0	0	0	0	0	3876
5.1	53280	0	0	0	0	0	0	3837
5.1	53424	0	0	0	0	0	0	4044
5.1	53568	0	0	0	0	0	0	4080
5.1	53712	0	0	0	0	0	0	4068
5.1	53856	0	0	0	0	0	0	3942
5.1	54000	0	0	0	0	0	0	4074
5.1	54144	0	0	0	0	0	0	3864
5.1	54288	0	0	0	0	0	0	3930
5.1	54432	0	0	0	0	0	0	4044
5.1	54576	0	0	0	0	0	0	4083
5.1	54720	0	0	0	0	0	0	4041
5.1	54864	0	0	0	0	0	0	3945
5.1	55008	0	0	0	0	0	0	3918
5.1	55152	0	0	0	0	0	0	4158
5.1	55296	0	0	0	0	0	0	4236
5.1	55440	0	0	0	0	0	0	4203
5.1	55584	0	0	0	0	0	0	3930
5.1	55728	0	0	0	0	0	0	4119
5.1	55872	0	0	0	0	0	0	4182
5.1	56016	0	0	0	0	0	0	4122
5.1	56160	0	0	0	0	0	0	4503
5.1	56304	0	0	0	0	0	0	4323
5.1	56448	0	0	0	0	0	0	3975
5.1	56592	0	0	0	0	0	0	3984
5.1	56736	0	0	0	0	0	0	4008
5.1	56880	0	0	0	0	0	0	4140
5.1	57024	0	0	0	0	0	0	4041
5.1	57168	0	0	0	0	0	0	4128
5.1	57312	0	0	0	0	0	0	4164
5.1	57456	0	0	0	0	0	0	4176
5.1	57600	0	0	0	0	0	0	4134
5.1	57744	0	0	0	0	0	0	3927
5.1	57888	0	0	0	0	0	0	3975
5.1	58032	0	0	0	0	0	0	4065
5.1	58176	0	0	0	0	0	0	3993
5.1	58320	0	0	0	0	0	0	3999
5.1	58464	0	0	0	0	0	0	4101
5.1	58608	0	0	0	0	0	0	3900
5.1	58752	0	0	0	0	0	0	3924
5.1	58896	0	0	0	0	0	0	4155
5.1	59040	0	0	0	0	0	0	4080
5.1	59184	0	0	0	0	0	0	4008
5.1	59328	0	0	0	0	0	0	4167
5.1	59472	0	0	0	0	0	0	4263
5.1	59616	0	0	0	0	0	0	4200
5.1	59760	0	0	0	0	0	0	3999
5.1	59904	0	0	0	0	0	0	4059
5.1	60048	0	0	0	0	0	0	4023
5.1	60192	0	0	0	0	0	0	4080
5.1	60336	0	0	0	0	0	0	4047
5.1	60480	0	0	0	0	0	0	4059
5.1	60624	0	0	0	0	0	0	3990
5.1	60768	0	0	0	0	0	0	3906
5.1	60912	0	0	0	0	0	0	3963
5.1	61056	0	0	0	0	0	0	4026
5.1	61200	0	0	0	0	0	0	4035
5.1	61344	0	0	0	0	0	0	4008
5.1	61488	0	0	0	0	0	0	4143
5.1	61632	0	0	0	0	0	0	4062
5.1	61776	0	0	0	0	0	0	4110
5.1	61920	0	0	0	0	0	0	3996
5.1	62064	0	0	0	0	0	0	3834
5.1	62208	0	0	0	0	0	0	4053
5.1	62352	0	0	0	0	0	0	3999
5.1	62496	0	0	0	0	0	0	4104
5.1	62640	0	0	0	0	0	0	4293
5.1	62784	0	0	0	0	0	0	4167
5.1	62928	0	0	0	0	0	0	4116
5.1	63072	0	0	0	0	0	0	3978
5.1	63216	0	0	0	0	0	0	4083
5.1	63360	0	0	0	0	0	0	3972
5.1	63504	0	0	0	0	0	0	4116
5.1	63648	0	0	0	0	0	0	3936
5.1	63792	0	0	0	0	0	0	4026
5.1	63936	0	0	0	0	0	0	4110
5.1	64080	0	0	0	0	0	0	4062
5.1	64224	0	0	0	0	0	0	3849
5.1	64368	0	0	0	0	0	0	3867
5.1	64512	0	0	0	0	0	0	3840
5.1	64656	0	0	0	0	0	0	3867
5.1	64800	0	0	0	0	0	0	3924
5.1	64944	0	0	0	0	0	0	3876
5.1	65088	0	0	0	0	0	0	3918
5.1	65232	0	0	0	0	0	0	3972
5.1	65376	0	0	0	0	0	0	3921
5.1	65520	0	0	0	0	0	0	3945
5.1	65664	0	0	0	0	0	0	4029
5.1	65808	0	0	0	0	0	0	4071
5.1	65952	0	0	0	0	0	0	4038
5.1	66096	0	0	0	0	0	0	4002
5.1	66240	0	0	0	0	0	0	4104
5.1	66384	0	0	0	0	0	0	4026
5.1	66528	0	0	0	0	0	0	3888
5.1	66672	0	0	0	0	0	0	3789
5.1	66816	0	0	0	0	0	0	4047
5.1	66960	0	0	0	0	0	0	4155
5.1	67104	0	0	0	0	0	0	4020
5.1	67248	0	0	0	0	0	0	3954
5.1	67392	0	0	0	0	0	0	4011
5.1	67536	0	0	0	0	0	0	4014
5.1	67680	0	0	0	0	0	0	4164
5.1	67824	0	0	0	0	0	0	4242
5.1	67968	0	0	0	0	0	0	4089
5.1	68112	0	0	0	0	0	0	3981
5.1	68256	0	0	0	0	0	0	4125
5.1	68400	0	0	0	0	0	0	4275
5.1	68544	0	0	0	0	0	0	4230
5.1	68688	0	0	0	0	0	0	4143
5.1	68832	0	0	0	0	0	0	4209
5.1	68976	0	0	0	0	0	0	4263
5.1	69120	0	0	0	0	0	0	4149
6.3	43344	521	2680	31	2649	3201	57627.8	12664
6.3	43488	361	2669	30	2639	3030	50592.8	12856
6.3	43632	263	2606	13	2593	2869	44647.8	12461
6.3	43776	224	2521	7	2514	2745	41904.3	11620
6.3	43920	212	2467	4	2463	2679	40023.3	11356
6.3	44064	167	2422	4	2418	2589	38252.1	11216
6.3	44208	110	2364	2	2362	2474	35444.3	11045
6.3	44352	107	2305	3	2302	2412	34193.9	10807
6.3	44496	112	2261	4	2257	2373	32854.9	10494
6.3	44640	113	2216	2	2214	2329	31999.1	10310
6.3	44784	90	2172	4	2168	2262	30321.2	10195
6.3	44928	86	2124	1	2123	2210	29963.4	10349
6.3	45072	71	2085	2	2083	2156	28210.4	10266
6.3	45216	45	2049	2	2047	2094	27047.6	10118
6.3	45360	41	2006	2	2004	2047	25596.7	9680
6.3	45504	25	1953	1	1952	1978	24272.2	9435
6.3	45648	21	1906	1	1905	1927	23365	9453
6.3	45792	24	1870	1	1869	1894	23041.4	9463
6.3	45936	23	1818	1	1817	1841	21843.5	8784
6.3	46080	23	1777	1	1776	1800	21395	8634
6.3	46224	11	1742	1	1741	1753	20644.7	8640
6.3	46368	10	1707	1	1706	1717	20265.5	8703
6.3	46512	10	1664	1	1663	1674	19334.3	8760
6.3	46656	8	1618	1	1617	1626	18507	8736
6.3	46800	11	1577	0	1577	1588	18103.6	8516
6.3	46944	12	1531	0	1531	1543	17569.2	8831
6.3	47088	3	1487	0	1487	1490	16909.1	8960
6.3	47232	2	1434	0	1434	1436	15962.9	9131
6.3	47376	1	1386	0	1386	1387	15233.3	9053
6.3	47520	1	1340	0	1340	1341	14602.1	8966
6.3	47664	1	1299	0	1299	1300	14081.8	9272
6.3	47808	1	1267	0	1267	1268	13865.8	9248
6.3	47952	0	1225	0	1225	1225	13477.2	9251
6.3	48096	0	1184	0	1184	1184	12950.1	9254
6.3	48240	0	1151	0	1151	1151	12697.7	9134
6.3	48384	0	1097	0	1097	1097	12143.5	9170
6.3	48528	0	1066	0	1066	1066	11787.3	9232
6.3	48672	0	1020	0	1020	1020	11271.9	9303
6.3	48816	0	979	0	979	979	10679.5	9312
6.3	48960	0	945	0	945	945	9917.41	9180
6.3	49104	0	913	0	913	913	9444.06	9225
6.3	49248	0	876	0	876	876	9130.13	9210
6.3	49392	0	841	0	841	841	8430.62	9444
6.3	49536	0	815	0	815	815	8109.54	9327
6.3	49680	0	782	0	782	782	7668.34	9147
6.3	49824	0	744	0	744	744	7209.91	9399
6.3	49968	0	707	0	707	707	6877.69	9111
6.3	50112	0	672	0	672	672	6488.47	9366
6.3	50256	0	633	0	633	633	6129.28	9681
6.3	50400	0	597	0	597	597	5745.89	9780
6.3	50544	0	563	0	563	563	5446.78	9858
6.3	50688	0	526	0	526	526	5062.5	9717
6.3	50832	0	490	0	490	490	4645.17	9729
6.3	50976	0	457	0	457	457	4288.87	9882
6.3	51120	0	420	0	420	420	3872.44	9873
6.3	51264	0	391	0	391	391	3546.12	9930
6.3	51408	0	353	0	353	353	3154.85	9948
6.3	51552	0	320	0	320	320	2940.57	9675
6.3	51696	0	281	0	281	281	2556.28	9804
6.3	51840	0	252	0	252	252	2223.95	10035
6.3	51984	0	224	0	224	224	1939.6	9936
6.3	52128	0	203	0	203	203	1779.53	9903
6.3	52272	0	178	0	178	178	1431.3	10101
6.3	52416	0	145	0	145	145	1185.08	9933
6.3	52560	0	128	0	128	128	965.917	10035
6.3	52704	0	106	0	106	106	811.777	9897
6.3	52848	0	81	0	81	81	665.607	9840
6.3	52992	0	57	0	57	57	438.4	9798
6.3	53136	0	43	0	43	43	318.293	9876
6.3	53280	0	41	0	41	41	260.268	9687
6.3	53424	0	33	0	33	33	193.223	9600
6.3	53568	0	29	0	29	29	178.2	9633
6.3	53712	0	24	0	24	24	150.15	9753
6.3	53856	0	18	0	18	18	139.124	9867
6.3	54000	0	12	0	12	12	133.132	9720
6.3	54144	0	10	0	10	10	91.0935	9621
6.3	54288	0	7	0	7	7	91.0935	9579
6.3	54432	0	5	0	5	5	68.082	9792
6.3	54576	0	5	0	5	5	74.0739	9744
6.3	54720	0	4	0	4	4	74.0739	10113
6.3	54864	0	2	0	2	2	32.0418	9747
6.3	55008	0	0	0	0	0	0	9693
6.3	55152	0	0	0	0	0	0	9600
6.3	55296	0	0	0	0	0	0	9894
6.3	55440	0	0	0	0	0	0	9780
6.3	55584	0	0	0	0	0	0	9801
6.3	55728	0	0	0	0	0	0	9768
6.3	55872	0	0	0	0	0	0	9468
6.3	56016	0	0	0	0	0	0	9372
6.3	56160	0	0	0	0	0	0	9627
6.3	56304	0	0	0	0	0	0	9696
6.3	56448	0	0	0	0	0	0	9873
6.3	56592	0	0	0	0	0	0	9696
6.3	56736	0	0	0	0	0	0	9648
6.3	56880	0	0	0	0	0	0	9663
6.3	57024	0	0	0	0	0	0	9567
6.3	57168	0	0	0	0	0	0	9726
6.3	57312	0	0	0	0	0	0	9714
6.3	57456	0	0	0	0	0	0	9615
6.3	57600	0	0	0	0	0	0	9429
6.3	57744	0	0	0	0	0	0	9717
6.3	57888	0	0	0	0	0	0	9492
6.3	58032	0	0	0	0	0	0	9669
6.3	58176	0	0	0	0	0	0	9663
6.3	58320	0	0	0	0	0	0	9660
6.3	58464	0	0	0	0	0	0	9627
6.3	58608	0	0	0	0	0	0	9699
6.3	58752	0	0	0	0	0	0	9621
6.3	58896	0	0	0	0	0	0	9663
6.3	59040	0	0	0	0	0	0	9738
6.3	59184	0	0	0	0	0	0	9558
6.3	59328	0	0	0	0	0	0	9819
6.3	59472	0	0	0	0	0	0	9789
6.3	59616	0	0	0	0	0	0	9795
6.3	59760	0	0	0	0	0	0	9678
6.3	59904	0	0	0	0	0	0	9561
6.3	60048	0	0	0	0	0	0	9564
6.3	60192	0	0	0	0	0	0	9528
6.3	60336	0	0	0	0	0	0	9507
6.3	60480	0	0	0	0	0	0	9642
6.3	60624	0	0	0	0	0	0	9663
6.3	60768	0	0	0	0	0	0	9579
6.3	60912	0	0	0	0	0	0	9768
6.3	61056	0	0	0	0	0	0	9828
6.3	61200	0	0	0	0	0	0	9756
6.3	61344	0	0	0	0	0	0	9858
6.3	61488	0	0	0	0	0	0	9954
6.3	61632	0	0	0	0	0	0	9645
6.3	61776	0	0	0	0	0	0	9501
6.3	61920	0	0	0	0	0	0	9468
6.3	62064	0	0	0	0	0	0	9588
6.3	62208	0	0	0	0	0	0	9732
6.3	62352	0	0	0	0	0	0	9582
6.3	62496	0	0	0	0	0	0	9633
6.3	62640	0	0	0	0	0	0	9480
6.3	62784	0	0	0	0	0	0	9543
6.3	62928	0	0	0	0	0	0	9729
6.3	63072	0	0	0	0	0	0	9579
6.3	63216	0	0	0	0	0	0	9663
6.3	63360	0	0	0	0	0	0	9612
6.3	63504	0	0	0	0	0	0	9624
6.3	63648	0	0	0	0	0	0	9651
6.3	63792	0	0	0	0	0	0	9885
6.3	63936	0	0	0	0	0	0	9915
6.3	64080	0	0	0	0	0	0	9870
6.3	64224	0	0	0	0	0	0	9825
6.3	64368	0	0	0	0	0	0	9795
6.3	64512	0	0	0	0	0	0	9822
6.3	64656	0	0	0	0	0	0	9633
6.3	64800	0	0	0	0	0	0	9570
6.3	64944	0	0	0	0	0	0	9777
6.3	65088	0	0	0	0	0	0	9660
6.3	65232	0	0	0	0	0	0	9609
6.3	65376	0	0	0	0	0	0	9546
6.3	65520	0	0	0	0	0	0	9483
6.3	65664	0	0	0	0	0	0	9444
6.3	65808	0	0	0	0	0	0	9687
6.3	65952	0	0	0	0	0	0	9540
6.3	66096	0	0	0	0	0	0	9645
6.3	66240	0	0	0	0	0	0	9681
6.3	66384	0	0	0	0	0	0	9525
6.3	66528	0	0	0	0	0	0	9561
6.3	66672	0	0	0	0	0	0	9615
6.3	66816	0	0	0	0	0	0	9663
6.3	66960	0	0	0	0	0	0	9813
6.3	67104	0	0	0	0	0	0	9639
6.3	67248	0	0	0	0	0	0	9516
6.3	67392	0	0	0	0	0	0	9753
6.3	67536	0	0	0	0	0	0	9720
6.3	67680	0	0	0	0	0	0	9588
6.3	67824	0	0	0	0	0	0	9543
6.3	67968	0	0	0	0	0	0	9756
6.3	68112	0	0	0	0	0	0	9900
6.3	68256	0	0	0	0	0	0	9795
6.3	68400	0	0	0	0	0	0	9891
6.3	68544	0	0	0	0	0	0	9468
6.3	68688	0	0	0	0	0	0	9480
6.3	68832	0	0	0	0	0	0	9594
6.3	68976	0	0	0	0	0	0	9597
6.3	69120	0	0	0	0	0	0	9783
7.3	43344	0	33	0	33	33	299.709	1041
7.3	43488	0	30	0	30	30	262.627	1140
7.3	43632	0	29	0	29	29	258.636	1152
7.3	43776	0	24	0	24	24	245.497	1149
7.3	43920	0	22	0	22	22	221.441	1131
7.3	44064	0	17	0	17	17	170.393	1149
7.3	44208	0	15	0	15	15	167.342	1089
7.3	44352	0	11	0	11	11	126.268	1071
7.3	44496	0	10	0	10	10	107.259	999
7.3	44640	0	9	0	9	9	92.2418	1047
7.3	44784	0	8	0	8	8	85.1947	1110
7.3	44928	0	7	0	7	7	72.1711	1152
7.3	45072	0	7	0	7	7	72.1711	1077
7.3	45216	0	6	0	6	6	72.1711	1074
7.3	45360	0	5	0	5	5	61.1408	1023
7.3	45504	0	4	0	4	4	50.1105	1074
7.3	45648	0	3	0	3	3	37.0849	1119
7.3	45792	0	2	0	2	2	28.0479	1089
7.3	45936	0	1	0	1	1	13.0256	1113
7.3	46080	0	1	0	1	1	13.0256	1104
7.3	46224	0	1	0	1	1	13.0256	1068
7.3	46368	0	1	0	1	1	13.0256	1041
7.3	46512	0	1	0	1	1	13.0256	1026
7.3	46656	0	1	0	1	1	13.0256	1074
7.3	46800	0	0	0	0	0	0	1023
7.3	46944	0	0	0	0	0	0	1017
7.3	47088	0	0	0	0	0	0	1086
7.3	47232	0	0	0	0	0	0	1155
7.3	47376	0	0	0	0	0	0	1113
7.3	47520	0	0	0	0	0	0	1107
7.3	47664	0	0	0	0	0	0	1044
7.3	47808	0	0	0	0	0	0	1071
7.3	47952	0	0	0	0	0	0	1125
7.3	48096	0	0	0	0	0	0	1134
7.3	48240	0	0	0	0	0	0	1119
7.3	48384	0	0	0	0	0	0	1107
7.3	48528	0	0	0	0	0	0	1071
7.3	48672	0	0	0	0	0	0	1083
7.3	48816	0	0	0	0	0	0	1101
7.3	48960	0	0	0	0	0	0	1164
7.3	49104	0	0	0	0	0	0	1116
7.3	49248	0	0	0	0	0	0	1212
7.3	49392	0	0	0	0	0	0	1203
7.3	49536	0	0	0	0	0	0	1137
7.3	49680	0	0	0	0	0	0	1110
7.3	49824	0	0	0	0	0	0	1128
7.3	49968	0	0	0	0	0	0	1089
7.3	50112	0	0	0	0	0	0	1140
7.3	50256	0	0	0	0	0	0	1194
7.3	50400	0	0	0	0	0	0	1077
7.3	50544	0	0	0	0	0	0	1134
7.3	50688	0	0	0	0	0	0	1131
7.3	50832	0	0	0	0	0	0	993
7.3	50976	0	0	0	0	0	0	1032
7.3	51120	0	0	0	0	0	0	1158
7.3	51264	0	0	0	0	0	0	1188
7.3	51408	0	0	0	0	0	0	1176
7.3	51552	0	0	0	0	0	0	1086
7.3	51696	0	0	0	0	0	0	1143
7.3	51840	0	0	0	0	0	0	1068
7.3	51984	0	0	0	0	0	0	1149
7.3	52128	0	0	0	0	0	0	1146
7.3	52272	0	0	0	0	0	0	1161
7.3	52416	0	0	0	0	0	0	1110
7.3	52560	0	0	0	0	0	0	1110
7.3	52704	0	0	0	0	0	0	1116
7.3	52848	0	0	0	0	0	0	1170
7.3	52992	0	0	0	0	0	0	1146
7.3	53136	0	0	0	0	0	0	1185
7.3	53280	0	0	0	0	0	0	1161
7.3	53424	0	0	0	0	0	0	1164
7.3	53568	0	0	0	0	0	0	1125
7.3	53712	0	0	0	0	0	0	1077
7.3	53856	0	0	0	0	0	0	1074
7.3	54000	0	0	0	0	0	0	1158
7.3	54144	0	0	0	0	0	0	1053
7.3	54288	0	0	0	0	0	0	1044
7.3	54432	0	0	0	0	0	0	1098
7.3	54576	0	0	0	0	0	0	1050
7.3	54720	0	0	0	0	0	0	1059
7.3	54864	0	0	0	0	0	0	1110
7.3	55008	0	0	0	0	0	0	1083
7.3	55152	0	0	0	0	0	0	1113
7.3	55296	0	0	0	0	0	0	1101
7.3	55440	0	0	0	0	0	0	1101
7.3	55584	0	0	0	0	0	0	1107
7.3	55728	0	0	0	0	0	0	1164
7.3	55872	0	0	0	0	0	0	1131
7.3	56016	0	0	0	0	0	0	1194
7.3	56160	0	0	0	0	0	0	1173
7.3	56304	0	0	0	0	0	0	1107
7.3	56448	0	0	0	0	0	0	1101
7.3	56592	0	0	0	0	0	0	1014
7.3	56736	0	0	0	0	0	0	1074
7.3	56880	0	0	0	0	0	0	1086
7.3	57024	0	0	0	0	0	0	1143
7.3	57168	0	0	0	0	0	0	1092
7.3	57312	0	0	0	0	0	0	1026
7.3	57456	0	0	0	0	0	0	1053
7.3	57600	0	0	0	0	0	0	1092
7.3	57744	0	0	0	0	0	0	1047
7.3	57888	0	0	0	0	0	0	1089
7.3	58032	0	0	0	0	0	0	1068
7.3	58176	0	0	0	0	0	0	1098
7.3	58320	0	0	0	0	0	0	1170
7.3	58464	0	0	0	0	0	0	1134
7.3	58608	0	0	0	0	0	0	1146
7.3	58752	0	0	0	0	0	0	1107
7.3	58896	0	0	0	0	0	0	1068
7.3	59040	0	0	0	0	0	0	1083
7.3	59184	0	0	0	0	0	0	1146
7.3	59328	0	0	0	0	0	0	1131
7.3	59472	0	0	0	0	0	0	1143
7.3	59616	0	0	0	0	0	0	1059
7.3	59760	0	0	0	0	0	0	978
7.3	59904	0	0	0	0	0	0	1077
7.3	60048	0	0	0	0	0	0	1074
7.3	60192	0	0	0	0	0	0	1038
7.3	60336	0	0	0	0	0	0	1050
7.3	60480	0	0	0	0	0	0	1107
7.3	60624	0	0	0	0	0	0	1005
7.3	60768	0	0	0	0	0	0	1092
7.3	60912	0	0	0	0	0	0	1182
7.3	61056	0	0	0	0	0	0	1098
7.3	61200	0	0	0	0	0	0	1119
7.3	61344	0	0	0	0	0	0	1140
7.3	61488	0	0	0	0	0	0	1122
7.3	61632	0	0	0	0	0	0	1020
7.3	61776	0	0	0	0	0	0	1005
7.3	61920	0	0	0	0	0	0	1041
7.3	62064	0	0	0	0	0	0	1155
7.3	62208	0	0	0	0	0	0	1134
7.3	62352	0	0	0	0	0	0	1086
7.3	62496	0	0	0	0	0	0	1119
7.3	62640	0	0	0	0	0	0	1080
7.3	62784	0	0	0	0	0	0	1065
7.3	62928	0	0	0	0	0	0	1197
7.3	63072	0	0	0	0	0	0	1185
7.3	63216	0	0	0	0	0	0	1182
7.3	63360	0	0	0	0	0	0	1041
7.3	63504	0	0	0	0	0	0	1062
7.3	63648	0	0	0	0	0	0	1104
7.3	63792	0	0	0	0	0	0	1161
7.3	63936	0	0	0	0	0	0	1074
7.3	64080	0	0	0	0	0	0	1134
7.3	64224	0	0	0	0	0	0	1101
7.3	64368	0	0	0	0	0	0	1137
7.3	64512	0	0	0	0	0	0	1209
7.3	64656	0	0	0	0	0	0	1047
7.3	64800	0	0	0	0	0	0	1014
7.3	64944	0	0	0	0	0	0	1155
7.3	65088	0	0	0	0	0	0	1170
7.3	65232	0	0	0	0	0	0	1086
7.3	65376	0	0	0	0	0	0	1221
7.3	65520	0	0	0	0	0	0	1185
7.3	65664	0	0	0	0	0	0	1140
7.3	65808	0	0	0	0	0	0	1095
7.3	65952	0	0	0	0	0	0	1089
7.3	66096	0	0	0	0	0	0	1161
7.3	66240	0	0	0	0	0	0	1224
7.3	66384	0	0	0	0	0	0	1200
7.3	66528	0	0	0	0	0	0	1134
7.3	66672	0	0	0	0	0	0	1116
7.3	66816	0	0	0	0	0	0	1116
7.3	66960	0	0	0	0	0	0	1074
7.3	67104	0	0	0	0	0	0	1122
7.3	67248	0	0	0	0	0	0	1155
7.3	67392	0	0	0	0	0	0	1158
7.3	67536	0	0	0	0	0	0	1071
7.3	67680	0	0	0	0	0	0	1167
7.3	67824	0	0	0	0	0	0	1113
7.3	67968	0	0	0	0	0	0	1041
7.3	68112	0	0	0	0	0	0	1116
7.3	68256	0	0	0	0	0	0	1146
7.3	68400	0	0	0	0	0	0	1110
7.3	68544	0	0	0	0	0	0	1077
7.3	68688	0	0	0	0	0	0	1059
7.3	68832	0	0	0	0	0	0	1008
7.3	68976	0	0	0	0	0	0	1047
7.3	69120	0	0	0	0	0	0	1044
8.2	43344	0	40	0	40	40	207.368	1539
8.2	43488	0	37	0	37	37	165.346	1605
8.2	43632	0	32	0	32	32	124.27	1665
8.2	43776	0	26	0	26	26	168.29	1662
8.2	43920	0	22	0	22	22	130.259	1557
8.2	44064	0	19	0	19	19	104.208	1674
8.2	44208	0	18	0	18	18	206.325	1629
8.2	44352	0	16	0	16	16	97.1717	1551
8.2	44496	0	14	0	14	14	82.1495	1623
8.2	44640	0	13	0	13	13	108.201	1584
8.2	44784	0	12	0	12	12	78.1563	1623
8.2	44928	0	11	0	11	11	82.1495	1626
8.2	45072	0	8	0	8	8	67.1273	1617
8.2	45216	0	4	0	4	4	48.1119	1599
8.2	45360	0	3	0	3	3	37.0816	1569
8.2	45504	0	3	0	3	3	11.0303	1590
8.2	45648	0	1	0	1	1	15.0222	1671
8.2	45792	0	1	0	1	1	15.0222	1668
8.2	45936	0	1	0	1	1	15.0222	1656
8.2	46080	0	1	0	1	1	0	1569
8.2	46224	0	1	0	1	1	15.0222	1614
8.2	46368	0	1	0	1	1	13.0256	1614
8.2	46512	0	1	0	1	1	13.0256	1593
8.2	46656	0	1	0	1	1	0	1512
8.2	46800	0	0	0	0	0	0	1554
8.2	46944	0	0	0	0	0	0	1584
8.2	47088	0	0	0	0	0	0	1662
8.2	47232	0	0	0	0	0	0	1560
8.2	47376	0	0	0	0	0	0	1536
8.2	47520	0	0	0	0	0	0	1611
8.2	47664	0	0	0	0	0	0	1518
8.2	47808	0	0	0	0	0	0	1479
8.2	47952	0	0	0	0	0	0	1566
8.2	48096	0	0	0	0	0	0	1473
8.2	48240	0	0	0	0	0	0	1527
8.2	48384	0	0	0	0	0	0	1539
8.2	48528	0	0	0	0	0	0	1581
8.2	48672	0	0	0	0	0	0	1572
8.2	48816	0	0	0	0	0	0	1542
8.2	48960	0	0	0	0	0	0	1554
8.2	49104	0	0	0	0	0	0	1491
8.2	49248	0	0	0	0	0	0	1434
8.2	49392	0	0	0	0	0	0	1497
8.2	49536	0	0	0	0	0	0	1407
8.2	49680	0	0	0	0	0	0	1446
8.2	49824	0	0	0	0	0	0	1545
8.2	49968	0	0	0	0	0	0	1548
8.2	50112	0	0	0	0	0	0	1431
8.2	50256	0	0	0	0	0	0	1527
8.2	50400	0	0	0	0	0	0	1614
8.2	50544	0	0	0	0	0	0	1620
8.2	50688	0	0	0	0	0	0	1515
8.2	50832	0	0	0	0	0	0	1467
8.2	50976	0	0	0	0	0	0	1449
8.2	51120	0	0	0	0	0	0	1461
8.2	51264	0	0	0	0	0	0	1512
8.2	51408	0	0	0	0	0	0	1548
8.2	51552	0	0	0	0	0	0	1596
8.2	51696	0	0	0	0	0	0	1605
8.2	51840	0	0	0	0	0	0	1509
8.2	51984	0	0	0	0	0	0	1506
8.2	52128	0	0	0	0	0	0	1536
8.2	52272	0	0	0	0	0	0	1533
8.2	52416	0	0	0	0	0	0	1590
8.2	52560	0	0	0	0	0	0	1548
8.2	52704	0	0	0	0	0	0	1503
8.2	52848	0	0	0	0	0	0	1485
8.2	52992	0	0	0	0	0	0	1470
8.2	53136	0	0	0	0	0	0	1545
8.2	53280	0	0	0	0	0	0	1518
8.2	53424	0	0	0	0	0	0	1545
8.2	53568	0	0	0	0	0	0	1587
8.2	53712	0	0	0	0	0	0	1503
8.2	53856	0	0	0	0	0	0	1461
8.2	54000	0	0	0	0	0	0	1404
8.2	54144	0	0	0	0	0	0	1368
8.2	54288	0	0	0	0	0	0	1473
8.2	54432	0	0	0	0	0	0	1455
8.2	54576	0	0	0	0	0	0	1542
8.2	54720	0	0	0	0	0	0	1461
8.2	54864	0	0	0	0	0	0	1509
8.2	55008	0	0	0	0	0	0	1509
8.2	55152	0	0	0	0	0	0	1482
8.2	55296	0	0	0	0	0	0	1551
8.2	55440	0	0	0	0	0	0	1524
8.2	55584	0	0	0	0	0	0	1482
8.2	55728	0	0	0	0	0	0	1524
8.2	55872	0	0	0	0	0	0	1587
8.2	56016	0	0	0	0	0	0	1587
8.2	56160	0	0	0	0	0	0	1593
8.2	56304	0	0	0	0	0	0	1599
8.2	56448	0	0	0	0	0	0	1506
8.2	56592	0	0	0	0	0	0	1590
8.2	56736	0	0	0	0	0	0	1545
8.2	56880	0	0	0	0	0	0	1485
8.2	57024	0	0	0	0	0	0	1482
8.2	57168	0	0	0	0	0	0	1491
8.2	57312	0	0	0	0	0	0	1545
8.2	57456	0	0	0	0	0	0	1455
8.2	57600	0	0	0	0	0	0	1512
8.2	57744	0	0	0	0	0	0	1485
8.2	57888	0	0	0	0	0	0	1491
8.2	58032	0	0	0	0	0	0	1509
8.2	58176	0	0	0	0	0	0	1587
8.2	58320	0	0	0	0	0	0	1566
8.2	58464	0	0	0	0	0	0	1599
8.2	58608	0	0	0	0	0	0	1518
8.2	58752	0	0	0	0	0	0	1578
8.2	58896	0	0	0	0	0	0	1506
8.2	59040	0	0	0	0	0	0	1533
8.2	59184	0	0	0	0	0	0	1533
8.2	59328	0	0	0	0	0	0	1602
8.2	59472	0	0	0	0	0	0	1572
8.2	59616	0	0	0	0	0	0	1572
8.2	59760	0	0	0	0	0	0	1584
8.2	59904	0	0	0	0	0	0	1635
8.2	60048	0	0	0	0	0	0	1521
8.2	60192	0	0	0	0	0	0	1467
8.2	60336	0	0	0	0	0	0	1518
8.2	60480	0	0	0	0	0	0	1530
8.2	60624	0	0	0	0	0	0	1527
8.2	60768	0	0	0	0	0	0	1506
8.2	60912	0	0	0	0	0	0	1551
8.2	61056	0	0	0	0	0	0	1578
8.2	61200	0	0	0	0	0	0	1530
8.2	61344	0	0	0	0	0	0	1503
8.2	61488	0	0	0	0	0	0	1596
8.2	61632	0	0	0	0	0	0	1500
8.2	61776	0	0	0	0	0	0	1527
8.2	61920	0	0	0	0	0	0	1590
8.2	62064	0	0	0	0	0	0	1437
8.2	62208	0	0	0	0	0	0	1473
8.2	62352	0	0	0	0	0	0	1578
8.2	62496	0	0	0	0	0	0	1611
8.2	62640	0	0	0	0	0	0	1635
8.2	62784	0	0	0	0	0	0	1623
8.2	62928	0	0	0	0	0	0	1635
8.2	63072	0	0	0	0	0	0	1608
8.2	63216	0	0	0	0	0	0	1554
8.2	63360	0	0	0	0	0	0	1500
8.2	63504	0	0	0	0	0	0	1554
8.2	63648	0	0	0	0	0	0	1668
8.2	63792	0	0	0	0	0	0	1542
8.2	63936	0	0	0	0	0	0	1593
8.2	64080	0	0	0	0	0	0	1683
8.2	64224	0	0	0	0	0	0	1506
8.2	64368	0	0	0	0	0	0	1575
8.2	64512	0	0	0	0	0	0	1494
8.2	64656	0	0	0	0	0	0	1602
8.2	64800	0	0	0	0	0	0	1542
8.2	64944	0	0	0	0	0	0	1518
8.2	65088	0	0	0	0	0	0	1503
8.2	65232	0	0	0	0	0	0	1506
8.2	65376	0	0	0	0	0	0	1569
8.2	65520	0	0	0	0	0	0	1617
8.2	65664	0	0	0	0	0	0	1650
8.2	65808	0	0	0	0	0	0	1575
8.2	65952	0	0	0	0	0	0	1578
8.2	66096	0	0	0	0	0	0	1551
8.2	66240	0	0	0	0	0	0	1512
8.2	66384	0	0	0	0	0	0	1536
8.2	66528	0	0	0	0	0	0	1527
8.2	66672	0	0	0	0	0	0	1506
8.2	66816	0	0	0	0	0	0	1497
8.2	66960	0	0	0	0	0	0	1470
8.2	67104	0	0	0	0	0	0	1614
8.2	67248	0	0	0	0	0	0	1524
8.2	67392	0	0	0	0	0	0	1494
8.2	67536	0	0	0	0	0	0	1560
8.2	67680	0	0	0	0	0	0	1551
8.2	67824	0	0	0	0	0	0	1566
8.2	67968	0	0	0	0	0	0	1479
8.2	68112	0	0	0	0	0	0	1575
8.2	68256	0	0	0	0	0	0	1530
8.2	68400	0	0	0	0	0	0	1524
8.2	68544	0	0	0	0	0	0	1578
8.2	68688	0	0	0	0	0	0	1608
8.2	68832	0	0	0	0	0	0	1611
8.2	68976	0	0	0	0	0	0	1527
8.2	69120	0	0	0	0	0	0	1656
9.3	43344	56	226	0	226	282	5812.42	4287
9.3	43488	45	216	0	216	261	5249.38	3819
9.3	43632	27	199	0	199	226	4361.12	3605
9.3	43776	30	182	0	182	212	4264.11	3617
9.3	43920	4	166	0	166	170	3147.8	3633
9.3	44064	6	152	0	152	158	2989.66	3405
9.3	44208	4	134	0	134	138	2490.54	3383
9.3	44352	2	118	0	118	120	2232.3	3406
9.3	44496	3	109	0	109	112	2125.22	3364
9.3	44640	3	94	0	94	97	1908.1	3417
9.3	44784	1	83	0	83	84	1508.42	3216
9.3	44928	1	77	0	77	78	1425.24	3244
9.3	45072	1	58	0	58	59	1094.07	3084
9.3	45216	0	46	0	46	46	861.611	3127
9.3	45360	0	39	0	39	39	716.496	3141
9.3	45504	0	32	0	32	32	572.408	3057
9.3	45648	0	21	0	21	21	368.235	3081
9.3	45792	0	15	0	15	15	276.177	3060
9.3	45936	0	10	0	10	10	209.131	3147
9.3	46080	0	8	0	8	8	163.102	3165
9.3	46224	0	4	0	4	4	84.0635	3135
9.3	46368	0	4	0	4	4	84.0635	3102
9.3	46512	0	3	0	3	3	63.0476	3030
9.3	46656	0	2	0	2	2	38.0351	3036
9.3	46800	0	1	0	1	1	21.0159	3216
9.3	46944	0	0	0	0	0	0	3120
9.3	47088	0	0	0	0	0	0	3129
9.3	47232	0	0	0	0	0	0	3189
9.3	47376	0	0	0	0	0	0	3204
9.3	47520	0	0	0	0	0	0	3108
9.3	47664	0	0	0	0	0	0	3141
9.3	47808	0	0	0	0	0	0	3126
9.3	47952	0	0	0	0	0	0	3201
9.3	48096	0	0	0	0	0	0	3126
9.3	48240	0	0	0	0	0	0	3186
9.3	48384	0	0	0	0	0	0	3153
9.3	48528	0	0	0	0	0	0	3231
9.3	48672	0	0	0	0	0	0	3144
9.3	48816	0	0	0	0	0	0	3210
9.3	48960	0	0	0	0	0	0	3336
9.3	49104	0	0	0	0	0	0	3405
9.3	49248	0	0	0	0	0	0	3231
9.3	49392	0	0	0	0	0	0	3219
9.3	49536	0	0	0	0	0	0	3348
9.3	49680	0	0	0	0	0	0	3375
9.3	49824	0	0	0	0	0	0	3228
9.3	49968	0	0	0	0	0	0	3252
9.3	50112	0	0	0	0	0	0	3105
9.3	50256	0	0	0	0	0	0	3216
9.3	50400	0	0	0	0	0	0	3300
9.3	50544	0	0	0	0	0	0	3243
9.3	50688	0	0	0	0	0	0	3327
9.3	50832	0	0	0	0	0	0	3195
9.3	50976	0	0	0	0	0	0	3279
9.3	51120	0	0	0	0	0	0	3171
9.3	51264	0	0	0	0	0	0	3318
9.3	51408	0	0	0	0	0	0	3447
9.3	51552	0	0	0	0	0	0	3381
9.3	51696	0	0	0	0	0	0	3324
9.3	51840	0	0	0	0	0	0	3345
9.3	51984	0	0	0	0	0	0	3285
9.3	52128	0	0	0	0	0	0	3306
9.3	52272	0	0	0	0	0	0	3333
9.3	52416	0	0	0	0	0	0	3330
9.3	52560	0	0	0	0	0	0	3330
9.3	52704	0	0	0	0	0	0	3417
9.3	52848	0	0	0	0	0	0	3360
9.3	52992	0	0	0	0	0	0	3318
9.3	53136	0	0	0	0	0	0	3330
9.3	53280	0	0	0	0	0	0	3282
9.3	53424	0	0	0	0	0	0	3300
9.3	53568	0	0	0	0	0	0	3207
9.3	53712	0	0	0	0	0	0	3171
9.3	53856	0	0	0	0	0	0	3399
9.3	54000	0	0	0	0	0	0	3255
9.3	54144	0	0	0	0	0	0	3120
9.3	54288	0	0	0	0	0	0	3252
9.3	54432	0	0	0	0	0	0	3417
9.3	54576	0	0	0	0	0	0	3360
9.3	54720	0	0	0	0	0	0	3360
9.3	54864	0	0	0	0	0	0	3351
9.3	55008	0	0	0	0	0	0	3405
9.3	55152	0	0	0	0	0	0	3408
9.3	55296	0	0	0	0	0	0	3258
9.3	55440	0	0	0	0	0	0	3216
9.3	55584	0	0	0	0	0	0	3294
9.3	55728	0	0	0	0	0	0	3426
9.3	55872	0	0	0	0	0	0	3357
9.3	56016	0	0	0	0	0	0	3252
9.3	56160	0	0	0	0	0	0	3207
9.3	56304	0	0	0	0	0	0	3360
9.3	56448	0	0	0	0	0	0	3261
9.3	56592	0	0	0	0	0	0	3225
9.3	56736	0	0	0	0	0	0	3078
9.3	56880	0	0	0	0	0	0	3246
9.3	57024	0	0	0	0	0	0	3303
9.3	57168	0	0	0	0	0	0	3126
9.3	57312	0	0	0	0	0	0	3144
9.3	57456	0	0	0	0	0	0	3174
9.3	57600	0	0	0	0	0	0	3339
9.3	57744	0	0	0	0	0	0	3123
9.3	57888	0	0	0	0	0	0	3216
9.3	58032	0	0	0	0	0	0	3234
9.3	58176	0	0	0	0	0	0	3414
9.3	58320	0	0	0	0	0	0	3300
9.3	58464	0	0	0	0	0	0	3276
9.3	58608	0	0	0	0	0	0	3297
9.3	58752	0	0	0	0	0	0	3438
9.3	58896	0	0	0	0	0	0	3336
9.3	59040	0	0	0	0	0	0	3318
9.3	59184	0	0	0	0	0	0	3303
9.3	59328	0	0	0	0	0	0	3375
9.3	59472	0	0	0	0	0	0	3333
9.3	59616	0	0	0	0	0	0	3273
9.3	59760	0	0	0	0	0	0	3336
9.3	59904	0	0	0	0	0	0	3420
9.3	60048	0	0	0	0	0	0	3402
9.3	60192	0	0	0	0	0	0	3510
9.3	60336	0	0	0	0	0	0	3246
9.3	60480	0	0	0	0	0	0	3252
9.3	60624	0	0	0	0	0	0	3393
9.3	60768	0	0	0	0	0	0	3285
9.3	60912	0	0	0	0	0	0	3408
9.3	61056	0	0	0	0	0	0	3276
9.3	61200	0	0	0	0	0	0	3345
9.3	61344	0	0	0	0	0	0	3372
9.3	61488	0	0	0	0	0	0	3354
9.3	61632	0	0	0	0	0	0	3207
9.3	61776	0	0	0	0	0	0	3363
9.3	61920	0	0	0	0	0	0	3300
9.3	62064	0	0	0	0	0	0	3360
9.3	62208	0	0	0	0	0	0	3393
9.3	62352	0	0	0	0	0	0	3351
9.3	62496	0	0	0	0	0	0	3537
9.3	62640	0	0	0	0	0	0	3495
9.3	62784	0	0	0	0	0	0	3279
9.3	62928	0	0	0	0	0	0	3297
9.3	63072	0	0	0	0	0	0	3261
9.3	63216	0	0	0	0	0	0	3180
9.3	63360	0	0	0	0	0	0	3432
9.3	63504	0	0	0	0	0	0	3285
9.3	63648	0	0	0	0	0	0	3198
9.3	63792	0	0	0	0	0	0	3198
9.3	63936	0	0	0	0	0	0	3270
9.3	64080	0	0	0	0	0	0	3249
9.3	64224	0	0	0	0	0	0	3270
9.3	64368	0	0	0	0	0	0	3378
9.3	64512	0	0	0	0	0	0	3219
9.3	64656	0	0	0	0	0	0	3384
9.3	64800	0	0	0	0	0	0	3321
9.3	64944	0	0	0	0	0	0	3270
9.3	65088	0	0	0	0	0	0	3246
9.3	65232	0	0	0	0	0	0	3258
9.3	65376	0	0	0	0	0	0	3216
9.3	65520	0	0	0	0	0	0	3366
9.3	65664	0	0	0	0	0	0	3168
9.3	65808	0	0	0	0	0	0	3315
9.3	65952	0	0	0	0	0	0	3378
9.3	66096	0	0	0	0	0	0	3522
9.3	66240	0	0	0	0	0	0	3378
9.3	66384	0	0	0	0	0	0	3384
9.3	66528	0	0	0	0	0	0	3492
9.3	66672	0	0	0	0	0	0	3372
9.3	66816	0	0	0	0	0	0	3351
9.3	66960	0	0	0	0	0	0	3225
9.3	67104	0	0	0	0	0	0	3294
9.3	67248	0	0	0	0	0	0	3312
9.3	67392	0	0	0	0	0	0	3342
9.3	67536	0	0	0	0	0	0	3255
9.3	67680	0	0	0	0	0	0	3330
9.3	67824	0	0	0	0	0	0	3384
9.3	67968	0	0	0	0	0	0	3300
9.3	68112	0	0	0	0	0	0	3375
9.3	68256	0	0	0	0	0	0	3261
9.3	68400	0	0	0	0	0	0	3375
9.3	68544	0	0	0	0	0	0	3303
9.3	68688	0	0	0	0	0	0	3324
9.3	68832	0	0	0	0	0	0	3309
9.3	68976	0	0	0	0	0	0	3285
9.3	69120	0	0	0	0	0	0	3273
10.2	43344	0	62	0	62	62	307.801	1194
10.2	43488	0	60	0	60	60	329.744	1206
10.2	43632	0	57	0	57	57	318.713	1227
10.2	43776	0	57	0	57	57	318.713	1122
10.2	43920	0	51	0	51	51	318.713	1158
10.2	44064	0	45	0	45	45	283.627	1176
10.2	44208	0	43	0	43	43	283.627	1164
10.2	44352	0	36	0	36	36	270.601	1236
10.2	44496	0	32	0	32	32	246.545	1197
10.2	44640	0	30	0	30	30	233.52	1299
10.2	44784	0	24	0	24	24	160.41	1170
10.2	44928	0	19	0	19	19	126.266	1152
10.2	45072	0	16	0	16	16	113.24	1173
10.2	45216	0	15	0	15	15	113.24	1167
10.2	45360	0	13	0	13	13	100.214	1107
10.2	45504	0	11	0	11	11	87.1888	1152
10.2	45648	0	8	0	8	8	76.1585	1167
10.2	45792	0	8	0	8	8	76.1585	1071
10.2	45936	0	4	0	4	4	24.0559	1107
10.2	46080	0	1	0	1	1	13.0256	1086
10.2	46224	0	1	0	1	1	13.0256	1071
10.2	46368	0	0	0	0	0	0	1050
10.2	46512	0	0	0	0	0	0	1086
10.2	46656	0	0	0	0	0	0	1200
10.2	46800	0	0	0	0	0	0	1047
10.2	46944	0	0	0	0	0	0	1041
10.2	47088	0	0	0	0	0	0	1023
10.2	47232	0	0	0	0	0	0	1017
10.2	47376	0	0	0	0	0	0	1023
10.2	47520	0	0	0	0	0	0	1161
10.2	47664	0	0	0	0	0	0	1170
10.2	47808	0	0	0	0	0	0	1071
10.2	47952	0	0	0	0	0	0	1032
10.2	48096	0	0	0	0	0	0	1074
10.2	48240	0	0	0	0	0	0	1146
10.2	48384	0	0	0	0	0	0	1152
10.2	48528	0	0	0	0	0	0	1254
10.2	48672	0	0	0	0	0	0	1170
10.2	48816	0	0	0	0	0	0	1086
10.2	48960	0	0	0	0	0	0	1020
10.2	49104	0	0	0	0	0	0	1125
10.2	49248	0	0	0	0	0	0	1098
10.2	49392	0	0	0	0	0	0	1107
10.2	49536	0	0	0	0	0	0	1086
10.2	49680	0	0	0	0	0	0	1041
10.2	49824	0	0	0	0	0	0	1083
10.2	49968	0	0	0	0	0	0	1035
10.2	50112	0	0	0	0	0	0	1080
10.2	50256	0	0	0	0	0	0	1041
10.2	50400	0	0	0	0	0	0	984
10.2	50544	0	0	0	0	0	0	1083
10.2	50688	0	0	0	0	0	0	1098
10.2	50832	0	0	0	0	0	0	1071
10.2	50976	0	0	0	0	0	0	1068
10.2	51120	0	0	0	0	0	0	1113
10.2	51264	0	0	0	0	0	0	1095
10.2	51408	0	0	0	0	0	0	1110
10.2	51552	0	0	0	0	0	0	1140
10.2	51696	0	0	0	0	0	0	1179
10.2	51840	0	0	0	0	0	0	1101
10.2	51984	0	0	0	0	0	0	1107
10.2	52128	0	0	0	0	0	0	1122
10.2	52272	0	0	0	0	0	0	1158
10.2	52416	0	0	0	0	0	0	1080
10.2	52560	0	0	0	0	0	0	1128
10.2	52704	0	0	0	0	0	0	1110
10.2	52848	0	0	0	0	0	0	1089
10.2	52992	0	0	0	0	0	0	1203
10.2	53136	0	0	0	0	0	0	1140
10.2	53280	0	0	0	0	0	0	1176
10.2	53424	0	0	0	0	0	0	1158
10.2	53568	0	0	0	0	0	0	1155
10.2	53712	0	0	0	0	0	0	1092
10.2	53856	0	0	0	0	0	0	1128
10.2	54000	0	0	0	0	0	0	1083
10.2	54144	0	0	0	0	0	0	1146
10.2	54288	0	0	0	0	0	0	1155
10.2	54432	0	0	0	0	0	0	1170
10.2	54576	0	0	0	0	0	0	1095
10.2	54720	0	0	0	0	0	0	1134
10.2	54864	0	0	0	0	0	0	1107
10.2	55008	0	0	0	0	0	0	1071
10.2	55152	0	0	0	0	0	0	1119
10.2	55296	0	0	0	0	0	0	1104
10.2	55440	0	0	0	0	0	0	1110
10.2	55584	0	0	0	0	0	0	1146
10.2	55728	0	0	0	0	0	0	1089
10.2	55872	0	0	0	0	0	0	1101
10.2	56016	0	0	0	0	0	0	1122
10.2	56160	0	0	0	0	0	0	1161
10.2	56304	0	0	0	0	0	0	1119
10.2	56448	0	0	0	0	0	0	1161
10.2	56592	0	0	0	0	0	0	1167
10.2	56736	0	0	0	0	0	0	1146
10.2	56880	0	0	0	0	0	0	1098
10.2	57024	0	0	0	0	0	0	1122
10.2	57168	0	0	0	0	0	0	1089
10.2	57312	0	0	0	0	0	0	1149
10.2	57456	0	0	0	0	0	0	1218
10.2	57600	0	0	0	0	0	0	1110
10.2	57744	0	0	0	0	0	0	1122
10.2	57888	0	0	0	0	0	0	1188
10.2	58032	0	0	0	0	0	0	1062
10.2	58176	0	0	0	0	0	0	1122
10.2	58320	0	0	0	0	0	0	1086
10.2	58464	0	0	0	0	0	0	1146
10.2	58608	0	0	0	0	0	0	1107
10.2	58752	0	0	0	0	0	0	1125
10.2	58896	0	0	0	0	0	0	1164
10.2	59040	0	0	0	0	0	0	1203
10.2	59184	0	0	0	0	0	0	1263
10.2	59328	0	0	0	0	0	0	1260
10.2	59472	0	0	0	0	0	0	1209
10.2	59616	0	0	0	0	0	0	1209
10.2	59760	0	0	0	0	0	0	1143
10.2	59904	0	0	0	0	0	0	1113
10.2	60048	0	0	0	0	0	0	1125
10.2	60192	0	0	0	0	0	0	1122
10.2	60336	0	0	0	0	0	0	1101
10.2	60480	0	0	0	0	0	0	1131
10.2	60624	0	0	0	0	0	0	1131
10.2	60768	0	0	0	0	0	0	1074
10.2	60912	0	0	0	0	0	0	1080
10.2	61056	0	0	0	0	0	0	1101
10.2	61200	0	0	0	0	0	0	1143
10.2	61344	0	0	0	0	0	0	1119
10.2	61488	0	0	0	0	0	0	1152
10.2	61632	0	0	0	0	0	0	1170
10.2	61776	0	0	0	0	0	0	1146
10.2	61920	0	0	0	0	0	0	1092
10.2	62064	0	0	0	0	0	0	1140
10.2	62208	0	0	0	0	0	0	1089
10.2	62352	0	0	0	0	0	0	1119
10.2	62496	0	0	0	0	0	0	1179
10.2	62640	0	0	0	0	0	0	1074
10.2	62784	0	0	0	0	0	0	1122
10.2	62928	0	0	0	0	0	0	1068
10.2	63072	0	0	0	0	0	0	996
10.2	63216	0	0	0	0	0	0	1068
10.2	63360	0	0	0	0	0	0	1098
10.2	63504	0	0	0	0	0	0	1125
10.2	63648	0	0	0	0	0	0	1116
10.2	63792	0	0	0	0	0	0	1131
10.2	63936	0	0	0	0	0	0	1194
10.2	64080	0	0	0	0	0	0	1134
10.2	64224	0	0	0	0	0	0	1077
10.2	64368	0	0	0	0	0	0	1104
10.2	64512	0	0	0	0	0	0	1113
10.2	64656	0	0	0	0	0	0	1074
10.2	64800	0	0	0	0	0	0	1077
10.2	64944	0	0	0	0	0	0	1128
10.2	65088	0	0	0	0	0	0	1086
10.2	65232	0	0	0	0	0	0	1107
10.2	65376	0	0	0	0	0	0	1053
10.2	65520	0	0	0	0	0	0	1179
10.2	65664	0	0	0	0	0	0	1125
10.2	65808	0	0	0	0	0	0	1101
10.2	65952	0	0	0	0	0	0	1050
10.2	66096	0	0	0	0	0	0	1137
10.2	66240	0	0	0	0	0	0	1203
10.2	66384	0	0	0	0	0	0	1221
10.2	66528	0	0	0	0	0	0	1161
10.2	66672	0	0	0	0	0	0	1179
10.2	66816	0	0	0	0	0	0	1224
10.2	66960	0	0	0	0	0	0	1197
10.2	67104	0	0	0	0	0	0	1143
10.2	67248	0	0	0	0	0	0	1125
10.2	67392	0	0	0	0	0	0	1056
10.2	67536	0	0	0	0	0	0	1059
10.2	67680	0	0	0	0	0	0	1128
10.2	67824	0	0	0	0	0	0	1110
10.2	67968	0	0	0	0	0	0	1119
10.2	68112	0	0	0	0	0	0	1080
10.2	68256	0	0	0	0	0	0	1080
10.2	68400	0	0	0	0	0	0	1056
10.2	68544	0	0	0	0	0	0	1074
10.2	68688	0	0	0	0	0	0	1086
10.2	68832	0	0	0	0	0	0	1083
10.2	68976	0	0	0	0	0	0	1104
10.2	69120	0	0	0	0	0	0	1173
11.1	43344	0	30	0	30	30	55.1515	879
11.1	43488	0	29	0	29	29	51.165	759
11.1	43632	0	28	0	28	28	194.575	822
11.1	43776	0	26	0	26	26	42.1279	810
11.1	43920	0	22	0	22	22	27.1111	804
11.1	44064	0	21	0	21	21	22.0606	810
11.1	44208	0	17	0	17	17	0	813
11.1	44352	0	12	0	12	12	27.1111	813
11.1	44496	0	9	0	9	9	0	825
11.1	44640	0	6	0	6	6	0	876
11.1	44784	0	5	0	5	5	9.03704	858
11.1	44928	0	4	0	4	4	0	828
11.1	45072	0	3	0	3	3	26.0513	846
11.1	45216	0	1	0	1	1	0	831
11.1	45360	0	0	0	0	0	0	822
11.1	45504	0	0	0	0	0	0	861
11.1	45648	0	0	0	0	0	0	870
11.1	45792	0	0	0	0	0	0	834
11.1	45936	0	0	0	0	0	0	831
11.1	46080	0	0	0	0	0	0	894
11.1	46224	0	0	0	0	0	0	876
11.1	46368	0	0	0	0	0	0	903
11.1	46512	0	0	0	0	0	0	798
11.1	46656	0	0	0	0	0	0	834
11.1	46800	0	0	0	0	0	0	768
11.1	46944	0	0	0	0	0	0	753
11.1	47088	0	0	0	0	0	0	732
11.1	47232	0	0	0	0	0	0	771
11.1	47376	0	0	0	0	0	0	810
11.1	47520	0	0	0	0	0	0	807
11.1	47664	0	0	0	0	0	0	795
11.1	47808	0	0	0	0	0	0	828
11.1	47952	0	0	0	0	0	0	828
11.1	48096	0	0	0	0	0	0	786
11.1	48240	0	0	0	0	0	0	765
11.1	48384	0	0	0	0	0	0	801
11.1	48528	0	0	0	0	0	0	804
11.1	48672	0	0	0	0	0	0	816
11.1	48816	0	0	0	0	0	0	786
11.1	48960	0	0	0	0	0	0	795
11.1	49104	0	0	0	0	0	0	729
11.1	49248	0	0	0	0	0	0	780
11.1	49392	0	0	0	0	0	0	753
11.1	49536	0	0	0	0	0	0	774
11.1	49680	0	0	0	0	0	0	810
11.1	49824	0	0	0	0	0	0	831
11.1	49968	0	0	0	0	0	0	825
11.1	50112	0	0	0	0	0	0	822
11.1	50256	0	0	0	0	0	0	816
11.1	50400	0	0	0	0	0	0	843
11.1	50544	0	0	0	0	0	0	873
11.1	50688	0	0	0	0	0	0	819
11.1	50832	0	0	0	0	0	0	870
11.1	50976	0	0	0	0	0	0	870
11.1	51120	0	0	0	0	0	0	906
11.1	51264	0	0	0	0	0	0	831
11.1	51408	0	0	0	0	0	0	798
11.1	51552	0	0	0	0	0	0	831
11.1	51696	0	0	0	0	0	0	807
11.1	51840	0	0	0	0	0	0	855
11.1	51984	0	0	0	0	0	0	918
11.1	52128	0	0	0	0	0	0	1029
11.1	52272	0	0	0	0	0	0	921
11.1	52416	0	0	0	0	0	0	906
11.1	52560	0	0	0	0	0	0	852
11.1	52704	0	0	0	0	0	0	846
11.1	52848	0	0	0	0	0	0	855
11.1	52992	0	0	0	0	0	0	843
11.1	53136	0	0	0	0	0	0	858
11.1	53280	0	0	0	0	0	0	825
11.1	53424	0	0	0	0	0	0	786
11.1	53568	0	0	0	0	0	0	882
11.1	53712	0	0	0	0	0	0	879
11.1	53856	0	0	0	0	0	0	831
11.1	54000	0	0	0	0	0	0	810
11.1	54144	0	0	0	0	0	0	786
11.1	54288	0	0	0	0	0	0	798
11.1	54432	0	0	0	0	0	0	816
11.1	54576	0	0	0	0	0	0	879
11.1	54720	0	0	0	0	0	0	924
11.1	54864	0	0	0	0	0	0	897
11.1	55008	0	0	0	0	0	0	924
11.1	55152	0	0	0	0	0	0	804
11.1	55296	0	0	0	0	0	0	816
11.1	55440	0	0	0	0	0	0	831
11.1	55584	0	0	0	0	0	0	858
11.1	55728	0	0	0	0	0	0	879
11.1	55872	0	0	0	0	0	0	813
11.1	56016	0	0	0	0	0	0	813
11.1	56160	0	0	0	0	0	0	840
11.1	56304	0	0	0	0	0	0	828
11.1	56448	0	0	0	0	0	0	915
11.1	56592	0	0	0	0	0	0	873
11.1	56736	0	0	0	0	0	0	888
11.1	56880	0	0	0	0	0	0	909
11.1	57024	0	0	0	0	0	0	876
11.1	57168	0	0	0	0	0	0	822
11.1	57312	0	0	0	0	0	0	879
11.1	57456	0	0	0	0	0	0	834
11.1	57600	0	0	0	0	0	0	819
11.1	57744	0	0	0	0	0	0	843
11.1	57888	0	0	0	0	0	0	879
11.1	58032	0	0	0	0	0	0	894
11.1	58176	0	0	0	0	0	0	807
11.1	58320	0	0	0	0	0	0	852
11.1	58464	0	0	0	0	0	0	822
11.1	58608	0	0	0	0	0	0	804
11.1	58752	0	0	0	0	0	0	873
11.1	58896	0	0	0	0	0	0	894
11.1	59040	0	0	0	0	0	0	849
11.1	59184	0	0	0	0	0	0	783
11.1	59328	0	0	0	0	0	0	777
11.1	59472	0	0	0	0	0	0	792
11.1	59616	0	0	0	0	0	0	840
11.1	59760	0	0	0	0	0	0	843
11.1	59904	0	0	0	0	0	0	828
11.1	60048	0	0	0	0	0	0	819
11.1	60192	0	0	0	0	0	0	825
11.1	60336	0	0	0	0	0	0	864
11.1	60480	0	0	0	0	0	0	852
11.1	60624	0	0	0	0	0	0	837
11.1	60768	0	0	0	0	0	0	801
11.1	60912	0	0	0	0	0	0	771
11.1	61056	0	0	0	0	0	0	783
11.1	61200	0	0	0	0	0	0	828
11.1	61344	0	0	0	0	0	0	828
11.1	61488	0	0	0	0	0	0	864
11.1	61632	0	0	0	0	0	0	834
11.1	61776	0	0	0	0	0	0	885
11.1	61920	0	0	0	0	0	0	807
11.1	62064	0	0	0	0	0	0	795
11.1	62208	0	0	0	0	0	0	813
11.1	62352	0	0	0	0	0	0	858
11.1	62496	0	0	0	0	0	0	822
11.1	62640	0	0	0	0	0	0	852
11.1	62784	0	0	0	0	0	0	837
11.1	62928	0	0	0	0	0	0	855
11.1	63072	0	0	0	0	0	0	828
11.1	63216	0	0	0	0	0	0	792
11.1	63360	0	0	0	0	0	0	873
11.1	63504	0	0	0	0	0	0	822
11.1	63648	0	0	0	0	0	0	816
11.1	63792	0	0	0	0	0	0	804
11.1	63936	0	0	0	0	0	0	834
11.1	64080	0	0	0	0	0	0	858
11.1	64224	0	0	0	0	0	0	747
11.1	64368	0	0	0	0	0	0	876
11.1	64512	0	0	0	0	0	0	852
11.1	64656	0	0	0	0	0	0	816
11.1	64800	0	0	0	0	0	0	876
11.1	64944	0	0	0	0	0	0	849
11.1	65088	0	0	0	0	0	0	789
11.1	65232	0	0	0	0	0	0	789
11.1	65376	0	0	0	0	0	0	819
11.1	65520	0	0	0	0	0	0	816
11.1	65664	0	0	0	0	0	0	837
11.1	65808	0	0	0	0	0	0	843
11.1	65952	0	0	0	0	0	0	864
11.1	66096	0	0	0	0	0	0	924
11.1	66240	0	0	0	0	0	0	885
11.1	66384	0	0	0	0	0	0	861
11.1	66528	0	0	0	0	0	0	831
11.1	66672	0	0	0	0	0	0	843
11.1	66816	0	0	0	0	0	0	762
11.1	66960	0	0	0	0	0	0	921
11.1	67104	0	0	0	0	0	0	930
11.1	67248	0	0	0	0	0	0	879
11.1	67392	0	0	0	0	0	0	855
11.1	67536	0	0	0	0	0	0	864
11.1	67680	0	0	0	0	0	0	897
11.1	67824	0	0	0	0	0	0	846
11.1	67968	0	0	0	0	0	0	795
11.1	68112	0	0	0	0	0	0	864
11.1	68256	0	0	0	0	0	0	897
11.1	68400	0	0	0	0	0	0	816
11.1	68544	0	0	0	0	0	0	810
11.1	68688	0	0	0	0	0	0	876
11.1	68832	0	0	0	0	0	0	876
11.1	68976	0	0	0	0	0	0	807
11.1	69120	0	0	0	0	0	0	810
12.3	43344	0	27	0	27	27	22.0606	1563
12.3	43488	0	26	0	26	26	22.0606	1626
12.3	43632	0	26	0	26	26	22.0606	1668
12.3	43776	0	24	0	24	24	11.0303	1656
12.3	43920	0	23	0	23	23	13.0256	1551
12.3	44064	0	19	0	19	19	0	1563
12.3	44208	0	18	0	18	18	0	1554
12.3	44352	0	18	0	18	18	0	1599
12.3	44496	0	14	0	14	14	0	1629
12.3	44640	0	12	0	12	12	0	1578
12.3	44784	0	11	0	11	11	0	1698
12.3	44928	0	6	0	6	6	0	1581
12.3	45072	0	4	0	4	4	0	1572
12.3	45216	0	4	0	4	4	0	1461
12.3	45360	0	4	0	4	4	0	1569
12.3	45504	0	4	0	4	4	0	1584
12.3	45648	0	4	0	4	4	0	1470
12.3	45792	0	3	0	3	3	0	1500
12.3	45936	0	2	0	2	2	0	1524
[truncated: 34,001 more rows]
