# Supplementary material for: GEODE: an in silico tool that translates in vitro to in vivo predictions of tuberculosis antibiotic combination efficacy
Source: Front Pharmacol. 2025 Oct 17;16:1639673. doi: 10.3389/fphar.2025.1639673 (PMC12575316; doi:10.3389/fphar.2025.1639673)
Supplement: Supplementary file 2 [file Supplementaryfile4.zip › simulation_data/HRZE-NN.csv]

exp	time	Int.Mtb.	Ext.Mtb.	repExtMtb	NonReplExt.Mtb.	TotMtb.	TotMtbInGranScaledRing	TotPethot
2.2	43344	0	18	0	18	18	101.272	1119
2.2	43488	0	16	0	16	16	90.2419	1146
2.2	43632	0	11	0	11	11	79.2162	1044
2.2	43776	0	6	0	6	6	63.1374	1029
2.2	43920	0	5	0	5	5	50.1085	1176
2.2	44064	0	4	0	4	4	37.0828	1092
2.2	44208	0	3	0	3	3	24.0593	1167
2.2	44352	0	3	0	3	3	26.0525	1152
2.2	44496	0	2	0	2	2	26.0525	1053
2.2	44640	0	2	0	2	2	26.0525	1065
2.2	44784	0	2	0	2	2	11.0303	1035
2.2	44928	0	2	0	2	2	11.0303	1026
2.2	45072	0	2	0	2	2	26.0525	978
2.2	45216	0	0	0	0	0	0	981
2.2	45360	0	0	0	0	0	0	1056
2.2	45504	0	0	0	0	0	0	1050
2.2	45648	0	0	0	0	0	0	1032
2.2	45792	0	0	0	0	0	0	1095
2.2	45936	0	0	0	0	0	0	1083
2.2	46080	0	0	0	0	0	0	1023
2.2	46224	0	0	0	0	0	0	975
2.2	46368	0	0	0	0	0	0	1047
2.2	46512	0	0	0	0	0	0	1071
2.2	46656	0	0	0	0	0	0	1014
2.2	46800	0	0	0	0	0	0	1128
2.2	46944	0	0	0	0	0	0	1065
2.2	47088	0	0	0	0	0	0	1113
2.2	47232	0	0	0	0	0	0	1068
2.2	47376	0	0	0	0	0	0	1029
2.2	47520	0	0	0	0	0	0	1038
2.2	47664	0	0	0	0	0	0	1050
2.2	47808	0	0	0	0	0	0	1020
2.2	47952	0	0	0	0	0	0	1083
2.2	48096	0	0	0	0	0	0	1026
2.2	48240	0	0	0	0	0	0	1074
2.2	48384	0	0	0	0	0	0	1026
2.2	48528	0	0	0	0	0	0	1041
2.2	48672	0	0	0	0	0	0	939
2.2	48816	0	0	0	0	0	0	1011
2.2	48960	0	0	0	0	0	0	1014
2.2	49104	0	0	0	0	0	0	963
2.2	49248	0	0	0	0	0	0	885
2.2	49392	0	0	0	0	0	0	1002
2.2	49536	0	0	0	0	0	0	1041
2.2	49680	0	0	0	0	0	0	1119
2.2	49824	0	0	0	0	0	0	1104
2.2	49968	0	0	0	0	0	0	1101
2.2	50112	0	0	0	0	0	0	1053
2.2	50256	0	0	0	0	0	0	1161
2.2	50400	0	0	0	0	0	0	1122
2.2	50544	0	0	0	0	0	0	1002
2.2	50688	0	0	0	0	0	0	924
2.2	50832	0	0	0	0	0	0	1062
2.2	50976	0	0	0	0	0	0	945
2.2	51120	0	0	0	0	0	0	1050
2.2	51264	0	0	0	0	0	0	1068
2.2	51408	0	0	0	0	0	0	1014
2.2	51552	0	0	0	0	0	0	1002
2.2	51696	0	0	0	0	0	0	969
2.2	51840	0	0	0	0	0	0	1041
2.2	51984	0	0	0	0	0	0	972
2.2	52128	0	0	0	0	0	0	1041
2.2	52272	0	0	0	0	0	0	1080
2.2	52416	0	0	0	0	0	0	1044
2.2	52560	0	0	0	0	0	0	1074
2.2	52704	0	0	0	0	0	0	1029
2.2	52848	0	0	0	0	0	0	1038
2.2	52992	0	0	0	0	0	0	1041
2.2	53136	0	0	0	0	0	0	1044
2.2	53280	0	0	0	0	0	0	912
2.2	53424	0	0	0	0	0	0	1005
2.2	53568	0	0	0	0	0	0	1008
2.2	53712	0	0	0	0	0	0	972
2.2	53856	0	0	0	0	0	0	1029
2.2	54000	0	0	0	0	0	0	1113
2.2	54144	0	0	0	0	0	0	1080
2.2	54288	0	0	0	0	0	0	1002
2.2	54432	0	0	0	0	0	0	1038
2.2	54576	0	0	0	0	0	0	945
2.2	54720	0	0	0	0	0	0	981
2.2	54864	0	0	0	0	0	0	1032
2.2	55008	0	0	0	0	0	0	981
2.2	55152	0	0	0	0	0	0	969
2.2	55296	0	0	0	0	0	0	879
2.2	55440	0	0	0	0	0	0	1023
2.2	55584	0	0	0	0	0	0	1005
2.2	55728	0	0	0	0	0	0	1014
2.2	55872	0	0	0	0	0	0	1059
2.2	56016	0	0	0	0	0	0	1098
2.2	56160	0	0	0	0	0	0	1053
2.2	56304	0	0	0	0	0	0	1110
2.2	56448	0	0	0	0	0	0	1065
2.2	56592	0	0	0	0	0	0	993
2.2	56736	0	0	0	0	0	0	1002
2.2	56880	0	0	0	0	0	0	960
2.2	57024	0	0	0	0	0	0	1020
2.2	57168	0	0	0	0	0	0	999
2.2	57312	0	0	0	0	0	0	1032
2.2	57456	0	0	0	0	0	0	1068
2.2	57600	0	0	0	0	0	0	1086
2.2	57744	0	0	0	0	0	0	1026
2.2	57888	0	0	0	0	0	0	1005
2.2	58032	0	0	0	0	0	0	1047
2.2	58176	0	0	0	0	0	0	1071
2.2	58320	0	0	0	0	0	0	1095
2.2	58464	0	0	0	0	0	0	1083
2.2	58608	0	0	0	0	0	0	1059
2.2	58752	0	0	0	0	0	0	1035
2.2	58896	0	0	0	0	0	0	1032
2.2	59040	0	0	0	0	0	0	1068
2.2	59184	0	0	0	0	0	0	1077
2.2	59328	0	0	0	0	0	0	1074
2.2	59472	0	0	0	0	0	0	1098
2.2	59616	0	0	0	0	0	0	1116
2.2	59760	0	0	0	0	0	0	1053
2.2	59904	0	0	0	0	0	0	1122
2.2	60048	0	0	0	0	0	0	1011
2.2	60192	0	0	0	0	0	0	1053
2.2	60336	0	0	0	0	0	0	1125
2.2	60480	0	0	0	0	0	0	1134
2.2	60624	0	0	0	0	0	0	1065
2.2	60768	0	0	0	0	0	0	1053
2.2	60912	0	0	0	0	0	0	1059
2.2	61056	0	0	0	0	0	0	1092
2.2	61200	0	0	0	0	0	0	1104
2.2	61344	0	0	0	0	0	0	1113
2.2	61488	0	0	0	0	0	0	1149
2.2	61632	0	0	0	0	0	0	1143
2.2	61776	0	0	0	0	0	0	1059
2.2	61920	0	0	0	0	0	0	1074
2.2	62064	0	0	0	0	0	0	1053
2.2	62208	0	0	0	0	0	0	1017
2.2	62352	0	0	0	0	0	0	1089
2.2	62496	0	0	0	0	0	0	1116
2.2	62640	0	0	0	0	0	0	1017
2.2	62784	0	0	0	0	0	0	1032
2.2	62928	0	0	0	0	0	0	1077
2.2	63072	0	0	0	0	0	0	1080
2.2	63216	0	0	0	0	0	0	1080
2.2	63360	0	0	0	0	0	0	1077
2.2	63504	0	0	0	0	0	0	1098
2.2	63648	0	0	0	0	0	0	1152
2.2	63792	0	0	0	0	0	0	1140
2.2	63936	0	0	0	0	0	0	1125
2.2	64080	0	0	0	0	0	0	1068
2.2	64224	0	0	0	0	0	0	1002
2.2	64368	0	0	0	0	0	0	981
2.2	64512	0	0	0	0	0	0	1008
2.2	64656	0	0	0	0	0	0	933
2.2	64800	0	0	0	0	0	0	1077
2.2	64944	0	0	0	0	0	0	1032
2.2	65088	0	0	0	0	0	0	1014
2.2	65232	0	0	0	0	0	0	1023
2.2	65376	0	0	0	0	0	0	1110
2.2	65520	0	0	0	0	0	0	1074
2.2	65664	0	0	0	0	0	0	1029
2.2	65808	0	0	0	0	0	0	978
2.2	65952	0	0	0	0	0	0	984
2.2	66096	0	0	0	0	0	0	1020
2.2	66240	0	0	0	0	0	0	1092
2.2	66384	0	0	0	0	0	0	1086
2.2	66528	0	0	0	0	0	0	1011
2.2	66672	0	0	0	0	0	0	978
2.2	66816	0	0	0	0	0	0	1053
2.2	66960	0	0	0	0	0	0	1059
2.2	67104	0	0	0	0	0	0	1017
2.2	67248	0	0	0	0	0	0	1074
2.2	67392	0	0	0	0	0	0	1110
2.2	67536	0	0	0	0	0	0	1047
2.2	67680	0	0	0	0	0	0	1053
2.2	67824	0	0	0	0	0	0	1008
2.2	67968	0	0	0	0	0	0	1023
2.2	68112	0	0	0	0	0	0	1005
2.2	68256	0	0	0	0	0	0	969
2.2	68400	0	0	0	0	0	0	1023
2.2	68544	0	0	0	0	0	0	1059
2.2	68688	0	0	0	0	0	0	1050
2.2	68832	0	0	0	0	0	0	984
2.2	68976	0	0	0	0	0	0	954
2.2	69120	0	0	0	0	0	0	978
3.2	43344	0	366	0	366	366	3024.01	3210
3.2	43488	0	336	0	336	336	2870.8	3297
3.2	43632	0	292	0	292	292	2477.73	3186
3.2	43776	0	258	0	258	258	2168.2	3243
3.2	43920	0	237	0	237	237	1980.78	3174
3.2	44064	0	210	0	210	210	1718.49	3120
3.2	44208	0	177	0	177	177	1463.77	3231
3.2	44352	0	147	0	147	147	1253.18	3321
3.2	44496	0	124	0	124	124	1059.81	3213
3.2	44640	0	100	0	100	100	850.473	3279
3.2	44784	0	81	0	81	81	667.104	3198
3.2	44928	0	62	0	62	62	553.373	3234
3.2	45072	0	44	0	44	44	388.184	3306
3.2	45216	0	31	0	31	31	278.43	3273
3.2	45360	0	24	0	24	24	201.053	3219
3.2	45504	0	20	0	20	20	174.976	3204
3.2	45648	0	14	0	14	14	114.519	3303
3.2	45792	0	9	0	9	9	63.5581	3318
3.2	45936	0	5	0	5	5	27.1671	3132
3.2	46080	0	4	0	4	4	16.097	3252
3.2	46224	0	2	0	2	2	14.1414	3249
3.2	46368	0	1	0	1	1	3.11111	3186
3.2	46512	0	1	0	1	1	5.06667	3261
3.2	46656	0	1	0	1	1	5.06667	3240
3.2	46800	0	1	0	1	1	5.06667	3195
3.2	46944	0	1	0	1	1	3.11111	3222
3.2	47088	0	1	0	1	1	3.11111	3261
3.2	47232	0	1	0	1	1	3.11111	3174
3.2	47376	0	1	0	1	1	3.11111	3096
3.2	47520	0	0	0	0	0	0	3165
3.2	47664	0	0	0	0	0	0	3042
3.2	47808	0	0	0	0	0	0	3099
3.2	47952	0	0	0	0	0	0	3186
3.2	48096	0	0	0	0	0	0	3117
3.2	48240	0	0	0	0	0	0	3057
3.2	48384	0	0	0	0	0	0	3033
3.2	48528	0	0	0	0	0	0	3159
3.2	48672	0	0	0	0	0	0	3171
3.2	48816	0	0	0	0	0	0	3309
3.2	48960	0	0	0	0	0	0	3120
3.2	49104	0	0	0	0	0	0	3237
3.2	49248	0	0	0	0	0	0	3264
3.2	49392	0	0	0	0	0	0	3240
3.2	49536	0	0	0	0	0	0	3159
3.2	49680	0	0	0	0	0	0	3066
3.2	49824	0	0	0	0	0	0	3174
3.2	49968	0	0	0	0	0	0	3237
3.2	50112	0	0	0	0	0	0	3204
3.2	50256	0	0	0	0	0	0	3015
3.2	50400	0	0	0	0	0	0	3048
3.2	50544	0	0	0	0	0	0	3183
3.2	50688	0	0	0	0	0	0	3207
3.2	50832	0	0	0	0	0	0	3123
3.2	50976	0	0	0	0	0	0	3165
3.2	51120	0	0	0	0	0	0	3192
3.2	51264	0	0	0	0	0	0	3057
3.2	51408	0	0	0	0	0	0	3135
3.2	51552	0	0	0	0	0	0	3081
3.2	51696	0	0	0	0	0	0	3132
3.2	51840	0	0	0	0	0	0	3180
3.2	51984	0	0	0	0	0	0	3105
3.2	52128	0	0	0	0	0	0	3141
3.2	52272	0	0	0	0	0	0	3141
3.2	52416	0	0	0	0	0	0	3177
3.2	52560	0	0	0	0	0	0	3132
3.2	52704	0	0	0	0	0	0	3159
3.2	52848	0	0	0	0	0	0	3123
3.2	52992	0	0	0	0	0	0	3228
3.2	53136	0	0	0	0	0	0	3132
3.2	53280	0	0	0	0	0	0	3099
3.2	53424	0	0	0	0	0	0	3060
3.2	53568	0	0	0	0	0	0	2919
3.2	53712	0	0	0	0	0	0	2952
3.2	53856	0	0	0	0	0	0	3039
3.2	54000	0	0	0	0	0	0	3075
3.2	54144	0	0	0	0	0	0	3000
3.2	54288	0	0	0	0	0	0	3114
3.2	54432	0	0	0	0	0	0	3150
3.2	54576	0	0	0	0	0	0	3084
3.2	54720	0	0	0	0	0	0	3099
3.2	54864	0	0	0	0	0	0	3144
3.2	55008	0	0	0	0	0	0	3252
3.2	55152	0	0	0	0	0	0	3168
3.2	55296	0	0	0	0	0	0	3150
3.2	55440	0	0	0	0	0	0	3084
3.2	55584	0	0	0	0	0	0	3195
3.2	55728	0	0	0	0	0	0	3096
3.2	55872	0	0	0	0	0	0	3090
3.2	56016	0	0	0	0	0	0	3186
3.2	56160	0	0	0	0	0	0	3060
3.2	56304	0	0	0	0	0	0	3060
3.2	56448	0	0	0	0	0	0	3162
3.2	56592	0	0	0	0	0	0	3069
3.2	56736	0	0	0	0	0	0	2979
3.2	56880	0	0	0	0	0	0	3135
3.2	57024	0	0	0	0	0	0	3003
3.2	57168	0	0	0	0	0	0	3186
3.2	57312	0	0	0	0	0	0	3159
3.2	57456	0	0	0	0	0	0	3144
3.2	57600	0	0	0	0	0	0	3219
3.2	57744	0	0	0	0	0	0	3114
3.2	57888	0	0	0	0	0	0	3060
3.2	58032	0	0	0	0	0	0	3027
3.2	58176	0	0	0	0	0	0	3123
3.2	58320	0	0	0	0	0	0	2949
3.2	58464	0	0	0	0	0	0	3024
3.2	58608	0	0	0	0	0	0	3162
3.2	58752	0	0	0	0	0	0	3078
3.2	58896	0	0	0	0	0	0	3150
3.2	59040	0	0	0	0	0	0	3186
3.2	59184	0	0	0	0	0	0	3111
3.2	59328	0	0	0	0	0	0	3135
3.2	59472	0	0	0	0	0	0	3072
3.2	59616	0	0	0	0	0	0	3171
3.2	59760	0	0	0	0	0	0	3168
3.2	59904	0	0	0	0	0	0	3135
3.2	60048	0	0	0	0	0	0	3180
3.2	60192	0	0	0	0	0	0	3282
3.2	60336	0	0	0	0	0	0	3330
3.2	60480	0	0	0	0	0	0	3288
3.2	60624	0	0	0	0	0	0	3366
3.2	60768	0	0	0	0	0	0	3279
3.2	60912	0	0	0	0	0	0	3198
3.2	61056	0	0	0	0	0	0	3174
3.2	61200	0	0	0	0	0	0	3096
3.2	61344	0	0	0	0	0	0	3252
3.2	61488	0	0	0	0	0	0	3279
3.2	61632	0	0	0	0	0	0	3267
3.2	61776	0	0	0	0	0	0	3135
3.2	61920	0	0	0	0	0	0	3192
3.2	62064	0	0	0	0	0	0	3138
3.2	62208	0	0	0	0	0	0	3039
3.2	62352	0	0	0	0	0	0	3189
3.2	62496	0	0	0	0	0	0	3204
3.2	62640	0	0	0	0	0	0	3276
3.2	62784	0	0	0	0	0	0	3249
3.2	62928	0	0	0	0	0	0	3213
3.2	63072	0	0	0	0	0	0	3189
3.2	63216	0	0	0	0	0	0	3276
3.2	63360	0	0	0	0	0	0	3330
3.2	63504	0	0	0	0	0	0	3282
3.2	63648	0	0	0	0	0	0	3204
3.2	63792	0	0	0	0	0	0	3162
3.2	63936	0	0	0	0	0	0	3051
3.2	64080	0	0	0	0	0	0	3129
3.2	64224	0	0	0	0	0	0	3141
3.2	64368	0	0	0	0	0	0	3240
3.2	64512	0	0	0	0	0	0	3249
3.2	64656	0	0	0	0	0	0	3108
3.2	64800	0	0	0	0	0	0	3195
3.2	64944	0	0	0	0	0	0	3204
3.2	65088	0	0	0	0	0	0	3141
3.2	65232	0	0	0	0	0	0	3159
3.2	65376	0	0	0	0	0	0	3228
3.2	65520	0	0	0	0	0	0	3042
3.2	65664	0	0	0	0	0	0	3057
3.2	65808	0	0	0	0	0	0	2991
3.2	65952	0	0	0	0	0	0	3138
3.2	66096	0	0	0	0	0	0	3087
3.2	66240	0	0	0	0	0	0	3033
3.2	66384	0	0	0	0	0	0	3099
3.2	66528	0	0	0	0	0	0	3030
3.2	66672	0	0	0	0	0	0	3144
3.2	66816	0	0	0	0	0	0	3138
3.2	66960	0	0	0	0	0	0	3117
3.2	67104	0	0	0	0	0	0	3138
3.2	67248	0	0	0	0	0	0	3195
3.2	67392	0	0	0	0	0	0	3063
3.2	67536	0	0	0	0	0	0	3294
3.2	67680	0	0	0	0	0	0	3381
3.2	67824	0	0	0	0	0	0	3306
3.2	67968	0	0	0	0	0	0	3045
3.2	68112	0	0	0	0	0	0	3159
3.2	68256	0	0	0	0	0	0	3051
3.2	68400	0	0	0	0	0	0	3066
3.2	68544	0	0	0	0	0	0	3147
3.2	68688	0	0	0	0	0	0	3342
3.2	68832	0	0	0	0	0	0	3165
3.2	68976	0	0	0	0	0	0	3135
3.2	69120	0	0	0	0	0	0	3174
4.1	43344	0	51	0	51	51	179.226	2259
4.1	43488	0	45	0	45	45	196.246	2229
4.1	43632	0	41	0	41	41	391.458	2229
4.1	43776	0	37	0	37	37	196.246	2217
4.1	43920	0	33	0	33	33	236.279	2244
4.1	44064	0	27	0	27	27	137.198	2253
4.1	44208	0	23	0	23	23	181.226	2187
4.1	44352	0	21	0	21	21	92.1315	2217
4.1	44496	0	20	0	20	20	138.155	2292
4.1	44640	0	14	0	14	14	109.151	2097
4.1	44784	0	12	0	12	12	58.0923	1977
4.1	44928	0	7	0	7	7	89.0962	2088
4.1	45072	0	5	0	5	5	66.083	2163
4.1	45216	0	5	0	5	5	51.0594	2172
4.1	45360	0	5	0	5	5	66.083	2211
4.1	45504	0	3	0	3	3	13.0256	2331
4.1	45648	0	3	0	3	3	34.0398	2226
4.1	45792	0	2	0	2	2	15.0222	2169
4.1	45936	0	2	0	2	2	32.0432	2193
4.1	46080	0	0	0	0	0	0	2241
4.1	46224	0	0	0	0	0	0	2133
4.1	46368	0	0	0	0	0	0	2139
4.1	46512	0	0	0	0	0	0	2283
4.1	46656	0	0	0	0	0	0	2055
4.1	46800	0	0	0	0	0	0	2082
4.1	46944	0	0	0	0	0	0	2097
4.1	47088	0	0	0	0	0	0	2103
4.1	47232	0	0	0	0	0	0	2046
4.1	47376	0	0	0	0	0	0	1965
4.1	47520	0	0	0	0	0	0	2046
4.1	47664	0	0	0	0	0	0	2139
4.1	47808	0	0	0	0	0	0	2139
4.1	47952	0	0	0	0	0	0	1971
4.1	48096	0	0	0	0	0	0	1998
4.1	48240	0	0	0	0	0	0	2088
4.1	48384	0	0	0	0	0	0	2136
4.1	48528	0	0	0	0	0	0	2232
4.1	48672	0	0	0	0	0	0	2040
4.1	48816	0	0	0	0	0	0	2010
4.1	48960	0	0	0	0	0	0	2040
4.1	49104	0	0	0	0	0	0	2061
4.1	49248	0	0	0	0	0	0	2124
4.1	49392	0	0	0	0	0	0	2190
4.1	49536	0	0	0	0	0	0	2175
4.1	49680	0	0	0	0	0	0	2142
4.1	49824	0	0	0	0	0	0	2058
4.1	49968	0	0	0	0	0	0	2100
4.1	50112	0	0	0	0	0	0	2106
4.1	50256	0	0	0	0	0	0	2142
4.1	50400	0	0	0	0	0	0	2025
4.1	50544	0	0	0	0	0	0	2079
4.1	50688	0	0	0	0	0	0	2118
4.1	50832	0	0	0	0	0	0	2136
4.1	50976	0	0	0	0	0	0	2088
4.1	51120	0	0	0	0	0	0	2052
4.1	51264	0	0	0	0	0	0	2148
4.1	51408	0	0	0	0	0	0	2220
4.1	51552	0	0	0	0	0	0	2112
4.1	51696	0	0	0	0	0	0	2082
4.1	51840	0	0	0	0	0	0	2121
4.1	51984	0	0	0	0	0	0	2145
4.1	52128	0	0	0	0	0	0	2052
4.1	52272	0	0	0	0	0	0	2175
4.1	52416	0	0	0	0	0	0	2178
4.1	52560	0	0	0	0	0	0	2085
4.1	52704	0	0	0	0	0	0	2040
4.1	52848	0	0	0	0	0	0	2112
4.1	52992	0	0	0	0	0	0	2190
4.1	53136	0	0	0	0	0	0	2181
4.1	53280	0	0	0	0	0	0	2205
4.1	53424	0	0	0	0	0	0	2112
4.1	53568	0	0	0	0	0	0	2169
4.1	53712	0	0	0	0	0	0	2214
4.1	53856	0	0	0	0	0	0	2103
4.1	54000	0	0	0	0	0	0	2100
4.1	54144	0	0	0	0	0	0	1995
4.1	54288	0	0	0	0	0	0	2097
4.1	54432	0	0	0	0	0	0	2184
4.1	54576	0	0	0	0	0	0	2166
4.1	54720	0	0	0	0	0	0	2262
4.1	54864	0	0	0	0	0	0	2235
4.1	55008	0	0	0	0	0	0	2061
4.1	55152	0	0	0	0	0	0	2091
4.1	55296	0	0	0	0	0	0	2040
4.1	55440	0	0	0	0	0	0	2076
4.1	55584	0	0	0	0	0	0	2154
4.1	55728	0	0	0	0	0	0	2181
4.1	55872	0	0	0	0	0	0	2190
4.1	56016	0	0	0	0	0	0	2301
4.1	56160	0	0	0	0	0	0	2190
4.1	56304	0	0	0	0	0	0	2190
4.1	56448	0	0	0	0	0	0	2019
4.1	56592	0	0	0	0	0	0	2055
4.1	56736	0	0	0	0	0	0	2127
4.1	56880	0	0	0	0	0	0	2196
4.1	57024	0	0	0	0	0	0	2211
4.1	57168	0	0	0	0	0	0	2166
4.1	57312	0	0	0	0	0	0	2106
4.1	57456	0	0	0	0	0	0	2070
4.1	57600	0	0	0	0	0	0	2013
4.1	57744	0	0	0	0	0	0	2082
4.1	57888	0	0	0	0	0	0	2133
4.1	58032	0	0	0	0	0	0	2142
4.1	58176	0	0	0	0	0	0	2061
4.1	58320	0	0	0	0	0	0	2127
4.1	58464	0	0	0	0	0	0	2070
4.1	58608	0	0	0	0	0	0	2148
4.1	58752	0	0	0	0	0	0	2133
4.1	58896	0	0	0	0	0	0	2139
4.1	59040	0	0	0	0	0	0	2133
4.1	59184	0	0	0	0	0	0	2208
4.1	59328	0	0	0	0	0	0	2103
4.1	59472	0	0	0	0	0	0	2244
4.1	59616	0	0	0	0	0	0	2169
4.1	59760	0	0	0	0	0	0	2091
4.1	59904	0	0	0	0	0	0	2160
4.1	60048	0	0	0	0	0	0	2136
4.1	60192	0	0	0	0	0	0	2133
4.1	60336	0	0	0	0	0	0	2064
4.1	60480	0	0	0	0	0	0	1959
4.1	60624	0	0	0	0	0	0	2058
4.1	60768	0	0	0	0	0	0	2019
4.1	60912	0	0	0	0	0	0	2031
4.1	61056	0	0	0	0	0	0	2166
4.1	61200	0	0	0	0	0	0	2175
4.1	61344	0	0	0	0	0	0	2121
4.1	61488	0	0	0	0	0	0	2196
4.1	61632	0	0	0	0	0	0	2073
4.1	61776	0	0	0	0	0	0	2067
4.1	61920	0	0	0	0	0	0	2058
4.1	62064	0	0	0	0	0	0	2031
4.1	62208	0	0	0	0	0	0	2052
4.1	62352	0	0	0	0	0	0	1935
4.1	62496	0	0	0	0	0	0	2019
4.1	62640	0	0	0	0	0	0	1998
4.1	62784	0	0	0	0	0	0	2016
4.1	62928	0	0	0	0	0	0	2010
4.1	63072	0	0	0	0	0	0	1932
4.1	63216	0	0	0	0	0	0	2079
4.1	63360	0	0	0	0	0	0	2058
4.1	63504	0	0	0	0	0	0	2127
4.1	63648	0	0	0	0	0	0	2103
4.1	63792	0	0	0	0	0	0	2178
4.1	63936	0	0	0	0	0	0	2118
4.1	64080	0	0	0	0	0	0	2190
4.1	64224	0	0	0	0	0	0	2220
4.1	64368	0	0	0	0	0	0	2145
4.1	64512	0	0	0	0	0	0	2094
4.1	64656	0	0	0	0	0	0	2031
4.1	64800	0	0	0	0	0	0	2112
4.1	64944	0	0	0	0	0	0	2097
4.1	65088	0	0	0	0	0	0	2085
4.1	65232	0	0	0	0	0	0	2178
4.1	65376	0	0	0	0	0	0	2232
4.1	65520	0	0	0	0	0	0	2016
4.1	65664	0	0	0	0	0	0	2136
4.1	65808	0	0	0	0	0	0	2055
4.1	65952	0	0	0	0	0	0	2001
4.1	66096	0	0	0	0	0	0	2049
4.1	66240	0	0	0	0	0	0	2103
4.1	66384	0	0	0	0	0	0	2130
4.1	66528	0	0	0	0	0	0	2133
4.1	66672	0	0	0	0	0	0	2052
4.1	66816	0	0	0	0	0	0	2136
4.1	66960	0	0	0	0	0	0	2109
4.1	67104	0	0	0	0	0	0	2124
4.1	67248	0	0	0	0	0	0	2082
4.1	67392	0	0	0	0	0	0	1971
4.1	67536	0	0	0	0	0	0	2025
4.1	67680	0	0	0	0	0	0	2106
4.1	67824	0	0	0	0	0	0	2124
4.1	67968	0	0	0	0	0	0	2121
4.1	68112	0	0	0	0	0	0	2241
4.1	68256	0	0	0	0	0	0	2190
4.1	68400	0	0	0	0	0	0	2229
4.1	68544	0	0	0	0	0	0	2127
4.1	68688	0	0	0	0	0	0	2145
4.1	68832	0	0	0	0	0	0	2220
4.1	68976	0	0	0	0	0	0	2214
4.1	69120	0	0	0	0	0	0	2073
4.2	43344	0	29	0	29	29	161.258	2109
4.2	43488	0	24	0	24	24	170.284	2028
4.2	43632	0	17	0	17	17	74.1632	2007
4.2	43776	0	15	0	15	15	76.1598	1797
4.2	43920	0	10	0	10	10	43.0701	1926
4.2	44064	0	9	0	9	9	41.0747	1902
4.2	44208	0	9	0	9	9	65.1282	1806
4.2	44352	0	6	0	6	6	26.0525	1758
4.2	44496	0	5	0	5	5	11.0303	1815
4.2	44640	0	4	0	4	4	0	1911
4.2	44784	0	3	0	3	3	0	1887
4.2	44928	0	2	0	2	2	0	1923
4.2	45072	0	2	0	2	2	0	1854
4.2	45216	0	1	0	1	1	13.0256	1779
4.2	45360	0	1	0	1	1	0	1758
4.2	45504	0	1	0	1	1	0	1887
4.2	45648	0	1	0	1	1	0	1920
4.2	45792	0	1	0	1	1	0	1941
4.2	45936	0	1	0	1	1	0	1941
4.2	46080	0	1	0	1	1	0	1866
4.2	46224	0	1	0	1	1	0	1971
4.2	46368	0	1	0	1	1	0	1884
4.2	46512	0	0	0	0	0	0	1932
4.2	46656	0	0	0	0	0	0	1974
4.2	46800	0	0	0	0	0	0	1869
4.2	46944	0	0	0	0	0	0	1899
4.2	47088	0	0	0	0	0	0	1965
4.2	47232	0	0	0	0	0	0	1938
4.2	47376	0	0	0	0	0	0	1917
4.2	47520	0	0	0	0	0	0	1893
4.2	47664	0	0	0	0	0	0	1821
4.2	47808	0	0	0	0	0	0	1872
4.2	47952	0	0	0	0	0	0	1809
4.2	48096	0	0	0	0	0	0	2019
4.2	48240	0	0	0	0	0	0	1995
4.2	48384	0	0	0	0	0	0	1938
4.2	48528	0	0	0	0	0	0	1815
4.2	48672	0	0	0	0	0	0	1833
4.2	48816	0	0	0	0	0	0	1830
4.2	48960	0	0	0	0	0	0	1863
4.2	49104	0	0	0	0	0	0	1767
4.2	49248	0	0	0	0	0	0	1824
4.2	49392	0	0	0	0	0	0	1860
4.2	49536	0	0	0	0	0	0	1890
4.2	49680	0	0	0	0	0	0	1851
4.2	49824	0	0	0	0	0	0	1893
4.2	49968	0	0	0	0	0	0	1878
4.2	50112	0	0	0	0	0	0	1917
4.2	50256	0	0	0	0	0	0	1950
4.2	50400	0	0	0	0	0	0	1971
4.2	50544	0	0	0	0	0	0	1893
4.2	50688	0	0	0	0	0	0	1827
4.2	50832	0	0	0	0	0	0	1812
4.2	50976	0	0	0	0	0	0	1785
4.2	51120	0	0	0	0	0	0	1848
4.2	51264	0	0	0	0	0	0	1848
4.2	51408	0	0	0	0	0	0	1776
4.2	51552	0	0	0	0	0	0	1701
4.2	51696	0	0	0	0	0	0	1752
4.2	51840	0	0	0	0	0	0	1740
4.2	51984	0	0	0	0	0	0	1821
4.2	52128	0	0	0	0	0	0	1944
4.2	52272	0	0	0	0	0	0	2127
4.2	52416	0	0	0	0	0	0	2013
4.2	52560	0	0	0	0	0	0	1905
4.2	52704	0	0	0	0	0	0	1809
4.2	52848	0	0	0	0	0	0	1869
4.2	52992	0	0	0	0	0	0	1794
4.2	53136	0	0	0	0	0	0	1878
4.2	53280	0	0	0	0	0	0	1905
4.2	53424	0	0	0	0	0	0	1926
4.2	53568	0	0	0	0	0	0	1869
4.2	53712	0	0	0	0	0	0	1935
4.2	53856	0	0	0	0	0	0	1974
4.2	54000	0	0	0	0	0	0	1953
4.2	54144	0	0	0	0	0	0	2010
4.2	54288	0	0	0	0	0	0	1806
4.2	54432	0	0	0	0	0	0	1839
4.2	54576	0	0	0	0	0	0	1890
4.2	54720	0	0	0	0	0	0	2001
4.2	54864	0	0	0	0	0	0	1962
4.2	55008	0	0	0	0	0	0	1941
4.2	55152	0	0	0	0	0	0	1854
4.2	55296	0	0	0	0	0	0	1791
4.2	55440	0	0	0	0	0	0	1773
4.2	55584	0	0	0	0	0	0	1752
4.2	55728	0	0	0	0	0	0	1833
4.2	55872	0	0	0	0	0	0	1947
4.2	56016	0	0	0	0	0	0	2067
4.2	56160	0	0	0	0	0	0	1896
4.2	56304	0	0	0	0	0	0	1899
4.2	56448	0	0	0	0	0	0	1800
4.2	56592	0	0	0	0	0	0	1899
4.2	56736	0	0	0	0	0	0	1815
4.2	56880	0	0	0	0	0	0	1806
4.2	57024	0	0	0	0	0	0	1830
4.2	57168	0	0	0	0	0	0	1914
4.2	57312	0	0	0	0	0	0	1941
4.2	57456	0	0	0	0	0	0	1830
4.2	57600	0	0	0	0	0	0	1827
4.2	57744	0	0	0	0	0	0	1842
4.2	57888	0	0	0	0	0	0	1761
4.2	58032	0	0	0	0	0	0	1866
4.2	58176	0	0	0	0	0	0	1746
4.2	58320	0	0	0	0	0	0	1833
4.2	58464	0	0	0	0	0	0	1758
4.2	58608	0	0	0	0	0	0	1767
4.2	58752	0	0	0	0	0	0	1878
4.2	58896	0	0	0	0	0	0	1827
4.2	59040	0	0	0	0	0	0	1878
4.2	59184	0	0	0	0	0	0	1782
4.2	59328	0	0	0	0	0	0	1746
4.2	59472	0	0	0	0	0	0	1740
4.2	59616	0	0	0	0	0	0	1863
4.2	59760	0	0	0	0	0	0	1803
4.2	59904	0	0	0	0	0	0	1782
4.2	60048	0	0	0	0	0	0	1824
4.2	60192	0	0	0	0	0	0	1812
4.2	60336	0	0	0	0	0	0	2010
4.2	60480	0	0	0	0	0	0	1920
4.2	60624	0	0	0	0	0	0	1962
4.2	60768	0	0	0	0	0	0	1932
4.2	60912	0	0	0	0	0	0	1914
4.2	61056	0	0	0	0	0	0	1794
4.2	61200	0	0	0	0	0	0	1935
4.2	61344	0	0	0	0	0	0	1791
4.2	61488	0	0	0	0	0	0	1737
4.2	61632	0	0	0	0	0	0	1845
4.2	61776	0	0	0	0	0	0	1908
4.2	61920	0	0	0	0	0	0	1938
4.2	62064	0	0	0	0	0	0	1881
4.2	62208	0	0	0	0	0	0	1785
4.2	62352	0	0	0	0	0	0	1797
4.2	62496	0	0	0	0	0	0	1854
4.2	62640	0	0	0	0	0	0	1869
4.2	62784	0	0	0	0	0	0	1785
4.2	62928	0	0	0	0	0	0	1878
4.2	63072	0	0	0	0	0	0	1818
4.2	63216	0	0	0	0	0	0	1989
4.2	63360	0	0	0	0	0	0	1854
4.2	63504	0	0	0	0	0	0	1902
4.2	63648	0	0	0	0	0	0	1926
4.2	63792	0	0	0	0	0	0	1920
4.2	63936	0	0	0	0	0	0	1959
4.2	64080	0	0	0	0	0	0	1932
4.2	64224	0	0	0	0	0	0	1845
4.2	64368	0	0	0	0	0	0	1869
4.2	64512	0	0	0	0	0	0	1818
4.2	64656	0	0	0	0	0	0	1902
4.2	64800	0	0	0	0	0	0	2001
4.2	64944	0	0	0	0	0	0	1863
4.2	65088	0	0	0	0	0	0	1890
4.2	65232	0	0	0	0	0	0	1848
4.2	65376	0	0	0	0	0	0	1839
4.2	65520	0	0	0	0	0	0	1911
4.2	65664	0	0	0	0	0	0	1947
4.2	65808	0	0	0	0	0	0	1809
4.2	65952	0	0	0	0	0	0	1950
4.2	66096	0	0	0	0	0	0	1878
4.2	66240	0	0	0	0	0	0	1908
4.2	66384	0	0	0	0	0	0	1860
4.2	66528	0	0	0	0	0	0	1953
4.2	66672	0	0	0	0	0	0	2067
4.2	66816	0	0	0	0	0	0	2019
4.2	66960	0	0	0	0	0	0	2007
4.2	67104	0	0	0	0	0	0	1908
4.2	67248	0	0	0	0	0	0	1809
4.2	67392	0	0	0	0	0	0	1785
4.2	67536	0	0	0	0	0	0	1830
4.2	67680	0	0	0	0	0	0	1869
4.2	67824	0	0	0	0	0	0	1863
4.2	67968	0	0	0	0	0	0	1869
4.2	68112	0	0	0	0	0	0	1935
4.2	68256	0	0	0	0	0	0	1968
4.2	68400	0	0	0	0	0	0	1968
4.2	68544	0	0	0	0	0	0	1962
4.2	68688	0	0	0	0	0	0	1962
4.2	68832	0	0	0	0	0	0	1872
4.2	68976	0	0	0	0	0	0	1893
4.2	69120	0	0	0	0	0	0	1989
5.1	43344	0	65	0	65	65	1.33333	4059
5.1	43488	0	58	0	58	58	1.33333	4239
5.1	43632	0	43	0	43	43	0	4035
5.1	43776	0	36	0	36	36	0	4062
5.1	43920	0	27	0	27	27	0	4224
5.1	44064	0	19	0	19	19	0	4287
5.1	44208	0	13	0	13	13	0	3981
5.1	44352	0	10	0	10	10	0	4152
5.1	44496	0	6	0	6	6	0	4110
5.1	44640	0	2	0	2	2	0	4074
5.1	44784	0	1	0	1	1	0	4182
5.1	44928	0	1	0	1	1	0	4146
5.1	45072	0	1	0	1	1	0	3996
5.1	45216	0	1	0	1	1	0	4095
5.1	45360	0	1	0	1	1	0	4050
5.1	45504	0	0	0	0	0	0	4083
5.1	45648	0	0	0	0	0	0	4068
5.1	45792	0	0	0	0	0	0	4005
5.1	45936	0	0	0	0	0	0	4044
5.1	46080	0	0	0	0	0	0	4023
5.1	46224	0	0	0	0	0	0	3966
5.1	46368	0	0	0	0	0	0	3948
5.1	46512	0	0	0	0	0	0	3987
5.1	46656	0	0	0	0	0	0	4062
5.1	46800	0	0	0	0	0	0	4098
5.1	46944	0	0	0	0	0	0	3975
5.1	47088	0	0	0	0	0	0	4155
5.1	47232	0	0	0	0	0	0	4053
5.1	47376	0	0	0	0	0	0	4074
5.1	47520	0	0	0	0	0	0	4131
5.1	47664	0	0	0	0	0	0	3990
5.1	47808	0	0	0	0	0	0	3873
5.1	47952	0	0	0	0	0	0	4005
5.1	48096	0	0	0	0	0	0	4026
5.1	48240	0	0	0	0	0	0	4113
5.1	48384	0	0	0	0	0	0	4140
5.1	48528	0	0	0	0	0	0	3888
5.1	48672	0	0	0	0	0	0	3963
5.1	48816	0	0	0	0	0	0	3927
5.1	48960	0	0	0	0	0	0	3789
5.1	49104	0	0	0	0	0	0	3816
5.1	49248	0	0	0	0	0	0	3918
5.1	49392	0	0	0	0	0	0	3927
5.1	49536	0	0	0	0	0	0	3960
5.1	49680	0	0	0	0	0	0	3990
5.1	49824	0	0	0	0	0	0	3984
5.1	49968	0	0	0	0	0	0	4089
5.1	50112	0	0	0	0	0	0	4002
5.1	50256	0	0	0	0	0	0	3963
5.1	50400	0	0	0	0	0	0	3972
5.1	50544	0	0	0	0	0	0	3840
5.1	50688	0	0	0	0	0	0	3843
5.1	50832	0	0	0	0	0	0	3783
5.1	50976	0	0	0	0	0	0	4044
5.1	51120	0	0	0	0	0	0	3993
5.1	51264	0	0	0	0	0	0	4092
5.1	51408	0	0	0	0	0	0	3945
5.1	51552	0	0	0	0	0	0	3840
5.1	51696	0	0	0	0	0	0	3987
5.1	51840	0	0	0	0	0	0	4203
5.1	51984	0	0	0	0	0	0	4083
5.1	52128	0	0	0	0	0	0	3933
5.1	52272	0	0	0	0	0	0	3903
5.1	52416	0	0	0	0	0	0	3780
5.1	52560	0	0	0	0	0	0	3906
5.1	52704	0	0	0	0	0	0	3987
5.1	52848	0	0	0	0	0	0	3912
5.1	52992	0	0	0	0	0	0	4002
5.1	53136	0	0	0	0	0	0	4155
5.1	53280	0	0	0	0	0	0	4170
5.1	53424	0	0	0	0	0	0	3921
5.1	53568	0	0	0	0	0	0	4104
5.1	53712	0	0	0	0	0	0	4068
5.1	53856	0	0	0	0	0	0	3990
5.1	54000	0	0	0	0	0	0	3957
5.1	54144	0	0	0	0	0	0	4170
5.1	54288	0	0	0	0	0	0	4179
5.1	54432	0	0	0	0	0	0	4248
5.1	54576	0	0	0	0	0	0	4149
5.1	54720	0	0	0	0	0	0	3915
5.1	54864	0	0	0	0	0	0	4080
5.1	55008	0	0	0	0	0	0	4005
5.1	55152	0	0	0	0	0	0	4062
5.1	55296	0	0	0	0	0	0	4176
5.1	55440	0	0	0	0	0	0	4089
5.1	55584	0	0	0	0	0	0	3951
5.1	55728	0	0	0	0	0	0	4047
5.1	55872	0	0	0	0	0	0	4053
5.1	56016	0	0	0	0	0	0	4131
5.1	56160	0	0	0	0	0	0	4059
5.1	56304	0	0	0	0	0	0	4203
5.1	56448	0	0	0	0	0	0	4014
5.1	56592	0	0	0	0	0	0	4173
5.1	56736	0	0	0	0	0	0	3915
5.1	56880	0	0	0	0	0	0	3861
5.1	57024	0	0	0	0	0	0	4050
5.1	57168	0	0	0	0	0	0	3882
5.1	57312	0	0	0	0	0	0	3969
5.1	57456	0	0	0	0	0	0	4152
5.1	57600	0	0	0	0	0	0	4056
5.1	57744	0	0	0	0	0	0	4080
5.1	57888	0	0	0	0	0	0	3990
5.1	58032	0	0	0	0	0	0	4119
5.1	58176	0	0	0	0	0	0	4113
5.1	58320	0	0	0	0	0	0	4071
5.1	58464	0	0	0	0	0	0	3963
5.1	58608	0	0	0	0	0	0	3966
5.1	58752	0	0	0	0	0	0	3936
5.1	58896	0	0	0	0	0	0	3897
5.1	59040	0	0	0	0	0	0	3978
5.1	59184	0	0	0	0	0	0	4092
5.1	59328	0	0	0	0	0	0	3975
5.1	59472	0	0	0	0	0	0	4101
5.1	59616	0	0	0	0	0	0	4029
5.1	59760	0	0	0	0	0	0	4176
5.1	59904	0	0	0	0	0	0	4158
5.1	60048	0	0	0	0	0	0	4161
5.1	60192	0	0	0	0	0	0	4098
5.1	60336	0	0	0	0	0	0	4107
5.1	60480	0	0	0	0	0	0	4185
5.1	60624	0	0	0	0	0	0	4230
5.1	60768	0	0	0	0	0	0	4047
5.1	60912	0	0	0	0	0	0	4098
5.1	61056	0	0	0	0	0	0	4056
5.1	61200	0	0	0	0	0	0	4227
5.1	61344	0	0	0	0	0	0	4074
5.1	61488	0	0	0	0	0	0	3903
5.1	61632	0	0	0	0	0	0	3789
5.1	61776	0	0	0	0	0	0	4158
5.1	61920	0	0	0	0	0	0	4014
5.1	62064	0	0	0	0	0	0	4035
5.1	62208	0	0	0	0	0	0	4062
5.1	62352	0	0	0	0	0	0	3978
5.1	62496	0	0	0	0	0	0	4008
5.1	62640	0	0	0	0	0	0	3891
5.1	62784	0	0	0	0	0	0	3957
5.1	62928	0	0	0	0	0	0	4041
5.1	63072	0	0	0	0	0	0	3972
5.1	63216	0	0	0	0	0	0	4164
5.1	63360	0	0	0	0	0	0	4068
5.1	63504	0	0	0	0	0	0	3918
5.1	63648	0	0	0	0	0	0	3993
5.1	63792	0	0	0	0	0	0	3909
5.1	63936	0	0	0	0	0	0	3945
5.1	64080	0	0	0	0	0	0	4068
5.1	64224	0	0	0	0	0	0	4032
5.1	64368	0	0	0	0	0	0	3909
5.1	64512	0	0	0	0	0	0	3975
5.1	64656	0	0	0	0	0	0	3975
5.1	64800	0	0	0	0	0	0	3870
5.1	64944	0	0	0	0	0	0	4068
5.1	65088	0	0	0	0	0	0	4212
5.1	65232	0	0	0	0	0	0	4146
5.1	65376	0	0	0	0	0	0	4110
5.1	65520	0	0	0	0	0	0	4113
5.1	65664	0	0	0	0	0	0	4062
5.1	65808	0	0	0	0	0	0	4416
5.1	65952	0	0	0	0	0	0	4242
5.1	66096	0	0	0	0	0	0	4227
5.1	66240	0	0	0	0	0	0	4029
5.1	66384	0	0	0	0	0	0	4071
5.1	66528	0	0	0	0	0	0	4083
5.1	66672	0	0	0	0	0	0	4161
5.1	66816	0	0	0	0	0	0	4056
5.1	66960	0	0	0	0	0	0	4158
5.1	67104	0	0	0	0	0	0	3981
5.1	67248	0	0	0	0	0	0	4029
5.1	67392	0	0	0	0	0	0	4140
5.1	67536	0	0	0	0	0	0	4065
5.1	67680	0	0	0	0	0	0	3987
5.1	67824	0	0	0	0	0	0	3987
5.1	67968	0	0	0	0	0	0	4149
5.1	68112	0	0	0	0	0	0	4086
5.1	68256	0	0	0	0	0	0	3936
5.1	68400	0	0	0	0	0	0	3972
5.1	68544	0	0	0	0	0	0	3948
5.1	68688	0	0	0	0	0	0	4014
5.1	68832	0	0	0	0	0	0	4026
5.1	68976	0	0	0	0	0	0	4029
5.1	69120	0	0	0	0	0	0	3993
6.3	43344	457	2649	13	2636	3106	52945.2	12675
6.3	43488	298	2475	6	2469	2773	44462	12089
6.3	43632	285	2269	2	2267	2554	39900.9	11802
6.3	43776	240	2134	4	2130	2374	37490.9	11014
6.3	43920	170	1975	6	1969	2145	33483.6	10808
6.3	44064	131	1816	2	1814	1947	30987.6	10539
6.3	44208	143	1661	3	1658	1804	28924.5	10300
6.3	44352	132	1523	1	1522	1655	26819.1	10225
6.3	44496	121	1391	5	1386	1512	24102.2	9980
6.3	44640	109	1269	4	1265	1378	22766.1	9981
6.3	44784	106	1127	1	1126	1233	20404.1	10157
6.3	44928	109	1007	0	1007	1116	18644.1	10265
6.3	45072	69	899	0	899	968	15546.2	10192
6.3	45216	78	793	0	793	871	13881.3	9993
6.3	45360	34	695	0	695	729	11184.3	9593
6.3	45504	27	605	0	605	632	9514.6	9547
6.3	45648	22	515	0	515	537	8398.92	9437
6.3	45792	12	440	0	440	452	6750.09	9191
6.3	45936	5	372	0	372	377	5283.56	9256
6.3	46080	4	301	0	301	305	4172.04	8985
6.3	46224	4	251	0	251	255	3223.6	8987
6.3	46368	0	198	0	198	198	2233.25	8728
6.3	46512	0	155	0	155	155	1833.95	8692
6.3	46656	0	115	0	115	115	1306.67	8938
6.3	46800	0	93	0	93	93	1032.57	9019
6.3	46944	0	70	0	70	70	722.482	8949
6.3	47088	0	59	0	59	59	593.367	9066
6.3	47232	0	42	0	42	42	261.153	9174
6.3	47376	0	29	0	29	29	104.063	9360
6.3	47520	0	19	0	19	19	23.0145	9240
6.3	47664	0	13	0	13	13	23.0145	9483
6.3	47808	0	8	0	8	8	23.0145	9336
6.3	47952	0	7	0	7	7	23.0145	9423
6.3	48096	0	3	0	3	3	23.0145	9348
6.3	48240	0	2	0	2	2	23.0145	9531
6.3	48384	0	1	0	1	1	0	9150
6.3	48528	0	1	0	1	1	0	9327
6.3	48672	0	1	0	1	1	0	9270
6.3	48816	0	0	0	0	0	0	9270
6.3	48960	0	0	0	0	0	0	9168
6.3	49104	0	0	0	0	0	0	9276
6.3	49248	0	0	0	0	0	0	9243
6.3	49392	0	0	0	0	0	0	9348
6.3	49536	0	0	0	0	0	0	9450
6.3	49680	0	0	0	0	0	0	9588
6.3	49824	0	0	0	0	0	0	9606
6.3	49968	0	0	0	0	0	0	9561
6.3	50112	0	0	0	0	0	0	9480
6.3	50256	0	0	0	0	0	0	9348
6.3	50400	0	0	0	0	0	0	9546
6.3	50544	0	0	0	0	0	0	9696
6.3	50688	0	0	0	0	0	0	9666
6.3	50832	0	0	0	0	0	0	9738
6.3	50976	0	0	0	0	0	0	9813
6.3	51120	0	0	0	0	0	0	9642
6.3	51264	0	0	0	0	0	0	9765
6.3	51408	0	0	0	0	0	0	9726
6.3	51552	0	0	0	0	0	0	9645
6.3	51696	0	0	0	0	0	0	9468
6.3	51840	0	0	0	0	0	0	9627
6.3	51984	0	0	0	0	0	0	9624
6.3	52128	0	0	0	0	0	0	9435
6.3	52272	0	0	0	0	0	0	9528
6.3	52416	0	0	0	0	0	0	9606
6.3	52560	0	0	0	0	0	0	9684
6.3	52704	0	0	0	0	0	0	9930
6.3	52848	0	0	0	0	0	0	9693
6.3	52992	0	0	0	0	0	0	9612
6.3	53136	0	0	0	0	0	0	9753
6.3	53280	0	0	0	0	0	0	9633
6.3	53424	0	0	0	0	0	0	9489
6.3	53568	0	0	0	0	0	0	9732
6.3	53712	0	0	0	0	0	0	9465
6.3	53856	0	0	0	0	0	0	9720
6.3	54000	0	0	0	0	0	0	9768
6.3	54144	0	0	0	0	0	0	9417
6.3	54288	0	0	0	0	0	0	9651
6.3	54432	0	0	0	0	0	0	9552
6.3	54576	0	0	0	0	0	0	9627
6.3	54720	0	0	0	0	0	0	9534
6.3	54864	0	0	0	0	0	0	9738
6.3	55008	0	0	0	0	0	0	9615
6.3	55152	0	0	0	0	0	0	9735
6.3	55296	0	0	0	0	0	0	9507
6.3	55440	0	0	0	0	0	0	9630
6.3	55584	0	0	0	0	0	0	9861
6.3	55728	0	0	0	0	0	0	9402
6.3	55872	0	0	0	0	0	0	9477
6.3	56016	0	0	0	0	0	0	9567
6.3	56160	0	0	0	0	0	0	9633
6.3	56304	0	0	0	0	0	0	9816
6.3	56448	0	0	0	0	0	0	9639
6.3	56592	0	0	0	0	0	0	9669
6.3	56736	0	0	0	0	0	0	9612
6.3	56880	0	0	0	0	0	0	9678
6.3	57024	0	0	0	0	0	0	9711
6.3	57168	0	0	0	0	0	0	9603
6.3	57312	0	0	0	0	0	0	9735
6.3	57456	0	0	0	0	0	0	9678
6.3	57600	0	0	0	0	0	0	9687
6.3	57744	0	0	0	0	0	0	9762
6.3	57888	0	0	0	0	0	0	9513
6.3	58032	0	0	0	0	0	0	9687
6.3	58176	0	0	0	0	0	0	9681
6.3	58320	0	0	0	0	0	0	9537
6.3	58464	0	0	0	0	0	0	9660
6.3	58608	0	0	0	0	0	0	9798
6.3	58752	0	0	0	0	0	0	9609
6.3	58896	0	0	0	0	0	0	9615
6.3	59040	0	0	0	0	0	0	9612
6.3	59184	0	0	0	0	0	0	9414
6.3	59328	0	0	0	0	0	0	9603
6.3	59472	0	0	0	0	0	0	9726
6.3	59616	0	0	0	0	0	0	9459
6.3	59760	0	0	0	0	0	0	9474
6.3	59904	0	0	0	0	0	0	9759
6.3	60048	0	0	0	0	0	0	9600
6.3	60192	0	0	0	0	0	0	9483
6.3	60336	0	0	0	0	0	0	9552
6.3	60480	0	0	0	0	0	0	9804
6.3	60624	0	0	0	0	0	0	9567
6.3	60768	0	0	0	0	0	0	9432
6.3	60912	0	0	0	0	0	0	9459
6.3	61056	0	0	0	0	0	0	9681
6.3	61200	0	0	0	0	0	0	9816
6.3	61344	0	0	0	0	0	0	9618
6.3	61488	0	0	0	0	0	0	9735
6.3	61632	0	0	0	0	0	0	9822
6.3	61776	0	0	0	0	0	0	9552
6.3	61920	0	0	0	0	0	0	9498
6.3	62064	0	0	0	0	0	0	9795
6.3	62208	0	0	0	0	0	0	9873
6.3	62352	0	0	0	0	0	0	9339
6.3	62496	0	0	0	0	0	0	9504
6.3	62640	0	0	0	0	0	0	9600
6.3	62784	0	0	0	0	0	0	9363
6.3	62928	0	0	0	0	0	0	9474
6.3	63072	0	0	0	0	0	0	9789
6.3	63216	0	0	0	0	0	0	9744
6.3	63360	0	0	0	0	0	0	9882
6.3	63504	0	0	0	0	0	0	9735
6.3	63648	0	0	0	0	0	0	9546
6.3	63792	0	0	0	0	0	0	9600
6.3	63936	0	0	0	0	0	0	9669
6.3	64080	0	0	0	0	0	0	9663
6.3	64224	0	0	0	0	0	0	9747
6.3	64368	0	0	0	0	0	0	9660
6.3	64512	0	0	0	0	0	0	9516
6.3	64656	0	0	0	0	0	0	9594
6.3	64800	0	0	0	0	0	0	9834
6.3	64944	0	0	0	0	0	0	9672
6.3	65088	0	0	0	0	0	0	9825
6.3	65232	0	0	0	0	0	0	9486
6.3	65376	0	0	0	0	0	0	9471
6.3	65520	0	0	0	0	0	0	9660
6.3	65664	0	0	0	0	0	0	9708
6.3	65808	0	0	0	0	0	0	10008
6.3	65952	0	0	0	0	0	0	9849
6.3	66096	0	0	0	0	0	0	9549
6.3	66240	0	0	0	0	0	0	9681
6.3	66384	0	0	0	0	0	0	9432
6.3	66528	0	0	0	0	0	0	9390
6.3	66672	0	0	0	0	0	0	9624
6.3	66816	0	0	0	0	0	0	9720
6.3	66960	0	0	0	0	0	0	9804
6.3	67104	0	0	0	0	0	0	9684
6.3	67248	0	0	0	0	0	0	9555
6.3	67392	0	0	0	0	0	0	9918
6.3	67536	0	0	0	0	0	0	9831
6.3	67680	0	0	0	0	0	0	9834
6.3	67824	0	0	0	0	0	0	9606
6.3	67968	0	0	0	0	0	0	9699
6.3	68112	0	0	0	0	0	0	9654
6.3	68256	0	0	0	0	0	0	9780
6.3	68400	0	0	0	0	0	0	9636
6.3	68544	0	0	0	0	0	0	9681
6.3	68688	0	0	0	0	0	0	9708
6.3	68832	0	0	0	0	0	0	9810
6.3	68976	0	0	0	0	0	0	9759
6.3	69120	0	0	0	0	0	0	9729
7.3	43344	0	33	0	33	33	257.576	1122
7.3	43488	0	29	0	29	29	291.613	1140
7.3	43632	0	22	0	22	22	187.537	1089
7.3	43776	0	20	0	20	20	194.45	1029
7.3	43920	0	14	0	14	14	135.308	1020
7.3	44064	0	12	0	12	12	111.248	1026
7.3	44208	0	10	0	10	10	75.2296	1041
7.3	44352	0	7	0	7	7	74.1657	1044
7.3	44496	0	5	0	5	5	42.1333	1074
7.3	44640	0	3	0	3	3	37.0828	1095
7.3	44784	0	3	0	3	3	33.0963	1068
7.3	44928	0	3	0	3	3	37.0828	1038
7.3	45072	0	1	0	1	1	9.03704	1062
7.3	45216	0	0	0	0	0	0	1050
7.3	45360	0	0	0	0	0	0	1110
7.3	45504	0	0	0	0	0	0	1155
7.3	45648	0	0	0	0	0	0	1104
7.3	45792	0	0	0	0	0	0	1092
7.3	45936	0	0	0	0	0	0	1212
7.3	46080	0	0	0	0	0	0	1140
7.3	46224	0	0	0	0	0	0	1065
7.3	46368	0	0	0	0	0	0	1041
7.3	46512	0	0	0	0	0	0	1068
7.3	46656	0	0	0	0	0	0	1089
7.3	46800	0	0	0	0	0	0	1083
7.3	46944	0	0	0	0	0	0	1113
7.3	47088	0	0	0	0	0	0	1134
7.3	47232	0	0	0	0	0	0	1023
7.3	47376	0	0	0	0	0	0	1050
7.3	47520	0	0	0	0	0	0	1104
7.3	47664	0	0	0	0	0	0	1077
7.3	47808	0	0	0	0	0	0	1083
7.3	47952	0	0	0	0	0	0	1149
7.3	48096	0	0	0	0	0	0	1161
7.3	48240	0	0	0	0	0	0	1179
7.3	48384	0	0	0	0	0	0	1233
7.3	48528	0	0	0	0	0	0	1230
7.3	48672	0	0	0	0	0	0	1101
7.3	48816	0	0	0	0	0	0	1158
7.3	48960	0	0	0	0	0	0	1116
7.3	49104	0	0	0	0	0	0	1095
7.3	49248	0	0	0	0	0	0	1185
7.3	49392	0	0	0	0	0	0	1212
7.3	49536	0	0	0	0	0	0	1230
7.3	49680	0	0	0	0	0	0	1164
7.3	49824	0	0	0	0	0	0	1161
7.3	49968	0	0	0	0	0	0	1113
7.3	50112	0	0	0	0	0	0	1155
7.3	50256	0	0	0	0	0	0	1182
7.3	50400	0	0	0	0	0	0	1107
7.3	50544	0	0	0	0	0	0	1098
7.3	50688	0	0	0	0	0	0	1206
7.3	50832	0	0	0	0	0	0	1098
7.3	50976	0	0	0	0	0	0	1173
7.3	51120	0	0	0	0	0	0	1107
7.3	51264	0	0	0	0	0	0	1152
7.3	51408	0	0	0	0	0	0	1119
7.3	51552	0	0	0	0	0	0	1176
7.3	51696	0	0	0	0	0	0	1185
7.3	51840	0	0	0	0	0	0	1167
7.3	51984	0	0	0	0	0	0	1179
7.3	52128	0	0	0	0	0	0	1158
7.3	52272	0	0	0	0	0	0	1038
7.3	52416	0	0	0	0	0	0	1158
7.3	52560	0	0	0	0	0	0	1143
7.3	52704	0	0	0	0	0	0	1107
7.3	52848	0	0	0	0	0	0	1104
7.3	52992	0	0	0	0	0	0	1131
7.3	53136	0	0	0	0	0	0	1209
7.3	53280	0	0	0	0	0	0	1224
7.3	53424	0	0	0	0	0	0	1110
7.3	53568	0	0	0	0	0	0	1092
7.3	53712	0	0	0	0	0	0	1122
7.3	53856	0	0	0	0	0	0	1113
7.3	54000	0	0	0	0	0	0	1149
7.3	54144	0	0	0	0	0	0	1119
7.3	54288	0	0	0	0	0	0	1017
7.3	54432	0	0	0	0	0	0	1098
7.3	54576	0	0	0	0	0	0	1155
7.3	54720	0	0	0	0	0	0	1194
7.3	54864	0	0	0	0	0	0	1203
7.3	55008	0	0	0	0	0	0	1083
7.3	55152	0	0	0	0	0	0	1164
7.3	55296	0	0	0	0	0	0	1203
7.3	55440	0	0	0	0	0	0	1230
7.3	55584	0	0	0	0	0	0	1206
7.3	55728	0	0	0	0	0	0	1245
7.3	55872	0	0	0	0	0	0	1191
7.3	56016	0	0	0	0	0	0	1158
7.3	56160	0	0	0	0	0	0	1164
7.3	56304	0	0	0	0	0	0	1128
7.3	56448	0	0	0	0	0	0	1143
7.3	56592	0	0	0	0	0	0	1152
7.3	56736	0	0	0	0	0	0	1149
7.3	56880	0	0	0	0	0	0	1167
7.3	57024	0	0	0	0	0	0	1110
7.3	57168	0	0	0	0	0	0	1092
7.3	57312	0	0	0	0	0	0	1119
7.3	57456	0	0	0	0	0	0	1110
7.3	57600	0	0	0	0	0	0	1131
7.3	57744	0	0	0	0	0	0	1251
7.3	57888	0	0	0	0	0	0	1248
7.3	58032	0	0	0	0	0	0	1158
7.3	58176	0	0	0	0	0	0	1140
7.3	58320	0	0	0	0	0	0	1143
7.3	58464	0	0	0	0	0	0	1188
7.3	58608	0	0	0	0	0	0	1095
7.3	58752	0	0	0	0	0	0	1029
7.3	58896	0	0	0	0	0	0	1137
7.3	59040	0	0	0	0	0	0	1146
7.3	59184	0	0	0	0	0	0	1104
7.3	59328	0	0	0	0	0	0	1074
7.3	59472	0	0	0	0	0	0	1149
7.3	59616	0	0	0	0	0	0	1077
7.3	59760	0	0	0	0	0	0	1059
7.3	59904	0	0	0	0	0	0	1125
7.3	60048	0	0	0	0	0	0	1179
7.3	60192	0	0	0	0	0	0	1125
7.3	60336	0	0	0	0	0	0	1146
7.3	60480	0	0	0	0	0	0	1146
7.3	60624	0	0	0	0	0	0	1182
7.3	60768	0	0	0	0	0	0	1167
7.3	60912	0	0	0	0	0	0	1125
7.3	61056	0	0	0	0	0	0	1203
7.3	61200	0	0	0	0	0	0	1200
7.3	61344	0	0	0	0	0	0	1164
7.3	61488	0	0	0	0	0	0	1092
7.3	61632	0	0	0	0	0	0	1149
7.3	61776	0	0	0	0	0	0	1128
7.3	61920	0	0	0	0	0	0	1059
7.3	62064	0	0	0	0	0	0	1071
7.3	62208	0	0	0	0	0	0	1134
7.3	62352	0	0	0	0	0	0	1209
7.3	62496	0	0	0	0	0	0	1221
7.3	62640	0	0	0	0	0	0	1185
7.3	62784	0	0	0	0	0	0	1188
7.3	62928	0	0	0	0	0	0	1053
7.3	63072	0	0	0	0	0	0	1101
7.3	63216	0	0	0	0	0	0	1116
7.3	63360	0	0	0	0	0	0	1074
7.3	63504	0	0	0	0	0	0	1080
7.3	63648	0	0	0	0	0	0	1077
7.3	63792	0	0	0	0	0	0	1113
7.3	63936	0	0	0	0	0	0	1143
7.3	64080	0	0	0	0	0	0	1131
7.3	64224	0	0	0	0	0	0	1269
7.3	64368	0	0	0	0	0	0	1170
7.3	64512	0	0	0	0	0	0	1086
7.3	64656	0	0	0	0	0	0	1191
7.3	64800	0	0	0	0	0	0	1188
7.3	64944	0	0	0	0	0	0	1158
7.3	65088	0	0	0	0	0	0	1122
7.3	65232	0	0	0	0	0	0	1134
7.3	65376	0	0	0	0	0	0	1095
7.3	65520	0	0	0	0	0	0	1104
7.3	65664	0	0	0	0	0	0	1068
7.3	65808	0	0	0	0	0	0	1092
7.3	65952	0	0	0	0	0	0	1119
7.3	66096	0	0	0	0	0	0	1161
7.3	66240	0	0	0	0	0	0	1161
7.3	66384	0	0	0	0	0	0	1173
7.3	66528	0	0	0	0	0	0	1128
7.3	66672	0	0	0	0	0	0	1128
7.3	66816	0	0	0	0	0	0	1140
7.3	66960	0	0	0	0	0	0	1083
7.3	67104	0	0	0	0	0	0	1110
7.3	67248	0	0	0	0	0	0	1071
7.3	67392	0	0	0	0	0	0	1056
7.3	67536	0	0	0	0	0	0	1131
7.3	67680	0	0	0	0	0	0	1146
7.3	67824	0	0	0	0	0	0	1206
7.3	67968	0	0	0	0	0	0	1140
7.3	68112	0	0	0	0	0	0	1158
7.3	68256	0	0	0	0	0	0	1134
7.3	68400	0	0	0	0	0	0	1161
7.3	68544	0	0	0	0	0	0	1134
7.3	68688	0	0	0	0	0	0	1074
7.3	68832	0	0	0	0	0	0	1056
7.3	68976	0	0	0	0	0	0	1170
7.3	69120	0	0	0	0	0	0	1146
8.2	43344	0	40	0	40	40	264.513	1647
8.2	43488	0	38	0	38	38	342.579	1560
8.2	43632	0	29	0	29	29	111.245	1638
8.2	43776	0	24	0	24	24	126.268	1620
8.2	43920	0	22	0	22	22	98.2204	1617
8.2	44064	0	17	0	17	17	63.1341	1596
8.2	44208	0	12	0	12	12	69.1226	1539
8.2	44352	0	10	0	10	10	111.149	1464
8.2	44496	0	9	0	9	9	26.0513	1449
8.2	44640	0	7	0	7	7	39.0782	1515
8.2	44784	0	5	0	5	5	28.0479	1512
8.2	44928	0	4	0	4	4	30.0444	1524
8.2	45072	0	3	0	3	3	13.0256	1476
8.2	45216	0	1	0	1	1	0	1539
8.2	45360	0	1	0	1	1	15.0222	1602
8.2	45504	0	0	0	0	0	0	1503
8.2	45648	0	0	0	0	0	0	1506
8.2	45792	0	0	0	0	0	0	1452
8.2	45936	0	0	0	0	0	0	1479
8.2	46080	0	0	0	0	0	0	1512
8.2	46224	0	0	0	0	0	0	1551
8.2	46368	0	0	0	0	0	0	1479
8.2	46512	0	0	0	0	0	0	1485
8.2	46656	0	0	0	0	0	0	1440
8.2	46800	0	0	0	0	0	0	1566
8.2	46944	0	0	0	0	0	0	1527
8.2	47088	0	0	0	0	0	0	1470
8.2	47232	0	0	0	0	0	0	1491
8.2	47376	0	0	0	0	0	0	1560
8.2	47520	0	0	0	0	0	0	1545
8.2	47664	0	0	0	0	0	0	1479
8.2	47808	0	0	0	0	0	0	1488
8.2	47952	0	0	0	0	0	0	1485
8.2	48096	0	0	0	0	0	0	1506
8.2	48240	0	0	0	0	0	0	1500
8.2	48384	0	0	0	0	0	0	1515
8.2	48528	0	0	0	0	0	0	1611
8.2	48672	0	0	0	0	0	0	1605
8.2	48816	0	0	0	0	0	0	1572
8.2	48960	0	0	0	0	0	0	1452
8.2	49104	0	0	0	0	0	0	1404
8.2	49248	0	0	0	0	0	0	1476
8.2	49392	0	0	0	0	0	0	1560
8.2	49536	0	0	0	0	0	0	1629
8.2	49680	0	0	0	0	0	0	1500
8.2	49824	0	0	0	0	0	0	1527
8.2	49968	0	0	0	0	0	0	1569
8.2	50112	0	0	0	0	0	0	1554
8.2	50256	0	0	0	0	0	0	1509
8.2	50400	0	0	0	0	0	0	1524
8.2	50544	0	0	0	0	0	0	1410
8.2	50688	0	0	0	0	0	0	1455
8.2	50832	0	0	0	0	0	0	1473
8.2	50976	0	0	0	0	0	0	1575
8.2	51120	0	0	0	0	0	0	1497
8.2	51264	0	0	0	0	0	0	1548
8.2	51408	0	0	0	0	0	0	1584
8.2	51552	0	0	0	0	0	0	1509
8.2	51696	0	0	0	0	0	0	1518
8.2	51840	0	0	0	0	0	0	1542
8.2	51984	0	0	0	0	0	0	1458
8.2	52128	0	0	0	0	0	0	1524
8.2	52272	0	0	0	0	0	0	1533
8.2	52416	0	0	0	0	0	0	1521
8.2	52560	0	0	0	0	0	0	1587
8.2	52704	0	0	0	0	0	0	1593
8.2	52848	0	0	0	0	0	0	1599
8.2	52992	0	0	0	0	0	0	1548
8.2	53136	0	0	0	0	0	0	1551
8.2	53280	0	0	0	0	0	0	1578
8.2	53424	0	0	0	0	0	0	1527
8.2	53568	0	0	0	0	0	0	1515
8.2	53712	0	0	0	0	0	0	1449
8.2	53856	0	0	0	0	0	0	1455
8.2	54000	0	0	0	0	0	0	1593
8.2	54144	0	0	0	0	0	0	1545
8.2	54288	0	0	0	0	0	0	1551
8.2	54432	0	0	0	0	0	0	1584
8.2	54576	0	0	0	0	0	0	1605
8.2	54720	0	0	0	0	0	0	1557
8.2	54864	0	0	0	0	0	0	1548
8.2	55008	0	0	0	0	0	0	1578
8.2	55152	0	0	0	0	0	0	1590
8.2	55296	0	0	0	0	0	0	1569
8.2	55440	0	0	0	0	0	0	1566
8.2	55584	0	0	0	0	0	0	1623
8.2	55728	0	0	0	0	0	0	1668
8.2	55872	0	0	0	0	0	0	1590
8.2	56016	0	0	0	0	0	0	1515
8.2	56160	0	0	0	0	0	0	1497
8.2	56304	0	0	0	0	0	0	1479
8.2	56448	0	0	0	0	0	0	1539
8.2	56592	0	0	0	0	0	0	1506
8.2	56736	0	0	0	0	0	0	1476
8.2	56880	0	0	0	0	0	0	1512
8.2	57024	0	0	0	0	0	0	1554
8.2	57168	0	0	0	0	0	0	1494
8.2	57312	0	0	0	0	0	0	1512
8.2	57456	0	0	0	0	0	0	1395
8.2	57600	0	0	0	0	0	0	1458
8.2	57744	0	0	0	0	0	0	1482
8.2	57888	0	0	0	0	0	0	1485
8.2	58032	0	0	0	0	0	0	1569
8.2	58176	0	0	0	0	0	0	1539
8.2	58320	0	0	0	0	0	0	1608
8.2	58464	0	0	0	0	0	0	1593
8.2	58608	0	0	0	0	0	0	1647
8.2	58752	0	0	0	0	0	0	1557
8.2	58896	0	0	0	0	0	0	1491
8.2	59040	0	0	0	0	0	0	1458
8.2	59184	0	0	0	0	0	0	1497
8.2	59328	0	0	0	0	0	0	1440
8.2	59472	0	0	0	0	0	0	1482
8.2	59616	0	0	0	0	0	0	1557
8.2	59760	0	0	0	0	0	0	1545
8.2	59904	0	0	0	0	0	0	1542
8.2	60048	0	0	0	0	0	0	1452
8.2	60192	0	0	0	0	0	0	1407
8.2	60336	0	0	0	0	0	0	1434
8.2	60480	0	0	0	0	0	0	1404
8.2	60624	0	0	0	0	0	0	1434
8.2	60768	0	0	0	0	0	0	1500
8.2	60912	0	0	0	0	0	0	1509
8.2	61056	0	0	0	0	0	0	1422
8.2	61200	0	0	0	0	0	0	1419
8.2	61344	0	0	0	0	0	0	1419
8.2	61488	0	0	0	0	0	0	1485
8.2	61632	0	0	0	0	0	0	1485
8.2	61776	0	0	0	0	0	0	1413
8.2	61920	0	0	0	0	0	0	1464
8.2	62064	0	0	0	0	0	0	1533
8.2	62208	0	0	0	0	0	0	1410
8.2	62352	0	0	0	0	0	0	1476
8.2	62496	0	0	0	0	0	0	1467
8.2	62640	0	0	0	0	0	0	1416
8.2	62784	0	0	0	0	0	0	1446
8.2	62928	0	0	0	0	0	0	1443
8.2	63072	0	0	0	0	0	0	1461
8.2	63216	0	0	0	0	0	0	1455
8.2	63360	0	0	0	0	0	0	1503
8.2	63504	0	0	0	0	0	0	1485
8.2	63648	0	0	0	0	0	0	1452
8.2	63792	0	0	0	0	0	0	1485
8.2	63936	0	0	0	0	0	0	1431
8.2	64080	0	0	0	0	0	0	1422
8.2	64224	0	0	0	0	0	0	1434
8.2	64368	0	0	0	0	0	0	1428
8.2	64512	0	0	0	0	0	0	1482
8.2	64656	0	0	0	0	0	0	1515
8.2	64800	0	0	0	0	0	0	1497
8.2	64944	0	0	0	0	0	0	1476
8.2	65088	0	0	0	0	0	0	1410
8.2	65232	0	0	0	0	0	0	1545
8.2	65376	0	0	0	0	0	0	1512
8.2	65520	0	0	0	0	0	0	1524
8.2	65664	0	0	0	0	0	0	1506
8.2	65808	0	0	0	0	0	0	1449
8.2	65952	0	0	0	0	0	0	1500
8.2	66096	0	0	0	0	0	0	1446
8.2	66240	0	0	0	0	0	0	1467
8.2	66384	0	0	0	0	0	0	1557
8.2	66528	0	0	0	0	0	0	1542
8.2	66672	0	0	0	0	0	0	1446
8.2	66816	0	0	0	0	0	0	1389
8.2	66960	0	0	0	0	0	0	1488
8.2	67104	0	0	0	0	0	0	1497
8.2	67248	0	0	0	0	0	0	1431
8.2	67392	0	0	0	0	0	0	1410
8.2	67536	0	0	0	0	0	0	1536
8.2	67680	0	0	0	0	0	0	1560
8.2	67824	0	0	0	0	0	0	1428
8.2	67968	0	0	0	0	0	0	1344
8.2	68112	0	0	0	0	0	0	1545
8.2	68256	0	0	0	0	0	0	1593
8.2	68400	0	0	0	0	0	0	1473
8.2	68544	0	0	0	0	0	0	1542
8.2	68688	0	0	0	0	0	0	1467
8.2	68832	0	0	0	0	0	0	1569
8.2	68976	0	0	0	0	0	0	1473
8.2	69120	0	0	0	0	0	0	1485
9.3	43344	43	229	0	229	272	5378.43	4081
9.3	43488	33	187	0	187	220	4397.03	3748
9.3	43632	18	148	0	148	166	3238.64	3824
9.3	43776	11	119	0	119	130	2525.28	3794
9.3	43920	4	93	0	93	97	1737.06	3590
9.3	44064	0	66	0	66	66	1180.74	3372
9.3	44208	0	47	0	47	47	842.493	3450
9.3	44352	0	33	0	33	33	605.392	3280
9.3	44496	0	28	0	28	28	516.36	3117
9.3	44640	0	22	0	22	22	382.225	2940
9.3	44784	0	17	0	17	17	288.169	2844
9.3	44928	0	13	0	13	13	211.129	2787
9.3	45072	0	9	0	9	9	163.102	2916
9.3	45216	0	7	0	7	7	140.087	2919
9.3	45360	0	6	0	6	6	115.074	2970
9.3	45504	0	4	0	4	4	92.0591	3021
9.3	45648	0	3	0	3	3	75.0402	2898
9.3	45792	0	3	0	3	3	71.0427	3144
9.3	45936	0	3	0	3	3	73.0416	2943
9.3	46080	0	2	0	2	2	52.0257	3078
9.3	46224	0	1	0	1	1	23.0145	3153
9.3	46368	0	0	0	0	0	0	3090
9.3	46512	0	0	0	0	0	0	3195
9.3	46656	0	0	0	0	0	0	3204
9.3	46800	0	0	0	0	0	0	3159
9.3	46944	0	0	0	0	0	0	3249
9.3	47088	0	0	0	0	0	0	3138
9.3	47232	0	0	0	0	0	0	3177
9.3	47376	0	0	0	0	0	0	3231
9.3	47520	0	0	0	0	0	0	3201
9.3	47664	0	0	0	0	0	0	3057
9.3	47808	0	0	0	0	0	0	3183
9.3	47952	0	0	0	0	0	0	3252
9.3	48096	0	0	0	0	0	0	3183
9.3	48240	0	0	0	0	0	0	3249
9.3	48384	0	0	0	0	0	0	3258
9.3	48528	0	0	0	0	0	0	3105
9.3	48672	0	0	0	0	0	0	3228
9.3	48816	0	0	0	0	0	0	3111
9.3	48960	0	0	0	0	0	0	3222
9.3	49104	0	0	0	0	0	0	3354
9.3	49248	0	0	0	0	0	0	3267
9.3	49392	0	0	0	0	0	0	3132
9.3	49536	0	0	0	0	0	0	3111
9.3	49680	0	0	0	0	0	0	3126
9.3	49824	0	0	0	0	0	0	3081
9.3	49968	0	0	0	0	0	0	3270
9.3	50112	0	0	0	0	0	0	3150
9.3	50256	0	0	0	0	0	0	3147
9.3	50400	0	0	0	0	0	0	3231
9.3	50544	0	0	0	0	0	0	3168
9.3	50688	0	0	0	0	0	0	3297
9.3	50832	0	0	0	0	0	0	3339
9.3	50976	0	0	0	0	0	0	3144
9.3	51120	0	0	0	0	0	0	3219
9.3	51264	0	0	0	0	0	0	3162
9.3	51408	0	0	0	0	0	0	3477
9.3	51552	0	0	0	0	0	0	3276
9.3	51696	0	0	0	0	0	0	3189
9.3	51840	0	0	0	0	0	0	3300
9.3	51984	0	0	0	0	0	0	3120
9.3	52128	0	0	0	0	0	0	3180
9.3	52272	0	0	0	0	0	0	3252
9.3	52416	0	0	0	0	0	0	3171
9.3	52560	0	0	0	0	0	0	3135
9.3	52704	0	0	0	0	0	0	3105
9.3	52848	0	0	0	0	0	0	3138
9.3	52992	0	0	0	0	0	0	3291
9.3	53136	0	0	0	0	0	0	3204
9.3	53280	0	0	0	0	0	0	3291
9.3	53424	0	0	0	0	0	0	3327
9.3	53568	0	0	0	0	0	0	3423
9.3	53712	0	0	0	0	0	0	3441
9.3	53856	0	0	0	0	0	0	3285
9.3	54000	0	0	0	0	0	0	3237
9.3	54144	0	0	0	0	0	0	3378
9.3	54288	0	0	0	0	0	0	3372
9.3	54432	0	0	0	0	0	0	3372
9.3	54576	0	0	0	0	0	0	3138
9.3	54720	0	0	0	0	0	0	3216
9.3	54864	0	0	0	0	0	0	3360
9.3	55008	0	0	0	0	0	0	3306
9.3	55152	0	0	0	0	0	0	3414
9.3	55296	0	0	0	0	0	0	3303
9.3	55440	0	0	0	0	0	0	3234
9.3	55584	0	0	0	0	0	0	3459
9.3	55728	0	0	0	0	0	0	3327
9.3	55872	0	0	0	0	0	0	3267
9.3	56016	0	0	0	0	0	0	3231
9.3	56160	0	0	0	0	0	0	3327
9.3	56304	0	0	0	0	0	0	3417
9.3	56448	0	0	0	0	0	0	3297
9.3	56592	0	0	0	0	0	0	3264
9.3	56736	0	0	0	0	0	0	3351
9.3	56880	0	0	0	0	0	0	3300
9.3	57024	0	0	0	0	0	0	3348
9.3	57168	0	0	0	0	0	0	3291
9.3	57312	0	0	0	0	0	0	3399
9.3	57456	0	0	0	0	0	0	3228
9.3	57600	0	0	0	0	0	0	3417
9.3	57744	0	0	0	0	0	0	3399
9.3	57888	0	0	0	0	0	0	3363
9.3	58032	0	0	0	0	0	0	3351
9.3	58176	0	0	0	0	0	0	3453
9.3	58320	0	0	0	0	0	0	3453
9.3	58464	0	0	0	0	0	0	3225
9.3	58608	0	0	0	0	0	0	3306
9.3	58752	0	0	0	0	0	0	3471
9.3	58896	0	0	0	0	0	0	3525
9.3	59040	0	0	0	0	0	0	3471
9.3	59184	0	0	0	0	0	0	3279
9.3	59328	0	0	0	0	0	0	3417
9.3	59472	0	0	0	0	0	0	3252
9.3	59616	0	0	0	0	0	0	3264
9.3	59760	0	0	0	0	0	0	3309
9.3	59904	0	0	0	0	0	0	3342
9.3	60048	0	0	0	0	0	0	3255
9.3	60192	0	0	0	0	0	0	3231
9.3	60336	0	0	0	0	0	0	3246
9.3	60480	0	0	0	0	0	0	3144
9.3	60624	0	0	0	0	0	0	3186
9.3	60768	0	0	0	0	0	0	3264
9.3	60912	0	0	0	0	0	0	3348
9.3	61056	0	0	0	0	0	0	3348
9.3	61200	0	0	0	0	0	0	3330
9.3	61344	0	0	0	0	0	0	3345
9.3	61488	0	0	0	0	0	0	3324
9.3	61632	0	0	0	0	0	0	3318
9.3	61776	0	0	0	0	0	0	3342
9.3	61920	0	0	0	0	0	0	3342
9.3	62064	0	0	0	0	0	0	3306
9.3	62208	0	0	0	0	0	0	3336
9.3	62352	0	0	0	0	0	0	3171
9.3	62496	0	0	0	0	0	0	3348
9.3	62640	0	0	0	0	0	0	3366
9.3	62784	0	0	0	0	0	0	3405
9.3	62928	0	0	0	0	0	0	3303
9.3	63072	0	0	0	0	0	0	3327
9.3	63216	0	0	0	0	0	0	3291
9.3	63360	0	0	0	0	0	0	3336
9.3	63504	0	0	0	0	0	0	3342
9.3	63648	0	0	0	0	0	0	3312
9.3	63792	0	0	0	0	0	0	3309
9.3	63936	0	0	0	0	0	0	3360
9.3	64080	0	0	0	0	0	0	3393
9.3	64224	0	0	0	0	0	0	3243
9.3	64368	0	0	0	0	0	0	3225
9.3	64512	0	0	0	0	0	0	3252
9.3	64656	0	0	0	0	0	0	3291
9.3	64800	0	0	0	0	0	0	3333
9.3	64944	0	0	0	0	0	0	3228
9.3	65088	0	0	0	0	0	0	3183
9.3	65232	0	0	0	0	0	0	3234
9.3	65376	0	0	0	0	0	0	3372
9.3	65520	0	0	0	0	0	0	3408
9.3	65664	0	0	0	0	0	0	3309
9.3	65808	0	0	0	0	0	0	3282
9.3	65952	0	0	0	0	0	0	3189
9.3	66096	0	0	0	0	0	0	3234
9.3	66240	0	0	0	0	0	0	3330
9.3	66384	0	0	0	0	0	0	3213
9.3	66528	0	0	0	0	0	0	3357
9.3	66672	0	0	0	0	0	0	3309
9.3	66816	0	0	0	0	0	0	3240
9.3	66960	0	0	0	0	0	0	3114
9.3	67104	0	0	0	0	0	0	3291
9.3	67248	0	0	0	0	0	0	3273
9.3	67392	0	0	0	0	0	0	3288
9.3	67536	0	0	0	0	0	0	3366
9.3	67680	0	0	0	0	0	0	3285
9.3	67824	0	0	0	0	0	0	3375
9.3	67968	0	0	0	0	0	0	3489
9.3	68112	0	0	0	0	0	0	3420
9.3	68256	0	0	0	0	0	0	3327
9.3	68400	0	0	0	0	0	0	3294
9.3	68544	0	0	0	0	0	0	3384
9.3	68688	0	0	0	0	0	0	3336
9.3	68832	0	0	0	0	0	0	3399
9.3	68976	0	0	0	0	0	0	3357
9.3	69120	0	0	0	0	0	0	3276
10.2	43344	0	62	0	62	62	365.668	1218
10.2	43488	0	58	0	58	58	300.755	1137
10.2	43632	0	55	0	55	55	308.626	1116
10.2	43776	0	52	0	52	52	294.553	1122
10.2	43920	0	42	0	42	42	207.469	1149
10.2	44064	0	35	0	35	35	182.359	1209
10.2	44208	0	34	0	34	34	147.385	1182
10.2	44352	0	28	0	28	28	127.319	1143
10.2	44496	0	20	0	20	20	87.1888	1170
10.2	44640	0	17	0	17	17	101.162	1197
10.2	44784	0	17	0	17	17	81.2028	1200
10.2	44928	0	16	0	16	16	80.1504	1104
10.2	45072	0	12	0	12	12	50.1072	1107
10.2	45216	0	7	0	7	7	39.0769	1158
10.2	45360	0	6	0	6	6	24.0559	1239
10.2	45504	0	4	0	4	4	13.0256	1113
10.2	45648	0	2	0	2	2	11.0303	1206
10.2	45792	0	1	0	1	1	11.0303	1212
10.2	45936	0	0	0	0	0	0	1194
10.2	46080	0	0	0	0	0	0	1173
10.2	46224	0	0	0	0	0	0	1140
10.2	46368	0	0	0	0	0	0	1095
10.2	46512	0	0	0	0	0	0	1134
10.2	46656	0	0	0	0	0	0	1122
10.2	46800	0	0	0	0	0	0	1176
10.2	46944	0	0	0	0	0	0	1200
10.2	47088	0	0	0	0	0	0	1200
10.2	47232	0	0	0	0	0	0	1164
10.2	47376	0	0	0	0	0	0	1098
10.2	47520	0	0	0	0	0	0	1038
10.2	47664	0	0	0	0	0	0	1050
10.2	47808	0	0	0	0	0	0	1131
10.2	47952	0	0	0	0	0	0	1065
10.2	48096	0	0	0	0	0	0	996
10.2	48240	0	0	0	0	0	0	975
10.2	48384	0	0	0	0	0	0	1092
10.2	48528	0	0	0	0	0	0	1089
10.2	48672	0	0	0	0	0	0	1098
10.2	48816	0	0	0	0	0	0	1155
10.2	48960	0	0	0	0	0	0	1128
10.2	49104	0	0	0	0	0	0	1050
10.2	49248	0	0	0	0	0	0	1089
10.2	49392	0	0	0	0	0	0	1173
10.2	49536	0	0	0	0	0	0	1116
10.2	49680	0	0	0	0	0	0	1101
10.2	49824	0	0	0	0	0	0	1086
10.2	49968	0	0	0	0	0	0	1083
10.2	50112	0	0	0	0	0	0	1101
10.2	50256	0	0	0	0	0	0	1140
10.2	50400	0	0	0	0	0	0	1152
10.2	50544	0	0	0	0	0	0	1095
10.2	50688	0	0	0	0	0	0	1137
10.2	50832	0	0	0	0	0	0	1140
10.2	50976	0	0	0	0	0	0	1047
10.2	51120	0	0	0	0	0	0	1065
10.2	51264	0	0	0	0	0	0	1152
10.2	51408	0	0	0	0	0	0	1206
10.2	51552	0	0	0	0	0	0	1113
10.2	51696	0	0	0	0	0	0	1104
10.2	51840	0	0	0	0	0	0	1068
10.2	51984	0	0	0	0	0	0	1188
10.2	52128	0	0	0	0	0	0	1131
10.2	52272	0	0	0	0	0	0	1161
10.2	52416	0	0	0	0	0	0	1170
10.2	52560	0	0	0	0	0	0	1161
10.2	52704	0	0	0	0	0	0	1125
10.2	52848	0	0	0	0	0	0	1140
10.2	52992	0	0	0	0	0	0	1065
10.2	53136	0	0	0	0	0	0	1119
10.2	53280	0	0	0	0	0	0	1059
10.2	53424	0	0	0	0	0	0	1083
10.2	53568	0	0	0	0	0	0	1068
10.2	53712	0	0	0	0	0	0	1125
10.2	53856	0	0	0	0	0	0	1101
10.2	54000	0	0	0	0	0	0	1080
10.2	54144	0	0	0	0	0	0	1203
10.2	54288	0	0	0	0	0	0	1194
10.2	54432	0	0	0	0	0	0	1119
10.2	54576	0	0	0	0	0	0	1230
10.2	54720	0	0	0	0	0	0	1206
10.2	54864	0	0	0	0	0	0	1200
10.2	55008	0	0	0	0	0	0	1200
10.2	55152	0	0	0	0	0	0	1158
10.2	55296	0	0	0	0	0	0	1227
10.2	55440	0	0	0	0	0	0	1206
10.2	55584	0	0	0	0	0	0	1131
10.2	55728	0	0	0	0	0	0	1137
10.2	55872	0	0	0	0	0	0	1101
10.2	56016	0	0	0	0	0	0	1098
10.2	56160	0	0	0	0	0	0	1161
10.2	56304	0	0	0	0	0	0	1116
10.2	56448	0	0	0	0	0	0	1089
10.2	56592	0	0	0	0	0	0	1050
10.2	56736	0	0	0	0	0	0	1143
10.2	56880	0	0	0	0	0	0	1122
10.2	57024	0	0	0	0	0	0	1107
10.2	57168	0	0	0	0	0	0	1170
10.2	57312	0	0	0	0	0	0	1119
10.2	57456	0	0	0	0	0	0	1167
10.2	57600	0	0	0	0	0	0	1131
10.2	57744	0	0	0	0	0	0	1089
10.2	57888	0	0	0	0	0	0	1128
10.2	58032	0	0	0	0	0	0	1110
10.2	58176	0	0	0	0	0	0	1080
10.2	58320	0	0	0	0	0	0	1098
10.2	58464	0	0	0	0	0	0	1152
10.2	58608	0	0	0	0	0	0	1206
10.2	58752	0	0	0	0	0	0	1173
10.2	58896	0	0	0	0	0	0	1200
10.2	59040	0	0	0	0	0	0	1125
10.2	59184	0	0	0	0	0	0	1113
10.2	59328	0	0	0	0	0	0	1101
10.2	59472	0	0	0	0	0	0	1182
10.2	59616	0	0	0	0	0	0	1179
10.2	59760	0	0	0	0	0	0	1179
10.2	59904	0	0	0	0	0	0	1140
10.2	60048	0	0	0	0	0	0	1164
10.2	60192	0	0	0	0	0	0	1146
10.2	60336	0	0	0	0	0	0	1110
10.2	60480	0	0	0	0	0	0	1146
10.2	60624	0	0	0	0	0	0	1125
10.2	60768	0	0	0	0	0	0	1251
10.2	60912	0	0	0	0	0	0	1212
10.2	61056	0	0	0	0	0	0	1233
10.2	61200	0	0	0	0	0	0	1197
10.2	61344	0	0	0	0	0	0	1143
10.2	61488	0	0	0	0	0	0	1104
10.2	61632	0	0	0	0	0	0	1104
10.2	61776	0	0	0	0	0	0	1038
10.2	61920	0	0	0	0	0	0	1068
10.2	62064	0	0	0	0	0	0	1101
10.2	62208	0	0	0	0	0	0	1179
10.2	62352	0	0	0	0	0	0	1125
10.2	62496	0	0	0	0	0	0	1125
10.2	62640	0	0	0	0	0	0	1104
10.2	62784	0	0	0	0	0	0	1152
10.2	62928	0	0	0	0	0	0	1158
10.2	63072	0	0	0	0	0	0	1029
10.2	63216	0	0	0	0	0	0	1086
10.2	63360	0	0	0	0	0	0	1119
10.2	63504	0	0	0	0	0	0	1101
10.2	63648	0	0	0	0	0	0	1161
10.2	63792	0	0	0	0	0	0	1194
10.2	63936	0	0	0	0	0	0	1176
10.2	64080	0	0	0	0	0	0	1164
10.2	64224	0	0	0	0	0	0	1119
10.2	64368	0	0	0	0	0	0	1092
10.2	64512	0	0	0	0	0	0	1179
10.2	64656	0	0	0	0	0	0	1116
10.2	64800	0	0	0	0	0	0	1074
10.2	64944	0	0	0	0	0	0	1098
10.2	65088	0	0	0	0	0	0	1071
10.2	65232	0	0	0	0	0	0	1071
10.2	65376	0	0	0	0	0	0	1101
10.2	65520	0	0	0	0	0	0	1131
10.2	65664	0	0	0	0	0	0	1185
10.2	65808	0	0	0	0	0	0	1188
10.2	65952	0	0	0	0	0	0	1080
10.2	66096	0	0	0	0	0	0	1110
10.2	66240	0	0	0	0	0	0	1137
10.2	66384	0	0	0	0	0	0	1143
10.2	66528	0	0	0	0	0	0	1146
10.2	66672	0	0	0	0	0	0	1110
10.2	66816	0	0	0	0	0	0	1176
10.2	66960	0	0	0	0	0	0	1158
10.2	67104	0	0	0	0	0	0	1104
10.2	67248	0	0	0	0	0	0	1113
10.2	67392	0	0	0	0	0	0	1167
10.2	67536	0	0	0	0	0	0	1158
10.2	67680	0	0	0	0	0	0	1080
10.2	67824	0	0	0	0	0	0	1143
10.2	67968	0	0	0	0	0	0	1152
10.2	68112	0	0	0	0	0	0	1083
10.2	68256	0	0	0	0	0	0	1092
10.2	68400	0	0	0	0	0	0	1086
10.2	68544	0	0	0	0	0	0	1149
10.2	68688	0	0	0	0	0	0	1095
10.2	68832	0	0	0	0	0	0	1053
10.2	68976	0	0	0	0	0	0	1005
10.2	69120	0	0	0	0	0	0	1104
11.1	43344	0	30	0	30	30	51.165	888
11.1	43488	0	29	0	29	29	57.151	828
11.1	43632	0	24	0	24	24	31.0976	834
11.1	43776	0	22	0	22	22	22.0606	870
11.1	43920	0	18	0	18	18	9.03704	951
11.1	44064	0	16	0	16	16	9.03704	987
11.1	44208	0	9	0	9	9	9.03704	864
11.1	44352	0	8	0	8	8	0	849
11.1	44496	0	7	0	7	7	0	831
11.1	44640	0	4	0	4	4	0	876
11.1	44784	0	3	0	3	3	0	855
11.1	44928	0	2	0	2	2	9.03704	750
11.1	45072	0	2	0	2	2	0	756
11.1	45216	0	2	0	2	2	0	747
11.1	45360	0	2	0	2	2	0	753
11.1	45504	0	2	0	2	2	9.03704	801
11.1	45648	0	2	0	2	2	0	807
11.1	45792	0	1	0	1	1	0	846
11.1	45936	0	1	0	1	1	0	834
11.1	46080	0	1	0	1	1	0	876
11.1	46224	0	0	0	0	0	0	861
11.1	46368	0	0	0	0	0	0	831
11.1	46512	0	0	0	0	0	0	831
11.1	46656	0	0	0	0	0	0	882
11.1	46800	0	0	0	0	0	0	792
11.1	46944	0	0	0	0	0	0	816
11.1	47088	0	0	0	0	0	0	792
11.1	47232	0	0	0	0	0	0	753
11.1	47376	0	0	0	0	0	0	702
11.1	47520	0	0	0	0	0	0	687
11.1	47664	0	0	0	0	0	0	747
11.1	47808	0	0	0	0	0	0	765
11.1	47952	0	0	0	0	0	0	726
11.1	48096	0	0	0	0	0	0	789
11.1	48240	0	0	0	0	0	0	819
11.1	48384	0	0	0	0	0	0	843
11.1	48528	0	0	0	0	0	0	828
11.1	48672	0	0	0	0	0	0	825
11.1	48816	0	0	0	0	0	0	843
11.1	48960	0	0	0	0	0	0	819
11.1	49104	0	0	0	0	0	0	822
11.1	49248	0	0	0	0	0	0	822
11.1	49392	0	0	0	0	0	0	816
11.1	49536	0	0	0	0	0	0	783
11.1	49680	0	0	0	0	0	0	825
11.1	49824	0	0	0	0	0	0	813
11.1	49968	0	0	0	0	0	0	834
11.1	50112	0	0	0	0	0	0	828
11.1	50256	0	0	0	0	0	0	852
11.1	50400	0	0	0	0	0	0	822
11.1	50544	0	0	0	0	0	0	927
11.1	50688	0	0	0	0	0	0	915
11.1	50832	0	0	0	0	0	0	822
11.1	50976	0	0	0	0	0	0	852
11.1	51120	0	0	0	0	0	0	816
11.1	51264	0	0	0	0	0	0	813
11.1	51408	0	0	0	0	0	0	831
11.1	51552	0	0	0	0	0	0	813
11.1	51696	0	0	0	0	0	0	831
11.1	51840	0	0	0	0	0	0	810
11.1	51984	0	0	0	0	0	0	903
11.1	52128	0	0	0	0	0	0	903
11.1	52272	0	0	0	0	0	0	819
11.1	52416	0	0	0	0	0	0	855
11.1	52560	0	0	0	0	0	0	828
11.1	52704	0	0	0	0	0	0	864
11.1	52848	0	0	0	0	0	0	903
11.1	52992	0	0	0	0	0	0	891
11.1	53136	0	0	0	0	0	0	801
11.1	53280	0	0	0	0	0	0	816
11.1	53424	0	0	0	0	0	0	816
11.1	53568	0	0	0	0	0	0	756
11.1	53712	0	0	0	0	0	0	843
11.1	53856	0	0	0	0	0	0	846
11.1	54000	0	0	0	0	0	0	846
11.1	54144	0	0	0	0	0	0	774
11.1	54288	0	0	0	0	0	0	807
11.1	54432	0	0	0	0	0	0	774
11.1	54576	0	0	0	0	0	0	801
11.1	54720	0	0	0	0	0	0	816
11.1	54864	0	0	0	0	0	0	822
11.1	55008	0	0	0	0	0	0	852
11.1	55152	0	0	0	0	0	0	870
11.1	55296	0	0	0	0	0	0	849
11.1	55440	0	0	0	0	0	0	870
11.1	55584	0	0	0	0	0	0	846
11.1	55728	0	0	0	0	0	0	840
11.1	55872	0	0	0	0	0	0	867
11.1	56016	0	0	0	0	0	0	852
11.1	56160	0	0	0	0	0	0	873
11.1	56304	0	0	0	0	0	0	819
11.1	56448	0	0	0	0	0	0	888
11.1	56592	0	0	0	0	0	0	894
11.1	56736	0	0	0	0	0	0	828
11.1	56880	0	0	0	0	0	0	828
11.1	57024	0	0	0	0	0	0	867
11.1	57168	0	0	0	0	0	0	924
11.1	57312	0	0	0	0	0	0	915
11.1	57456	0	0	0	0	0	0	840
11.1	57600	0	0	0	0	0	0	789
11.1	57744	0	0	0	0	0	0	903
11.1	57888	0	0	0	0	0	0	837
11.1	58032	0	0	0	0	0	0	798
11.1	58176	0	0	0	0	0	0	783
11.1	58320	0	0	0	0	0	0	786
11.1	58464	0	0	0	0	0	0	825
11.1	58608	0	0	0	0	0	0	804
11.1	58752	0	0	0	0	0	0	798
11.1	58896	0	0	0	0	0	0	822
11.1	59040	0	0	0	0	0	0	744
11.1	59184	0	0	0	0	0	0	744
11.1	59328	0	0	0	0	0	0	768
11.1	59472	0	0	0	0	0	0	780
11.1	59616	0	0	0	0	0	0	798
11.1	59760	0	0	0	0	0	0	765
11.1	59904	0	0	0	0	0	0	822
11.1	60048	0	0	0	0	0	0	783
11.1	60192	0	0	0	0	0	0	798
11.1	60336	0	0	0	0	0	0	831
11.1	60480	0	0	0	0	0	0	828
11.1	60624	0	0	0	0	0	0	777
11.1	60768	0	0	0	0	0	0	831
11.1	60912	0	0	0	0	0	0	810
11.1	61056	0	0	0	0	0	0	843
11.1	61200	0	0	0	0	0	0	837
11.1	61344	0	0	0	0	0	0	810
11.1	61488	0	0	0	0	0	0	825
11.1	61632	0	0	0	0	0	0	744
11.1	61776	0	0	0	0	0	0	726
11.1	61920	0	0	0	0	0	0	843
11.1	62064	0	0	0	0	0	0	789
11.1	62208	0	0	0	0	0	0	798
11.1	62352	0	0	0	0	0	0	822
11.1	62496	0	0	0	0	0	0	792
11.1	62640	0	0	0	0	0	0	804
11.1	62784	0	0	0	0	0	0	873
11.1	62928	0	0	0	0	0	0	852
11.1	63072	0	0	0	0	0	0	837
11.1	63216	0	0	0	0	0	0	810
11.1	63360	0	0	0	0	0	0	849
11.1	63504	0	0	0	0	0	0	873
11.1	63648	0	0	0	0	0	0	834
11.1	63792	0	0	0	0	0	0	957
11.1	63936	0	0	0	0	0	0	882
11.1	64080	0	0	0	0	0	0	858
11.1	64224	0	0	0	0	0	0	828
11.1	64368	0	0	0	0	0	0	789
11.1	64512	0	0	0	0	0	0	747
11.1	64656	0	0	0	0	0	0	819
11.1	64800	0	0	0	0	0	0	747
11.1	64944	0	0	0	0	0	0	795
11.1	65088	0	0	0	0	0	0	771
11.1	65232	0	0	0	0	0	0	795
11.1	65376	0	0	0	0	0	0	828
11.1	65520	0	0	0	0	0	0	804
11.1	65664	0	0	0	0	0	0	801
11.1	65808	0	0	0	0	0	0	834
11.1	65952	0	0	0	0	0	0	795
11.1	66096	0	0	0	0	0	0	846
11.1	66240	0	0	0	0	0	0	771
11.1	66384	0	0	0	0	0	0	789
11.1	66528	0	0	0	0	0	0	774
11.1	66672	0	0	0	0	0	0	813
11.1	66816	0	0	0	0	0	0	786
11.1	66960	0	0	0	0	0	0	888
11.1	67104	0	0	0	0	0	0	843
11.1	67248	0	0	0	0	0	0	843
11.1	67392	0	0	0	0	0	0	780
11.1	67536	0	0	0	0	0	0	870
11.1	67680	0	0	0	0	0	0	906
11.1	67824	0	0	0	0	0	0	861
11.1	67968	0	0	0	0	0	0	909
11.1	68112	0	0	0	0	0	0	819
11.1	68256	0	0	0	0	0	0	873
11.1	68400	0	0	0	0	0	0	870
11.1	68544	0	0	0	0	0	0	864
11.1	68688	0	0	0	0	0	0	849
11.1	68832	0	0	0	0	0	0	837
11.1	68976	0	0	0	0	0	0	831
11.1	69120	0	0	0	0	0	0	861
12.3	43344	0	27	0	27	27	26.0513	1674
12.3	43488	0	22	0	22	22	22.0606	1641
12.3	43632	0	18	0	18	18	22.0606	1536
12.3	43776	0	13	0	13	13	26.0513	1596
12.3	43920	0	10	0	10	10	22.0606	1542
12.3	44064	0	9	0	9	9	22.0606	1482
12.3	44208	0	7	0	7	7	26.0513	1527
12.3	44352	0	6	0	6	6	22.0606	1587
12.3	44496	0	6	0	6	6	22.0606	1593
12.3	44640	0	5	0	5	5	11.0303	1491
12.3	44784	0	4	0	4	4	0	1428
12.3	44928	0	2	0	2	2	0	1464
12.3	45072	0	1	0	1	1	0	1443
12.3	45216	0	1	0	1	1	0	1542
12.3	45360	0	1	0	1	1	0	1470
12.3	45504	0	1	0	1	1	0	1581
12.3	45648	0	0	0	0	0	0	1614
12.3	45792	0	0	0	0	0	0	1566
12.3	45936	0	0	0	0	0	0	1671
[truncated: 33,537 more rows]
