# Supplementary material for: GEODE: an in silico tool that translates in vitro to in vivo predictions of tuberculosis antibiotic combination efficacy
Source: Front Pharmacol. 2025 Oct 17;16:1639673. doi: 10.3389/fphar.2025.1639673 (PMC12575316; doi:10.3389/fphar.2025.1639673)
Supplement: Supplementary file 2 [file Supplementaryfile4.zip › simulation_data/HRZE-NNNH-min.csv]

exp	time	Int.Mtb.	Ext.Mtb.	repExtMtb	NonReplExt.Mtb.	TotMtb.	TotMtbInGranScaledRing	TotPethot
2.2	43344	0	18	0	18	18	101.272	1119
2.2	43488	0	16	0	16	16	90.2419	1146
2.2	43632	0	12	0	12	12	85.198	1116
2.2	43776	0	11	0	11	11	59.1443	1041
2.2	43920	0	8	0	8	8	76.1631	1113
2.2	44064	0	6	0	6	6	63.1341	1188
2.2	44208	0	4	0	4	4	46.1199	1083
2.2	44352	0	3	0	3	3	22.0627	1122
2.2	44496	0	3	0	3	3	37.0849	1122
2.2	44640	0	2	0	2	2	13.0256	1188
2.2	44784	0	1	0	1	1	11.0303	1113
2.2	44928	0	1	0	1	1	13.0256	1161
2.2	45072	0	0	0	0	0	0	1038
2.2	45216	0	0	0	0	0	0	999
2.2	45360	0	0	0	0	0	0	1092
2.2	45504	0	0	0	0	0	0	1023
2.2	45648	0	0	0	0	0	0	1032
2.2	45792	0	0	0	0	0	0	1080
2.2	45936	0	0	0	0	0	0	1065
2.2	46080	0	0	0	0	0	0	1089
2.2	46224	0	0	0	0	0	0	1086
2.2	46368	0	0	0	0	0	0	1038
2.2	46512	0	0	0	0	0	0	1026
2.2	46656	0	0	0	0	0	0	987
2.2	46800	0	0	0	0	0	0	1098
2.2	46944	0	0	0	0	0	0	1014
2.2	47088	0	0	0	0	0	0	972
2.2	47232	0	0	0	0	0	0	1002
2.2	47376	0	0	0	0	0	0	1143
2.2	47520	0	0	0	0	0	0	1089
2.2	47664	0	0	0	0	0	0	1041
2.2	47808	0	0	0	0	0	0	951
2.2	47952	0	0	0	0	0	0	981
2.2	48096	0	0	0	0	0	0	948
2.2	48240	0	0	0	0	0	0	1014
2.2	48384	0	0	0	0	0	0	1062
2.2	48528	0	0	0	0	0	0	1062
2.2	48672	0	0	0	0	0	0	1077
2.2	48816	0	0	0	0	0	0	1116
2.2	48960	0	0	0	0	0	0	1119
2.2	49104	0	0	0	0	0	0	1077
2.2	49248	0	0	0	0	0	0	1050
2.2	49392	0	0	0	0	0	0	1026
2.2	49536	0	0	0	0	0	0	1056
2.2	49680	0	0	0	0	0	0	1068
2.2	49824	0	0	0	0	0	0	1089
2.2	49968	0	0	0	0	0	0	1056
2.2	50112	0	0	0	0	0	0	1062
2.2	50256	0	0	0	0	0	0	987
2.2	50400	0	0	0	0	0	0	942
2.2	50544	0	0	0	0	0	0	1071
2.2	50688	0	0	0	0	0	0	1011
2.2	50832	0	0	0	0	0	0	993
2.2	50976	0	0	0	0	0	0	1059
2.2	51120	0	0	0	0	0	0	1068
2.2	51264	0	0	0	0	0	0	1059
2.2	51408	0	0	0	0	0	0	1068
2.2	51552	0	0	0	0	0	0	1032
2.2	51696	0	0	0	0	0	0	1035
2.2	51840	0	0	0	0	0	0	1077
2.2	51984	0	0	0	0	0	0	1074
2.2	52128	0	0	0	0	0	0	1050
2.2	52272	0	0	0	0	0	0	981
2.2	52416	0	0	0	0	0	0	1098
2.2	52560	0	0	0	0	0	0	1116
2.2	52704	0	0	0	0	0	0	1113
2.2	52848	0	0	0	0	0	0	1056
2.2	52992	0	0	0	0	0	0	1089
2.2	53136	0	0	0	0	0	0	1035
2.2	53280	0	0	0	0	0	0	1044
2.2	53424	0	0	0	0	0	0	1029
2.2	53568	0	0	0	0	0	0	1050
2.2	53712	0	0	0	0	0	0	1134
2.2	53856	0	0	0	0	0	0	993
2.2	54000	0	0	0	0	0	0	1011
2.2	54144	0	0	0	0	0	0	996
2.2	54288	0	0	0	0	0	0	1017
2.2	54432	0	0	0	0	0	0	1044
2.2	54576	0	0	0	0	0	0	1011
2.2	54720	0	0	0	0	0	0	1131
2.2	54864	0	0	0	0	0	0	1074
2.2	55008	0	0	0	0	0	0	1068
2.2	55152	0	0	0	0	0	0	1125
2.2	55296	0	0	0	0	0	0	1152
2.2	55440	0	0	0	0	0	0	1104
2.2	55584	0	0	0	0	0	0	1077
2.2	55728	0	0	0	0	0	0	1131
2.2	55872	0	0	0	0	0	0	1128
2.2	56016	0	0	0	0	0	0	1107
2.2	56160	0	0	0	0	0	0	1059
2.2	56304	0	0	0	0	0	0	1074
2.2	56448	0	0	0	0	0	0	1050
2.2	56592	0	0	0	0	0	0	1056
2.2	56736	0	0	0	0	0	0	1056
2.2	56880	0	0	0	0	0	0	1074
2.2	57024	0	0	0	0	0	0	1089
2.2	57168	0	0	0	0	0	0	1131
2.2	57312	0	0	0	0	0	0	1104
2.2	57456	0	0	0	0	0	0	1128
2.2	57600	0	0	0	0	0	0	1086
2.2	57744	0	0	0	0	0	0	1098
2.2	57888	0	0	0	0	0	0	1068
2.2	58032	0	0	0	0	0	0	1026
2.2	58176	0	0	0	0	0	0	1014
2.2	58320	0	0	0	0	0	0	957
2.2	58464	0	0	0	0	0	0	1002
2.2	58608	0	0	0	0	0	0	1017
2.2	58752	0	0	0	0	0	0	1020
2.2	58896	0	0	0	0	0	0	1041
2.2	59040	0	0	0	0	0	0	1083
2.2	59184	0	0	0	0	0	0	1008
2.2	59328	0	0	0	0	0	0	1047
2.2	59472	0	0	0	0	0	0	1035
2.2	59616	0	0	0	0	0	0	1119
2.2	59760	0	0	0	0	0	0	987
2.2	59904	0	0	0	0	0	0	1080
2.2	60048	0	0	0	0	0	0	1098
2.2	60192	0	0	0	0	0	0	1197
2.2	60336	0	0	0	0	0	0	1077
2.2	60480	0	0	0	0	0	0	1014
2.2	60624	0	0	0	0	0	0	1077
2.2	60768	0	0	0	0	0	0	1095
2.2	60912	0	0	0	0	0	0	1026
2.2	61056	0	0	0	0	0	0	1083
2.2	61200	0	0	0	0	0	0	1080
2.2	61344	0	0	0	0	0	0	1098
2.2	61488	0	0	0	0	0	0	1065
2.2	61632	0	0	0	0	0	0	1041
2.2	61776	0	0	0	0	0	0	1098
2.2	61920	0	0	0	0	0	0	1182
2.2	62064	0	0	0	0	0	0	1134
2.2	62208	0	0	0	0	0	0	1053
2.2	62352	0	0	0	0	0	0	1065
2.2	62496	0	0	0	0	0	0	1080
2.2	62640	0	0	0	0	0	0	993
2.2	62784	0	0	0	0	0	0	996
2.2	62928	0	0	0	0	0	0	1065
2.2	63072	0	0	0	0	0	0	1092
2.2	63216	0	0	0	0	0	0	1092
2.2	63360	0	0	0	0	0	0	1107
2.2	63504	0	0	0	0	0	0	999
2.2	63648	0	0	0	0	0	0	1011
2.2	63792	0	0	0	0	0	0	1095
2.2	63936	0	0	0	0	0	0	1041
2.2	64080	0	0	0	0	0	0	1011
2.2	64224	0	0	0	0	0	0	987
2.2	64368	0	0	0	0	0	0	990
2.2	64512	0	0	0	0	0	0	1050
2.2	64656	0	0	0	0	0	0	1053
2.2	64800	0	0	0	0	0	0	1062
2.2	64944	0	0	0	0	0	0	1101
2.2	65088	0	0	0	0	0	0	1047
2.2	65232	0	0	0	0	0	0	1005
2.2	65376	0	0	0	0	0	0	1086
2.2	65520	0	0	0	0	0	0	1026
2.2	65664	0	0	0	0	0	0	1008
2.2	65808	0	0	0	0	0	0	1071
2.2	65952	0	0	0	0	0	0	1062
2.2	66096	0	0	0	0	0	0	1077
2.2	66240	0	0	0	0	0	0	987
2.2	66384	0	0	0	0	0	0	1065
2.2	66528	0	0	0	0	0	0	1155
2.2	66672	0	0	0	0	0	0	1071
2.2	66816	0	0	0	0	0	0	1014
2.2	66960	0	0	0	0	0	0	1005
2.2	67104	0	0	0	0	0	0	1038
2.2	67248	0	0	0	0	0	0	1080
2.2	67392	0	0	0	0	0	0	1020
2.2	67536	0	0	0	0	0	0	990
2.2	67680	0	0	0	0	0	0	1113
2.2	67824	0	0	0	0	0	0	1101
2.2	67968	0	0	0	0	0	0	1134
2.2	68112	0	0	0	0	0	0	1107
2.2	68256	0	0	0	0	0	0	1143
2.2	68400	0	0	0	0	0	0	1134
2.2	68544	0	0	0	0	0	0	1047
2.2	68688	0	0	0	0	0	0	1008
2.2	68832	0	0	0	0	0	0	1059
2.2	68976	0	0	0	0	0	0	1077
2.2	69120	0	0	0	0	0	0	1116
3.2	43344	0	366	0	366	366	3024.01	3210
3.2	43488	0	328	0	328	328	2750.46	3210
3.2	43632	0	297	0	297	297	2509.09	3336
3.2	43776	0	269	0	269	269	2335.05	3435
3.2	43920	0	239	0	239	239	1995.58	3387
3.2	44064	0	210	0	210	210	1765.74	3138
3.2	44208	0	192	0	192	192	1644.06	3297
3.2	44352	0	164	0	164	164	1363.59	3252
3.2	44496	0	140	0	140	140	1160.98	3381
3.2	44640	0	120	0	120	120	993.455	3249
3.2	44784	0	101	0	101	101	816.653	3219
3.2	44928	0	79	0	79	79	617.178	3240
3.2	45072	0	64	0	64	64	503.95	3186
3.2	45216	0	50	0	50	50	370.474	3231
3.2	45360	0	42	0	42	42	305.611	3018
3.2	45504	0	34	0	34	34	228.329	3150
3.2	45648	0	28	0	28	28	183.816	3168
3.2	45792	0	21	0	21	21	136.559	3315
3.2	45936	0	18	0	18	18	128.218	3285
3.2	46080	0	13	0	13	13	98.6503	3360
3.2	46224	0	10	0	10	10	90.4666	3255
3.2	46368	0	5	0	5	5	35.2927	3216
3.2	46512	0	2	0	2	2	12.1143	3252
3.2	46656	0	1	0	1	1	7.04762	3141
3.2	46800	0	1	0	1	1	7.04762	3147
3.2	46944	0	0	0	0	0	0	3228
3.2	47088	0	0	0	0	0	0	3222
3.2	47232	0	0	0	0	0	0	3207
3.2	47376	0	0	0	0	0	0	3213
3.2	47520	0	0	0	0	0	0	3285
3.2	47664	0	0	0	0	0	0	3072
3.2	47808	0	0	0	0	0	0	3135
3.2	47952	0	0	0	0	0	0	3147
3.2	48096	0	0	0	0	0	0	3072
3.2	48240	0	0	0	0	0	0	3141
3.2	48384	0	0	0	0	0	0	3174
3.2	48528	0	0	0	0	0	0	3180
3.2	48672	0	0	0	0	0	0	3108
3.2	48816	0	0	0	0	0	0	3123
3.2	48960	0	0	0	0	0	0	3240
3.2	49104	0	0	0	0	0	0	3240
3.2	49248	0	0	0	0	0	0	3207
3.2	49392	0	0	0	0	0	0	3177
3.2	49536	0	0	0	0	0	0	3108
3.2	49680	0	0	0	0	0	0	3195
3.2	49824	0	0	0	0	0	0	3231
3.2	49968	0	0	0	0	0	0	3036
3.2	50112	0	0	0	0	0	0	3099
3.2	50256	0	0	0	0	0	0	3045
3.2	50400	0	0	0	0	0	0	3171
3.2	50544	0	0	0	0	0	0	3147
3.2	50688	0	0	0	0	0	0	3087
3.2	50832	0	0	0	0	0	0	3009
3.2	50976	0	0	0	0	0	0	3078
3.2	51120	0	0	0	0	0	0	3117
3.2	51264	0	0	0	0	0	0	3084
3.2	51408	0	0	0	0	0	0	3021
3.2	51552	0	0	0	0	0	0	3036
3.2	51696	0	0	0	0	0	0	3054
3.2	51840	0	0	0	0	0	0	2919
3.2	51984	0	0	0	0	0	0	3045
3.2	52128	0	0	0	0	0	0	3012
3.2	52272	0	0	0	0	0	0	2973
3.2	52416	0	0	0	0	0	0	2946
3.2	52560	0	0	0	0	0	0	2973
3.2	52704	0	0	0	0	0	0	3081
3.2	52848	0	0	0	0	0	0	3153
3.2	52992	0	0	0	0	0	0	3099
3.2	53136	0	0	0	0	0	0	3090
3.2	53280	0	0	0	0	0	0	3108
3.2	53424	0	0	0	0	0	0	3060
3.2	53568	0	0	0	0	0	0	3012
3.2	53712	0	0	0	0	0	0	3156
3.2	53856	0	0	0	0	0	0	3105
3.2	54000	0	0	0	0	0	0	3099
3.2	54144	0	0	0	0	0	0	3177
3.2	54288	0	0	0	0	0	0	3210
3.2	54432	0	0	0	0	0	0	3291
3.2	54576	0	0	0	0	0	0	3231
3.2	54720	0	0	0	0	0	0	3126
3.2	54864	0	0	0	0	0	0	3219
3.2	55008	0	0	0	0	0	0	3315
3.2	55152	0	0	0	0	0	0	3375
3.2	55296	0	0	0	0	0	0	3219
3.2	55440	0	0	0	0	0	0	3126
3.2	55584	0	0	0	0	0	0	3048
3.2	55728	0	0	0	0	0	0	3054
3.2	55872	0	0	0	0	0	0	3108
3.2	56016	0	0	0	0	0	0	3114
3.2	56160	0	0	0	0	0	0	3345
3.2	56304	0	0	0	0	0	0	3294
3.2	56448	0	0	0	0	0	0	3225
3.2	56592	0	0	0	0	0	0	3222
3.2	56736	0	0	0	0	0	0	3258
3.2	56880	0	0	0	0	0	0	3288
3.2	57024	0	0	0	0	0	0	3150
3.2	57168	0	0	0	0	0	0	3174
3.2	57312	0	0	0	0	0	0	3075
3.2	57456	0	0	0	0	0	0	3084
3.2	57600	0	0	0	0	0	0	3336
3.2	57744	0	0	0	0	0	0	3207
3.2	57888	0	0	0	0	0	0	3240
3.2	58032	0	0	0	0	0	0	3153
3.2	58176	0	0	0	0	0	0	3252
3.2	58320	0	0	0	0	0	0	3291
3.2	58464	0	0	0	0	0	0	3135
3.2	58608	0	0	0	0	0	0	3150
3.2	58752	0	0	0	0	0	0	3264
3.2	58896	0	0	0	0	0	0	3243
3.2	59040	0	0	0	0	0	0	3228
3.2	59184	0	0	0	0	0	0	3000
3.2	59328	0	0	0	0	0	0	3198
3.2	59472	0	0	0	0	0	0	3216
3.2	59616	0	0	0	0	0	0	3321
3.2	59760	0	0	0	0	0	0	3282
3.2	59904	0	0	0	0	0	0	3267
3.2	60048	0	0	0	0	0	0	3186
3.2	60192	0	0	0	0	0	0	3345
3.2	60336	0	0	0	0	0	0	3159
3.2	60480	0	0	0	0	0	0	3219
3.2	60624	0	0	0	0	0	0	3159
3.2	60768	0	0	0	0	0	0	3060
3.2	60912	0	0	0	0	0	0	3123
3.2	61056	0	0	0	0	0	0	3216
3.2	61200	0	0	0	0	0	0	3120
3.2	61344	0	0	0	0	0	0	3108
3.2	61488	0	0	0	0	0	0	3129
3.2	61632	0	0	0	0	0	0	3111
3.2	61776	0	0	0	0	0	0	3150
3.2	61920	0	0	0	0	0	0	3183
3.2	62064	0	0	0	0	0	0	3081
3.2	62208	0	0	0	0	0	0	3186
3.2	62352	0	0	0	0	0	0	3252
3.2	62496	0	0	0	0	0	0	3162
3.2	62640	0	0	0	0	0	0	3201
3.2	62784	0	0	0	0	0	0	3183
3.2	62928	0	0	0	0	0	0	3054
3.2	63072	0	0	0	0	0	0	2928
3.2	63216	0	0	0	0	0	0	3027
3.2	63360	0	0	0	0	0	0	3246
3.2	63504	0	0	0	0	0	0	3129
3.2	63648	0	0	0	0	0	0	3141
3.2	63792	0	0	0	0	0	0	3117
3.2	63936	0	0	0	0	0	0	3045
3.2	64080	0	0	0	0	0	0	3063
3.2	64224	0	0	0	0	0	0	3078
3.2	64368	0	0	0	0	0	0	3207
3.2	64512	0	0	0	0	0	0	3300
3.2	64656	0	0	0	0	0	0	3156
3.2	64800	0	0	0	0	0	0	3087
3.2	64944	0	0	0	0	0	0	3081
3.2	65088	0	0	0	0	0	0	3096
3.2	65232	0	0	0	0	0	0	3099
3.2	65376	0	0	0	0	0	0	2934
3.2	65520	0	0	0	0	0	0	2835
3.2	65664	0	0	0	0	0	0	2889
3.2	65808	0	0	0	0	0	0	3009
3.2	65952	0	0	0	0	0	0	3225
3.2	66096	0	0	0	0	0	0	3117
3.2	66240	0	0	0	0	0	0	3198
3.2	66384	0	0	0	0	0	0	3150
3.2	66528	0	0	0	0	0	0	3135
3.2	66672	0	0	0	0	0	0	3078
3.2	66816	0	0	0	0	0	0	2943
3.2	66960	0	0	0	0	0	0	3024
3.2	67104	0	0	0	0	0	0	2979
3.2	67248	0	0	0	0	0	0	3027
3.2	67392	0	0	0	0	0	0	2964
3.2	67536	0	0	0	0	0	0	3126
3.2	67680	0	0	0	0	0	0	3282
3.2	67824	0	0	0	0	0	0	3267
3.2	67968	0	0	0	0	0	0	3066
3.2	68112	0	0	0	0	0	0	3336
3.2	68256	0	0	0	0	0	0	3111
3.2	68400	0	0	0	0	0	0	3105
3.2	68544	0	0	0	0	0	0	3297
3.2	68688	0	0	0	0	0	0	3216
3.2	68832	0	0	0	0	0	0	3123
3.2	68976	0	0	0	0	0	0	3174
3.2	69120	0	0	0	0	0	0	3207
4.1	43344	0	51	0	51	51	179.226	2259
4.1	43488	0	45	0	45	45	165.245	2295
4.1	43632	0	43	0	43	43	181.224	2292
4.1	43776	0	40	0	40	40	354.462	2373
4.1	43920	0	37	0	37	37	376.36	2397
4.1	44064	0	31	0	31	31	306.359	2280
4.1	44208	0	26	0	26	26	103.159	2253
4.1	44352	0	19	0	19	19	66.081	2289
4.1	44496	0	16	0	16	16	30.0444	2259
4.1	44640	0	10	0	10	10	47.0641	2091
4.1	44784	0	7	0	7	7	32.0418	1989
4.1	44928	0	7	0	7	7	47.0641	2019
4.1	45072	0	5	0	5	5	49.062	2094
4.1	45216	0	5	0	5	5	32.0418	2079
4.1	45360	0	5	0	5	5	30.0444	2049
4.1	45504	0	4	0	4	4	15.0222	2031
4.1	45648	0	1	0	1	1	0	2046
4.1	45792	0	1	0	1	1	19.0175	2199
4.1	45936	0	0	0	0	0	0	2223
4.1	46080	0	0	0	0	0	0	2121
4.1	46224	0	0	0	0	0	0	2133
4.1	46368	0	0	0	0	0	0	2145
4.1	46512	0	0	0	0	0	0	2127
4.1	46656	0	0	0	0	0	0	2133
4.1	46800	0	0	0	0	0	0	2091
4.1	46944	0	0	0	0	0	0	2103
4.1	47088	0	0	0	0	0	0	2082
4.1	47232	0	0	0	0	0	0	2067
4.1	47376	0	0	0	0	0	0	1989
4.1	47520	0	0	0	0	0	0	2082
4.1	47664	0	0	0	0	0	0	2268
4.1	47808	0	0	0	0	0	0	2223
4.1	47952	0	0	0	0	0	0	2160
4.1	48096	0	0	0	0	0	0	2160
4.1	48240	0	0	0	0	0	0	2073
4.1	48384	0	0	0	0	0	0	2106
4.1	48528	0	0	0	0	0	0	2199
4.1	48672	0	0	0	0	0	0	2238
4.1	48816	0	0	0	0	0	0	2052
4.1	48960	0	0	0	0	0	0	2100
4.1	49104	0	0	0	0	0	0	2223
4.1	49248	0	0	0	0	0	0	2205
4.1	49392	0	0	0	0	0	0	2211
4.1	49536	0	0	0	0	0	0	2082
4.1	49680	0	0	0	0	0	0	2157
4.1	49824	0	0	0	0	0	0	2181
4.1	49968	0	0	0	0	0	0	2121
4.1	50112	0	0	0	0	0	0	2031
4.1	50256	0	0	0	0	0	0	2133
4.1	50400	0	0	0	0	0	0	2130
4.1	50544	0	0	0	0	0	0	2175
4.1	50688	0	0	0	0	0	0	2115
4.1	50832	0	0	0	0	0	0	2157
4.1	50976	0	0	0	0	0	0	2100
4.1	51120	0	0	0	0	0	0	2193
4.1	51264	0	0	0	0	0	0	2238
4.1	51408	0	0	0	0	0	0	2172
4.1	51552	0	0	0	0	0	0	2070
4.1	51696	0	0	0	0	0	0	2103
4.1	51840	0	0	0	0	0	0	2154
4.1	51984	0	0	0	0	0	0	2106
4.1	52128	0	0	0	0	0	0	2067
4.1	52272	0	0	0	0	0	0	2040
4.1	52416	0	0	0	0	0	0	2091
4.1	52560	0	0	0	0	0	0	2247
4.1	52704	0	0	0	0	0	0	2259
4.1	52848	0	0	0	0	0	0	2091
4.1	52992	0	0	0	0	0	0	2082
4.1	53136	0	0	0	0	0	0	2217
4.1	53280	0	0	0	0	0	0	2292
4.1	53424	0	0	0	0	0	0	2166
4.1	53568	0	0	0	0	0	0	2061
4.1	53712	0	0	0	0	0	0	2181
4.1	53856	0	0	0	0	0	0	2220
4.1	54000	0	0	0	0	0	0	2124
4.1	54144	0	0	0	0	0	0	2172
4.1	54288	0	0	0	0	0	0	2130
4.1	54432	0	0	0	0	0	0	2124
4.1	54576	0	0	0	0	0	0	2073
4.1	54720	0	0	0	0	0	0	2001
4.1	54864	0	0	0	0	0	0	2127
4.1	55008	0	0	0	0	0	0	2187
4.1	55152	0	0	0	0	0	0	2256
4.1	55296	0	0	0	0	0	0	2220
4.1	55440	0	0	0	0	0	0	2124
4.1	55584	0	0	0	0	0	0	2136
4.1	55728	0	0	0	0	0	0	2166
4.1	55872	0	0	0	0	0	0	2037
4.1	56016	0	0	0	0	0	0	2142
4.1	56160	0	0	0	0	0	0	2145
4.1	56304	0	0	0	0	0	0	2136
4.1	56448	0	0	0	0	0	0	2103
4.1	56592	0	0	0	0	0	0	2244
4.1	56736	0	0	0	0	0	0	2271
4.1	56880	0	0	0	0	0	0	2031
4.1	57024	0	0	0	0	0	0	2112
4.1	57168	0	0	0	0	0	0	2259
4.1	57312	0	0	0	0	0	0	2253
4.1	57456	0	0	0	0	0	0	2178
4.1	57600	0	0	0	0	0	0	2193
4.1	57744	0	0	0	0	0	0	2166
4.1	57888	0	0	0	0	0	0	2151
4.1	58032	0	0	0	0	0	0	2172
4.1	58176	0	0	0	0	0	0	2133
4.1	58320	0	0	0	0	0	0	2058
4.1	58464	0	0	0	0	0	0	2007
4.1	58608	0	0	0	0	0	0	2046
4.1	58752	0	0	0	0	0	0	2094
4.1	58896	0	0	0	0	0	0	2217
4.1	59040	0	0	0	0	0	0	2127
4.1	59184	0	0	0	0	0	0	2184
4.1	59328	0	0	0	0	0	0	2250
4.1	59472	0	0	0	0	0	0	2151
4.1	59616	0	0	0	0	0	0	2103
4.1	59760	0	0	0	0	0	0	2049
4.1	59904	0	0	0	0	0	0	1935
4.1	60048	0	0	0	0	0	0	1971
4.1	60192	0	0	0	0	0	0	2022
4.1	60336	0	0	0	0	0	0	2178
4.1	60480	0	0	0	0	0	0	2148
4.1	60624	0	0	0	0	0	0	2079
4.1	60768	0	0	0	0	0	0	2133
4.1	60912	0	0	0	0	0	0	2112
4.1	61056	0	0	0	0	0	0	2148
4.1	61200	0	0	0	0	0	0	2076
4.1	61344	0	0	0	0	0	0	2076
4.1	61488	0	0	0	0	0	0	2118
4.1	61632	0	0	0	0	0	0	2082
4.1	61776	0	0	0	0	0	0	2127
4.1	61920	0	0	0	0	0	0	2169
4.1	62064	0	0	0	0	0	0	2193
4.1	62208	0	0	0	0	0	0	2241
4.1	62352	0	0	0	0	0	0	2211
4.1	62496	0	0	0	0	0	0	2292
4.1	62640	0	0	0	0	0	0	2352
4.1	62784	0	0	0	0	0	0	2307
4.1	62928	0	0	0	0	0	0	2211
4.1	63072	0	0	0	0	0	0	2145
4.1	63216	0	0	0	0	0	0	2169
4.1	63360	0	0	0	0	0	0	2124
4.1	63504	0	0	0	0	0	0	2028
4.1	63648	0	0	0	0	0	0	2076
4.1	63792	0	0	0	0	0	0	2211
4.1	63936	0	0	0	0	0	0	2391
4.1	64080	0	0	0	0	0	0	2343
4.1	64224	0	0	0	0	0	0	2223
4.1	64368	0	0	0	0	0	0	2172
4.1	64512	0	0	0	0	0	0	2193
4.1	64656	0	0	0	0	0	0	2250
4.1	64800	0	0	0	0	0	0	2187
4.1	64944	0	0	0	0	0	0	2142
4.1	65088	0	0	0	0	0	0	2169
4.1	65232	0	0	0	0	0	0	2214
4.1	65376	0	0	0	0	0	0	2142
4.1	65520	0	0	0	0	0	0	2166
4.1	65664	0	0	0	0	0	0	2190
4.1	65808	0	0	0	0	0	0	2148
4.1	65952	0	0	0	0	0	0	2196
4.1	66096	0	0	0	0	0	0	2121
4.1	66240	0	0	0	0	0	0	2085
4.1	66384	0	0	0	0	0	0	2223
4.1	66528	0	0	0	0	0	0	2205
4.1	66672	0	0	0	0	0	0	2094
4.1	66816	0	0	0	0	0	0	2106
4.1	66960	0	0	0	0	0	0	2208
4.1	67104	0	0	0	0	0	0	2259
4.1	67248	0	0	0	0	0	0	2190
4.1	67392	0	0	0	0	0	0	2172
4.1	67536	0	0	0	0	0	0	2166
4.1	67680	0	0	0	0	0	0	2124
4.1	67824	0	0	0	0	0	0	2178
4.1	67968	0	0	0	0	0	0	2088
4.1	68112	0	0	0	0	0	0	2055
4.1	68256	0	0	0	0	0	0	2037
4.1	68400	0	0	0	0	0	0	2013
4.1	68544	0	0	0	0	0	0	2019
4.1	68688	0	0	0	0	0	0	2055
4.1	68832	0	0	0	0	0	0	2043
4.1	68976	0	0	0	0	0	0	2100
4.1	69120	0	0	0	0	0	0	2166
4.2	43344	0	29	0	29	29	161.258	2109
4.2	43488	0	28	0	28	28	145.282	2049
4.2	43632	0	23	0	23	23	118.183	2049
4.2	43776	0	19	0	19	19	170.284	1878
4.2	43920	0	18	0	18	18	155.262	1902
4.2	44064	0	18	0	18	18	86.1443	1914
4.2	44208	0	15	0	15	15	104.205	1878
4.2	44352	0	11	0	11	11	26.0525	1851
4.2	44496	0	9	0	9	9	13.0256	1800
4.2	44640	0	6	0	6	6	0	1968
4.2	44784	0	4	0	4	4	0	1854
4.2	44928	0	1	0	1	1	0	1938
4.2	45072	0	1	0	1	1	15.0222	2004
4.2	45216	0	1	0	1	1	0	1896
4.2	45360	0	1	0	1	1	13.0256	1983
4.2	45504	0	1	0	1	1	0	2103
4.2	45648	0	1	0	1	1	0	2058
4.2	45792	0	1	0	1	1	0	1968
4.2	45936	0	1	0	1	1	0	1977
4.2	46080	0	1	0	1	1	0	1944
4.2	46224	0	1	0	1	1	13.0256	1944
4.2	46368	0	1	0	1	1	15.0222	2004
4.2	46512	0	0	0	0	0	0	1899
4.2	46656	0	0	0	0	0	0	1884
4.2	46800	0	0	0	0	0	0	1863
4.2	46944	0	0	0	0	0	0	1872
4.2	47088	0	0	0	0	0	0	1827
4.2	47232	0	0	0	0	0	0	1851
4.2	47376	0	0	0	0	0	0	1767
4.2	47520	0	0	0	0	0	0	1839
4.2	47664	0	0	0	0	0	0	1911
4.2	47808	0	0	0	0	0	0	1815
4.2	47952	0	0	0	0	0	0	1704
4.2	48096	0	0	0	0	0	0	1776
4.2	48240	0	0	0	0	0	0	1749
4.2	48384	0	0	0	0	0	0	1737
4.2	48528	0	0	0	0	0	0	1707
4.2	48672	0	0	0	0	0	0	1803
4.2	48816	0	0	0	0	0	0	1881
4.2	48960	0	0	0	0	0	0	1929
4.2	49104	0	0	0	0	0	0	1908
4.2	49248	0	0	0	0	0	0	1899
4.2	49392	0	0	0	0	0	0	1815
4.2	49536	0	0	0	0	0	0	1764
4.2	49680	0	0	0	0	0	0	1845
4.2	49824	0	0	0	0	0	0	1926
4.2	49968	0	0	0	0	0	0	1947
4.2	50112	0	0	0	0	0	0	1893
4.2	50256	0	0	0	0	0	0	1875
4.2	50400	0	0	0	0	0	0	1902
4.2	50544	0	0	0	0	0	0	1863
4.2	50688	0	0	0	0	0	0	1827
4.2	50832	0	0	0	0	0	0	1851
4.2	50976	0	0	0	0	0	0	1848
4.2	51120	0	0	0	0	0	0	1971
4.2	51264	0	0	0	0	0	0	1839
4.2	51408	0	0	0	0	0	0	1956
4.2	51552	0	0	0	0	0	0	2079
4.2	51696	0	0	0	0	0	0	2025
4.2	51840	0	0	0	0	0	0	1905
4.2	51984	0	0	0	0	0	0	1926
4.2	52128	0	0	0	0	0	0	1836
4.2	52272	0	0	0	0	0	0	1809
4.2	52416	0	0	0	0	0	0	1872
4.2	52560	0	0	0	0	0	0	1860
4.2	52704	0	0	0	0	0	0	1818
4.2	52848	0	0	0	0	0	0	1899
4.2	52992	0	0	0	0	0	0	1863
4.2	53136	0	0	0	0	0	0	1908
4.2	53280	0	0	0	0	0	0	1899
4.2	53424	0	0	0	0	0	0	1800
4.2	53568	0	0	0	0	0	0	1836
4.2	53712	0	0	0	0	0	0	1893
4.2	53856	0	0	0	0	0	0	1938
4.2	54000	0	0	0	0	0	0	1800
4.2	54144	0	0	0	0	0	0	1917
4.2	54288	0	0	0	0	0	0	2013
4.2	54432	0	0	0	0	0	0	2019
4.2	54576	0	0	0	0	0	0	1935
4.2	54720	0	0	0	0	0	0	1983
4.2	54864	0	0	0	0	0	0	1860
4.2	55008	0	0	0	0	0	0	1776
4.2	55152	0	0	0	0	0	0	1899
4.2	55296	0	0	0	0	0	0	1872
4.2	55440	0	0	0	0	0	0	1755
4.2	55584	0	0	0	0	0	0	1917
4.2	55728	0	0	0	0	0	0	1899
4.2	55872	0	0	0	0	0	0	1950
4.2	56016	0	0	0	0	0	0	1929
4.2	56160	0	0	0	0	0	0	1890
4.2	56304	0	0	0	0	0	0	1923
4.2	56448	0	0	0	0	0	0	1926
4.2	56592	0	0	0	0	0	0	1893
4.2	56736	0	0	0	0	0	0	1866
4.2	56880	0	0	0	0	0	0	1803
4.2	57024	0	0	0	0	0	0	1917
4.2	57168	0	0	0	0	0	0	1995
4.2	57312	0	0	0	0	0	0	1944
4.2	57456	0	0	0	0	0	0	2007
4.2	57600	0	0	0	0	0	0	1815
4.2	57744	0	0	0	0	0	0	1953
4.2	57888	0	0	0	0	0	0	1815
4.2	58032	0	0	0	0	0	0	1773
4.2	58176	0	0	0	0	0	0	1800
4.2	58320	0	0	0	0	0	0	1836
4.2	58464	0	0	0	0	0	0	1977
4.2	58608	0	0	0	0	0	0	1935
4.2	58752	0	0	0	0	0	0	1866
4.2	58896	0	0	0	0	0	0	1962
4.2	59040	0	0	0	0	0	0	1890
4.2	59184	0	0	0	0	0	0	1884
4.2	59328	0	0	0	0	0	0	1809
4.2	59472	0	0	0	0	0	0	1725
4.2	59616	0	0	0	0	0	0	1833
4.2	59760	0	0	0	0	0	0	1803
4.2	59904	0	0	0	0	0	0	1818
4.2	60048	0	0	0	0	0	0	1827
4.2	60192	0	0	0	0	0	0	1893
4.2	60336	0	0	0	0	0	0	1938
4.2	60480	0	0	0	0	0	0	1794
4.2	60624	0	0	0	0	0	0	1854
4.2	60768	0	0	0	0	0	0	1815
4.2	60912	0	0	0	0	0	0	1785
4.2	61056	0	0	0	0	0	0	1830
4.2	61200	0	0	0	0	0	0	1791
4.2	61344	0	0	0	0	0	0	1794
4.2	61488	0	0	0	0	0	0	1839
4.2	61632	0	0	0	0	0	0	1890
4.2	61776	0	0	0	0	0	0	1926
4.2	61920	0	0	0	0	0	0	1893
4.2	62064	0	0	0	0	0	0	1791
4.2	62208	0	0	0	0	0	0	1899
4.2	62352	0	0	0	0	0	0	1890
4.2	62496	0	0	0	0	0	0	2052
4.2	62640	0	0	0	0	0	0	2022
4.2	62784	0	0	0	0	0	0	1815
4.2	62928	0	0	0	0	0	0	1791
4.2	63072	0	0	0	0	0	0	1806
4.2	63216	0	0	0	0	0	0	1875
4.2	63360	0	0	0	0	0	0	1848
4.2	63504	0	0	0	0	0	0	1860
4.2	63648	0	0	0	0	0	0	1857
4.2	63792	0	0	0	0	0	0	1932
4.2	63936	0	0	0	0	0	0	1998
4.2	64080	0	0	0	0	0	0	1914
4.2	64224	0	0	0	0	0	0	1866
4.2	64368	0	0	0	0	0	0	1800
4.2	64512	0	0	0	0	0	0	1830
4.2	64656	0	0	0	0	0	0	1827
4.2	64800	0	0	0	0	0	0	1932
4.2	64944	0	0	0	0	0	0	1938
4.2	65088	0	0	0	0	0	0	1995
4.2	65232	0	0	0	0	0	0	1887
4.2	65376	0	0	0	0	0	0	1842
4.2	65520	0	0	0	0	0	0	1833
4.2	65664	0	0	0	0	0	0	1851
4.2	65808	0	0	0	0	0	0	1842
4.2	65952	0	0	0	0	0	0	1857
4.2	66096	0	0	0	0	0	0	1845
4.2	66240	0	0	0	0	0	0	1833
4.2	66384	0	0	0	0	0	0	1809
4.2	66528	0	0	0	0	0	0	1872
4.2	66672	0	0	0	0	0	0	1935
4.2	66816	0	0	0	0	0	0	1836
4.2	66960	0	0	0	0	0	0	1812
4.2	67104	0	0	0	0	0	0	1839
4.2	67248	0	0	0	0	0	0	1827
4.2	67392	0	0	0	0	0	0	1848
4.2	67536	0	0	0	0	0	0	1812
4.2	67680	0	0	0	0	0	0	1857
4.2	67824	0	0	0	0	0	0	1851
4.2	67968	0	0	0	0	0	0	1893
4.2	68112	0	0	0	0	0	0	1926
4.2	68256	0	0	0	0	0	0	1893
4.2	68400	0	0	0	0	0	0	1956
4.2	68544	0	0	0	0	0	0	1974
4.2	68688	0	0	0	0	0	0	1914
4.2	68832	0	0	0	0	0	0	1872
4.2	68976	0	0	0	0	0	0	1743
4.2	69120	0	0	0	0	0	0	1839
5.1	43344	0	65	0	65	65	1.33333	4059
5.1	43488	0	47	0	47	47	1.33333	4080
5.1	43632	0	38	0	38	38	0	4038
5.1	43776	0	34	0	34	34	0	4002
5.1	43920	0	28	0	28	28	0	4050
5.1	44064	0	26	0	26	26	0	3924
5.1	44208	0	21	0	21	21	0	3888
5.1	44352	0	12	0	12	12	0	3873
5.1	44496	0	8	0	8	8	0	4059
5.1	44640	0	5	0	5	5	0	4173
5.1	44784	0	3	0	3	3	0	4173
5.1	44928	0	2	0	2	2	0	4101
5.1	45072	0	0	0	0	0	0	4053
5.1	45216	0	0	0	0	0	0	4122
5.1	45360	0	0	0	0	0	0	4110
5.1	45504	0	0	0	0	0	0	4098
5.1	45648	0	0	0	0	0	0	4041
5.1	45792	0	0	0	0	0	0	3870
5.1	45936	0	0	0	0	0	0	3813
5.1	46080	0	0	0	0	0	0	4083
5.1	46224	0	0	0	0	0	0	4068
5.1	46368	0	0	0	0	0	0	3951
5.1	46512	0	0	0	0	0	0	4107
5.1	46656	0	0	0	0	0	0	4140
5.1	46800	0	0	0	0	0	0	4197
5.1	46944	0	0	0	0	0	0	4182
5.1	47088	0	0	0	0	0	0	4146
5.1	47232	0	0	0	0	0	0	4080
5.1	47376	0	0	0	0	0	0	4017
5.1	47520	0	0	0	0	0	0	4008
5.1	47664	0	0	0	0	0	0	3864
5.1	47808	0	0	0	0	0	0	3936
5.1	47952	0	0	0	0	0	0	3978
5.1	48096	0	0	0	0	0	0	3972
5.1	48240	0	0	0	0	0	0	4065
5.1	48384	0	0	0	0	0	0	3996
5.1	48528	0	0	0	0	0	0	3993
5.1	48672	0	0	0	0	0	0	4002
5.1	48816	0	0	0	0	0	0	3852
5.1	48960	0	0	0	0	0	0	3855
5.1	49104	0	0	0	0	0	0	4005
5.1	49248	0	0	0	0	0	0	3954
5.1	49392	0	0	0	0	0	0	3963
5.1	49536	0	0	0	0	0	0	4053
5.1	49680	0	0	0	0	0	0	4155
5.1	49824	0	0	0	0	0	0	3969
5.1	49968	0	0	0	0	0	0	4065
5.1	50112	0	0	0	0	0	0	4062
5.1	50256	0	0	0	0	0	0	4041
5.1	50400	0	0	0	0	0	0	4035
5.1	50544	0	0	0	0	0	0	4026
5.1	50688	0	0	0	0	0	0	4119
5.1	50832	0	0	0	0	0	0	4173
5.1	50976	0	0	0	0	0	0	4269
5.1	51120	0	0	0	0	0	0	4092
5.1	51264	0	0	0	0	0	0	4149
5.1	51408	0	0	0	0	0	0	4086
5.1	51552	0	0	0	0	0	0	4032
5.1	51696	0	0	0	0	0	0	4122
5.1	51840	0	0	0	0	0	0	4137
5.1	51984	0	0	0	0	0	0	4125
5.1	52128	0	0	0	0	0	0	4218
5.1	52272	0	0	0	0	0	0	4176
5.1	52416	0	0	0	0	0	0	4122
5.1	52560	0	0	0	0	0	0	4164
5.1	52704	0	0	0	0	0	0	4089
5.1	52848	0	0	0	0	0	0	4080
5.1	52992	0	0	0	0	0	0	4038
5.1	53136	0	0	0	0	0	0	4083
5.1	53280	0	0	0	0	0	0	4086
5.1	53424	0	0	0	0	0	0	4146
5.1	53568	0	0	0	0	0	0	4011
5.1	53712	0	0	0	0	0	0	3966
5.1	53856	0	0	0	0	0	0	3996
5.1	54000	0	0	0	0	0	0	4074
5.1	54144	0	0	0	0	0	0	4050
5.1	54288	0	0	0	0	0	0	4098
5.1	54432	0	0	0	0	0	0	3996
5.1	54576	0	0	0	0	0	0	4089
5.1	54720	0	0	0	0	0	0	4005
5.1	54864	0	0	0	0	0	0	3930
5.1	55008	0	0	0	0	0	0	4230
5.1	55152	0	0	0	0	0	0	4257
5.1	55296	0	0	0	0	0	0	4203
5.1	55440	0	0	0	0	0	0	4146
5.1	55584	0	0	0	0	0	0	4176
5.1	55728	0	0	0	0	0	0	3987
5.1	55872	0	0	0	0	0	0	4155
5.1	56016	0	0	0	0	0	0	4083
5.1	56160	0	0	0	0	0	0	4092
5.1	56304	0	0	0	0	0	0	4062
5.1	56448	0	0	0	0	0	0	4092
5.1	56592	0	0	0	0	0	0	4068
5.1	56736	0	0	0	0	0	0	4140
5.1	56880	0	0	0	0	0	0	4140
5.1	57024	0	0	0	0	0	0	4122
5.1	57168	0	0	0	0	0	0	4092
5.1	57312	0	0	0	0	0	0	4233
5.1	57456	0	0	0	0	0	0	4077
5.1	57600	0	0	0	0	0	0	3909
5.1	57744	0	0	0	0	0	0	3921
5.1	57888	0	0	0	0	0	0	3903
5.1	58032	0	0	0	0	0	0	4143
5.1	58176	0	0	0	0	0	0	4107
5.1	58320	0	0	0	0	0	0	4185
5.1	58464	0	0	0	0	0	0	4080
5.1	58608	0	0	0	0	0	0	4128
5.1	58752	0	0	0	0	0	0	4149
5.1	58896	0	0	0	0	0	0	4140
5.1	59040	0	0	0	0	0	0	3933
5.1	59184	0	0	0	0	0	0	3972
5.1	59328	0	0	0	0	0	0	3936
5.1	59472	0	0	0	0	0	0	3915
5.1	59616	0	0	0	0	0	0	4008
5.1	59760	0	0	0	0	0	0	3996
5.1	59904	0	0	0	0	0	0	3996
5.1	60048	0	0	0	0	0	0	4140
5.1	60192	0	0	0	0	0	0	4218
5.1	60336	0	0	0	0	0	0	4170
5.1	60480	0	0	0	0	0	0	4065
5.1	60624	0	0	0	0	0	0	4062
5.1	60768	0	0	0	0	0	0	4005
5.1	60912	0	0	0	0	0	0	3984
5.1	61056	0	0	0	0	0	0	4050
5.1	61200	0	0	0	0	0	0	4050
5.1	61344	0	0	0	0	0	0	4035
5.1	61488	0	0	0	0	0	0	4179
5.1	61632	0	0	0	0	0	0	4221
5.1	61776	0	0	0	0	0	0	4017
5.1	61920	0	0	0	0	0	0	4071
5.1	62064	0	0	0	0	0	0	4164
5.1	62208	0	0	0	0	0	0	4125
5.1	62352	0	0	0	0	0	0	4068
5.1	62496	0	0	0	0	0	0	4062
5.1	62640	0	0	0	0	0	0	3927
5.1	62784	0	0	0	0	0	0	4047
5.1	62928	0	0	0	0	0	0	4002
5.1	63072	0	0	0	0	0	0	4011
5.1	63216	0	0	0	0	0	0	4083
5.1	63360	0	0	0	0	0	0	4293
5.1	63504	0	0	0	0	0	0	4197
5.1	63648	0	0	0	0	0	0	4170
5.1	63792	0	0	0	0	0	0	4113
5.1	63936	0	0	0	0	0	0	4320
5.1	64080	0	0	0	0	0	0	4137
5.1	64224	0	0	0	0	0	0	4224
5.1	64368	0	0	0	0	0	0	4233
5.1	64512	0	0	0	0	0	0	4059
5.1	64656	0	0	0	0	0	0	4155
5.1	64800	0	0	0	0	0	0	4110
5.1	64944	0	0	0	0	0	0	4044
5.1	65088	0	0	0	0	0	0	4107
5.1	65232	0	0	0	0	0	0	4047
5.1	65376	0	0	0	0	0	0	4140
5.1	65520	0	0	0	0	0	0	4089
5.1	65664	0	0	0	0	0	0	4167
5.1	65808	0	0	0	0	0	0	4188
5.1	65952	0	0	0	0	0	0	4095
5.1	66096	0	0	0	0	0	0	4083
5.1	66240	0	0	0	0	0	0	4173
5.1	66384	0	0	0	0	0	0	4185
5.1	66528	0	0	0	0	0	0	3957
5.1	66672	0	0	0	0	0	0	4248
5.1	66816	0	0	0	0	0	0	4257
5.1	66960	0	0	0	0	0	0	4065
5.1	67104	0	0	0	0	0	0	4101
5.1	67248	0	0	0	0	0	0	4080
5.1	67392	0	0	0	0	0	0	4227
5.1	67536	0	0	0	0	0	0	4170
5.1	67680	0	0	0	0	0	0	4161
5.1	67824	0	0	0	0	0	0	4083
5.1	67968	0	0	0	0	0	0	4026
5.1	68112	0	0	0	0	0	0	4191
5.1	68256	0	0	0	0	0	0	4101
5.1	68400	0	0	0	0	0	0	4209
5.1	68544	0	0	0	0	0	0	4197
5.1	68688	0	0	0	0	0	0	4149
5.1	68832	0	0	0	0	0	0	4272
5.1	68976	0	0	0	0	0	0	4242
5.1	69120	0	0	0	0	0	0	4062
6.3	43344	457	2649	13	2636	3106	52945.2	12675
6.3	43488	316	2522	13	2509	2838	45524.5	12203
6.3	43632	237	2364	15	2349	2601	41407.1	11570
6.3	43776	214	2191	2	2189	2405	37516.4	11287
6.3	43920	193	2068	2	2066	2261	34582.8	11180
6.3	44064	164	1948	7	1941	2112	31372.9	11128
6.3	44208	159	1813	4	1809	1972	28475.2	10688
6.3	44352	143	1706	1	1705	1849	26576.8	10632
6.3	44496	99	1601	1	1600	1700	23684.6	10597
6.3	44640	71	1506	2	1504	1577	21586.9	10110
6.3	44784	76	1410	2	1408	1486	20062	10071
6.3	44928	51	1302	2	1300	1353	17948.1	9909
6.3	45072	44	1202	0	1202	1246	16771.1	9733
6.3	45216	51	1118	0	1118	1169	15494.7	9767
6.3	45360	51	1016	0	1016	1067	14038	9946
6.3	45504	39	933	2	931	972	12872.5	9487
6.3	45648	34	850	0	850	884	11357.8	9316
6.3	45792	26	769	0	769	795	10336.8	9409
6.3	45936	19	687	0	687	706	9231.48	9432
6.3	46080	15	624	0	624	639	8637.01	9375
6.3	46224	10	558	0	558	568	7467.43	9390
6.3	46368	12	491	0	491	503	6747.74	9107
6.3	46512	2	430	0	430	432	5370.12	9221
6.3	46656	4	361	0	361	365	4479.6	9176
6.3	46800	0	312	0	312	312	3527.27	9015
6.3	46944	0	263	0	263	263	2915.89	9030
6.3	47088	0	211	0	211	211	2305.5	8910
6.3	47232	0	170	0	170	170	1787.15	8982
6.3	47376	0	141	0	141	141	1532.99	9093
6.3	47520	0	105	0	105	105	1267.74	9018
6.3	47664	0	81	0	81	81	948.589	9204
6.3	47808	0	56	0	56	56	717.378	9108
6.3	47952	0	43	0	43	43	537.298	9135
6.3	48096	0	33	0	33	33	486.204	9369
6.3	48240	0	22	0	22	22	284.139	9444
6.3	48384	0	17	0	17	17	196.123	9642
6.3	48528	0	14	0	14	14	143.068	9468
6.3	48672	0	8	0	8	8	44.032	9534
6.3	48816	0	7	0	7	7	44.032	9519
6.3	48960	0	5	0	5	5	27.0123	9654
6.3	49104	0	2	0	2	2	0	9279
6.3	49248	0	2	0	2	2	0	9318
6.3	49392	0	2	0	2	2	0	9384
6.3	49536	0	1	0	1	1	0	9531
6.3	49680	0	1	0	1	1	0	9453
6.3	49824	0	1	0	1	1	0	9492
6.3	49968	0	1	0	1	1	0	9264
6.3	50112	0	1	0	1	1	0	9498
6.3	50256	0	1	0	1	1	0	9822
6.3	50400	0	0	0	0	0	0	9873
6.3	50544	0	0	0	0	0	0	9900
6.3	50688	0	0	0	0	0	0	9771
6.3	50832	0	0	0	0	0	0	9729
6.3	50976	0	0	0	0	0	0	9495
6.3	51120	0	0	0	0	0	0	9708
6.3	51264	0	0	0	0	0	0	9537
6.3	51408	0	0	0	0	0	0	9855
6.3	51552	0	0	0	0	0	0	9816
6.3	51696	0	0	0	0	0	0	9747
6.3	51840	0	0	0	0	0	0	9840
6.3	51984	0	0	0	0	0	0	9732
6.3	52128	0	0	0	0	0	0	9684
6.3	52272	0	0	0	0	0	0	9675
6.3	52416	0	0	0	0	0	0	9855
6.3	52560	0	0	0	0	0	0	9858
6.3	52704	0	0	0	0	0	0	9954
6.3	52848	0	0	0	0	0	0	9981
6.3	52992	0	0	0	0	0	0	9825
6.3	53136	0	0	0	0	0	0	9894
6.3	53280	0	0	0	0	0	0	9924
6.3	53424	0	0	0	0	0	0	9753
6.3	53568	0	0	0	0	0	0	9747
6.3	53712	0	0	0	0	0	0	9933
6.3	53856	0	0	0	0	0	0	9789
6.3	54000	0	0	0	0	0	0	9855
6.3	54144	0	0	0	0	0	0	9891
6.3	54288	0	0	0	0	0	0	9789
6.3	54432	0	0	0	0	0	0	9852
6.3	54576	0	0	0	0	0	0	9825
6.3	54720	0	0	0	0	0	0	10047
6.3	54864	0	0	0	0	0	0	9843
6.3	55008	0	0	0	0	0	0	9945
6.3	55152	0	0	0	0	0	0	9702
6.3	55296	0	0	0	0	0	0	9681
6.3	55440	0	0	0	0	0	0	9810
6.3	55584	0	0	0	0	0	0	9984
6.3	55728	0	0	0	0	0	0	10077
6.3	55872	0	0	0	0	0	0	9825
6.3	56016	0	0	0	0	0	0	10062
6.3	56160	0	0	0	0	0	0	10017
6.3	56304	0	0	0	0	0	0	9786
6.3	56448	0	0	0	0	0	0	9828
6.3	56592	0	0	0	0	0	0	10074
6.3	56736	0	0	0	0	0	0	10065
6.3	56880	0	0	0	0	0	0	9912
6.3	57024	0	0	0	0	0	0	10008
6.3	57168	0	0	0	0	0	0	9654
6.3	57312	0	0	0	0	0	0	9888
6.3	57456	0	0	0	0	0	0	9951
6.3	57600	0	0	0	0	0	0	9846
6.3	57744	0	0	0	0	0	0	9717
6.3	57888	0	0	0	0	0	0	9576
6.3	58032	0	0	0	0	0	0	9720
6.3	58176	0	0	0	0	0	0	9669
6.3	58320	0	0	0	0	0	0	9828
6.3	58464	0	0	0	0	0	0	9603
6.3	58608	0	0	0	0	0	0	9693
6.3	58752	0	0	0	0	0	0	9570
6.3	58896	0	0	0	0	0	0	9594
6.3	59040	0	0	0	0	0	0	9555
6.3	59184	0	0	0	0	0	0	9540
6.3	59328	0	0	0	0	0	0	9510
6.3	59472	0	0	0	0	0	0	9750
6.3	59616	0	0	0	0	0	0	9546
6.3	59760	0	0	0	0	0	0	9771
6.3	59904	0	0	0	0	0	0	9795
6.3	60048	0	0	0	0	0	0	9789
6.3	60192	0	0	0	0	0	0	10023
6.3	60336	0	0	0	0	0	0	10074
6.3	60480	0	0	0	0	0	0	9864
6.3	60624	0	0	0	0	0	0	10008
6.3	60768	0	0	0	0	0	0	10062
6.3	60912	0	0	0	0	0	0	9930
6.3	61056	0	0	0	0	0	0	9624
6.3	61200	0	0	0	0	0	0	9666
6.3	61344	0	0	0	0	0	0	9693
6.3	61488	0	0	0	0	0	0	9813
6.3	61632	0	0	0	0	0	0	10059
6.3	61776	0	0	0	0	0	0	9831
6.3	61920	0	0	0	0	0	0	9777
6.3	62064	0	0	0	0	0	0	9861
6.3	62208	0	0	0	0	0	0	9630
6.3	62352	0	0	0	0	0	0	9852
6.3	62496	0	0	0	0	0	0	9606
6.3	62640	0	0	0	0	0	0	9645
6.3	62784	0	0	0	0	0	0	9828
6.3	62928	0	0	0	0	0	0	9915
6.3	63072	0	0	0	0	0	0	9807
6.3	63216	0	0	0	0	0	0	9777
6.3	63360	0	0	0	0	0	0	9852
6.3	63504	0	0	0	0	0	0	9897
6.3	63648	0	0	0	0	0	0	9801
6.3	63792	0	0	0	0	0	0	9711
6.3	63936	0	0	0	0	0	0	9774
6.3	64080	0	0	0	0	0	0	9666
6.3	64224	0	0	0	0	0	0	9630
6.3	64368	0	0	0	0	0	0	9774
6.3	64512	0	0	0	0	0	0	9903
6.3	64656	0	0	0	0	0	0	9771
6.3	64800	0	0	0	0	0	0	9882
6.3	64944	0	0	0	0	0	0	9828
6.3	65088	0	0	0	0	0	0	9732
6.3	65232	0	0	0	0	0	0	9498
6.3	65376	0	0	0	0	0	0	9531
6.3	65520	0	0	0	0	0	0	9708
6.3	65664	0	0	0	0	0	0	9876
6.3	65808	0	0	0	0	0	0	10017
6.3	65952	0	0	0	0	0	0	9972
6.3	66096	0	0	0	0	0	0	9738
6.3	66240	0	0	0	0	0	0	9378
6.3	66384	0	0	0	0	0	0	9894
6.3	66528	0	0	0	0	0	0	9846
6.3	66672	0	0	0	0	0	0	9852
6.3	66816	0	0	0	0	0	0	9975
6.3	66960	0	0	0	0	0	0	10095
6.3	67104	0	0	0	0	0	0	9810
6.3	67248	0	0	0	0	0	0	9924
6.3	67392	0	0	0	0	0	0	9564
6.3	67536	0	0	0	0	0	0	9558
6.3	67680	0	0	0	0	0	0	9744
6.3	67824	0	0	0	0	0	0	9750
6.3	67968	0	0	0	0	0	0	9696
6.3	68112	0	0	0	0	0	0	9825
6.3	68256	0	0	0	0	0	0	9675
6.3	68400	0	0	0	0	0	0	9774
6.3	68544	0	0	0	0	0	0	9831
6.3	68688	0	0	0	0	0	0	9504
6.3	68832	0	0	0	0	0	0	9468
6.3	68976	0	0	0	0	0	0	9702
6.3	69120	0	0	0	0	0	0	9891
7.3	43344	0	33	0	33	33	257.576	1122
7.3	43488	0	29	0	29	29	291.613	1140
7.3	43632	0	22	0	22	22	187.537	1089
7.3	43776	0	20	0	20	20	194.45	1029
7.3	43920	0	14	0	14	14	135.308	1020
7.3	44064	0	12	0	12	12	111.248	1026
7.3	44208	0	10	0	10	10	75.2296	1041
7.3	44352	0	7	0	7	7	74.1657	1029
7.3	44496	0	6	0	6	6	57.1502	1074
7.3	44640	0	5	0	5	5	46.1199	1119
7.3	44784	0	3	0	3	3	22.0606	1017
7.3	44928	0	3	0	3	3	22.0606	1035
7.3	45072	0	1	0	1	1	0	1071
7.3	45216	0	0	0	0	0	0	1131
7.3	45360	0	0	0	0	0	0	1215
7.3	45504	0	0	0	0	0	0	1167
7.3	45648	0	0	0	0	0	0	1089
7.3	45792	0	0	0	0	0	0	1143
7.3	45936	0	0	0	0	0	0	1083
7.3	46080	0	0	0	0	0	0	1053
7.3	46224	0	0	0	0	0	0	1131
7.3	46368	0	0	0	0	0	0	1134
7.3	46512	0	0	0	0	0	0	1101
7.3	46656	0	0	0	0	0	0	1050
7.3	46800	0	0	0	0	0	0	1167
7.3	46944	0	0	0	0	0	0	1104
7.3	47088	0	0	0	0	0	0	1170
7.3	47232	0	0	0	0	0	0	1173
7.3	47376	0	0	0	0	0	0	1119
7.3	47520	0	0	0	0	0	0	1116
7.3	47664	0	0	0	0	0	0	1113
7.3	47808	0	0	0	0	0	0	1104
7.3	47952	0	0	0	0	0	0	1071
7.3	48096	0	0	0	0	0	0	1131
7.3	48240	0	0	0	0	0	0	1101
7.3	48384	0	0	0	0	0	0	1110
7.3	48528	0	0	0	0	0	0	1116
7.3	48672	0	0	0	0	0	0	1242
7.3	48816	0	0	0	0	0	0	1152
7.3	48960	0	0	0	0	0	0	1086
7.3	49104	0	0	0	0	0	0	1086
7.3	49248	0	0	0	0	0	0	1173
7.3	49392	0	0	0	0	0	0	1128
7.3	49536	0	0	0	0	0	0	1134
7.3	49680	0	0	0	0	0	0	1086
7.3	49824	0	0	0	0	0	0	1089
7.3	49968	0	0	0	0	0	0	1149
7.3	50112	0	0	0	0	0	0	1173
7.3	50256	0	0	0	0	0	0	1155
7.3	50400	0	0	0	0	0	0	1161
7.3	50544	0	0	0	0	0	0	1086
7.3	50688	0	0	0	0	0	0	1185
7.3	50832	0	0	0	0	0	0	1179
7.3	50976	0	0	0	0	0	0	1044
7.3	51120	0	0	0	0	0	0	1092
7.3	51264	0	0	0	0	0	0	1179
7.3	51408	0	0	0	0	0	0	1077
7.3	51552	0	0	0	0	0	0	1017
7.3	51696	0	0	0	0	0	0	1095
7.3	51840	0	0	0	0	0	0	1047
7.3	51984	0	0	0	0	0	0	1095
7.3	52128	0	0	0	0	0	0	1080
7.3	52272	0	0	0	0	0	0	1068
7.3	52416	0	0	0	0	0	0	1131
7.3	52560	0	0	0	0	0	0	1092
7.3	52704	0	0	0	0	0	0	1059
7.3	52848	0	0	0	0	0	0	1092
7.3	52992	0	0	0	0	0	0	1095
7.3	53136	0	0	0	0	0	0	1098
7.3	53280	0	0	0	0	0	0	1050
7.3	53424	0	0	0	0	0	0	1128
7.3	53568	0	0	0	0	0	0	1152
7.3	53712	0	0	0	0	0	0	1122
7.3	53856	0	0	0	0	0	0	1083
7.3	54000	0	0	0	0	0	0	1083
7.3	54144	0	0	0	0	0	0	1134
7.3	54288	0	0	0	0	0	0	1080
7.3	54432	0	0	0	0	0	0	1131
7.3	54576	0	0	0	0	0	0	1059
7.3	54720	0	0	0	0	0	0	1131
7.3	54864	0	0	0	0	0	0	1188
7.3	55008	0	0	0	0	0	0	1152
7.3	55152	0	0	0	0	0	0	1170
7.3	55296	0	0	0	0	0	0	1083
7.3	55440	0	0	0	0	0	0	1056
7.3	55584	0	0	0	0	0	0	1041
7.3	55728	0	0	0	0	0	0	1086
7.3	55872	0	0	0	0	0	0	1167
7.3	56016	0	0	0	0	0	0	1092
7.3	56160	0	0	0	0	0	0	1131
7.3	56304	0	0	0	0	0	0	1155
7.3	56448	0	0	0	0	0	0	1167
7.3	56592	0	0	0	0	0	0	1062
7.3	56736	0	0	0	0	0	0	1074
7.3	56880	0	0	0	0	0	0	1170
7.3	57024	0	0	0	0	0	0	1221
7.3	57168	0	0	0	0	0	0	1257
7.3	57312	0	0	0	0	0	0	1245
7.3	57456	0	0	0	0	0	0	1167
7.3	57600	0	0	0	0	0	0	1065
7.3	57744	0	0	0	0	0	0	1116
7.3	57888	0	0	0	0	0	0	1182
7.3	58032	0	0	0	0	0	0	1170
7.3	58176	0	0	0	0	0	0	1254
7.3	58320	0	0	0	0	0	0	1122
7.3	58464	0	0	0	0	0	0	1068
7.3	58608	0	0	0	0	0	0	1200
7.3	58752	0	0	0	0	0	0	1149
7.3	58896	0	0	0	0	0	0	966
7.3	59040	0	0	0	0	0	0	1050
7.3	59184	0	0	0	0	0	0	1074
7.3	59328	0	0	0	0	0	0	1134
7.3	59472	0	0	0	0	0	0	1170
7.3	59616	0	0	0	0	0	0	1140
7.3	59760	0	0	0	0	0	0	1086
7.3	59904	0	0	0	0	0	0	1137
7.3	60048	0	0	0	0	0	0	1080
7.3	60192	0	0	0	0	0	0	1107
7.3	60336	0	0	0	0	0	0	1080
7.3	60480	0	0	0	0	0	0	1017
7.3	60624	0	0	0	0	0	0	1020
7.3	60768	0	0	0	0	0	0	1071
7.3	60912	0	0	0	0	0	0	1032
7.3	61056	0	0	0	0	0	0	1026
7.3	61200	0	0	0	0	0	0	1065
7.3	61344	0	0	0	0	0	0	1053
7.3	61488	0	0	0	0	0	0	993
7.3	61632	0	0	0	0	0	0	1110
7.3	61776	0	0	0	0	0	0	1020
7.3	61920	0	0	0	0	0	0	1029
7.3	62064	0	0	0	0	0	0	1107
7.3	62208	0	0	0	0	0	0	1155
7.3	62352	0	0	0	0	0	0	1125
7.3	62496	0	0	0	0	0	0	1194
7.3	62640	0	0	0	0	0	0	1107
7.3	62784	0	0	0	0	0	0	1089
7.3	62928	0	0	0	0	0	0	1059
7.3	63072	0	0	0	0	0	0	1170
7.3	63216	0	0	0	0	0	0	1158
7.3	63360	0	0	0	0	0	0	1098
7.3	63504	0	0	0	0	0	0	1038
7.3	63648	0	0	0	0	0	0	1086
7.3	63792	0	0	0	0	0	0	1239
7.3	63936	0	0	0	0	0	0	1185
7.3	64080	0	0	0	0	0	0	1077
7.3	64224	0	0	0	0	0	0	1071
7.3	64368	0	0	0	0	0	0	1170
7.3	64512	0	0	0	0	0	0	1107
7.3	64656	0	0	0	0	0	0	1077
7.3	64800	0	0	0	0	0	0	1080
7.3	64944	0	0	0	0	0	0	1140
7.3	65088	0	0	0	0	0	0	1080
7.3	65232	0	0	0	0	0	0	1107
7.3	65376	0	0	0	0	0	0	1116
7.3	65520	0	0	0	0	0	0	1080
7.3	65664	0	0	0	0	0	0	999
7.3	65808	0	0	0	0	0	0	972
7.3	65952	0	0	0	0	0	0	1041
7.3	66096	0	0	0	0	0	0	1095
7.3	66240	0	0	0	0	0	0	1104
7.3	66384	0	0	0	0	0	0	1137
7.3	66528	0	0	0	0	0	0	1086
7.3	66672	0	0	0	0	0	0	1107
7.3	66816	0	0	0	0	0	0	1110
7.3	66960	0	0	0	0	0	0	1107
7.3	67104	0	0	0	0	0	0	1116
7.3	67248	0	0	0	0	0	0	1098
7.3	67392	0	0	0	0	0	0	1044
7.3	67536	0	0	0	0	0	0	1056
7.3	67680	0	0	0	0	0	0	1095
7.3	67824	0	0	0	0	0	0	1107
7.3	67968	0	0	0	0	0	0	1086
7.3	68112	0	0	0	0	0	0	1164
7.3	68256	0	0	0	0	0	0	1116
7.3	68400	0	0	0	0	0	0	1137
7.3	68544	0	0	0	0	0	0	1221
7.3	68688	0	0	0	0	0	0	1185
7.3	68832	0	0	0	0	0	0	1134
7.3	68976	0	0	0	0	0	0	1146
7.3	69120	0	0	0	0	0	0	1149
8.2	43344	0	40	0	40	40	264.513	1647
8.2	43488	0	35	0	35	35	52.1026	1554
8.2	43632	0	30	0	30	30	61.1375	1551
8.2	43776	0	28	0	28	28	200.332	1554
8.2	43920	0	24	0	24	24	122.276	1533
8.2	44064	0	21	0	21	21	155.266	1605
8.2	44208	0	14	0	14	14	61.1375	1500
8.2	44352	0	11	0	11	11	82.1491	1491
8.2	44496	0	8	0	8	8	65.1327	1542
8.2	44640	0	7	0	7	7	37.0816	1725
8.2	44784	0	6	0	6	6	60.0905	1650
8.2	44928	0	4	0	4	4	28.0479	1614
8.2	45072	0	3	0	3	3	13.0256	1614
8.2	45216	0	2	0	2	2	11.0303	1665
8.2	45360	0	2	0	2	2	13.0256	1581
8.2	45504	0	2	0	2	2	13.0256	1548
8.2	45648	0	1	0	1	1	13.0256	1473
8.2	45792	0	1	0	1	1	13.0256	1419
8.2	45936	0	1	0	1	1	13.0256	1575
8.2	46080	0	0	0	0	0	0	1497
8.2	46224	0	0	0	0	0	0	1572
8.2	46368	0	0	0	0	0	0	1593
8.2	46512	0	0	0	0	0	0	1479
8.2	46656	0	0	0	0	0	0	1473
8.2	46800	0	0	0	0	0	0	1446
8.2	46944	0	0	0	0	0	0	1533
8.2	47088	0	0	0	0	0	0	1566
8.2	47232	0	0	0	0	0	0	1524
8.2	47376	0	0	0	0	0	0	1548
8.2	47520	0	0	0	0	0	0	1572
8.2	47664	0	0	0	0	0	0	1524
8.2	47808	0	0	0	0	0	0	1482
8.2	47952	0	0	0	0	0	0	1584
8.2	48096	0	0	0	0	0	0	1554
8.2	48240	0	0	0	0	0	0	1488
8.2	48384	0	0	0	0	0	0	1434
8.2	48528	0	0	0	0	0	0	1449
8.2	48672	0	0	0	0	0	0	1566
8.2	48816	0	0	0	0	0	0	1509
8.2	48960	0	0	0	0	0	0	1545
8.2	49104	0	0	0	0	0	0	1584
8.2	49248	0	0	0	0	0	0	1497
8.2	49392	0	0	0	0	0	0	1446
8.2	49536	0	0	0	0	0	0	1473
8.2	49680	0	0	0	0	0	0	1530
8.2	49824	0	0	0	0	0	0	1527
8.2	49968	0	0	0	0	0	0	1497
8.2	50112	0	0	0	0	0	0	1458
8.2	50256	0	0	0	0	0	0	1524
8.2	50400	0	0	0	0	0	0	1563
8.2	50544	0	0	0	0	0	0	1596
8.2	50688	0	0	0	0	0	0	1524
8.2	50832	0	0	0	0	0	0	1488
8.2	50976	0	0	0	0	0	0	1596
8.2	51120	0	0	0	0	0	0	1596
8.2	51264	0	0	0	0	0	0	1467
8.2	51408	0	0	0	0	0	0	1452
8.2	51552	0	0	0	0	0	0	1431
8.2	51696	0	0	0	0	0	0	1518
8.2	51840	0	0	0	0	0	0	1473
8.2	51984	0	0	0	0	0	0	1470
8.2	52128	0	0	0	0	0	0	1494
8.2	52272	0	0	0	0	0	0	1506
8.2	52416	0	0	0	0	0	0	1431
8.2	52560	0	0	0	0	0	0	1533
8.2	52704	0	0	0	0	0	0	1608
8.2	52848	0	0	0	0	0	0	1488
8.2	52992	0	0	0	0	0	0	1533
8.2	53136	0	0	0	0	0	0	1488
8.2	53280	0	0	0	0	0	0	1575
8.2	53424	0	0	0	0	0	0	1518
8.2	53568	0	0	0	0	0	0	1581
8.2	53712	0	0	0	0	0	0	1497
8.2	53856	0	0	0	0	0	0	1464
8.2	54000	0	0	0	0	0	0	1500
8.2	54144	0	0	0	0	0	0	1392
8.2	54288	0	0	0	0	0	0	1422
8.2	54432	0	0	0	0	0	0	1452
8.2	54576	0	0	0	0	0	0	1422
8.2	54720	0	0	0	0	0	0	1422
8.2	54864	0	0	0	0	0	0	1509
8.2	55008	0	0	0	0	0	0	1605
8.2	55152	0	0	0	0	0	0	1530
8.2	55296	0	0	0	0	0	0	1491
8.2	55440	0	0	0	0	0	0	1473
8.2	55584	0	0	0	0	0	0	1503
8.2	55728	0	0	0	0	0	0	1407
8.2	55872	0	0	0	0	0	0	1545
8.2	56016	0	0	0	0	0	0	1509
8.2	56160	0	0	0	0	0	0	1527
8.2	56304	0	0	0	0	0	0	1518
8.2	56448	0	0	0	0	0	0	1437
8.2	56592	0	0	0	0	0	0	1521
8.2	56736	0	0	0	0	0	0	1506
8.2	56880	0	0	0	0	0	0	1488
8.2	57024	0	0	0	0	0	0	1416
8.2	57168	0	0	0	0	0	0	1371
8.2	57312	0	0	0	0	0	0	1422
8.2	57456	0	0	0	0	0	0	1476
8.2	57600	0	0	0	0	0	0	1476
8.2	57744	0	0	0	0	0	0	1590
8.2	57888	0	0	0	0	0	0	1608
8.2	58032	0	0	0	0	0	0	1545
8.2	58176	0	0	0	0	0	0	1473
8.2	58320	0	0	0	0	0	0	1464
8.2	58464	0	0	0	0	0	0	1554
8.2	58608	0	0	0	0	0	0	1548
8.2	58752	0	0	0	0	0	0	1554
8.2	58896	0	0	0	0	0	0	1608
8.2	59040	0	0	0	0	0	0	1566
8.2	59184	0	0	0	0	0	0	1452
8.2	59328	0	0	0	0	0	0	1518
8.2	59472	0	0	0	0	0	0	1533
8.2	59616	0	0	0	0	0	0	1545
8.2	59760	0	0	0	0	0	0	1524
8.2	59904	0	0	0	0	0	0	1566
8.2	60048	0	0	0	0	0	0	1545
8.2	60192	0	0	0	0	0	0	1464
8.2	60336	0	0	0	0	0	0	1476
8.2	60480	0	0	0	0	0	0	1593
8.2	60624	0	0	0	0	0	0	1620
8.2	60768	0	0	0	0	0	0	1467
8.2	60912	0	0	0	0	0	0	1386
8.2	61056	0	0	0	0	0	0	1452
8.2	61200	0	0	0	0	0	0	1515
8.2	61344	0	0	0	0	0	0	1533
8.2	61488	0	0	0	0	0	0	1473
8.2	61632	0	0	0	0	0	0	1416
8.2	61776	0	0	0	0	0	0	1485
8.2	61920	0	0	0	0	0	0	1497
8.2	62064	0	0	0	0	0	0	1437
8.2	62208	0	0	0	0	0	0	1389
8.2	62352	0	0	0	0	0	0	1419
8.2	62496	0	0	0	0	0	0	1506
8.2	62640	0	0	0	0	0	0	1380
8.2	62784	0	0	0	0	0	0	1476
8.2	62928	0	0	0	0	0	0	1401
8.2	63072	0	0	0	0	0	0	1458
8.2	63216	0	0	0	0	0	0	1524
8.2	63360	0	0	0	0	0	0	1491
8.2	63504	0	0	0	0	0	0	1455
8.2	63648	0	0	0	0	0	0	1566
8.2	63792	0	0	0	0	0	0	1422
8.2	63936	0	0	0	0	0	0	1512
8.2	64080	0	0	0	0	0	0	1590
8.2	64224	0	0	0	0	0	0	1587
8.2	64368	0	0	0	0	0	0	1512
8.2	64512	0	0	0	0	0	0	1539
8.2	64656	0	0	0	0	0	0	1548
8.2	64800	0	0	0	0	0	0	1590
8.2	64944	0	0	0	0	0	0	1617
8.2	65088	0	0	0	0	0	0	1548
8.2	65232	0	0	0	0	0	0	1545
8.2	65376	0	0	0	0	0	0	1512
8.2	65520	0	0	0	0	0	0	1440
8.2	65664	0	0	0	0	0	0	1470
8.2	65808	0	0	0	0	0	0	1401
8.2	65952	0	0	0	0	0	0	1536
8.2	66096	0	0	0	0	0	0	1578
8.2	66240	0	0	0	0	0	0	1533
8.2	66384	0	0	0	0	0	0	1530
8.2	66528	0	0	0	0	0	0	1476
8.2	66672	0	0	0	0	0	0	1434
8.2	66816	0	0	0	0	0	0	1431
8.2	66960	0	0	0	0	0	0	1368
8.2	67104	0	0	0	0	0	0	1491
8.2	67248	0	0	0	0	0	0	1485
8.2	67392	0	0	0	0	0	0	1494
8.2	67536	0	0	0	0	0	0	1458
8.2	67680	0	0	0	0	0	0	1428
8.2	67824	0	0	0	0	0	0	1434
8.2	67968	0	0	0	0	0	0	1548
8.2	68112	0	0	0	0	0	0	1536
8.2	68256	0	0	0	0	0	0	1506
8.2	68400	0	0	0	0	0	0	1617
8.2	68544	0	0	0	0	0	0	1620
8.2	68688	0	0	0	0	0	0	1581
8.2	68832	0	0	0	0	0	0	1539
8.2	68976	0	0	0	0	0	0	1605
8.2	69120	0	0	0	0	0	0	1458
9.3	43344	43	229	0	229	272	5378.43	4081
9.3	43488	15	200	0	200	215	3776.94	3899
9.3	43632	11	168	0	168	179	3144.6	3908
9.3	43776	9	137	0	137	146	2522.55	3687
9.3	43920	3	111	0	111	114	1927.09	3351
9.3	44064	0	88	0	88	88	1414.85	3095
9.3	44208	0	65	0	65	65	1112.68	3109
9.3	44352	0	51	0	51	51	881.565	2811
9.3	44496	0	42	0	42	42	782.539	2796
9.3	44640	0	30	0	30	30	561.413	2964
9.3	44784	0	24	0	24	24	447.365	3099
9.3	44928	0	13	0	13	13	254.139	3087
9.3	45072	0	7	0	7	7	137.064	2997
9.3	45216	0	4	0	4	4	58.0261	3039
9.3	45360	0	3	0	3	3	39.0085	2976
9.3	45504	0	1	0	1	1	0	3006
9.3	45648	0	1	0	1	1	0	3129
9.3	45792	0	0	0	0	0	0	3108
9.3	45936	0	0	0	0	0	0	3153
9.3	46080	0	0	0	0	0	0	3219
9.3	46224	0	0	0	0	0	0	3153
9.3	46368	0	0	0	0	0	0	3105
9.3	46512	0	0	0	0	0	0	3141
9.3	46656	0	0	0	0	0	0	3096
9.3	46800	0	0	0	0	0	0	3222
9.3	46944	0	0	0	0	0	0	3198
9.3	47088	0	0	0	0	0	0	3150
9.3	47232	0	0	0	0	0	0	3126
9.3	47376	0	0	0	0	0	0	3240
9.3	47520	0	0	0	0	0	0	3282
9.3	47664	0	0	0	0	0	0	3246
9.3	47808	0	0	0	0	0	0	3165
9.3	47952	0	0	0	0	0	0	3234
9.3	48096	0	0	0	0	0	0	3192
9.3	48240	0	0	0	0	0	0	3189
9.3	48384	0	0	0	0	0	0	3282
9.3	48528	0	0	0	0	0	0	3285
9.3	48672	0	0	0	0	0	0	3381
9.3	48816	0	0	0	0	0	0	3366
9.3	48960	0	0	0	0	0	0	3168
9.3	49104	0	0	0	0	0	0	3324
9.3	49248	0	0	0	0	0	0	3288
9.3	49392	0	0	0	0	0	0	3378
9.3	49536	0	0	0	0	0	0	3402
9.3	49680	0	0	0	0	0	0	3207
9.3	49824	0	0	0	0	0	0	3219
9.3	49968	0	0	0	0	0	0	3366
9.3	50112	0	0	0	0	0	0	3231
9.3	50256	0	0	0	0	0	0	3390
9.3	50400	0	0	0	0	0	0	3261
9.3	50544	0	0	0	0	0	0	3357
9.3	50688	0	0	0	0	0	0	3381
9.3	50832	0	0	0	0	0	0	3297
9.3	50976	0	0	0	0	0	0	3243
9.3	51120	0	0	0	0	0	0	3333
9.3	51264	0	0	0	0	0	0	3153
9.3	51408	0	0	0	0	0	0	3186
9.3	51552	0	0	0	0	0	0	3387
9.3	51696	0	0	0	0	0	0	3249
9.3	51840	0	0	0	0	0	0	3384
9.3	51984	0	0	0	0	0	0	3270
9.3	52128	0	0	0	0	0	0	3255
9.3	52272	0	0	0	0	0	0	3348
9.3	52416	0	0	0	0	0	0	3297
9.3	52560	0	0	0	0	0	0	3174
9.3	52704	0	0	0	0	0	0	3318
9.3	52848	0	0	0	0	0	0	3348
9.3	52992	0	0	0	0	0	0	3405
9.3	53136	0	0	0	0	0	0	3327
9.3	53280	0	0	0	0	0	0	3237
9.3	53424	0	0	0	0	0	0	3231
9.3	53568	0	0	0	0	0	0	3171
9.3	53712	0	0	0	0	0	0	3219
9.3	53856	0	0	0	0	0	0	3300
9.3	54000	0	0	0	0	0	0	3237
9.3	54144	0	0	0	0	0	0	3165
9.3	54288	0	0	0	0	0	0	3282
9.3	54432	0	0	0	0	0	0	3264
9.3	54576	0	0	0	0	0	0	3348
9.3	54720	0	0	0	0	0	0	3240
9.3	54864	0	0	0	0	0	0	3291
9.3	55008	0	0	0	0	0	0	3258
9.3	55152	0	0	0	0	0	0	3300
9.3	55296	0	0	0	0	0	0	3186
9.3	55440	0	0	0	0	0	0	3171
9.3	55584	0	0	0	0	0	0	3312
9.3	55728	0	0	0	0	0	0	3264
9.3	55872	0	0	0	0	0	0	3177
9.3	56016	0	0	0	0	0	0	3099
9.3	56160	0	0	0	0	0	0	3420
9.3	56304	0	0	0	0	0	0	3447
9.3	56448	0	0	0	0	0	0	3453
9.3	56592	0	0	0	0	0	0	3342
9.3	56736	0	0	0	0	0	0	3267
9.3	56880	0	0	0	0	0	0	3309
9.3	57024	0	0	0	0	0	0	3240
9.3	57168	0	0	0	0	0	0	3201
9.3	57312	0	0	0	0	0	0	3225
9.3	57456	0	0	0	0	0	0	3198
9.3	57600	0	0	0	0	0	0	3183
9.3	57744	0	0	0	0	0	0	3213
9.3	57888	0	0	0	0	0	0	3315
9.3	58032	0	0	0	0	0	0	3405
9.3	58176	0	0	0	0	0	0	3435
9.3	58320	0	0	0	0	0	0	3306
9.3	58464	0	0	0	0	0	0	3177
9.3	58608	0	0	0	0	0	0	3231
9.3	58752	0	0	0	0	0	0	3279
9.3	58896	0	0	0	0	0	0	3321
9.3	59040	0	0	0	0	0	0	3138
9.3	59184	0	0	0	0	0	0	3231
9.3	59328	0	0	0	0	0	0	3216
9.3	59472	0	0	0	0	0	0	3366
9.3	59616	0	0	0	0	0	0	3315
9.3	59760	0	0	0	0	0	0	3384
9.3	59904	0	0	0	0	0	0	3399
9.3	60048	0	0	0	0	0	0	3471
9.3	60192	0	0	0	0	0	0	3381
9.3	60336	0	0	0	0	0	0	3354
9.3	60480	0	0	0	0	0	0	3369
9.3	60624	0	0	0	0	0	0	3405
9.3	60768	0	0	0	0	0	0	3261
9.3	60912	0	0	0	0	0	0	3132
9.3	61056	0	0	0	0	0	0	3291
9.3	61200	0	0	0	0	0	0	3387
9.3	61344	0	0	0	0	0	0	3444
9.3	61488	0	0	0	0	0	0	3483
9.3	61632	0	0	0	0	0	0	3327
9.3	61776	0	0	0	0	0	0	3345
9.3	61920	0	0	0	0	0	0	3357
9.3	62064	0	0	0	0	0	0	3414
9.3	62208	0	0	0	0	0	0	3339
9.3	62352	0	0	0	0	0	0	3321
9.3	62496	0	0	0	0	0	0	3336
9.3	62640	0	0	0	0	0	0	3294
9.3	62784	0	0	0	0	0	0	3219
9.3	62928	0	0	0	0	0	0	3285
9.3	63072	0	0	0	0	0	0	3342
9.3	63216	0	0	0	0	0	0	3309
9.3	63360	0	0	0	0	0	0	3219
9.3	63504	0	0	0	0	0	0	3246
9.3	63648	0	0	0	0	0	0	3162
9.3	63792	0	0	0	0	0	0	3273
9.3	63936	0	0	0	0	0	0	3276
9.3	64080	0	0	0	0	0	0	3120
9.3	64224	0	0	0	0	0	0	3303
9.3	64368	0	0	0	0	0	0	3357
9.3	64512	0	0	0	0	0	0	3321
9.3	64656	0	0	0	0	0	0	3405
9.3	64800	0	0	0	0	0	0	3297
9.3	64944	0	0	0	0	0	0	3312
9.3	65088	0	0	0	0	0	0	3309
9.3	65232	0	0	0	0	0	0	3357
9.3	65376	0	0	0	0	0	0	3279
9.3	65520	0	0	0	0	0	0	3375
9.3	65664	0	0	0	0	0	0	3216
9.3	65808	0	0	0	0	0	0	3252
9.3	65952	0	0	0	0	0	0	3126
9.3	66096	0	0	0	0	0	0	3246
9.3	66240	0	0	0	0	0	0	3393
9.3	66384	0	0	0	0	0	0	3393
9.3	66528	0	0	0	0	0	0	3276
9.3	66672	0	0	0	0	0	0	3330
9.3	66816	0	0	0	0	0	0	3381
9.3	66960	0	0	0	0	0	0	3354
9.3	67104	0	0	0	0	0	0	3312
9.3	67248	0	0	0	0	0	0	3297
9.3	67392	0	0	0	0	0	0	3171
9.3	67536	0	0	0	0	0	0	3366
9.3	67680	0	0	0	0	0	0	3306
9.3	67824	0	0	0	0	0	0	3276
9.3	67968	0	0	0	0	0	0	3189
9.3	68112	0	0	0	0	0	0	3156
9.3	68256	0	0	0	0	0	0	3246
9.3	68400	0	0	0	0	0	0	3294
9.3	68544	0	0	0	0	0	0	3309
9.3	68688	0	0	0	0	0	0	3387
9.3	68832	0	0	0	0	0	0	3381
9.3	68976	0	0	0	0	0	0	3408
9.3	69120	0	0	0	0	0	0	3324
10.2	43344	0	62	0	62	62	365.668	1218
10.2	43488	0	58	0	58	58	300.755	1137
10.2	43632	0	54	0	54	54	324.595	1092
10.2	43776	0	49	0	49	49	279.636	1128
10.2	43920	0	38	0	38	38	255.475	1095
10.2	44064	0	32	0	32	32	205.473	1035
10.2	44208	0	24	0	24	24	175.324	1038
10.2	44352	0	19	0	19	19	131.31	1116
10.2	44496	0	14	0	14	14	105.259	1029
10.2	44640	0	10	0	10	10	80.1504	1062
10.2	44784	0	7	0	7	7	78.1538	1077
10.2	44928	0	4	0	4	4	35.0862	1230
10.2	45072	0	0	0	0	0	0	1281
10.2	45216	0	0	0	0	0	0	1218
10.2	45360	0	0	0	0	0	0	1071
10.2	45504	0	0	0	0	0	0	1056
10.2	45648	0	0	0	0	0	0	1032
10.2	45792	0	0	0	0	0	0	1083
10.2	45936	0	0	0	0	0	0	1086
10.2	46080	0	0	0	0	0	0	1119
10.2	46224	0	0	0	0	0	0	1059
10.2	46368	0	0	0	0	0	0	1092
10.2	46512	0	0	0	0	0	0	1128
10.2	46656	0	0	0	0	0	0	1125
10.2	46800	0	0	0	0	0	0	1203
10.2	46944	0	0	0	0	0	0	1125
10.2	47088	0	0	0	0	0	0	1131
10.2	47232	0	0	0	0	0	0	1083
10.2	47376	0	0	0	0	0	0	1119
10.2	47520	0	0	0	0	0	0	1164
10.2	47664	0	0	0	0	0	0	1059
10.2	47808	0	0	0	0	0	0	1002
10.2	47952	0	0	0	0	0	0	1086
10.2	48096	0	0	0	0	0	0	1056
10.2	48240	0	0	0	0	0	0	1056
10.2	48384	0	0	0	0	0	0	1101
10.2	48528	0	0	0	0	0	0	1173
10.2	48672	0	0	0	0	0	0	1110
10.2	48816	0	0	0	0	0	0	1068
10.2	48960	0	0	0	0	0	0	1080
10.2	49104	0	0	0	0	0	0	1062
10.2	49248	0	0	0	0	0	0	1134
10.2	49392	0	0	0	0	0	0	1221
10.2	49536	0	0	0	0	0	0	1227
10.2	49680	0	0	0	0	0	0	1116
10.2	49824	0	0	0	0	0	0	1131
10.2	49968	0	0	0	0	0	0	1170
10.2	50112	0	0	0	0	0	0	1152
10.2	50256	0	0	0	0	0	0	1095
10.2	50400	0	0	0	0	0	0	1065
10.2	50544	0	0	0	0	0	0	1146
10.2	50688	0	0	0	0	0	0	1134
10.2	50832	0	0	0	0	0	0	1083
10.2	50976	0	0	0	0	0	0	1113
10.2	51120	0	0	0	0	0	0	1173
10.2	51264	0	0	0	0	0	0	1158
10.2	51408	0	0	0	0	0	0	1140
10.2	51552	0	0	0	0	0	0	1170
10.2	51696	0	0	0	0	0	0	1212
10.2	51840	0	0	0	0	0	0	1149
10.2	51984	0	0	0	0	0	0	1107
10.2	52128	0	0	0	0	0	0	1080
10.2	52272	0	0	0	0	0	0	1044
10.2	52416	0	0	0	0	0	0	1092
10.2	52560	0	0	0	0	0	0	1152
10.2	52704	0	0	0	0	0	0	1068
10.2	52848	0	0	0	0	0	0	1077
10.2	52992	0	0	0	0	0	0	1128
10.2	53136	0	0	0	0	0	0	1110
10.2	53280	0	0	0	0	0	0	1158
10.2	53424	0	0	0	0	0	0	1200
10.2	53568	0	0	0	0	0	0	1101
10.2	53712	0	0	0	0	0	0	1089
10.2	53856	0	0	0	0	0	0	1104
10.2	54000	0	0	0	0	0	0	1041
10.2	54144	0	0	0	0	0	0	1044
10.2	54288	0	0	0	0	0	0	1071
10.2	54432	0	0	0	0	0	0	1059
10.2	54576	0	0	0	0	0	0	1089
10.2	54720	0	0	0	0	0	0	1107
10.2	54864	0	0	0	0	0	0	1149
10.2	55008	0	0	0	0	0	0	1185
10.2	55152	0	0	0	0	0	0	1140
10.2	55296	0	0	0	0	0	0	1143
10.2	55440	0	0	0	0	0	0	1107
10.2	55584	0	0	0	0	0	0	1107
10.2	55728	0	0	0	0	0	0	1164
10.2	55872	0	0	0	0	0	0	1137
10.2	56016	0	0	0	0	0	0	1125
10.2	56160	0	0	0	0	0	0	1062
10.2	56304	0	0	0	0	0	0	1083
10.2	56448	0	0	0	0	0	0	1137
10.2	56592	0	0	0	0	0	0	1113
10.2	56736	0	0	0	0	0	0	1143
10.2	56880	0	0	0	0	0	0	1104
10.2	57024	0	0	0	0	0	0	1092
10.2	57168	0	0	0	0	0	0	1059
10.2	57312	0	0	0	0	0	0	1074
10.2	57456	0	0	0	0	0	0	1092
10.2	57600	0	0	0	0	0	0	1047
10.2	57744	0	0	0	0	0	0	1092
10.2	57888	0	0	0	0	0	0	1065
10.2	58032	0	0	0	0	0	0	1020
10.2	58176	0	0	0	0	0	0	1023
10.2	58320	0	0	0	0	0	0	1050
10.2	58464	0	0	0	0	0	0	1059
10.2	58608	0	0	0	0	0	0	1113
10.2	58752	0	0	0	0	0	0	1089
10.2	58896	0	0	0	0	0	0	1077
10.2	59040	0	0	0	0	0	0	1026
10.2	59184	0	0	0	0	0	0	1008
10.2	59328	0	0	0	0	0	0	1053
10.2	59472	0	0	0	0	0	0	1083
10.2	59616	0	0	0	0	0	0	1116
10.2	59760	0	0	0	0	0	0	1098
10.2	59904	0	0	0	0	0	0	1143
10.2	60048	0	0	0	0	0	0	1083
10.2	60192	0	0	0	0	0	0	1068
10.2	60336	0	0	0	0	0	0	1029
10.2	60480	0	0	0	0	0	0	1056
10.2	60624	0	0	0	0	0	0	1080
10.2	60768	0	0	0	0	0	0	1161
10.2	60912	0	0	0	0	0	0	1149
10.2	61056	0	0	0	0	0	0	1107
10.2	61200	0	0	0	0	0	0	1092
10.2	61344	0	0	0	0	0	0	1023
10.2	61488	0	0	0	0	0	0	1101
10.2	61632	0	0	0	0	0	0	1080
10.2	61776	0	0	0	0	0	0	999
10.2	61920	0	0	0	0	0	0	1110
10.2	62064	0	0	0	0	0	0	1161
10.2	62208	0	0	0	0	0	0	1143
10.2	62352	0	0	0	0	0	0	1113
10.2	62496	0	0	0	0	0	0	1176
10.2	62640	0	0	0	0	0	0	1209
10.2	62784	0	0	0	0	0	0	1182
10.2	62928	0	0	0	0	0	0	1140
10.2	63072	0	0	0	0	0	0	1185
10.2	63216	0	0	0	0	0	0	1086
10.2	63360	0	0	0	0	0	0	999
10.2	63504	0	0	0	0	0	0	1125
10.2	63648	0	0	0	0	0	0	1065
10.2	63792	0	0	0	0	0	0	1062
10.2	63936	0	0	0	0	0	0	1080
10.2	64080	0	0	0	0	0	0	1080
10.2	64224	0	0	0	0	0	0	1131
10.2	64368	0	0	0	0	0	0	1077
10.2	64512	0	0	0	0	0	0	1128
10.2	64656	0	0	0	0	0	0	1122
10.2	64800	0	0	0	0	0	0	1176
10.2	64944	0	0	0	0	0	0	1167
10.2	65088	0	0	0	0	0	0	1140
10.2	65232	0	0	0	0	0	0	1143
10.2	65376	0	0	0	0	0	0	1191
10.2	65520	0	0	0	0	0	0	1281
10.2	65664	0	0	0	0	0	0	1242
10.2	65808	0	0	0	0	0	0	1212
10.2	65952	0	0	0	0	0	0	1209
10.2	66096	0	0	0	0	0	0	1152
10.2	66240	0	0	0	0	0	0	1146
10.2	66384	0	0	0	0	0	0	1086
10.2	66528	0	0	0	0	0	0	1158
10.2	66672	0	0	0	0	0	0	1104
10.2	66816	0	0	0	0	0	0	1095
10.2	66960	0	0	0	0	0	0	1083
10.2	67104	0	0	0	0	0	0	1068
10.2	67248	0	0	0	0	0	0	1059
10.2	67392	0	0	0	0	0	0	1056
10.2	67536	0	0	0	0	0	0	1095
10.2	67680	0	0	0	0	0	0	1077
10.2	67824	0	0	0	0	0	0	1083
10.2	67968	0	0	0	0	0	0	1050
10.2	68112	0	0	0	0	0	0	1209
10.2	68256	0	0	0	0	0	0	1167
10.2	68400	0	0	0	0	0	0	1164
10.2	68544	0	0	0	0	0	0	1152
10.2	68688	0	0	0	0	0	0	1122
10.2	68832	0	0	0	0	0	0	1149
10.2	68976	0	0	0	0	0	0	1152
10.2	69120	0	0	0	0	0	0	1179
11.1	43344	0	30	0	30	30	51.165	888
11.1	43488	0	26	0	26	26	18.0741	837
11.1	43632	0	23	0	23	23	51.165	822
11.1	43776	0	20	0	20	20	86.2492	798
11.1	43920	0	18	0	18	18	148.461	894
11.1	44064	0	12	0	12	12	9.03704	960
11.1	44208	0	11	0	11	11	96.2263	966
11.1	44352	0	9	0	9	9	9.03704	1005
11.1	44496	0	9	0	9	9	9.03704	999
11.1	44640	0	8	0	8	8	9.03704	1050
11.1	44784	0	7	0	7	7	7.04762	1050
11.1	44928	0	6	0	6	6	9.03704	963
11.1	45072	0	5	0	5	5	9.03704	900
11.1	45216	0	4	0	4	4	7.04762	849
11.1	45360	0	3	0	3	3	9.03704	945
11.1	45504	0	2	0	2	2	11.0303	891
11.1	45648	0	0	0	0	0	0	795
11.1	45792	0	0	0	0	0	0	816
11.1	45936	0	0	0	0	0	0	912
11.1	46080	0	0	0	0	0	0	855
11.1	46224	0	0	0	0	0	0	846
11.1	46368	0	0	0	0	0	0	822
11.1	46512	0	0	0	0	0	0	756
11.1	46656	0	0	0	0	0	0	744
11.1	46800	0	0	0	0	0	0	708
11.1	46944	0	0	0	0	0	0	666
11.1	47088	0	0	0	0	0	0	681
11.1	47232	0	0	0	0	0	0	765
11.1	47376	0	0	0	0	0	0	792
11.1	47520	0	0	0	0	0	0	747
11.1	47664	0	0	0	0	0	0	693
11.1	47808	0	0	0	0	0	0	744
11.1	47952	0	0	0	0	0	0	717
11.1	48096	0	0	0	0	0	0	729
11.1	48240	0	0	0	0	0	0	753
11.1	48384	0	0	0	0	0	0	753
11.1	48528	0	0	0	0	0	0	780
11.1	48672	0	0	0	0	0	0	792
11.1	48816	0	0	0	0	0	0	756
11.1	48960	0	0	0	0	0	0	798
11.1	49104	0	0	0	0	0	0	825
11.1	49248	0	0	0	0	0	0	822
11.1	49392	0	0	0	0	0	0	753
11.1	49536	0	0	0	0	0	0	777
11.1	49680	0	0	0	0	0	0	753
11.1	49824	0	0	0	0	0	0	735
11.1	49968	0	0	0	0	0	0	798
11.1	50112	0	0	0	0	0	0	768
11.1	50256	0	0	0	0	0	0	813
11.1	50400	0	0	0	0	0	0	783
11.1	50544	0	0	0	0	0	0	810
11.1	50688	0	0	0	0	0	0	783
11.1	50832	0	0	0	0	0	0	795
11.1	50976	0	0	0	0	0	0	855
11.1	51120	0	0	0	0	0	0	798
11.1	51264	0	0	0	0	0	0	843
11.1	51408	0	0	0	0	0	0	804
11.1	51552	0	0	0	0	0	0	867
11.1	51696	0	0	0	0	0	0	897
11.1	51840	0	0	0	0	0	0	867
11.1	51984	0	0	0	0	0	0	843
11.1	52128	0	0	0	0	0	0	816
11.1	52272	0	0	0	0	0	0	828
11.1	52416	0	0	0	0	0	0	837
11.1	52560	0	0	0	0	0	0	798
11.1	52704	0	0	0	0	0	0	741
11.1	52848	0	0	0	0	0	0	768
11.1	52992	0	0	0	0	0	0	774
11.1	53136	0	0	0	0	0	0	780
11.1	53280	0	0	0	0	0	0	825
11.1	53424	0	0	0	0	0	0	825
11.1	53568	0	0	0	0	0	0	849
11.1	53712	0	0	0	0	0	0	834
11.1	53856	0	0	0	0	0	0	828
11.1	54000	0	0	0	0	0	0	804
11.1	54144	0	0	0	0	0	0	810
11.1	54288	0	0	0	0	0	0	780
11.1	54432	0	0	0	0	0	0	747
11.1	54576	0	0	0	0	0	0	831
11.1	54720	0	0	0	0	0	0	810
11.1	54864	0	0	0	0	0	0	762
11.1	55008	0	0	0	0	0	0	768
11.1	55152	0	0	0	0	0	0	765
11.1	55296	0	0	0	0	0	0	831
11.1	55440	0	0	0	0	0	0	825
11.1	55584	0	0	0	0	0	0	825
11.1	55728	0	0	0	0	0	0	837
11.1	55872	0	0	0	0	0	0	714
11.1	56016	0	0	0	0	0	0	735
11.1	56160	0	0	0	0	0	0	747
11.1	56304	0	0	0	0	0	0	819
11.1	56448	0	0	0	0	0	0	840
11.1	56592	0	0	0	0	0	0	852
11.1	56736	0	0	0	0	0	0	828
11.1	56880	0	0	0	0	0	0	783
11.1	57024	0	0	0	0	0	0	831
11.1	57168	0	0	0	0	0	0	831
11.1	57312	0	0	0	0	0	0	831
11.1	57456	0	0	0	0	0	0	822
11.1	57600	0	0	0	0	0	0	822
11.1	57744	0	0	0	0	0	0	774
11.1	57888	0	0	0	0	0	0	753
11.1	58032	0	0	0	0	0	0	837
11.1	58176	0	0	0	0	0	0	903
11.1	58320	0	0	0	0	0	0	888
11.1	58464	0	0	0	0	0	0	849
11.1	58608	0	0	0	0	0	0	828
11.1	58752	0	0	0	0	0	0	801
11.1	58896	0	0	0	0	0	0	783
11.1	59040	0	0	0	0	0	0	798
11.1	59184	0	0	0	0	0	0	825
11.1	59328	0	0	0	0	0	0	801
11.1	59472	0	0	0	0	0	0	864
11.1	59616	0	0	0	0	0	0	849
11.1	59760	0	0	0	0	0	0	801
11.1	59904	0	0	0	0	0	0	759
11.1	60048	0	0	0	0	0	0	822
11.1	60192	0	0	0	0	0	0	825
11.1	60336	0	0	0	0	0	0	735
11.1	60480	0	0	0	0	0	0	822
11.1	60624	0	0	0	0	0	0	885
11.1	60768	0	0	0	0	0	0	858
11.1	60912	0	0	0	0	0	0	846
11.1	61056	0	0	0	0	0	0	780
11.1	61200	0	0	0	0	0	0	756
11.1	61344	0	0	0	0	0	0	750
11.1	61488	0	0	0	0	0	0	846
11.1	61632	0	0	0	0	0	0	807
11.1	61776	0	0	0	0	0	0	768
11.1	61920	0	0	0	0	0	0	735
11.1	62064	0	0	0	0	0	0	729
11.1	62208	0	0	0	0	0	0	705
11.1	62352	0	0	0	0	0	0	813
11.1	62496	0	0	0	0	0	0	783
11.1	62640	0	0	0	0	0	0	834
11.1	62784	0	0	0	0	0	0	807
11.1	62928	0	0	0	0	0	0	858
11.1	63072	0	0	0	0	0	0	831
11.1	63216	0	0	0	0	0	0	807
11.1	63360	0	0	0	0	0	0	849
11.1	63504	0	0	0	0	0	0	915
11.1	63648	0	0	0	0	0	0	870
11.1	63792	0	0	0	0	0	0	894
11.1	63936	0	0	0	0	0	0	882
11.1	64080	0	0	0	0	0	0	819
11.1	64224	0	0	0	0	0	0	807
11.1	64368	0	0	0	0	0	0	873
11.1	64512	0	0	0	0	0	0	792
11.1	64656	0	0	0	0	0	0	834
11.1	64800	0	0	0	0	0	0	825
11.1	64944	0	0	0	0	0	0	807
11.1	65088	0	0	0	0	0	0	876
11.1	65232	0	0	0	0	0	0	852
11.1	65376	0	0	0	0	0	0	816
11.1	65520	0	0	0	0	0	0	846
11.1	65664	0	0	0	0	0	0	816
11.1	65808	0	0	0	0	0	0	744
11.1	65952	0	0	0	0	0	0	774
11.1	66096	0	0	0	0	0	0	879
11.1	66240	0	0	0	0	0	0	819
11.1	66384	0	0	0	0	0	0	852
11.1	66528	0	0	0	0	0	0	831
11.1	66672	0	0	0	0	0	0	852
11.1	66816	0	0	0	0	0	0	861
11.1	66960	0	0	0	0	0	0	804
11.1	67104	0	0	0	0	0	0	852
11.1	67248	0	0	0	0	0	0	870
11.1	67392	0	0	0	0	0	0	834
11.1	67536	0	0	0	0	0	0	867
11.1	67680	0	0	0	0	0	0	849
11.1	67824	0	0	0	0	0	0	867
11.1	67968	0	0	0	0	0	0	843
11.1	68112	0	0	0	0	0	0	825
11.1	68256	0	0	0	0	0	0	789
11.1	68400	0	0	0	0	0	0	774
11.1	68544	0	0	0	0	0	0	798
11.1	68688	0	0	0	0	0	0	762
11.1	68832	0	0	0	0	0	0	813
11.1	68976	0	0	0	0	0	0	825
11.1	69120	0	0	0	0	0	0	780
12.3	43344	0	27	0	27	27	26.0513	1674
12.3	43488	0	22	0	22	22	22.0606	1641
12.3	43632	0	18	0	18	18	22.0606	1536
12.3	43776	0	13	0	13	13	26.0513	1596
12.3	43920	0	10	0	10	10	22.0606	1542
12.3	44064	0	9	0	9	9	22.0606	1482
12.3	44208	0	7	0	7	7	26.0513	1527
12.3	44352	0	6	0	6	6	22.0606	1587
12.3	44496	0	6	0	6	6	22.0606	1593
12.3	44640	0	5	0	5	5	11.0303	1491
12.3	44784	0	4	0	4	4	0	1428
12.3	44928	0	2	0	2	2	0	1464
12.3	45072	0	1	0	1	1	0	1443
12.3	45216	0	1	0	1	1	0	1542
12.3	45360	0	1	0	1	1	0	1470
12.3	45504	0	1	0	1	1	0	1581
12.3	45648	0	0	0	0	0	0	1614
12.3	45792	0	0	0	0	0	0	1584
12.3	45936	0	0	0	0	0	0	1632
[truncated: 33,444 more rows]
