# Supplementary material for: GEODE: an in silico tool that translates in vitro to in vivo predictions of tuberculosis antibiotic combination efficacy
Source: Front Pharmacol. 2025 Oct 17;16:1639673. doi: 10.3389/fphar.2025.1639673 (PMC12575316; doi:10.3389/fphar.2025.1639673)
Supplement: Supplementary file 2 [file Supplementaryfile4.zip › simulation_data/RMZE-ANNH-mean.csv]

exp	time	Int.Mtb.	Ext.Mtb.	repExtMtb	NonReplExt.Mtb.	TotMtb.	TotMtbInGranScaledRing	TotPethot
2.2	43344	0	18	0	18	18	105.259	984
2.2	43488	0	16	0	16	16	88.2466	993
2.2	43632	0	14	0	14	14	0	1095
2.2	43776	0	7	0	7	7	57.1489	1092
2.2	43920	0	6	0	6	6	44.1212	1080
2.2	44064	0	3	0	3	3	35.0862	1095
2.2	44208	0	2	0	2	2	22.0606	1047
2.2	44352	0	2	0	2	2	22.0606	1134
2.2	44496	0	2	0	2	2	22.0606	1170
2.2	44640	0	1	0	1	1	13.0256	1167
2.2	44784	0	1	0	1	1	11.0303	1197
2.2	44928	0	1	0	1	1	11.0303	1149
2.2	45072	0	1	0	1	1	11.0303	1068
2.2	45216	0	1	0	1	1	13.0256	1041
2.2	45360	0	0	0	0	0	0	1035
2.2	45504	0	0	0	0	0	0	1104
2.2	45648	0	0	0	0	0	0	1044
2.2	45792	0	0	0	0	0	0	1032
2.2	45936	0	0	0	0	0	0	1059
2.2	46080	0	0	0	0	0	0	1035
2.2	46224	0	0	0	0	0	0	966
2.2	46368	0	0	0	0	0	0	1014
2.2	46512	0	0	0	0	0	0	1089
2.2	46656	0	0	0	0	0	0	1026
2.2	46800	0	0	0	0	0	0	1068
2.2	46944	0	0	0	0	0	0	1041
2.2	47088	0	0	0	0	0	0	1050
2.2	47232	0	0	0	0	0	0	1056
2.2	47376	0	0	0	0	0	0	966
2.2	47520	0	0	0	0	0	0	891
2.2	47664	0	0	0	0	0	0	915
2.2	47808	0	0	0	0	0	0	984
2.2	47952	0	0	0	0	0	0	1071
2.2	48096	0	0	0	0	0	0	1110
2.2	48240	0	0	0	0	0	0	1074
2.2	48384	0	0	0	0	0	0	1011
2.2	48528	0	0	0	0	0	0	999
2.2	48672	0	0	0	0	0	0	963
2.2	48816	0	0	0	0	0	0	1044
2.2	48960	0	0	0	0	0	0	1041
2.2	49104	0	0	0	0	0	0	1026
2.2	49248	0	0	0	0	0	0	1026
2.2	49392	0	0	0	0	0	0	960
2.2	49536	0	0	0	0	0	0	1053
2.2	49680	0	0	0	0	0	0	999
2.2	49824	0	0	0	0	0	0	1005
2.2	49968	0	0	0	0	0	0	1011
2.2	50112	0	0	0	0	0	0	1065
2.2	50256	0	0	0	0	0	0	1026
2.2	50400	0	0	0	0	0	0	1080
2.2	50544	0	0	0	0	0	0	1065
2.2	50688	0	0	0	0	0	0	1098
2.2	50832	0	0	0	0	0	0	1116
2.2	50976	0	0	0	0	0	0	1080
2.2	51120	0	0	0	0	0	0	996
2.2	51264	0	0	0	0	0	0	1038
2.2	51408	0	0	0	0	0	0	1122
2.2	51552	0	0	0	0	0	0	1068
2.2	51696	0	0	0	0	0	0	900
2.2	51840	0	0	0	0	0	0	993
2.2	51984	0	0	0	0	0	0	1023
2.2	52128	0	0	0	0	0	0	1041
2.2	52272	0	0	0	0	0	0	1014
2.2	52416	0	0	0	0	0	0	1059
2.2	52560	0	0	0	0	0	0	1098
2.2	52704	0	0	0	0	0	0	1095
2.2	52848	0	0	0	0	0	0	1050
2.2	52992	0	0	0	0	0	0	1152
2.2	53136	0	0	0	0	0	0	1161
2.2	53280	0	0	0	0	0	0	1128
2.2	53424	0	0	0	0	0	0	1059
2.2	53568	0	0	0	0	0	0	1062
2.2	53712	0	0	0	0	0	0	1083
2.2	53856	0	0	0	0	0	0	993
2.2	54000	0	0	0	0	0	0	1098
2.2	54144	0	0	0	0	0	0	996
2.2	54288	0	0	0	0	0	0	1047
2.2	54432	0	0	0	0	0	0	1041
2.2	54576	0	0	0	0	0	0	1044
2.2	54720	0	0	0	0	0	0	1104
2.2	54864	0	0	0	0	0	0	1107
2.2	55008	0	0	0	0	0	0	1092
2.2	55152	0	0	0	0	0	0	1098
2.2	55296	0	0	0	0	0	0	1077
2.2	55440	0	0	0	0	0	0	1023
2.2	55584	0	0	0	0	0	0	1101
2.2	55728	0	0	0	0	0	0	1212
2.2	55872	0	0	0	0	0	0	1080
2.2	56016	0	0	0	0	0	0	1098
2.2	56160	0	0	0	0	0	0	1098
2.2	56304	0	0	0	0	0	0	1074
2.2	56448	0	0	0	0	0	0	954
2.2	56592	0	0	0	0	0	0	1062
2.2	56736	0	0	0	0	0	0	1041
2.2	56880	0	0	0	0	0	0	1074
2.2	57024	0	0	0	0	0	0	1017
2.2	57168	0	0	0	0	0	0	1044
2.2	57312	0	0	0	0	0	0	1053
2.2	57456	0	0	0	0	0	0	1077
2.2	57600	0	0	0	0	0	0	1077
2.2	57744	0	0	0	0	0	0	1074
2.2	57888	0	0	0	0	0	0	1041
2.2	58032	0	0	0	0	0	0	1074
2.2	58176	0	0	0	0	0	0	993
2.2	58320	0	0	0	0	0	0	1062
2.2	58464	0	0	0	0	0	0	1125
2.2	58608	0	0	0	0	0	0	1035
2.2	58752	0	0	0	0	0	0	978
2.2	58896	0	0	0	0	0	0	930
2.2	59040	0	0	0	0	0	0	990
2.2	59184	0	0	0	0	0	0	1047
2.2	59328	0	0	0	0	0	0	1089
2.2	59472	0	0	0	0	0	0	1038
2.2	59616	0	0	0	0	0	0	1014
2.2	59760	0	0	0	0	0	0	1017
2.2	59904	0	0	0	0	0	0	1104
2.2	60048	0	0	0	0	0	0	1152
2.2	60192	0	0	0	0	0	0	1032
2.2	60336	0	0	0	0	0	0	1053
2.2	60480	0	0	0	0	0	0	1035
2.2	60624	0	0	0	0	0	0	1065
2.2	60768	0	0	0	0	0	0	1077
2.2	60912	0	0	0	0	0	0	1020
2.2	61056	0	0	0	0	0	0	1059
2.2	61200	0	0	0	0	0	0	1047
2.2	61344	0	0	0	0	0	0	1002
2.2	61488	0	0	0	0	0	0	1137
2.2	61632	0	0	0	0	0	0	1059
2.2	61776	0	0	0	0	0	0	1041
2.2	61920	0	0	0	0	0	0	1038
2.2	62064	0	0	0	0	0	0	1056
2.2	62208	0	0	0	0	0	0	1080
2.2	62352	0	0	0	0	0	0	966
2.2	62496	0	0	0	0	0	0	999
2.2	62640	0	0	0	0	0	0	972
2.2	62784	0	0	0	0	0	0	999
2.2	62928	0	0	0	0	0	0	987
2.2	63072	0	0	0	0	0	0	987
2.2	63216	0	0	0	0	0	0	975
2.2	63360	0	0	0	0	0	0	978
2.2	63504	0	0	0	0	0	0	1017
2.2	63648	0	0	0	0	0	0	996
2.2	63792	0	0	0	0	0	0	1059
2.2	63936	0	0	0	0	0	0	1026
2.2	64080	0	0	0	0	0	0	1095
2.2	64224	0	0	0	0	0	0	1035
2.2	64368	0	0	0	0	0	0	999
2.2	64512	0	0	0	0	0	0	1080
2.2	64656	0	0	0	0	0	0	1062
2.2	64800	0	0	0	0	0	0	1089
2.2	64944	0	0	0	0	0	0	990
2.2	65088	0	0	0	0	0	0	957
2.2	65232	0	0	0	0	0	0	1014
2.2	65376	0	0	0	0	0	0	1056
2.2	65520	0	0	0	0	0	0	1011
2.2	65664	0	0	0	0	0	0	1002
2.2	65808	0	0	0	0	0	0	1017
2.2	65952	0	0	0	0	0	0	984
2.2	66096	0	0	0	0	0	0	987
2.2	66240	0	0	0	0	0	0	945
2.2	66384	0	0	0	0	0	0	936
2.2	66528	0	0	0	0	0	0	1011
2.2	66672	0	0	0	0	0	0	1056
2.2	66816	0	0	0	0	0	0	1035
2.2	66960	0	0	0	0	0	0	993
2.2	67104	0	0	0	0	0	0	1002
2.2	67248	0	0	0	0	0	0	999
2.2	67392	0	0	0	0	0	0	1020
2.2	67536	0	0	0	0	0	0	1014
2.2	67680	0	0	0	0	0	0	1005
2.2	67824	0	0	0	0	0	0	1041
2.2	67968	0	0	0	0	0	0	1077
2.2	68112	0	0	0	0	0	0	1041
2.2	68256	0	0	0	0	0	0	1059
2.2	68400	0	0	0	0	0	0	1050
2.2	68544	0	0	0	0	0	0	1107
2.2	68688	0	0	0	0	0	0	1203
2.2	68832	0	0	0	0	0	0	1146
2.2	68976	0	0	0	0	0	0	1107
2.2	69120	0	0	0	0	0	0	1026
3.2	43344	0	366	0	366	366	3135.41	3183
3.2	43488	0	355	0	355	355	2959.83	3303
3.2	43632	0	336	0	336	336	2753.62	3261
3.2	43776	0	318	0	318	318	2576.01	3246
3.2	43920	0	311	0	311	311	2520.58	3084
3.2	44064	0	297	0	297	297	2472.38	3138
3.2	44208	0	285	0	285	285	2349.91	3171
3.2	44352	0	262	0	262	262	2046.85	3204
3.2	44496	0	251	0	251	251	2031.33	3180
3.2	44640	0	234	0	234	234	1844.72	3087
3.2	44784	0	224	0	224	224	1765.47	3093
3.2	44928	0	205	0	205	205	1603.81	3171
3.2	45072	0	200	0	200	200	1589.9	3168
3.2	45216	0	187	0	187	187	1463.69	3228
3.2	45360	0	175	0	175	175	1388.1	3273
3.2	45504	0	159	0	159	159	1222.86	3318
3.2	45648	0	147	0	147	147	1127.01	3573
3.2	45792	0	133	0	133	133	997.141	3324
3.2	45936	0	120	0	120	120	917.505	3459
3.2	46080	0	107	0	107	107	816.768	3411
3.2	46224	0	99	0	99	99	758.076	3243
3.2	46368	0	87	0	87	87	634.717	3159
3.2	46512	0	79	0	79	79	564.324	3069
3.2	46656	0	66	0	66	66	425.928	3201
3.2	46800	0	54	0	54	54	340.502	3237
3.2	46944	0	41	0	41	41	299.938	3240
3.2	47088	0	25	0	25	25	154.909	3132
3.2	47232	0	20	0	20	20	136.4	3183
3.2	47376	0	16	0	16	16	103.913	3117
3.2	47520	0	12	0	12	12	71.7317	3183
3.2	47664	0	7	0	7	7	53.8435	3306
3.2	47808	0	3	0	3	3	9.71429	3183
3.2	47952	0	2	0	2	2	2.66667	3207
3.2	48096	0	1	0	1	1	1.33333	3261
3.2	48240	0	1	0	1	1	1.33333	3099
3.2	48384	0	1	0	1	1	1.33333	3075
3.2	48528	0	0	0	0	0	0	3204
3.2	48672	0	0	0	0	0	0	3120
3.2	48816	0	0	0	0	0	0	3192
3.2	48960	0	0	0	0	0	0	3102
3.2	49104	0	0	0	0	0	0	3147
3.2	49248	0	0	0	0	0	0	3216
3.2	49392	0	0	0	0	0	0	3156
3.2	49536	0	0	0	0	0	0	3111
3.2	49680	0	0	0	0	0	0	3120
3.2	49824	0	0	0	0	0	0	3183
3.2	49968	0	0	0	0	0	0	3156
3.2	50112	0	0	0	0	0	0	3156
3.2	50256	0	0	0	0	0	0	3111
3.2	50400	0	0	0	0	0	0	2931
3.2	50544	0	0	0	0	0	0	3045
3.2	50688	0	0	0	0	0	0	3045
3.2	50832	0	0	0	0	0	0	3138
3.2	50976	0	0	0	0	0	0	3048
3.2	51120	0	0	0	0	0	0	3054
3.2	51264	0	0	0	0	0	0	3123
3.2	51408	0	0	0	0	0	0	3198
3.2	51552	0	0	0	0	0	0	3174
3.2	51696	0	0	0	0	0	0	3090
3.2	51840	0	0	0	0	0	0	3174
3.2	51984	0	0	0	0	0	0	3093
3.2	52128	0	0	0	0	0	0	3129
3.2	52272	0	0	0	0	0	0	3108
3.2	52416	0	0	0	0	0	0	3117
3.2	52560	0	0	0	0	0	0	3099
3.2	52704	0	0	0	0	0	0	3027
3.2	52848	0	0	0	0	0	0	3087
3.2	52992	0	0	0	0	0	0	3084
3.2	53136	0	0	0	0	0	0	3108
3.2	53280	0	0	0	0	0	0	3138
3.2	53424	0	0	0	0	0	0	3045
3.2	53568	0	0	0	0	0	0	3063
3.2	53712	0	0	0	0	0	0	3123
3.2	53856	0	0	0	0	0	0	3051
3.2	54000	0	0	0	0	0	0	3063
3.2	54144	0	0	0	0	0	0	3132
3.2	54288	0	0	0	0	0	0	3105
3.2	54432	0	0	0	0	0	0	3126
3.2	54576	0	0	0	0	0	0	3081
3.2	54720	0	0	0	0	0	0	3168
3.2	54864	0	0	0	0	0	0	3099
3.2	55008	0	0	0	0	0	0	3129
3.2	55152	0	0	0	0	0	0	3159
3.2	55296	0	0	0	0	0	0	3207
3.2	55440	0	0	0	0	0	0	3207
3.2	55584	0	0	0	0	0	0	3204
3.2	55728	0	0	0	0	0	0	3150
3.2	55872	0	0	0	0	0	0	3171
3.2	56016	0	0	0	0	0	0	3228
3.2	56160	0	0	0	0	0	0	3189
3.2	56304	0	0	0	0	0	0	3150
3.2	56448	0	0	0	0	0	0	3294
3.2	56592	0	0	0	0	0	0	3114
3.2	56736	0	0	0	0	0	0	3210
3.2	56880	0	0	0	0	0	0	3198
3.2	57024	0	0	0	0	0	0	3231
3.2	57168	0	0	0	0	0	0	3099
3.2	57312	0	0	0	0	0	0	3144
3.2	57456	0	0	0	0	0	0	3042
3.2	57600	0	0	0	0	0	0	3033
3.2	57744	0	0	0	0	0	0	3249
3.2	57888	0	0	0	0	0	0	3153
3.2	58032	0	0	0	0	0	0	3048
3.2	58176	0	0	0	0	0	0	3021
3.2	58320	0	0	0	0	0	0	3132
3.2	58464	0	0	0	0	0	0	3228
3.2	58608	0	0	0	0	0	0	3114
3.2	58752	0	0	0	0	0	0	3138
3.2	58896	0	0	0	0	0	0	3087
3.2	59040	0	0	0	0	0	0	3018
3.2	59184	0	0	0	0	0	0	3069
3.2	59328	0	0	0	0	0	0	3168
3.2	59472	0	0	0	0	0	0	3135
3.2	59616	0	0	0	0	0	0	3135
3.2	59760	0	0	0	0	0	0	3177
3.2	59904	0	0	0	0	0	0	3165
3.2	60048	0	0	0	0	0	0	3189
3.2	60192	0	0	0	0	0	0	3171
3.2	60336	0	0	0	0	0	0	3129
3.2	60480	0	0	0	0	0	0	3234
3.2	60624	0	0	0	0	0	0	3219
3.2	60768	0	0	0	0	0	0	3201
3.2	60912	0	0	0	0	0	0	3111
3.2	61056	0	0	0	0	0	0	3048
3.2	61200	0	0	0	0	0	0	3237
3.2	61344	0	0	0	0	0	0	3111
3.2	61488	0	0	0	0	0	0	3039
3.2	61632	0	0	0	0	0	0	3150
3.2	61776	0	0	0	0	0	0	3009
3.2	61920	0	0	0	0	0	0	3081
3.2	62064	0	0	0	0	0	0	3063
3.2	62208	0	0	0	0	0	0	3036
3.2	62352	0	0	0	0	0	0	3078
3.2	62496	0	0	0	0	0	0	3096
3.2	62640	0	0	0	0	0	0	3285
3.2	62784	0	0	0	0	0	0	3177
3.2	62928	0	0	0	0	0	0	3201
3.2	63072	0	0	0	0	0	0	3240
3.2	63216	0	0	0	0	0	0	3174
3.2	63360	0	0	0	0	0	0	3105
3.2	63504	0	0	0	0	0	0	3129
3.2	63648	0	0	0	0	0	0	3135
3.2	63792	0	0	0	0	0	0	3267
3.2	63936	0	0	0	0	0	0	3177
3.2	64080	0	0	0	0	0	0	3078
3.2	64224	0	0	0	0	0	0	3027
3.2	64368	0	0	0	0	0	0	3072
3.2	64512	0	0	0	0	0	0	3165
3.2	64656	0	0	0	0	0	0	3234
3.2	64800	0	0	0	0	0	0	3060
3.2	64944	0	0	0	0	0	0	2991
3.2	65088	0	0	0	0	0	0	3120
3.2	65232	0	0	0	0	0	0	3150
3.2	65376	0	0	0	0	0	0	3027
3.2	65520	0	0	0	0	0	0	3192
3.2	65664	0	0	0	0	0	0	3102
3.2	65808	0	0	0	0	0	0	3123
3.2	65952	0	0	0	0	0	0	3117
3.2	66096	0	0	0	0	0	0	3042
3.2	66240	0	0	0	0	0	0	3087
3.2	66384	0	0	0	0	0	0	3075
3.2	66528	0	0	0	0	0	0	3174
3.2	66672	0	0	0	0	0	0	3069
3.2	66816	0	0	0	0	0	0	3150
3.2	66960	0	0	0	0	0	0	3171
3.2	67104	0	0	0	0	0	0	2997
3.2	67248	0	0	0	0	0	0	3054
3.2	67392	0	0	0	0	0	0	3111
3.2	67536	0	0	0	0	0	0	3150
3.2	67680	0	0	0	0	0	0	3138
3.2	67824	0	0	0	0	0	0	2958
3.2	67968	0	0	0	0	0	0	3045
3.2	68112	0	0	0	0	0	0	3096
3.2	68256	0	0	0	0	0	0	3078
3.2	68400	0	0	0	0	0	0	3099
3.2	68544	0	0	0	0	0	0	3081
3.2	68688	0	0	0	0	0	0	3231
3.2	68832	0	0	0	0	0	0	3123
3.2	68976	0	0	0	0	0	0	3120
3.2	69120	0	0	0	0	0	0	2991
4.1	43344	0	51	0	51	51	477.521	2337
4.1	43488	0	48	0	48	48	181.224	2583
4.1	43632	0	44	0	44	44	181.224	2532
4.1	43776	0	40	0	40	40	165.245	2520
4.1	43920	0	36	0	36	36	366.446	2493
4.1	44064	0	32	0	32	32	151.179	2388
4.1	44208	0	29	0	29	29	231.245	2256
4.1	44352	0	24	0	24	24	105.156	2097
4.1	44496	0	18	0	18	18	215.266	2082
4.1	44640	0	14	0	14	14	77.1085	2058
4.1	44784	0	12	0	12	12	43.0701	2022
4.1	44928	0	6	0	6	6	47.0641	2157
4.1	45072	0	4	0	4	4	53.0573	2154
4.1	45216	0	4	0	4	4	13.0256	1980
4.1	45360	0	2	0	2	2	19.0175	2025
4.1	45504	0	2	0	2	2	19.0175	1998
4.1	45648	0	2	0	2	2	0	2070
4.1	45792	0	0	0	0	0	0	2142
4.1	45936	0	0	0	0	0	0	2196
4.1	46080	0	0	0	0	0	0	2127
4.1	46224	0	0	0	0	0	0	2100
4.1	46368	0	0	0	0	0	0	2049
4.1	46512	0	0	0	0	0	0	2010
4.1	46656	0	0	0	0	0	0	2043
4.1	46800	0	0	0	0	0	0	2070
4.1	46944	0	0	0	0	0	0	2061
4.1	47088	0	0	0	0	0	0	2157
4.1	47232	0	0	0	0	0	0	2139
4.1	47376	0	0	0	0	0	0	1968
4.1	47520	0	0	0	0	0	0	2100
4.1	47664	0	0	0	0	0	0	2064
4.1	47808	0	0	0	0	0	0	2214
4.1	47952	0	0	0	0	0	0	2241
4.1	48096	0	0	0	0	0	0	2154
4.1	48240	0	0	0	0	0	0	2160
4.1	48384	0	0	0	0	0	0	2115
4.1	48528	0	0	0	0	0	0	1968
4.1	48672	0	0	0	0	0	0	2076
4.1	48816	0	0	0	0	0	0	2199
4.1	48960	0	0	0	0	0	0	2127
4.1	49104	0	0	0	0	0	0	2136
4.1	49248	0	0	0	0	0	0	2196
4.1	49392	0	0	0	0	0	0	2181
4.1	49536	0	0	0	0	0	0	2088
4.1	49680	0	0	0	0	0	0	2004
4.1	49824	0	0	0	0	0	0	2106
4.1	49968	0	0	0	0	0	0	2178
4.1	50112	0	0	0	0	0	0	2103
4.1	50256	0	0	0	0	0	0	2118
4.1	50400	0	0	0	0	0	0	2109
4.1	50544	0	0	0	0	0	0	2172
4.1	50688	0	0	0	0	0	0	2070
4.1	50832	0	0	0	0	0	0	2091
4.1	50976	0	0	0	0	0	0	2073
4.1	51120	0	0	0	0	0	0	1986
4.1	51264	0	0	0	0	0	0	2172
4.1	51408	0	0	0	0	0	0	2103
4.1	51552	0	0	0	0	0	0	2067
4.1	51696	0	0	0	0	0	0	1962
4.1	51840	0	0	0	0	0	0	2118
4.1	51984	0	0	0	0	0	0	2235
4.1	52128	0	0	0	0	0	0	2223
4.1	52272	0	0	0	0	0	0	2088
4.1	52416	0	0	0	0	0	0	2178
4.1	52560	0	0	0	0	0	0	2121
4.1	52704	0	0	0	0	0	0	2052
4.1	52848	0	0	0	0	0	0	2148
4.1	52992	0	0	0	0	0	0	2142
4.1	53136	0	0	0	0	0	0	2079
4.1	53280	0	0	0	0	0	0	2076
4.1	53424	0	0	0	0	0	0	2094
4.1	53568	0	0	0	0	0	0	2058
4.1	53712	0	0	0	0	0	0	1974
4.1	53856	0	0	0	0	0	0	2154
4.1	54000	0	0	0	0	0	0	2166
4.1	54144	0	0	0	0	0	0	2211
4.1	54288	0	0	0	0	0	0	2307
4.1	54432	0	0	0	0	0	0	2244
4.1	54576	0	0	0	0	0	0	2178
4.1	54720	0	0	0	0	0	0	2202
4.1	54864	0	0	0	0	0	0	2163
4.1	55008	0	0	0	0	0	0	2178
4.1	55152	0	0	0	0	0	0	2181
4.1	55296	0	0	0	0	0	0	2142
4.1	55440	0	0	0	0	0	0	2196
4.1	55584	0	0	0	0	0	0	2157
4.1	55728	0	0	0	0	0	0	2181
4.1	55872	0	0	0	0	0	0	2121
4.1	56016	0	0	0	0	0	0	2133
4.1	56160	0	0	0	0	0	0	2085
4.1	56304	0	0	0	0	0	0	2100
4.1	56448	0	0	0	0	0	0	2253
4.1	56592	0	0	0	0	0	0	2238
4.1	56736	0	0	0	0	0	0	2133
4.1	56880	0	0	0	0	0	0	2172
4.1	57024	0	0	0	0	0	0	2211
4.1	57168	0	0	0	0	0	0	2199
4.1	57312	0	0	0	0	0	0	2253
4.1	57456	0	0	0	0	0	0	2184
4.1	57600	0	0	0	0	0	0	2049
4.1	57744	0	0	0	0	0	0	2184
4.1	57888	0	0	0	0	0	0	2199
4.1	58032	0	0	0	0	0	0	2196
4.1	58176	0	0	0	0	0	0	2259
4.1	58320	0	0	0	0	0	0	2376
4.1	58464	0	0	0	0	0	0	2157
4.1	58608	0	0	0	0	0	0	2064
4.1	58752	0	0	0	0	0	0	2070
4.1	58896	0	0	0	0	0	0	2082
4.1	59040	0	0	0	0	0	0	2139
4.1	59184	0	0	0	0	0	0	2049
4.1	59328	0	0	0	0	0	0	2145
4.1	59472	0	0	0	0	0	0	2175
4.1	59616	0	0	0	0	0	0	2229
4.1	59760	0	0	0	0	0	0	2208
4.1	59904	0	0	0	0	0	0	2175
4.1	60048	0	0	0	0	0	0	2106
4.1	60192	0	0	0	0	0	0	2073
4.1	60336	0	0	0	0	0	0	2250
4.1	60480	0	0	0	0	0	0	2175
4.1	60624	0	0	0	0	0	0	2127
4.1	60768	0	0	0	0	0	0	2163
4.1	60912	0	0	0	0	0	0	2004
4.1	61056	0	0	0	0	0	0	1986
4.1	61200	0	0	0	0	0	0	2061
4.1	61344	0	0	0	0	0	0	2157
4.1	61488	0	0	0	0	0	0	2190
4.1	61632	0	0	0	0	0	0	2028
4.1	61776	0	0	0	0	0	0	2109
4.1	61920	0	0	0	0	0	0	2076
4.1	62064	0	0	0	0	0	0	2202
4.1	62208	0	0	0	0	0	0	2130
4.1	62352	0	0	0	0	0	0	2067
4.1	62496	0	0	0	0	0	0	2169
4.1	62640	0	0	0	0	0	0	2199
4.1	62784	0	0	0	0	0	0	2106
4.1	62928	0	0	0	0	0	0	2166
4.1	63072	0	0	0	0	0	0	2226
4.1	63216	0	0	0	0	0	0	2133
4.1	63360	0	0	0	0	0	0	2190
4.1	63504	0	0	0	0	0	0	2175
4.1	63648	0	0	0	0	0	0	2136
4.1	63792	0	0	0	0	0	0	1992
4.1	63936	0	0	0	0	0	0	2010
4.1	64080	0	0	0	0	0	0	2055
4.1	64224	0	0	0	0	0	0	2028
4.1	64368	0	0	0	0	0	0	2238
4.1	64512	0	0	0	0	0	0	2166
4.1	64656	0	0	0	0	0	0	2268
4.1	64800	0	0	0	0	0	0	2091
4.1	64944	0	0	0	0	0	0	2088
4.1	65088	0	0	0	0	0	0	2046
4.1	65232	0	0	0	0	0	0	2007
4.1	65376	0	0	0	0	0	0	2088
4.1	65520	0	0	0	0	0	0	2163
4.1	65664	0	0	0	0	0	0	2232
4.1	65808	0	0	0	0	0	0	2169
4.1	65952	0	0	0	0	0	0	2202
4.1	66096	0	0	0	0	0	0	2139
4.1	66240	0	0	0	0	0	0	2058
4.1	66384	0	0	0	0	0	0	2127
4.1	66528	0	0	0	0	0	0	2076
4.1	66672	0	0	0	0	0	0	2061
4.1	66816	0	0	0	0	0	0	2058
4.1	66960	0	0	0	0	0	0	2124
4.1	67104	0	0	0	0	0	0	2202
4.1	67248	0	0	0	0	0	0	2109
4.1	67392	0	0	0	0	0	0	2013
4.1	67536	0	0	0	0	0	0	1929
4.1	67680	0	0	0	0	0	0	2046
4.1	67824	0	0	0	0	0	0	2013
4.1	67968	0	0	0	0	0	0	2079
4.1	68112	0	0	0	0	0	0	2058
4.1	68256	0	0	0	0	0	0	2064
4.1	68400	0	0	0	0	0	0	2064
4.1	68544	0	0	0	0	0	0	2064
4.1	68688	0	0	0	0	0	0	2097
4.1	68832	0	0	0	0	0	0	2007
4.1	68976	0	0	0	0	0	0	1893
4.1	69120	0	0	0	0	0	0	1920
4.2	43344	0	29	0	29	29	153.272	1992
4.2	43488	0	28	0	28	28	82.1495	1968
4.2	43632	0	26	0	26	26	186.352	1932
4.2	43776	0	21	0	21	21	159.255	1923
4.2	43920	0	15	0	15	15	94.1289	1965
4.2	44064	0	14	0	14	14	90.1333	1962
4.2	44208	0	12	0	12	12	37.0816	1968
4.2	44352	0	9	0	9	9	75.1111	2082
4.2	44496	0	7	0	7	7	13.0256	1866
4.2	44640	0	3	0	3	3	28.0479	1917
4.2	44784	0	1	0	1	1	0	1941
4.2	44928	0	0	0	0	0	0	1992
4.2	45072	0	0	0	0	0	0	2055
4.2	45216	0	0	0	0	0	0	2094
4.2	45360	0	0	0	0	0	0	1938
4.2	45504	0	0	0	0	0	0	1902
4.2	45648	0	0	0	0	0	0	1947
4.2	45792	0	0	0	0	0	0	1938
4.2	45936	0	0	0	0	0	0	2007
4.2	46080	0	0	0	0	0	0	1824
4.2	46224	0	0	0	0	0	0	1755
4.2	46368	0	0	0	0	0	0	1809
4.2	46512	0	0	0	0	0	0	1848
4.2	46656	0	0	0	0	0	0	1788
4.2	46800	0	0	0	0	0	0	1758
4.2	46944	0	0	0	0	0	0	1905
4.2	47088	0	0	0	0	0	0	1854
4.2	47232	0	0	0	0	0	0	1845
4.2	47376	0	0	0	0	0	0	1920
4.2	47520	0	0	0	0	0	0	2043
4.2	47664	0	0	0	0	0	0	1953
4.2	47808	0	0	0	0	0	0	1929
4.2	47952	0	0	0	0	0	0	1896
4.2	48096	0	0	0	0	0	0	1923
4.2	48240	0	0	0	0	0	0	1914
4.2	48384	0	0	0	0	0	0	1839
4.2	48528	0	0	0	0	0	0	1758
4.2	48672	0	0	0	0	0	0	1845
4.2	48816	0	0	0	0	0	0	1785
4.2	48960	0	0	0	0	0	0	1917
4.2	49104	0	0	0	0	0	0	1920
4.2	49248	0	0	0	0	0	0	1875
4.2	49392	0	0	0	0	0	0	1881
4.2	49536	0	0	0	0	0	0	1917
4.2	49680	0	0	0	0	0	0	1797
4.2	49824	0	0	0	0	0	0	1920
4.2	49968	0	0	0	0	0	0	1848
4.2	50112	0	0	0	0	0	0	1848
4.2	50256	0	0	0	0	0	0	1926
4.2	50400	0	0	0	0	0	0	1971
4.2	50544	0	0	0	0	0	0	1971
4.2	50688	0	0	0	0	0	0	1914
4.2	50832	0	0	0	0	0	0	1917
4.2	50976	0	0	0	0	0	0	1902
4.2	51120	0	0	0	0	0	0	1911
4.2	51264	0	0	0	0	0	0	1884
4.2	51408	0	0	0	0	0	0	1878
4.2	51552	0	0	0	0	0	0	1857
4.2	51696	0	0	0	0	0	0	1788
4.2	51840	0	0	0	0	0	0	1824
4.2	51984	0	0	0	0	0	0	1860
4.2	52128	0	0	0	0	0	0	1827
4.2	52272	0	0	0	0	0	0	1815
4.2	52416	0	0	0	0	0	0	1833
4.2	52560	0	0	0	0	0	0	1893
4.2	52704	0	0	0	0	0	0	2007
4.2	52848	0	0	0	0	0	0	1890
4.2	52992	0	0	0	0	0	0	1896
4.2	53136	0	0	0	0	0	0	1899
4.2	53280	0	0	0	0	0	0	1887
4.2	53424	0	0	0	0	0	0	1824
4.2	53568	0	0	0	0	0	0	1812
4.2	53712	0	0	0	0	0	0	1935
4.2	53856	0	0	0	0	0	0	1956
4.2	54000	0	0	0	0	0	0	1887
4.2	54144	0	0	0	0	0	0	1878
4.2	54288	0	0	0	0	0	0	2034
4.2	54432	0	0	0	0	0	0	1965
4.2	54576	0	0	0	0	0	0	1914
4.2	54720	0	0	0	0	0	0	1959
4.2	54864	0	0	0	0	0	0	1959
4.2	55008	0	0	0	0	0	0	1875
4.2	55152	0	0	0	0	0	0	1893
4.2	55296	0	0	0	0	0	0	2157
4.2	55440	0	0	0	0	0	0	2037
4.2	55584	0	0	0	0	0	0	1875
4.2	55728	0	0	0	0	0	0	1887
4.2	55872	0	0	0	0	0	0	1959
4.2	56016	0	0	0	0	0	0	1923
4.2	56160	0	0	0	0	0	0	1806
4.2	56304	0	0	0	0	0	0	1773
4.2	56448	0	0	0	0	0	0	1857
4.2	56592	0	0	0	0	0	0	1926
4.2	56736	0	0	0	0	0	0	1875
4.2	56880	0	0	0	0	0	0	2007
4.2	57024	0	0	0	0	0	0	2076
4.2	57168	0	0	0	0	0	0	1971
4.2	57312	0	0	0	0	0	0	1956
4.2	57456	0	0	0	0	0	0	1923
4.2	57600	0	0	0	0	0	0	1941
4.2	57744	0	0	0	0	0	0	1941
4.2	57888	0	0	0	0	0	0	1959
4.2	58032	0	0	0	0	0	0	1944
4.2	58176	0	0	0	0	0	0	1953
4.2	58320	0	0	0	0	0	0	1890
4.2	58464	0	0	0	0	0	0	1821
4.2	58608	0	0	0	0	0	0	1866
4.2	58752	0	0	0	0	0	0	1866
4.2	58896	0	0	0	0	0	0	1827
4.2	59040	0	0	0	0	0	0	1941
4.2	59184	0	0	0	0	0	0	1917
4.2	59328	0	0	0	0	0	0	1908
4.2	59472	0	0	0	0	0	0	1812
4.2	59616	0	0	0	0	0	0	1809
4.2	59760	0	0	0	0	0	0	1767
4.2	59904	0	0	0	0	0	0	1929
4.2	60048	0	0	0	0	0	0	1959
4.2	60192	0	0	0	0	0	0	1905
4.2	60336	0	0	0	0	0	0	1872
4.2	60480	0	0	0	0	0	0	1854
4.2	60624	0	0	0	0	0	0	1851
4.2	60768	0	0	0	0	0	0	1866
4.2	60912	0	0	0	0	0	0	1905
4.2	61056	0	0	0	0	0	0	1803
4.2	61200	0	0	0	0	0	0	1869
4.2	61344	0	0	0	0	0	0	1881
4.2	61488	0	0	0	0	0	0	1899
4.2	61632	0	0	0	0	0	0	1980
4.2	61776	0	0	0	0	0	0	1938
4.2	61920	0	0	0	0	0	0	1920
4.2	62064	0	0	0	0	0	0	1893
4.2	62208	0	0	0	0	0	0	1863
4.2	62352	0	0	0	0	0	0	1854
4.2	62496	0	0	0	0	0	0	1797
4.2	62640	0	0	0	0	0	0	1764
4.2	62784	0	0	0	0	0	0	1749
4.2	62928	0	0	0	0	0	0	1743
4.2	63072	0	0	0	0	0	0	1878
4.2	63216	0	0	0	0	0	0	1920
4.2	63360	0	0	0	0	0	0	1887
4.2	63504	0	0	0	0	0	0	1773
4.2	63648	0	0	0	0	0	0	1869
4.2	63792	0	0	0	0	0	0	1776
4.2	63936	0	0	0	0	0	0	1839
4.2	64080	0	0	0	0	0	0	1848
4.2	64224	0	0	0	0	0	0	1896
4.2	64368	0	0	0	0	0	0	1866
4.2	64512	0	0	0	0	0	0	1938
4.2	64656	0	0	0	0	0	0	1947
4.2	64800	0	0	0	0	0	0	1878
4.2	64944	0	0	0	0	0	0	1965
4.2	65088	0	0	0	0	0	0	1962
4.2	65232	0	0	0	0	0	0	1887
4.2	65376	0	0	0	0	0	0	1848
4.2	65520	0	0	0	0	0	0	1836
4.2	65664	0	0	0	0	0	0	1881
4.2	65808	0	0	0	0	0	0	1887
4.2	65952	0	0	0	0	0	0	1848
4.2	66096	0	0	0	0	0	0	1914
4.2	66240	0	0	0	0	0	0	1851
4.2	66384	0	0	0	0	0	0	1911
4.2	66528	0	0	0	0	0	0	1953
4.2	66672	0	0	0	0	0	0	1866
4.2	66816	0	0	0	0	0	0	1902
4.2	66960	0	0	0	0	0	0	1806
4.2	67104	0	0	0	0	0	0	1776
4.2	67248	0	0	0	0	0	0	1926
4.2	67392	0	0	0	0	0	0	1887
4.2	67536	0	0	0	0	0	0	1923
4.2	67680	0	0	0	0	0	0	1977
4.2	67824	0	0	0	0	0	0	1905
4.2	67968	0	0	0	0	0	0	1938
4.2	68112	0	0	0	0	0	0	2073
4.2	68256	0	0	0	0	0	0	2016
4.2	68400	0	0	0	0	0	0	1821
4.2	68544	0	0	0	0	0	0	1947
4.2	68688	0	0	0	0	0	0	1905
4.2	68832	0	0	0	0	0	0	1863
4.2	68976	0	0	0	0	0	0	1929
4.2	69120	0	0	0	0	0	0	1977
5.1	43344	0	66	0	66	66	1.33333	4134
5.1	43488	0	61	0	61	61	3.11111	4170
5.1	43632	0	56	0	56	56	1.33333	4173
5.1	43776	0	49	0	49	49	3.11111	4206
5.1	43920	0	46	0	46	46	1.33333	4206
5.1	44064	0	43	0	43	43	3.11111	4125
5.1	44208	0	38	0	38	38	1.33333	4173
5.1	44352	0	31	0	31	31	1.33333	4113
5.1	44496	0	26	0	26	26	3.11111	4215
5.1	44640	0	20	0	20	20	0	4080
5.1	44784	0	17	0	17	17	0	4161
5.1	44928	0	11	0	11	11	0	4026
5.1	45072	0	9	0	9	9	0	4110
5.1	45216	0	7	0	7	7	0	4056
5.1	45360	0	5	0	5	5	0	4065
5.1	45504	0	4	0	4	4	0	3984
5.1	45648	0	4	0	4	4	0	3813
5.1	45792	0	1	0	1	1	0	3939
5.1	45936	0	1	0	1	1	0	3945
5.1	46080	0	1	0	1	1	0	3990
5.1	46224	0	1	0	1	1	0	3966
5.1	46368	0	1	0	1	1	0	4032
5.1	46512	0	0	0	0	0	0	3882
5.1	46656	0	0	0	0	0	0	3927
5.1	46800	0	0	0	0	0	0	4071
5.1	46944	0	0	0	0	0	0	4179
5.1	47088	0	0	0	0	0	0	4215
5.1	47232	0	0	0	0	0	0	4098
5.1	47376	0	0	0	0	0	0	4086
5.1	47520	0	0	0	0	0	0	4050
5.1	47664	0	0	0	0	0	0	4038
5.1	47808	0	0	0	0	0	0	4056
5.1	47952	0	0	0	0	0	0	3915
5.1	48096	0	0	0	0	0	0	3969
5.1	48240	0	0	0	0	0	0	4065
5.1	48384	0	0	0	0	0	0	4092
5.1	48528	0	0	0	0	0	0	4164
5.1	48672	0	0	0	0	0	0	4098
5.1	48816	0	0	0	0	0	0	4026
5.1	48960	0	0	0	0	0	0	3981
5.1	49104	0	0	0	0	0	0	4026
5.1	49248	0	0	0	0	0	0	3795
5.1	49392	0	0	0	0	0	0	3888
5.1	49536	0	0	0	0	0	0	4008
5.1	49680	0	0	0	0	0	0	4182
5.1	49824	0	0	0	0	0	0	4071
5.1	49968	0	0	0	0	0	0	4002
5.1	50112	0	0	0	0	0	0	3939
5.1	50256	0	0	0	0	0	0	4035
5.1	50400	0	0	0	0	0	0	3936
5.1	50544	0	0	0	0	0	0	3930
5.1	50688	0	0	0	0	0	0	3924
5.1	50832	0	0	0	0	0	0	3912
5.1	50976	0	0	0	0	0	0	3948
5.1	51120	0	0	0	0	0	0	3861
5.1	51264	0	0	0	0	0	0	4101
5.1	51408	0	0	0	0	0	0	4122
5.1	51552	0	0	0	0	0	0	4047
5.1	51696	0	0	0	0	0	0	3969
5.1	51840	0	0	0	0	0	0	3891
5.1	51984	0	0	0	0	0	0	3888
5.1	52128	0	0	0	0	0	0	3906
5.1	52272	0	0	0	0	0	0	3927
5.1	52416	0	0	0	0	0	0	4017
5.1	52560	0	0	0	0	0	0	3999
5.1	52704	0	0	0	0	0	0	3909
5.1	52848	0	0	0	0	0	0	3987
5.1	52992	0	0	0	0	0	0	3915
5.1	53136	0	0	0	0	0	0	4050
5.1	53280	0	0	0	0	0	0	4011
5.1	53424	0	0	0	0	0	0	3990
5.1	53568	0	0	0	0	0	0	3996
5.1	53712	0	0	0	0	0	0	4203
5.1	53856	0	0	0	0	0	0	4143
5.1	54000	0	0	0	0	0	0	4194
5.1	54144	0	0	0	0	0	0	4161
5.1	54288	0	0	0	0	0	0	4242
5.1	54432	0	0	0	0	0	0	4332
5.1	54576	0	0	0	0	0	0	4308
5.1	54720	0	0	0	0	0	0	4125
5.1	54864	0	0	0	0	0	0	4101
5.1	55008	0	0	0	0	0	0	4107
5.1	55152	0	0	0	0	0	0	4020
5.1	55296	0	0	0	0	0	0	4233
5.1	55440	0	0	0	0	0	0	4125
5.1	55584	0	0	0	0	0	0	4146
5.1	55728	0	0	0	0	0	0	4143
5.1	55872	0	0	0	0	0	0	4287
5.1	56016	0	0	0	0	0	0	4068
5.1	56160	0	0	0	0	0	0	4002
5.1	56304	0	0	0	0	0	0	4056
5.1	56448	0	0	0	0	0	0	4035
5.1	56592	0	0	0	0	0	0	4206
5.1	56736	0	0	0	0	0	0	4215
5.1	56880	0	0	0	0	0	0	4227
5.1	57024	0	0	0	0	0	0	4137
5.1	57168	0	0	0	0	0	0	4101
5.1	57312	0	0	0	0	0	0	4143
5.1	57456	0	0	0	0	0	0	4053
5.1	57600	0	0	0	0	0	0	4140
5.1	57744	0	0	0	0	0	0	4200
5.1	57888	0	0	0	0	0	0	4203
5.1	58032	0	0	0	0	0	0	4125
5.1	58176	0	0	0	0	0	0	4026
5.1	58320	0	0	0	0	0	0	4131
5.1	58464	0	0	0	0	0	0	4215
5.1	58608	0	0	0	0	0	0	4164
5.1	58752	0	0	0	0	0	0	4014
5.1	58896	0	0	0	0	0	0	4104
5.1	59040	0	0	0	0	0	0	4107
5.1	59184	0	0	0	0	0	0	4182
5.1	59328	0	0	0	0	0	0	4212
5.1	59472	0	0	0	0	0	0	4146
5.1	59616	0	0	0	0	0	0	4293
5.1	59760	0	0	0	0	0	0	4257
5.1	59904	0	0	0	0	0	0	4311
5.1	60048	0	0	0	0	0	0	4176
5.1	60192	0	0	0	0	0	0	4254
5.1	60336	0	0	0	0	0	0	4185
5.1	60480	0	0	0	0	0	0	4122
5.1	60624	0	0	0	0	0	0	4056
5.1	60768	0	0	0	0	0	0	4152
5.1	60912	0	0	0	0	0	0	4071
5.1	61056	0	0	0	0	0	0	3909
5.1	61200	0	0	0	0	0	0	3990
5.1	61344	0	0	0	0	0	0	4059
5.1	61488	0	0	0	0	0	0	3993
5.1	61632	0	0	0	0	0	0	4065
5.1	61776	0	0	0	0	0	0	3945
5.1	61920	0	0	0	0	0	0	4116
5.1	62064	0	0	0	0	0	0	4227
5.1	62208	0	0	0	0	0	0	4245
5.1	62352	0	0	0	0	0	0	4080
5.1	62496	0	0	0	0	0	0	4242
5.1	62640	0	0	0	0	0	0	4092
5.1	62784	0	0	0	0	0	0	4233
5.1	62928	0	0	0	0	0	0	4113
5.1	63072	0	0	0	0	0	0	3909
5.1	63216	0	0	0	0	0	0	4134
5.1	63360	0	0	0	0	0	0	4146
5.1	63504	0	0	0	0	0	0	3966
5.1	63648	0	0	0	0	0	0	4134
5.1	63792	0	0	0	0	0	0	3924
5.1	63936	0	0	0	0	0	0	3933
5.1	64080	0	0	0	0	0	0	3993
5.1	64224	0	0	0	0	0	0	3924
5.1	64368	0	0	0	0	0	0	4116
5.1	64512	0	0	0	0	0	0	4017
5.1	64656	0	0	0	0	0	0	4059
5.1	64800	0	0	0	0	0	0	4023
5.1	64944	0	0	0	0	0	0	4014
5.1	65088	0	0	0	0	0	0	4086
5.1	65232	0	0	0	0	0	0	4107
5.1	65376	0	0	0	0	0	0	4023
5.1	65520	0	0	0	0	0	0	3918
5.1	65664	0	0	0	0	0	0	4065
5.1	65808	0	0	0	0	0	0	4170
5.1	65952	0	0	0	0	0	0	4257
5.1	66096	0	0	0	0	0	0	4182
5.1	66240	0	0	0	0	0	0	4116
5.1	66384	0	0	0	0	0	0	4068
5.1	66528	0	0	0	0	0	0	4107
5.1	66672	0	0	0	0	0	0	4254
5.1	66816	0	0	0	0	0	0	4191
5.1	66960	0	0	0	0	0	0	4137
5.1	67104	0	0	0	0	0	0	4083
5.1	67248	0	0	0	0	0	0	3996
5.1	67392	0	0	0	0	0	0	4104
5.1	67536	0	0	0	0	0	0	4095
5.1	67680	0	0	0	0	0	0	4116
5.1	67824	0	0	0	0	0	0	4161
5.1	67968	0	0	0	0	0	0	4041
5.1	68112	0	0	0	0	0	0	3906
5.1	68256	0	0	0	0	0	0	4044
5.1	68400	0	0	0	0	0	0	4092
5.1	68544	0	0	0	0	0	0	4128
5.1	68688	0	0	0	0	0	0	3960
5.1	68832	0	0	0	0	0	0	3852
5.1	68976	0	0	0	0	0	0	3888
5.1	69120	0	0	0	0	0	0	3942
6.3	43344	523	2680	31	2649	3203	57652.8	12664
6.3	43488	373	2690	38	2652	3063	53130.9	12489
6.3	43632	276	2648	25	2623	2924	48764.2	12093
6.3	43776	253	2605	10	2595	2858	46403.9	11770
6.3	43920	251	2565	11	2554	2816	45184.5	11563
6.3	44064	207	2546	19	2527	2753	43077.4	11449
6.3	44208	211	2498	8	2490	2709	42661.7	11449
6.3	44352	219	2456	6	2450	2675	41187.6	10937
6.3	44496	205	2429	6	2423	2634	41213.9	10920
6.3	44640	173	2406	11	2395	2579	39381.6	10798
6.3	44784	135	2360	2	2358	2495	37025.1	10650
6.3	44928	90	2317	4	2313	2407	35413.4	10595
6.3	45072	89	2281	2	2279	2370	33512.4	10033
6.3	45216	88	2235	2	2233	2323	32774.5	9985
6.3	45360	62	2195	2	2193	2257	31012.7	10149
6.3	45504	60	2158	1	2157	2218	30369.2	10114
6.3	45648	72	2121	1	2120	2193	30260.1	9810
6.3	45792	72	2092	2	2090	2164	29765.4	9858
6.3	45936	44	2052	2	2050	2096	28590.9	10031
6.3	46080	40	2026	1	2025	2066	28198.6	9818
6.3	46224	50	1977	1	1976	2027	28066.4	9779
6.3	46368	67	1942	1	1941	2009	28156.2	9802
6.3	46512	68	1906	2	1904	1974	27660.9	9715
6.3	46656	67	1873	0	1873	1940	27612.5	9802
6.3	46800	50	1850	0	1850	1900	26970.5	9834
6.3	46944	31	1807	0	1807	1838	24990.9	10071
6.3	47088	27	1765	0	1765	1792	24010.7	10108
6.3	47232	32	1734	0	1734	1766	23990.8	9895
6.3	47376	42	1695	0	1695	1737	23482.3	9493
6.3	47520	35	1658	0	1658	1693	22641.1	9670
6.3	47664	20	1635	5	1630	1655	21960.9	9716
6.3	47808	29	1604	0	1604	1633	21737.8	9622
6.3	47952	27	1567	0	1567	1594	21368.5	9681
6.3	48096	36	1526	0	1526	1562	21352.3	9801
6.3	48240	47	1491	0	1491	1538	21285	9900
6.3	48384	33	1460	0	1460	1493	20245.5	9905
6.3	48528	21	1434	0	1434	1455	19229.1	10034
6.3	48672	18	1405	0	1405	1423	18355	9833
6.3	48816	7	1375	0	1375	1382	17321.8	9633
6.3	48960	8	1335	0	1335	1343	16706.3	9350
6.3	49104	7	1304	0	1304	1311	16237.2	9784
6.3	49248	7	1273	0	1273	1280	15857	9794
6.3	49392	1	1240	0	1240	1241	14935.9	9709
6.3	49536	0	1211	0	1211	1211	14296.7	9577
6.3	49680	0	1170	0	1170	1170	13583.4	9459
6.3	49824	0	1139	0	1139	1139	13134.2	9744
6.3	49968	0	1101	0	1101	1101	12650.9	9804
6.3	50112	0	1074	0	1074	1074	12197.5	9510
6.3	50256	0	1040	0	1040	1040	11915.4	9408
6.3	50400	0	1022	0	1022	1022	11531.3	9675
6.3	50544	0	1002	0	1002	1002	11125.2	10026
6.3	50688	0	969	0	969	969	10578.9	9768
6.3	50832	0	925	0	925	925	10035.7	9813
6.3	50976	0	897	0	897	897	9717.47	9948
6.3	51120	0	862	0	862	862	9436.22	9963
6.3	51264	0	831	0	831	831	8778.02	9900
6.3	51408	0	805	0	805	805	8585.81	9693
6.3	51552	0	772	0	772	772	8116.71	9969
6.3	51696	0	750	0	750	750	7968.59	9834
6.3	51840	0	726	0	726	726	7588.48	9747
6.3	51984	0	679	0	679	679	7032.11	10083
6.3	52128	0	658	0	658	658	6771.9	10008
6.3	52272	0	615	0	615	615	6383.71	10005
6.3	52416	0	587	0	587	587	6104.54	9864
6.3	52560	0	571	0	571	571	5925.43	9894
6.3	52704	0	542	0	542	542	5533.31	9969
6.3	52848	0	515	0	515	515	5147.09	9735
6.3	52992	0	490	0	490	490	4765	9795
6.3	53136	0	453	0	453	453	4404.78	9924
6.3	53280	0	419	0	419	419	4092.5	9798
6.3	53424	0	387	0	387	387	3738.19	9873
6.3	53568	0	358	0	358	358	3404.11	9696
6.3	53712	0	327	0	327	327	3082.88	9843
6.3	53856	0	296	0	296	296	2743.52	9948
6.3	54000	0	260	0	260	260	2336.11	9747
6.3	54144	0	231	0	231	231	2040.89	9678
6.3	54288	0	209	0	209	209	1852.77	9570
6.3	54432	0	183	0	183	183	1666.51	9834
6.3	54576	0	167	0	167	167	1531.36	9846
6.3	54720	0	141	0	141	141	1260.18	9753
6.3	54864	0	122	0	122	122	975.948	10074
6.3	55008	0	113	0	113	113	919.926	10041
6.3	55152	0	97	0	97	97	754.778	9735
6.3	55296	0	80	0	80	80	616.726	9915
6.3	55440	0	66	0	66	66	437.482	9909
6.3	55584	0	48	0	48	48	265.353	9801
6.3	55728	0	42	0	42	42	183.285	10122
6.3	55872	0	32	0	32	32	128.11	9984
6.3	56016	0	28	0	28	28	99.0982	10116
6.3	56160	0	24	0	24	24	86.0654	9801
6.3	56304	0	19	0	19	19	90.0612	9771
6.3	56448	0	15	0	15	15	56.0238	9852
6.3	56592	0	14	0	14	14	52.0257	10077
6.3	56736	0	13	0	13	13	52.0257	10146
6.3	56880	0	10	0	10	10	25.0133	10086
6.3	57024	0	8	0	8	8	0	9978
6.3	57168	0	6	0	6	6	0	9708
6.3	57312	0	5	0	5	5	0	9801
6.3	57456	0	4	0	4	4	0	9657
6.3	57600	0	3	0	3	3	0	9759
6.3	57744	0	3	0	3	3	0	9858
6.3	57888	0	2	0	2	2	0	9858
6.3	58032	0	2	0	2	2	0	9705
6.3	58176	0	0	0	0	0	0	9654
6.3	58320	0	0	0	0	0	0	9879
6.3	58464	0	0	0	0	0	0	10005
6.3	58608	0	0	0	0	0	0	9804
6.3	58752	0	0	0	0	0	0	9690
6.3	58896	0	0	0	0	0	0	9843
6.3	59040	0	0	0	0	0	0	10077
6.3	59184	0	0	0	0	0	0	9768
6.3	59328	0	0	0	0	0	0	9807
6.3	59472	0	0	0	0	0	0	9939
6.3	59616	0	0	0	0	0	0	9825
6.3	59760	0	0	0	0	0	0	9573
6.3	59904	0	0	0	0	0	0	9666
6.3	60048	0	0	0	0	0	0	9849
6.3	60192	0	0	0	0	0	0	9939
6.3	60336	0	0	0	0	0	0	9465
6.3	60480	0	0	0	0	0	0	9696
6.3	60624	0	0	0	0	0	0	9756
6.3	60768	0	0	0	0	0	0	9618
6.3	60912	0	0	0	0	0	0	9615
6.3	61056	0	0	0	0	0	0	9804
6.3	61200	0	0	0	0	0	0	9720
6.3	61344	0	0	0	0	0	0	9702
6.3	61488	0	0	0	0	0	0	9639
6.3	61632	0	0	0	0	0	0	9618
6.3	61776	0	0	0	0	0	0	9651
6.3	61920	0	0	0	0	0	0	9555
6.3	62064	0	0	0	0	0	0	9642
6.3	62208	0	0	0	0	0	0	9588
6.3	62352	0	0	0	0	0	0	9741
6.3	62496	0	0	0	0	0	0	9684
6.3	62640	0	0	0	0	0	0	9930
6.3	62784	0	0	0	0	0	0	10029
6.3	62928	0	0	0	0	0	0	9624
6.3	63072	0	0	0	0	0	0	9684
6.3	63216	0	0	0	0	0	0	9750
6.3	63360	0	0	0	0	0	0	9753
6.3	63504	0	0	0	0	0	0	9846
6.3	63648	0	0	0	0	0	0	10125
6.3	63792	0	0	0	0	0	0	9837
6.3	63936	0	0	0	0	0	0	9777
6.3	64080	0	0	0	0	0	0	9771
6.3	64224	0	0	0	0	0	0	9744
6.3	64368	0	0	0	0	0	0	9984
6.3	64512	0	0	0	0	0	0	9951
6.3	64656	0	0	0	0	0	0	10068
6.3	64800	0	0	0	0	0	0	9900
6.3	64944	0	0	0	0	0	0	9789
6.3	65088	0	0	0	0	0	0	9819
6.3	65232	0	0	0	0	0	0	9762
6.3	65376	0	0	0	0	0	0	10017
6.3	65520	0	0	0	0	0	0	9987
6.3	65664	0	0	0	0	0	0	9939
6.3	65808	0	0	0	0	0	0	9648
6.3	65952	0	0	0	0	0	0	9741
6.3	66096	0	0	0	0	0	0	9783
6.3	66240	0	0	0	0	0	0	9705
6.3	66384	0	0	0	0	0	0	9783
6.3	66528	0	0	0	0	0	0	9801
6.3	66672	0	0	0	0	0	0	9606
6.3	66816	0	0	0	0	0	0	9555
6.3	66960	0	0	0	0	0	0	9741
6.3	67104	0	0	0	0	0	0	9579
6.3	67248	0	0	0	0	0	0	9702
6.3	67392	0	0	0	0	0	0	9684
6.3	67536	0	0	0	0	0	0	9531
6.3	67680	0	0	0	0	0	0	9624
6.3	67824	0	0	0	0	0	0	9846
6.3	67968	0	0	0	0	0	0	9777
6.3	68112	0	0	0	0	0	0	9975
6.3	68256	0	0	0	0	0	0	9906
6.3	68400	0	0	0	0	0	0	9891
6.3	68544	0	0	0	0	0	0	9567
6.3	68688	0	0	0	0	0	0	9936
6.3	68832	0	0	0	0	0	0	9867
6.3	68976	0	0	0	0	0	0	9630
6.3	69120	0	0	0	0	0	0	9726
7.3	43344	0	33	0	33	33	299.709	1041
7.3	43488	0	30	0	30	30	262.627	1140
7.3	43632	0	29	0	29	29	258.636	1152
7.3	43776	0	24	0	24	24	245.497	1149
7.3	43920	0	22	0	22	22	221.441	1131
7.3	44064	0	17	0	17	17	170.393	1149
7.3	44208	0	15	0	15	15	167.342	1089
7.3	44352	0	11	0	11	11	126.268	1071
7.3	44496	0	10	0	10	10	107.259	999
7.3	44640	0	9	0	9	9	92.2418	1047
7.3	44784	0	8	0	8	8	89.1866	1095
7.3	44928	0	7	0	7	7	78.1563	1071
7.3	45072	0	6	0	6	6	65.1307	1035
7.3	45216	0	6	0	6	6	69.1214	1110
7.3	45360	0	4	0	4	4	54.1004	1062
7.3	45504	0	2	0	2	2	26.0525	1143
7.3	45648	0	1	0	1	1	15.0222	1206
7.3	45792	0	1	0	1	1	15.0222	1212
7.3	45936	0	1	0	1	1	15.0222	1203
7.3	46080	0	1	0	1	1	15.0222	1155
7.3	46224	0	1	0	1	1	17.0196	1080
7.3	46368	0	1	0	1	1	15.0222	1089
7.3	46512	0	1	0	1	1	15.0222	1149
7.3	46656	0	1	0	1	1	15.0222	1089
7.3	46800	0	1	0	1	1	15.0222	1194
7.3	46944	0	1	0	1	1	15.0222	1182
7.3	47088	0	1	0	1	1	15.0222	1026
7.3	47232	0	1	0	1	1	15.0222	1122
7.3	47376	0	1	0	1	1	15.0222	1116
7.3	47520	0	0	0	0	0	0	1104
7.3	47664	0	0	0	0	0	0	1131
7.3	47808	0	0	0	0	0	0	1122
7.3	47952	0	0	0	0	0	0	1149
7.3	48096	0	0	0	0	0	0	1143
7.3	48240	0	0	0	0	0	0	1164
7.3	48384	0	0	0	0	0	0	1161
7.3	48528	0	0	0	0	0	0	1140
7.3	48672	0	0	0	0	0	0	1053
7.3	48816	0	0	0	0	0	0	1086
7.3	48960	0	0	0	0	0	0	1026
7.3	49104	0	0	0	0	0	0	1041
7.3	49248	0	0	0	0	0	0	1053
7.3	49392	0	0	0	0	0	0	1122
7.3	49536	0	0	0	0	0	0	1140
7.3	49680	0	0	0	0	0	0	1092
7.3	49824	0	0	0	0	0	0	1086
7.3	49968	0	0	0	0	0	0	1185
7.3	50112	0	0	0	0	0	0	1194
7.3	50256	0	0	0	0	0	0	1125
7.3	50400	0	0	0	0	0	0	1122
7.3	50544	0	0	0	0	0	0	1161
7.3	50688	0	0	0	0	0	0	1071
7.3	50832	0	0	0	0	0	0	1113
7.3	50976	0	0	0	0	0	0	1131
7.3	51120	0	0	0	0	0	0	1116
7.3	51264	0	0	0	0	0	0	1068
7.3	51408	0	0	0	0	0	0	1083
7.3	51552	0	0	0	0	0	0	1155
7.3	51696	0	0	0	0	0	0	1173
7.3	51840	0	0	0	0	0	0	1173
7.3	51984	0	0	0	0	0	0	1122
7.3	52128	0	0	0	0	0	0	1017
7.3	52272	0	0	0	0	0	0	1110
7.3	52416	0	0	0	0	0	0	1122
7.3	52560	0	0	0	0	0	0	1065
7.3	52704	0	0	0	0	0	0	1098
7.3	52848	0	0	0	0	0	0	1179
7.3	52992	0	0	0	0	0	0	1125
7.3	53136	0	0	0	0	0	0	1023
7.3	53280	0	0	0	0	0	0	1089
7.3	53424	0	0	0	0	0	0	1140
7.3	53568	0	0	0	0	0	0	1134
7.3	53712	0	0	0	0	0	0	1089
7.3	53856	0	0	0	0	0	0	1044
7.3	54000	0	0	0	0	0	0	1026
7.3	54144	0	0	0	0	0	0	1101
7.3	54288	0	0	0	0	0	0	1197
7.3	54432	0	0	0	0	0	0	1149
7.3	54576	0	0	0	0	0	0	1122
7.3	54720	0	0	0	0	0	0	1074
7.3	54864	0	0	0	0	0	0	1032
7.3	55008	0	0	0	0	0	0	984
7.3	55152	0	0	0	0	0	0	1032
7.3	55296	0	0	0	0	0	0	1140
7.3	55440	0	0	0	0	0	0	1143
7.3	55584	0	0	0	0	0	0	1149
7.3	55728	0	0	0	0	0	0	1110
7.3	55872	0	0	0	0	0	0	1113
7.3	56016	0	0	0	0	0	0	1134
7.3	56160	0	0	0	0	0	0	1107
7.3	56304	0	0	0	0	0	0	1071
7.3	56448	0	0	0	0	0	0	1053
7.3	56592	0	0	0	0	0	0	1053
7.3	56736	0	0	0	0	0	0	1149
7.3	56880	0	0	0	0	0	0	1155
7.3	57024	0	0	0	0	0	0	1248
7.3	57168	0	0	0	0	0	0	1170
7.3	57312	0	0	0	0	0	0	1101
7.3	57456	0	0	0	0	0	0	1149
7.3	57600	0	0	0	0	0	0	1161
7.3	57744	0	0	0	0	0	0	1128
7.3	57888	0	0	0	0	0	0	1173
7.3	58032	0	0	0	0	0	0	1173
7.3	58176	0	0	0	0	0	0	1104
7.3	58320	0	0	0	0	0	0	1158
7.3	58464	0	0	0	0	0	0	1089
7.3	58608	0	0	0	0	0	0	1041
7.3	58752	0	0	0	0	0	0	1104
7.3	58896	0	0	0	0	0	0	1107
7.3	59040	0	0	0	0	0	0	1116
7.3	59184	0	0	0	0	0	0	1080
7.3	59328	0	0	0	0	0	0	1110
7.3	59472	0	0	0	0	0	0	1125
7.3	59616	0	0	0	0	0	0	1062
7.3	59760	0	0	0	0	0	0	1065
7.3	59904	0	0	0	0	0	0	1155
7.3	60048	0	0	0	0	0	0	1137
7.3	60192	0	0	0	0	0	0	1185
7.3	60336	0	0	0	0	0	0	1140
7.3	60480	0	0	0	0	0	0	1143
7.3	60624	0	0	0	0	0	0	1161
7.3	60768	0	0	0	0	0	0	1131
7.3	60912	0	0	0	0	0	0	1188
7.3	61056	0	0	0	0	0	0	1062
7.3	61200	0	0	0	0	0	0	1047
7.3	61344	0	0	0	0	0	0	1122
7.3	61488	0	0	0	0	0	0	1164
7.3	61632	0	0	0	0	0	0	1218
7.3	61776	0	0	0	0	0	0	1071
7.3	61920	0	0	0	0	0	0	1140
7.3	62064	0	0	0	0	0	0	1185
7.3	62208	0	0	0	0	0	0	1155
7.3	62352	0	0	0	0	0	0	1179
7.3	62496	0	0	0	0	0	0	1140
7.3	62640	0	0	0	0	0	0	1011
7.3	62784	0	0	0	0	0	0	978
7.3	62928	0	0	0	0	0	0	1020
7.3	63072	0	0	0	0	0	0	1062
7.3	63216	0	0	0	0	0	0	1062
7.3	63360	0	0	0	0	0	0	999
7.3	63504	0	0	0	0	0	0	1014
7.3	63648	0	0	0	0	0	0	1098
7.3	63792	0	0	0	0	0	0	1113
7.3	63936	0	0	0	0	0	0	1137
7.3	64080	0	0	0	0	0	0	996
7.3	64224	0	0	0	0	0	0	1035
7.3	64368	0	0	0	0	0	0	1089
7.3	64512	0	0	0	0	0	0	1035
7.3	64656	0	0	0	0	0	0	1098
7.3	64800	0	0	0	0	0	0	1065
7.3	64944	0	0	0	0	0	0	1023
7.3	65088	0	0	0	0	0	0	1053
7.3	65232	0	0	0	0	0	0	1077
7.3	65376	0	0	0	0	0	0	1125
7.3	65520	0	0	0	0	0	0	1149
7.3	65664	0	0	0	0	0	0	1149
7.3	65808	0	0	0	0	0	0	1095
7.3	65952	0	0	0	0	0	0	1143
7.3	66096	0	0	0	0	0	0	1143
7.3	66240	0	0	0	0	0	0	1146
7.3	66384	0	0	0	0	0	0	1032
7.3	66528	0	0	0	0	0	0	1056
7.3	66672	0	0	0	0	0	0	1137
7.3	66816	0	0	0	0	0	0	1185
7.3	66960	0	0	0	0	0	0	1098
7.3	67104	0	0	0	0	0	0	1041
7.3	67248	0	0	0	0	0	0	1143
7.3	67392	0	0	0	0	0	0	1203
7.3	67536	0	0	0	0	0	0	1140
7.3	67680	0	0	0	0	0	0	1077
7.3	67824	0	0	0	0	0	0	1008
7.3	67968	0	0	0	0	0	0	1134
7.3	68112	0	0	0	0	0	0	1182
7.3	68256	0	0	0	0	0	0	1134
7.3	68400	0	0	0	0	0	0	1095
7.3	68544	0	0	0	0	0	0	1173
7.3	68688	0	0	0	0	0	0	1191
7.3	68832	0	0	0	0	0	0	1155
7.3	68976	0	0	0	0	0	0	1098
7.3	69120	0	0	0	0	0	0	1248
8.2	43344	0	40	0	40	40	207.368	1539
8.2	43488	0	37	0	37	37	165.346	1605
8.2	43632	0	32	0	32	32	124.27	1665
8.2	43776	0	26	0	26	26	168.29	1662
8.2	43920	0	22	0	22	22	130.259	1557
8.2	44064	0	19	0	19	19	104.208	1674
8.2	44208	0	18	0	18	18	206.325	1629
8.2	44352	0	16	0	16	16	97.1717	1551
8.2	44496	0	14	0	14	14	82.1495	1623
8.2	44640	0	13	0	13	13	108.201	1584
8.2	44784	0	12	0	12	12	78.1563	1623
8.2	44928	0	11	0	11	11	82.1495	1626
8.2	45072	0	8	0	8	8	67.1273	1617
8.2	45216	0	4	0	4	4	48.1119	1599
8.2	45360	0	3	0	3	3	37.0816	1569
8.2	45504	0	2	0	2	2	11.0303	1581
8.2	45648	0	0	0	0	0	0	1626
8.2	45792	0	0	0	0	0	0	1599
8.2	45936	0	0	0	0	0	0	1668
8.2	46080	0	0	0	0	0	0	1611
8.2	46224	0	0	0	0	0	0	1641
8.2	46368	0	0	0	0	0	0	1620
8.2	46512	0	0	0	0	0	0	1608
8.2	46656	0	0	0	0	0	0	1674
8.2	46800	0	0	0	0	0	0	1620
8.2	46944	0	0	0	0	0	0	1632
8.2	47088	0	0	0	0	0	0	1584
8.2	47232	0	0	0	0	0	0	1497
8.2	47376	0	0	0	0	0	0	1479
8.2	47520	0	0	0	0	0	0	1521
8.2	47664	0	0	0	0	0	0	1575
8.2	47808	0	0	0	0	0	0	1476
8.2	47952	0	0	0	0	0	0	1530
8.2	48096	0	0	0	0	0	0	1467
8.2	48240	0	0	0	0	0	0	1545
8.2	48384	0	0	0	0	0	0	1569
8.2	48528	0	0	0	0	0	0	1608
8.2	48672	0	0	0	0	0	0	1539
8.2	48816	0	0	0	0	0	0	1593
8.2	48960	0	0	0	0	0	0	1509
8.2	49104	0	0	0	0	0	0	1458
8.2	49248	0	0	0	0	0	0	1548
8.2	49392	0	0	0	0	0	0	1539
8.2	49536	0	0	0	0	0	0	1497
8.2	49680	0	0	0	0	0	0	1506
8.2	49824	0	0	0	0	0	0	1572
8.2	49968	0	0	0	0	0	0	1596
8.2	50112	0	0	0	0	0	0	1611
8.2	50256	0	0	0	0	0	0	1563
8.2	50400	0	0	0	0	0	0	1572
8.2	50544	0	0	0	0	0	0	1539
8.2	50688	0	0	0	0	0	0	1542
8.2	50832	0	0	0	0	0	0	1563
8.2	50976	0	0	0	0	0	0	1491
8.2	51120	0	0	0	0	0	0	1428
8.2	51264	0	0	0	0	0	0	1536
8.2	51408	0	0	0	0	0	0	1467
8.2	51552	0	0	0	0	0	0	1479
8.2	51696	0	0	0	0	0	0	1455
8.2	51840	0	0	0	0	0	0	1467
8.2	51984	0	0	0	0	0	0	1410
8.2	52128	0	0	0	0	0	0	1533
8.2	52272	0	0	0	0	0	0	1545
8.2	52416	0	0	0	0	0	0	1431
8.2	52560	0	0	0	0	0	0	1605
8.2	52704	0	0	0	0	0	0	1518
8.2	52848	0	0	0	0	0	0	1479
8.2	52992	0	0	0	0	0	0	1551
8.2	53136	0	0	0	0	0	0	1569
8.2	53280	0	0	0	0	0	0	1530
8.2	53424	0	0	0	0	0	0	1500
8.2	53568	0	0	0	0	0	0	1551
8.2	53712	0	0	0	0	0	0	1458
8.2	53856	0	0	0	0	0	0	1401
8.2	54000	0	0	0	0	0	0	1518
8.2	54144	0	0	0	0	0	0	1452
8.2	54288	0	0	0	0	0	0	1515
8.2	54432	0	0	0	0	0	0	1518
8.2	54576	0	0	0	0	0	0	1422
8.2	54720	0	0	0	0	0	0	1512
8.2	54864	0	0	0	0	0	0	1581
8.2	55008	0	0	0	0	0	0	1491
8.2	55152	0	0	0	0	0	0	1527
8.2	55296	0	0	0	0	0	0	1584
8.2	55440	0	0	0	0	0	0	1617
8.2	55584	0	0	0	0	0	0	1554
8.2	55728	0	0	0	0	0	0	1485
8.2	55872	0	0	0	0	0	0	1617
8.2	56016	0	0	0	0	0	0	1635
8.2	56160	0	0	0	0	0	0	1470
8.2	56304	0	0	0	0	0	0	1509
8.2	56448	0	0	0	0	0	0	1515
8.2	56592	0	0	0	0	0	0	1488
8.2	56736	0	0	0	0	0	0	1533
8.2	56880	0	0	0	0	0	0	1509
8.2	57024	0	0	0	0	0	0	1497
8.2	57168	0	0	0	0	0	0	1485
8.2	57312	0	0	0	0	0	0	1446
8.2	57456	0	0	0	0	0	0	1551
8.2	57600	0	0	0	0	0	0	1560
8.2	57744	0	0	0	0	0	0	1512
8.2	57888	0	0	0	0	0	0	1545
8.2	58032	0	0	0	0	0	0	1614
8.2	58176	0	0	0	0	0	0	1530
8.2	58320	0	0	0	0	0	0	1521
8.2	58464	0	0	0	0	0	0	1482
8.2	58608	0	0	0	0	0	0	1509
8.2	58752	0	0	0	0	0	0	1479
8.2	58896	0	0	0	0	0	0	1527
8.2	59040	0	0	0	0	0	0	1539
8.2	59184	0	0	0	0	0	0	1563
8.2	59328	0	0	0	0	0	0	1524
8.2	59472	0	0	0	0	0	0	1542
8.2	59616	0	0	0	0	0	0	1473
8.2	59760	0	0	0	0	0	0	1515
8.2	59904	0	0	0	0	0	0	1554
8.2	60048	0	0	0	0	0	0	1536
8.2	60192	0	0	0	0	0	0	1566
8.2	60336	0	0	0	0	0	0	1506
8.2	60480	0	0	0	0	0	0	1527
8.2	60624	0	0	0	0	0	0	1452
8.2	60768	0	0	0	0	0	0	1545
8.2	60912	0	0	0	0	0	0	1512
8.2	61056	0	0	0	0	0	0	1617
8.2	61200	0	0	0	0	0	0	1617
8.2	61344	0	0	0	0	0	0	1590
8.2	61488	0	0	0	0	0	0	1506
8.2	61632	0	0	0	0	0	0	1458
8.2	61776	0	0	0	0	0	0	1626
8.2	61920	0	0	0	0	0	0	1566
8.2	62064	0	0	0	0	0	0	1470
8.2	62208	0	0	0	0	0	0	1494
8.2	62352	0	0	0	0	0	0	1566
8.2	62496	0	0	0	0	0	0	1506
8.2	62640	0	0	0	0	0	0	1527
8.2	62784	0	0	0	0	0	0	1497
8.2	62928	0	0	0	0	0	0	1518
8.2	63072	0	0	0	0	0	0	1518
8.2	63216	0	0	0	0	0	0	1557
8.2	63360	0	0	0	0	0	0	1560
8.2	63504	0	0	0	0	0	0	1635
8.2	63648	0	0	0	0	0	0	1662
8.2	63792	0	0	0	0	0	0	1665
8.2	63936	0	0	0	0	0	0	1587
8.2	64080	0	0	0	0	0	0	1605
8.2	64224	0	0	0	0	0	0	1569
8.2	64368	0	0	0	0	0	0	1593
8.2	64512	0	0	0	0	0	0	1551
8.2	64656	0	0	0	0	0	0	1536
8.2	64800	0	0	0	0	0	0	1545
8.2	64944	0	0	0	0	0	0	1452
8.2	65088	0	0	0	0	0	0	1503
8.2	65232	0	0	0	0	0	0	1548
8.2	65376	0	0	0	0	0	0	1599
8.2	65520	0	0	0	0	0	0	1497
8.2	65664	0	0	0	0	0	0	1584
8.2	65808	0	0	0	0	0	0	1524
8.2	65952	0	0	0	0	0	0	1590
8.2	66096	0	0	0	0	0	0	1539
8.2	66240	0	0	0	0	0	0	1506
8.2	66384	0	0	0	0	0	0	1500
8.2	66528	0	0	0	0	0	0	1455
8.2	66672	0	0	0	0	0	0	1530
8.2	66816	0	0	0	0	0	0	1518
8.2	66960	0	0	0	0	0	0	1521
8.2	67104	0	0	0	0	0	0	1401
8.2	67248	0	0	0	0	0	0	1437
8.2	67392	0	0	0	0	0	0	1500
8.2	67536	0	0	0	0	0	0	1548
8.2	67680	0	0	0	0	0	0	1590
8.2	67824	0	0	0	0	0	0	1464
8.2	67968	0	0	0	0	0	0	1461
8.2	68112	0	0	0	0	0	0	1458
8.2	68256	0	0	0	0	0	0	1488
8.2	68400	0	0	0	0	0	0	1461
8.2	68544	0	0	0	0	0	0	1449
8.2	68688	0	0	0	0	0	0	1446
8.2	68832	0	0	0	0	0	0	1458
8.2	68976	0	0	0	0	0	0	1497
8.2	69120	0	0	0	0	0	0	1503
9.3	43344	56	226	0	226	282	5812.42	4287
9.3	43488	31	213	0	213	244	4579.21	3965
9.3	43632	23	196	0	196	219	3896.93	3582
9.3	43776	11	167	0	167	178	3040.78	3414
9.3	43920	5	146	0	146	151	2527.63	3471
9.3	44064	4	129	0	129	133	2121.87	3301
9.3	44208	2	112	0	112	114	1722.43	3097
9.3	44352	2	95	0	95	97	1503.15	3019
9.3	44496	0	75	0	75	75	1181.9	2913
9.3	44640	0	61	0	61	61	1053.73	2946
9.3	44784	0	41	0	41	41	684.518	2976
9.3	44928	0	35	0	35	35	607.478	3120
9.3	45072	0	27	0	27	27	479.384	3108
9.3	45216	0	16	0	16	16	255.233	2973
9.3	45360	0	12	0	12	12	176.208	3174
9.3	45504	0	6	0	6	6	87.1148	3075
9.3	45648	0	4	0	4	4	49.0705	3045
9.3	45792	0	2	0	2	2	40.0334	3144
9.3	45936	0	2	0	2	2	40.0334	3093
9.3	46080	0	2	0	2	2	40.0334	3165
9.3	46224	0	1	0	1	1	17.0196	3063
9.3	46368	0	0	0	0	0	0	3102
9.3	46512	0	0	0	0	0	0	3291
9.3	46656	0	0	0	0	0	0	3228
9.3	46800	0	0	0	0	0	0	3219
9.3	46944	0	0	0	0	0	0	3057
9.3	47088	0	0	0	0	0	0	3258
9.3	47232	0	0	0	0	0	0	3213
9.3	47376	0	0	0	0	0	0	3306
9.3	47520	0	0	0	0	0	0	3234
9.3	47664	0	0	0	0	0	0	3216
9.3	47808	0	0	0	0	0	0	3207
9.3	47952	0	0	0	0	0	0	3120
9.3	48096	0	0	0	0	0	0	3171
9.3	48240	0	0	0	0	0	0	3465
9.3	48384	0	0	0	0	0	0	3261
9.3	48528	0	0	0	0	0	0	3243
9.3	48672	0	0	0	0	0	0	3336
9.3	48816	0	0	0	0	0	0	3360
9.3	48960	0	0	0	0	0	0	3447
9.3	49104	0	0	0	0	0	0	3237
9.3	49248	0	0	0	0	0	0	3210
9.3	49392	0	0	0	0	0	0	3306
9.3	49536	0	0	0	0	0	0	3279
9.3	49680	0	0	0	0	0	0	3231
9.3	49824	0	0	0	0	0	0	3345
9.3	49968	0	0	0	0	0	0	3363
9.3	50112	0	0	0	0	0	0	3345
9.3	50256	0	0	0	0	0	0	3489
9.3	50400	0	0	0	0	0	0	3381
9.3	50544	0	0	0	0	0	0	3393
9.3	50688	0	0	0	0	0	0	3165
9.3	50832	0	0	0	0	0	0	3375
9.3	50976	0	0	0	0	0	0	3462
9.3	51120	0	0	0	0	0	0	3480
9.3	51264	0	0	0	0	0	0	3360
9.3	51408	0	0	0	0	0	0	3237
9.3	51552	0	0	0	0	0	0	3231
9.3	51696	0	0	0	0	0	0	3198
9.3	51840	0	0	0	0	0	0	3405
9.3	51984	0	0	0	0	0	0	3429
9.3	52128	0	0	0	0	0	0	3453
9.3	52272	0	0	0	0	0	0	3330
9.3	52416	0	0	0	0	0	0	3372
9.3	52560	0	0	0	0	0	0	3363
9.3	52704	0	0	0	0	0	0	3411
9.3	52848	0	0	0	0	0	0	3438
9.3	52992	0	0	0	0	0	0	3267
9.3	53136	0	0	0	0	0	0	3408
9.3	53280	0	0	0	0	0	0	3360
9.3	53424	0	0	0	0	0	0	3183
9.3	53568	0	0	0	0	0	0	3309
9.3	53712	0	0	0	0	0	0	3519
9.3	53856	0	0	0	0	0	0	3369
9.3	54000	0	0	0	0	0	0	3312
9.3	54144	0	0	0	0	0	0	3327
9.3	54288	0	0	0	0	0	0	3174
9.3	54432	0	0	0	0	0	0	3249
9.3	54576	0	0	0	0	0	0	3318
9.3	54720	0	0	0	0	0	0	3261
9.3	54864	0	0	0	0	0	0	3438
9.3	55008	0	0	0	0	0	0	3582
9.3	55152	0	0	0	0	0	0	3315
9.3	55296	0	0	0	0	0	0	3348
9.3	55440	0	0	0	0	0	0	3270
9.3	55584	0	0	0	0	0	0	3345
9.3	55728	0	0	0	0	0	0	3258
9.3	55872	0	0	0	0	0	0	3414
9.3	56016	0	0	0	0	0	0	3420
9.3	56160	0	0	0	0	0	0	3291
9.3	56304	0	0	0	0	0	0	3423
9.3	56448	0	0	0	0	0	0	3210
9.3	56592	0	0	0	0	0	0	3324
9.3	56736	0	0	0	0	0	0	3300
9.3	56880	0	0	0	0	0	0	3297
9.3	57024	0	0	0	0	0	0	3270
9.3	57168	0	0	0	0	0	0	3189
9.3	57312	0	0	0	0	0	0	3183
9.3	57456	0	0	0	0	0	0	3201
9.3	57600	0	0	0	0	0	0	3273
9.3	57744	0	0	0	0	0	0	3321
9.3	57888	0	0	0	0	0	0	3222
9.3	58032	0	0	0	0	0	0	3201
9.3	58176	0	0	0	0	0	0	3234
9.3	58320	0	0	0	0	0	0	3204
9.3	58464	0	0	0	0	0	0	3345
9.3	58608	0	0	0	0	0	0	3240
9.3	58752	0	0	0	0	0	0	3276
9.3	58896	0	0	0	0	0	0	3324
9.3	59040	0	0	0	0	0	0	3294
9.3	59184	0	0	0	0	0	0	3321
9.3	59328	0	0	0	0	0	0	3387
9.3	59472	0	0	0	0	0	0	3483
9.3	59616	0	0	0	0	0	0	3231
9.3	59760	0	0	0	0	0	0	3360
9.3	59904	0	0	0	0	0	0	3312
9.3	60048	0	0	0	0	0	0	3297
9.3	60192	0	0	0	0	0	0	3255
9.3	60336	0	0	0	0	0	0	3477
9.3	60480	0	0	0	0	0	0	3357
9.3	60624	0	0	0	0	0	0	3222
9.3	60768	0	0	0	0	0	0	3357
9.3	60912	0	0	0	0	0	0	3303
9.3	61056	0	0	0	0	0	0	3333
9.3	61200	0	0	0	0	0	0	3261
9.3	61344	0	0	0	0	0	0	3384
9.3	61488	0	0	0	0	0	0	3366
9.3	61632	0	0	0	0	0	0	3330
9.3	61776	0	0	0	0	0	0	3333
9.3	61920	0	0	0	0	0	0	3462
9.3	62064	0	0	0	0	0	0	3456
9.3	62208	0	0	0	0	0	0	3360
9.3	62352	0	0	0	0	0	0	3462
9.3	62496	0	0	0	0	0	0	3489
9.3	62640	0	0	0	0	0	0	3501
9.3	62784	0	0	0	0	0	0	3492
9.3	62928	0	0	0	0	0	0	3363
9.3	63072	0	0	0	0	0	0	3396
9.3	63216	0	0	0	0	0	0	3414
9.3	63360	0	0	0	0	0	0	3342
9.3	63504	0	0	0	0	0	0	3357
9.3	63648	0	0	0	0	0	0	3378
9.3	63792	0	0	0	0	0	0	3429
9.3	63936	0	0	0	0	0	0	3375
9.3	64080	0	0	0	0	0	0	3309
9.3	64224	0	0	0	0	0	0	3393
9.3	64368	0	0	0	0	0	0	3201
9.3	64512	0	0	0	0	0	0	3210
9.3	64656	0	0	0	0	0	0	3393
9.3	64800	0	0	0	0	0	0	3375
9.3	64944	0	0	0	0	0	0	3312
9.3	65088	0	0	0	0	0	0	3324
9.3	65232	0	0	0	0	0	0	3378
9.3	65376	0	0	0	0	0	0	3243
9.3	65520	0	0	0	0	0	0	3309
9.3	65664	0	0	0	0	0	0	3378
9.3	65808	0	0	0	0	0	0	3321
9.3	65952	0	0	0	0	0	0	3339
9.3	66096	0	0	0	0	0	0	3117
9.3	66240	0	0	0	0	0	0	3261
9.3	66384	0	0	0	0	0	0	3126
9.3	66528	0	0	0	0	0	0	3273
9.3	66672	0	0	0	0	0	0	3300
9.3	66816	0	0	0	0	0	0	3264
9.3	66960	0	0	0	0	0	0	3342
9.3	67104	0	0	0	0	0	0	3327
9.3	67248	0	0	0	0	0	0	3171
9.3	67392	0	0	0	0	0	0	3318
9.3	67536	0	0	0	0	0	0	3261
9.3	67680	0	0	0	0	0	0	3300
9.3	67824	0	0	0	0	0	0	3180
9.3	67968	0	0	0	0	0	0	3189
9.3	68112	0	0	0	0	0	0	3168
9.3	68256	0	0	0	0	0	0	3285
9.3	68400	0	0	0	0	0	0	3324
9.3	68544	0	0	0	0	0	0	3288
9.3	68688	0	0	0	0	0	0	3216
9.3	68832	0	0	0	0	0	0	3309
9.3	68976	0	0	0	0	0	0	3330
9.3	69120	0	0	0	0	0	0	3297
10.2	43344	0	62	0	62	62	307.801	1194
10.2	43488	0	60	0	60	60	329.744	1206
10.2	43632	0	54	0	54	54	302.751	1248
10.2	43776	0	51	0	51	51	346.657	1224
10.2	43920	0	45	0	45	45	331.634	1200
10.2	44064	0	39	0	39	39	303.587	1134
10.2	44208	0	37	0	37	37	303.587	1182
10.2	44352	0	33	0	33	33	269.548	1119
10.2	44496	0	29	0	29	29	244.55	1140
10.2	44640	0	26	0	26	26	233.52	1158
10.2	44784	0	21	0	21	21	181.417	1203
10.2	44928	0	18	0	18	18	157.361	1176
10.2	45072	0	12	0	12	12	94.2284	1152
10.2	45216	0	10	0	10	10	87.1888	1143
10.2	45360	0	7	0	7	7	63.1329	1164
10.2	45504	0	6	0	6	6	57.1469	1131
10.2	45648	0	3	0	3	3	22.0606	1158
10.2	45792	0	2	0	2	2	22.0606	1191
10.2	45936	0	1	0	1	1	11.0303	1230
10.2	46080	0	0	0	0	0	0	1221
10.2	46224	0	0	0	0	0	0	1188
10.2	46368	0	0	0	0	0	0	1197
10.2	46512	0	0	0	0	0	0	1164
10.2	46656	0	0	0	0	0	0	1149
10.2	46800	0	0	0	0	0	0	1116
10.2	46944	0	0	0	0	0	0	1107
10.2	47088	0	0	0	0	0	0	1005
10.2	47232	0	0	0	0	0	0	1068
10.2	47376	0	0	0	0	0	0	1080
10.2	47520	0	0	0	0	0	0	1188
10.2	47664	0	0	0	0	0	0	1122
10.2	47808	0	0	0	0	0	0	1233
10.2	47952	0	0	0	0	0	0	1134
10.2	48096	0	0	0	0	0	0	1125
10.2	48240	0	0	0	0	0	0	1140
10.2	48384	0	0	0	0	0	0	1119
10.2	48528	0	0	0	0	0	0	1161
10.2	48672	0	0	0	0	0	0	1098
10.2	48816	0	0	0	0	0	0	1119
10.2	48960	0	0	0	0	0	0	1092
10.2	49104	0	0	0	0	0	0	1044
10.2	49248	0	0	0	0	0	0	1059
10.2	49392	0	0	0	0	0	0	1110
10.2	49536	0	0	0	0	0	0	1023
10.2	49680	0	0	0	0	0	0	1026
10.2	49824	0	0	0	0	0	0	1092
10.2	49968	0	0	0	0	0	0	1047
10.2	50112	0	0	0	0	0	0	1116
10.2	50256	0	0	0	0	0	0	1104
10.2	50400	0	0	0	0	0	0	1044
10.2	50544	0	0	0	0	0	0	1023
10.2	50688	0	0	0	0	0	0	1119
10.2	50832	0	0	0	0	0	0	1086
10.2	50976	0	0	0	0	0	0	1074
10.2	51120	0	0	0	0	0	0	1074
10.2	51264	0	0	0	0	0	0	1059
10.2	51408	0	0	0	0	0	0	1152
10.2	51552	0	0	0	0	0	0	1137
10.2	51696	0	0	0	0	0	0	1137
10.2	51840	0	0	0	0	0	0	1101
10.2	51984	0	0	0	0	0	0	1149
10.2	52128	0	0	0	0	0	0	1122
10.2	52272	0	0	0	0	0	0	1146
10.2	52416	0	0	0	0	0	0	1131
10.2	52560	0	0	0	0	0	0	1128
10.2	52704	0	0	0	0	0	0	1041
10.2	52848	0	0	0	0	0	0	1128
10.2	52992	0	0	0	0	0	0	1158
10.2	53136	0	0	0	0	0	0	1083
10.2	53280	0	0	0	0	0	0	1056
10.2	53424	0	0	0	0	0	0	1074
10.2	53568	0	0	0	0	0	0	1077
10.2	53712	0	0	0	0	0	0	1077
10.2	53856	0	0	0	0	0	0	1131
10.2	54000	0	0	0	0	0	0	1128
10.2	54144	0	0	0	0	0	0	1164
10.2	54288	0	0	0	0	0	0	1101
10.2	54432	0	0	0	0	0	0	1125
10.2	54576	0	0	0	0	0	0	1107
10.2	54720	0	0	0	0	0	0	1026
10.2	54864	0	0	0	0	0	0	1098
10.2	55008	0	0	0	0	0	0	1092
10.2	55152	0	0	0	0	0	0	1149
10.2	55296	0	0	0	0	0	0	1140
10.2	55440	0	0	0	0	0	0	1107
10.2	55584	0	0	0	0	0	0	1080
10.2	55728	0	0	0	0	0	0	1113
10.2	55872	0	0	0	0	0	0	1173
10.2	56016	0	0	0	0	0	0	1107
10.2	56160	0	0	0	0	0	0	1056
10.2	56304	0	0	0	0	0	0	1041
10.2	56448	0	0	0	0	0	0	1092
10.2	56592	0	0	0	0	0	0	1098
10.2	56736	0	0	0	0	0	0	1098
10.2	56880	0	0	0	0	0	0	1068
10.2	57024	0	0	0	0	0	0	1149
10.2	57168	0	0	0	0	0	0	1119
10.2	57312	0	0	0	0	0	0	1125
10.2	57456	0	0	0	0	0	0	1125
10.2	57600	0	0	0	0	0	0	1098
10.2	57744	0	0	0	0	0	0	1110
10.2	57888	0	0	0	0	0	0	1164
10.2	58032	0	0	0	0	0	0	1092
10.2	58176	0	0	0	0	0	0	1047
10.2	58320	0	0	0	0	0	0	1101
10.2	58464	0	0	0	0	0	0	1071
10.2	58608	0	0	0	0	0	0	1110
10.2	58752	0	0	0	0	0	0	1218
10.2	58896	0	0	0	0	0	0	1137
10.2	59040	0	0	0	0	0	0	1131
10.2	59184	0	0	0	0	0	0	1134
10.2	59328	0	0	0	0	0	0	1056
10.2	59472	0	0	0	0	0	0	1122
10.2	59616	0	0	0	0	0	0	1128
10.2	59760	0	0	0	0	0	0	1170
10.2	59904	0	0	0	0	0	0	1116
10.2	60048	0	0	0	0	0	0	1089
10.2	60192	0	0	0	0	0	0	1110
10.2	60336	0	0	0	0	0	0	1191
10.2	60480	0	0	0	0	0	0	1281
10.2	60624	0	0	0	0	0	0	1239
10.2	60768	0	0	0	0	0	0	1119
10.2	60912	0	0	0	0	0	0	1113
10.2	61056	0	0	0	0	0	0	1128
10.2	61200	0	0	0	0	0	0	1170
10.2	61344	0	0	0	0	0	0	1269
10.2	61488	0	0	0	0	0	0	1203
10.2	61632	0	0	0	0	0	0	1161
10.2	61776	0	0	0	0	0	0	1098
10.2	61920	0	0	0	0	0	0	1140
10.2	62064	0	0	0	0	0	0	1059
10.2	62208	0	0	0	0	0	0	1173
10.2	62352	0	0	0	0	0	0	1146
10.2	62496	0	0	0	0	0	0	1089
10.2	62640	0	0	0	0	0	0	1203
10.2	62784	0	0	0	0	0	0	1203
10.2	62928	0	0	0	0	0	0	1188
10.2	63072	0	0	0	0	0	0	1149
10.2	63216	0	0	0	0	0	0	1128
10.2	63360	0	0	0	0	0	0	1044
10.2	63504	0	0	0	0	0	0	1194
10.2	63648	0	0	0	0	0	0	1182
10.2	63792	0	0	0	0	0	0	1200
10.2	63936	0	0	0	0	0	0	1128
10.2	64080	0	0	0	0	0	0	1164
10.2	64224	0	0	0	0	0	0	1110
10.2	64368	0	0	0	0	0	0	1206
10.2	64512	0	0	0	0	0	0	1077
10.2	64656	0	0	0	0	0	0	1134
10.2	64800	0	0	0	0	0	0	1089
10.2	64944	0	0	0	0	0	0	1116
10.2	65088	0	0	0	0	0	0	1104
10.2	65232	0	0	0	0	0	0	1065
10.2	65376	0	0	0	0	0	0	1044
10.2	65520	0	0	0	0	0	0	1035
10.2	65664	0	0	0	0	0	0	1110
10.2	65808	0	0	0	0	0	0	1197
10.2	65952	0	0	0	0	0	0	1095
10.2	66096	0	0	0	0	0	0	1086
10.2	66240	0	0	0	0	0	0	1119
10.2	66384	0	0	0	0	0	0	1140
10.2	66528	0	0	0	0	0	0	1182
10.2	66672	0	0	0	0	0	0	1068
10.2	66816	0	0	0	0	0	0	1122
10.2	66960	0	0	0	0	0	0	1071
10.2	67104	0	0	0	0	0	0	1185
10.2	67248	0	0	0	0	0	0	1206
10.2	67392	0	0	0	0	0	0	1164
10.2	67536	0	0	0	0	0	0	1140
10.2	67680	0	0	0	0	0	0	1065
10.2	67824	0	0	0	0	0	0	1053
10.2	67968	0	0	0	0	0	0	1068
10.2	68112	0	0	0	0	0	0	1116
10.2	68256	0	0	0	0	0	0	1086
10.2	68400	0	0	0	0	0	0	1083
10.2	68544	0	0	0	0	0	0	1113
10.2	68688	0	0	0	0	0	0	1089
10.2	68832	0	0	0	0	0	0	1083
10.2	68976	0	0	0	0	0	0	1095
10.2	69120	0	0	0	0	0	0	1140
11.1	43344	0	30	0	30	30	55.1515	879
11.1	43488	0	29	0	29	29	51.165	759
11.1	43632	0	28	0	28	28	194.575	822
11.1	43776	0	26	0	26	26	42.1279	810
11.1	43920	0	22	0	22	22	27.1111	804
11.1	44064	0	21	0	21	21	22.0606	810
11.1	44208	0	17	0	17	17	0	813
11.1	44352	0	12	0	12	12	27.1111	813
11.1	44496	0	10	0	10	10	27.1111	822
11.1	44640	0	7	0	7	7	9.03704	846
11.1	44784	0	4	0	4	4	35.0883	900
11.1	44928	0	4	0	4	4	0	999
11.1	45072	0	2	0	2	2	0	1041
11.1	45216	0	1	0	1	1	0	984
11.1	45360	0	0	0	0	0	0	897
11.1	45504	0	0	0	0	0	0	852
11.1	45648	0	0	0	0	0	0	816
11.1	45792	0	0	0	0	0	0	789
11.1	45936	0	0	0	0	0	0	768
11.1	46080	0	0	0	0	0	0	882
11.1	46224	0	0	0	0	0	0	837
11.1	46368	0	0	0	0	0	0	789
11.1	46512	0	0	0	0	0	0	750
11.1	46656	0	0	0	0	0	0	786
11.1	46800	0	0	0	0	0	0	852
11.1	46944	0	0	0	0	0	0	825
11.1	47088	0	0	0	0	0	0	747
11.1	47232	0	0	0	0	0	0	792
11.1	47376	0	0	0	0	0	0	810
11.1	47520	0	0	0	0	0	0	762
11.1	47664	0	0	0	0	0	0	795
11.1	47808	0	0	0	0	0	0	846
11.1	47952	0	0	0	0	0	0	798
11.1	48096	0	0	0	0	0	0	828
11.1	48240	0	0	0	0	0	0	843
11.1	48384	0	0	0	0	0	0	759
11.1	48528	0	0	0	0	0	0	765
11.1	48672	0	0	0	0	0	0	786
11.1	48816	0	0	0	0	0	0	867
11.1	48960	0	0	0	0	0	0	792
11.1	49104	0	0	0	0	0	0	837
11.1	49248	0	0	0	0	0	0	795
11.1	49392	0	0	0	0	0	0	774
11.1	49536	0	0	0	0	0	0	789
11.1	49680	0	0	0	0	0	0	843
11.1	49824	0	0	0	0	0	0	801
11.1	49968	0	0	0	0	0	0	849
11.1	50112	0	0	0	0	0	0	858
11.1	50256	0	0	0	0	0	0	843
11.1	50400	0	0	0	0	0	0	891
11.1	50544	0	0	0	0	0	0	879
11.1	50688	0	0	0	0	0	0	876
11.1	50832	0	0	0	0	0	0	894
11.1	50976	0	0	0	0	0	0	873
11.1	51120	0	0	0	0	0	0	849
11.1	51264	0	0	0	0	0	0	840
11.1	51408	0	0	0	0	0	0	828
11.1	51552	0	0	0	0	0	0	849
11.1	51696	0	0	0	0	0	0	756
11.1	51840	0	0	0	0	0	0	750
11.1	51984	0	0	0	0	0	0	774
11.1	52128	0	0	0	0	0	0	810
11.1	52272	0	0	0	0	0	0	774
11.1	52416	0	0	0	0	0	0	855
11.1	52560	0	0	0	0	0	0	891
11.1	52704	0	0	0	0	0	0	882
11.1	52848	0	0	0	0	0	0	903
11.1	52992	0	0	0	0	0	0	819
11.1	53136	0	0	0	0	0	0	834
11.1	53280	0	0	0	0	0	0	786
11.1	53424	0	0	0	0	0	0	789
11.1	53568	0	0	0	0	0	0	798
11.1	53712	0	0	0	0	0	0	813
11.1	53856	0	0	0	0	0	0	777
11.1	54000	0	0	0	0	0	0	780
11.1	54144	0	0	0	0	0	0	765
11.1	54288	0	0	0	0	0	0	786
11.1	54432	0	0	0	0	0	0	759
11.1	54576	0	0	0	0	0	0	813
11.1	54720	0	0	0	0	0	0	804
11.1	54864	0	0	0	0	0	0	798
11.1	55008	0	0	0	0	0	0	888
11.1	55152	0	0	0	0	0	0	834
11.1	55296	0	0	0	0	0	0	855
11.1	55440	0	0	0	0	0	0	849
11.1	55584	0	0	0	0	0	0	840
11.1	55728	0	0	0	0	0	0	834
11.1	55872	0	0	0	0	0	0	753
11.1	56016	0	0	0	0	0	0	729
11.1	56160	0	0	0	0	0	0	783
11.1	56304	0	0	0	0	0	0	804
11.1	56448	0	0	0	0	0	0	846
11.1	56592	0	0	0	0	0	0	780
11.1	56736	0	0	0	0	0	0	780
11.1	56880	0	0	0	0	0	0	786
11.1	57024	0	0	0	0	0	0	825
11.1	57168	0	0	0	0	0	0	864
11.1	57312	0	0	0	0	0	0	795
11.1	57456	0	0	0	0	0	0	852
11.1	57600	0	0	0	0	0	0	804
11.1	57744	0	0	0	0	0	0	828
11.1	57888	0	0	0	0	0	0	807
11.1	58032	0	0	0	0	0	0	828
11.1	58176	0	0	0	0	0	0	825
11.1	58320	0	0	0	0	0	0	813
11.1	58464	0	0	0	0	0	0	783
11.1	58608	0	0	0	0	0	0	852
11.1	58752	0	0	0	0	0	0	915
11.1	58896	0	0	0	0	0	0	840
11.1	59040	0	0	0	0	0	0	804
11.1	59184	0	0	0	0	0	0	819
11.1	59328	0	0	0	0	0	0	777
11.1	59472	0	0	0	0	0	0	792
11.1	59616	0	0	0	0	0	0	774
11.1	59760	0	0	0	0	0	0	801
11.1	59904	0	0	0	0	0	0	888
11.1	60048	0	0	0	0	0	0	873
11.1	60192	0	0	0	0	0	0	804
11.1	60336	0	0	0	0	0	0	849
11.1	60480	0	0	0	0	0	0	846
11.1	60624	0	0	0	0	0	0	813
11.1	60768	0	0	0	0	0	0	783
11.1	60912	0	0	0	0	0	0	864
11.1	61056	0	0	0	0	0	0	795
11.1	61200	0	0	0	0	0	0	774
11.1	61344	0	0	0	0	0	0	771
11.1	61488	0	0	0	0	0	0	750
11.1	61632	0	0	0	0	0	0	765
11.1	61776	0	0	0	0	0	0	789
11.1	61920	0	0	0	0	0	0	834
11.1	62064	0	0	0	0	0	0	849
11.1	62208	0	0	0	0	0	0	798
11.1	62352	0	0	0	0	0	0	843
11.1	62496	0	0	0	0	0	0	783
11.1	62640	0	0	0	0	0	0	777
11.1	62784	0	0	0	0	0	0	828
11.1	62928	0	0	0	0	0	0	915
11.1	63072	0	0	0	0	0	0	876
11.1	63216	0	0	0	0	0	0	825
11.1	63360	0	0	0	0	0	0	894
11.1	63504	0	0	0	0	0	0	849
11.1	63648	0	0	0	0	0	0	771
11.1	63792	0	0	0	0	0	0	780
11.1	63936	0	0	0	0	0	0	804
11.1	64080	0	0	0	0	0	0	870
11.1	64224	0	0	0	0	0	0	864
11.1	64368	0	0	0	0	0	0	834
11.1	64512	0	0	0	0	0	0	786
11.1	64656	0	0	0	0	0	0	840
11.1	64800	0	0	0	0	0	0	750
11.1	64944	0	0	0	0	0	0	819
11.1	65088	0	0	0	0	0	0	819
11.1	65232	0	0	0	0	0	0	846
11.1	65376	0	0	0	0	0	0	873
11.1	65520	0	0	0	0	0	0	852
11.1	65664	0	0	0	0	0	0	873
11.1	65808	0	0	0	0	0	0	936
11.1	65952	0	0	0	0	0	0	924
11.1	66096	0	0	0	0	0	0	813
11.1	66240	0	0	0	0	0	0	822
11.1	66384	0	0	0	0	0	0	864
11.1	66528	0	0	0	0	0	0	882
11.1	66672	0	0	0	0	0	0	915
11.1	66816	0	0	0	0	0	0	831
11.1	66960	0	0	0	0	0	0	753
11.1	67104	0	0	0	0	0	0	762
11.1	67248	0	0	0	0	0	0	759
11.1	67392	0	0	0	0	0	0	783
11.1	67536	0	0	0	0	0	0	861
11.1	67680	0	0	0	0	0	0	879
11.1	67824	0	0	0	0	0	0	825
11.1	67968	0	0	0	0	0	0	810
11.1	68112	0	0	0	0	0	0	798
11.1	68256	0	0	0	0	0	0	756
11.1	68400	0	0	0	0	0	0	810
11.1	68544	0	0	0	0	0	0	717
11.1	68688	0	0	0	0	0	0	792
11.1	68832	0	0	0	0	0	0	825
11.1	68976	0	0	0	0	0	0	780
11.1	69120	0	0	0	0	0	0	771
12.3	43344	0	27	0	27	27	22.0606	1563
12.3	43488	0	26	0	26	26	22.0606	1626
12.3	43632	0	26	0	26	26	22.0606	1668
12.3	43776	0	24	0	24	24	11.0303	1656
12.3	43920	0	23	0	23	23	13.0256	1551
12.3	44064	0	19	0	19	19	0	1563
12.3	44208	0	18	0	18	18	0	1554
12.3	44352	0	18	0	18	18	0	1599
12.3	44496	0	14	0	14	14	0	1629
12.3	44640	0	12	0	12	12	0	1578
12.3	44784	0	11	0	11	11	0	1650
12.3	44928	0	7	0	7	7	0	1620
12.3	45072	0	7	0	7	7	0	1476
12.3	45216	0	7	0	7	7	0	1560
12.3	45360	0	5	0	5	5	0	1602
12.3	45504	0	4	0	4	4	0	1623
12.3	45648	0	2	0	2	2	0	1482
12.3	45792	0	1	0	1	1	0	1536
12.3	45936	0	1	0	1	1	0	1503
[truncated: 34,001 more rows]
