# Supplementary material for: GEODE: an in silico tool that translates in vitro to in vivo predictions of tuberculosis antibiotic combination efficacy
Source: Front Pharmacol. 2025 Oct 17;16:1639673. doi: 10.3389/fphar.2025.1639673 (PMC12575316; doi:10.3389/fphar.2025.1639673)
Supplement: Supplementary file 2 [file Supplementaryfile4.zip › simulation_data/RMZE-ANNNNH-min.csv]

exp	time	Int.Mtb.	Ext.Mtb.	repExtMtb	NonReplExt.Mtb.	TotMtb.	TotMtbInGranScaledRing	TotPethot
2.2	43344	0	18	0	18	18	105.259	984
2.2	43488	0	16	0	16	16	88.2466	993
2.2	43632	0	14	0	14	14	0	1095
2.2	43776	0	10	0	10	10	0	1074
2.2	43920	0	9	0	9	9	80.1558	1041
2.2	44064	0	7	0	7	7	69.1255	1002
2.2	44208	0	3	0	3	3	11.0303	1071
2.2	44352	0	2	0	2	2	11.0303	1023
2.2	44496	0	1	0	1	1	11.0303	1185
2.2	44640	0	0	0	0	0	0	1200
2.2	44784	0	0	0	0	0	0	1167
2.2	44928	0	0	0	0	0	0	1146
2.2	45072	0	0	0	0	0	0	1143
2.2	45216	0	0	0	0	0	0	1125
2.2	45360	0	0	0	0	0	0	1050
2.2	45504	0	0	0	0	0	0	1047
2.2	45648	0	0	0	0	0	0	960
2.2	45792	0	0	0	0	0	0	1104
2.2	45936	0	0	0	0	0	0	1029
2.2	46080	0	0	0	0	0	0	1026
2.2	46224	0	0	0	0	0	0	966
2.2	46368	0	0	0	0	0	0	969
2.2	46512	0	0	0	0	0	0	1065
2.2	46656	0	0	0	0	0	0	1104
2.2	46800	0	0	0	0	0	0	1110
2.2	46944	0	0	0	0	0	0	1005
2.2	47088	0	0	0	0	0	0	1050
2.2	47232	0	0	0	0	0	0	996
2.2	47376	0	0	0	0	0	0	1041
2.2	47520	0	0	0	0	0	0	1077
2.2	47664	0	0	0	0	0	0	1065
2.2	47808	0	0	0	0	0	0	1116
2.2	47952	0	0	0	0	0	0	1035
2.2	48096	0	0	0	0	0	0	1047
2.2	48240	0	0	0	0	0	0	1041
2.2	48384	0	0	0	0	0	0	1053
2.2	48528	0	0	0	0	0	0	1143
2.2	48672	0	0	0	0	0	0	1023
2.2	48816	0	0	0	0	0	0	1062
2.2	48960	0	0	0	0	0	0	1119
2.2	49104	0	0	0	0	0	0	1023
2.2	49248	0	0	0	0	0	0	1032
2.2	49392	0	0	0	0	0	0	1035
2.2	49536	0	0	0	0	0	0	1056
2.2	49680	0	0	0	0	0	0	1035
2.2	49824	0	0	0	0	0	0	1032
2.2	49968	0	0	0	0	0	0	1035
2.2	50112	0	0	0	0	0	0	1038
2.2	50256	0	0	0	0	0	0	1056
2.2	50400	0	0	0	0	0	0	1065
2.2	50544	0	0	0	0	0	0	1056
2.2	50688	0	0	0	0	0	0	1035
2.2	50832	0	0	0	0	0	0	993
2.2	50976	0	0	0	0	0	0	1026
2.2	51120	0	0	0	0	0	0	1041
2.2	51264	0	0	0	0	0	0	996
2.2	51408	0	0	0	0	0	0	1083
2.2	51552	0	0	0	0	0	0	1107
2.2	51696	0	0	0	0	0	0	1101
2.2	51840	0	0	0	0	0	0	1101
2.2	51984	0	0	0	0	0	0	1020
2.2	52128	0	0	0	0	0	0	1023
2.2	52272	0	0	0	0	0	0	1041
2.2	52416	0	0	0	0	0	0	1035
2.2	52560	0	0	0	0	0	0	1095
2.2	52704	0	0	0	0	0	0	1089
2.2	52848	0	0	0	0	0	0	1065
2.2	52992	0	0	0	0	0	0	1161
2.2	53136	0	0	0	0	0	0	1095
2.2	53280	0	0	0	0	0	0	1065
2.2	53424	0	0	0	0	0	0	1041
2.2	53568	0	0	0	0	0	0	1074
2.2	53712	0	0	0	0	0	0	1119
2.2	53856	0	0	0	0	0	0	1056
2.2	54000	0	0	0	0	0	0	1089
2.2	54144	0	0	0	0	0	0	1161
2.2	54288	0	0	0	0	0	0	1119
2.2	54432	0	0	0	0	0	0	1074
2.2	54576	0	0	0	0	0	0	1164
2.2	54720	0	0	0	0	0	0	1074
2.2	54864	0	0	0	0	0	0	1083
2.2	55008	0	0	0	0	0	0	1107
2.2	55152	0	0	0	0	0	0	1128
2.2	55296	0	0	0	0	0	0	1020
2.2	55440	0	0	0	0	0	0	1068
2.2	55584	0	0	0	0	0	0	1092
2.2	55728	0	0	0	0	0	0	1086
2.2	55872	0	0	0	0	0	0	1056
2.2	56016	0	0	0	0	0	0	1065
2.2	56160	0	0	0	0	0	0	1200
2.2	56304	0	0	0	0	0	0	1107
2.2	56448	0	0	0	0	0	0	1005
2.2	56592	0	0	0	0	0	0	1023
2.2	56736	0	0	0	0	0	0	1023
2.2	56880	0	0	0	0	0	0	1017
2.2	57024	0	0	0	0	0	0	1053
2.2	57168	0	0	0	0	0	0	1044
2.2	57312	0	0	0	0	0	0	1062
2.2	57456	0	0	0	0	0	0	993
2.2	57600	0	0	0	0	0	0	948
2.2	57744	0	0	0	0	0	0	1011
2.2	57888	0	0	0	0	0	0	1041
2.2	58032	0	0	0	0	0	0	1101
2.2	58176	0	0	0	0	0	0	1101
2.2	58320	0	0	0	0	0	0	1068
2.2	58464	0	0	0	0	0	0	1134
2.2	58608	0	0	0	0	0	0	1122
2.2	58752	0	0	0	0	0	0	1086
2.2	58896	0	0	0	0	0	0	1086
2.2	59040	0	0	0	0	0	0	1134
2.2	59184	0	0	0	0	0	0	1113
2.2	59328	0	0	0	0	0	0	1059
2.2	59472	0	0	0	0	0	0	1092
2.2	59616	0	0	0	0	0	0	1113
2.2	59760	0	0	0	0	0	0	1005
2.2	59904	0	0	0	0	0	0	960
2.2	60048	0	0	0	0	0	0	954
2.2	60192	0	0	0	0	0	0	1008
2.2	60336	0	0	0	0	0	0	1035
2.2	60480	0	0	0	0	0	0	1095
2.2	60624	0	0	0	0	0	0	1095
2.2	60768	0	0	0	0	0	0	1065
2.2	60912	0	0	0	0	0	0	1089
2.2	61056	0	0	0	0	0	0	1083
2.2	61200	0	0	0	0	0	0	1050
2.2	61344	0	0	0	0	0	0	948
2.2	61488	0	0	0	0	0	0	981
2.2	61632	0	0	0	0	0	0	1077
2.2	61776	0	0	0	0	0	0	1098
2.2	61920	0	0	0	0	0	0	1113
2.2	62064	0	0	0	0	0	0	1074
2.2	62208	0	0	0	0	0	0	987
2.2	62352	0	0	0	0	0	0	969
2.2	62496	0	0	0	0	0	0	1029
2.2	62640	0	0	0	0	0	0	1068
2.2	62784	0	0	0	0	0	0	999
2.2	62928	0	0	0	0	0	0	1065
2.2	63072	0	0	0	0	0	0	1161
2.2	63216	0	0	0	0	0	0	1137
2.2	63360	0	0	0	0	0	0	1146
2.2	63504	0	0	0	0	0	0	1119
2.2	63648	0	0	0	0	0	0	1038
2.2	63792	0	0	0	0	0	0	1062
2.2	63936	0	0	0	0	0	0	1065
2.2	64080	0	0	0	0	0	0	1059
2.2	64224	0	0	0	0	0	0	1014
2.2	64368	0	0	0	0	0	0	1014
2.2	64512	0	0	0	0	0	0	1044
2.2	64656	0	0	0	0	0	0	1023
2.2	64800	0	0	0	0	0	0	1050
2.2	64944	0	0	0	0	0	0	1095
2.2	65088	0	0	0	0	0	0	1032
2.2	65232	0	0	0	0	0	0	1032
2.2	65376	0	0	0	0	0	0	981
2.2	65520	0	0	0	0	0	0	1119
2.2	65664	0	0	0	0	0	0	1044
2.2	65808	0	0	0	0	0	0	987
2.2	65952	0	0	0	0	0	0	966
2.2	66096	0	0	0	0	0	0	1017
2.2	66240	0	0	0	0	0	0	939
2.2	66384	0	0	0	0	0	0	975
2.2	66528	0	0	0	0	0	0	945
2.2	66672	0	0	0	0	0	0	1014
2.2	66816	0	0	0	0	0	0	1065
2.2	66960	0	0	0	0	0	0	1098
2.2	67104	0	0	0	0	0	0	1140
2.2	67248	0	0	0	0	0	0	1131
2.2	67392	0	0	0	0	0	0	1089
2.2	67536	0	0	0	0	0	0	1086
2.2	67680	0	0	0	0	0	0	1080
2.2	67824	0	0	0	0	0	0	1080
2.2	67968	0	0	0	0	0	0	1041
2.2	68112	0	0	0	0	0	0	933
2.2	68256	0	0	0	0	0	0	1014
2.2	68400	0	0	0	0	0	0	1071
2.2	68544	0	0	0	0	0	0	1035
2.2	68688	0	0	0	0	0	0	1020
2.2	68832	0	0	0	0	0	0	1020
2.2	68976	0	0	0	0	0	0	1047
2.2	69120	0	0	0	0	0	0	1035
3.2	43344	0	366	0	366	366	3135.41	3183
3.2	43488	0	358	0	358	358	3005.61	3207
3.2	43632	0	347	0	347	347	2893.78	3399
3.2	43776	0	339	0	339	339	2843.6	3282
3.2	43920	0	328	0	328	328	2713.05	3252
3.2	44064	0	317	0	317	317	2579.11	3270
3.2	44208	0	308	0	308	308	2473.01	3273
3.2	44352	0	297	0	297	297	2467.81	3183
3.2	44496	0	289	0	289	289	2411.16	3306
3.2	44640	0	283	0	283	283	2319.99	3381
3.2	44784	0	274	0	274	274	2270.92	3267
3.2	44928	0	268	0	268	268	2224.4	3066
3.2	45072	0	261	0	261	261	2083.62	3066
3.2	45216	0	251	0	251	251	2043.24	2979
3.2	45360	0	236	0	236	236	1873	3063
3.2	45504	0	228	0	228	228	1825.45	3240
3.2	45648	0	220	0	220	220	1784	3219
3.2	45792	0	206	0	206	206	1609.46	3141
3.2	45936	0	201	0	201	201	1565.69	3174
3.2	46080	0	188	0	188	188	1510.43	3300
3.2	46224	0	177	0	177	177	1396.41	3330
3.2	46368	0	167	0	167	167	1307.49	3180
3.2	46512	0	162	0	162	162	1261.52	3420
3.2	46656	0	153	0	153	153	1208.52	3273
3.2	46800	0	144	0	144	144	1145.19	3162
3.2	46944	0	136	0	136	136	999.93	3186
3.2	47088	0	128	0	128	128	958.262	3198
3.2	47232	0	117	0	117	117	824.92	3084
3.2	47376	0	108	0	108	108	759.342	3144
3.2	47520	0	100	0	100	100	734.384	3066
3.2	47664	0	86	0	86	86	585.721	3273
3.2	47808	0	78	0	78	78	521.324	3159
3.2	47952	0	70	0	70	70	479.918	3165
3.2	48096	0	60	0	60	60	380.217	3096
3.2	48240	0	50	0	50	50	311.565	3300
3.2	48384	0	36	0	36	36	237.182	3204
3.2	48528	0	32	0	32	32	222.194	3243
3.2	48672	0	23	0	23	23	148.97	3246
3.2	48816	0	16	0	16	16	95.8274	3297
3.2	48960	0	13	0	13	13	91.8697	3279
3.2	49104	0	11	0	11	11	75.9505	3294
3.2	49248	0	7	0	7	7	43.5103	3291
3.2	49392	0	4	0	4	4	20.5291	3228
3.2	49536	0	4	0	4	4	20.5291	3228
3.2	49680	0	3	0	3	3	17.418	3099
3.2	49824	0	3	0	3	3	21.1852	3042
3.2	49968	0	3	0	3	3	19.1958	3036
3.2	50112	0	2	0	2	2	16.0847	3189
3.2	50256	0	2	0	2	2	16.0847	3078
3.2	50400	0	2	0	2	2	14.0952	3111
3.2	50544	0	2	0	2	2	16.0847	3216
3.2	50688	0	2	0	2	2	16.0847	3348
3.2	50832	0	2	0	2	2	16.0847	3204
3.2	50976	0	2	0	2	2	16.0847	3180
3.2	51120	0	2	0	2	2	16.0847	3228
3.2	51264	0	2	0	2	2	18.0741	3165
3.2	51408	0	2	0	2	2	18.0741	3078
3.2	51552	0	1	0	1	1	9.03704	3138
3.2	51696	0	1	0	1	1	9.03704	3246
3.2	51840	0	1	0	1	1	9.03704	3252
3.2	51984	0	0	0	0	0	0	3147
3.2	52128	0	0	0	0	0	0	3135
3.2	52272	0	0	0	0	0	0	3378
3.2	52416	0	0	0	0	0	0	3147
3.2	52560	0	0	0	0	0	0	3156
3.2	52704	0	0	0	0	0	0	3246
3.2	52848	0	0	0	0	0	0	3129
3.2	52992	0	0	0	0	0	0	3030
3.2	53136	0	0	0	0	0	0	3078
3.2	53280	0	0	0	0	0	0	3165
3.2	53424	0	0	0	0	0	0	3135
3.2	53568	0	0	0	0	0	0	3135
3.2	53712	0	0	0	0	0	0	3162
3.2	53856	0	0	0	0	0	0	3306
3.2	54000	0	0	0	0	0	0	3087
3.2	54144	0	0	0	0	0	0	3033
3.2	54288	0	0	0	0	0	0	3039
3.2	54432	0	0	0	0	0	0	2985
3.2	54576	0	0	0	0	0	0	3057
3.2	54720	0	0	0	0	0	0	3171
3.2	54864	0	0	0	0	0	0	3192
3.2	55008	0	0	0	0	0	0	3075
3.2	55152	0	0	0	0	0	0	3279
3.2	55296	0	0	0	0	0	0	3309
3.2	55440	0	0	0	0	0	0	3231
3.2	55584	0	0	0	0	0	0	3195
3.2	55728	0	0	0	0	0	0	3198
3.2	55872	0	0	0	0	0	0	3147
3.2	56016	0	0	0	0	0	0	3171
3.2	56160	0	0	0	0	0	0	3075
3.2	56304	0	0	0	0	0	0	3168
3.2	56448	0	0	0	0	0	0	3138
3.2	56592	0	0	0	0	0	0	3123
3.2	56736	0	0	0	0	0	0	3108
3.2	56880	0	0	0	0	0	0	3111
3.2	57024	0	0	0	0	0	0	3198
3.2	57168	0	0	0	0	0	0	3096
3.2	57312	0	0	0	0	0	0	3075
3.2	57456	0	0	0	0	0	0	3075
3.2	57600	0	0	0	0	0	0	3114
3.2	57744	0	0	0	0	0	0	2958
3.2	57888	0	0	0	0	0	0	2985
3.2	58032	0	0	0	0	0	0	3006
3.2	58176	0	0	0	0	0	0	3144
3.2	58320	0	0	0	0	0	0	3183
3.2	58464	0	0	0	0	0	0	3204
3.2	58608	0	0	0	0	0	0	3168
3.2	58752	0	0	0	0	0	0	3135
3.2	58896	0	0	0	0	0	0	3264
3.2	59040	0	0	0	0	0	0	3096
3.2	59184	0	0	0	0	0	0	3126
3.2	59328	0	0	0	0	0	0	3072
3.2	59472	0	0	0	0	0	0	2889
3.2	59616	0	0	0	0	0	0	3114
3.2	59760	0	0	0	0	0	0	3015
3.2	59904	0	0	0	0	0	0	3114
3.2	60048	0	0	0	0	0	0	3156
3.2	60192	0	0	0	0	0	0	3132
3.2	60336	0	0	0	0	0	0	3114
3.2	60480	0	0	0	0	0	0	3141
3.2	60624	0	0	0	0	0	0	2973
3.2	60768	0	0	0	0	0	0	3006
3.2	60912	0	0	0	0	0	0	2883
3.2	61056	0	0	0	0	0	0	3048
3.2	61200	0	0	0	0	0	0	3156
3.2	61344	0	0	0	0	0	0	3204
3.2	61488	0	0	0	0	0	0	3180
3.2	61632	0	0	0	0	0	0	3075
3.2	61776	0	0	0	0	0	0	3237
3.2	61920	0	0	0	0	0	0	3258
3.2	62064	0	0	0	0	0	0	3234
3.2	62208	0	0	0	0	0	0	3150
3.2	62352	0	0	0	0	0	0	3207
3.2	62496	0	0	0	0	0	0	3102
3.2	62640	0	0	0	0	0	0	3279
3.2	62784	0	0	0	0	0	0	3225
3.2	62928	0	0	0	0	0	0	3183
3.2	63072	0	0	0	0	0	0	3198
3.2	63216	0	0	0	0	0	0	3243
3.2	63360	0	0	0	0	0	0	3291
3.2	63504	0	0	0	0	0	0	3375
3.2	63648	0	0	0	0	0	0	3270
3.2	63792	0	0	0	0	0	0	3306
3.2	63936	0	0	0	0	0	0	3276
3.2	64080	0	0	0	0	0	0	3255
3.2	64224	0	0	0	0	0	0	3384
3.2	64368	0	0	0	0	0	0	3327
3.2	64512	0	0	0	0	0	0	3222
3.2	64656	0	0	0	0	0	0	3324
3.2	64800	0	0	0	0	0	0	3228
3.2	64944	0	0	0	0	0	0	3246
3.2	65088	0	0	0	0	0	0	3183
3.2	65232	0	0	0	0	0	0	3255
3.2	65376	0	0	0	0	0	0	3120
3.2	65520	0	0	0	0	0	0	3156
3.2	65664	0	0	0	0	0	0	3231
3.2	65808	0	0	0	0	0	0	3045
3.2	65952	0	0	0	0	0	0	3168
3.2	66096	0	0	0	0	0	0	3204
3.2	66240	0	0	0	0	0	0	3321
3.2	66384	0	0	0	0	0	0	3243
3.2	66528	0	0	0	0	0	0	3249
3.2	66672	0	0	0	0	0	0	3144
3.2	66816	0	0	0	0	0	0	3156
3.2	66960	0	0	0	0	0	0	3093
3.2	67104	0	0	0	0	0	0	3111
3.2	67248	0	0	0	0	0	0	3315
3.2	67392	0	0	0	0	0	0	3372
3.2	67536	0	0	0	0	0	0	3357
3.2	67680	0	0	0	0	0	0	3249
3.2	67824	0	0	0	0	0	0	3225
3.2	67968	0	0	0	0	0	0	3075
3.2	68112	0	0	0	0	0	0	3147
3.2	68256	0	0	0	0	0	0	3192
3.2	68400	0	0	0	0	0	0	3249
3.2	68544	0	0	0	0	0	0	3162
3.2	68688	0	0	0	0	0	0	3192
3.2	68832	0	0	0	0	0	0	3297
3.2	68976	0	0	0	0	0	0	3336
3.2	69120	0	0	0	0	0	0	3141
4.1	43344	0	51	0	51	51	477.521	2337
4.1	43488	0	48	0	48	48	181.224	2583
4.1	43632	0	45	0	45	45	181.224	2451
4.1	43776	0	41	0	41	41	265.366	2337
4.1	43920	0	40	0	40	40	150.223	2373
4.1	44064	0	40	0	40	40	150.223	2205
4.1	44208	0	38	0	38	38	382.429	2211
4.1	44352	0	37	0	37	37	120.179	2019
4.1	44496	0	35	0	35	35	134.159	2142
4.1	44640	0	30	0	30	30	105.156	2199
4.1	44784	0	28	0	28	28	105.156	2238
4.1	44928	0	27	0	27	27	105.156	2241
4.1	45072	0	26	0	26	26	250.264	2346
4.1	45216	0	23	0	23	23	208.235	2388
4.1	45360	0	22	0	22	22	60.0897	2316
4.1	45504	0	18	0	18	18	115.142	2163
4.1	45648	0	15	0	15	15	47.0641	2154
4.1	45792	0	12	0	12	12	68.0799	2022
4.1	45936	0	9	0	9	9	30.0444	2100
4.1	46080	0	7	0	7	7	30.0444	2124
4.1	46224	0	5	0	5	5	34.0392	2277
4.1	46368	0	2	0	2	2	15.0222	2085
4.1	46512	0	2	0	2	2	15.0222	2082
4.1	46656	0	2	0	2	2	15.0222	2202
4.1	46800	0	1	0	1	1	15.0222	2175
4.1	46944	0	1	0	1	1	15.0222	2187
4.1	47088	0	1	0	1	1	15.0222	2172
4.1	47232	0	0	0	0	0	0	2160
4.1	47376	0	0	0	0	0	0	2235
4.1	47520	0	0	0	0	0	0	2226
4.1	47664	0	0	0	0	0	0	2208
4.1	47808	0	0	0	0	0	0	2067
4.1	47952	0	0	0	0	0	0	2112
4.1	48096	0	0	0	0	0	0	2157
4.1	48240	0	0	0	0	0	0	2031
4.1	48384	0	0	0	0	0	0	2016
4.1	48528	0	0	0	0	0	0	2055
4.1	48672	0	0	0	0	0	0	2142
4.1	48816	0	0	0	0	0	0	2277
4.1	48960	0	0	0	0	0	0	2082
4.1	49104	0	0	0	0	0	0	2139
4.1	49248	0	0	0	0	0	0	2202
4.1	49392	0	0	0	0	0	0	2100
4.1	49536	0	0	0	0	0	0	2076
4.1	49680	0	0	0	0	0	0	1980
4.1	49824	0	0	0	0	0	0	2058
4.1	49968	0	0	0	0	0	0	2181
4.1	50112	0	0	0	0	0	0	2115
4.1	50256	0	0	0	0	0	0	2133
4.1	50400	0	0	0	0	0	0	2109
4.1	50544	0	0	0	0	0	0	1944
4.1	50688	0	0	0	0	0	0	2115
4.1	50832	0	0	0	0	0	0	2145
4.1	50976	0	0	0	0	0	0	2256
4.1	51120	0	0	0	0	0	0	2133
4.1	51264	0	0	0	0	0	0	1995
4.1	51408	0	0	0	0	0	0	1989
4.1	51552	0	0	0	0	0	0	2085
4.1	51696	0	0	0	0	0	0	2088
4.1	51840	0	0	0	0	0	0	2094
4.1	51984	0	0	0	0	0	0	2049
4.1	52128	0	0	0	0	0	0	2115
4.1	52272	0	0	0	0	0	0	2193
4.1	52416	0	0	0	0	0	0	2106
4.1	52560	0	0	0	0	0	0	2205
4.1	52704	0	0	0	0	0	0	2100
4.1	52848	0	0	0	0	0	0	2073
4.1	52992	0	0	0	0	0	0	2070
4.1	53136	0	0	0	0	0	0	2139
4.1	53280	0	0	0	0	0	0	1998
4.1	53424	0	0	0	0	0	0	2082
4.1	53568	0	0	0	0	0	0	1944
4.1	53712	0	0	0	0	0	0	2037
4.1	53856	0	0	0	0	0	0	2049
4.1	54000	0	0	0	0	0	0	1929
4.1	54144	0	0	0	0	0	0	2103
4.1	54288	0	0	0	0	0	0	2199
4.1	54432	0	0	0	0	0	0	2142
4.1	54576	0	0	0	0	0	0	2229
4.1	54720	0	0	0	0	0	0	2118
4.1	54864	0	0	0	0	0	0	2217
4.1	55008	0	0	0	0	0	0	2139
4.1	55152	0	0	0	0	0	0	2208
4.1	55296	0	0	0	0	0	0	2298
4.1	55440	0	0	0	0	0	0	2202
4.1	55584	0	0	0	0	0	0	2199
4.1	55728	0	0	0	0	0	0	2178
4.1	55872	0	0	0	0	0	0	2208
4.1	56016	0	0	0	0	0	0	2208
4.1	56160	0	0	0	0	0	0	2235
4.1	56304	0	0	0	0	0	0	2136
4.1	56448	0	0	0	0	0	0	2103
4.1	56592	0	0	0	0	0	0	2133
4.1	56736	0	0	0	0	0	0	2082
4.1	56880	0	0	0	0	0	0	2127
4.1	57024	0	0	0	0	0	0	2160
4.1	57168	0	0	0	0	0	0	2109
4.1	57312	0	0	0	0	0	0	2169
4.1	57456	0	0	0	0	0	0	2271
4.1	57600	0	0	0	0	0	0	2256
4.1	57744	0	0	0	0	0	0	2187
4.1	57888	0	0	0	0	0	0	2193
4.1	58032	0	0	0	0	0	0	2193
4.1	58176	0	0	0	0	0	0	2157
4.1	58320	0	0	0	0	0	0	2121
4.1	58464	0	0	0	0	0	0	1968
4.1	58608	0	0	0	0	0	0	2223
4.1	58752	0	0	0	0	0	0	2016
4.1	58896	0	0	0	0	0	0	2037
4.1	59040	0	0	0	0	0	0	2067
4.1	59184	0	0	0	0	0	0	2067
4.1	59328	0	0	0	0	0	0	2112
4.1	59472	0	0	0	0	0	0	2082
4.1	59616	0	0	0	0	0	0	2100
4.1	59760	0	0	0	0	0	0	2118
4.1	59904	0	0	0	0	0	0	2166
4.1	60048	0	0	0	0	0	0	2235
4.1	60192	0	0	0	0	0	0	2166
4.1	60336	0	0	0	0	0	0	2181
4.1	60480	0	0	0	0	0	0	2103
4.1	60624	0	0	0	0	0	0	2127
4.1	60768	0	0	0	0	0	0	2124
4.1	60912	0	0	0	0	0	0	2082
4.1	61056	0	0	0	0	0	0	2127
4.1	61200	0	0	0	0	0	0	2217
4.1	61344	0	0	0	0	0	0	2157
4.1	61488	0	0	0	0	0	0	2127
4.1	61632	0	0	0	0	0	0	2202
4.1	61776	0	0	0	0	0	0	2112
4.1	61920	0	0	0	0	0	0	2052
4.1	62064	0	0	0	0	0	0	2115
4.1	62208	0	0	0	0	0	0	2133
4.1	62352	0	0	0	0	0	0	2106
4.1	62496	0	0	0	0	0	0	2109
4.1	62640	0	0	0	0	0	0	2136
4.1	62784	0	0	0	0	0	0	2106
4.1	62928	0	0	0	0	0	0	2085
4.1	63072	0	0	0	0	0	0	2124
4.1	63216	0	0	0	0	0	0	2121
4.1	63360	0	0	0	0	0	0	2082
4.1	63504	0	0	0	0	0	0	2160
4.1	63648	0	0	0	0	0	0	2265
4.1	63792	0	0	0	0	0	0	2214
4.1	63936	0	0	0	0	0	0	2238
4.1	64080	0	0	0	0	0	0	2169
4.1	64224	0	0	0	0	0	0	2136
4.1	64368	0	0	0	0	0	0	2124
4.1	64512	0	0	0	0	0	0	2196
4.1	64656	0	0	0	0	0	0	2094
4.1	64800	0	0	0	0	0	0	2076
4.1	64944	0	0	0	0	0	0	2085
4.1	65088	0	0	0	0	0	0	2148
4.1	65232	0	0	0	0	0	0	2061
4.1	65376	0	0	0	0	0	0	2187
4.1	65520	0	0	0	0	0	0	2100
4.1	65664	0	0	0	0	0	0	2097
4.1	65808	0	0	0	0	0	0	2076
4.1	65952	0	0	0	0	0	0	2157
4.1	66096	0	0	0	0	0	0	2088
4.1	66240	0	0	0	0	0	0	2046
4.1	66384	0	0	0	0	0	0	1998
4.1	66528	0	0	0	0	0	0	2169
4.1	66672	0	0	0	0	0	0	2091
4.1	66816	0	0	0	0	0	0	2031
4.1	66960	0	0	0	0	0	0	2085
4.1	67104	0	0	0	0	0	0	2199
4.1	67248	0	0	0	0	0	0	2238
4.1	67392	0	0	0	0	0	0	2064
4.1	67536	0	0	0	0	0	0	2034
4.1	67680	0	0	0	0	0	0	2109
4.1	67824	0	0	0	0	0	0	2088
4.1	67968	0	0	0	0	0	0	2043
4.1	68112	0	0	0	0	0	0	2124
4.1	68256	0	0	0	0	0	0	2097
4.1	68400	0	0	0	0	0	0	2157
4.1	68544	0	0	0	0	0	0	2145
4.1	68688	0	0	0	0	0	0	2100
4.1	68832	0	0	0	0	0	0	2055
4.1	68976	0	0	0	0	0	0	2235
4.1	69120	0	0	0	0	0	0	2055
4.2	43344	0	29	0	29	29	153.272	1992
4.2	43488	0	28	0	28	28	82.1495	1968
4.2	43632	0	26	0	26	26	186.352	1932
4.2	43776	0	24	0	24	24	195.289	1956
4.2	43920	0	20	0	20	20	56.0957	1977
4.2	44064	0	17	0	17	17	64.0837	1941
4.2	44208	0	15	0	15	15	56.0957	1842
4.2	44352	0	13	0	13	13	26.0513	1875
4.2	44496	0	11	0	11	11	86.1402	2010
4.2	44640	0	7	0	7	7	39.0769	2058
4.2	44784	0	5	0	5	5	15.0222	2115
4.2	44928	0	4	0	4	4	0	2184
4.2	45072	0	3	0	3	3	13.0256	2019
4.2	45216	0	3	0	3	3	0	1956
4.2	45360	0	2	0	2	2	0	1929
4.2	45504	0	2	0	2	2	0	1956
4.2	45648	0	1	0	1	1	0	1971
4.2	45792	0	0	0	0	0	0	1995
4.2	45936	0	0	0	0	0	0	2058
4.2	46080	0	0	0	0	0	0	1974
4.2	46224	0	0	0	0	0	0	1995
4.2	46368	0	0	0	0	0	0	1887
4.2	46512	0	0	0	0	0	0	1902
4.2	46656	0	0	0	0	0	0	1848
4.2	46800	0	0	0	0	0	0	1971
4.2	46944	0	0	0	0	0	0	1869
4.2	47088	0	0	0	0	0	0	1878
4.2	47232	0	0	0	0	0	0	1857
4.2	47376	0	0	0	0	0	0	1710
4.2	47520	0	0	0	0	0	0	1770
4.2	47664	0	0	0	0	0	0	1803
4.2	47808	0	0	0	0	0	0	1836
4.2	47952	0	0	0	0	0	0	1791
4.2	48096	0	0	0	0	0	0	1785
4.2	48240	0	0	0	0	0	0	1815
4.2	48384	0	0	0	0	0	0	1821
4.2	48528	0	0	0	0	0	0	1755
4.2	48672	0	0	0	0	0	0	1800
4.2	48816	0	0	0	0	0	0	1911
4.2	48960	0	0	0	0	0	0	1812
4.2	49104	0	0	0	0	0	0	1902
4.2	49248	0	0	0	0	0	0	1968
4.2	49392	0	0	0	0	0	0	1965
4.2	49536	0	0	0	0	0	0	1878
4.2	49680	0	0	0	0	0	0	2034
4.2	49824	0	0	0	0	0	0	2040
4.2	49968	0	0	0	0	0	0	1992
4.2	50112	0	0	0	0	0	0	1902
4.2	50256	0	0	0	0	0	0	1896
4.2	50400	0	0	0	0	0	0	1824
4.2	50544	0	0	0	0	0	0	1878
4.2	50688	0	0	0	0	0	0	1971
4.2	50832	0	0	0	0	0	0	1959
4.2	50976	0	0	0	0	0	0	2004
4.2	51120	0	0	0	0	0	0	1986
4.2	51264	0	0	0	0	0	0	1938
4.2	51408	0	0	0	0	0	0	1914
4.2	51552	0	0	0	0	0	0	1776
4.2	51696	0	0	0	0	0	0	1878
4.2	51840	0	0	0	0	0	0	1890
4.2	51984	0	0	0	0	0	0	1872
4.2	52128	0	0	0	0	0	0	1722
4.2	52272	0	0	0	0	0	0	1848
4.2	52416	0	0	0	0	0	0	1959
4.2	52560	0	0	0	0	0	0	1932
4.2	52704	0	0	0	0	0	0	1935
4.2	52848	0	0	0	0	0	0	1908
4.2	52992	0	0	0	0	0	0	1803
4.2	53136	0	0	0	0	0	0	1857
4.2	53280	0	0	0	0	0	0	1818
4.2	53424	0	0	0	0	0	0	1821
4.2	53568	0	0	0	0	0	0	1839
4.2	53712	0	0	0	0	0	0	1875
4.2	53856	0	0	0	0	0	0	1824
4.2	54000	0	0	0	0	0	0	1839
4.2	54144	0	0	0	0	0	0	1830
4.2	54288	0	0	0	0	0	0	1875
4.2	54432	0	0	0	0	0	0	1875
4.2	54576	0	0	0	0	0	0	1842
4.2	54720	0	0	0	0	0	0	1812
4.2	54864	0	0	0	0	0	0	1752
4.2	55008	0	0	0	0	0	0	1875
4.2	55152	0	0	0	0	0	0	1854
4.2	55296	0	0	0	0	0	0	1872
4.2	55440	0	0	0	0	0	0	1893
4.2	55584	0	0	0	0	0	0	1806
4.2	55728	0	0	0	0	0	0	1857
4.2	55872	0	0	0	0	0	0	1965
4.2	56016	0	0	0	0	0	0	2019
4.2	56160	0	0	0	0	0	0	1983
4.2	56304	0	0	0	0	0	0	1911
4.2	56448	0	0	0	0	0	0	1896
4.2	56592	0	0	0	0	0	0	1836
4.2	56736	0	0	0	0	0	0	1881
4.2	56880	0	0	0	0	0	0	1950
4.2	57024	0	0	0	0	0	0	1926
4.2	57168	0	0	0	0	0	0	1989
4.2	57312	0	0	0	0	0	0	1902
4.2	57456	0	0	0	0	0	0	1968
4.2	57600	0	0	0	0	0	0	1806
4.2	57744	0	0	0	0	0	0	1788
4.2	57888	0	0	0	0	0	0	1854
4.2	58032	0	0	0	0	0	0	1770
4.2	58176	0	0	0	0	0	0	1749
4.2	58320	0	0	0	0	0	0	1926
4.2	58464	0	0	0	0	0	0	1896
4.2	58608	0	0	0	0	0	0	1914
4.2	58752	0	0	0	0	0	0	1824
4.2	58896	0	0	0	0	0	0	1842
4.2	59040	0	0	0	0	0	0	1905
4.2	59184	0	0	0	0	0	0	1854
4.2	59328	0	0	0	0	0	0	1824
4.2	59472	0	0	0	0	0	0	1782
4.2	59616	0	0	0	0	0	0	1926
4.2	59760	0	0	0	0	0	0	1857
4.2	59904	0	0	0	0	0	0	1845
4.2	60048	0	0	0	0	0	0	1782
4.2	60192	0	0	0	0	0	0	1869
4.2	60336	0	0	0	0	0	0	1893
4.2	60480	0	0	0	0	0	0	1842
4.2	60624	0	0	0	0	0	0	1827
4.2	60768	0	0	0	0	0	0	1797
4.2	60912	0	0	0	0	0	0	1878
4.2	61056	0	0	0	0	0	0	1899
4.2	61200	0	0	0	0	0	0	2004
4.2	61344	0	0	0	0	0	0	2010
4.2	61488	0	0	0	0	0	0	1860
4.2	61632	0	0	0	0	0	0	1908
4.2	61776	0	0	0	0	0	0	1803
4.2	61920	0	0	0	0	0	0	1911
4.2	62064	0	0	0	0	0	0	1929
4.2	62208	0	0	0	0	0	0	2046
4.2	62352	0	0	0	0	0	0	1974
4.2	62496	0	0	0	0	0	0	1887
4.2	62640	0	0	0	0	0	0	1932
4.2	62784	0	0	0	0	0	0	1815
4.2	62928	0	0	0	0	0	0	1995
4.2	63072	0	0	0	0	0	0	1812
4.2	63216	0	0	0	0	0	0	1848
4.2	63360	0	0	0	0	0	0	1761
4.2	63504	0	0	0	0	0	0	1749
4.2	63648	0	0	0	0	0	0	1734
4.2	63792	0	0	0	0	0	0	1728
4.2	63936	0	0	0	0	0	0	1767
4.2	64080	0	0	0	0	0	0	1866
4.2	64224	0	0	0	0	0	0	1935
4.2	64368	0	0	0	0	0	0	1854
4.2	64512	0	0	0	0	0	0	1779
4.2	64656	0	0	0	0	0	0	1782
4.2	64800	0	0	0	0	0	0	1851
4.2	64944	0	0	0	0	0	0	1911
4.2	65088	0	0	0	0	0	0	1821
4.2	65232	0	0	0	0	0	0	1797
4.2	65376	0	0	0	0	0	0	1863
4.2	65520	0	0	0	0	0	0	1803
4.2	65664	0	0	0	0	0	0	1842
4.2	65808	0	0	0	0	0	0	1980
4.2	65952	0	0	0	0	0	0	1869
4.2	66096	0	0	0	0	0	0	1809
4.2	66240	0	0	0	0	0	0	1890
4.2	66384	0	0	0	0	0	0	1896
4.2	66528	0	0	0	0	0	0	1956
4.2	66672	0	0	0	0	0	0	1872
4.2	66816	0	0	0	0	0	0	1845
4.2	66960	0	0	0	0	0	0	1860
4.2	67104	0	0	0	0	0	0	1872
4.2	67248	0	0	0	0	0	0	1773
4.2	67392	0	0	0	0	0	0	1794
4.2	67536	0	0	0	0	0	0	1869
4.2	67680	0	0	0	0	0	0	1923
4.2	67824	0	0	0	0	0	0	1860
4.2	67968	0	0	0	0	0	0	1860
4.2	68112	0	0	0	0	0	0	1785
4.2	68256	0	0	0	0	0	0	1773
4.2	68400	0	0	0	0	0	0	1794
4.2	68544	0	0	0	0	0	0	1794
4.2	68688	0	0	0	0	0	0	1923
4.2	68832	0	0	0	0	0	0	1887
4.2	68976	0	0	0	0	0	0	1899
4.2	69120	0	0	0	0	0	0	1857
5.1	43344	0	66	0	66	66	1.33333	4134
5.1	43488	0	61	0	61	61	3.11111	4170
5.1	43632	0	56	0	56	56	1.33333	4173
5.1	43776	0	49	0	49	49	3.11111	4206
5.1	43920	0	46	0	46	46	1.33333	4206
5.1	44064	0	43	0	43	43	3.11111	4125
5.1	44208	0	39	0	39	39	1.33333	4182
5.1	44352	0	37	0	37	37	1.33333	4113
5.1	44496	0	30	0	30	30	1.33333	4179
5.1	44640	0	26	0	26	26	0	4098
5.1	44784	0	22	0	22	22	0	4065
5.1	44928	0	12	0	12	12	0	3885
5.1	45072	0	10	0	10	10	0	3921
5.1	45216	0	9	0	9	9	0	3981
5.1	45360	0	6	0	6	6	0	4041
5.1	45504	0	5	0	5	5	0	3918
5.1	45648	0	4	0	4	4	0	3906
5.1	45792	0	4	0	4	4	0	3834
5.1	45936	0	3	0	3	3	0	3927
5.1	46080	0	2	0	2	2	0	3975
5.1	46224	0	1	0	1	1	0	3948
5.1	46368	0	0	0	0	0	0	4044
5.1	46512	0	0	0	0	0	0	4083
5.1	46656	0	0	0	0	0	0	4107
5.1	46800	0	0	0	0	0	0	4173
5.1	46944	0	0	0	0	0	0	3942
5.1	47088	0	0	0	0	0	0	4077
5.1	47232	0	0	0	0	0	0	4113
5.1	47376	0	0	0	0	0	0	4152
5.1	47520	0	0	0	0	0	0	4233
5.1	47664	0	0	0	0	0	0	4266
5.1	47808	0	0	0	0	0	0	4185
5.1	47952	0	0	0	0	0	0	4056
5.1	48096	0	0	0	0	0	0	4002
5.1	48240	0	0	0	0	0	0	3909
5.1	48384	0	0	0	0	0	0	3888
5.1	48528	0	0	0	0	0	0	3867
5.1	48672	0	0	0	0	0	0	3930
5.1	48816	0	0	0	0	0	0	4119
5.1	48960	0	0	0	0	0	0	3957
5.1	49104	0	0	0	0	0	0	3891
5.1	49248	0	0	0	0	0	0	4023
5.1	49392	0	0	0	0	0	0	4008
5.1	49536	0	0	0	0	0	0	3903
5.1	49680	0	0	0	0	0	0	3924
5.1	49824	0	0	0	0	0	0	3852
5.1	49968	0	0	0	0	0	0	3933
5.1	50112	0	0	0	0	0	0	3801
5.1	50256	0	0	0	0	0	0	3921
5.1	50400	0	0	0	0	0	0	4056
5.1	50544	0	0	0	0	0	0	4029
5.1	50688	0	0	0	0	0	0	3807
5.1	50832	0	0	0	0	0	0	3867
5.1	50976	0	0	0	0	0	0	4005
5.1	51120	0	0	0	0	0	0	3903
5.1	51264	0	0	0	0	0	0	3849
5.1	51408	0	0	0	0	0	0	3900
5.1	51552	0	0	0	0	0	0	4062
5.1	51696	0	0	0	0	0	0	4050
5.1	51840	0	0	0	0	0	0	3969
5.1	51984	0	0	0	0	0	0	3993
5.1	52128	0	0	0	0	0	0	3837
5.1	52272	0	0	0	0	0	0	3939
5.1	52416	0	0	0	0	0	0	3942
5.1	52560	0	0	0	0	0	0	3969
5.1	52704	0	0	0	0	0	0	4023
5.1	52848	0	0	0	0	0	0	4008
5.1	52992	0	0	0	0	0	0	3951
5.1	53136	0	0	0	0	0	0	3882
5.1	53280	0	0	0	0	0	0	3933
5.1	53424	0	0	0	0	0	0	3990
5.1	53568	0	0	0	0	0	0	4029
5.1	53712	0	0	0	0	0	0	4143
5.1	53856	0	0	0	0	0	0	4056
5.1	54000	0	0	0	0	0	0	3996
5.1	54144	0	0	0	0	0	0	4098
5.1	54288	0	0	0	0	0	0	4023
5.1	54432	0	0	0	0	0	0	4080
5.1	54576	0	0	0	0	0	0	4125
5.1	54720	0	0	0	0	0	0	4197
5.1	54864	0	0	0	0	0	0	4131
5.1	55008	0	0	0	0	0	0	4248
5.1	55152	0	0	0	0	0	0	4035
5.1	55296	0	0	0	0	0	0	4188
5.1	55440	0	0	0	0	0	0	4332
5.1	55584	0	0	0	0	0	0	4221
5.1	55728	0	0	0	0	0	0	4431
5.1	55872	0	0	0	0	0	0	4161
5.1	56016	0	0	0	0	0	0	3987
5.1	56160	0	0	0	0	0	0	3972
5.1	56304	0	0	0	0	0	0	4062
5.1	56448	0	0	0	0	0	0	4113
5.1	56592	0	0	0	0	0	0	3990
5.1	56736	0	0	0	0	0	0	3999
5.1	56880	0	0	0	0	0	0	4128
5.1	57024	0	0	0	0	0	0	4221
5.1	57168	0	0	0	0	0	0	4098
5.1	57312	0	0	0	0	0	0	4140
5.1	57456	0	0	0	0	0	0	4302
5.1	57600	0	0	0	0	0	0	4230
5.1	57744	0	0	0	0	0	0	4194
5.1	57888	0	0	0	0	0	0	4041
5.1	58032	0	0	0	0	0	0	4230
5.1	58176	0	0	0	0	0	0	4212
5.1	58320	0	0	0	0	0	0	4194
5.1	58464	0	0	0	0	0	0	4134
5.1	58608	0	0	0	0	0	0	4197
5.1	58752	0	0	0	0	0	0	4134
5.1	58896	0	0	0	0	0	0	4017
5.1	59040	0	0	0	0	0	0	4065
5.1	59184	0	0	0	0	0	0	4260
5.1	59328	0	0	0	0	0	0	4218
5.1	59472	0	0	0	0	0	0	4167
5.1	59616	0	0	0	0	0	0	4059
5.1	59760	0	0	0	0	0	0	4134
5.1	59904	0	0	0	0	0	0	4086
5.1	60048	0	0	0	0	0	0	4086
5.1	60192	0	0	0	0	0	0	4044
5.1	60336	0	0	0	0	0	0	3960
5.1	60480	0	0	0	0	0	0	4020
5.1	60624	0	0	0	0	0	0	4125
5.1	60768	0	0	0	0	0	0	4050
5.1	60912	0	0	0	0	0	0	3999
5.1	61056	0	0	0	0	0	0	3930
5.1	61200	0	0	0	0	0	0	3963
5.1	61344	0	0	0	0	0	0	3972
5.1	61488	0	0	0	0	0	0	3825
5.1	61632	0	0	0	0	0	0	3948
5.1	61776	0	0	0	0	0	0	3744
5.1	61920	0	0	0	0	0	0	3855
5.1	62064	0	0	0	0	0	0	3915
5.1	62208	0	0	0	0	0	0	3939
5.1	62352	0	0	0	0	0	0	4047
5.1	62496	0	0	0	0	0	0	4068
5.1	62640	0	0	0	0	0	0	4212
5.1	62784	0	0	0	0	0	0	4047
5.1	62928	0	0	0	0	0	0	4020
5.1	63072	0	0	0	0	0	0	4218
5.1	63216	0	0	0	0	0	0	4152
5.1	63360	0	0	0	0	0	0	4173
5.1	63504	0	0	0	0	0	0	4077
5.1	63648	0	0	0	0	0	0	4029
5.1	63792	0	0	0	0	0	0	4140
5.1	63936	0	0	0	0	0	0	4017
5.1	64080	0	0	0	0	0	0	3939
5.1	64224	0	0	0	0	0	0	3912
5.1	64368	0	0	0	0	0	0	4005
5.1	64512	0	0	0	0	0	0	4002
5.1	64656	0	0	0	0	0	0	3915
5.1	64800	0	0	0	0	0	0	3996
5.1	64944	0	0	0	0	0	0	3873
5.1	65088	0	0	0	0	0	0	3972
5.1	65232	0	0	0	0	0	0	3837
5.1	65376	0	0	0	0	0	0	4002
5.1	65520	0	0	0	0	0	0	4059
5.1	65664	0	0	0	0	0	0	3978
5.1	65808	0	0	0	0	0	0	4038
5.1	65952	0	0	0	0	0	0	3729
5.1	66096	0	0	0	0	0	0	4005
5.1	66240	0	0	0	0	0	0	4023
5.1	66384	0	0	0	0	0	0	3912
5.1	66528	0	0	0	0	0	0	4026
5.1	66672	0	0	0	0	0	0	3984
5.1	66816	0	0	0	0	0	0	3972
5.1	66960	0	0	0	0	0	0	4029
5.1	67104	0	0	0	0	0	0	4128
5.1	67248	0	0	0	0	0	0	4056
5.1	67392	0	0	0	0	0	0	4041
5.1	67536	0	0	0	0	0	0	4119
5.1	67680	0	0	0	0	0	0	3999
5.1	67824	0	0	0	0	0	0	4083
5.1	67968	0	0	0	0	0	0	3933
5.1	68112	0	0	0	0	0	0	3939
5.1	68256	0	0	0	0	0	0	3918
5.1	68400	0	0	0	0	0	0	3927
5.1	68544	0	0	0	0	0	0	3978
5.1	68688	0	0	0	0	0	0	4011
5.1	68832	0	0	0	0	0	0	4029
5.1	68976	0	0	0	0	0	0	3918
5.1	69120	0	0	0	0	0	0	4008
6.3	43344	524	2680	31	2649	3204	57652.8	12664
6.3	43488	428	2673	21	2652	3101	52080.6	12451
6.3	43632	343	2665	29	2636	3008	49268.1	12216
6.3	43776	299	2618	5	2613	2917	47221.5	11947
6.3	43920	252	2623	13	2610	2875	46492	11478
6.3	44064	211	2609	7	2602	2820	45042.5	11371
6.3	44208	177	2569	6	2563	2746	42617.5	11214
6.3	44352	170	2541	2	2539	2711	41466.2	10993
6.3	44496	189	2507	2	2505	2696	40759.3	10738
6.3	44640	149	2492	9	2483	2641	40007.5	10639
6.3	44784	163	2455	2	2453	2618	38473.7	10243
6.3	44928	139	2412	2	2410	2551	36144.4	10271
6.3	45072	112	2397	12	2385	2509	35593.1	10139
6.3	45216	115	2372	15	2357	2487	35479.9	10062
6.3	45360	104	2344	3	2341	2448	35358.4	9979
6.3	45504	80	2299	3	2296	2379	33747.9	10126
6.3	45648	72	2257	2	2255	2329	32854.6	10304
6.3	45792	93	2230	6	2224	2323	33032.8	9952
6.3	45936	108	2206	9	2197	2314	33443.6	9900
6.3	46080	107	2186	13	2173	2293	33240.4	10244
6.3	46224	79	2204	33	2171	2283	34212.9	10425
6.3	46368	86	2171	26	2145	2257	33576	10230
6.3	46512	90	2144	26	2118	2234	33326.7	10010
6.3	46656	66	2125	1	2124	2191	32324.5	9949
6.3	46800	78	2094	1	2093	2172	32467.1	9983
6.3	46944	75	2075	1	2074	2150	32350	10154
6.3	47088	74	2047	1	2046	2121	32116.9	10363
6.3	47232	90	2026	0	2026	2116	32314	10239
6.3	47376	89	2002	0	2002	2091	32009.7	10451
6.3	47520	111	1974	0	1974	2085	32497.6	10450
6.3	47664	92	1956	0	1956	2048	31217.5	10028
6.3	47808	97	1936	0	1936	2033	31568.4	10570
6.3	47952	109	1914	0	1914	2023	31317.4	10689
6.3	48096	82	1907	0	1907	1989	30828.1	10511
6.3	48240	110	1869	0	1869	1979	31318	10444
6.3	48384	86	1850	2	1848	1936	30380.7	10478
6.3	48528	54	1815	1	1814	1869	28949.4	10716
6.3	48672	46	1797	0	1797	1843	28440.3	10305
6.3	48816	39	1755	0	1755	1794	27319.1	10450
6.3	48960	43	1726	0	1726	1769	26825.8	10040
6.3	49104	41	1698	0	1698	1739	26528.7	9947
6.3	49248	34	1669	0	1669	1703	25560.3	10528
6.3	49392	27	1637	0	1637	1664	24455	10301
6.3	49536	29	1620	1	1619	1649	24242.9	10212
6.3	49680	35	1596	0	1596	1631	23886.8	10125
6.3	49824	35	1572	1	1571	1607	23710.7	10042
6.3	49968	47	1542	0	1542	1589	24016.6	10189
6.3	50112	45	1522	3	1519	1567	24007.5	10532
6.3	50256	55	1497	1	1496	1552	23759.5	10538
6.3	50400	67	1474	4	1470	1541	23514.5	10707
6.3	50544	47	1440	0	1440	1487	22204.3	10356
6.3	50688	29	1411	0	1411	1440	20958.7	10196
6.3	50832	41	1378	0	1378	1419	20751.6	9989
6.3	50976	39	1354	0	1354	1393	20410.4	9990
6.3	51120	53	1326	0	1326	1379	20337.2	10249
6.3	51264	35	1301	0	1301	1336	18843	10704
6.3	51408	29	1278	0	1278	1307	18560.9	10446
6.3	51552	29	1254	0	1254	1283	18453.7	10179
6.3	51696	32	1231	0	1231	1263	18380.5	10329
6.3	51840	30	1209	0	1209	1239	17804.3	10221
6.3	51984	16	1179	0	1179	1195	16915.2	10271
6.3	52128	12	1165	0	1165	1177	16640.1	10386
6.3	52272	9	1134	0	1134	1143	16037.8	10320
6.3	52416	10	1109	0	1109	1119	15692.7	9929
6.3	52560	10	1088	0	1088	1098	15409.5	9953
6.3	52704	17	1067	0	1067	1084	15168.4	9953
6.3	52848	27	1048	0	1048	1075	15186.4	10319
6.3	52992	21	1026	0	1026	1047	14408.1	10202
6.3	53136	15	999	0	999	1014	13743.8	10290
6.3	53280	12	977	0	977	989	13532.7	10688
6.3	53424	10	953	0	953	963	13068.6	10562
6.3	53568	8	928	0	928	936	12678.4	10363
6.3	53712	7	899	0	899	906	12207.2	10201
6.3	53856	3	879	0	879	882	11566.9	10242
6.3	54000	4	852	1	851	856	11077.6	10419
6.3	54144	8	827	0	827	835	10891.5	10017
6.3	54288	1	802	0	802	803	10259.2	10004
6.3	54432	2	783	0	783	785	9935.12	9962
6.3	54576	3	756	0	756	759	9712	10159
6.3	54720	0	732	0	732	732	9294.85	10158
6.3	54864	0	703	0	703	703	8766.62	9894
6.3	55008	0	677	0	677	677	8533.44	9960
6.3	55152	0	660	0	660	660	8369.34	9948
6.3	55296	0	642	0	642	642	8103.2	9879
6.3	55440	0	620	0	620	620	7826.1	10038
6.3	55584	0	599	0	599	599	7542.99	9948
6.3	55728	0	571	0	571	571	6974.65	9963
6.3	55872	0	547	0	547	547	6722.42	9711
6.3	56016	0	513	0	513	513	6191.22	10104
6.3	56160	0	489	0	489	489	6052.05	10140
6.3	56304	0	467	0	467	467	5719.95	10230
6.3	56448	0	445	0	445	445	5397.73	10149
6.3	56592	0	418	0	418	418	4889.42	10092
6.3	56736	0	396	0	396	396	4683.99	10026
6.3	56880	0	363	0	363	363	4265.78	10014
6.3	57024	0	334	0	334	334	3915.61	10149
6.3	57168	0	317	0	317	317	3664.35	10035
6.3	57312	0	296	0	296	296	3257.19	10173
6.3	57456	0	278	0	278	278	2925.06	10146
6.3	57600	0	258	0	258	258	2520.9	10089
6.3	57744	0	244	0	244	244	2361.86	10065
6.3	57888	0	228	0	228	228	2181.74	10098
6.3	58032	0	215	0	215	215	1978.53	10089
6.3	58176	0	196	0	196	196	1735.38	10071
6.3	58320	0	184	0	184	184	1600.24	10143
6.3	58464	0	175	0	175	175	1560.18	9948
6.3	58608	0	151	0	151	151	1176.87	10095
6.3	58752	0	137	0	137	137	1092.81	10119
6.3	58896	0	126	0	126	126	992.757	9975
6.3	59040	0	120	0	120	120	896.639	9810
6.3	59184	0	112	0	112	112	768.505	9996
6.3	59328	0	100	0	100	100	598.376	10074
6.3	59472	0	90	0	90	90	368.307	10275
6.3	59616	0	79	0	79	79	324.277	10074
6.3	59760	0	68	0	68	68	265.182	9837
6.3	59904	0	63	0	63	63	225.145	9921
6.3	60048	0	57	0	57	57	122.102	9948
6.3	60192	0	50	0	50	50	80.07	10140
6.3	60336	0	39	0	39	39	34.0398	10248
6.3	60480	0	30	0	30	30	15.0222	10194
6.3	60624	0	25	0	25	25	0	10089
6.3	60768	0	19	0	19	19	0	9891
6.3	60912	0	18	0	18	18	0	10155
6.3	61056	0	18	0	18	18	0	10005
6.3	61200	0	17	0	17	17	0	9942
6.3	61344	0	17	0	17	17	0	9948
6.3	61488	0	15	0	15	15	0	9936
6.3	61632	0	15	0	15	15	0	10011
6.3	61776	0	14	0	14	14	0	10200
6.3	61920	0	12	0	12	12	0	10017
6.3	62064	0	9	0	9	9	0	10011
6.3	62208	0	9	0	9	9	0	10050
6.3	62352	0	9	0	9	9	0	10185
6.3	62496	0	8	0	8	8	0	10011
6.3	62640	0	7	0	7	7	0	10056
6.3	62784	0	6	0	6	6	0	10308
6.3	62928	0	5	0	5	5	0	9978
6.3	63072	0	4	0	4	4	0	9765
6.3	63216	0	3	0	3	3	0	9795
6.3	63360	0	2	0	2	2	0	10074
6.3	63504	0	1	0	1	1	0	10041
6.3	63648	0	1	0	1	1	0	10029
6.3	63792	0	1	0	1	1	0	10251
6.3	63936	0	0	0	0	0	0	10140
6.3	64080	0	0	0	0	0	0	9990
6.3	64224	0	0	0	0	0	0	9996
6.3	64368	0	0	0	0	0	0	9969
6.3	64512	0	0	0	0	0	0	9957
6.3	64656	0	0	0	0	0	0	9909
6.3	64800	0	0	0	0	0	0	10035
6.3	64944	0	0	0	0	0	0	10161
6.3	65088	0	0	0	0	0	0	10185
6.3	65232	0	0	0	0	0	0	9774
6.3	65376	0	0	0	0	0	0	9879
6.3	65520	0	0	0	0	0	0	9723
6.3	65664	0	0	0	0	0	0	9687
6.3	65808	0	0	0	0	0	0	9876
6.3	65952	0	0	0	0	0	0	10035
6.3	66096	0	0	0	0	0	0	10320
6.3	66240	0	0	0	0	0	0	10230
6.3	66384	0	0	0	0	0	0	10095
6.3	66528	0	0	0	0	0	0	9921
6.3	66672	0	0	0	0	0	0	10035
6.3	66816	0	0	0	0	0	0	10020
6.3	66960	0	0	0	0	0	0	9924
6.3	67104	0	0	0	0	0	0	10122
6.3	67248	0	0	0	0	0	0	10284
6.3	67392	0	0	0	0	0	0	10284
6.3	67536	0	0	0	0	0	0	10029
6.3	67680	0	0	0	0	0	0	9954
6.3	67824	0	0	0	0	0	0	9960
6.3	67968	0	0	0	0	0	0	9909
6.3	68112	0	0	0	0	0	0	9930
6.3	68256	0	0	0	0	0	0	10026
6.3	68400	0	0	0	0	0	0	9861
6.3	68544	0	0	0	0	0	0	9822
6.3	68688	0	0	0	0	0	0	9870
6.3	68832	0	0	0	0	0	0	9954
6.3	68976	0	0	0	0	0	0	10146
6.3	69120	0	0	0	0	0	0	10038
7.3	43344	0	33	0	33	33	299.709	1041
7.3	43488	0	32	0	32	32	302.642	1107
7.3	43632	0	31	0	31	31	291.615	1161
7.3	43776	0	28	0	28	28	216.632	1122
7.3	43920	0	27	0	27	27	221.552	1167
7.3	44064	0	22	0	22	22	170.51	1191
7.3	44208	0	16	0	16	16	123.332	1152
7.3	44352	0	15	0	15	15	130.258	1191
7.3	44496	0	13	0	13	13	103.263	1197
7.3	44640	0	13	0	13	13	115.235	1104
7.3	44784	0	11	0	11	11	89.1841	1137
7.3	44928	0	11	0	11	11	79.2075	1161
7.3	45072	0	9	0	9	9	76.1585	1005
7.3	45216	0	6	0	6	6	44.1212	1032
7.3	45360	0	6	0	6	6	44.1212	1074
7.3	45504	0	3	0	3	3	39.0769	1167
7.3	45648	0	2	0	2	2	26.0513	1065
7.3	45792	0	2	0	2	2	26.0513	1161
7.3	45936	0	2	0	2	2	26.0513	1185
7.3	46080	0	1	0	1	1	11.0303	1116
7.3	46224	0	1	0	1	1	11.0303	1089
7.3	46368	0	1	0	1	1	11.0303	1017
7.3	46512	0	1	0	1	1	13.0256	1023
7.3	46656	0	1	0	1	1	11.0303	1101
7.3	46800	0	1	0	1	1	13.0256	1113
7.3	46944	0	1	0	1	1	13.0256	1134
7.3	47088	0	1	0	1	1	11.0303	1125
7.3	47232	0	1	0	1	1	11.0303	1110
7.3	47376	0	1	0	1	1	11.0303	1128
7.3	47520	0	1	0	1	1	11.0303	990
7.3	47664	0	1	0	1	1	11.0303	1062
7.3	47808	0	1	0	1	1	11.0303	1062
7.3	47952	0	1	0	1	1	11.0303	1086
7.3	48096	0	1	0	1	1	11.0303	1053
7.3	48240	0	0	0	0	0	0	1047
7.3	48384	0	0	0	0	0	0	1008
7.3	48528	0	0	0	0	0	0	984
7.3	48672	0	0	0	0	0	0	1011
7.3	48816	0	0	0	0	0	0	1080
7.3	48960	0	0	0	0	0	0	1083
7.3	49104	0	0	0	0	0	0	1065
7.3	49248	0	0	0	0	0	0	1158
7.3	49392	0	0	0	0	0	0	1146
7.3	49536	0	0	0	0	0	0	1080
7.3	49680	0	0	0	0	0	0	1029
7.3	49824	0	0	0	0	0	0	1071
7.3	49968	0	0	0	0	0	0	1071
7.3	50112	0	0	0	0	0	0	1107
7.3	50256	0	0	0	0	0	0	1104
7.3	50400	0	0	0	0	0	0	1113
7.3	50544	0	0	0	0	0	0	1149
7.3	50688	0	0	0	0	0	0	1101
7.3	50832	0	0	0	0	0	0	1053
7.3	50976	0	0	0	0	0	0	1068
7.3	51120	0	0	0	0	0	0	1122
7.3	51264	0	0	0	0	0	0	1170
7.3	51408	0	0	0	0	0	0	1128
7.3	51552	0	0	0	0	0	0	1146
7.3	51696	0	0	0	0	0	0	1128
7.3	51840	0	0	0	0	0	0	1149
7.3	51984	0	0	0	0	0	0	1098
7.3	52128	0	0	0	0	0	0	1230
7.3	52272	0	0	0	0	0	0	1149
7.3	52416	0	0	0	0	0	0	1071
7.3	52560	0	0	0	0	0	0	1020
7.3	52704	0	0	0	0	0	0	1131
7.3	52848	0	0	0	0	0	0	1038
7.3	52992	0	0	0	0	0	0	1089
7.3	53136	0	0	0	0	0	0	1101
7.3	53280	0	0	0	0	0	0	1131
7.3	53424	0	0	0	0	0	0	1131
7.3	53568	0	0	0	0	0	0	1083
7.3	53712	0	0	0	0	0	0	1107
7.3	53856	0	0	0	0	0	0	1095
7.3	54000	0	0	0	0	0	0	1098
7.3	54144	0	0	0	0	0	0	1128
7.3	54288	0	0	0	0	0	0	1086
7.3	54432	0	0	0	0	0	0	1137
7.3	54576	0	0	0	0	0	0	1110
7.3	54720	0	0	0	0	0	0	1146
7.3	54864	0	0	0	0	0	0	1131
7.3	55008	0	0	0	0	0	0	1167
7.3	55152	0	0	0	0	0	0	1182
7.3	55296	0	0	0	0	0	0	1218
7.3	55440	0	0	0	0	0	0	1194
7.3	55584	0	0	0	0	0	0	1146
7.3	55728	0	0	0	0	0	0	1203
7.3	55872	0	0	0	0	0	0	1194
7.3	56016	0	0	0	0	0	0	1194
7.3	56160	0	0	0	0	0	0	1248
7.3	56304	0	0	0	0	0	0	1323
7.3	56448	0	0	0	0	0	0	1251
7.3	56592	0	0	0	0	0	0	1116
7.3	56736	0	0	0	0	0	0	1110
7.3	56880	0	0	0	0	0	0	1170
7.3	57024	0	0	0	0	0	0	1188
7.3	57168	0	0	0	0	0	0	1170
7.3	57312	0	0	0	0	0	0	1227
7.3	57456	0	0	0	0	0	0	1209
7.3	57600	0	0	0	0	0	0	1152
7.3	57744	0	0	0	0	0	0	1176
7.3	57888	0	0	0	0	0	0	1158
7.3	58032	0	0	0	0	0	0	1182
7.3	58176	0	0	0	0	0	0	1029
7.3	58320	0	0	0	0	0	0	1131
7.3	58464	0	0	0	0	0	0	1068
7.3	58608	0	0	0	0	0	0	1131
7.3	58752	0	0	0	0	0	0	1167
7.3	58896	0	0	0	0	0	0	1122
7.3	59040	0	0	0	0	0	0	1068
7.3	59184	0	0	0	0	0	0	1137
7.3	59328	0	0	0	0	0	0	1032
7.3	59472	0	0	0	0	0	0	993
7.3	59616	0	0	0	0	0	0	1068
7.3	59760	0	0	0	0	0	0	1110
7.3	59904	0	0	0	0	0	0	1161
7.3	60048	0	0	0	0	0	0	1026
7.3	60192	0	0	0	0	0	0	1143
7.3	60336	0	0	0	0	0	0	1119
7.3	60480	0	0	0	0	0	0	1107
7.3	60624	0	0	0	0	0	0	1104
7.3	60768	0	0	0	0	0	0	1083
7.3	60912	0	0	0	0	0	0	1134
7.3	61056	0	0	0	0	0	0	1182
7.3	61200	0	0	0	0	0	0	1179
7.3	61344	0	0	0	0	0	0	1116
7.3	61488	0	0	0	0	0	0	1029
7.3	61632	0	0	0	0	0	0	1053
7.3	61776	0	0	0	0	0	0	1026
7.3	61920	0	0	0	0	0	0	1164
7.3	62064	0	0	0	0	0	0	1113
7.3	62208	0	0	0	0	0	0	1053
7.3	62352	0	0	0	0	0	0	1071
7.3	62496	0	0	0	0	0	0	1038
7.3	62640	0	0	0	0	0	0	1089
7.3	62784	0	0	0	0	0	0	1035
7.3	62928	0	0	0	0	0	0	1092
7.3	63072	0	0	0	0	0	0	1080
7.3	63216	0	0	0	0	0	0	1185
7.3	63360	0	0	0	0	0	0	1158
7.3	63504	0	0	0	0	0	0	1071
7.3	63648	0	0	0	0	0	0	1068
7.3	63792	0	0	0	0	0	0	1089
7.3	63936	0	0	0	0	0	0	1107
7.3	64080	0	0	0	0	0	0	1149
7.3	64224	0	0	0	0	0	0	1089
7.3	64368	0	0	0	0	0	0	1122
7.3	64512	0	0	0	0	0	0	1089
7.3	64656	0	0	0	0	0	0	1161
7.3	64800	0	0	0	0	0	0	1095
7.3	64944	0	0	0	0	0	0	1083
7.3	65088	0	0	0	0	0	0	1092
7.3	65232	0	0	0	0	0	0	1125
7.3	65376	0	0	0	0	0	0	1152
7.3	65520	0	0	0	0	0	0	1185
7.3	65664	0	0	0	0	0	0	1152
7.3	65808	0	0	0	0	0	0	1104
7.3	65952	0	0	0	0	0	0	1128
7.3	66096	0	0	0	0	0	0	1116
7.3	66240	0	0	0	0	0	0	1131
7.3	66384	0	0	0	0	0	0	1110
7.3	66528	0	0	0	0	0	0	1104
7.3	66672	0	0	0	0	0	0	1107
7.3	66816	0	0	0	0	0	0	1077
7.3	66960	0	0	0	0	0	0	1092
7.3	67104	0	0	0	0	0	0	1140
7.3	67248	0	0	0	0	0	0	1125
7.3	67392	0	0	0	0	0	0	1119
7.3	67536	0	0	0	0	0	0	1179
7.3	67680	0	0	0	0	0	0	1131
7.3	67824	0	0	0	0	0	0	1104
7.3	67968	0	0	0	0	0	0	1110
7.3	68112	0	0	0	0	0	0	1095
7.3	68256	0	0	0	0	0	0	1152
7.3	68400	0	0	0	0	0	0	1122
7.3	68544	0	0	0	0	0	0	1083
7.3	68688	0	0	0	0	0	0	1050
7.3	68832	0	0	0	0	0	0	1068
7.3	68976	0	0	0	0	0	0	1185
7.3	69120	0	0	0	0	0	0	1140
8.2	43344	0	40	0	40	40	207.368	1539
8.2	43488	0	36	0	36	36	59.1422	1557
8.2	43632	0	35	0	35	35	140.239	1656
8.2	43776	0	32	0	32	32	247.398	1629
8.2	43920	0	31	0	31	31	179.32	1596
8.2	44064	0	28	0	28	28	281.44	1671
8.2	44208	0	26	0	26	26	195.293	1542
8.2	44352	0	23	0	23	23	72.1678	1572
8.2	44496	0	20	0	20	20	148.229	1557
8.2	44640	0	15	0	15	15	26.0513	1611
8.2	44784	0	13	0	13	13	52.1026	1623
8.2	44928	0	10	0	10	10	39.0769	1599
8.2	45072	0	10	0	10	10	37.0816	1593
8.2	45216	0	8	0	8	8	11.0303	1620
8.2	45360	0	7	0	7	7	0	1656
8.2	45504	0	7	0	7	7	0	1629
8.2	45648	0	5	0	5	5	15.0222	1623
8.2	45792	0	3	0	3	3	17.0196	1590
8.2	45936	0	1	0	1	1	0	1563
8.2	46080	0	1	0	1	1	0	1596
8.2	46224	0	1	0	1	1	0	1536
8.2	46368	0	1	0	1	1	0	1497
8.2	46512	0	1	0	1	1	0	1614
8.2	46656	0	0	0	0	0	0	1644
8.2	46800	0	0	0	0	0	0	1551
8.2	46944	0	0	0	0	0	0	1557
8.2	47088	0	0	0	0	0	0	1584
8.2	47232	0	0	0	0	0	0	1584
8.2	47376	0	0	0	0	0	0	1641
8.2	47520	0	0	0	0	0	0	1530
8.2	47664	0	0	0	0	0	0	1482
8.2	47808	0	0	0	0	0	0	1518
8.2	47952	0	0	0	0	0	0	1497
8.2	48096	0	0	0	0	0	0	1485
8.2	48240	0	0	0	0	0	0	1560
8.2	48384	0	0	0	0	0	0	1611
8.2	48528	0	0	0	0	0	0	1566
8.2	48672	0	0	0	0	0	0	1533
8.2	48816	0	0	0	0	0	0	1629
8.2	48960	0	0	0	0	0	0	1638
8.2	49104	0	0	0	0	0	0	1497
8.2	49248	0	0	0	0	0	0	1518
8.2	49392	0	0	0	0	0	0	1584
8.2	49536	0	0	0	0	0	0	1572
8.2	49680	0	0	0	0	0	0	1461
8.2	49824	0	0	0	0	0	0	1503
8.2	49968	0	0	0	0	0	0	1605
8.2	50112	0	0	0	0	0	0	1539
8.2	50256	0	0	0	0	0	0	1482
8.2	50400	0	0	0	0	0	0	1581
8.2	50544	0	0	0	0	0	0	1590
8.2	50688	0	0	0	0	0	0	1518
8.2	50832	0	0	0	0	0	0	1569
8.2	50976	0	0	0	0	0	0	1671
8.2	51120	0	0	0	0	0	0	1635
8.2	51264	0	0	0	0	0	0	1587
8.2	51408	0	0	0	0	0	0	1653
8.2	51552	0	0	0	0	0	0	1530
8.2	51696	0	0	0	0	0	0	1554
8.2	51840	0	0	0	0	0	0	1593
8.2	51984	0	0	0	0	0	0	1608
8.2	52128	0	0	0	0	0	0	1584
8.2	52272	0	0	0	0	0	0	1542
8.2	52416	0	0	0	0	0	0	1518
8.2	52560	0	0	0	0	0	0	1461
8.2	52704	0	0	0	0	0	0	1584
8.2	52848	0	0	0	0	0	0	1554
8.2	52992	0	0	0	0	0	0	1605
8.2	53136	0	0	0	0	0	0	1599
8.2	53280	0	0	0	0	0	0	1467
8.2	53424	0	0	0	0	0	0	1542
8.2	53568	0	0	0	0	0	0	1539
8.2	53712	0	0	0	0	0	0	1518
8.2	53856	0	0	0	0	0	0	1539
8.2	54000	0	0	0	0	0	0	1452
8.2	54144	0	0	0	0	0	0	1527
8.2	54288	0	0	0	0	0	0	1524
8.2	54432	0	0	0	0	0	0	1494
8.2	54576	0	0	0	0	0	0	1617
8.2	54720	0	0	0	0	0	0	1587
8.2	54864	0	0	0	0	0	0	1515
8.2	55008	0	0	0	0	0	0	1530
8.2	55152	0	0	0	0	0	0	1587
8.2	55296	0	0	0	0	0	0	1497
8.2	55440	0	0	0	0	0	0	1533
8.2	55584	0	0	0	0	0	0	1509
8.2	55728	0	0	0	0	0	0	1491
8.2	55872	0	0	0	0	0	0	1497
8.2	56016	0	0	0	0	0	0	1476
8.2	56160	0	0	0	0	0	0	1545
8.2	56304	0	0	0	0	0	0	1461
8.2	56448	0	0	0	0	0	0	1566
8.2	56592	0	0	0	0	0	0	1464
8.2	56736	0	0	0	0	0	0	1560
8.2	56880	0	0	0	0	0	0	1665
8.2	57024	0	0	0	0	0	0	1551
8.2	57168	0	0	0	0	0	0	1578
8.2	57312	0	0	0	0	0	0	1458
8.2	57456	0	0	0	0	0	0	1500
8.2	57600	0	0	0	0	0	0	1497
8.2	57744	0	0	0	0	0	0	1443
8.2	57888	0	0	0	0	0	0	1575
8.2	58032	0	0	0	0	0	0	1614
8.2	58176	0	0	0	0	0	0	1551
8.2	58320	0	0	0	0	0	0	1524
8.2	58464	0	0	0	0	0	0	1365
8.2	58608	0	0	0	0	0	0	1521
8.2	58752	0	0	0	0	0	0	1488
8.2	58896	0	0	0	0	0	0	1443
8.2	59040	0	0	0	0	0	0	1458
8.2	59184	0	0	0	0	0	0	1575
8.2	59328	0	0	0	0	0	0	1476
8.2	59472	0	0	0	0	0	0	1545
8.2	59616	0	0	0	0	0	0	1518
8.2	59760	0	0	0	0	0	0	1419
8.2	59904	0	0	0	0	0	0	1425
8.2	60048	0	0	0	0	0	0	1536
8.2	60192	0	0	0	0	0	0	1530
8.2	60336	0	0	0	0	0	0	1599
8.2	60480	0	0	0	0	0	0	1503
8.2	60624	0	0	0	0	0	0	1539
8.2	60768	0	0	0	0	0	0	1506
8.2	60912	0	0	0	0	0	0	1467
8.2	61056	0	0	0	0	0	0	1470
8.2	61200	0	0	0	0	0	0	1398
8.2	61344	0	0	0	0	0	0	1530
8.2	61488	0	0	0	0	0	0	1518
8.2	61632	0	0	0	0	0	0	1506
8.2	61776	0	0	0	0	0	0	1557
8.2	61920	0	0	0	0	0	0	1506
8.2	62064	0	0	0	0	0	0	1578
8.2	62208	0	0	0	0	0	0	1524
8.2	62352	0	0	0	0	0	0	1545
8.2	62496	0	0	0	0	0	0	1617
8.2	62640	0	0	0	0	0	0	1485
8.2	62784	0	0	0	0	0	0	1506
8.2	62928	0	0	0	0	0	0	1605
8.2	63072	0	0	0	0	0	0	1578
8.2	63216	0	0	0	0	0	0	1563
8.2	63360	0	0	0	0	0	0	1518
8.2	63504	0	0	0	0	0	0	1509
8.2	63648	0	0	0	0	0	0	1590
8.2	63792	0	0	0	0	0	0	1563
8.2	63936	0	0	0	0	0	0	1503
8.2	64080	0	0	0	0	0	0	1539
8.2	64224	0	0	0	0	0	0	1560
8.2	64368	0	0	0	0	0	0	1482
8.2	64512	0	0	0	0	0	0	1572
8.2	64656	0	0	0	0	0	0	1488
8.2	64800	0	0	0	0	0	0	1449
8.2	64944	0	0	0	0	0	0	1497
8.2	65088	0	0	0	0	0	0	1410
8.2	65232	0	0	0	0	0	0	1425
8.2	65376	0	0	0	0	0	0	1536
8.2	65520	0	0	0	0	0	0	1467
8.2	65664	0	0	0	0	0	0	1521
8.2	65808	0	0	0	0	0	0	1578
8.2	65952	0	0	0	0	0	0	1650
8.2	66096	0	0	0	0	0	0	1500
8.2	66240	0	0	0	0	0	0	1488
8.2	66384	0	0	0	0	0	0	1482
8.2	66528	0	0	0	0	0	0	1461
8.2	66672	0	0	0	0	0	0	1557
8.2	66816	0	0	0	0	0	0	1536
8.2	66960	0	0	0	0	0	0	1554
8.2	67104	0	0	0	0	0	0	1521
8.2	67248	0	0	0	0	0	0	1485
8.2	67392	0	0	0	0	0	0	1503
8.2	67536	0	0	0	0	0	0	1524
8.2	67680	0	0	0	0	0	0	1503
8.2	67824	0	0	0	0	0	0	1569
8.2	67968	0	0	0	0	0	0	1509
8.2	68112	0	0	0	0	0	0	1605
8.2	68256	0	0	0	0	0	0	1536
8.2	68400	0	0	0	0	0	0	1479
8.2	68544	0	0	0	0	0	0	1554
8.2	68688	0	0	0	0	0	0	1584
8.2	68832	0	0	0	0	0	0	1554
8.2	68976	0	0	0	0	0	0	1422
8.2	69120	0	0	0	0	0	0	1473
9.3	43344	56	226	0	226	282	5812.42	4287
9.3	43488	37	216	0	216	253	5034.11	4102
9.3	43632	25	202	0	202	227	4214.94	3902
9.3	43776	13	190	0	190	203	3518.75	3704
9.3	43920	6	177	0	177	183	3186.58	3786
9.3	44064	4	164	0	164	168	2903.38	3646
9.3	44208	1	144	0	144	145	2431.25	3468
9.3	44352	0	132	0	132	132	2123.23	3569
9.3	44496	0	116	0	116	116	1805.09	3015
9.3	44640	0	99	0	99	99	1616.98	2847
9.3	44784	0	84	0	84	84	1348.89	2919
9.3	44928	0	69	0	69	69	1191.7	3063
9.3	45072	0	62	0	62	62	1080.62	2877
9.3	45216	0	52	0	52	52	898.503	2856
9.3	45360	0	46	0	46	46	771.429	2937
9.3	45504	0	36	0	36	36	559.325	2964
9.3	45648	0	27	0	27	27	381.204	3045
9.3	45792	0	18	0	18	18	262.132	3153
9.3	45936	0	15	0	15	15	239.117	3123
9.3	46080	0	13	0	13	13	191.089	3204
9.3	46224	0	7	0	7	7	110.052	3084
9.3	46368	0	6	0	6	6	71.0435	3093
9.3	46512	0	4	0	4	4	71.0435	3327
9.3	46656	0	3	0	3	3	42.032	3219
9.3	46800	0	2	0	2	2	19.0175	3075
9.3	46944	0	1	0	1	1	17.0196	3036
9.3	47088	0	1	0	1	1	19.0175	3099
9.3	47232	0	1	0	1	1	19.0175	3132
9.3	47376	0	1	0	1	1	19.0175	3180
9.3	47520	0	1	0	1	1	17.0196	3318
9.3	47664	0	1	0	1	1	19.0175	3294
9.3	47808	0	0	0	0	0	0	3207
9.3	47952	0	0	0	0	0	0	3318
9.3	48096	0	0	0	0	0	0	3351
9.3	48240	0	0	0	0	0	0	3303
9.3	48384	0	0	0	0	0	0	3261
9.3	48528	0	0	0	0	0	0	3225
9.3	48672	0	0	0	0	0	0	3216
9.3	48816	0	0	0	0	0	0	3180
9.3	48960	0	0	0	0	0	0	3285
9.3	49104	0	0	0	0	0	0	3252
9.3	49248	0	0	0	0	0	0	3411
9.3	49392	0	0	0	0	0	0	3279
9.3	49536	0	0	0	0	0	0	3225
9.3	49680	0	0	0	0	0	0	3252
9.3	49824	0	0	0	0	0	0	3243
9.3	49968	0	0	0	0	0	0	3267
9.3	50112	0	0	0	0	0	0	3246
9.3	50256	0	0	0	0	0	0	3312
9.3	50400	0	0	0	0	0	0	3267
9.3	50544	0	0	0	0	0	0	3252
9.3	50688	0	0	0	0	0	0	3207
9.3	50832	0	0	0	0	0	0	3231
9.3	50976	0	0	0	0	0	0	3225
9.3	51120	0	0	0	0	0	0	3456
9.3	51264	0	0	0	0	0	0	3300
9.3	51408	0	0	0	0	0	0	3258
9.3	51552	0	0	0	0	0	0	3240
9.3	51696	0	0	0	0	0	0	3279
9.3	51840	0	0	0	0	0	0	3195
9.3	51984	0	0	0	0	0	0	3291
9.3	52128	0	0	0	0	0	0	3201
9.3	52272	0	0	0	0	0	0	3249
9.3	52416	0	0	0	0	0	0	3360
9.3	52560	0	0	0	0	0	0	3384
9.3	52704	0	0	0	0	0	0	3288
9.3	52848	0	0	0	0	0	0	3198
9.3	52992	0	0	0	0	0	0	3273
9.3	53136	0	0	0	0	0	0	3270
9.3	53280	0	0	0	0	0	0	3336
9.3	53424	0	0	0	0	0	0	3423
9.3	53568	0	0	0	0	0	0	3465
9.3	53712	0	0	0	0	0	0	3393
9.3	53856	0	0	0	0	0	0	3351
9.3	54000	0	0	0	0	0	0	3312
9.3	54144	0	0	0	0	0	0	3306
9.3	54288	0	0	0	0	0	0	3303
9.3	54432	0	0	0	0	0	0	3408
9.3	54576	0	0	0	0	0	0	3453
9.3	54720	0	0	0	0	0	0	3258
9.3	54864	0	0	0	0	0	0	3306
9.3	55008	0	0	0	0	0	0	3393
9.3	55152	0	0	0	0	0	0	3252
9.3	55296	0	0	0	0	0	0	3222
9.3	55440	0	0	0	0	0	0	3405
9.3	55584	0	0	0	0	0	0	3423
9.3	55728	0	0	0	0	0	0	3315
9.3	55872	0	0	0	0	0	0	3447
9.3	56016	0	0	0	0	0	0	3501
9.3	56160	0	0	0	0	0	0	3399
9.3	56304	0	0	0	0	0	0	3321
9.3	56448	0	0	0	0	0	0	3378
9.3	56592	0	0	0	0	0	0	3480
9.3	56736	0	0	0	0	0	0	3363
9.3	56880	0	0	0	0	0	0	3336
9.3	57024	0	0	0	0	0	0	3267
9.3	57168	0	0	0	0	0	0	3153
9.3	57312	0	0	0	0	0	0	3351
9.3	57456	0	0	0	0	0	0	3426
9.3	57600	0	0	0	0	0	0	3390
9.3	57744	0	0	0	0	0	0	3375
9.3	57888	0	0	0	0	0	0	3306
9.3	58032	0	0	0	0	0	0	3396
9.3	58176	0	0	0	0	0	0	3429
9.3	58320	0	0	0	0	0	0	3399
9.3	58464	0	0	0	0	0	0	3510
9.3	58608	0	0	0	0	0	0	3441
9.3	58752	0	0	0	0	0	0	3372
9.3	58896	0	0	0	0	0	0	3264
9.3	59040	0	0	0	0	0	0	3324
9.3	59184	0	0	0	0	0	0	3339
9.3	59328	0	0	0	0	0	0	3183
9.3	59472	0	0	0	0	0	0	3336
9.3	59616	0	0	0	0	0	0	3132
9.3	59760	0	0	0	0	0	0	3105
9.3	59904	0	0	0	0	0	0	3123
9.3	60048	0	0	0	0	0	0	3168
9.3	60192	0	0	0	0	0	0	3246
9.3	60336	0	0	0	0	0	0	3246
9.3	60480	0	0	0	0	0	0	3321
9.3	60624	0	0	0	0	0	0	3420
9.3	60768	0	0	0	0	0	0	3219
9.3	60912	0	0	0	0	0	0	3210
9.3	61056	0	0	0	0	0	0	3204
9.3	61200	0	0	0	0	0	0	3168
9.3	61344	0	0	0	0	0	0	3186
9.3	61488	0	0	0	0	0	0	3243
9.3	61632	0	0	0	0	0	0	3348
9.3	61776	0	0	0	0	0	0	3240
9.3	61920	0	0	0	0	0	0	3303
9.3	62064	0	0	0	0	0	0	3306
9.3	62208	0	0	0	0	0	0	3252
9.3	62352	0	0	0	0	0	0	3183
9.3	62496	0	0	0	0	0	0	3288
9.3	62640	0	0	0	0	0	0	3300
9.3	62784	0	0	0	0	0	0	3384
9.3	62928	0	0	0	0	0	0	3309
9.3	63072	0	0	0	0	0	0	3417
9.3	63216	0	0	0	0	0	0	3348
9.3	63360	0	0	0	0	0	0	3300
9.3	63504	0	0	0	0	0	0	3321
9.3	63648	0	0	0	0	0	0	3123
9.3	63792	0	0	0	0	0	0	3150
9.3	63936	0	0	0	0	0	0	3258
9.3	64080	0	0	0	0	0	0	3144
9.3	64224	0	0	0	0	0	0	3255
9.3	64368	0	0	0	0	0	0	3420
9.3	64512	0	0	0	0	0	0	3366
9.3	64656	0	0	0	0	0	0	3273
9.3	64800	0	0	0	0	0	0	3348
9.3	64944	0	0	0	0	0	0	3246
9.3	65088	0	0	0	0	0	0	3417
9.3	65232	0	0	0	0	0	0	3321
9.3	65376	0	0	0	0	0	0	3267
9.3	65520	0	0	0	0	0	0	3261
9.3	65664	0	0	0	0	0	0	3294
9.3	65808	0	0	0	0	0	0	3198
9.3	65952	0	0	0	0	0	0	3270
9.3	66096	0	0	0	0	0	0	3234
9.3	66240	0	0	0	0	0	0	3330
9.3	66384	0	0	0	0	0	0	3375
9.3	66528	0	0	0	0	0	0	3111
9.3	66672	0	0	0	0	0	0	3366
9.3	66816	0	0	0	0	0	0	3309
9.3	66960	0	0	0	0	0	0	3294
9.3	67104	0	0	0	0	0	0	3462
9.3	67248	0	0	0	0	0	0	3396
9.3	67392	0	0	0	0	0	0	3345
9.3	67536	0	0	0	0	0	0	3216
9.3	67680	0	0	0	0	0	0	3228
9.3	67824	0	0	0	0	0	0	3318
9.3	67968	0	0	0	0	0	0	3336
9.3	68112	0	0	0	0	0	0	3255
9.3	68256	0	0	0	0	0	0	3354
9.3	68400	0	0	0	0	0	0	3456
9.3	68544	0	0	0	0	0	0	3429
9.3	68688	0	0	0	0	0	0	3300
9.3	68832	0	0	0	0	0	0	3423
9.3	68976	0	0	0	0	0	0	3390
9.3	69120	0	0	0	0	0	0	3435
10.2	43344	0	62	0	62	62	307.801	1194
10.2	43488	0	60	0	60	60	329.744	1206
10.2	43632	0	57	0	57	57	359.682	1260
10.2	43776	0	55	0	55	55	345.706	1248
10.2	43920	0	50	0	50	50	311.786	1200
10.2	44064	0	46	0	46	46	300.755	1125
10.2	44208	0	43	0	43	43	333.63	1209
10.2	44352	0	40	0	40	40	305.688	1167
10.2	44496	0	38	0	38	38	324.595	1236
10.2	44640	0	38	0	38	38	294.657	1251
10.2	44784	0	34	0	34	34	294.657	1188
10.2	44928	0	30	0	30	30	243.608	1212
10.2	45072	0	28	0	28	28	235.515	1299
10.2	45216	0	24	0	24	24	222.49	1314
10.2	45360	0	21	0	21	21	203.371	1242
10.2	45504	0	21	0	21	21	203.371	1068
10.2	45648	0	20	0	20	20	172.382	1119
10.2	45792	0	17	0	17	17	161.352	1146
10.2	45936	0	17	0	17	17	149.38	1146
10.2	46080	0	14	0	14	14	139.291	1125
10.2	46224	0	13	0	13	13	136.246	1092
10.2	46368	0	11	0	11	11	113.24	1143
10.2	46512	0	9	0	9	9	102.21	1113
10.2	46656	0	6	0	6	6	82.147	1173
10.2	46800	0	5	0	5	5	65.1282	1173
10.2	46944	0	4	0	4	4	56.0957	1104
10.2	47088	0	4	0	4	4	52.1026	1071
10.2	47232	0	4	0	4	4	52.1026	1038
10.2	47376	0	3	0	3	3	39.0769	1077
10.2	47520	0	2	0	2	2	26.0513	1035
10.2	47664	0	2	0	2	2	26.0513	1062
10.2	47808	0	1	0	1	1	13.0256	1056
10.2	47952	0	1	0	1	1	13.0256	1050
10.2	48096	0	1	0	1	1	13.0256	1047
10.2	48240	0	0	0	0	0	0	1038
10.2	48384	0	0	0	0	0	0	1092
10.2	48528	0	0	0	0	0	0	1107
10.2	48672	0	0	0	0	0	0	1128
10.2	48816	0	0	0	0	0	0	1131
10.2	48960	0	0	0	0	0	0	1086
10.2	49104	0	0	0	0	0	0	1206
10.2	49248	0	0	0	0	0	0	1212
10.2	49392	0	0	0	0	0	0	1203
10.2	49536	0	0	0	0	0	0	1110
10.2	49680	0	0	0	0	0	0	1149
10.2	49824	0	0	0	0	0	0	1290
10.2	49968	0	0	0	0	0	0	1248
10.2	50112	0	0	0	0	0	0	1104
10.2	50256	0	0	0	0	0	0	1143
10.2	50400	0	0	0	0	0	0	1092
10.2	50544	0	0	0	0	0	0	1086
10.2	50688	0	0	0	0	0	0	1065
10.2	50832	0	0	0	0	0	0	1146
10.2	50976	0	0	0	0	0	0	1149
10.2	51120	0	0	0	0	0	0	1107
10.2	51264	0	0	0	0	0	0	1116
10.2	51408	0	0	0	0	0	0	1101
10.2	51552	0	0	0	0	0	0	1125
10.2	51696	0	0	0	0	0	0	1161
10.2	51840	0	0	0	0	0	0	1173
10.2	51984	0	0	0	0	0	0	1056
10.2	52128	0	0	0	0	0	0	1008
10.2	52272	0	0	0	0	0	0	1104
10.2	52416	0	0	0	0	0	0	1014
10.2	52560	0	0	0	0	0	0	1077
10.2	52704	0	0	0	0	0	0	1131
10.2	52848	0	0	0	0	0	0	1221
10.2	52992	0	0	0	0	0	0	1176
10.2	53136	0	0	0	0	0	0	1131
10.2	53280	0	0	0	0	0	0	1179
10.2	53424	0	0	0	0	0	0	1194
10.2	53568	0	0	0	0	0	0	1182
10.2	53712	0	0	0	0	0	0	1092
10.2	53856	0	0	0	0	0	0	1110
10.2	54000	0	0	0	0	0	0	1137
10.2	54144	0	0	0	0	0	0	1158
10.2	54288	0	0	0	0	0	0	1134
10.2	54432	0	0	0	0	0	0	1179
10.2	54576	0	0	0	0	0	0	1122
10.2	54720	0	0	0	0	0	0	1107
10.2	54864	0	0	0	0	0	0	1152
10.2	55008	0	0	0	0	0	0	1080
10.2	55152	0	0	0	0	0	0	1020
10.2	55296	0	0	0	0	0	0	1032
10.2	55440	0	0	0	0	0	0	1140
10.2	55584	0	0	0	0	0	0	1113
10.2	55728	0	0	0	0	0	0	1080
10.2	55872	0	0	0	0	0	0	1164
10.2	56016	0	0	0	0	0	0	1155
10.2	56160	0	0	0	0	0	0	1200
10.2	56304	0	0	0	0	0	0	1164
10.2	56448	0	0	0	0	0	0	1188
10.2	56592	0	0	0	0	0	0	1077
10.2	56736	0	0	0	0	0	0	1110
10.2	56880	0	0	0	0	0	0	1152
10.2	57024	0	0	0	0	0	0	1170
10.2	57168	0	0	0	0	0	0	1089
10.2	57312	0	0	0	0	0	0	1137
10.2	57456	0	0	0	0	0	0	1113
10.2	57600	0	0	0	0	0	0	999
10.2	57744	0	0	0	0	0	0	1017
10.2	57888	0	0	0	0	0	0	1062
10.2	58032	0	0	0	0	0	0	1158
10.2	58176	0	0	0	0	0	0	1131
10.2	58320	0	0	0	0	0	0	1050
10.2	58464	0	0	0	0	0	0	1065
10.2	58608	0	0	0	0	0	0	1134
10.2	58752	0	0	0	0	0	0	1026
10.2	58896	0	0	0	0	0	0	1122
10.2	59040	0	0	0	0	0	0	1077
10.2	59184	0	0	0	0	0	0	1047
10.2	59328	0	0	0	0	0	0	1026
10.2	59472	0	0	0	0	0	0	1023
10.2	59616	0	0	0	0	0	0	1077
10.2	59760	0	0	0	0	0	0	1074
10.2	59904	0	0	0	0	0	0	1044
10.2	60048	0	0	0	0	0	0	1158
10.2	60192	0	0	0	0	0	0	1233
10.2	60336	0	0	0	0	0	0	1107
10.2	60480	0	0	0	0	0	0	1014
10.2	60624	0	0	0	0	0	0	1014
10.2	60768	0	0	0	0	0	0	969
10.2	60912	0	0	0	0	0	0	999
10.2	61056	0	0	0	0	0	0	1068
10.2	61200	0	0	0	0	0	0	1089
10.2	61344	0	0	0	0	0	0	1065
10.2	61488	0	0	0	0	0	0	1047
10.2	61632	0	0	0	0	0	0	1179
10.2	61776	0	0	0	0	0	0	1089
10.2	61920	0	0	0	0	0	0	1080
10.2	62064	0	0	0	0	0	0	1077
10.2	62208	0	0	0	0	0	0	1071
10.2	62352	0	0	0	0	0	0	1131
10.2	62496	0	0	0	0	0	0	1131
10.2	62640	0	0	0	0	0	0	1086
10.2	62784	0	0	0	0	0	0	1098
10.2	62928	0	0	0	0	0	0	1107
10.2	63072	0	0	0	0	0	0	1179
10.2	63216	0	0	0	0	0	0	1137
10.2	63360	0	0	0	0	0	0	1128
10.2	63504	0	0	0	0	0	0	1125
10.2	63648	0	0	0	0	0	0	1200
10.2	63792	0	0	0	0	0	0	1137
10.2	63936	0	0	0	0	0	0	1227
10.2	64080	0	0	0	0	0	0	1152
10.2	64224	0	0	0	0	0	0	1140
10.2	64368	0	0	0	0	0	0	1128
10.2	64512	0	0	0	0	0	0	1128
10.2	64656	0	0	0	0	0	0	1197
10.2	64800	0	0	0	0	0	0	1074
10.2	64944	0	0	0	0	0	0	1140
10.2	65088	0	0	0	0	0	0	1065
10.2	65232	0	0	0	0	0	0	1134
10.2	65376	0	0	0	0	0	0	1104
10.2	65520	0	0	0	0	0	0	1032
10.2	65664	0	0	0	0	0	0	1086
10.2	65808	0	0	0	0	0	0	1143
10.2	65952	0	0	0	0	0	0	1221
10.2	66096	0	0	0	0	0	0	1170
10.2	66240	0	0	0	0	0	0	1098
10.2	66384	0	0	0	0	0	0	1077
10.2	66528	0	0	0	0	0	0	1218
10.2	66672	0	0	0	0	0	0	1131
10.2	66816	0	0	0	0	0	0	1110
10.2	66960	0	0	0	0	0	0	1173
10.2	67104	0	0	0	0	0	0	1134
10.2	67248	0	0	0	0	0	0	1077
10.2	67392	0	0	0	0	0	0	1035
10.2	67536	0	0	0	0	0	0	1110
10.2	67680	0	0	0	0	0	0	1128
10.2	67824	0	0	0	0	0	0	1137
10.2	67968	0	0	0	0	0	0	1110
10.2	68112	0	0	0	0	0	0	1077
10.2	68256	0	0	0	0	0	0	1110
10.2	68400	0	0	0	0	0	0	1107
10.2	68544	0	0	0	0	0	0	1161
10.2	68688	0	0	0	0	0	0	1233
10.2	68832	0	0	0	0	0	0	1179
10.2	68976	0	0	0	0	0	0	1194
10.2	69120	0	0	0	0	0	0	1242
11.1	43344	0	30	0	30	30	55.1515	879
11.1	43488	0	29	0	29	29	51.165	759
11.1	43632	0	28	0	28	28	194.575	822
11.1	43776	0	28	0	28	28	51.165	834
11.1	43920	0	26	0	26	26	44.1212	780
11.1	44064	0	26	0	26	26	48.1119	840
11.1	44208	0	24	0	24	24	44.1212	855
11.1	44352	0	23	0	23	23	40.1347	864
11.1	44496	0	21	0	21	21	31.0976	921
11.1	44640	0	21	0	21	21	31.0976	918
11.1	44784	0	19	0	19	19	33.0909	963
11.1	44928	0	19	0	19	19	31.0976	960
11.1	45072	0	19	0	19	19	31.0976	909
11.1	45216	0	16	0	16	16	31.0976	888
11.1	45360	0	15	0	15	15	33.0909	825
11.1	45504	0	13	0	13	13	35.0883	843
11.1	45648	0	8	0	8	8	9.03704	882
11.1	45792	0	5	0	5	5	24.0559	936
11.1	45936	0	3	0	3	3	11.0303	849
11.1	46080	0	3	0	3	3	9.03704	861
11.1	46224	0	3	0	3	3	11.0303	888
11.1	46368	0	2	0	2	2	9.03704	966
11.1	46512	0	0	0	0	0	0	978
11.1	46656	0	0	0	0	0	0	975
11.1	46800	0	0	0	0	0	0	918
11.1	46944	0	0	0	0	0	0	801
11.1	47088	0	0	0	0	0	0	750
11.1	47232	0	0	0	0	0	0	723
11.1	47376	0	0	0	0	0	0	747
11.1	47520	0	0	0	0	0	0	717
11.1	47664	0	0	0	0	0	0	744
11.1	47808	0	0	0	0	0	0	732
11.1	47952	0	0	0	0	0	0	786
11.1	48096	0	0	0	0	0	0	765
11.1	48240	0	0	0	0	0	0	831
11.1	48384	0	0	0	0	0	0	897
11.1	48528	0	0	0	0	0	0	915
11.1	48672	0	0	0	0	0	0	813
11.1	48816	0	0	0	0	0	0	771
11.1	48960	0	0	0	0	0	0	798
11.1	49104	0	0	0	0	0	0	801
11.1	49248	0	0	0	0	0	0	861
11.1	49392	0	0	0	0	0	0	804
11.1	49536	0	0	0	0	0	0	783
11.1	49680	0	0	0	0	0	0	753
11.1	49824	0	0	0	0	0	0	807
11.1	49968	0	0	0	0	0	0	795
11.1	50112	0	0	0	0	0	0	873
11.1	50256	0	0	0	0	0	0	870
11.1	50400	0	0	0	0	0	0	846
11.1	50544	0	0	0	0	0	0	822
11.1	50688	0	0	0	0	0	0	825
11.1	50832	0	0	0	0	0	0	867
11.1	50976	0	0	0	0	0	0	846
11.1	51120	0	0	0	0	0	0	876
11.1	51264	0	0	0	0	0	0	825
11.1	51408	0	0	0	0	0	0	807
11.1	51552	0	0	0	0	0	0	831
11.1	51696	0	0	0	0	0	0	870
11.1	51840	0	0	0	0	0	0	906
11.1	51984	0	0	0	0	0	0	924
11.1	52128	0	0	0	0	0	0	858
11.1	52272	0	0	0	0	0	0	852
11.1	52416	0	0	0	0	0	0	882
11.1	52560	0	0	0	0	0	0	798
11.1	52704	0	0	0	0	0	0	768
11.1	52848	0	0	0	0	0	0	813
11.1	52992	0	0	0	0	0	0	807
11.1	53136	0	0	0	0	0	0	792
11.1	53280	0	0	0	0	0	0	825
11.1	53424	0	0	0	0	0	0	801
11.1	53568	0	0	0	0	0	0	804
11.1	53712	0	0	0	0	0	0	804
11.1	53856	0	0	0	0	0	0	867
11.1	54000	0	0	0	0	0	0	858
11.1	54144	0	0	0	0	0	0	774
11.1	54288	0	0	0	0	0	0	753
11.1	54432	0	0	0	0	0	0	711
11.1	54576	0	0	0	0	0	0	816
11.1	54720	0	0	0	0	0	0	861
11.1	54864	0	0	0	0	0	0	855
11.1	55008	0	0	0	0	0	0	876
11.1	55152	0	0	0	0	0	0	840
11.1	55296	0	0	0	0	0	0	801
11.1	55440	0	0	0	0	0	0	846
11.1	55584	0	0	0	0	0	0	792
11.1	55728	0	0	0	0	0	0	825
11.1	55872	0	0	0	0	0	0	918
11.1	56016	0	0	0	0	0	0	843
11.1	56160	0	0	0	0	0	0	759
11.1	56304	0	0	0	0	0	0	783
11.1	56448	0	0	0	0	0	0	768
11.1	56592	0	0	0	0	0	0	765
11.1	56736	0	0	0	0	0	0	807
11.1	56880	0	0	0	0	0	0	864
11.1	57024	0	0	0	0	0	0	747
11.1	57168	0	0	0	0	0	0	792
11.1	57312	0	0	0	0	0	0	870
11.1	57456	0	0	0	0	0	0	891
11.1	57600	0	0	0	0	0	0	822
11.1	57744	0	0	0	0	0	0	819
11.1	57888	0	0	0	0	0	0	831
11.1	58032	0	0	0	0	0	0	909
11.1	58176	0	0	0	0	0	0	876
11.1	58320	0	0	0	0	0	0	804
11.1	58464	0	0	0	0	0	0	819
11.1	58608	0	0	0	0	0	0	795
11.1	58752	0	0	0	0	0	0	822
11.1	58896	0	0	0	0	0	0	864
11.1	59040	0	0	0	0	0	0	783
11.1	59184	0	0	0	0	0	0	810
11.1	59328	0	0	0	0	0	0	795
11.1	59472	0	0	0	0	0	0	810
11.1	59616	0	0	0	0	0	0	834
11.1	59760	0	0	0	0	0	0	828
11.1	59904	0	0	0	0	0	0	807
11.1	60048	0	0	0	0	0	0	807
11.1	60192	0	0	0	0	0	0	756
11.1	60336	0	0	0	0	0	0	840
11.1	60480	0	0	0	0	0	0	807
11.1	60624	0	0	0	0	0	0	810
11.1	60768	0	0	0	0	0	0	891
11.1	60912	0	0	0	0	0	0	852
11.1	61056	0	0	0	0	0	0	873
11.1	61200	0	0	0	0	0	0	798
11.1	61344	0	0	0	0	0	0	822
11.1	61488	0	0	0	0	0	0	846
11.1	61632	0	0	0	0	0	0	828
11.1	61776	0	0	0	0	0	0	852
11.1	61920	0	0	0	0	0	0	939
11.1	62064	0	0	0	0	0	0	828
11.1	62208	0	0	0	0	0	0	804
11.1	62352	0	0	0	0	0	0	876
11.1	62496	0	0	0	0	0	0	810
11.1	62640	0	0	0	0	0	0	795
11.1	62784	0	0	0	0	0	0	813
11.1	62928	0	0	0	0	0	0	771
11.1	63072	0	0	0	0	0	0	837
11.1	63216	0	0	0	0	0	0	834
11.1	63360	0	0	0	0	0	0	912
11.1	63504	0	0	0	0	0	0	885
11.1	63648	0	0	0	0	0	0	825
11.1	63792	0	0	0	0	0	0	804
11.1	63936	0	0	0	0	0	0	753
11.1	64080	0	0	0	0	0	0	843
11.1	64224	0	0	0	0	0	0	858
11.1	64368	0	0	0	0	0	0	864
11.1	64512	0	0	0	0	0	0	834
11.1	64656	0	0	0	0	0	0	834
11.1	64800	0	0	0	0	0	0	759
11.1	64944	0	0	0	0	0	0	801
11.1	65088	0	0	0	0	0	0	816
11.1	65232	0	0	0	0	0	0	744
11.1	65376	0	0	0	0	0	0	750
11.1	65520	0	0	0	0	0	0	855
11.1	65664	0	0	0	0	0	0	783
11.1	65808	0	0	0	0	0	0	762
11.1	65952	0	0	0	0	0	0	762
11.1	66096	0	0	0	0	0	0	774
11.1	66240	0	0	0	0	0	0	819
11.1	66384	0	0	0	0	0	0	870
11.1	66528	0	0	0	0	0	0	849
11.1	66672	0	0	0	0	0	0	885
11.1	66816	0	0	0	0	0	0	792
11.1	66960	0	0	0	0	0	0	744
11.1	67104	0	0	0	0	0	0	786
11.1	67248	0	0	0	0	0	0	792
11.1	67392	0	0	0	0	0	0	870
11.1	67536	0	0	0	0	0	0	819
11.1	67680	0	0	0	0	0	0	840
11.1	67824	0	0	0	0	0	0	795
11.1	67968	0	0	0	0	0	0	750
11.1	68112	0	0	0	0	0	0	741
11.1	68256	0	0	0	0	0	0	711
11.1	68400	0	0	0	0	0	0	828
11.1	68544	0	0	0	0	0	0	930
11.1	68688	0	0	0	0	0	0	867
11.1	68832	0	0	0	0	0	0	753
11.1	68976	0	0	0	0	0	0	747
11.1	69120	0	0	0	0	0	0	756
12.3	43344	0	27	0	27	27	22.0606	1563
12.3	43488	0	26	0	26	26	22.0606	1626
12.3	43632	0	26	0	26	26	22.0606	1668
12.3	43776	0	24	0	24	24	11.0303	1656
12.3	43920	0	20	0	20	20	11.0303	1530
12.3	44064	0	16	0	16	16	11.0303	1497
12.3	44208	0	14	0	14	14	11.0303	1593
12.3	44352	0	11	0	11	11	11.0303	1617
12.3	44496	0	4	0	4	4	0	1596
12.3	44640	0	3	0	3	3	0	1593
12.3	44784	0	2	0	2	2	0	1509
12.3	44928	0	2	0	2	2	0	1500
12.3	45072	0	0	0	0	0	0	1467
12.3	45216	0	0	0	0	0	0	1512
12.3	45360	0	0	0	0	0	0	1527
12.3	45504	0	0	0	0	0	0	1476
12.3	45648	0	0	0	0	0	0	1515
12.3	45792	0	0	0	0	0	0	1488
12.3	45936	0	0	0	0	0	0	1482
[truncated: 34,001 more rows]
