# Supplementary material for: GEODE: an in silico tool that translates in vitro to in vivo predictions of tuberculosis antibiotic combination efficacy
Source: Front Pharmacol. 2025 Oct 17;16:1639673. doi: 10.3389/fphar.2025.1639673 (PMC12575316; doi:10.3389/fphar.2025.1639673)
Supplement: Supplementary file 2 [file Supplementaryfile4.zip › simulation_data/BPaMZ-NNNH-mean.csv]

exp	time	Int.Mtb.	Ext.Mtb.	repExtMtb	NonReplExt.Mtb.	TotMtb.	TotMtbInGranScaledRing	TotPethot
2.2	43344	0	18	0	18	18	105.259	984
2.2	43488	0	14	0	14	14	109.254	981
2.2	43632	0	10	0	10	10	77.2196	1035
2.2	43776	0	7	0	7	7	72.1732	1044
2.2	43920	0	5	0	5	5	50.1085	1083
2.2	44064	0	4	0	4	4	37.0828	1071
2.2	44208	0	3	0	3	3	22.0606	1107
2.2	44352	0	3	0	3	3	20.0673	1146
2.2	44496	0	3	0	3	3	20.0673	1137
2.2	44640	0	3	0	3	3	20.0673	1089
2.2	44784	0	1	0	1	1	0	1068
2.2	44928	0	0	0	0	0	0	1092
2.2	45072	0	0	0	0	0	0	1032
2.2	45216	0	0	0	0	0	0	1041
2.2	45360	0	0	0	0	0	0	1056
2.2	45504	0	0	0	0	0	0	1161
2.2	45648	0	0	0	0	0	0	1149
2.2	45792	0	0	0	0	0	0	1059
2.2	45936	0	0	0	0	0	0	1095
2.2	46080	0	0	0	0	0	0	1083
2.2	46224	0	0	0	0	0	0	1014
2.2	46368	0	0	0	0	0	0	996
2.2	46512	0	0	0	0	0	0	1047
2.2	46656	0	0	0	0	0	0	1044
2.2	46800	0	0	0	0	0	0	975
2.2	46944	0	0	0	0	0	0	987
2.2	47088	0	0	0	0	0	0	984
2.2	47232	0	0	0	0	0	0	954
2.2	47376	0	0	0	0	0	0	993
2.2	47520	0	0	0	0	0	0	990
2.2	47664	0	0	0	0	0	0	987
2.2	47808	0	0	0	0	0	0	1035
2.2	47952	0	0	0	0	0	0	999
2.2	48096	0	0	0	0	0	0	1062
2.2	48240	0	0	0	0	0	0	1128
2.2	48384	0	0	0	0	0	0	1095
2.2	48528	0	0	0	0	0	0	1035
2.2	48672	0	0	0	0	0	0	939
2.2	48816	0	0	0	0	0	0	1023
2.2	48960	0	0	0	0	0	0	1044
2.2	49104	0	0	0	0	0	0	1119
2.2	49248	0	0	0	0	0	0	1065
2.2	49392	0	0	0	0	0	0	1107
2.2	49536	0	0	0	0	0	0	1071
2.2	49680	0	0	0	0	0	0	1011
2.2	49824	0	0	0	0	0	0	1017
2.2	49968	0	0	0	0	0	0	993
2.2	50112	0	0	0	0	0	0	1086
2.2	50256	0	0	0	0	0	0	1092
2.2	50400	0	0	0	0	0	0	1125
2.2	50544	0	0	0	0	0	0	1053
2.2	50688	0	0	0	0	0	0	924
2.2	50832	0	0	0	0	0	0	1035
2.2	50976	0	0	0	0	0	0	1023
2.2	51120	0	0	0	0	0	0	990
2.2	51264	0	0	0	0	0	0	1065
2.2	51408	0	0	0	0	0	0	921
2.2	51552	0	0	0	0	0	0	1017
2.2	51696	0	0	0	0	0	0	1065
2.2	51840	0	0	0	0	0	0	1077
2.2	51984	0	0	0	0	0	0	1086
2.2	52128	0	0	0	0	0	0	1068
2.2	52272	0	0	0	0	0	0	1104
2.2	52416	0	0	0	0	0	0	1065
2.2	52560	0	0	0	0	0	0	966
2.2	52704	0	0	0	0	0	0	1083
2.2	52848	0	0	0	0	0	0	1059
2.2	52992	0	0	0	0	0	0	1029
2.2	53136	0	0	0	0	0	0	1062
2.2	53280	0	0	0	0	0	0	1038
2.2	53424	0	0	0	0	0	0	1032
2.2	53568	0	0	0	0	0	0	1038
2.2	53712	0	0	0	0	0	0	987
2.2	53856	0	0	0	0	0	0	1029
2.2	54000	0	0	0	0	0	0	1071
2.2	54144	0	0	0	0	0	0	1077
2.2	54288	0	0	0	0	0	0	999
2.2	54432	0	0	0	0	0	0	978
2.2	54576	0	0	0	0	0	0	1086
2.2	54720	0	0	0	0	0	0	1116
2.2	54864	0	0	0	0	0	0	1020
2.2	55008	0	0	0	0	0	0	972
2.2	55152	0	0	0	0	0	0	1023
2.2	55296	0	0	0	0	0	0	1014
2.2	55440	0	0	0	0	0	0	1008
2.2	55584	0	0	0	0	0	0	1095
2.2	55728	0	0	0	0	0	0	1041
2.2	55872	0	0	0	0	0	0	1068
2.2	56016	0	0	0	0	0	0	984
2.2	56160	0	0	0	0	0	0	1023
2.2	56304	0	0	0	0	0	0	1029
2.2	56448	0	0	0	0	0	0	993
2.2	56592	0	0	0	0	0	0	1017
2.2	56736	0	0	0	0	0	0	1101
2.2	56880	0	0	0	0	0	0	1023
2.2	57024	0	0	0	0	0	0	1098
2.2	57168	0	0	0	0	0	0	1116
2.2	57312	0	0	0	0	0	0	1131
2.2	57456	0	0	0	0	0	0	1080
2.2	57600	0	0	0	0	0	0	1059
2.2	57744	0	0	0	0	0	0	1038
2.2	57888	0	0	0	0	0	0	987
2.2	58032	0	0	0	0	0	0	1038
2.2	58176	0	0	0	0	0	0	1065
2.2	58320	0	0	0	0	0	0	1095
2.2	58464	0	0	0	0	0	0	1050
2.2	58608	0	0	0	0	0	0	1071
2.2	58752	0	0	0	0	0	0	1038
2.2	58896	0	0	0	0	0	0	1035
2.2	59040	0	0	0	0	0	0	1023
2.2	59184	0	0	0	0	0	0	1014
2.2	59328	0	0	0	0	0	0	1086
2.2	59472	0	0	0	0	0	0	1119
2.2	59616	0	0	0	0	0	0	1128
2.2	59760	0	0	0	0	0	0	1086
2.2	59904	0	0	0	0	0	0	1089
2.2	60048	0	0	0	0	0	0	1050
2.2	60192	0	0	0	0	0	0	1032
2.2	60336	0	0	0	0	0	0	1017
2.2	60480	0	0	0	0	0	0	1005
2.2	60624	0	0	0	0	0	0	1047
2.2	60768	0	0	0	0	0	0	1014
2.2	60912	0	0	0	0	0	0	1017
2.2	61056	0	0	0	0	0	0	1092
2.2	61200	0	0	0	0	0	0	1065
2.2	61344	0	0	0	0	0	0	1044
2.2	61488	0	0	0	0	0	0	1029
2.2	61632	0	0	0	0	0	0	1047
2.2	61776	0	0	0	0	0	0	1074
2.2	61920	0	0	0	0	0	0	1116
2.2	62064	0	0	0	0	0	0	1080
2.2	62208	0	0	0	0	0	0	1218
2.2	62352	0	0	0	0	0	0	1089
2.2	62496	0	0	0	0	0	0	1035
2.2	62640	0	0	0	0	0	0	1050
2.2	62784	0	0	0	0	0	0	987
2.2	62928	0	0	0	0	0	0	1074
2.2	63072	0	0	0	0	0	0	1107
2.2	63216	0	0	0	0	0	0	1059
2.2	63360	0	0	0	0	0	0	990
2.2	63504	0	0	0	0	0	0	1050
2.2	63648	0	0	0	0	0	0	1110
2.2	63792	0	0	0	0	0	0	1086
2.2	63936	0	0	0	0	0	0	1005
2.2	64080	0	0	0	0	0	0	1047
2.2	64224	0	0	0	0	0	0	1128
2.2	64368	0	0	0	0	0	0	1050
2.2	64512	0	0	0	0	0	0	1023
2.2	64656	0	0	0	0	0	0	1107
2.2	64800	0	0	0	0	0	0	1110
2.2	64944	0	0	0	0	0	0	1113
2.2	65088	0	0	0	0	0	0	1035
2.2	65232	0	0	0	0	0	0	1047
2.2	65376	0	0	0	0	0	0	1068
2.2	65520	0	0	0	0	0	0	1035
2.2	65664	0	0	0	0	0	0	1038
2.2	65808	0	0	0	0	0	0	1062
2.2	65952	0	0	0	0	0	0	1047
2.2	66096	0	0	0	0	0	0	1011
2.2	66240	0	0	0	0	0	0	1026
2.2	66384	0	0	0	0	0	0	978
2.2	66528	0	0	0	0	0	0	1026
2.2	66672	0	0	0	0	0	0	1071
2.2	66816	0	0	0	0	0	0	1077
2.2	66960	0	0	0	0	0	0	1080
2.2	67104	0	0	0	0	0	0	1113
2.2	67248	0	0	0	0	0	0	1050
2.2	67392	0	0	0	0	0	0	1008
2.2	67536	0	0	0	0	0	0	1137
2.2	67680	0	0	0	0	0	0	1143
2.2	67824	0	0	0	0	0	0	1098
2.2	67968	0	0	0	0	0	0	1107
2.2	68112	0	0	0	0	0	0	1119
2.2	68256	0	0	0	0	0	0	981
2.2	68400	0	0	0	0	0	0	1017
2.2	68544	0	0	0	0	0	0	1032
2.2	68688	0	0	0	0	0	0	1056
2.2	68832	0	0	0	0	0	0	1017
2.2	68976	0	0	0	0	0	0	1011
2.2	69120	0	0	0	0	0	0	1029
3.2	43344	0	366	0	366	366	3135.41	3183
3.2	43488	0	315	0	315	315	2615.37	3216
3.2	43632	0	270	0	270	270	2293.46	3339
3.2	43776	0	222	0	222	222	1916.1	3333
3.2	43920	0	184	0	184	184	1576.15	3285
3.2	44064	0	154	0	154	154	1306.48	3246
3.2	44208	0	123	0	123	123	1063.55	3255
3.2	44352	0	101	0	101	101	885.169	3342
3.2	44496	0	80	0	80	80	725.18	3357
3.2	44640	0	60	0	60	60	559.73	3240
3.2	44784	0	51	0	51	51	490.036	3276
3.2	44928	0	36	0	36	36	337.94	3321
3.2	45072	0	26	0	26	26	243.042	3258
3.2	45216	0	19	0	19	19	174.787	3195
3.2	45360	0	15	0	15	15	131.099	3177
3.2	45504	0	12	0	12	12	128.47	3279
3.2	45648	0	5	0	5	5	27.5513	3132
3.2	45792	0	5	0	5	5	31.3101	3297
3.2	45936	0	4	0	4	4	24.2624	3345
3.2	46080	0	3	0	3	3	17.2063	3339
3.2	46224	0	3	0	3	3	17.2063	3345
3.2	46368	0	3	0	3	3	17.2063	3237
3.2	46512	0	3	0	3	3	17.2063	3369
3.2	46656	0	3	0	3	3	15.2254	3258
3.2	46800	0	2	0	2	2	10.1587	3312
3.2	46944	0	2	0	2	2	6.4	3306
3.2	47088	0	1	0	1	1	1.33333	3384
3.2	47232	0	0	0	0	0	0	3318
3.2	47376	0	0	0	0	0	0	3357
3.2	47520	0	0	0	0	0	0	3222
3.2	47664	0	0	0	0	0	0	3174
3.2	47808	0	0	0	0	0	0	3213
3.2	47952	0	0	0	0	0	0	3084
3.2	48096	0	0	0	0	0	0	3156
3.2	48240	0	0	0	0	0	0	3150
3.2	48384	0	0	0	0	0	0	3279
3.2	48528	0	0	0	0	0	0	3291
3.2	48672	0	0	0	0	0	0	3303
3.2	48816	0	0	0	0	0	0	3348
3.2	48960	0	0	0	0	0	0	3234
3.2	49104	0	0	0	0	0	0	3198
3.2	49248	0	0	0	0	0	0	3051
3.2	49392	0	0	0	0	0	0	3084
3.2	49536	0	0	0	0	0	0	3123
3.2	49680	0	0	0	0	0	0	3087
3.2	49824	0	0	0	0	0	0	3108
3.2	49968	0	0	0	0	0	0	3207
3.2	50112	0	0	0	0	0	0	3111
3.2	50256	0	0	0	0	0	0	3198
3.2	50400	0	0	0	0	0	0	3174
3.2	50544	0	0	0	0	0	0	3162
3.2	50688	0	0	0	0	0	0	3084
3.2	50832	0	0	0	0	0	0	3132
3.2	50976	0	0	0	0	0	0	3243
3.2	51120	0	0	0	0	0	0	3216
3.2	51264	0	0	0	0	0	0	3171
3.2	51408	0	0	0	0	0	0	3210
3.2	51552	0	0	0	0	0	0	3339
3.2	51696	0	0	0	0	0	0	3156
3.2	51840	0	0	0	0	0	0	3225
3.2	51984	0	0	0	0	0	0	3309
3.2	52128	0	0	0	0	0	0	3225
3.2	52272	0	0	0	0	0	0	3411
3.2	52416	0	0	0	0	0	0	3291
3.2	52560	0	0	0	0	0	0	3312
3.2	52704	0	0	0	0	0	0	3228
3.2	52848	0	0	0	0	0	0	3246
3.2	52992	0	0	0	0	0	0	3282
3.2	53136	0	0	0	0	0	0	3048
3.2	53280	0	0	0	0	0	0	2967
3.2	53424	0	0	0	0	0	0	3156
3.2	53568	0	0	0	0	0	0	3069
3.2	53712	0	0	0	0	0	0	3168
3.2	53856	0	0	0	0	0	0	3087
3.2	54000	0	0	0	0	0	0	3279
3.2	54144	0	0	0	0	0	0	3210
3.2	54288	0	0	0	0	0	0	3081
3.2	54432	0	0	0	0	0	0	3144
3.2	54576	0	0	0	0	0	0	3009
3.2	54720	0	0	0	0	0	0	3093
3.2	54864	0	0	0	0	0	0	3072
3.2	55008	0	0	0	0	0	0	3162
3.2	55152	0	0	0	0	0	0	3159
3.2	55296	0	0	0	0	0	0	3045
3.2	55440	0	0	0	0	0	0	3033
3.2	55584	0	0	0	0	0	0	3078
3.2	55728	0	0	0	0	0	0	2970
3.2	55872	0	0	0	0	0	0	2973
3.2	56016	0	0	0	0	0	0	3150
3.2	56160	0	0	0	0	0	0	3075
3.2	56304	0	0	0	0	0	0	3072
3.2	56448	0	0	0	0	0	0	3036
3.2	56592	0	0	0	0	0	0	3246
3.2	56736	0	0	0	0	0	0	3177
3.2	56880	0	0	0	0	0	0	3105
3.2	57024	0	0	0	0	0	0	3243
3.2	57168	0	0	0	0	0	0	3063
3.2	57312	0	0	0	0	0	0	3141
3.2	57456	0	0	0	0	0	0	3051
3.2	57600	0	0	0	0	0	0	3177
3.2	57744	0	0	0	0	0	0	3168
3.2	57888	0	0	0	0	0	0	3003
3.2	58032	0	0	0	0	0	0	2976
3.2	58176	0	0	0	0	0	0	2973
3.2	58320	0	0	0	0	0	0	2949
3.2	58464	0	0	0	0	0	0	3024
3.2	58608	0	0	0	0	0	0	3042
3.2	58752	0	0	0	0	0	0	3159
3.2	58896	0	0	0	0	0	0	3168
3.2	59040	0	0	0	0	0	0	3036
3.2	59184	0	0	0	0	0	0	3135
3.2	59328	0	0	0	0	0	0	3225
3.2	59472	0	0	0	0	0	0	3177
3.2	59616	0	0	0	0	0	0	3150
3.2	59760	0	0	0	0	0	0	3057
3.2	59904	0	0	0	0	0	0	3081
3.2	60048	0	0	0	0	0	0	3093
3.2	60192	0	0	0	0	0	0	3024
3.2	60336	0	0	0	0	0	0	3075
3.2	60480	0	0	0	0	0	0	3147
3.2	60624	0	0	0	0	0	0	3204
3.2	60768	0	0	0	0	0	0	3174
3.2	60912	0	0	0	0	0	0	3213
3.2	61056	0	0	0	0	0	0	3081
3.2	61200	0	0	0	0	0	0	3132
3.2	61344	0	0	0	0	0	0	3192
3.2	61488	0	0	0	0	0	0	3048
3.2	61632	0	0	0	0	0	0	3111
3.2	61776	0	0	0	0	0	0	3093
3.2	61920	0	0	0	0	0	0	3198
3.2	62064	0	0	0	0	0	0	3261
3.2	62208	0	0	0	0	0	0	3444
3.2	62352	0	0	0	0	0	0	3357
3.2	62496	0	0	0	0	0	0	3150
3.2	62640	0	0	0	0	0	0	3336
3.2	62784	0	0	0	0	0	0	3240
3.2	62928	0	0	0	0	0	0	3177
3.2	63072	0	0	0	0	0	0	3138
3.2	63216	0	0	0	0	0	0	3378
3.2	63360	0	0	0	0	0	0	3351
3.2	63504	0	0	0	0	0	0	3216
3.2	63648	0	0	0	0	0	0	3258
3.2	63792	0	0	0	0	0	0	3291
3.2	63936	0	0	0	0	0	0	3273
3.2	64080	0	0	0	0	0	0	3195
3.2	64224	0	0	0	0	0	0	3075
3.2	64368	0	0	0	0	0	0	3021
3.2	64512	0	0	0	0	0	0	3063
3.2	64656	0	0	0	0	0	0	3111
3.2	64800	0	0	0	0	0	0	3135
3.2	64944	0	0	0	0	0	0	3201
3.2	65088	0	0	0	0	0	0	3168
3.2	65232	0	0	0	0	0	0	3363
3.2	65376	0	0	0	0	0	0	3357
3.2	65520	0	0	0	0	0	0	3258
3.2	65664	0	0	0	0	0	0	3303
3.2	65808	0	0	0	0	0	0	3228
3.2	65952	0	0	0	0	0	0	3294
3.2	66096	0	0	0	0	0	0	3168
3.2	66240	0	0	0	0	0	0	3297
3.2	66384	0	0	0	0	0	0	3120
3.2	66528	0	0	0	0	0	0	3276
3.2	66672	0	0	0	0	0	0	3126
3.2	66816	0	0	0	0	0	0	3192
3.2	66960	0	0	0	0	0	0	3105
3.2	67104	0	0	0	0	0	0	3132
3.2	67248	0	0	0	0	0	0	3255
3.2	67392	0	0	0	0	0	0	3159
3.2	67536	0	0	0	0	0	0	3015
3.2	67680	0	0	0	0	0	0	3186
3.2	67824	0	0	0	0	0	0	3294
3.2	67968	0	0	0	0	0	0	3210
3.2	68112	0	0	0	0	0	0	3201
3.2	68256	0	0	0	0	0	0	3165
3.2	68400	0	0	0	0	0	0	3255
3.2	68544	0	0	0	0	0	0	3261
3.2	68688	0	0	0	0	0	0	3267
3.2	68832	0	0	0	0	0	0	3234
3.2	68976	0	0	0	0	0	0	3078
3.2	69120	0	0	0	0	0	0	3153
4.1	43344	0	51	0	51	51	477.521	2337
4.1	43488	0	43	0	43	43	269.36	2358
4.1	43632	0	37	0	37	37	150.223	2238
4.1	43776	0	25	0	25	25	88.1368	2217
4.1	43920	0	18	0	18	18	56.0957	2217
4.1	44064	0	15	0	15	15	64.0837	2229
4.1	44208	0	10	0	10	10	96.1268	2313
4.1	44352	0	9	0	9	9	81.1052	2217
4.1	44496	0	6	0	6	6	66.0816	2223
4.1	44640	0	4	0	4	4	28.0479	2292
4.1	44784	0	4	0	4	4	28.0479	2181
4.1	44928	0	2	0	2	2	13.0256	2175
4.1	45072	0	2	0	2	2	13.0256	2175
4.1	45216	0	2	0	2	2	15.0222	2064
4.1	45360	0	1	0	1	1	19.0175	2088
4.1	45504	0	1	0	1	1	0	2091
4.1	45648	0	1	0	1	1	0	2070
4.1	45792	0	1	0	1	1	19.0175	2058
4.1	45936	0	1	0	1	1	21.0159	2232
4.1	46080	0	1	0	1	1	0	2157
4.1	46224	0	1	0	1	1	0	2112
4.1	46368	0	1	0	1	1	0	2100
4.1	46512	0	1	0	1	1	21.0159	2079
4.1	46656	0	1	0	1	1	0	2004
4.1	46800	0	0	0	0	0	0	2178
4.1	46944	0	0	0	0	0	0	2217
4.1	47088	0	0	0	0	0	0	2154
4.1	47232	0	0	0	0	0	0	2118
4.1	47376	0	0	0	0	0	0	2262
4.1	47520	0	0	0	0	0	0	2295
4.1	47664	0	0	0	0	0	0	2220
4.1	47808	0	0	0	0	0	0	2157
4.1	47952	0	0	0	0	0	0	2193
4.1	48096	0	0	0	0	0	0	2136
4.1	48240	0	0	0	0	0	0	2055
4.1	48384	0	0	0	0	0	0	2136
4.1	48528	0	0	0	0	0	0	2127
4.1	48672	0	0	0	0	0	0	2232
4.1	48816	0	0	0	0	0	0	2139
4.1	48960	0	0	0	0	0	0	2103
4.1	49104	0	0	0	0	0	0	2055
4.1	49248	0	0	0	0	0	0	2064
4.1	49392	0	0	0	0	0	0	2112
4.1	49536	0	0	0	0	0	0	1959
4.1	49680	0	0	0	0	0	0	2055
4.1	49824	0	0	0	0	0	0	1986
4.1	49968	0	0	0	0	0	0	2178
4.1	50112	0	0	0	0	0	0	2277
4.1	50256	0	0	0	0	0	0	2268
4.1	50400	0	0	0	0	0	0	2205
4.1	50544	0	0	0	0	0	0	2100
4.1	50688	0	0	0	0	0	0	1953
4.1	50832	0	0	0	0	0	0	1947
4.1	50976	0	0	0	0	0	0	2028
4.1	51120	0	0	0	0	0	0	1980
4.1	51264	0	0	0	0	0	0	2040
4.1	51408	0	0	0	0	0	0	1956
4.1	51552	0	0	0	0	0	0	1920
4.1	51696	0	0	0	0	0	0	1992
4.1	51840	0	0	0	0	0	0	2157
4.1	51984	0	0	0	0	0	0	2184
4.1	52128	0	0	0	0	0	0	2085
4.1	52272	0	0	0	0	0	0	2097
4.1	52416	0	0	0	0	0	0	2157
4.1	52560	0	0	0	0	0	0	2109
4.1	52704	0	0	0	0	0	0	2142
4.1	52848	0	0	0	0	0	0	2157
4.1	52992	0	0	0	0	0	0	2034
4.1	53136	0	0	0	0	0	0	2109
4.1	53280	0	0	0	0	0	0	2094
4.1	53424	0	0	0	0	0	0	2175
4.1	53568	0	0	0	0	0	0	2121
4.1	53712	0	0	0	0	0	0	2106
4.1	53856	0	0	0	0	0	0	2217
4.1	54000	0	0	0	0	0	0	2202
4.1	54144	0	0	0	0	0	0	2229
4.1	54288	0	0	0	0	0	0	2253
4.1	54432	0	0	0	0	0	0	2214
4.1	54576	0	0	0	0	0	0	2220
4.1	54720	0	0	0	0	0	0	2274
4.1	54864	0	0	0	0	0	0	2388
4.1	55008	0	0	0	0	0	0	2139
4.1	55152	0	0	0	0	0	0	2145
4.1	55296	0	0	0	0	0	0	2175
4.1	55440	0	0	0	0	0	0	2217
4.1	55584	0	0	0	0	0	0	2289
4.1	55728	0	0	0	0	0	0	2238
4.1	55872	0	0	0	0	0	0	2064
4.1	56016	0	0	0	0	0	0	2169
4.1	56160	0	0	0	0	0	0	2118
4.1	56304	0	0	0	0	0	0	2112
4.1	56448	0	0	0	0	0	0	2214
4.1	56592	0	0	0	0	0	0	2163
4.1	56736	0	0	0	0	0	0	2082
4.1	56880	0	0	0	0	0	0	2145
4.1	57024	0	0	0	0	0	0	2094
4.1	57168	0	0	0	0	0	0	2034
4.1	57312	0	0	0	0	0	0	2043
4.1	57456	0	0	0	0	0	0	2169
4.1	57600	0	0	0	0	0	0	2241
4.1	57744	0	0	0	0	0	0	2139
4.1	57888	0	0	0	0	0	0	2142
4.1	58032	0	0	0	0	0	0	2151
4.1	58176	0	0	0	0	0	0	2241
4.1	58320	0	0	0	0	0	0	2085
4.1	58464	0	0	0	0	0	0	2151
4.1	58608	0	0	0	0	0	0	2259
4.1	58752	0	0	0	0	0	0	2139
4.1	58896	0	0	0	0	0	0	2103
4.1	59040	0	0	0	0	0	0	2151
4.1	59184	0	0	0	0	0	0	2196
4.1	59328	0	0	0	0	0	0	2226
4.1	59472	0	0	0	0	0	0	2115
4.1	59616	0	0	0	0	0	0	2205
4.1	59760	0	0	0	0	0	0	2223
4.1	59904	0	0	0	0	0	0	2115
4.1	60048	0	0	0	0	0	0	2079
4.1	60192	0	0	0	0	0	0	2202
4.1	60336	0	0	0	0	0	0	2094
4.1	60480	0	0	0	0	0	0	2082
4.1	60624	0	0	0	0	0	0	2121
4.1	60768	0	0	0	0	0	0	2259
4.1	60912	0	0	0	0	0	0	2166
4.1	61056	0	0	0	0	0	0	2007
4.1	61200	0	0	0	0	0	0	2193
4.1	61344	0	0	0	0	0	0	2187
4.1	61488	0	0	0	0	0	0	2148
4.1	61632	0	0	0	0	0	0	2166
4.1	61776	0	0	0	0	0	0	2196
4.1	61920	0	0	0	0	0	0	2226
4.1	62064	0	0	0	0	0	0	2031
4.1	62208	0	0	0	0	0	0	2115
4.1	62352	0	0	0	0	0	0	2067
4.1	62496	0	0	0	0	0	0	2025
4.1	62640	0	0	0	0	0	0	2172
4.1	62784	0	0	0	0	0	0	2115
4.1	62928	0	0	0	0	0	0	2289
4.1	63072	0	0	0	0	0	0	2199
4.1	63216	0	0	0	0	0	0	2259
4.1	63360	0	0	0	0	0	0	2136
4.1	63504	0	0	0	0	0	0	2160
4.1	63648	0	0	0	0	0	0	2061
4.1	63792	0	0	0	0	0	0	2193
4.1	63936	0	0	0	0	0	0	2091
4.1	64080	0	0	0	0	0	0	2127
4.1	64224	0	0	0	0	0	0	2139
4.1	64368	0	0	0	0	0	0	2088
4.1	64512	0	0	0	0	0	0	2157
4.1	64656	0	0	0	0	0	0	2187
4.1	64800	0	0	0	0	0	0	2154
4.1	64944	0	0	0	0	0	0	2136
4.1	65088	0	0	0	0	0	0	2133
4.1	65232	0	0	0	0	0	0	2181
4.1	65376	0	0	0	0	0	0	2244
4.1	65520	0	0	0	0	0	0	2292
4.1	65664	0	0	0	0	0	0	2331
4.1	65808	0	0	0	0	0	0	2265
4.1	65952	0	0	0	0	0	0	2316
4.1	66096	0	0	0	0	0	0	2238
4.1	66240	0	0	0	0	0	0	2238
4.1	66384	0	0	0	0	0	0	2082
4.1	66528	0	0	0	0	0	0	2109
4.1	66672	0	0	0	0	0	0	2058
4.1	66816	0	0	0	0	0	0	2106
4.1	66960	0	0	0	0	0	0	2160
4.1	67104	0	0	0	0	0	0	2079
4.1	67248	0	0	0	0	0	0	2217
4.1	67392	0	0	0	0	0	0	2025
4.1	67536	0	0	0	0	0	0	2070
4.1	67680	0	0	0	0	0	0	2205
4.1	67824	0	0	0	0	0	0	2328
4.1	67968	0	0	0	0	0	0	2232
4.1	68112	0	0	0	0	0	0	2097
4.1	68256	0	0	0	0	0	0	2157
4.1	68400	0	0	0	0	0	0	2130
4.1	68544	0	0	0	0	0	0	2118
4.1	68688	0	0	0	0	0	0	2112
4.1	68832	0	0	0	0	0	0	2127
4.1	68976	0	0	0	0	0	0	2181
4.1	69120	0	0	0	0	0	0	2253
4.2	43344	0	29	0	29	29	153.272	1992
4.2	43488	0	26	0	26	26	180.267	2004
4.2	43632	0	24	0	24	24	121.226	1920
4.2	43776	0	18	0	18	18	103.164	1986
4.2	43920	0	14	0	14	14	88.1417	2010
4.2	44064	0	12	0	12	12	65.1307	2013
4.2	44208	0	11	0	11	11	54.1004	1887
4.2	44352	0	10	0	10	10	60.0917	1872
4.2	44496	0	6	0	6	6	43.0701	1815
4.2	44640	0	5	0	5	5	15.0222	1935
4.2	44784	0	4	0	4	4	49.0614	2172
4.2	44928	0	2	0	2	2	34.0392	2220
4.2	45072	0	2	0	2	2	0	2055
4.2	45216	0	2	0	2	2	0	2046
4.2	45360	0	2	0	2	2	0	2121
4.2	45504	0	2	0	2	2	34.0392	2037
4.2	45648	0	1	0	1	1	0	1938
4.2	45792	0	1	0	1	1	17.0196	1905
4.2	45936	0	0	0	0	0	0	1836
4.2	46080	0	0	0	0	0	0	1872
4.2	46224	0	0	0	0	0	0	1833
4.2	46368	0	0	0	0	0	0	1722
4.2	46512	0	0	0	0	0	0	1746
4.2	46656	0	0	0	0	0	0	1827
4.2	46800	0	0	0	0	0	0	1842
4.2	46944	0	0	0	0	0	0	1794
4.2	47088	0	0	0	0	0	0	1857
4.2	47232	0	0	0	0	0	0	1800
4.2	47376	0	0	0	0	0	0	1764
4.2	47520	0	0	0	0	0	0	1767
4.2	47664	0	0	0	0	0	0	1755
4.2	47808	0	0	0	0	0	0	1833
4.2	47952	0	0	0	0	0	0	1878
4.2	48096	0	0	0	0	0	0	1860
4.2	48240	0	0	0	0	0	0	1737
4.2	48384	0	0	0	0	0	0	1791
4.2	48528	0	0	0	0	0	0	1830
4.2	48672	0	0	0	0	0	0	1788
4.2	48816	0	0	0	0	0	0	1725
4.2	48960	0	0	0	0	0	0	1836
4.2	49104	0	0	0	0	0	0	1956
4.2	49248	0	0	0	0	0	0	1851
4.2	49392	0	0	0	0	0	0	1836
4.2	49536	0	0	0	0	0	0	1821
4.2	49680	0	0	0	0	0	0	1872
4.2	49824	0	0	0	0	0	0	1884
4.2	49968	0	0	0	0	0	0	1860
4.2	50112	0	0	0	0	0	0	1836
4.2	50256	0	0	0	0	0	0	1887
4.2	50400	0	0	0	0	0	0	1728
4.2	50544	0	0	0	0	0	0	1941
4.2	50688	0	0	0	0	0	0	1917
4.2	50832	0	0	0	0	0	0	1905
4.2	50976	0	0	0	0	0	0	1932
4.2	51120	0	0	0	0	0	0	1929
4.2	51264	0	0	0	0	0	0	1797
4.2	51408	0	0	0	0	0	0	1908
4.2	51552	0	0	0	0	0	0	1908
4.2	51696	0	0	0	0	0	0	1911
4.2	51840	0	0	0	0	0	0	1863
4.2	51984	0	0	0	0	0	0	1869
4.2	52128	0	0	0	0	0	0	1842
4.2	52272	0	0	0	0	0	0	1923
4.2	52416	0	0	0	0	0	0	1953
4.2	52560	0	0	0	0	0	0	1917
4.2	52704	0	0	0	0	0	0	1818
4.2	52848	0	0	0	0	0	0	1893
4.2	52992	0	0	0	0	0	0	1968
4.2	53136	0	0	0	0	0	0	1887
4.2	53280	0	0	0	0	0	0	1839
4.2	53424	0	0	0	0	0	0	1815
4.2	53568	0	0	0	0	0	0	1791
4.2	53712	0	0	0	0	0	0	1845
4.2	53856	0	0	0	0	0	0	1902
4.2	54000	0	0	0	0	0	0	1944
4.2	54144	0	0	0	0	0	0	1800
4.2	54288	0	0	0	0	0	0	1827
4.2	54432	0	0	0	0	0	0	1956
4.2	54576	0	0	0	0	0	0	1917
4.2	54720	0	0	0	0	0	0	1989
4.2	54864	0	0	0	0	0	0	1968
4.2	55008	0	0	0	0	0	0	1959
4.2	55152	0	0	0	0	0	0	1947
4.2	55296	0	0	0	0	0	0	1944
4.2	55440	0	0	0	0	0	0	1977
4.2	55584	0	0	0	0	0	0	1875
4.2	55728	0	0	0	0	0	0	1908
4.2	55872	0	0	0	0	0	0	1944
4.2	56016	0	0	0	0	0	0	1872
4.2	56160	0	0	0	0	0	0	1857
4.2	56304	0	0	0	0	0	0	1905
4.2	56448	0	0	0	0	0	0	1872
4.2	56592	0	0	0	0	0	0	1869
4.2	56736	0	0	0	0	0	0	1947
4.2	56880	0	0	0	0	0	0	1944
4.2	57024	0	0	0	0	0	0	1905
4.2	57168	0	0	0	0	0	0	1902
4.2	57312	0	0	0	0	0	0	1920
4.2	57456	0	0	0	0	0	0	1857
4.2	57600	0	0	0	0	0	0	1872
4.2	57744	0	0	0	0	0	0	1845
4.2	57888	0	0	0	0	0	0	1863
4.2	58032	0	0	0	0	0	0	1854
4.2	58176	0	0	0	0	0	0	1845
4.2	58320	0	0	0	0	0	0	1869
4.2	58464	0	0	0	0	0	0	1845
4.2	58608	0	0	0	0	0	0	1929
4.2	58752	0	0	0	0	0	0	1941
4.2	58896	0	0	0	0	0	0	1923
4.2	59040	0	0	0	0	0	0	1944
4.2	59184	0	0	0	0	0	0	1830
4.2	59328	0	0	0	0	0	0	1812
4.2	59472	0	0	0	0	0	0	1845
4.2	59616	0	0	0	0	0	0	1851
4.2	59760	0	0	0	0	0	0	1863
4.2	59904	0	0	0	0	0	0	1854
4.2	60048	0	0	0	0	0	0	1914
4.2	60192	0	0	0	0	0	0	1941
4.2	60336	0	0	0	0	0	0	1785
4.2	60480	0	0	0	0	0	0	1857
4.2	60624	0	0	0	0	0	0	1812
4.2	60768	0	0	0	0	0	0	1857
4.2	60912	0	0	0	0	0	0	1911
4.2	61056	0	0	0	0	0	0	1950
4.2	61200	0	0	0	0	0	0	2124
4.2	61344	0	0	0	0	0	0	2157
4.2	61488	0	0	0	0	0	0	1878
4.2	61632	0	0	0	0	0	0	1854
4.2	61776	0	0	0	0	0	0	1833
4.2	61920	0	0	0	0	0	0	1848
4.2	62064	0	0	0	0	0	0	1977
4.2	62208	0	0	0	0	0	0	1869
4.2	62352	0	0	0	0	0	0	1875
4.2	62496	0	0	0	0	0	0	1722
4.2	62640	0	0	0	0	0	0	1836
4.2	62784	0	0	0	0	0	0	1815
4.2	62928	0	0	0	0	0	0	1797
4.2	63072	0	0	0	0	0	0	1815
4.2	63216	0	0	0	0	0	0	1830
4.2	63360	0	0	0	0	0	0	1851
4.2	63504	0	0	0	0	0	0	1869
4.2	63648	0	0	0	0	0	0	1986
4.2	63792	0	0	0	0	0	0	1848
4.2	63936	0	0	0	0	0	0	1881
4.2	64080	0	0	0	0	0	0	1821
4.2	64224	0	0	0	0	0	0	1878
4.2	64368	0	0	0	0	0	0	1857
4.2	64512	0	0	0	0	0	0	1836
4.2	64656	0	0	0	0	0	0	1803
4.2	64800	0	0	0	0	0	0	1830
4.2	64944	0	0	0	0	0	0	1962
4.2	65088	0	0	0	0	0	0	2034
4.2	65232	0	0	0	0	0	0	2094
4.2	65376	0	0	0	0	0	0	1950
4.2	65520	0	0	0	0	0	0	1947
4.2	65664	0	0	0	0	0	0	1932
4.2	65808	0	0	0	0	0	0	1869
4.2	65952	0	0	0	0	0	0	1836
4.2	66096	0	0	0	0	0	0	2001
4.2	66240	0	0	0	0	0	0	1944
4.2	66384	0	0	0	0	0	0	1872
4.2	66528	0	0	0	0	0	0	1854
4.2	66672	0	0	0	0	0	0	1812
4.2	66816	0	0	0	0	0	0	1824
4.2	66960	0	0	0	0	0	0	1809
4.2	67104	0	0	0	0	0	0	1779
4.2	67248	0	0	0	0	0	0	1752
4.2	67392	0	0	0	0	0	0	1791
4.2	67536	0	0	0	0	0	0	1914
4.2	67680	0	0	0	0	0	0	1944
4.2	67824	0	0	0	0	0	0	1869
4.2	67968	0	0	0	0	0	0	1902
4.2	68112	0	0	0	0	0	0	1875
4.2	68256	0	0	0	0	0	0	1950
4.2	68400	0	0	0	0	0	0	1827
4.2	68544	0	0	0	0	0	0	1932
4.2	68688	0	0	0	0	0	0	1944
4.2	68832	0	0	0	0	0	0	1926
4.2	68976	0	0	0	0	0	0	1971
4.2	69120	0	0	0	0	0	0	1980
5.1	43344	0	66	0	66	66	1.33333	4134
5.1	43488	0	60	0	60	60	1.33333	4131
5.1	43632	0	42	0	42	42	1.33333	4179
5.1	43776	0	37	0	37	37	1.33333	4050
5.1	43920	0	30	0	30	30	0	3972
5.1	44064	0	23	0	23	23	0	4080
5.1	44208	0	16	0	16	16	0	4038
5.1	44352	0	12	0	12	12	0	4218
5.1	44496	0	11	0	11	11	0	4173
5.1	44640	0	9	0	9	9	0	4038
5.1	44784	0	6	0	6	6	0	4008
5.1	44928	0	3	0	3	3	0	3951
5.1	45072	0	3	0	3	3	0	3963
5.1	45216	0	2	0	2	2	0	4023
5.1	45360	0	1	0	1	1	0	4125
5.1	45504	0	1	0	1	1	0	4179
5.1	45648	0	1	0	1	1	0	4056
5.1	45792	0	1	0	1	1	0	3987
5.1	45936	0	1	0	1	1	0	4104
5.1	46080	0	1	0	1	1	0	4002
5.1	46224	0	1	0	1	1	0	3999
5.1	46368	0	1	0	1	1	0	3957
5.1	46512	0	1	0	1	1	0	3966
5.1	46656	0	1	0	1	1	0	3942
5.1	46800	0	1	0	1	1	0	3756
5.1	46944	0	1	0	1	1	0	3663
5.1	47088	0	1	0	1	1	0	3876
5.1	47232	0	0	0	0	0	0	3885
5.1	47376	0	0	0	0	0	0	4017
5.1	47520	0	0	0	0	0	0	3915
5.1	47664	0	0	0	0	0	0	3981
5.1	47808	0	0	0	0	0	0	4032
5.1	47952	0	0	0	0	0	0	4131
5.1	48096	0	0	0	0	0	0	4002
5.1	48240	0	0	0	0	0	0	4068
5.1	48384	0	0	0	0	0	0	4170
5.1	48528	0	0	0	0	0	0	4197
5.1	48672	0	0	0	0	0	0	4155
5.1	48816	0	0	0	0	0	0	4173
5.1	48960	0	0	0	0	0	0	4050
5.1	49104	0	0	0	0	0	0	3981
5.1	49248	0	0	0	0	0	0	3843
5.1	49392	0	0	0	0	0	0	3840
5.1	49536	0	0	0	0	0	0	3978
5.1	49680	0	0	0	0	0	0	4065
5.1	49824	0	0	0	0	0	0	4137
5.1	49968	0	0	0	0	0	0	3939
5.1	50112	0	0	0	0	0	0	3888
5.1	50256	0	0	0	0	0	0	4041
5.1	50400	0	0	0	0	0	0	3942
5.1	50544	0	0	0	0	0	0	4083
5.1	50688	0	0	0	0	0	0	4092
5.1	50832	0	0	0	0	0	0	4104
5.1	50976	0	0	0	0	0	0	4227
5.1	51120	0	0	0	0	0	0	4158
5.1	51264	0	0	0	0	0	0	4074
5.1	51408	0	0	0	0	0	0	3990
5.1	51552	0	0	0	0	0	0	4011
5.1	51696	0	0	0	0	0	0	4047
5.1	51840	0	0	0	0	0	0	4020
5.1	51984	0	0	0	0	0	0	3906
5.1	52128	0	0	0	0	0	0	4206
5.1	52272	0	0	0	0	0	0	4074
5.1	52416	0	0	0	0	0	0	4032
5.1	52560	0	0	0	0	0	0	4161
5.1	52704	0	0	0	0	0	0	4092
5.1	52848	0	0	0	0	0	0	4029
5.1	52992	0	0	0	0	0	0	4047
5.1	53136	0	0	0	0	0	0	4146
5.1	53280	0	0	0	0	0	0	3921
5.1	53424	0	0	0	0	0	0	3996
5.1	53568	0	0	0	0	0	0	4056
5.1	53712	0	0	0	0	0	0	4152
5.1	53856	0	0	0	0	0	0	3966
5.1	54000	0	0	0	0	0	0	3834
5.1	54144	0	0	0	0	0	0	3930
5.1	54288	0	0	0	0	0	0	3909
5.1	54432	0	0	0	0	0	0	4068
5.1	54576	0	0	0	0	0	0	4053
5.1	54720	0	0	0	0	0	0	4062
5.1	54864	0	0	0	0	0	0	3975
5.1	55008	0	0	0	0	0	0	3966
5.1	55152	0	0	0	0	0	0	3915
5.1	55296	0	0	0	0	0	0	3921
5.1	55440	0	0	0	0	0	0	3954
5.1	55584	0	0	0	0	0	0	4041
5.1	55728	0	0	0	0	0	0	4077
5.1	55872	0	0	0	0	0	0	4221
5.1	56016	0	0	0	0	0	0	3987
5.1	56160	0	0	0	0	0	0	3972
5.1	56304	0	0	0	0	0	0	3993
5.1	56448	0	0	0	0	0	0	4038
5.1	56592	0	0	0	0	0	0	4185
5.1	56736	0	0	0	0	0	0	4026
5.1	56880	0	0	0	0	0	0	3954
5.1	57024	0	0	0	0	0	0	3891
5.1	57168	0	0	0	0	0	0	4053
5.1	57312	0	0	0	0	0	0	4095
5.1	57456	0	0	0	0	0	0	4125
5.1	57600	0	0	0	0	0	0	4134
5.1	57744	0	0	0	0	0	0	3960
5.1	57888	0	0	0	0	0	0	4131
5.1	58032	0	0	0	0	0	0	4143
5.1	58176	0	0	0	0	0	0	4170
5.1	58320	0	0	0	0	0	0	4083
5.1	58464	0	0	0	0	0	0	4062
5.1	58608	0	0	0	0	0	0	4152
5.1	58752	0	0	0	0	0	0	4068
5.1	58896	0	0	0	0	0	0	4113
5.1	59040	0	0	0	0	0	0	4017
5.1	59184	0	0	0	0	0	0	4182
5.1	59328	0	0	0	0	0	0	3987
5.1	59472	0	0	0	0	0	0	4122
5.1	59616	0	0	0	0	0	0	4026
5.1	59760	0	0	0	0	0	0	4077
5.1	59904	0	0	0	0	0	0	4116
5.1	60048	0	0	0	0	0	0	4122
5.1	60192	0	0	0	0	0	0	4236
5.1	60336	0	0	0	0	0	0	4176
5.1	60480	0	0	0	0	0	0	4194
5.1	60624	0	0	0	0	0	0	4146
5.1	60768	0	0	0	0	0	0	4074
5.1	60912	0	0	0	0	0	0	4143
5.1	61056	0	0	0	0	0	0	4257
5.1	61200	0	0	0	0	0	0	4095
5.1	61344	0	0	0	0	0	0	4149
5.1	61488	0	0	0	0	0	0	3996
5.1	61632	0	0	0	0	0	0	3861
5.1	61776	0	0	0	0	0	0	3894
5.1	61920	0	0	0	0	0	0	3939
5.1	62064	0	0	0	0	0	0	4113
5.1	62208	0	0	0	0	0	0	4101
5.1	62352	0	0	0	0	0	0	4041
5.1	62496	0	0	0	0	0	0	4206
5.1	62640	0	0	0	0	0	0	4089
5.1	62784	0	0	0	0	0	0	4287
5.1	62928	0	0	0	0	0	0	4488
5.1	63072	0	0	0	0	0	0	4173
5.1	63216	0	0	0	0	0	0	4272
5.1	63360	0	0	0	0	0	0	4389
5.1	63504	0	0	0	0	0	0	4134
5.1	63648	0	0	0	0	0	0	4275
5.1	63792	0	0	0	0	0	0	4269
5.1	63936	0	0	0	0	0	0	4050
5.1	64080	0	0	0	0	0	0	4023
5.1	64224	0	0	0	0	0	0	4140
5.1	64368	0	0	0	0	0	0	4359
5.1	64512	0	0	0	0	0	0	4176
5.1	64656	0	0	0	0	0	0	3933
5.1	64800	0	0	0	0	0	0	4032
5.1	64944	0	0	0	0	0	0	4182
5.1	65088	0	0	0	0	0	0	4083
5.1	65232	0	0	0	0	0	0	4179
5.1	65376	0	0	0	0	0	0	4239
5.1	65520	0	0	0	0	0	0	4080
5.1	65664	0	0	0	0	0	0	4056
5.1	65808	0	0	0	0	0	0	4053
5.1	65952	0	0	0	0	0	0	4041
5.1	66096	0	0	0	0	0	0	4155
5.1	66240	0	0	0	0	0	0	4242
5.1	66384	0	0	0	0	0	0	4062
5.1	66528	0	0	0	0	0	0	4173
5.1	66672	0	0	0	0	0	0	4155
5.1	66816	0	0	0	0	0	0	4221
5.1	66960	0	0	0	0	0	0	4206
5.1	67104	0	0	0	0	0	0	4050
5.1	67248	0	0	0	0	0	0	4131
5.1	67392	0	0	0	0	0	0	4011
5.1	67536	0	0	0	0	0	0	3969
5.1	67680	0	0	0	0	0	0	4011
5.1	67824	0	0	0	0	0	0	4245
5.1	67968	0	0	0	0	0	0	4089
5.1	68112	0	0	0	0	0	0	3990
5.1	68256	0	0	0	0	0	0	4116
5.1	68400	0	0	0	0	0	0	4170
5.1	68544	0	0	0	0	0	0	4011
5.1	68688	0	0	0	0	0	0	4047
5.1	68832	0	0	0	0	0	0	3996
5.1	68976	0	0	0	0	0	0	4140
5.1	69120	0	0	0	0	0	0	4098
6.3	43344	524	2680	31	2649	3204	57652.8	12664
6.3	43488	379	2403	23	2380	2782	47711.5	12535
6.3	43632	341	2116	8	2108	2457	42008.9	12375
6.3	43776	312	1842	8	1834	2154	37487.3	12290
6.3	43920	297	1613	7	1606	1910	34574.4	12050
6.3	44064	260	1420	14	1406	1680	30162.7	12029
6.3	44208	224	1221	1	1220	1445	25850.1	12141
6.3	44352	199	1069	3	1066	1268	23467.3	12152
6.3	44496	153	916	1	915	1069	19163.9	12062
6.3	44640	121	781	0	781	902	15553.9	11713
6.3	44784	78	637	2	635	715	12007.8	11307
6.3	44928	74	538	1	537	612	10682.3	10956
6.3	45072	59	458	0	458	517	9064.68	10259
6.3	45216	48	375	1	374	423	7528.05	10160
6.3	45360	48	304	0	304	352	6836.36	10144
6.3	45504	35	232	0	232	267	4704.82	10563
6.3	45648	36	175	0	175	211	3990.4	10380
6.3	45792	38	124	0	124	162	3411.99	9509
6.3	45936	23	103	0	103	126	2304.77	9210
6.3	46080	11	70	0	70	81	1322.51	9315
6.3	46224	8	51	0	51	59	1013.41	9303
6.3	46368	6	40	0	40	46	749.304	9101
6.3	46512	6	29	0	29	35	560.189	9036
6.3	46656	10	25	0	25	35	532.147	9143
6.3	46800	7	14	0	14	21	417.073	9224
6.3	46944	1	7	0	7	8	170.036	9106
6.3	47088	0	4	0	4	4	84.019	8887
6.3	47232	0	3	0	3	3	84.019	8872
6.3	47376	0	1	0	1	1	25.0133	9015
6.3	47520	0	1	0	1	1	25.0133	9153
6.3	47664	0	1	0	1	1	25.0133	8946
6.3	47808	0	1	0	1	1	25.0133	9207
6.3	47952	0	1	0	1	1	25.0133	9054
6.3	48096	0	0	0	0	0	0	9060
6.3	48240	0	0	0	0	0	0	9297
6.3	48384	0	0	0	0	0	0	9537
6.3	48528	0	0	0	0	0	0	9456
6.3	48672	0	0	0	0	0	0	9213
6.3	48816	0	0	0	0	0	0	9339
6.3	48960	0	0	0	0	0	0	9396
6.3	49104	0	0	0	0	0	0	9300
6.3	49248	0	0	0	0	0	0	9483
6.3	49392	0	0	0	0	0	0	9354
6.3	49536	0	0	0	0	0	0	9585
6.3	49680	0	0	0	0	0	0	9558
6.3	49824	0	0	0	0	0	0	9306
6.3	49968	0	0	0	0	0	0	9504
6.3	50112	0	0	0	0	0	0	9435
6.3	50256	0	0	0	0	0	0	9408
6.3	50400	0	0	0	0	0	0	9495
6.3	50544	0	0	0	0	0	0	9477
6.3	50688	0	0	0	0	0	0	9711
6.3	50832	0	0	0	0	0	0	9804
6.3	50976	0	0	0	0	0	0	9783
6.3	51120	0	0	0	0	0	0	9732
6.3	51264	0	0	0	0	0	0	9645
6.3	51408	0	0	0	0	0	0	9693
6.3	51552	0	0	0	0	0	0	9912
6.3	51696	0	0	0	0	0	0	9936
6.3	51840	0	0	0	0	0	0	9897
6.3	51984	0	0	0	0	0	0	9789
6.3	52128	0	0	0	0	0	0	9810
6.3	52272	0	0	0	0	0	0	9768
6.3	52416	0	0	0	0	0	0	9861
6.3	52560	0	0	0	0	0	0	9720
6.3	52704	0	0	0	0	0	0	9948
6.3	52848	0	0	0	0	0	0	9885
6.3	52992	0	0	0	0	0	0	9405
6.3	53136	0	0	0	0	0	0	9537
6.3	53280	0	0	0	0	0	0	9714
6.3	53424	0	0	0	0	0	0	9876
6.3	53568	0	0	0	0	0	0	10191
6.3	53712	0	0	0	0	0	0	10248
6.3	53856	0	0	0	0	0	0	10341
6.3	54000	0	0	0	0	0	0	9951
6.3	54144	0	0	0	0	0	0	9852
6.3	54288	0	0	0	0	0	0	9645
6.3	54432	0	0	0	0	0	0	9711
6.3	54576	0	0	0	0	0	0	9477
6.3	54720	0	0	0	0	0	0	9666
6.3	54864	0	0	0	0	0	0	9759
6.3	55008	0	0	0	0	0	0	9849
6.3	55152	0	0	0	0	0	0	9582
6.3	55296	0	0	0	0	0	0	9711
6.3	55440	0	0	0	0	0	0	9684
6.3	55584	0	0	0	0	0	0	9882
6.3	55728	0	0	0	0	0	0	10002
6.3	55872	0	0	0	0	0	0	9963
6.3	56016	0	0	0	0	0	0	9984
6.3	56160	0	0	0	0	0	0	9861
6.3	56304	0	0	0	0	0	0	10038
6.3	56448	0	0	0	0	0	0	10059
6.3	56592	0	0	0	0	0	0	9894
6.3	56736	0	0	0	0	0	0	9930
6.3	56880	0	0	0	0	0	0	9891
6.3	57024	0	0	0	0	0	0	9855
6.3	57168	0	0	0	0	0	0	9978
6.3	57312	0	0	0	0	0	0	9801
6.3	57456	0	0	0	0	0	0	9852
6.3	57600	0	0	0	0	0	0	9693
6.3	57744	0	0	0	0	0	0	9930
6.3	57888	0	0	0	0	0	0	9987
6.3	58032	0	0	0	0	0	0	10134
6.3	58176	0	0	0	0	0	0	9927
6.3	58320	0	0	0	0	0	0	9675
6.3	58464	0	0	0	0	0	0	9780
6.3	58608	0	0	0	0	0	0	9951
6.3	58752	0	0	0	0	0	0	9867
6.3	58896	0	0	0	0	0	0	9942
6.3	59040	0	0	0	0	0	0	9927
6.3	59184	0	0	0	0	0	0	9858
6.3	59328	0	0	0	0	0	0	10173
6.3	59472	0	0	0	0	0	0	9861
6.3	59616	0	0	0	0	0	0	9900
6.3	59760	0	0	0	0	0	0	9834
6.3	59904	0	0	0	0	0	0	9768
6.3	60048	0	0	0	0	0	0	9945
6.3	60192	0	0	0	0	0	0	9804
6.3	60336	0	0	0	0	0	0	9486
6.3	60480	0	0	0	0	0	0	9576
6.3	60624	0	0	0	0	0	0	9531
6.3	60768	0	0	0	0	0	0	9780
6.3	60912	0	0	0	0	0	0	9945
6.3	61056	0	0	0	0	0	0	9792
6.3	61200	0	0	0	0	0	0	9888
6.3	61344	0	0	0	0	0	0	10059
6.3	61488	0	0	0	0	0	0	9567
6.3	61632	0	0	0	0	0	0	9687
6.3	61776	0	0	0	0	0	0	9804
6.3	61920	0	0	0	0	0	0	9705
6.3	62064	0	0	0	0	0	0	9867
6.3	62208	0	0	0	0	0	0	9861
6.3	62352	0	0	0	0	0	0	9630
6.3	62496	0	0	0	0	0	0	9858
6.3	62640	0	0	0	0	0	0	9843
6.3	62784	0	0	0	0	0	0	9615
6.3	62928	0	0	0	0	0	0	9504
6.3	63072	0	0	0	0	0	0	9624
6.3	63216	0	0	0	0	0	0	9693
6.3	63360	0	0	0	0	0	0	9420
6.3	63504	0	0	0	0	0	0	9558
6.3	63648	0	0	0	0	0	0	9642
6.3	63792	0	0	0	0	0	0	9825
6.3	63936	0	0	0	0	0	0	9810
6.3	64080	0	0	0	0	0	0	9459
6.3	64224	0	0	0	0	0	0	9720
6.3	64368	0	0	0	0	0	0	9690
6.3	64512	0	0	0	0	0	0	9609
6.3	64656	0	0	0	0	0	0	9900
6.3	64800	0	0	0	0	0	0	10005
6.3	64944	0	0	0	0	0	0	10053
6.3	65088	0	0	0	0	0	0	9891
6.3	65232	0	0	0	0	0	0	9771
6.3	65376	0	0	0	0	0	0	9924
6.3	65520	0	0	0	0	0	0	9831
6.3	65664	0	0	0	0	0	0	9882
6.3	65808	0	0	0	0	0	0	9732
6.3	65952	0	0	0	0	0	0	9885
6.3	66096	0	0	0	0	0	0	9726
6.3	66240	0	0	0	0	0	0	9750
6.3	66384	0	0	0	0	0	0	9729
6.3	66528	0	0	0	0	0	0	9828
6.3	66672	0	0	0	0	0	0	10017
6.3	66816	0	0	0	0	0	0	9954
6.3	66960	0	0	0	0	0	0	10038
6.3	67104	0	0	0	0	0	0	10002
6.3	67248	0	0	0	0	0	0	9996
6.3	67392	0	0	0	0	0	0	9993
6.3	67536	0	0	0	0	0	0	9714
6.3	67680	0	0	0	0	0	0	9696
6.3	67824	0	0	0	0	0	0	9813
6.3	67968	0	0	0	0	0	0	9987
6.3	68112	0	0	0	0	0	0	9858
6.3	68256	0	0	0	0	0	0	9885
6.3	68400	0	0	0	0	0	0	9810
6.3	68544	0	0	0	0	0	0	9522
6.3	68688	0	0	0	0	0	0	9636
6.3	68832	0	0	0	0	0	0	9855
6.3	68976	0	0	0	0	0	0	9960
6.3	69120	0	0	0	0	0	0	10035
7.3	43344	0	33	0	33	33	299.709	1041
7.3	43488	0	29	0	29	29	247.605	1071
7.3	43632	0	22	0	22	22	225.438	1062
7.3	43776	0	17	0	17	17	155.372	1023
7.3	43920	0	11	0	11	11	107.259	1095
7.3	44064	0	8	0	8	8	72.1724	1137
7.3	44208	0	7	0	7	7	71.1208	1146
7.3	44352	0	5	0	5	5	37.0828	1077
7.3	44496	0	4	0	4	4	39.0782	1011
7.3	44640	0	3	0	3	3	41.0756	1044
7.3	44784	0	2	0	2	2	20.0673	1032
7.3	44928	0	2	0	2	2	24.0559	984
7.3	45072	0	0	0	0	0	0	1095
7.3	45216	0	0	0	0	0	0	1050
7.3	45360	0	0	0	0	0	0	1020
7.3	45504	0	0	0	0	0	0	1038
7.3	45648	0	0	0	0	0	0	1056
7.3	45792	0	0	0	0	0	0	1032
7.3	45936	0	0	0	0	0	0	1005
7.3	46080	0	0	0	0	0	0	1050
7.3	46224	0	0	0	0	0	0	1077
7.3	46368	0	0	0	0	0	0	1149
7.3	46512	0	0	0	0	0	0	1173
7.3	46656	0	0	0	0	0	0	1134
7.3	46800	0	0	0	0	0	0	1077
7.3	46944	0	0	0	0	0	0	1011
7.3	47088	0	0	0	0	0	0	1080
7.3	47232	0	0	0	0	0	0	1197
7.3	47376	0	0	0	0	0	0	1125
7.3	47520	0	0	0	0	0	0	1101
7.3	47664	0	0	0	0	0	0	1101
7.3	47808	0	0	0	0	0	0	1188
7.3	47952	0	0	0	0	0	0	1125
7.3	48096	0	0	0	0	0	0	1122
7.3	48240	0	0	0	0	0	0	1098
7.3	48384	0	0	0	0	0	0	1215
7.3	48528	0	0	0	0	0	0	1209
7.3	48672	0	0	0	0	0	0	1116
7.3	48816	0	0	0	0	0	0	1077
7.3	48960	0	0	0	0	0	0	1113
7.3	49104	0	0	0	0	0	0	1149
7.3	49248	0	0	0	0	0	0	1134
7.3	49392	0	0	0	0	0	0	1098
7.3	49536	0	0	0	0	0	0	1125
7.3	49680	0	0	0	0	0	0	1056
7.3	49824	0	0	0	0	0	0	1161
7.3	49968	0	0	0	0	0	0	1116
7.3	50112	0	0	0	0	0	0	1128
7.3	50256	0	0	0	0	0	0	1098
7.3	50400	0	0	0	0	0	0	1134
7.3	50544	0	0	0	0	0	0	1053
7.3	50688	0	0	0	0	0	0	1059
7.3	50832	0	0	0	0	0	0	1083
7.3	50976	0	0	0	0	0	0	1119
7.3	51120	0	0	0	0	0	0	1122
7.3	51264	0	0	0	0	0	0	1134
7.3	51408	0	0	0	0	0	0	1194
7.3	51552	0	0	0	0	0	0	1134
7.3	51696	0	0	0	0	0	0	1167
7.3	51840	0	0	0	0	0	0	1137
7.3	51984	0	0	0	0	0	0	1182
7.3	52128	0	0	0	0	0	0	1176
7.3	52272	0	0	0	0	0	0	1098
7.3	52416	0	0	0	0	0	0	1110
7.3	52560	0	0	0	0	0	0	1149
7.3	52704	0	0	0	0	0	0	1230
7.3	52848	0	0	0	0	0	0	1203
7.3	52992	0	0	0	0	0	0	1146
7.3	53136	0	0	0	0	0	0	1197
7.3	53280	0	0	0	0	0	0	1203
7.3	53424	0	0	0	0	0	0	1083
7.3	53568	0	0	0	0	0	0	1182
7.3	53712	0	0	0	0	0	0	1194
7.3	53856	0	0	0	0	0	0	1113
7.3	54000	0	0	0	0	0	0	1182
7.3	54144	0	0	0	0	0	0	1161
7.3	54288	0	0	0	0	0	0	1212
7.3	54432	0	0	0	0	0	0	1155
7.3	54576	0	0	0	0	0	0	1080
7.3	54720	0	0	0	0	0	0	1095
7.3	54864	0	0	0	0	0	0	1137
7.3	55008	0	0	0	0	0	0	1092
7.3	55152	0	0	0	0	0	0	1050
7.3	55296	0	0	0	0	0	0	1074
7.3	55440	0	0	0	0	0	0	1143
7.3	55584	0	0	0	0	0	0	1152
7.3	55728	0	0	0	0	0	0	1143
7.3	55872	0	0	0	0	0	0	1140
7.3	56016	0	0	0	0	0	0	1104
7.3	56160	0	0	0	0	0	0	1221
7.3	56304	0	0	0	0	0	0	1215
7.3	56448	0	0	0	0	0	0	1152
7.3	56592	0	0	0	0	0	0	1086
7.3	56736	0	0	0	0	0	0	1146
7.3	56880	0	0	0	0	0	0	1083
7.3	57024	0	0	0	0	0	0	1086
7.3	57168	0	0	0	0	0	0	1074
7.3	57312	0	0	0	0	0	0	969
7.3	57456	0	0	0	0	0	0	1020
7.3	57600	0	0	0	0	0	0	1164
7.3	57744	0	0	0	0	0	0	1077
7.3	57888	0	0	0	0	0	0	1053
7.3	58032	0	0	0	0	0	0	1086
7.3	58176	0	0	0	0	0	0	1086
7.3	58320	0	0	0	0	0	0	1107
7.3	58464	0	0	0	0	0	0	1158
7.3	58608	0	0	0	0	0	0	1119
7.3	58752	0	0	0	0	0	0	1143
7.3	58896	0	0	0	0	0	0	1233
7.3	59040	0	0	0	0	0	0	1227
7.3	59184	0	0	0	0	0	0	1155
7.3	59328	0	0	0	0	0	0	1098
7.3	59472	0	0	0	0	0	0	1167
7.3	59616	0	0	0	0	0	0	1128
7.3	59760	0	0	0	0	0	0	1131
7.3	59904	0	0	0	0	0	0	1023
7.3	60048	0	0	0	0	0	0	1113
7.3	60192	0	0	0	0	0	0	1047
7.3	60336	0	0	0	0	0	0	1065
7.3	60480	0	0	0	0	0	0	1038
7.3	60624	0	0	0	0	0	0	1038
7.3	60768	0	0	0	0	0	0	1089
7.3	60912	0	0	0	0	0	0	1098
7.3	61056	0	0	0	0	0	0	1062
7.3	61200	0	0	0	0	0	0	1032
7.3	61344	0	0	0	0	0	0	1164
7.3	61488	0	0	0	0	0	0	1107
7.3	61632	0	0	0	0	0	0	1059
7.3	61776	0	0	0	0	0	0	1056
7.3	61920	0	0	0	0	0	0	1035
7.3	62064	0	0	0	0	0	0	1002
7.3	62208	0	0	0	0	0	0	1044
7.3	62352	0	0	0	0	0	0	1152
7.3	62496	0	0	0	0	0	0	1125
7.3	62640	0	0	0	0	0	0	1023
7.3	62784	0	0	0	0	0	0	981
7.3	62928	0	0	0	0	0	0	1053
7.3	63072	0	0	0	0	0	0	1023
7.3	63216	0	0	0	0	0	0	1089
7.3	63360	0	0	0	0	0	0	1113
7.3	63504	0	0	0	0	0	0	1071
7.3	63648	0	0	0	0	0	0	1074
7.3	63792	0	0	0	0	0	0	1047
7.3	63936	0	0	0	0	0	0	1053
7.3	64080	0	0	0	0	0	0	1122
7.3	64224	0	0	0	0	0	0	1074
7.3	64368	0	0	0	0	0	0	1050
7.3	64512	0	0	0	0	0	0	990
7.3	64656	0	0	0	0	0	0	1146
7.3	64800	0	0	0	0	0	0	1056
7.3	64944	0	0	0	0	0	0	1056
7.3	65088	0	0	0	0	0	0	1074
7.3	65232	0	0	0	0	0	0	1053
7.3	65376	0	0	0	0	0	0	1149
7.3	65520	0	0	0	0	0	0	1176
7.3	65664	0	0	0	0	0	0	1131
7.3	65808	0	0	0	0	0	0	1119
7.3	65952	0	0	0	0	0	0	1062
7.3	66096	0	0	0	0	0	0	1035
7.3	66240	0	0	0	0	0	0	1095
7.3	66384	0	0	0	0	0	0	1038
7.3	66528	0	0	0	0	0	0	1050
7.3	66672	0	0	0	0	0	0	1053
7.3	66816	0	0	0	0	0	0	1038
7.3	66960	0	0	0	0	0	0	1041
7.3	67104	0	0	0	0	0	0	1074
7.3	67248	0	0	0	0	0	0	1086
7.3	67392	0	0	0	0	0	0	1110
7.3	67536	0	0	0	0	0	0	1035
7.3	67680	0	0	0	0	0	0	1038
7.3	67824	0	0	0	0	0	0	1041
7.3	67968	0	0	0	0	0	0	1191
7.3	68112	0	0	0	0	0	0	1158
7.3	68256	0	0	0	0	0	0	1122
7.3	68400	0	0	0	0	0	0	1089
7.3	68544	0	0	0	0	0	0	1053
7.3	68688	0	0	0	0	0	0	1035
7.3	68832	0	0	0	0	0	0	1080
7.3	68976	0	0	0	0	0	0	1164
7.3	69120	0	0	0	0	0	0	1131
8.2	43344	0	40	0	40	40	207.368	1539
8.2	43488	0	31	0	31	31	48.1119	1575
8.2	43632	0	23	0	23	23	127.215	1680
8.2	43776	0	17	0	17	17	84.1448	1656
8.2	43920	0	13	0	13	13	30.0444	1674
8.2	44064	0	11	0	11	11	26.0513	1527
8.2	44208	0	9	0	9	9	0	1632
8.2	44352	0	8	0	8	8	30.0444	1602
8.2	44496	0	4	0	4	4	30.0444	1659
8.2	44640	0	3	0	3	3	0	1620
8.2	44784	0	0	0	0	0	0	1629
8.2	44928	0	0	0	0	0	0	1593
8.2	45072	0	0	0	0	0	0	1572
8.2	45216	0	0	0	0	0	0	1596
8.2	45360	0	0	0	0	0	0	1584
8.2	45504	0	0	0	0	0	0	1593
8.2	45648	0	0	0	0	0	0	1545
8.2	45792	0	0	0	0	0	0	1443
8.2	45936	0	0	0	0	0	0	1473
8.2	46080	0	0	0	0	0	0	1506
8.2	46224	0	0	0	0	0	0	1461
8.2	46368	0	0	0	0	0	0	1503
8.2	46512	0	0	0	0	0	0	1404
8.2	46656	0	0	0	0	0	0	1503
8.2	46800	0	0	0	0	0	0	1458
8.2	46944	0	0	0	0	0	0	1557
8.2	47088	0	0	0	0	0	0	1500
8.2	47232	0	0	0	0	0	0	1563
8.2	47376	0	0	0	0	0	0	1548
8.2	47520	0	0	0	0	0	0	1464
8.2	47664	0	0	0	0	0	0	1494
8.2	47808	0	0	0	0	0	0	1590
8.2	47952	0	0	0	0	0	0	1497
8.2	48096	0	0	0	0	0	0	1488
8.2	48240	0	0	0	0	0	0	1560
8.2	48384	0	0	0	0	0	0	1524
8.2	48528	0	0	0	0	0	0	1491
8.2	48672	0	0	0	0	0	0	1602
8.2	48816	0	0	0	0	0	0	1560
8.2	48960	0	0	0	0	0	0	1482
8.2	49104	0	0	0	0	0	0	1467
8.2	49248	0	0	0	0	0	0	1434
8.2	49392	0	0	0	0	0	0	1461
8.2	49536	0	0	0	0	0	0	1476
8.2	49680	0	0	0	0	0	0	1554
8.2	49824	0	0	0	0	0	0	1557
8.2	49968	0	0	0	0	0	0	1554
8.2	50112	0	0	0	0	0	0	1560
8.2	50256	0	0	0	0	0	0	1533
8.2	50400	0	0	0	0	0	0	1521
8.2	50544	0	0	0	0	0	0	1461
8.2	50688	0	0	0	0	0	0	1527
8.2	50832	0	0	0	0	0	0	1545
8.2	50976	0	0	0	0	0	0	1587
8.2	51120	0	0	0	0	0	0	1605
8.2	51264	0	0	0	0	0	0	1572
8.2	51408	0	0	0	0	0	0	1491
8.2	51552	0	0	0	0	0	0	1557
8.2	51696	0	0	0	0	0	0	1503
8.2	51840	0	0	0	0	0	0	1458
8.2	51984	0	0	0	0	0	0	1488
8.2	52128	0	0	0	0	0	0	1572
8.2	52272	0	0	0	0	0	0	1596
8.2	52416	0	0	0	0	0	0	1467
8.2	52560	0	0	0	0	0	0	1554
8.2	52704	0	0	0	0	0	0	1680
8.2	52848	0	0	0	0	0	0	1584
8.2	52992	0	0	0	0	0	0	1542
8.2	53136	0	0	0	0	0	0	1479
8.2	53280	0	0	0	0	0	0	1548
8.2	53424	0	0	0	0	0	0	1521
8.2	53568	0	0	0	0	0	0	1521
8.2	53712	0	0	0	0	0	0	1419
8.2	53856	0	0	0	0	0	0	1533
8.2	54000	0	0	0	0	0	0	1554
8.2	54144	0	0	0	0	0	0	1554
8.2	54288	0	0	0	0	0	0	1488
8.2	54432	0	0	0	0	0	0	1509
8.2	54576	0	0	0	0	0	0	1530
8.2	54720	0	0	0	0	0	0	1509
8.2	54864	0	0	0	0	0	0	1509
8.2	55008	0	0	0	0	0	0	1488
8.2	55152	0	0	0	0	0	0	1584
8.2	55296	0	0	0	0	0	0	1473
8.2	55440	0	0	0	0	0	0	1485
8.2	55584	0	0	0	0	0	0	1533
8.2	55728	0	0	0	0	0	0	1563
8.2	55872	0	0	0	0	0	0	1575
8.2	56016	0	0	0	0	0	0	1542
8.2	56160	0	0	0	0	0	0	1527
8.2	56304	0	0	0	0	0	0	1599
8.2	56448	0	0	0	0	0	0	1521
8.2	56592	0	0	0	0	0	0	1572
8.2	56736	0	0	0	0	0	0	1464
8.2	56880	0	0	0	0	0	0	1635
8.2	57024	0	0	0	0	0	0	1608
8.2	57168	0	0	0	0	0	0	1566
8.2	57312	0	0	0	0	0	0	1491
8.2	57456	0	0	0	0	0	0	1536
8.2	57600	0	0	0	0	0	0	1560
8.2	57744	0	0	0	0	0	0	1521
8.2	57888	0	0	0	0	0	0	1548
8.2	58032	0	0	0	0	0	0	1545
8.2	58176	0	0	0	0	0	0	1575
8.2	58320	0	0	0	0	0	0	1608
8.2	58464	0	0	0	0	0	0	1548
8.2	58608	0	0	0	0	0	0	1569
8.2	58752	0	0	0	0	0	0	1545
8.2	58896	0	0	0	0	0	0	1590
8.2	59040	0	0	0	0	0	0	1584
8.2	59184	0	0	0	0	0	0	1632
8.2	59328	0	0	0	0	0	0	1536
8.2	59472	0	0	0	0	0	0	1629
8.2	59616	0	0	0	0	0	0	1596
8.2	59760	0	0	0	0	0	0	1536
8.2	59904	0	0	0	0	0	0	1566
8.2	60048	0	0	0	0	0	0	1635
8.2	60192	0	0	0	0	0	0	1572
8.2	60336	0	0	0	0	0	0	1593
8.2	60480	0	0	0	0	0	0	1578
8.2	60624	0	0	0	0	0	0	1539
8.2	60768	0	0	0	0	0	0	1530
8.2	60912	0	0	0	0	0	0	1551
8.2	61056	0	0	0	0	0	0	1521
8.2	61200	0	0	0	0	0	0	1569
8.2	61344	0	0	0	0	0	0	1488
8.2	61488	0	0	0	0	0	0	1488
8.2	61632	0	0	0	0	0	0	1473
8.2	61776	0	0	0	0	0	0	1536
8.2	61920	0	0	0	0	0	0	1413
8.2	62064	0	0	0	0	0	0	1506
8.2	62208	0	0	0	0	0	0	1551
8.2	62352	0	0	0	0	0	0	1461
8.2	62496	0	0	0	0	0	0	1386
8.2	62640	0	0	0	0	0	0	1458
8.2	62784	0	0	0	0	0	0	1545
8.2	62928	0	0	0	0	0	0	1584
8.2	63072	0	0	0	0	0	0	1461
8.2	63216	0	0	0	0	0	0	1440
8.2	63360	0	0	0	0	0	0	1461
8.2	63504	0	0	0	0	0	0	1353
8.2	63648	0	0	0	0	0	0	1407
8.2	63792	0	0	0	0	0	0	1446
8.2	63936	0	0	0	0	0	0	1470
8.2	64080	0	0	0	0	0	0	1524
8.2	64224	0	0	0	0	0	0	1533
8.2	64368	0	0	0	0	0	0	1485
8.2	64512	0	0	0	0	0	0	1557
8.2	64656	0	0	0	0	0	0	1641
8.2	64800	0	0	0	0	0	0	1464
8.2	64944	0	0	0	0	0	0	1443
8.2	65088	0	0	0	0	0	0	1551
8.2	65232	0	0	0	0	0	0	1488
8.2	65376	0	0	0	0	0	0	1467
8.2	65520	0	0	0	0	0	0	1530
8.2	65664	0	0	0	0	0	0	1602
8.2	65808	0	0	0	0	0	0	1641
8.2	65952	0	0	0	0	0	0	1515
8.2	66096	0	0	0	0	0	0	1512
8.2	66240	0	0	0	0	0	0	1419
8.2	66384	0	0	0	0	0	0	1584
8.2	66528	0	0	0	0	0	0	1608
8.2	66672	0	0	0	0	0	0	1455
8.2	66816	0	0	0	0	0	0	1518
8.2	66960	0	0	0	0	0	0	1539
8.2	67104	0	0	0	0	0	0	1662
8.2	67248	0	0	0	0	0	0	1521
8.2	67392	0	0	0	0	0	0	1575
8.2	67536	0	0	0	0	0	0	1533
8.2	67680	0	0	0	0	0	0	1572
8.2	67824	0	0	0	0	0	0	1572
8.2	67968	0	0	0	0	0	0	1488
8.2	68112	0	0	0	0	0	0	1530
8.2	68256	0	0	0	0	0	0	1542
8.2	68400	0	0	0	0	0	0	1578
8.2	68544	0	0	0	0	0	0	1623
8.2	68688	0	0	0	0	0	0	1563
8.2	68832	0	0	0	0	0	0	1596
8.2	68976	0	0	0	0	0	0	1497
8.2	69120	0	0	0	0	0	0	1491
9.3	43344	56	226	0	226	282	5812.42	4287
9.3	43488	47	189	0	189	236	4855	4103
9.3	43632	29	142	0	142	171	3162.5	3818
9.3	43776	17	106	0	106	123	2116.03	3548
9.3	43920	11	79	0	79	90	1525.79	3425
9.3	44064	5	53	0	53	58	1041.52	3406
9.3	44208	3	34	0	34	37	721.353	3223
9.3	44352	3	29	0	29	32	609.307	3054
9.3	44496	1	19	0	19	20	404.219	3049
9.3	44640	2	12	0	12	14	286.126	3124
9.3	44784	2	11	0	11	13	284.125	3061
9.3	44928	2	7	0	7	9	261.111	3079
9.3	45072	2	3	0	3	5	165.055	3148
9.3	45216	1	3	0	3	4	120.048	3313
9.3	45360	2	3	0	3	5	163.056	3253
9.3	45504	3	2	0	2	5	185.049	3172
9.3	45648	4	0	0	0	4	180.03	3259
9.3	45792	8	0	0	0	8	360.059	3211
9.3	45936	1	0	0	0	1	45.0074	3319
9.3	46080	2	0	0	0	2	90.0148	3373
9.3	46224	1	0	0	0	1	47.0071	3331
9.3	46368	0	0	0	0	0	0	3265
9.3	46512	0	0	0	0	0	0	3256
9.3	46656	0	0	0	0	0	0	3313
9.3	46800	0	0	0	0	0	0	3442
9.3	46944	0	0	0	0	0	0	3415
9.3	47088	0	0	0	0	0	0	3255
9.3	47232	0	0	0	0	0	0	3168
9.3	47376	0	0	0	0	0	0	3255
9.3	47520	0	0	0	0	0	0	3252
9.3	47664	0	0	0	0	0	0	3171
9.3	47808	0	0	0	0	0	0	3123
9.3	47952	0	0	0	0	0	0	3186
9.3	48096	0	0	0	0	0	0	3270
9.3	48240	0	0	0	0	0	0	3342
9.3	48384	0	0	0	0	0	0	3381
9.3	48528	0	0	0	0	0	0	3207
9.3	48672	0	0	0	0	0	0	3321
9.3	48816	0	0	0	0	0	0	3162
9.3	48960	0	0	0	0	0	0	3336
9.3	49104	0	0	0	0	0	0	3144
9.3	49248	0	0	0	0	0	0	3108
9.3	49392	0	0	0	0	0	0	3234
9.3	49536	0	0	0	0	0	0	3183
9.3	49680	0	0	0	0	0	0	3228
9.3	49824	0	0	0	0	0	0	3207
9.3	49968	0	0	0	0	0	0	3279
9.3	50112	0	0	0	0	0	0	3243
9.3	50256	0	0	0	0	0	0	3261
9.3	50400	0	0	0	0	0	0	3396
9.3	50544	0	0	0	0	0	0	3168
9.3	50688	0	0	0	0	0	0	3324
9.3	50832	0	0	0	0	0	0	3228
9.3	50976	0	0	0	0	0	0	3306
9.3	51120	0	0	0	0	0	0	3447
9.3	51264	0	0	0	0	0	0	3282
9.3	51408	0	0	0	0	0	0	3315
9.3	51552	0	0	0	0	0	0	3204
9.3	51696	0	0	0	0	0	0	3333
9.3	51840	0	0	0	0	0	0	3369
9.3	51984	0	0	0	0	0	0	3315
9.3	52128	0	0	0	0	0	0	3168
9.3	52272	0	0	0	0	0	0	3159
9.3	52416	0	0	0	0	0	0	3120
9.3	52560	0	0	0	0	0	0	3237
9.3	52704	0	0	0	0	0	0	3285
9.3	52848	0	0	0	0	0	0	3222
9.3	52992	0	0	0	0	0	0	3306
9.3	53136	0	0	0	0	0	0	3306
9.3	53280	0	0	0	0	0	0	3252
9.3	53424	0	0	0	0	0	0	3153
9.3	53568	0	0	0	0	0	0	3249
9.3	53712	0	0	0	0	0	0	3306
9.3	53856	0	0	0	0	0	0	3291
9.3	54000	0	0	0	0	0	0	3318
9.3	54144	0	0	0	0	0	0	3225
9.3	54288	0	0	0	0	0	0	3369
9.3	54432	0	0	0	0	0	0	3372
9.3	54576	0	0	0	0	0	0	3399
9.3	54720	0	0	0	0	0	0	3366
9.3	54864	0	0	0	0	0	0	3282
9.3	55008	0	0	0	0	0	0	3300
9.3	55152	0	0	0	0	0	0	3279
9.3	55296	0	0	0	0	0	0	3363
9.3	55440	0	0	0	0	0	0	3462
9.3	55584	0	0	0	0	0	0	3387
9.3	55728	0	0	0	0	0	0	3351
9.3	55872	0	0	0	0	0	0	3564
9.3	56016	0	0	0	0	0	0	3390
9.3	56160	0	0	0	0	0	0	3396
9.3	56304	0	0	0	0	0	0	3195
9.3	56448	0	0	0	0	0	0	3240
9.3	56592	0	0	0	0	0	0	3291
9.3	56736	0	0	0	0	0	0	3288
9.3	56880	0	0	0	0	0	0	3222
9.3	57024	0	0	0	0	0	0	3312
9.3	57168	0	0	0	0	0	0	3399
9.3	57312	0	0	0	0	0	0	3432
9.3	57456	0	0	0	0	0	0	3360
9.3	57600	0	0	0	0	0	0	3240
9.3	57744	0	0	0	0	0	0	3297
9.3	57888	0	0	0	0	0	0	3384
9.3	58032	0	0	0	0	0	0	3324
9.3	58176	0	0	0	0	0	0	3324
9.3	58320	0	0	0	0	0	0	3276
9.3	58464	0	0	0	0	0	0	3474
9.3	58608	0	0	0	0	0	0	3393
9.3	58752	0	0	0	0	0	0	3375
9.3	58896	0	0	0	0	0	0	3465
9.3	59040	0	0	0	0	0	0	3297
9.3	59184	0	0	0	0	0	0	3471
9.3	59328	0	0	0	0	0	0	3363
9.3	59472	0	0	0	0	0	0	3423
9.3	59616	0	0	0	0	0	0	3441
9.3	59760	0	0	0	0	0	0	3459
9.3	59904	0	0	0	0	0	0	3300
9.3	60048	0	0	0	0	0	0	3444
9.3	60192	0	0	0	0	0	0	3366
9.3	60336	0	0	0	0	0	0	3381
9.3	60480	0	0	0	0	0	0	3483
9.3	60624	0	0	0	0	0	0	3426
9.3	60768	0	0	0	0	0	0	3300
9.3	60912	0	0	0	0	0	0	3324
9.3	61056	0	0	0	0	0	0	3381
9.3	61200	0	0	0	0	0	0	3342
9.3	61344	0	0	0	0	0	0	3288
9.3	61488	0	0	0	0	0	0	3303
9.3	61632	0	0	0	0	0	0	3402
9.3	61776	0	0	0	0	0	0	3375
9.3	61920	0	0	0	0	0	0	3225
9.3	62064	0	0	0	0	0	0	3381
9.3	62208	0	0	0	0	0	0	3396
9.3	62352	0	0	0	0	0	0	3441
9.3	62496	0	0	0	0	0	0	3285
9.3	62640	0	0	0	0	0	0	3432
9.3	62784	0	0	0	0	0	0	3366
9.3	62928	0	0	0	0	0	0	3357
9.3	63072	0	0	0	0	0	0	3354
9.3	63216	0	0	0	0	0	0	3138
9.3	63360	0	0	0	0	0	0	3204
9.3	63504	0	0	0	0	0	0	3438
9.3	63648	0	0	0	0	0	0	3291
9.3	63792	0	0	0	0	0	0	3336
9.3	63936	0	0	0	0	0	0	3432
9.3	64080	0	0	0	0	0	0	3318
9.3	64224	0	0	0	0	0	0	3357
9.3	64368	0	0	0	0	0	0	3339
9.3	64512	0	0	0	0	0	0	3273
9.3	64656	0	0	0	0	0	0	3372
9.3	64800	0	0	0	0	0	0	3432
9.3	64944	0	0	0	0	0	0	3417
9.3	65088	0	0	0	0	0	0	3309
9.3	65232	0	0	0	0	0	0	3321
9.3	65376	0	0	0	0	0	0	3453
9.3	65520	0	0	0	0	0	0	3255
9.3	65664	0	0	0	0	0	0	3138
9.3	65808	0	0	0	0	0	0	3237
9.3	65952	0	0	0	0	0	0	3372
9.3	66096	0	0	0	0	0	0	3519
9.3	66240	0	0	0	0	0	0	3345
9.3	66384	0	0	0	0	0	0	3372
9.3	66528	0	0	0	0	0	0	3390
9.3	66672	0	0	0	0	0	0	3333
9.3	66816	0	0	0	0	0	0	3396
9.3	66960	0	0	0	0	0	0	3297
9.3	67104	0	0	0	0	0	0	3333
9.3	67248	0	0	0	0	0	0	3252
9.3	67392	0	0	0	0	0	0	3327
9.3	67536	0	0	0	0	0	0	3240
9.3	67680	0	0	0	0	0	0	3159
9.3	67824	0	0	0	0	0	0	3249
9.3	67968	0	0	0	0	0	0	3324
9.3	68112	0	0	0	0	0	0	3261
9.3	68256	0	0	0	0	0	0	3231
9.3	68400	0	0	0	0	0	0	3231
9.3	68544	0	0	0	0	0	0	3228
9.3	68688	0	0	0	0	0	0	3237
9.3	68832	0	0	0	0	0	0	3267
9.3	68976	0	0	0	0	0	0	3249
9.3	69120	0	0	0	0	0	0	3114
10.2	43344	0	62	0	62	62	307.801	1194
10.2	43488	0	54	0	54	54	318.713	1194
10.2	43632	0	51	0	51	51	326.591	1164
10.2	43776	0	44	0	44	44	257.576	1146
10.2	43920	0	42	0	42	42	270.498	1251
10.2	44064	0	35	0	35	35	207.469	1176
10.2	44208	0	26	0	26	26	128.261	1050
10.2	44352	0	24	0	24	24	109.249	1170
10.2	44496	0	20	0	20	20	106.203	1245
10.2	44640	0	19	0	19	19	85.1935	1308
10.2	44784	0	13	0	13	13	76.1585	1263
10.2	44928	0	9	0	9	9	37.0816	1320
10.2	45072	0	8	0	8	8	37.0816	1332
10.2	45216	0	7	0	7	7	37.0816	1257
10.2	45360	0	6	0	6	6	37.0816	1218
10.2	45504	0	6	0	6	6	37.0816	1134
10.2	45648	0	4	0	4	4	24.0559	1059
10.2	45792	0	3	0	3	3	11.0303	1164
10.2	45936	0	3	0	3	3	11.0303	1143
10.2	46080	0	1	0	1	1	11.0303	1110
10.2	46224	0	1	0	1	1	11.0303	1095
10.2	46368	0	1	0	1	1	11.0303	1065
10.2	46512	0	0	0	0	0	0	1140
10.2	46656	0	0	0	0	0	0	1149
10.2	46800	0	0	0	0	0	0	1146
10.2	46944	0	0	0	0	0	0	1152
10.2	47088	0	0	0	0	0	0	1149
10.2	47232	0	0	0	0	0	0	1071
10.2	47376	0	0	0	0	0	0	1110
10.2	47520	0	0	0	0	0	0	1110
10.2	47664	0	0	0	0	0	0	1143
10.2	47808	0	0	0	0	0	0	1104
10.2	47952	0	0	0	0	0	0	1143
10.2	48096	0	0	0	0	0	0	1158
10.2	48240	0	0	0	0	0	0	1101
10.2	48384	0	0	0	0	0	0	1062
10.2	48528	0	0	0	0	0	0	1134
10.2	48672	0	0	0	0	0	0	1140
10.2	48816	0	0	0	0	0	0	1146
10.2	48960	0	0	0	0	0	0	1074
10.2	49104	0	0	0	0	0	0	1038
10.2	49248	0	0	0	0	0	0	1026
10.2	49392	0	0	0	0	0	0	1107
10.2	49536	0	0	0	0	0	0	1083
10.2	49680	0	0	0	0	0	0	1107
10.2	49824	0	0	0	0	0	0	1143
10.2	49968	0	0	0	0	0	0	1095
10.2	50112	0	0	0	0	0	0	1104
10.2	50256	0	0	0	0	0	0	1119
10.2	50400	0	0	0	0	0	0	1170
10.2	50544	0	0	0	0	0	0	1200
10.2	50688	0	0	0	0	0	0	1137
10.2	50832	0	0	0	0	0	0	1164
10.2	50976	0	0	0	0	0	0	1155
10.2	51120	0	0	0	0	0	0	1143
10.2	51264	0	0	0	0	0	0	1161
10.2	51408	0	0	0	0	0	0	1146
10.2	51552	0	0	0	0	0	0	1119
10.2	51696	0	0	0	0	0	0	1122
10.2	51840	0	0	0	0	0	0	1185
10.2	51984	0	0	0	0	0	0	1164
10.2	52128	0	0	0	0	0	0	1185
10.2	52272	0	0	0	0	0	0	1164
10.2	52416	0	0	0	0	0	0	1101
10.2	52560	0	0	0	0	0	0	1086
10.2	52704	0	0	0	0	0	0	1083
10.2	52848	0	0	0	0	0	0	1044
10.2	52992	0	0	0	0	0	0	1044
10.2	53136	0	0	0	0	0	0	1122
10.2	53280	0	0	0	0	0	0	1134
10.2	53424	0	0	0	0	0	0	1056
10.2	53568	0	0	0	0	0	0	1026
10.2	53712	0	0	0	0	0	0	1101
10.2	53856	0	0	0	0	0	0	1101
10.2	54000	0	0	0	0	0	0	1161
10.2	54144	0	0	0	0	0	0	1077
10.2	54288	0	0	0	0	0	0	1140
10.2	54432	0	0	0	0	0	0	1155
10.2	54576	0	0	0	0	0	0	1155
10.2	54720	0	0	0	0	0	0	1134
10.2	54864	0	0	0	0	0	0	1089
10.2	55008	0	0	0	0	0	0	1062
10.2	55152	0	0	0	0	0	0	1086
10.2	55296	0	0	0	0	0	0	1026
10.2	55440	0	0	0	0	0	0	1047
10.2	55584	0	0	0	0	0	0	990
10.2	55728	0	0	0	0	0	0	1023
10.2	55872	0	0	0	0	0	0	1068
10.2	56016	0	0	0	0	0	0	1116
10.2	56160	0	0	0	0	0	0	1092
10.2	56304	0	0	0	0	0	0	1185
10.2	56448	0	0	0	0	0	0	1152
10.2	56592	0	0	0	0	0	0	1170
10.2	56736	0	0	0	0	0	0	1119
10.2	56880	0	0	0	0	0	0	1107
10.2	57024	0	0	0	0	0	0	1092
10.2	57168	0	0	0	0	0	0	1050
10.2	57312	0	0	0	0	0	0	1095
10.2	57456	0	0	0	0	0	0	1113
10.2	57600	0	0	0	0	0	0	1089
10.2	57744	0	0	0	0	0	0	1026
10.2	57888	0	0	0	0	0	0	1158
10.2	58032	0	0	0	0	0	0	1215
10.2	58176	0	0	0	0	0	0	1080
10.2	58320	0	0	0	0	0	0	1179
10.2	58464	0	0	0	0	0	0	1140
10.2	58608	0	0	0	0	0	0	1146
10.2	58752	0	0	0	0	0	0	1104
10.2	58896	0	0	0	0	0	0	1128
10.2	59040	0	0	0	0	0	0	1188
10.2	59184	0	0	0	0	0	0	1104
10.2	59328	0	0	0	0	0	0	1089
10.2	59472	0	0	0	0	0	0	1074
10.2	59616	0	0	0	0	0	0	1098
10.2	59760	0	0	0	0	0	0	1161
10.2	59904	0	0	0	0	0	0	1098
10.2	60048	0	0	0	0	0	0	1080
10.2	60192	0	0	0	0	0	0	1206
10.2	60336	0	0	0	0	0	0	1161
10.2	60480	0	0	0	0	0	0	1191
10.2	60624	0	0	0	0	0	0	1098
10.2	60768	0	0	0	0	0	0	1056
10.2	60912	0	0	0	0	0	0	1089
10.2	61056	0	0	0	0	0	0	1173
10.2	61200	0	0	0	0	0	0	1071
10.2	61344	0	0	0	0	0	0	1071
10.2	61488	0	0	0	0	0	0	1101
10.2	61632	0	0	0	0	0	0	1188
10.2	61776	0	0	0	0	0	0	1203
10.2	61920	0	0	0	0	0	0	1116
10.2	62064	0	0	0	0	0	0	1104
10.2	62208	0	0	0	0	0	0	1077
10.2	62352	0	0	0	0	0	0	1146
10.2	62496	0	0	0	0	0	0	1173
10.2	62640	0	0	0	0	0	0	1149
10.2	62784	0	0	0	0	0	0	1086
10.2	62928	0	0	0	0	0	0	1164
10.2	63072	0	0	0	0	0	0	1125
10.2	63216	0	0	0	0	0	0	1101
10.2	63360	0	0	0	0	0	0	1062
10.2	63504	0	0	0	0	0	0	1077
10.2	63648	0	0	0	0	0	0	1173
10.2	63792	0	0	0	0	0	0	1170
10.2	63936	0	0	0	0	0	0	1146
10.2	64080	0	0	0	0	0	0	1143
10.2	64224	0	0	0	0	0	0	1116
10.2	64368	0	0	0	0	0	0	1077
10.2	64512	0	0	0	0	0	0	1122
10.2	64656	0	0	0	0	0	0	1017
10.2	64800	0	0	0	0	0	0	1191
10.2	64944	0	0	0	0	0	0	1230
10.2	65088	0	0	0	0	0	0	1197
10.2	65232	0	0	0	0	0	0	1101
10.2	65376	0	0	0	0	0	0	1155
10.2	65520	0	0	0	0	0	0	1134
10.2	65664	0	0	0	0	0	0	1128
10.2	65808	0	0	0	0	0	0	1131
10.2	65952	0	0	0	0	0	0	1143
10.2	66096	0	0	0	0	0	0	1083
10.2	66240	0	0	0	0	0	0	1089
10.2	66384	0	0	0	0	0	0	1110
10.2	66528	0	0	0	0	0	0	1128
10.2	66672	0	0	0	0	0	0	1101
10.2	66816	0	0	0	0	0	0	1107
10.2	66960	0	0	0	0	0	0	1074
10.2	67104	0	0	0	0	0	0	1137
10.2	67248	0	0	0	0	0	0	1056
10.2	67392	0	0	0	0	0	0	1095
10.2	67536	0	0	0	0	0	0	1116
10.2	67680	0	0	0	0	0	0	1224
10.2	67824	0	0	0	0	0	0	1131
10.2	67968	0	0	0	0	0	0	1035
10.2	68112	0	0	0	0	0	0	1119
10.2	68256	0	0	0	0	0	0	1161
10.2	68400	0	0	0	0	0	0	1083
10.2	68544	0	0	0	0	0	0	1086
10.2	68688	0	0	0	0	0	0	1104
10.2	68832	0	0	0	0	0	0	1083
10.2	68976	0	0	0	0	0	0	1164
10.2	69120	0	0	0	0	0	0	1122
11.1	43344	0	30	0	30	30	55.1515	879
11.1	43488	0	27	0	27	27	51.165	771
11.1	43632	0	22	0	22	22	40.1347	816
11.1	43776	0	18	0	18	18	40.1347	840
11.1	43920	0	12	0	12	12	44.1212	804
11.1	44064	0	10	0	10	10	48.1119	897
11.1	44208	0	10	0	10	10	43.1958	816
11.1	44352	0	7	0	7	7	27.1111	852
11.1	44496	0	7	0	7	7	29.1044	855
11.1	44640	0	6	0	6	6	31.0997	810
11.1	44784	0	5	0	5	5	20.0673	864
11.1	44928	0	5	0	5	5	20.0673	954
11.1	45072	0	4	0	4	4	22.0606	882
11.1	45216	0	2	0	2	2	9.03704	900
11.1	45360	0	1	0	1	1	0	852
11.1	45504	0	1	0	1	1	0	942
11.1	45648	0	1	0	1	1	0	900
11.1	45792	0	1	0	1	1	0	774
11.1	45936	0	1	0	1	1	0	789
11.1	46080	0	1	0	1	1	0	762
11.1	46224	0	0	0	0	0	0	786
11.1	46368	0	0	0	0	0	0	792
11.1	46512	0	0	0	0	0	0	753
11.1	46656	0	0	0	0	0	0	828
11.1	46800	0	0	0	0	0	0	858
11.1	46944	0	0	0	0	0	0	876
11.1	47088	0	0	0	0	0	0	867
11.1	47232	0	0	0	0	0	0	858
11.1	47376	0	0	0	0	0	0	765
11.1	47520	0	0	0	0	0	0	726
11.1	47664	0	0	0	0	0	0	774
11.1	47808	0	0	0	0	0	0	771
11.1	47952	0	0	0	0	0	0	861
11.1	48096	0	0	0	0	0	0	837
11.1	48240	0	0	0	0	0	0	834
11.1	48384	0	0	0	0	0	0	801
11.1	48528	0	0	0	0	0	0	795
11.1	48672	0	0	0	0	0	0	846
11.1	48816	0	0	0	0	0	0	813
11.1	48960	0	0	0	0	0	0	738
11.1	49104	0	0	0	0	0	0	777
11.1	49248	0	0	0	0	0	0	768
11.1	49392	0	0	0	0	0	0	729
11.1	49536	0	0	0	0	0	0	750
11.1	49680	0	0	0	0	0	0	777
11.1	49824	0	0	0	0	0	0	789
11.1	49968	0	0	0	0	0	0	765
11.1	50112	0	0	0	0	0	0	837
11.1	50256	0	0	0	0	0	0	801
11.1	50400	0	0	0	0	0	0	807
11.1	50544	0	0	0	0	0	0	876
11.1	50688	0	0	0	0	0	0	870
11.1	50832	0	0	0	0	0	0	840
11.1	50976	0	0	0	0	0	0	867
11.1	51120	0	0	0	0	0	0	930
11.1	51264	0	0	0	0	0	0	879
11.1	51408	0	0	0	0	0	0	864
11.1	51552	0	0	0	0	0	0	822
11.1	51696	0	0	0	0	0	0	789
11.1	51840	0	0	0	0	0	0	867
11.1	51984	0	0	0	0	0	0	882
11.1	52128	0	0	0	0	0	0	825
11.1	52272	0	0	0	0	0	0	873
11.1	52416	0	0	0	0	0	0	879
11.1	52560	0	0	0	0	0	0	810
11.1	52704	0	0	0	0	0	0	813
11.1	52848	0	0	0	0	0	0	774
11.1	52992	0	0	0	0	0	0	774
11.1	53136	0	0	0	0	0	0	894
11.1	53280	0	0	0	0	0	0	834
11.1	53424	0	0	0	0	0	0	750
11.1	53568	0	0	0	0	0	0	759
11.1	53712	0	0	0	0	0	0	774
11.1	53856	0	0	0	0	0	0	804
11.1	54000	0	0	0	0	0	0	750
11.1	54144	0	0	0	0	0	0	726
11.1	54288	0	0	0	0	0	0	720
11.1	54432	0	0	0	0	0	0	828
11.1	54576	0	0	0	0	0	0	744
11.1	54720	0	0	0	0	0	0	750
11.1	54864	0	0	0	0	0	0	831
11.1	55008	0	0	0	0	0	0	765
11.1	55152	0	0	0	0	0	0	825
11.1	55296	0	0	0	0	0	0	876
11.1	55440	0	0	0	0	0	0	792
11.1	55584	0	0	0	0	0	0	807
11.1	55728	0	0	0	0	0	0	822
11.1	55872	0	0	0	0	0	0	951
11.1	56016	0	0	0	0	0	0	894
11.1	56160	0	0	0	0	0	0	867
11.1	56304	0	0	0	0	0	0	843
11.1	56448	0	0	0	0	0	0	792
11.1	56592	0	0	0	0	0	0	795
11.1	56736	0	0	0	0	0	0	777
11.1	56880	0	0	0	0	0	0	876
11.1	57024	0	0	0	0	0	0	798
11.1	57168	0	0	0	0	0	0	894
11.1	57312	0	0	0	0	0	0	855
11.1	57456	0	0	0	0	0	0	831
11.1	57600	0	0	0	0	0	0	891
11.1	57744	0	0	0	0	0	0	846
11.1	57888	0	0	0	0	0	0	798
11.1	58032	0	0	0	0	0	0	753
11.1	58176	0	0	0	0	0	0	750
11.1	58320	0	0	0	0	0	0	801
11.1	58464	0	0	0	0	0	0	783
11.1	58608	0	0	0	0	0	0	789
11.1	58752	0	0	0	0	0	0	771
11.1	58896	0	0	0	0	0	0	801
11.1	59040	0	0	0	0	0	0	807
11.1	59184	0	0	0	0	0	0	825
11.1	59328	0	0	0	0	0	0	765
11.1	59472	0	0	0	0	0	0	768
11.1	59616	0	0	0	0	0	0	819
11.1	59760	0	0	0	0	0	0	825
11.1	59904	0	0	0	0	0	0	822
11.1	60048	0	0	0	0	0	0	843
11.1	60192	0	0	0	0	0	0	891
11.1	60336	0	0	0	0	0	0	843
11.1	60480	0	0	0	0	0	0	834
11.1	60624	0	0	0	0	0	0	741
11.1	60768	0	0	0	0	0	0	759
11.1	60912	0	0	0	0	0	0	831
11.1	61056	0	0	0	0	0	0	834
11.1	61200	0	0	0	0	0	0	774
11.1	61344	0	0	0	0	0	0	897
11.1	61488	0	0	0	0	0	0	897
11.1	61632	0	0	0	0	0	0	792
11.1	61776	0	0	0	0	0	0	804
11.1	61920	0	0	0	0	0	0	798
11.1	62064	0	0	0	0	0	0	789
11.1	62208	0	0	0	0	0	0	798
11.1	62352	0	0	0	0	0	0	762
11.1	62496	0	0	0	0	0	0	774
11.1	62640	0	0	0	0	0	0	696
11.1	62784	0	0	0	0	0	0	744
11.1	62928	0	0	0	0	0	0	765
11.1	63072	0	0	0	0	0	0	795
11.1	63216	0	0	0	0	0	0	804
11.1	63360	0	0	0	0	0	0	789
11.1	63504	0	0	0	0	0	0	846
11.1	63648	0	0	0	0	0	0	903
11.1	63792	0	0	0	0	0	0	828
11.1	63936	0	0	0	0	0	0	762
11.1	64080	0	0	0	0	0	0	807
11.1	64224	0	0	0	0	0	0	789
11.1	64368	0	0	0	0	0	0	816
11.1	64512	0	0	0	0	0	0	810
11.1	64656	0	0	0	0	0	0	801
11.1	64800	0	0	0	0	0	0	825
11.1	64944	0	0	0	0	0	0	882
11.1	65088	0	0	0	0	0	0	864
11.1	65232	0	0	0	0	0	0	840
11.1	65376	0	0	0	0	0	0	948
11.1	65520	0	0	0	0	0	0	834
11.1	65664	0	0	0	0	0	0	762
11.1	65808	0	0	0	0	0	0	837
11.1	65952	0	0	0	0	0	0	759
11.1	66096	0	0	0	0	0	0	786
11.1	66240	0	0	0	0	0	0	831
11.1	66384	0	0	0	0	0	0	816
11.1	66528	0	0	0	0	0	0	846
11.1	66672	0	0	0	0	0	0	864
11.1	66816	0	0	0	0	0	0	837
11.1	66960	0	0	0	0	0	0	816
11.1	67104	0	0	0	0	0	0	792
11.1	67248	0	0	0	0	0	0	750
11.1	67392	0	0	0	0	0	0	771
11.1	67536	0	0	0	0	0	0	798
11.1	67680	0	0	0	0	0	0	792
11.1	67824	0	0	0	0	0	0	774
11.1	67968	0	0	0	0	0	0	885
11.1	68112	0	0	0	0	0	0	849
11.1	68256	0	0	0	0	0	0	846
11.1	68400	0	0	0	0	0	0	807
11.1	68544	0	0	0	0	0	0	858
11.1	68688	0	0	0	0	0	0	813
11.1	68832	0	0	0	0	0	0	834
11.1	68976	0	0	0	0	0	0	834
11.1	69120	0	0	0	0	0	0	813
12.3	43344	0	27	0	27	27	22.0606	1563
12.3	43488	0	24	0	24	24	26.0513	1617
12.3	43632	0	21	0	21	21	13.0256	1656
12.3	43776	0	19	0	19	19	11.0303	1716
12.3	43920	0	17	0	17	17	13.0256	1650
12.3	44064	0	14	0	14	14	13.0256	1644
12.3	44208	0	10	0	10	10	13.0256	1635
12.3	44352	0	8	0	8	8	13.0256	1536
12.3	44496	0	8	0	8	8	11.0303	1590
12.3	44640	0	6	0	6	6	11.0303	1596
12.3	44784	0	5	0	5	5	11.0303	1437
12.3	44928	0	2	0	2	2	0	1470
12.3	45072	0	2	0	2	2	0	1560
12.3	45216	0	2	0	2	2	0	1536
12.3	45360	0	2	0	2	2	0	1557
12.3	45504	0	1	0	1	1	0	1491
12.3	45648	0	0	0	0	0	0	1503
12.3	45792	0	0	0	0	0	0	1566
12.3	45936	0	0	0	0	0	0	1518
[truncated: 34,001 more rows]
