# Supplementary material for: GEODE: an in silico tool that translates in vitro to in vivo predictions of tuberculosis antibiotic combination efficacy
Source: Front Pharmacol. 2025 Oct 17;16:1639673. doi: 10.3389/fphar.2025.1639673 (PMC12575316; doi:10.3389/fphar.2025.1639673)
Supplement: Supplementary file 2 [file Supplementaryfile4.zip › simulation_data/RMZE-NNNH-max.csv]

exp	time	Int.Mtb.	Ext.Mtb.	repExtMtb	NonReplExt.Mtb.	TotMtb.	TotMtbInGranScaledRing	TotPethot
2.2	43344	0	18	0	18	18	105.259	984
2.2	43488	0	14	0	14	14	109.254	981
2.2	43632	0	10	0	10	10	79.2162	1038
2.2	43776	0	6	0	6	6	50.1118	1170
2.2	43920	0	6	0	6	6	24.0559	1140
2.2	44064	0	3	0	3	3	11.0303	1050
2.2	44208	0	1	0	1	1	11.0303	1011
2.2	44352	0	1	0	1	1	11.0303	1050
2.2	44496	0	0	0	0	0	0	1068
2.2	44640	0	0	0	0	0	0	1020
2.2	44784	0	0	0	0	0	0	1044
2.2	44928	0	0	0	0	0	0	1113
2.2	45072	0	0	0	0	0	0	1062
2.2	45216	0	0	0	0	0	0	1035
2.2	45360	0	0	0	0	0	0	1074
2.2	45504	0	0	0	0	0	0	1134
2.2	45648	0	0	0	0	0	0	1137
2.2	45792	0	0	0	0	0	0	1092
2.2	45936	0	0	0	0	0	0	1056
2.2	46080	0	0	0	0	0	0	1134
2.2	46224	0	0	0	0	0	0	1050
2.2	46368	0	0	0	0	0	0	1095
2.2	46512	0	0	0	0	0	0	1101
2.2	46656	0	0	0	0	0	0	1047
2.2	46800	0	0	0	0	0	0	1005
2.2	46944	0	0	0	0	0	0	1017
2.2	47088	0	0	0	0	0	0	1050
2.2	47232	0	0	0	0	0	0	990
2.2	47376	0	0	0	0	0	0	1011
2.2	47520	0	0	0	0	0	0	942
2.2	47664	0	0	0	0	0	0	978
2.2	47808	0	0	0	0	0	0	1035
2.2	47952	0	0	0	0	0	0	1029
2.2	48096	0	0	0	0	0	0	1002
2.2	48240	0	0	0	0	0	0	990
2.2	48384	0	0	0	0	0	0	981
2.2	48528	0	0	0	0	0	0	975
2.2	48672	0	0	0	0	0	0	1080
2.2	48816	0	0	0	0	0	0	1110
2.2	48960	0	0	0	0	0	0	1032
2.2	49104	0	0	0	0	0	0	960
2.2	49248	0	0	0	0	0	0	954
2.2	49392	0	0	0	0	0	0	948
2.2	49536	0	0	0	0	0	0	1095
2.2	49680	0	0	0	0	0	0	1080
2.2	49824	0	0	0	0	0	0	951
2.2	49968	0	0	0	0	0	0	1044
2.2	50112	0	0	0	0	0	0	1053
2.2	50256	0	0	0	0	0	0	999
2.2	50400	0	0	0	0	0	0	966
2.2	50544	0	0	0	0	0	0	981
2.2	50688	0	0	0	0	0	0	996
2.2	50832	0	0	0	0	0	0	990
2.2	50976	0	0	0	0	0	0	978
2.2	51120	0	0	0	0	0	0	999
2.2	51264	0	0	0	0	0	0	981
2.2	51408	0	0	0	0	0	0	1071
2.2	51552	0	0	0	0	0	0	1068
2.2	51696	0	0	0	0	0	0	1038
2.2	51840	0	0	0	0	0	0	1104
2.2	51984	0	0	0	0	0	0	1050
2.2	52128	0	0	0	0	0	0	1029
2.2	52272	0	0	0	0	0	0	1164
2.2	52416	0	0	0	0	0	0	1047
2.2	52560	0	0	0	0	0	0	990
2.2	52704	0	0	0	0	0	0	1011
2.2	52848	0	0	0	0	0	0	1119
2.2	52992	0	0	0	0	0	0	1122
2.2	53136	0	0	0	0	0	0	936
2.2	53280	0	0	0	0	0	0	1017
2.2	53424	0	0	0	0	0	0	1062
2.2	53568	0	0	0	0	0	0	1044
2.2	53712	0	0	0	0	0	0	990
2.2	53856	0	0	0	0	0	0	987
2.2	54000	0	0	0	0	0	0	1002
2.2	54144	0	0	0	0	0	0	1065
2.2	54288	0	0	0	0	0	0	1053
2.2	54432	0	0	0	0	0	0	1026
2.2	54576	0	0	0	0	0	0	996
2.2	54720	0	0	0	0	0	0	939
2.2	54864	0	0	0	0	0	0	1050
2.2	55008	0	0	0	0	0	0	1068
2.2	55152	0	0	0	0	0	0	1065
2.2	55296	0	0	0	0	0	0	1080
2.2	55440	0	0	0	0	0	0	993
2.2	55584	0	0	0	0	0	0	1032
2.2	55728	0	0	0	0	0	0	990
2.2	55872	0	0	0	0	0	0	1134
2.2	56016	0	0	0	0	0	0	1011
2.2	56160	0	0	0	0	0	0	993
2.2	56304	0	0	0	0	0	0	1053
2.2	56448	0	0	0	0	0	0	1107
2.2	56592	0	0	0	0	0	0	1134
2.2	56736	0	0	0	0	0	0	1146
2.2	56880	0	0	0	0	0	0	1029
2.2	57024	0	0	0	0	0	0	1008
2.2	57168	0	0	0	0	0	0	1197
2.2	57312	0	0	0	0	0	0	1074
2.2	57456	0	0	0	0	0	0	1149
2.2	57600	0	0	0	0	0	0	1125
2.2	57744	0	0	0	0	0	0	1086
2.2	57888	0	0	0	0	0	0	1086
2.2	58032	0	0	0	0	0	0	1077
2.2	58176	0	0	0	0	0	0	1077
2.2	58320	0	0	0	0	0	0	1083
2.2	58464	0	0	0	0	0	0	1149
2.2	58608	0	0	0	0	0	0	1053
2.2	58752	0	0	0	0	0	0	1134
2.2	58896	0	0	0	0	0	0	1164
2.2	59040	0	0	0	0	0	0	1074
2.2	59184	0	0	0	0	0	0	1080
2.2	59328	0	0	0	0	0	0	1113
2.2	59472	0	0	0	0	0	0	1062
2.2	59616	0	0	0	0	0	0	1047
2.2	59760	0	0	0	0	0	0	1053
2.2	59904	0	0	0	0	0	0	1092
2.2	60048	0	0	0	0	0	0	1140
2.2	60192	0	0	0	0	0	0	1125
2.2	60336	0	0	0	0	0	0	1080
2.2	60480	0	0	0	0	0	0	1035
2.2	60624	0	0	0	0	0	0	1035
2.2	60768	0	0	0	0	0	0	1002
2.2	60912	0	0	0	0	0	0	963
2.2	61056	0	0	0	0	0	0	1023
2.2	61200	0	0	0	0	0	0	1020
2.2	61344	0	0	0	0	0	0	1128
2.2	61488	0	0	0	0	0	0	1188
2.2	61632	0	0	0	0	0	0	1119
2.2	61776	0	0	0	0	0	0	1152
2.2	61920	0	0	0	0	0	0	1113
2.2	62064	0	0	0	0	0	0	1095
2.2	62208	0	0	0	0	0	0	1086
2.2	62352	0	0	0	0	0	0	1026
2.2	62496	0	0	0	0	0	0	1023
2.2	62640	0	0	0	0	0	0	951
2.2	62784	0	0	0	0	0	0	1002
2.2	62928	0	0	0	0	0	0	1014
2.2	63072	0	0	0	0	0	0	1020
2.2	63216	0	0	0	0	0	0	1005
2.2	63360	0	0	0	0	0	0	1086
2.2	63504	0	0	0	0	0	0	1044
2.2	63648	0	0	0	0	0	0	1053
2.2	63792	0	0	0	0	0	0	1095
2.2	63936	0	0	0	0	0	0	1041
2.2	64080	0	0	0	0	0	0	1092
2.2	64224	0	0	0	0	0	0	1059
2.2	64368	0	0	0	0	0	0	1026
2.2	64512	0	0	0	0	0	0	1077
2.2	64656	0	0	0	0	0	0	1131
2.2	64800	0	0	0	0	0	0	1068
2.2	64944	0	0	0	0	0	0	1164
2.2	65088	0	0	0	0	0	0	1137
2.2	65232	0	0	0	0	0	0	948
2.2	65376	0	0	0	0	0	0	996
2.2	65520	0	0	0	0	0	0	993
2.2	65664	0	0	0	0	0	0	1059
2.2	65808	0	0	0	0	0	0	1017
2.2	65952	0	0	0	0	0	0	1059
2.2	66096	0	0	0	0	0	0	1146
2.2	66240	0	0	0	0	0	0	1116
2.2	66384	0	0	0	0	0	0	1017
2.2	66528	0	0	0	0	0	0	1008
2.2	66672	0	0	0	0	0	0	1092
2.2	66816	0	0	0	0	0	0	1041
2.2	66960	0	0	0	0	0	0	981
2.2	67104	0	0	0	0	0	0	936
2.2	67248	0	0	0	0	0	0	996
2.2	67392	0	0	0	0	0	0	993
2.2	67536	0	0	0	0	0	0	1032
2.2	67680	0	0	0	0	0	0	1056
2.2	67824	0	0	0	0	0	0	1026
2.2	67968	0	0	0	0	0	0	1023
2.2	68112	0	0	0	0	0	0	1026
2.2	68256	0	0	0	0	0	0	969
2.2	68400	0	0	0	0	0	0	1032
2.2	68544	0	0	0	0	0	0	978
2.2	68688	0	0	0	0	0	0	1008
2.2	68832	0	0	0	0	0	0	1011
2.2	68976	0	0	0	0	0	0	1059
2.2	69120	0	0	0	0	0	0	1113
3.2	43344	0	366	0	366	366	3135.41	3183
3.2	43488	0	355	0	355	355	2959.83	3303
3.2	43632	0	338	0	338	338	2803.67	3315
3.2	43776	0	325	0	325	325	2680.74	3261
3.2	43920	0	310	0	310	310	2613.54	3204
3.2	44064	0	296	0	296	296	2448.59	3225
3.2	44208	0	282	0	282	282	2302.98	3156
3.2	44352	0	269	0	269	269	2234.46	3234
3.2	44496	0	257	0	257	257	2093.13	3252
3.2	44640	0	243	0	243	243	1944.06	3246
3.2	44784	0	228	0	228	228	1774.22	3198
3.2	44928	0	216	0	216	216	1720.07	3216
3.2	45072	0	196	0	196	196	1496.62	3192
3.2	45216	0	183	0	183	183	1384.04	3312
3.2	45360	0	163	0	163	163	1187.31	3267
3.2	45504	0	148	0	148	148	1099.83	3180
3.2	45648	0	134	0	134	134	986.188	3306
3.2	45792	0	114	0	114	114	848.791	3288
3.2	45936	0	101	0	101	101	703.064	3306
3.2	46080	0	84	0	84	84	542.936	3246
3.2	46224	0	73	0	73	73	457.246	3279
3.2	46368	0	64	0	64	64	395.666	3204
3.2	46512	0	47	0	47	47	283.112	3228
3.2	46656	0	32	0	32	32	204.474	3267
3.2	46800	0	22	0	22	22	133.99	3228
3.2	46944	0	13	0	13	13	74.3967	3063
3.2	47088	0	10	0	10	10	53.2115	3222
3.2	47232	0	9	0	9	9	48.1051	3303
3.2	47376	0	6	0	6	6	30.8923	3222
3.2	47520	0	3	0	3	3	11.4667	3135
3.2	47664	0	1	0	1	1	5.06667	3171
3.2	47808	0	0	0	0	0	0	3300
3.2	47952	0	0	0	0	0	0	3222
3.2	48096	0	0	0	0	0	0	3348
3.2	48240	0	0	0	0	0	0	3153
3.2	48384	0	0	0	0	0	0	3213
3.2	48528	0	0	0	0	0	0	3240
3.2	48672	0	0	0	0	0	0	3306
3.2	48816	0	0	0	0	0	0	3261
3.2	48960	0	0	0	0	0	0	3216
3.2	49104	0	0	0	0	0	0	3078
3.2	49248	0	0	0	0	0	0	3249
3.2	49392	0	0	0	0	0	0	3246
3.2	49536	0	0	0	0	0	0	3261
3.2	49680	0	0	0	0	0	0	3294
3.2	49824	0	0	0	0	0	0	3345
3.2	49968	0	0	0	0	0	0	3309
3.2	50112	0	0	0	0	0	0	3291
3.2	50256	0	0	0	0	0	0	3291
3.2	50400	0	0	0	0	0	0	3213
3.2	50544	0	0	0	0	0	0	3258
3.2	50688	0	0	0	0	0	0	3264
3.2	50832	0	0	0	0	0	0	3342
3.2	50976	0	0	0	0	0	0	3216
3.2	51120	0	0	0	0	0	0	3105
3.2	51264	0	0	0	0	0	0	3192
3.2	51408	0	0	0	0	0	0	3216
3.2	51552	0	0	0	0	0	0	3129
3.2	51696	0	0	0	0	0	0	3183
3.2	51840	0	0	0	0	0	0	3288
3.2	51984	0	0	0	0	0	0	3183
3.2	52128	0	0	0	0	0	0	3243
3.2	52272	0	0	0	0	0	0	3285
3.2	52416	0	0	0	0	0	0	3249
3.2	52560	0	0	0	0	0	0	3153
3.2	52704	0	0	0	0	0	0	3141
3.2	52848	0	0	0	0	0	0	3192
3.2	52992	0	0	0	0	0	0	3159
3.2	53136	0	0	0	0	0	0	3111
3.2	53280	0	0	0	0	0	0	3072
3.2	53424	0	0	0	0	0	0	3153
3.2	53568	0	0	0	0	0	0	3255
3.2	53712	0	0	0	0	0	0	3219
3.2	53856	0	0	0	0	0	0	3219
3.2	54000	0	0	0	0	0	0	3219
3.2	54144	0	0	0	0	0	0	3300
3.2	54288	0	0	0	0	0	0	3201
3.2	54432	0	0	0	0	0	0	3204
3.2	54576	0	0	0	0	0	0	3207
3.2	54720	0	0	0	0	0	0	3216
3.2	54864	0	0	0	0	0	0	3174
3.2	55008	0	0	0	0	0	0	3180
3.2	55152	0	0	0	0	0	0	3180
3.2	55296	0	0	0	0	0	0	3204
3.2	55440	0	0	0	0	0	0	3375
3.2	55584	0	0	0	0	0	0	3210
3.2	55728	0	0	0	0	0	0	3024
3.2	55872	0	0	0	0	0	0	3219
3.2	56016	0	0	0	0	0	0	3135
3.2	56160	0	0	0	0	0	0	3255
3.2	56304	0	0	0	0	0	0	3033
3.2	56448	0	0	0	0	0	0	3003
3.2	56592	0	0	0	0	0	0	2952
3.2	56736	0	0	0	0	0	0	3096
3.2	56880	0	0	0	0	0	0	3225
3.2	57024	0	0	0	0	0	0	3102
3.2	57168	0	0	0	0	0	0	3114
3.2	57312	0	0	0	0	0	0	3117
3.2	57456	0	0	0	0	0	0	3144
3.2	57600	0	0	0	0	0	0	3303
3.2	57744	0	0	0	0	0	0	3267
3.2	57888	0	0	0	0	0	0	3240
3.2	58032	0	0	0	0	0	0	3252
3.2	58176	0	0	0	0	0	0	3150
3.2	58320	0	0	0	0	0	0	3126
3.2	58464	0	0	0	0	0	0	3162
3.2	58608	0	0	0	0	0	0	3075
3.2	58752	0	0	0	0	0	0	3015
3.2	58896	0	0	0	0	0	0	3123
3.2	59040	0	0	0	0	0	0	2964
3.2	59184	0	0	0	0	0	0	2985
3.2	59328	0	0	0	0	0	0	2979
3.2	59472	0	0	0	0	0	0	3012
3.2	59616	0	0	0	0	0	0	3048
3.2	59760	0	0	0	0	0	0	3096
3.2	59904	0	0	0	0	0	0	3036
3.2	60048	0	0	0	0	0	0	3111
3.2	60192	0	0	0	0	0	0	3150
3.2	60336	0	0	0	0	0	0	3096
3.2	60480	0	0	0	0	0	0	3159
3.2	60624	0	0	0	0	0	0	3057
3.2	60768	0	0	0	0	0	0	3171
3.2	60912	0	0	0	0	0	0	3246
3.2	61056	0	0	0	0	0	0	3198
3.2	61200	0	0	0	0	0	0	3123
3.2	61344	0	0	0	0	0	0	3087
3.2	61488	0	0	0	0	0	0	3024
3.2	61632	0	0	0	0	0	0	3144
3.2	61776	0	0	0	0	0	0	3204
3.2	61920	0	0	0	0	0	0	3294
3.2	62064	0	0	0	0	0	0	3372
3.2	62208	0	0	0	0	0	0	3330
3.2	62352	0	0	0	0	0	0	3312
3.2	62496	0	0	0	0	0	0	3180
3.2	62640	0	0	0	0	0	0	3087
3.2	62784	0	0	0	0	0	0	3117
3.2	62928	0	0	0	0	0	0	3219
3.2	63072	0	0	0	0	0	0	3285
3.2	63216	0	0	0	0	0	0	3258
3.2	63360	0	0	0	0	0	0	3198
3.2	63504	0	0	0	0	0	0	3231
3.2	63648	0	0	0	0	0	0	3324
3.2	63792	0	0	0	0	0	0	3300
3.2	63936	0	0	0	0	0	0	3141
3.2	64080	0	0	0	0	0	0	3069
3.2	64224	0	0	0	0	0	0	3033
3.2	64368	0	0	0	0	0	0	3111
3.2	64512	0	0	0	0	0	0	3273
3.2	64656	0	0	0	0	0	0	3288
3.2	64800	0	0	0	0	0	0	3216
3.2	64944	0	0	0	0	0	0	3009
3.2	65088	0	0	0	0	0	0	2961
3.2	65232	0	0	0	0	0	0	3015
3.2	65376	0	0	0	0	0	0	3111
3.2	65520	0	0	0	0	0	0	3120
3.2	65664	0	0	0	0	0	0	3156
3.2	65808	0	0	0	0	0	0	3021
3.2	65952	0	0	0	0	0	0	3057
3.2	66096	0	0	0	0	0	0	3051
3.2	66240	0	0	0	0	0	0	3099
3.2	66384	0	0	0	0	0	0	3048
3.2	66528	0	0	0	0	0	0	3111
3.2	66672	0	0	0	0	0	0	3096
3.2	66816	0	0	0	0	0	0	3264
3.2	66960	0	0	0	0	0	0	3282
3.2	67104	0	0	0	0	0	0	3162
3.2	67248	0	0	0	0	0	0	3243
3.2	67392	0	0	0	0	0	0	3231
3.2	67536	0	0	0	0	0	0	3246
3.2	67680	0	0	0	0	0	0	3111
3.2	67824	0	0	0	0	0	0	3183
3.2	67968	0	0	0	0	0	0	3246
3.2	68112	0	0	0	0	0	0	3099
3.2	68256	0	0	0	0	0	0	3093
3.2	68400	0	0	0	0	0	0	3072
3.2	68544	0	0	0	0	0	0	3135
3.2	68688	0	0	0	0	0	0	3282
3.2	68832	0	0	0	0	0	0	3156
3.2	68976	0	0	0	0	0	0	3099
3.2	69120	0	0	0	0	0	0	3336
4.1	43344	0	51	0	51	51	477.521	2337
4.1	43488	0	47	0	47	47	481.438	2637
4.1	43632	0	46	0	46	46	447.476	2538
4.1	43776	0	42	0	42	42	416.469	2490
4.1	43920	0	37	0	37	37	120.179	2463
4.1	44064	0	31	0	31	31	306.281	2325
4.1	44208	0	30	0	30	30	267.284	2238
4.1	44352	0	25	0	25	25	96.1255	2184
4.1	44496	0	20	0	20	20	62.0863	2058
4.1	44640	0	14	0	14	14	45.0667	2187
4.1	44784	0	10	0	10	10	34.0392	2046
4.1	44928	0	9	0	9	9	30.0444	2016
4.1	45072	0	7	0	7	7	34.0398	2043
4.1	45216	0	3	0	3	3	0	2043
4.1	45360	0	3	0	3	3	0	2223
4.1	45504	0	0	0	0	0	0	2187
4.1	45648	0	0	0	0	0	0	2106
4.1	45792	0	0	0	0	0	0	2142
4.1	45936	0	0	0	0	0	0	2142
4.1	46080	0	0	0	0	0	0	2082
4.1	46224	0	0	0	0	0	0	2076
4.1	46368	0	0	0	0	0	0	2031
4.1	46512	0	0	0	0	0	0	2085
4.1	46656	0	0	0	0	0	0	1983
4.1	46800	0	0	0	0	0	0	2088
4.1	46944	0	0	0	0	0	0	2088
4.1	47088	0	0	0	0	0	0	1965
4.1	47232	0	0	0	0	0	0	2049
4.1	47376	0	0	0	0	0	0	2115
4.1	47520	0	0	0	0	0	0	2142
4.1	47664	0	0	0	0	0	0	2127
4.1	47808	0	0	0	0	0	0	2046
4.1	47952	0	0	0	0	0	0	2211
4.1	48096	0	0	0	0	0	0	2250
4.1	48240	0	0	0	0	0	0	2076
4.1	48384	0	0	0	0	0	0	2043
4.1	48528	0	0	0	0	0	0	2130
4.1	48672	0	0	0	0	0	0	2079
4.1	48816	0	0	0	0	0	0	2127
4.1	48960	0	0	0	0	0	0	2304
4.1	49104	0	0	0	0	0	0	2199
4.1	49248	0	0	0	0	0	0	2163
4.1	49392	0	0	0	0	0	0	2151
4.1	49536	0	0	0	0	0	0	2187
4.1	49680	0	0	0	0	0	0	2217
4.1	49824	0	0	0	0	0	0	2193
4.1	49968	0	0	0	0	0	0	2130
4.1	50112	0	0	0	0	0	0	2088
4.1	50256	0	0	0	0	0	0	2013
4.1	50400	0	0	0	0	0	0	1989
4.1	50544	0	0	0	0	0	0	2022
4.1	50688	0	0	0	0	0	0	1983
4.1	50832	0	0	0	0	0	0	2148
4.1	50976	0	0	0	0	0	0	2217
4.1	51120	0	0	0	0	0	0	2265
4.1	51264	0	0	0	0	0	0	2175
4.1	51408	0	0	0	0	0	0	2073
4.1	51552	0	0	0	0	0	0	2316
4.1	51696	0	0	0	0	0	0	2259
4.1	51840	0	0	0	0	0	0	2274
4.1	51984	0	0	0	0	0	0	2085
4.1	52128	0	0	0	0	0	0	2016
4.1	52272	0	0	0	0	0	0	2166
4.1	52416	0	0	0	0	0	0	2145
4.1	52560	0	0	0	0	0	0	2154
4.1	52704	0	0	0	0	0	0	2052
4.1	52848	0	0	0	0	0	0	2229
4.1	52992	0	0	0	0	0	0	2097
4.1	53136	0	0	0	0	0	0	2211
4.1	53280	0	0	0	0	0	0	2139
4.1	53424	0	0	0	0	0	0	2133
4.1	53568	0	0	0	0	0	0	2196
4.1	53712	0	0	0	0	0	0	2172
4.1	53856	0	0	0	0	0	0	2046
4.1	54000	0	0	0	0	0	0	2073
4.1	54144	0	0	0	0	0	0	2172
4.1	54288	0	0	0	0	0	0	2136
4.1	54432	0	0	0	0	0	0	2142
4.1	54576	0	0	0	0	0	0	2097
4.1	54720	0	0	0	0	0	0	2211
4.1	54864	0	0	0	0	0	0	2343
4.1	55008	0	0	0	0	0	0	2316
4.1	55152	0	0	0	0	0	0	2349
4.1	55296	0	0	0	0	0	0	2226
4.1	55440	0	0	0	0	0	0	2211
4.1	55584	0	0	0	0	0	0	2055
4.1	55728	0	0	0	0	0	0	2169
4.1	55872	0	0	0	0	0	0	2103
4.1	56016	0	0	0	0	0	0	2205
4.1	56160	0	0	0	0	0	0	2169
4.1	56304	0	0	0	0	0	0	2148
4.1	56448	0	0	0	0	0	0	2106
4.1	56592	0	0	0	0	0	0	2103
4.1	56736	0	0	0	0	0	0	2202
4.1	56880	0	0	0	0	0	0	2178
4.1	57024	0	0	0	0	0	0	2118
4.1	57168	0	0	0	0	0	0	2121
4.1	57312	0	0	0	0	0	0	2070
4.1	57456	0	0	0	0	0	0	2064
4.1	57600	0	0	0	0	0	0	2172
4.1	57744	0	0	0	0	0	0	2133
4.1	57888	0	0	0	0	0	0	2208
4.1	58032	0	0	0	0	0	0	2163
4.1	58176	0	0	0	0	0	0	2145
4.1	58320	0	0	0	0	0	0	1974
4.1	58464	0	0	0	0	0	0	2106
4.1	58608	0	0	0	0	0	0	2091
4.1	58752	0	0	0	0	0	0	2166
4.1	58896	0	0	0	0	0	0	2109
4.1	59040	0	0	0	0	0	0	2184
4.1	59184	0	0	0	0	0	0	2121
4.1	59328	0	0	0	0	0	0	2079
4.1	59472	0	0	0	0	0	0	2115
4.1	59616	0	0	0	0	0	0	2133
4.1	59760	0	0	0	0	0	0	2169
4.1	59904	0	0	0	0	0	0	2103
4.1	60048	0	0	0	0	0	0	2088
4.1	60192	0	0	0	0	0	0	2190
4.1	60336	0	0	0	0	0	0	2247
4.1	60480	0	0	0	0	0	0	2166
4.1	60624	0	0	0	0	0	0	1980
4.1	60768	0	0	0	0	0	0	2067
4.1	60912	0	0	0	0	0	0	2262
4.1	61056	0	0	0	0	0	0	2298
4.1	61200	0	0	0	0	0	0	2160
4.1	61344	0	0	0	0	0	0	2091
4.1	61488	0	0	0	0	0	0	2031
4.1	61632	0	0	0	0	0	0	2160
4.1	61776	0	0	0	0	0	0	2100
4.1	61920	0	0	0	0	0	0	2145
4.1	62064	0	0	0	0	0	0	2151
4.1	62208	0	0	0	0	0	0	2163
4.1	62352	0	0	0	0	0	0	2100
4.1	62496	0	0	0	0	0	0	2073
4.1	62640	0	0	0	0	0	0	2025
4.1	62784	0	0	0	0	0	0	2061
4.1	62928	0	0	0	0	0	0	2043
4.1	63072	0	0	0	0	0	0	2103
4.1	63216	0	0	0	0	0	0	2121
4.1	63360	0	0	0	0	0	0	2100
4.1	63504	0	0	0	0	0	0	2217
4.1	63648	0	0	0	0	0	0	2229
4.1	63792	0	0	0	0	0	0	2187
4.1	63936	0	0	0	0	0	0	2154
4.1	64080	0	0	0	0	0	0	2154
4.1	64224	0	0	0	0	0	0	2085
4.1	64368	0	0	0	0	0	0	2127
4.1	64512	0	0	0	0	0	0	2142
4.1	64656	0	0	0	0	0	0	2091
4.1	64800	0	0	0	0	0	0	2181
4.1	64944	0	0	0	0	0	0	2169
4.1	65088	0	0	0	0	0	0	2097
4.1	65232	0	0	0	0	0	0	2103
4.1	65376	0	0	0	0	0	0	2157
4.1	65520	0	0	0	0	0	0	2118
4.1	65664	0	0	0	0	0	0	2097
4.1	65808	0	0	0	0	0	0	2034
4.1	65952	0	0	0	0	0	0	2061
4.1	66096	0	0	0	0	0	0	2109
4.1	66240	0	0	0	0	0	0	2064
4.1	66384	0	0	0	0	0	0	2079
4.1	66528	0	0	0	0	0	0	2070
4.1	66672	0	0	0	0	0	0	2031
4.1	66816	0	0	0	0	0	0	2091
4.1	66960	0	0	0	0	0	0	2067
4.1	67104	0	0	0	0	0	0	2058
4.1	67248	0	0	0	0	0	0	2001
4.1	67392	0	0	0	0	0	0	2019
4.1	67536	0	0	0	0	0	0	2082
4.1	67680	0	0	0	0	0	0	2040
4.1	67824	0	0	0	0	0	0	2181
4.1	67968	0	0	0	0	0	0	2091
4.1	68112	0	0	0	0	0	0	2055
4.1	68256	0	0	0	0	0	0	2103
4.1	68400	0	0	0	0	0	0	2136
4.1	68544	0	0	0	0	0	0	2202
4.1	68688	0	0	0	0	0	0	2220
4.1	68832	0	0	0	0	0	0	2199
4.1	68976	0	0	0	0	0	0	2214
4.1	69120	0	0	0	0	0	0	2130
4.2	43344	0	29	0	29	29	153.272	1992
4.2	43488	0	28	0	28	28	82.1495	1968
4.2	43632	0	25	0	25	25	56.097	1929
4.2	43776	0	21	0	21	21	109.151	1971
4.2	43920	0	20	0	20	20	147.275	2025
4.2	44064	0	15	0	15	15	45.0667	2049
4.2	44208	0	11	0	11	11	15.0222	2142
4.2	44352	0	8	0	8	8	49.0614	1947
4.2	44496	0	6	0	6	6	15.0222	1962
4.2	44640	0	5	0	5	5	39.0769	2019
4.2	44784	0	4	0	4	4	15.0222	2013
4.2	44928	0	2	0	2	2	13.0256	1971
4.2	45072	0	2	0	2	2	15.0222	1923
4.2	45216	0	2	0	2	2	15.0222	2097
4.2	45360	0	2	0	2	2	15.0222	2016
4.2	45504	0	0	0	0	0	0	1941
4.2	45648	0	0	0	0	0	0	1788
4.2	45792	0	0	0	0	0	0	1899
4.2	45936	0	0	0	0	0	0	1860
4.2	46080	0	0	0	0	0	0	1956
4.2	46224	0	0	0	0	0	0	1959
4.2	46368	0	0	0	0	0	0	1923
4.2	46512	0	0	0	0	0	0	1836
4.2	46656	0	0	0	0	0	0	1746
4.2	46800	0	0	0	0	0	0	1761
4.2	46944	0	0	0	0	0	0	1749
4.2	47088	0	0	0	0	0	0	1836
4.2	47232	0	0	0	0	0	0	1932
4.2	47376	0	0	0	0	0	0	1893
4.2	47520	0	0	0	0	0	0	1800
4.2	47664	0	0	0	0	0	0	1845
4.2	47808	0	0	0	0	0	0	1761
4.2	47952	0	0	0	0	0	0	1857
4.2	48096	0	0	0	0	0	0	1827
4.2	48240	0	0	0	0	0	0	1764
4.2	48384	0	0	0	0	0	0	1788
4.2	48528	0	0	0	0	0	0	1830
4.2	48672	0	0	0	0	0	0	1791
4.2	48816	0	0	0	0	0	0	1923
4.2	48960	0	0	0	0	0	0	1869
4.2	49104	0	0	0	0	0	0	1950
4.2	49248	0	0	0	0	0	0	1869
4.2	49392	0	0	0	0	0	0	1845
4.2	49536	0	0	0	0	0	0	1794
4.2	49680	0	0	0	0	0	0	1782
4.2	49824	0	0	0	0	0	0	1791
4.2	49968	0	0	0	0	0	0	1863
4.2	50112	0	0	0	0	0	0	1869
4.2	50256	0	0	0	0	0	0	1809
4.2	50400	0	0	0	0	0	0	1851
4.2	50544	0	0	0	0	0	0	1884
4.2	50688	0	0	0	0	0	0	1860
4.2	50832	0	0	0	0	0	0	1950
4.2	50976	0	0	0	0	0	0	1941
4.2	51120	0	0	0	0	0	0	1914
4.2	51264	0	0	0	0	0	0	1929
4.2	51408	0	0	0	0	0	0	1887
4.2	51552	0	0	0	0	0	0	1821
4.2	51696	0	0	0	0	0	0	1803
4.2	51840	0	0	0	0	0	0	1818
4.2	51984	0	0	0	0	0	0	1935
4.2	52128	0	0	0	0	0	0	1815
4.2	52272	0	0	0	0	0	0	1962
4.2	52416	0	0	0	0	0	0	1968
4.2	52560	0	0	0	0	0	0	1851
4.2	52704	0	0	0	0	0	0	1839
4.2	52848	0	0	0	0	0	0	1860
4.2	52992	0	0	0	0	0	0	1884
4.2	53136	0	0	0	0	0	0	1965
4.2	53280	0	0	0	0	0	0	2079
4.2	53424	0	0	0	0	0	0	1956
4.2	53568	0	0	0	0	0	0	1920
4.2	53712	0	0	0	0	0	0	1872
4.2	53856	0	0	0	0	0	0	1896
4.2	54000	0	0	0	0	0	0	1926
4.2	54144	0	0	0	0	0	0	1905
4.2	54288	0	0	0	0	0	0	1863
4.2	54432	0	0	0	0	0	0	1848
4.2	54576	0	0	0	0	0	0	1746
4.2	54720	0	0	0	0	0	0	1800
4.2	54864	0	0	0	0	0	0	1905
4.2	55008	0	0	0	0	0	0	1986
4.2	55152	0	0	0	0	0	0	1995
4.2	55296	0	0	0	0	0	0	1923
4.2	55440	0	0	0	0	0	0	2004
4.2	55584	0	0	0	0	0	0	1947
4.2	55728	0	0	0	0	0	0	1890
4.2	55872	0	0	0	0	0	0	1926
4.2	56016	0	0	0	0	0	0	1911
4.2	56160	0	0	0	0	0	0	1824
4.2	56304	0	0	0	0	0	0	1884
4.2	56448	0	0	0	0	0	0	1893
4.2	56592	0	0	0	0	0	0	1977
4.2	56736	0	0	0	0	0	0	1875
4.2	56880	0	0	0	0	0	0	1830
4.2	57024	0	0	0	0	0	0	1923
4.2	57168	0	0	0	0	0	0	1881
4.2	57312	0	0	0	0	0	0	1821
4.2	57456	0	0	0	0	0	0	1941
4.2	57600	0	0	0	0	0	0	1875
4.2	57744	0	0	0	0	0	0	1920
4.2	57888	0	0	0	0	0	0	1980
4.2	58032	0	0	0	0	0	0	1971
4.2	58176	0	0	0	0	0	0	1908
4.2	58320	0	0	0	0	0	0	1809
4.2	58464	0	0	0	0	0	0	1839
4.2	58608	0	0	0	0	0	0	1827
4.2	58752	0	0	0	0	0	0	1932
4.2	58896	0	0	0	0	0	0	1875
4.2	59040	0	0	0	0	0	0	1800
4.2	59184	0	0	0	0	0	0	1827
4.2	59328	0	0	0	0	0	0	1824
4.2	59472	0	0	0	0	0	0	1776
4.2	59616	0	0	0	0	0	0	1761
4.2	59760	0	0	0	0	0	0	1737
4.2	59904	0	0	0	0	0	0	1842
4.2	60048	0	0	0	0	0	0	1899
4.2	60192	0	0	0	0	0	0	1941
4.2	60336	0	0	0	0	0	0	1884
4.2	60480	0	0	0	0	0	0	1938
4.2	60624	0	0	0	0	0	0	1896
4.2	60768	0	0	0	0	0	0	1881
4.2	60912	0	0	0	0	0	0	1875
4.2	61056	0	0	0	0	0	0	1953
4.2	61200	0	0	0	0	0	0	1938
4.2	61344	0	0	0	0	0	0	1839
4.2	61488	0	0	0	0	0	0	1944
4.2	61632	0	0	0	0	0	0	2151
4.2	61776	0	0	0	0	0	0	1995
4.2	61920	0	0	0	0	0	0	1980
4.2	62064	0	0	0	0	0	0	1914
4.2	62208	0	0	0	0	0	0	1899
4.2	62352	0	0	0	0	0	0	1746
4.2	62496	0	0	0	0	0	0	1734
4.2	62640	0	0	0	0	0	0	1776
4.2	62784	0	0	0	0	0	0	1791
4.2	62928	0	0	0	0	0	0	1845
4.2	63072	0	0	0	0	0	0	1977
4.2	63216	0	0	0	0	0	0	1890
4.2	63360	0	0	0	0	0	0	1932
4.2	63504	0	0	0	0	0	0	1809
4.2	63648	0	0	0	0	0	0	1824
4.2	63792	0	0	0	0	0	0	1863
4.2	63936	0	0	0	0	0	0	1827
4.2	64080	0	0	0	0	0	0	1824
4.2	64224	0	0	0	0	0	0	1827
4.2	64368	0	0	0	0	0	0	1773
4.2	64512	0	0	0	0	0	0	1737
4.2	64656	0	0	0	0	0	0	1770
4.2	64800	0	0	0	0	0	0	1857
4.2	64944	0	0	0	0	0	0	1767
4.2	65088	0	0	0	0	0	0	1734
4.2	65232	0	0	0	0	0	0	1833
4.2	65376	0	0	0	0	0	0	1797
4.2	65520	0	0	0	0	0	0	1845
4.2	65664	0	0	0	0	0	0	1791
4.2	65808	0	0	0	0	0	0	1746
4.2	65952	0	0	0	0	0	0	1812
4.2	66096	0	0	0	0	0	0	1773
4.2	66240	0	0	0	0	0	0	1833
4.2	66384	0	0	0	0	0	0	1866
4.2	66528	0	0	0	0	0	0	1863
4.2	66672	0	0	0	0	0	0	1830
4.2	66816	0	0	0	0	0	0	1857
4.2	66960	0	0	0	0	0	0	1809
4.2	67104	0	0	0	0	0	0	1869
4.2	67248	0	0	0	0	0	0	1875
4.2	67392	0	0	0	0	0	0	1872
4.2	67536	0	0	0	0	0	0	1899
4.2	67680	0	0	0	0	0	0	1884
4.2	67824	0	0	0	0	0	0	1908
4.2	67968	0	0	0	0	0	0	1917
4.2	68112	0	0	0	0	0	0	1911
4.2	68256	0	0	0	0	0	0	2010
4.2	68400	0	0	0	0	0	0	1911
4.2	68544	0	0	0	0	0	0	1938
4.2	68688	0	0	0	0	0	0	1974
4.2	68832	0	0	0	0	0	0	1875
4.2	68976	0	0	0	0	0	0	1956
4.2	69120	0	0	0	0	0	0	1935
5.1	43344	0	66	0	66	66	1.33333	4134
5.1	43488	0	61	0	61	61	3.11111	4170
5.1	43632	0	56	0	56	56	1.33333	4173
5.1	43776	0	51	0	51	51	1.33333	4119
5.1	43920	0	45	0	45	45	1.33333	4131
5.1	44064	0	33	0	33	33	1.33333	4152
5.1	44208	0	24	0	24	24	0	4023
5.1	44352	0	22	0	22	22	0	4230
5.1	44496	0	17	0	17	17	0	3972
5.1	44640	0	10	0	10	10	0	3930
5.1	44784	0	6	0	6	6	0	3981
5.1	44928	0	2	0	2	2	0	4047
5.1	45072	0	1	0	1	1	0	4092
5.1	45216	0	0	0	0	0	0	4011
5.1	45360	0	0	0	0	0	0	3957
5.1	45504	0	0	0	0	0	0	4071
5.1	45648	0	0	0	0	0	0	4164
5.1	45792	0	0	0	0	0	0	4164
5.1	45936	0	0	0	0	0	0	4026
5.1	46080	0	0	0	0	0	0	4110
5.1	46224	0	0	0	0	0	0	3987
5.1	46368	0	0	0	0	0	0	3846
5.1	46512	0	0	0	0	0	0	4047
5.1	46656	0	0	0	0	0	0	4113
5.1	46800	0	0	0	0	0	0	4167
5.1	46944	0	0	0	0	0	0	4143
5.1	47088	0	0	0	0	0	0	4197
5.1	47232	0	0	0	0	0	0	4149
5.1	47376	0	0	0	0	0	0	4056
5.1	47520	0	0	0	0	0	0	4152
5.1	47664	0	0	0	0	0	0	4146
5.1	47808	0	0	0	0	0	0	4095
5.1	47952	0	0	0	0	0	0	4077
5.1	48096	0	0	0	0	0	0	3819
5.1	48240	0	0	0	0	0	0	3843
5.1	48384	0	0	0	0	0	0	3936
5.1	48528	0	0	0	0	0	0	3924
5.1	48672	0	0	0	0	0	0	3906
5.1	48816	0	0	0	0	0	0	3975
5.1	48960	0	0	0	0	0	0	3885
5.1	49104	0	0	0	0	0	0	3858
5.1	49248	0	0	0	0	0	0	4047
5.1	49392	0	0	0	0	0	0	4134
5.1	49536	0	0	0	0	0	0	4017
5.1	49680	0	0	0	0	0	0	4083
5.1	49824	0	0	0	0	0	0	4146
5.1	49968	0	0	0	0	0	0	4026
5.1	50112	0	0	0	0	0	0	4020
5.1	50256	0	0	0	0	0	0	4164
5.1	50400	0	0	0	0	0	0	4014
5.1	50544	0	0	0	0	0	0	3975
5.1	50688	0	0	0	0	0	0	3819
5.1	50832	0	0	0	0	0	0	3828
5.1	50976	0	0	0	0	0	0	3849
5.1	51120	0	0	0	0	0	0	3960
5.1	51264	0	0	0	0	0	0	3999
5.1	51408	0	0	0	0	0	0	3990
5.1	51552	0	0	0	0	0	0	3984
5.1	51696	0	0	0	0	0	0	4041
5.1	51840	0	0	0	0	0	0	3918
5.1	51984	0	0	0	0	0	0	3915
5.1	52128	0	0	0	0	0	0	3888
5.1	52272	0	0	0	0	0	0	3888
5.1	52416	0	0	0	0	0	0	3807
5.1	52560	0	0	0	0	0	0	3972
5.1	52704	0	0	0	0	0	0	4068
5.1	52848	0	0	0	0	0	0	4017
5.1	52992	0	0	0	0	0	0	4008
5.1	53136	0	0	0	0	0	0	4014
5.1	53280	0	0	0	0	0	0	3999
5.1	53424	0	0	0	0	0	0	3819
5.1	53568	0	0	0	0	0	0	3822
5.1	53712	0	0	0	0	0	0	3909
5.1	53856	0	0	0	0	0	0	3765
5.1	54000	0	0	0	0	0	0	3879
5.1	54144	0	0	0	0	0	0	3858
5.1	54288	0	0	0	0	0	0	4017
5.1	54432	0	0	0	0	0	0	4155
5.1	54576	0	0	0	0	0	0	4086
5.1	54720	0	0	0	0	0	0	4053
5.1	54864	0	0	0	0	0	0	4122
5.1	55008	0	0	0	0	0	0	4146
5.1	55152	0	0	0	0	0	0	4056
5.1	55296	0	0	0	0	0	0	3954
5.1	55440	0	0	0	0	0	0	4062
5.1	55584	0	0	0	0	0	0	4122
5.1	55728	0	0	0	0	0	0	4071
5.1	55872	0	0	0	0	0	0	4062
5.1	56016	0	0	0	0	0	0	3996
5.1	56160	0	0	0	0	0	0	3915
5.1	56304	0	0	0	0	0	0	3924
5.1	56448	0	0	0	0	0	0	3858
5.1	56592	0	0	0	0	0	0	3999
5.1	56736	0	0	0	0	0	0	3927
5.1	56880	0	0	0	0	0	0	4149
5.1	57024	0	0	0	0	0	0	4047
5.1	57168	0	0	0	0	0	0	4026
5.1	57312	0	0	0	0	0	0	3975
5.1	57456	0	0	0	0	0	0	3960
5.1	57600	0	0	0	0	0	0	4029
5.1	57744	0	0	0	0	0	0	4056
5.1	57888	0	0	0	0	0	0	4050
5.1	58032	0	0	0	0	0	0	4131
5.1	58176	0	0	0	0	0	0	4005
5.1	58320	0	0	0	0	0	0	3966
5.1	58464	0	0	0	0	0	0	4176
5.1	58608	0	0	0	0	0	0	4149
5.1	58752	0	0	0	0	0	0	4116
5.1	58896	0	0	0	0	0	0	4146
5.1	59040	0	0	0	0	0	0	3963
5.1	59184	0	0	0	0	0	0	4080
5.1	59328	0	0	0	0	0	0	4227
5.1	59472	0	0	0	0	0	0	4068
5.1	59616	0	0	0	0	0	0	3987
5.1	59760	0	0	0	0	0	0	3966
5.1	59904	0	0	0	0	0	0	4056
5.1	60048	0	0	0	0	0	0	3927
5.1	60192	0	0	0	0	0	0	4029
5.1	60336	0	0	0	0	0	0	4041
5.1	60480	0	0	0	0	0	0	4062
5.1	60624	0	0	0	0	0	0	4260
5.1	60768	0	0	0	0	0	0	4311
5.1	60912	0	0	0	0	0	0	4152
5.1	61056	0	0	0	0	0	0	3900
5.1	61200	0	0	0	0	0	0	4050
5.1	61344	0	0	0	0	0	0	4182
5.1	61488	0	0	0	0	0	0	4119
5.1	61632	0	0	0	0	0	0	4122
5.1	61776	0	0	0	0	0	0	4077
5.1	61920	0	0	0	0	0	0	4026
5.1	62064	0	0	0	0	0	0	3936
5.1	62208	0	0	0	0	0	0	4092
5.1	62352	0	0	0	0	0	0	4035
5.1	62496	0	0	0	0	0	0	4071
5.1	62640	0	0	0	0	0	0	4041
5.1	62784	0	0	0	0	0	0	4005
5.1	62928	0	0	0	0	0	0	4119
5.1	63072	0	0	0	0	0	0	4128
5.1	63216	0	0	0	0	0	0	4008
5.1	63360	0	0	0	0	0	0	3879
5.1	63504	0	0	0	0	0	0	3816
5.1	63648	0	0	0	0	0	0	3816
5.1	63792	0	0	0	0	0	0	3918
5.1	63936	0	0	0	0	0	0	3957
5.1	64080	0	0	0	0	0	0	4104
5.1	64224	0	0	0	0	0	0	4077
5.1	64368	0	0	0	0	0	0	3978
5.1	64512	0	0	0	0	0	0	3846
5.1	64656	0	0	0	0	0	0	3984
5.1	64800	0	0	0	0	0	0	3993
5.1	64944	0	0	0	0	0	0	3903
5.1	65088	0	0	0	0	0	0	3999
5.1	65232	0	0	0	0	0	0	4026
5.1	65376	0	0	0	0	0	0	3966
5.1	65520	0	0	0	0	0	0	3918
5.1	65664	0	0	0	0	0	0	4014
5.1	65808	0	0	0	0	0	0	3900
5.1	65952	0	0	0	0	0	0	3912
5.1	66096	0	0	0	0	0	0	3987
5.1	66240	0	0	0	0	0	0	3912
5.1	66384	0	0	0	0	0	0	4221
5.1	66528	0	0	0	0	0	0	4185
5.1	66672	0	0	0	0	0	0	4194
5.1	66816	0	0	0	0	0	0	4065
5.1	66960	0	0	0	0	0	0	4071
5.1	67104	0	0	0	0	0	0	4074
5.1	67248	0	0	0	0	0	0	3960
5.1	67392	0	0	0	0	0	0	3966
5.1	67536	0	0	0	0	0	0	4074
5.1	67680	0	0	0	0	0	0	3975
5.1	67824	0	0	0	0	0	0	3990
5.1	67968	0	0	0	0	0	0	4089
5.1	68112	0	0	0	0	0	0	4095
5.1	68256	0	0	0	0	0	0	4098
5.1	68400	0	0	0	0	0	0	4077
5.1	68544	0	0	0	0	0	0	4002
5.1	68688	0	0	0	0	0	0	3885
5.1	68832	0	0	0	0	0	0	3963
5.1	68976	0	0	0	0	0	0	4131
5.1	69120	0	0	0	0	0	0	4152
6.3	43344	521	2680	31	2649	3201	57627.8	12664
6.3	43488	361	2695	37	2658	3056	51814.3	12055
6.3	43632	273	2631	16	2615	2904	46825.4	11976
6.3	43776	247	2605	11	2594	2852	45218.3	11653
6.3	43920	188	2575	7	2568	2763	40927.8	11221
6.3	44064	142	2531	3	2528	2673	37742.2	10511
6.3	44208	166	2479	3	2476	2645	37899	10264
6.3	44352	136	2446	10	2436	2582	36803.1	10292
6.3	44496	132	2410	1	2409	2542	36562.8	9788
6.3	44640	133	2360	0	2360	2493	35848	9508
6.3	44784	121	2320	0	2320	2441	34350.8	9721
6.3	44928	122	2281	2	2279	2403	34846.3	9968
6.3	45072	106	2250	0	2250	2356	33507.3	9858
6.3	45216	113	2222	3	2219	2335	33201.6	9666
6.3	45360	62	2177	1	2176	2239	30399.3	9421
6.3	45504	55	2144	0	2144	2199	29925	9587
6.3	45648	56	2115	0	2115	2171	29770.1	9443
6.3	45792	59	2074	1	2073	2133	29465.7	9309
6.3	45936	71	2028	0	2028	2099	29078.3	9255
6.3	46080	67	1997	6	1991	2064	28384.2	9328
6.3	46224	74	1961	6	1955	2035	27660.7	9332
6.3	46368	77	1933	0	1933	2010	27498.4	9307
6.3	46512	55	1905	10	1895	1960	26441.7	9450
6.3	46656	81	1877	0	1877	1958	27255.3	9823
6.3	46800	51	1828	0	1828	1879	25361.8	10121
6.3	46944	48	1797	1	1796	1845	24877.8	10043
6.3	47088	40	1747	0	1747	1787	23440	10002
6.3	47232	37	1700	0	1700	1737	22463.3	9847
6.3	47376	40	1652	0	1652	1692	21682.1	9537
6.3	47520	54	1610	0	1610	1664	21490.1	9564
6.3	47664	35	1580	1	1579	1615	21056.5	9563
6.3	47808	19	1540	0	1540	1559	19902.8	9990
6.3	47952	17	1501	0	1501	1518	18866.9	10010
6.3	48096	16	1466	0	1466	1482	18232.7	9684
6.3	48240	11	1434	0	1434	1445	17366	9672
6.3	48384	11	1402	0	1402	1413	16917.5	9500
6.3	48528	8	1359	0	1359	1367	16167.9	9477
6.3	48672	11	1321	0	1321	1332	15459	9715
6.3	48816	5	1289	0	1289	1294	14663.9	9566
6.3	48960	5	1258	0	1258	1263	14238.5	9576
6.3	49104	3	1223	0	1223	1226	13524.9	9647
6.3	49248	6	1192	0	1192	1198	13067.8	9677
6.3	49392	2	1159	0	1159	1161	12366.5	9644
6.3	49536	2	1126	0	1126	1128	11969.4	9598
6.3	49680	0	1098	0	1098	1098	11513.3	9540
6.3	49824	0	1061	0	1061	1061	11057.6	9498
6.3	49968	0	1025	0	1025	1025	10612.3	9525
6.3	50112	0	979	0	979	979	10021.9	9642
6.3	50256	0	945	0	945	945	9627.47	9714
6.3	50400	0	902	0	902	902	9213.94	9621
6.3	50544	0	869	0	869	869	8751.75	9795
6.3	50688	0	828	0	828	828	8225.99	9684
6.3	50832	0	798	0	798	798	7935.28	9426
6.3	50976	0	765	0	765	765	7452.38	9639
6.3	51120	0	725	0	725	725	7174.35	9870
6.3	51264	0	688	0	688	688	6674.86	9663
6.3	51408	0	665	0	665	665	6385.77	9483
6.3	51552	0	636	0	636	636	6096.53	9618
6.3	51696	0	609	0	609	609	5912.26	9930
6.3	51840	0	580	0	580	580	5501.28	9999
6.3	51984	0	553	0	553	553	4972.85	10137
6.3	52128	0	524	0	524	524	4826.79	10197
6.3	52272	0	484	0	484	484	4351.15	10167
6.3	52416	0	443	0	443	443	3796.93	10032
6.3	52560	0	388	0	388	388	3229.61	9912
6.3	52704	0	359	0	359	359	2824.26	9945
6.3	52848	0	323	0	323	323	2457.66	9867
6.3	52992	0	298	0	298	298	2201.4	9618
6.3	53136	0	277	0	277	277	2026.15	9669
6.3	53280	0	244	0	244	244	1838.98	9627
6.3	53424	0	215	0	215	215	1404.77	9582
6.3	53568	0	190	0	190	190	1114.51	9915
6.3	53712	0	166	0	166	166	926.279	10044
6.3	53856	0	135	0	135	135	734.079	10029
6.3	54000	0	119	0	119	119	515.922	10206
6.3	54144	0	97	0	97	97	398.693	10221
6.3	54288	0	81	0	81	81	288.529	10116
6.3	54432	0	60	0	60	60	166.322	9915
6.3	54576	0	41	0	41	41	98.2231	10020
6.3	54720	0	32	0	32	32	80.0898	9888
6.3	54864	0	26	0	26	26	36.0494	10059
6.3	55008	0	21	0	21	21	27.0123	9861
6.3	55152	0	14	0	14	14	0	9846
6.3	55296	0	10	0	10	10	0	10005
6.3	55440	0	5	0	5	5	0	9669
6.3	55584	0	3	0	3	3	0	9594
6.3	55728	0	1	0	1	1	0	9582
6.3	55872	0	1	0	1	1	0	9561
6.3	56016	0	0	0	0	0	0	9768
6.3	56160	0	0	0	0	0	0	9870
6.3	56304	0	0	0	0	0	0	9780
6.3	56448	0	0	0	0	0	0	9819
6.3	56592	0	0	0	0	0	0	9765
6.3	56736	0	0	0	0	0	0	9825
6.3	56880	0	0	0	0	0	0	9750
6.3	57024	0	0	0	0	0	0	9369
6.3	57168	0	0	0	0	0	0	9603
6.3	57312	0	0	0	0	0	0	10158
6.3	57456	0	0	0	0	0	0	9831
6.3	57600	0	0	0	0	0	0	9642
6.3	57744	0	0	0	0	0	0	9702
6.3	57888	0	0	0	0	0	0	9480
6.3	58032	0	0	0	0	0	0	9636
6.3	58176	0	0	0	0	0	0	9693
6.3	58320	0	0	0	0	0	0	9618
6.3	58464	0	0	0	0	0	0	9834
6.3	58608	0	0	0	0	0	0	9780
6.3	58752	0	0	0	0	0	0	9984
6.3	58896	0	0	0	0	0	0	9918
6.3	59040	0	0	0	0	0	0	9606
6.3	59184	0	0	0	0	0	0	9639
6.3	59328	0	0	0	0	0	0	9699
6.3	59472	0	0	0	0	0	0	9738
6.3	59616	0	0	0	0	0	0	9714
6.3	59760	0	0	0	0	0	0	9759
6.3	59904	0	0	0	0	0	0	9813
6.3	60048	0	0	0	0	0	0	9567
6.3	60192	0	0	0	0	0	0	9774
6.3	60336	0	0	0	0	0	0	9864
6.3	60480	0	0	0	0	0	0	9699
6.3	60624	0	0	0	0	0	0	9759
6.3	60768	0	0	0	0	0	0	9876
6.3	60912	0	0	0	0	0	0	9798
6.3	61056	0	0	0	0	0	0	9642
6.3	61200	0	0	0	0	0	0	9927
6.3	61344	0	0	0	0	0	0	9891
6.3	61488	0	0	0	0	0	0	10068
6.3	61632	0	0	0	0	0	0	9729
6.3	61776	0	0	0	0	0	0	9726
6.3	61920	0	0	0	0	0	0	10062
6.3	62064	0	0	0	0	0	0	10218
6.3	62208	0	0	0	0	0	0	9708
6.3	62352	0	0	0	0	0	0	9891
6.3	62496	0	0	0	0	0	0	10050
6.3	62640	0	0	0	0	0	0	9762
6.3	62784	0	0	0	0	0	0	9807
6.3	62928	0	0	0	0	0	0	10002
6.3	63072	0	0	0	0	0	0	9621
6.3	63216	0	0	0	0	0	0	9684
6.3	63360	0	0	0	0	0	0	9645
6.3	63504	0	0	0	0	0	0	9957
6.3	63648	0	0	0	0	0	0	9852
6.3	63792	0	0	0	0	0	0	9660
6.3	63936	0	0	0	0	0	0	9633
6.3	64080	0	0	0	0	0	0	9825
6.3	64224	0	0	0	0	0	0	9678
6.3	64368	0	0	0	0	0	0	9450
6.3	64512	0	0	0	0	0	0	9525
6.3	64656	0	0	0	0	0	0	9567
6.3	64800	0	0	0	0	0	0	9669
6.3	64944	0	0	0	0	0	0	9426
6.3	65088	0	0	0	0	0	0	9756
6.3	65232	0	0	0	0	0	0	9957
6.3	65376	0	0	0	0	0	0	9744
6.3	65520	0	0	0	0	0	0	9648
6.3	65664	0	0	0	0	0	0	9621
6.3	65808	0	0	0	0	0	0	9675
6.3	65952	0	0	0	0	0	0	9726
6.3	66096	0	0	0	0	0	0	9843
6.3	66240	0	0	0	0	0	0	9810
6.3	66384	0	0	0	0	0	0	9555
6.3	66528	0	0	0	0	0	0	9627
6.3	66672	0	0	0	0	0	0	9633
6.3	66816	0	0	0	0	0	0	9801
6.3	66960	0	0	0	0	0	0	9753
6.3	67104	0	0	0	0	0	0	9834
6.3	67248	0	0	0	0	0	0	9867
6.3	67392	0	0	0	0	0	0	9783
6.3	67536	0	0	0	0	0	0	9939
6.3	67680	0	0	0	0	0	0	9921
6.3	67824	0	0	0	0	0	0	9765
6.3	67968	0	0	0	0	0	0	9705
6.3	68112	0	0	0	0	0	0	9600
6.3	68256	0	0	0	0	0	0	9870
6.3	68400	0	0	0	0	0	0	9690
6.3	68544	0	0	0	0	0	0	9699
6.3	68688	0	0	0	0	0	0	9726
6.3	68832	0	0	0	0	0	0	9645
6.3	68976	0	0	0	0	0	0	9747
6.3	69120	0	0	0	0	0	0	9732
7.3	43344	0	33	0	33	33	299.709	1041
7.3	43488	0	30	0	30	30	262.627	1140
7.3	43632	0	29	0	29	29	258.636	1152
7.3	43776	0	23	0	23	23	232.471	1173
7.3	43920	0	18	0	18	18	166.402	1209
7.3	44064	0	16	0	16	16	144.339	1038
7.3	44208	0	9	0	9	9	70.1737	1047
7.3	44352	0	4	0	4	4	37.0816	1116
7.3	44496	0	1	0	1	1	13.0256	1092
7.3	44640	0	1	0	1	1	11.0303	1167
7.3	44784	0	0	0	0	0	0	1128
7.3	44928	0	0	0	0	0	0	1080
7.3	45072	0	0	0	0	0	0	1080
7.3	45216	0	0	0	0	0	0	1104
7.3	45360	0	0	0	0	0	0	1065
7.3	45504	0	0	0	0	0	0	1011
7.3	45648	0	0	0	0	0	0	1059
7.3	45792	0	0	0	0	0	0	1155
7.3	45936	0	0	0	0	0	0	1053
7.3	46080	0	0	0	0	0	0	1104
7.3	46224	0	0	0	0	0	0	1119
7.3	46368	0	0	0	0	0	0	1110
7.3	46512	0	0	0	0	0	0	1134
7.3	46656	0	0	0	0	0	0	1164
7.3	46800	0	0	0	0	0	0	1158
7.3	46944	0	0	0	0	0	0	1152
7.3	47088	0	0	0	0	0	0	1128
7.3	47232	0	0	0	0	0	0	1146
7.3	47376	0	0	0	0	0	0	1194
7.3	47520	0	0	0	0	0	0	1143
7.3	47664	0	0	0	0	0	0	1035
7.3	47808	0	0	0	0	0	0	1092
7.3	47952	0	0	0	0	0	0	1065
7.3	48096	0	0	0	0	0	0	1086
7.3	48240	0	0	0	0	0	0	1131
7.3	48384	0	0	0	0	0	0	1173
7.3	48528	0	0	0	0	0	0	1158
7.3	48672	0	0	0	0	0	0	1212
7.3	48816	0	0	0	0	0	0	1221
7.3	48960	0	0	0	0	0	0	1128
7.3	49104	0	0	0	0	0	0	1068
7.3	49248	0	0	0	0	0	0	1113
7.3	49392	0	0	0	0	0	0	1014
7.3	49536	0	0	0	0	0	0	1179
7.3	49680	0	0	0	0	0	0	1098
7.3	49824	0	0	0	0	0	0	1083
7.3	49968	0	0	0	0	0	0	1080
7.3	50112	0	0	0	0	0	0	1053
7.3	50256	0	0	0	0	0	0	1200
7.3	50400	0	0	0	0	0	0	1125
7.3	50544	0	0	0	0	0	0	1113
7.3	50688	0	0	0	0	0	0	1155
7.3	50832	0	0	0	0	0	0	1095
7.3	50976	0	0	0	0	0	0	1119
7.3	51120	0	0	0	0	0	0	1257
7.3	51264	0	0	0	0	0	0	1206
7.3	51408	0	0	0	0	0	0	1086
7.3	51552	0	0	0	0	0	0	1032
7.3	51696	0	0	0	0	0	0	1011
7.3	51840	0	0	0	0	0	0	1044
7.3	51984	0	0	0	0	0	0	1086
7.3	52128	0	0	0	0	0	0	1041
7.3	52272	0	0	0	0	0	0	1074
7.3	52416	0	0	0	0	0	0	1089
7.3	52560	0	0	0	0	0	0	1122
7.3	52704	0	0	0	0	0	0	1197
7.3	52848	0	0	0	0	0	0	1137
7.3	52992	0	0	0	0	0	0	1146
7.3	53136	0	0	0	0	0	0	1191
7.3	53280	0	0	0	0	0	0	1161
7.3	53424	0	0	0	0	0	0	1122
7.3	53568	0	0	0	0	0	0	1191
7.3	53712	0	0	0	0	0	0	1197
7.3	53856	0	0	0	0	0	0	1128
7.3	54000	0	0	0	0	0	0	1140
7.3	54144	0	0	0	0	0	0	1197
7.3	54288	0	0	0	0	0	0	1110
7.3	54432	0	0	0	0	0	0	1218
7.3	54576	0	0	0	0	0	0	1176
7.3	54720	0	0	0	0	0	0	1206
7.3	54864	0	0	0	0	0	0	1131
7.3	55008	0	0	0	0	0	0	1119
7.3	55152	0	0	0	0	0	0	1116
7.3	55296	0	0	0	0	0	0	1134
7.3	55440	0	0	0	0	0	0	1263
7.3	55584	0	0	0	0	0	0	1128
7.3	55728	0	0	0	0	0	0	1155
7.3	55872	0	0	0	0	0	0	1167
7.3	56016	0	0	0	0	0	0	1149
7.3	56160	0	0	0	0	0	0	1128
7.3	56304	0	0	0	0	0	0	1152
7.3	56448	0	0	0	0	0	0	1170
7.3	56592	0	0	0	0	0	0	1152
7.3	56736	0	0	0	0	0	0	1173
7.3	56880	0	0	0	0	0	0	1113
7.3	57024	0	0	0	0	0	0	1194
7.3	57168	0	0	0	0	0	0	1077
7.3	57312	0	0	0	0	0	0	1110
7.3	57456	0	0	0	0	0	0	1068
7.3	57600	0	0	0	0	0	0	1137
7.3	57744	0	0	0	0	0	0	1089
7.3	57888	0	0	0	0	0	0	1050
7.3	58032	0	0	0	0	0	0	1029
7.3	58176	0	0	0	0	0	0	1179
7.3	58320	0	0	0	0	0	0	1128
7.3	58464	0	0	0	0	0	0	1125
7.3	58608	0	0	0	0	0	0	1137
7.3	58752	0	0	0	0	0	0	1134
7.3	58896	0	0	0	0	0	0	1176
7.3	59040	0	0	0	0	0	0	1158
7.3	59184	0	0	0	0	0	0	1167
7.3	59328	0	0	0	0	0	0	1038
7.3	59472	0	0	0	0	0	0	1014
7.3	59616	0	0	0	0	0	0	1053
7.3	59760	0	0	0	0	0	0	1065
7.3	59904	0	0	0	0	0	0	1020
7.3	60048	0	0	0	0	0	0	1077
7.3	60192	0	0	0	0	0	0	1065
7.3	60336	0	0	0	0	0	0	1005
7.3	60480	0	0	0	0	0	0	1101
7.3	60624	0	0	0	0	0	0	1050
7.3	60768	0	0	0	0	0	0	1083
7.3	60912	0	0	0	0	0	0	1152
7.3	61056	0	0	0	0	0	0	1077
7.3	61200	0	0	0	0	0	0	1095
7.3	61344	0	0	0	0	0	0	1182
7.3	61488	0	0	0	0	0	0	1215
7.3	61632	0	0	0	0	0	0	1128
7.3	61776	0	0	0	0	0	0	1128
7.3	61920	0	0	0	0	0	0	1080
7.3	62064	0	0	0	0	0	0	1053
7.3	62208	0	0	0	0	0	0	1113
7.3	62352	0	0	0	0	0	0	1182
7.3	62496	0	0	0	0	0	0	1134
7.3	62640	0	0	0	0	0	0	1185
7.3	62784	0	0	0	0	0	0	1125
7.3	62928	0	0	0	0	0	0	1119
7.3	63072	0	0	0	0	0	0	1098
7.3	63216	0	0	0	0	0	0	1116
7.3	63360	0	0	0	0	0	0	1128
7.3	63504	0	0	0	0	0	0	1068
7.3	63648	0	0	0	0	0	0	1107
7.3	63792	0	0	0	0	0	0	1128
7.3	63936	0	0	0	0	0	0	1155
7.3	64080	0	0	0	0	0	0	1149
7.3	64224	0	0	0	0	0	0	1128
7.3	64368	0	0	0	0	0	0	1053
7.3	64512	0	0	0	0	0	0	1110
7.3	64656	0	0	0	0	0	0	1083
7.3	64800	0	0	0	0	0	0	975
7.3	64944	0	0	0	0	0	0	1107
7.3	65088	0	0	0	0	0	0	1161
7.3	65232	0	0	0	0	0	0	1095
7.3	65376	0	0	0	0	0	0	1122
7.3	65520	0	0	0	0	0	0	1179
7.3	65664	0	0	0	0	0	0	1158
7.3	65808	0	0	0	0	0	0	1119
7.3	65952	0	0	0	0	0	0	1113
7.3	66096	0	0	0	0	0	0	1152
7.3	66240	0	0	0	0	0	0	1230
7.3	66384	0	0	0	0	0	0	1209
7.3	66528	0	0	0	0	0	0	1149
7.3	66672	0	0	0	0	0	0	1152
7.3	66816	0	0	0	0	0	0	1068
7.3	66960	0	0	0	0	0	0	1122
7.3	67104	0	0	0	0	0	0	1158
7.3	67248	0	0	0	0	0	0	1176
7.3	67392	0	0	0	0	0	0	1215
7.3	67536	0	0	0	0	0	0	1179
7.3	67680	0	0	0	0	0	0	1149
7.3	67824	0	0	0	0	0	0	1080
7.3	67968	0	0	0	0	0	0	1038
7.3	68112	0	0	0	0	0	0	1059
7.3	68256	0	0	0	0	0	0	1080
7.3	68400	0	0	0	0	0	0	1206
7.3	68544	0	0	0	0	0	0	1170
7.3	68688	0	0	0	0	0	0	1065
7.3	68832	0	0	0	0	0	0	1077
7.3	68976	0	0	0	0	0	0	1098
7.3	69120	0	0	0	0	0	0	1089
8.2	43344	0	40	0	40	40	207.368	1539
8.2	43488	0	37	0	37	37	165.346	1605
8.2	43632	0	32	0	32	32	124.27	1665
8.2	43776	0	26	0	26	26	168.29	1662
8.2	43920	0	22	0	22	22	130.259	1557
8.2	44064	0	19	0	19	19	104.208	1674
8.2	44208	0	16	0	16	16	86.1414	1584
8.2	44352	0	11	0	11	11	39.0782	1545
8.2	44496	0	9	0	9	9	41.0747	1608
8.2	44640	0	5	0	5	5	28.0479	1617
8.2	44784	0	3	0	3	3	30.0444	1584
8.2	44928	0	3	0	3	3	0	1551
8.2	45072	0	2	0	2	2	15.0222	1557
8.2	45216	0	0	0	0	0	0	1539
8.2	45360	0	0	0	0	0	0	1509
8.2	45504	0	0	0	0	0	0	1446
8.2	45648	0	0	0	0	0	0	1491
8.2	45792	0	0	0	0	0	0	1389
8.2	45936	0	0	0	0	0	0	1470
8.2	46080	0	0	0	0	0	0	1443
8.2	46224	0	0	0	0	0	0	1482
8.2	46368	0	0	0	0	0	0	1386
8.2	46512	0	0	0	0	0	0	1467
8.2	46656	0	0	0	0	0	0	1545
8.2	46800	0	0	0	0	0	0	1518
8.2	46944	0	0	0	0	0	0	1473
8.2	47088	0	0	0	0	0	0	1386
8.2	47232	0	0	0	0	0	0	1431
8.2	47376	0	0	0	0	0	0	1452
8.2	47520	0	0	0	0	0	0	1491
8.2	47664	0	0	0	0	0	0	1425
8.2	47808	0	0	0	0	0	0	1614
8.2	47952	0	0	0	0	0	0	1551
8.2	48096	0	0	0	0	0	0	1563
8.2	48240	0	0	0	0	0	0	1551
8.2	48384	0	0	0	0	0	0	1506
8.2	48528	0	0	0	0	0	0	1536
8.2	48672	0	0	0	0	0	0	1521
8.2	48816	0	0	0	0	0	0	1479
8.2	48960	0	0	0	0	0	0	1467
8.2	49104	0	0	0	0	0	0	1488
8.2	49248	0	0	0	0	0	0	1614
8.2	49392	0	0	0	0	0	0	1671
8.2	49536	0	0	0	0	0	0	1683
8.2	49680	0	0	0	0	0	0	1554
8.2	49824	0	0	0	0	0	0	1563
8.2	49968	0	0	0	0	0	0	1509
8.2	50112	0	0	0	0	0	0	1476
8.2	50256	0	0	0	0	0	0	1482
8.2	50400	0	0	0	0	0	0	1470
8.2	50544	0	0	0	0	0	0	1419
8.2	50688	0	0	0	0	0	0	1476
8.2	50832	0	0	0	0	0	0	1509
8.2	50976	0	0	0	0	0	0	1509
8.2	51120	0	0	0	0	0	0	1455
8.2	51264	0	0	0	0	0	0	1401
8.2	51408	0	0	0	0	0	0	1422
8.2	51552	0	0	0	0	0	0	1530
8.2	51696	0	0	0	0	0	0	1506
8.2	51840	0	0	0	0	0	0	1515
8.2	51984	0	0	0	0	0	0	1521
8.2	52128	0	0	0	0	0	0	1497
8.2	52272	0	0	0	0	0	0	1488
8.2	52416	0	0	0	0	0	0	1497
8.2	52560	0	0	0	0	0	0	1515
8.2	52704	0	0	0	0	0	0	1524
8.2	52848	0	0	0	0	0	0	1572
8.2	52992	0	0	0	0	0	0	1488
8.2	53136	0	0	0	0	0	0	1569
8.2	53280	0	0	0	0	0	0	1560
8.2	53424	0	0	0	0	0	0	1488
8.2	53568	0	0	0	0	0	0	1416
8.2	53712	0	0	0	0	0	0	1398
8.2	53856	0	0	0	0	0	0	1503
8.2	54000	0	0	0	0	0	0	1464
8.2	54144	0	0	0	0	0	0	1446
8.2	54288	0	0	0	0	0	0	1491
8.2	54432	0	0	0	0	0	0	1482
8.2	54576	0	0	0	0	0	0	1431
8.2	54720	0	0	0	0	0	0	1470
8.2	54864	0	0	0	0	0	0	1470
8.2	55008	0	0	0	0	0	0	1476
8.2	55152	0	0	0	0	0	0	1575
8.2	55296	0	0	0	0	0	0	1506
8.2	55440	0	0	0	0	0	0	1497
8.2	55584	0	0	0	0	0	0	1512
8.2	55728	0	0	0	0	0	0	1557
8.2	55872	0	0	0	0	0	0	1563
8.2	56016	0	0	0	0	0	0	1506
8.2	56160	0	0	0	0	0	0	1467
8.2	56304	0	0	0	0	0	0	1434
8.2	56448	0	0	0	0	0	0	1509
8.2	56592	0	0	0	0	0	0	1503
8.2	56736	0	0	0	0	0	0	1485
8.2	56880	0	0	0	0	0	0	1554
8.2	57024	0	0	0	0	0	0	1488
8.2	57168	0	0	0	0	0	0	1407
8.2	57312	0	0	0	0	0	0	1446
8.2	57456	0	0	0	0	0	0	1605
8.2	57600	0	0	0	0	0	0	1566
8.2	57744	0	0	0	0	0	0	1566
8.2	57888	0	0	0	0	0	0	1533
8.2	58032	0	0	0	0	0	0	1584
8.2	58176	0	0	0	0	0	0	1491
8.2	58320	0	0	0	0	0	0	1470
8.2	58464	0	0	0	0	0	0	1626
8.2	58608	0	0	0	0	0	0	1623
8.2	58752	0	0	0	0	0	0	1644
8.2	58896	0	0	0	0	0	0	1647
8.2	59040	0	0	0	0	0	0	1587
8.2	59184	0	0	0	0	0	0	1482
8.2	59328	0	0	0	0	0	0	1488
8.2	59472	0	0	0	0	0	0	1458
8.2	59616	0	0	0	0	0	0	1494
8.2	59760	0	0	0	0	0	0	1539
8.2	59904	0	0	0	0	0	0	1476
8.2	60048	0	0	0	0	0	0	1452
8.2	60192	0	0	0	0	0	0	1605
8.2	60336	0	0	0	0	0	0	1458
8.2	60480	0	0	0	0	0	0	1446
8.2	60624	0	0	0	0	0	0	1563
8.2	60768	0	0	0	0	0	0	1509
8.2	60912	0	0	0	0	0	0	1485
8.2	61056	0	0	0	0	0	0	1515
8.2	61200	0	0	0	0	0	0	1506
8.2	61344	0	0	0	0	0	0	1494
8.2	61488	0	0	0	0	0	0	1440
8.2	61632	0	0	0	0	0	0	1536
8.2	61776	0	0	0	0	0	0	1641
8.2	61920	0	0	0	0	0	0	1584
8.2	62064	0	0	0	0	0	0	1563
8.2	62208	0	0	0	0	0	0	1545
8.2	62352	0	0	0	0	0	0	1593
8.2	62496	0	0	0	0	0	0	1578
8.2	62640	0	0	0	0	0	0	1593
8.2	62784	0	0	0	0	0	0	1590
8.2	62928	0	0	0	0	0	0	1584
8.2	63072	0	0	0	0	0	0	1473
8.2	63216	0	0	0	0	0	0	1560
8.2	63360	0	0	0	0	0	0	1536
8.2	63504	0	0	0	0	0	0	1650
8.2	63648	0	0	0	0	0	0	1626
8.2	63792	0	0	0	0	0	0	1581
8.2	63936	0	0	0	0	0	0	1551
8.2	64080	0	0	0	0	0	0	1494
8.2	64224	0	0	0	0	0	0	1614
8.2	64368	0	0	0	0	0	0	1563
8.2	64512	0	0	0	0	0	0	1560
8.2	64656	0	0	0	0	0	0	1554
8.2	64800	0	0	0	0	0	0	1509
8.2	64944	0	0	0	0	0	0	1446
8.2	65088	0	0	0	0	0	0	1476
8.2	65232	0	0	0	0	0	0	1485
8.2	65376	0	0	0	0	0	0	1497
8.2	65520	0	0	0	0	0	0	1551
8.2	65664	0	0	0	0	0	0	1572
8.2	65808	0	0	0	0	0	0	1455
8.2	65952	0	0	0	0	0	0	1521
8.2	66096	0	0	0	0	0	0	1605
8.2	66240	0	0	0	0	0	0	1551
8.2	66384	0	0	0	0	0	0	1560
8.2	66528	0	0	0	0	0	0	1521
8.2	66672	0	0	0	0	0	0	1587
8.2	66816	0	0	0	0	0	0	1518
8.2	66960	0	0	0	0	0	0	1506
8.2	67104	0	0	0	0	0	0	1626
8.2	67248	0	0	0	0	0	0	1551
8.2	67392	0	0	0	0	0	0	1572
8.2	67536	0	0	0	0	0	0	1494
8.2	67680	0	0	0	0	0	0	1506
8.2	67824	0	0	0	0	0	0	1530
8.2	67968	0	0	0	0	0	0	1500
8.2	68112	0	0	0	0	0	0	1467
8.2	68256	0	0	0	0	0	0	1449
8.2	68400	0	0	0	0	0	0	1575
8.2	68544	0	0	0	0	0	0	1506
8.2	68688	0	0	0	0	0	0	1500
8.2	68832	0	0	0	0	0	0	1518
8.2	68976	0	0	0	0	0	0	1587
8.2	69120	0	0	0	0	0	0	1593
9.3	43344	56	226	0	226	282	5812.42	4287
9.3	43488	20	213	0	213	233	4059.04	4048
9.3	43632	5	187	0	187	192	3027.67	3625
9.3	43776	2	146	0	146	148	2327.29	3454
9.3	43920	2	123	0	123	125	1930.06	3420
9.3	44064	0	105	0	105	105	1613.94	3290
9.3	44208	0	87	0	87	87	1420.8	3281
9.3	44352	0	68	0	68	68	1065.59	3168
9.3	44496	0	51	0	51	51	727.453	3038
9.3	44640	0	39	0	39	39	569.38	3010
9.3	44784	0	25	0	25	25	354.244	2733
9.3	44928	0	17	0	17	17	274.177	2835
9.3	45072	0	7	0	7	7	113.075	2907
9.3	45216	0	6	0	6	6	92.0594	2949
9.3	45360	0	3	0	3	3	52.026	3000
9.3	45504	0	3	0	3	3	52.026	3060
9.3	45648	0	1	0	1	1	29.0115	3015
9.3	45792	0	1	0	1	1	29.0115	2907
9.3	45936	0	1	0	1	1	29.0115	2997
9.3	46080	0	1	0	1	1	31.0108	3015
9.3	46224	0	1	0	1	1	29.0115	3111
9.3	46368	0	0	0	0	0	0	3054
9.3	46512	0	0	0	0	0	0	3162
9.3	46656	0	0	0	0	0	0	3225
9.3	46800	0	0	0	0	0	0	3213
9.3	46944	0	0	0	0	0	0	3177
9.3	47088	0	0	0	0	0	0	3144
9.3	47232	0	0	0	0	0	0	3168
9.3	47376	0	0	0	0	0	0	3183
9.3	47520	0	0	0	0	0	0	3042
9.3	47664	0	0	0	0	0	0	3075
9.3	47808	0	0	0	0	0	0	3216
9.3	47952	0	0	0	0	0	0	3234
9.3	48096	0	0	0	0	0	0	3258
9.3	48240	0	0	0	0	0	0	3294
9.3	48384	0	0	0	0	0	0	3339
9.3	48528	0	0	0	0	0	0	3225
9.3	48672	0	0	0	0	0	0	3330
9.3	48816	0	0	0	0	0	0	3219
9.3	48960	0	0	0	0	0	0	3267
9.3	49104	0	0	0	0	0	0	3312
9.3	49248	0	0	0	0	0	0	3153
9.3	49392	0	0	0	0	0	0	3222
9.3	49536	0	0	0	0	0	0	3183
9.3	49680	0	0	0	0	0	0	3435
9.3	49824	0	0	0	0	0	0	3294
9.3	49968	0	0	0	0	0	0	3207
9.3	50112	0	0	0	0	0	0	3243
9.3	50256	0	0	0	0	0	0	3213
9.3	50400	0	0	0	0	0	0	3276
9.3	50544	0	0	0	0	0	0	3384
9.3	50688	0	0	0	0	0	0	3258
9.3	50832	0	0	0	0	0	0	3258
9.3	50976	0	0	0	0	0	0	3282
9.3	51120	0	0	0	0	0	0	3195
9.3	51264	0	0	0	0	0	0	3249
9.3	51408	0	0	0	0	0	0	3165
9.3	51552	0	0	0	0	0	0	3318
9.3	51696	0	0	0	0	0	0	3351
9.3	51840	0	0	0	0	0	0	3294
9.3	51984	0	0	0	0	0	0	3270
9.3	52128	0	0	0	0	0	0	3246
9.3	52272	0	0	0	0	0	0	3447
9.3	52416	0	0	0	0	0	0	3372
9.3	52560	0	0	0	0	0	0	3273
9.3	52704	0	0	0	0	0	0	3321
9.3	52848	0	0	0	0	0	0	3291
9.3	52992	0	0	0	0	0	0	3378
9.3	53136	0	0	0	0	0	0	3369
9.3	53280	0	0	0	0	0	0	3291
9.3	53424	0	0	0	0	0	0	3315
9.3	53568	0	0	0	0	0	0	3216
9.3	53712	0	0	0	0	0	0	3309
9.3	53856	0	0	0	0	0	0	3399
9.3	54000	0	0	0	0	0	0	3273
9.3	54144	0	0	0	0	0	0	3219
9.3	54288	0	0	0	0	0	0	3282
9.3	54432	0	0	0	0	0	0	3315
9.3	54576	0	0	0	0	0	0	3537
9.3	54720	0	0	0	0	0	0	3420
9.3	54864	0	0	0	0	0	0	3168
9.3	55008	0	0	0	0	0	0	3216
9.3	55152	0	0	0	0	0	0	3114
9.3	55296	0	0	0	0	0	0	3195
9.3	55440	0	0	0	0	0	0	3255
9.3	55584	0	0	0	0	0	0	3306
9.3	55728	0	0	0	0	0	0	3384
9.3	55872	0	0	0	0	0	0	3540
9.3	56016	0	0	0	0	0	0	3342
9.3	56160	0	0	0	0	0	0	3186
9.3	56304	0	0	0	0	0	0	3189
9.3	56448	0	0	0	0	0	0	3201
9.3	56592	0	0	0	0	0	0	3366
9.3	56736	0	0	0	0	0	0	3399
9.3	56880	0	0	0	0	0	0	3318
9.3	57024	0	0	0	0	0	0	3372
9.3	57168	0	0	0	0	0	0	3387
9.3	57312	0	0	0	0	0	0	3342
9.3	57456	0	0	0	0	0	0	3270
9.3	57600	0	0	0	0	0	0	3438
9.3	57744	0	0	0	0	0	0	3267
9.3	57888	0	0	0	0	0	0	3297
9.3	58032	0	0	0	0	0	0	3258
9.3	58176	0	0	0	0	0	0	3285
9.3	58320	0	0	0	0	0	0	3300
9.3	58464	0	0	0	0	0	0	3297
9.3	58608	0	0	0	0	0	0	3225
9.3	58752	0	0	0	0	0	0	3294
9.3	58896	0	0	0	0	0	0	3354
9.3	59040	0	0	0	0	0	0	3348
9.3	59184	0	0	0	0	0	0	3336
9.3	59328	0	0	0	0	0	0	3300
9.3	59472	0	0	0	0	0	0	3213
9.3	59616	0	0	0	0	0	0	3276
9.3	59760	0	0	0	0	0	0	3219
9.3	59904	0	0	0	0	0	0	3138
9.3	60048	0	0	0	0	0	0	3126
9.3	60192	0	0	0	0	0	0	3171
9.3	60336	0	0	0	0	0	0	3423
9.3	60480	0	0	0	0	0	0	3342
9.3	60624	0	0	0	0	0	0	3447
9.3	60768	0	0	0	0	0	0	3297
9.3	60912	0	0	0	0	0	0	3333
9.3	61056	0	0	0	0	0	0	3246
9.3	61200	0	0	0	0	0	0	3129
9.3	61344	0	0	0	0	0	0	3324
9.3	61488	0	0	0	0	0	0	3390
9.3	61632	0	0	0	0	0	0	3396
9.3	61776	0	0	0	0	0	0	3312
9.3	61920	0	0	0	0	0	0	3255
9.3	62064	0	0	0	0	0	0	3288
9.3	62208	0	0	0	0	0	0	3324
9.3	62352	0	0	0	0	0	0	3213
9.3	62496	0	0	0	0	0	0	3150
9.3	62640	0	0	0	0	0	0	3108
9.3	62784	0	0	0	0	0	0	3225
9.3	62928	0	0	0	0	0	0	3240
9.3	63072	0	0	0	0	0	0	3216
9.3	63216	0	0	0	0	0	0	3096
9.3	63360	0	0	0	0	0	0	2952
9.3	63504	0	0	0	0	0	0	3183
9.3	63648	0	0	0	0	0	0	3207
9.3	63792	0	0	0	0	0	0	3303
9.3	63936	0	0	0	0	0	0	3222
9.3	64080	0	0	0	0	0	0	3264
9.3	64224	0	0	0	0	0	0	3276
9.3	64368	0	0	0	0	0	0	3117
9.3	64512	0	0	0	0	0	0	3267
9.3	64656	0	0	0	0	0	0	3204
9.3	64800	0	0	0	0	0	0	3081
9.3	64944	0	0	0	0	0	0	3261
9.3	65088	0	0	0	0	0	0	3285
9.3	65232	0	0	0	0	0	0	3102
9.3	65376	0	0	0	0	0	0	3150
9.3	65520	0	0	0	0	0	0	3411
9.3	65664	0	0	0	0	0	0	3441
9.3	65808	0	0	0	0	0	0	3351
9.3	65952	0	0	0	0	0	0	3291
9.3	66096	0	0	0	0	0	0	3294
9.3	66240	0	0	0	0	0	0	3294
9.3	66384	0	0	0	0	0	0	3288
9.3	66528	0	0	0	0	0	0	3228
9.3	66672	0	0	0	0	0	0	3195
9.3	66816	0	0	0	0	0	0	3318
9.3	66960	0	0	0	0	0	0	3309
9.3	67104	0	0	0	0	0	0	3207
9.3	67248	0	0	0	0	0	0	3285
9.3	67392	0	0	0	0	0	0	3123
9.3	67536	0	0	0	0	0	0	3204
9.3	67680	0	0	0	0	0	0	3036
9.3	67824	0	0	0	0	0	0	3129
9.3	67968	0	0	0	0	0	0	3168
9.3	68112	0	0	0	0	0	0	3222
9.3	68256	0	0	0	0	0	0	3165
9.3	68400	0	0	0	0	0	0	3270
9.3	68544	0	0	0	0	0	0	3252
9.3	68688	0	0	0	0	0	0	3294
9.3	68832	0	0	0	0	0	0	3240
9.3	68976	0	0	0	0	0	0	3171
9.3	69120	0	0	0	0	0	0	3246
10.2	43344	0	62	0	62	62	307.801	1194
10.2	43488	0	60	0	60	60	329.744	1206
10.2	43632	0	54	0	54	54	346.657	1242
10.2	43776	0	53	0	53	53	316.718	1128
10.2	43920	0	52	0	52	52	305.688	1188
10.2	44064	0	48	0	48	48	321.65	1230
10.2	44208	0	43	0	43	43	294.657	1188
10.2	44352	0	38	0	38	38	255.58	1188
10.2	44496	0	30	0	30	30	216.503	1206
10.2	44640	0	24	0	24	24	184.466	1221
10.2	44784	0	22	0	22	22	166.396	1173
10.2	44928	0	20	0	20	20	155.366	1185
10.2	45072	0	17	0	17	17	142.34	1155
10.2	45216	0	12	0	12	12	105.259	1185
10.2	45360	0	6	0	6	6	57.1469	1149
10.2	45504	0	0	0	0	0	0	1227
10.2	45648	0	0	0	0	0	0	1260
10.2	45792	0	0	0	0	0	0	1233
10.2	45936	0	0	0	0	0	0	1167
10.2	46080	0	0	0	0	0	0	1158
10.2	46224	0	0	0	0	0	0	1131
10.2	46368	0	0	0	0	0	0	1149
10.2	46512	0	0	0	0	0	0	1134
10.2	46656	0	0	0	0	0	0	1179
10.2	46800	0	0	0	0	0	0	1119
10.2	46944	0	0	0	0	0	0	1170
10.2	47088	0	0	0	0	0	0	1188
10.2	47232	0	0	0	0	0	0	1110
10.2	47376	0	0	0	0	0	0	1086
10.2	47520	0	0	0	0	0	0	1020
10.2	47664	0	0	0	0	0	0	1047
10.2	47808	0	0	0	0	0	0	1104
10.2	47952	0	0	0	0	0	0	1002
10.2	48096	0	0	0	0	0	0	1086
10.2	48240	0	0	0	0	0	0	1059
10.2	48384	0	0	0	0	0	0	1047
10.2	48528	0	0	0	0	0	0	1032
10.2	48672	0	0	0	0	0	0	1137
10.2	48816	0	0	0	0	0	0	1083
10.2	48960	0	0	0	0	0	0	1107
10.2	49104	0	0	0	0	0	0	1074
10.2	49248	0	0	0	0	0	0	1134
10.2	49392	0	0	0	0	0	0	1113
10.2	49536	0	0	0	0	0	0	1128
10.2	49680	0	0	0	0	0	0	1101
10.2	49824	0	0	0	0	0	0	1140
10.2	49968	0	0	0	0	0	0	1038
10.2	50112	0	0	0	0	0	0	1095
10.2	50256	0	0	0	0	0	0	1086
10.2	50400	0	0	0	0	0	0	1056
10.2	50544	0	0	0	0	0	0	1161
10.2	50688	0	0	0	0	0	0	1101
10.2	50832	0	0	0	0	0	0	1170
10.2	50976	0	0	0	0	0	0	1170
10.2	51120	0	0	0	0	0	0	1125
10.2	51264	0	0	0	0	0	0	1098
10.2	51408	0	0	0	0	0	0	1194
10.2	51552	0	0	0	0	0	0	1263
10.2	51696	0	0	0	0	0	0	1152
10.2	51840	0	0	0	0	0	0	1137
10.2	51984	0	0	0	0	0	0	1068
10.2	52128	0	0	0	0	0	0	1095
10.2	52272	0	0	0	0	0	0	1110
10.2	52416	0	0	0	0	0	0	1116
10.2	52560	0	0	0	0	0	0	1137
10.2	52704	0	0	0	0	0	0	1128
10.2	52848	0	0	0	0	0	0	1152
10.2	52992	0	0	0	0	0	0	1161
10.2	53136	0	0	0	0	0	0	1143
10.2	53280	0	0	0	0	0	0	1176
10.2	53424	0	0	0	0	0	0	1098
10.2	53568	0	0	0	0	0	0	1086
10.2	53712	0	0	0	0	0	0	1152
10.2	53856	0	0	0	0	0	0	1086
10.2	54000	0	0	0	0	0	0	1152
10.2	54144	0	0	0	0	0	0	1098
10.2	54288	0	0	0	0	0	0	1089
10.2	54432	0	0	0	0	0	0	1113
10.2	54576	0	0	0	0	0	0	1224
10.2	54720	0	0	0	0	0	0	1173
10.2	54864	0	0	0	0	0	0	1161
10.2	55008	0	0	0	0	0	0	1110
10.2	55152	0	0	0	0	0	0	1074
10.2	55296	0	0	0	0	0	0	1173
10.2	55440	0	0	0	0	0	0	1119
10.2	55584	0	0	0	0	0	0	1107
10.2	55728	0	0	0	0	0	0	1125
10.2	55872	0	0	0	0	0	0	1155
10.2	56016	0	0	0	0	0	0	1134
10.2	56160	0	0	0	0	0	0	1077
10.2	56304	0	0	0	0	0	0	1047
10.2	56448	0	0	0	0	0	0	1080
10.2	56592	0	0	0	0	0	0	996
10.2	56736	0	0	0	0	0	0	1107
10.2	56880	0	0	0	0	0	0	1224
10.2	57024	0	0	0	0	0	0	1194
10.2	57168	0	0	0	0	0	0	1179
10.2	57312	0	0	0	0	0	0	1119
10.2	57456	0	0	0	0	0	0	1113
10.2	57600	0	0	0	0	0	0	1098
10.2	57744	0	0	0	0	0	0	1140
10.2	57888	0	0	0	0	0	0	1089
10.2	58032	0	0	0	0	0	0	1056
10.2	58176	0	0	0	0	0	0	1149
10.2	58320	0	0	0	0	0	0	1176
10.2	58464	0	0	0	0	0	0	1116
10.2	58608	0	0	0	0	0	0	1128
10.2	58752	0	0	0	0	0	0	1125
10.2	58896	0	0	0	0	0	0	1029
10.2	59040	0	0	0	0	0	0	1095
10.2	59184	0	0	0	0	0	0	1035
10.2	59328	0	0	0	0	0	0	1020
10.2	59472	0	0	0	0	0	0	1044
10.2	59616	0	0	0	0	0	0	1203
10.2	59760	0	0	0	0	0	0	1140
10.2	59904	0	0	0	0	0	0	1131
10.2	60048	0	0	0	0	0	0	1167
10.2	60192	0	0	0	0	0	0	1164
10.2	60336	0	0	0	0	0	0	1185
10.2	60480	0	0	0	0	0	0	1194
10.2	60624	0	0	0	0	0	0	1161
10.2	60768	0	0	0	0	0	0	1149
10.2	60912	0	0	0	0	0	0	1017
10.2	61056	0	0	0	0	0	0	1140
10.2	61200	0	0	0	0	0	0	1113
10.2	61344	0	0	0	0	0	0	1074
10.2	61488	0	0	0	0	0	0	1077
10.2	61632	0	0	0	0	0	0	1068
10.2	61776	0	0	0	0	0	0	1155
10.2	61920	0	0	0	0	0	0	1071
10.2	62064	0	0	0	0	0	0	1068
10.2	62208	0	0	0	0	0	0	1065
10.2	62352	0	0	0	0	0	0	1074
10.2	62496	0	0	0	0	0	0	1104
10.2	62640	0	0	0	0	0	0	1104
10.2	62784	0	0	0	0	0	0	1116
10.2	62928	0	0	0	0	0	0	1140
10.2	63072	0	0	0	0	0	0	1155
10.2	63216	0	0	0	0	0	0	1185
10.2	63360	0	0	0	0	0	0	1206
10.2	63504	0	0	0	0	0	0	1134
10.2	63648	0	0	0	0	0	0	1188
10.2	63792	0	0	0	0	0	0	1218
10.2	63936	0	0	0	0	0	0	1167
10.2	64080	0	0	0	0	0	0	1083
10.2	64224	0	0	0	0	0	0	1131
10.2	64368	0	0	0	0	0	0	1212
10.2	64512	0	0	0	0	0	0	1245
10.2	64656	0	0	0	0	0	0	1239
10.2	64800	0	0	0	0	0	0	1215
10.2	64944	0	0	0	0	0	0	1137
10.2	65088	0	0	0	0	0	0	1149
10.2	65232	0	0	0	0	0	0	1158
10.2	65376	0	0	0	0	0	0	1242
10.2	65520	0	0	0	0	0	0	1143
10.2	65664	0	0	0	0	0	0	1131
10.2	65808	0	0	0	0	0	0	1170
10.2	65952	0	0	0	0	0	0	1203
10.2	66096	0	0	0	0	0	0	1140
10.2	66240	0	0	0	0	0	0	1122
10.2	66384	0	0	0	0	0	0	1089
10.2	66528	0	0	0	0	0	0	1131
10.2	66672	0	0	0	0	0	0	1143
10.2	66816	0	0	0	0	0	0	1167
10.2	66960	0	0	0	0	0	0	1227
10.2	67104	0	0	0	0	0	0	1194
10.2	67248	0	0	0	0	0	0	1146
10.2	67392	0	0	0	0	0	0	1038
10.2	67536	0	0	0	0	0	0	1155
10.2	67680	0	0	0	0	0	0	1128
10.2	67824	0	0	0	0	0	0	1122
10.2	67968	0	0	0	0	0	0	1176
10.2	68112	0	0	0	0	0	0	1146
10.2	68256	0	0	0	0	0	0	1083
10.2	68400	0	0	0	0	0	0	1050
10.2	68544	0	0	0	0	0	0	1101
10.2	68688	0	0	0	0	0	0	1113
10.2	68832	0	0	0	0	0	0	1095
10.2	68976	0	0	0	0	0	0	1044
10.2	69120	0	0	0	0	0	0	1062
11.1	43344	0	30	0	30	30	55.1515	879
11.1	43488	0	29	0	29	29	51.165	759
11.1	43632	0	28	0	28	28	194.575	822
11.1	43776	0	26	0	26	26	42.1279	810
11.1	43920	0	22	0	22	22	27.1111	804
11.1	44064	0	21	0	21	21	22.0606	810
11.1	44208	0	17	0	17	17	0	813
11.1	44352	0	12	0	12	12	27.1111	813
11.1	44496	0	9	0	9	9	0	825
11.1	44640	0	6	0	6	6	0	876
11.1	44784	0	4	0	4	4	0	831
11.1	44928	0	4	0	4	4	0	861
11.1	45072	0	3	0	3	3	0	861
11.1	45216	0	0	0	0	0	0	894
11.1	45360	0	0	0	0	0	0	909
11.1	45504	0	0	0	0	0	0	918
11.1	45648	0	0	0	0	0	0	855
11.1	45792	0	0	0	0	0	0	909
11.1	45936	0	0	0	0	0	0	840
11.1	46080	0	0	0	0	0	0	792
11.1	46224	0	0	0	0	0	0	732
11.1	46368	0	0	0	0	0	0	702
11.1	46512	0	0	0	0	0	0	738
11.1	46656	0	0	0	0	0	0	684
11.1	46800	0	0	0	0	0	0	717
11.1	46944	0	0	0	0	0	0	786
11.1	47088	0	0	0	0	0	0	846
11.1	47232	0	0	0	0	0	0	774
11.1	47376	0	0	0	0	0	0	705
11.1	47520	0	0	0	0	0	0	741
11.1	47664	0	0	0	0	0	0	870
11.1	47808	0	0	0	0	0	0	834
11.1	47952	0	0	0	0	0	0	789
11.1	48096	0	0	0	0	0	0	765
11.1	48240	0	0	0	0	0	0	747
11.1	48384	0	0	0	0	0	0	807
11.1	48528	0	0	0	0	0	0	879
11.1	48672	0	0	0	0	0	0	789
11.1	48816	0	0	0	0	0	0	633
11.1	48960	0	0	0	0	0	0	708
11.1	49104	0	0	0	0	0	0	765
11.1	49248	0	0	0	0	0	0	753
11.1	49392	0	0	0	0	0	0	774
11.1	49536	0	0	0	0	0	0	783
11.1	49680	0	0	0	0	0	0	726
11.1	49824	0	0	0	0	0	0	741
11.1	49968	0	0	0	0	0	0	777
11.1	50112	0	0	0	0	0	0	759
11.1	50256	0	0	0	0	0	0	729
11.1	50400	0	0	0	0	0	0	759
11.1	50544	0	0	0	0	0	0	762
11.1	50688	0	0	0	0	0	0	741
11.1	50832	0	0	0	0	0	0	792
11.1	50976	0	0	0	0	0	0	744
11.1	51120	0	0	0	0	0	0	816
11.1	51264	0	0	0	0	0	0	780
11.1	51408	0	0	0	0	0	0	810
11.1	51552	0	0	0	0	0	0	792
11.1	51696	0	0	0	0	0	0	762
11.1	51840	0	0	0	0	0	0	840
11.1	51984	0	0	0	0	0	0	786
11.1	52128	0	0	0	0	0	0	924
11.1	52272	0	0	0	0	0	0	864
11.1	52416	0	0	0	0	0	0	801
11.1	52560	0	0	0	0	0	0	813
11.1	52704	0	0	0	0	0	0	870
11.1	52848	0	0	0	0	0	0	870
11.1	52992	0	0	0	0	0	0	789
11.1	53136	0	0	0	0	0	0	735
11.1	53280	0	0	0	0	0	0	753
11.1	53424	0	0	0	0	0	0	735
11.1	53568	0	0	0	0	0	0	726
11.1	53712	0	0	0	0	0	0	741
11.1	53856	0	0	0	0	0	0	822
11.1	54000	0	0	0	0	0	0	804
11.1	54144	0	0	0	0	0	0	831
11.1	54288	0	0	0	0	0	0	852
11.1	54432	0	0	0	0	0	0	885
11.1	54576	0	0	0	0	0	0	816
11.1	54720	0	0	0	0	0	0	783
11.1	54864	0	0	0	0	0	0	753
11.1	55008	0	0	0	0	0	0	825
11.1	55152	0	0	0	0	0	0	789
11.1	55296	0	0	0	0	0	0	711
11.1	55440	0	0	0	0	0	0	735
11.1	55584	0	0	0	0	0	0	801
11.1	55728	0	0	0	0	0	0	825
11.1	55872	0	0	0	0	0	0	843
11.1	56016	0	0	0	0	0	0	837
11.1	56160	0	0	0	0	0	0	867
11.1	56304	0	0	0	0	0	0	987
11.1	56448	0	0	0	0	0	0	888
11.1	56592	0	0	0	0	0	0	774
11.1	56736	0	0	0	0	0	0	756
11.1	56880	0	0	0	0	0	0	753
11.1	57024	0	0	0	0	0	0	849
11.1	57168	0	0	0	0	0	0	864
11.1	57312	0	0	0	0	0	0	849
11.1	57456	0	0	0	0	0	0	861
11.1	57600	0	0	0	0	0	0	858
11.1	57744	0	0	0	0	0	0	795
11.1	57888	0	0	0	0	0	0	867
11.1	58032	0	0	0	0	0	0	816
11.1	58176	0	0	0	0	0	0	759
11.1	58320	0	0	0	0	0	0	843
11.1	58464	0	0	0	0	0	0	915
11.1	58608	0	0	0	0	0	0	888
11.1	58752	0	0	0	0	0	0	831
11.1	58896	0	0	0	0	0	0	783
11.1	59040	0	0	0	0	0	0	804
11.1	59184	0	0	0	0	0	0	753
11.1	59328	0	0	0	0	0	0	852
11.1	59472	0	0	0	0	0	0	870
11.1	59616	0	0	0	0	0	0	849
11.1	59760	0	0	0	0	0	0	780
11.1	59904	0	0	0	0	0	0	822
11.1	60048	0	0	0	0	0	0	798
11.1	60192	0	0	0	0	0	0	828
11.1	60336	0	0	0	0	0	0	825
11.1	60480	0	0	0	0	0	0	819
11.1	60624	0	0	0	0	0	0	804
11.1	60768	0	0	0	0	0	0	876
11.1	60912	0	0	0	0	0	0	807
11.1	61056	0	0	0	0	0	0	771
11.1	61200	0	0	0	0	0	0	894
11.1	61344	0	0	0	0	0	0	888
11.1	61488	0	0	0	0	0	0	813
11.1	61632	0	0	0	0	0	0	891
11.1	61776	0	0	0	0	0	0	849
11.1	61920	0	0	0	0	0	0	819
11.1	62064	0	0	0	0	0	0	816
11.1	62208	0	0	0	0	0	0	834
11.1	62352	0	0	0	0	0	0	927
11.1	62496	0	0	0	0	0	0	858
11.1	62640	0	0	0	0	0	0	765
11.1	62784	0	0	0	0	0	0	810
11.1	62928	0	0	0	0	0	0	804
11.1	63072	0	0	0	0	0	0	798
11.1	63216	0	0	0	0	0	0	813
11.1	63360	0	0	0	0	0	0	825
11.1	63504	0	0	0	0	0	0	762
11.1	63648	0	0	0	0	0	0	783
11.1	63792	0	0	0	0	0	0	792
11.1	63936	0	0	0	0	0	0	786
11.1	64080	0	0	0	0	0	0	789
11.1	64224	0	0	0	0	0	0	789
11.1	64368	0	0	0	0	0	0	795
11.1	64512	0	0	0	0	0	0	738
11.1	64656	0	0	0	0	0	0	795
11.1	64800	0	0	0	0	0	0	813
11.1	64944	0	0	0	0	0	0	846
11.1	65088	0	0	0	0	0	0	834
11.1	65232	0	0	0	0	0	0	858
11.1	65376	0	0	0	0	0	0	858
11.1	65520	0	0	0	0	0	0	813
11.1	65664	0	0	0	0	0	0	762
11.1	65808	0	0	0	0	0	0	822
11.1	65952	0	0	0	0	0	0	861
11.1	66096	0	0	0	0	0	0	888
11.1	66240	0	0	0	0	0	0	771
11.1	66384	0	0	0	0	0	0	828
11.1	66528	0	0	0	0	0	0	822
11.1	66672	0	0	0	0	0	0	792
11.1	66816	0	0	0	0	0	0	855
11.1	66960	0	0	0	0	0	0	774
11.1	67104	0	0	0	0	0	0	831
11.1	67248	0	0	0	0	0	0	873
11.1	67392	0	0	0	0	0	0	888
11.1	67536	0	0	0	0	0	0	798
11.1	67680	0	0	0	0	0	0	813
11.1	67824	0	0	0	0	0	0	840
11.1	67968	0	0	0	0	0	0	885
11.1	68112	0	0	0	0	0	0	897
11.1	68256	0	0	0	0	0	0	867
11.1	68400	0	0	0	0	0	0	765
11.1	68544	0	0	0	0	0	0	813
11.1	68688	0	0	0	0	0	0	915
11.1	68832	0	0	0	0	0	0	936
11.1	68976	0	0	0	0	0	0	825
11.1	69120	0	0	0	0	0	0	807
12.3	43344	0	27	0	27	27	22.0606	1563
12.3	43488	0	24	0	24	24	22.0606	1659
12.3	43632	0	24	0	24	24	26.0513	1608
12.3	43776	0	18	0	18	18	22.0606	1542
12.3	43920	0	13	0	13	13	11.0303	1551
12.3	44064	0	11	0	11	11	0	1467
12.3	44208	0	9	0	9	9	0	1512
12.3	44352	0	8	0	8	8	0	1530
12.3	44496	0	5	0	5	5	0	1626
12.3	44640	0	4	0	4	4	0	1548
12.3	44784	0	3	0	3	3	0	1542
12.3	44928	0	2	0	2	2	0	1623
12.3	45072	0	1	0	1	1	0	1515
12.3	45216	0	1	0	1	1	0	1431
12.3	45360	0	1	0	1	1	0	1497
12.3	45504	0	0	0	0	0	0	1554
12.3	45648	0	0	0	0	0	0	1497
12.3	45792	0	0	0	0	0	0	1428
12.3	45936	0	0	0	0	0	0	1494
[truncated: 34,001 more rows]
