# Supplementary material for: GEODE: an in silico tool that translates in vitro to in vivo predictions of tuberculosis antibiotic combination efficacy
Source: Front Pharmacol. 2025 Oct 17;16:1639673. doi: 10.3389/fphar.2025.1639673 (PMC12575316; doi:10.3389/fphar.2025.1639673)
Supplement: Supplementary file 2 [file Supplementaryfile4.zip › simulation_data/HRZM-ANNH-mean.csv]

exp	time	Int.Mtb.	Ext.Mtb.	repExtMtb	NonReplExt.Mtb.	TotMtb.	TotMtbInGranScaledRing	TotPethot
2.2	43344	0	18	0	18	18	105.259	984
2.2	43488	0	16	0	16	16	88.2466	993
2.2	43632	0	14	0	14	14	88.2466	1125
2.2	43776	0	10	0	10	10	70.1725	1134
2.2	43920	0	6	0	6	6	61.1388	1134
2.2	44064	0	6	0	6	6	44.1233	1047
2.2	44208	0	4	0	4	4	39.0782	1059
2.2	44352	0	3	0	3	3	24.0559	1083
2.2	44496	0	3	0	3	3	22.0627	1032
2.2	44640	0	2	0	2	2	11.0303	1017
2.2	44784	0	2	0	2	2	9.03704	1059
2.2	44928	0	1	0	1	1	0	1086
2.2	45072	0	1	0	1	1	0	1083
2.2	45216	0	1	0	1	1	0	1122
2.2	45360	0	0	0	0	0	0	1164
2.2	45504	0	0	0	0	0	0	1128
2.2	45648	0	0	0	0	0	0	1098
2.2	45792	0	0	0	0	0	0	1179
2.2	45936	0	0	0	0	0	0	1170
2.2	46080	0	0	0	0	0	0	1143
2.2	46224	0	0	0	0	0	0	1092
2.2	46368	0	0	0	0	0	0	1218
2.2	46512	0	0	0	0	0	0	1068
2.2	46656	0	0	0	0	0	0	1059
2.2	46800	0	0	0	0	0	0	1011
2.2	46944	0	0	0	0	0	0	930
2.2	47088	0	0	0	0	0	0	996
2.2	47232	0	0	0	0	0	0	981
2.2	47376	0	0	0	0	0	0	1008
2.2	47520	0	0	0	0	0	0	1002
2.2	47664	0	0	0	0	0	0	981
2.2	47808	0	0	0	0	0	0	945
2.2	47952	0	0	0	0	0	0	987
2.2	48096	0	0	0	0	0	0	990
2.2	48240	0	0	0	0	0	0	954
2.2	48384	0	0	0	0	0	0	1008
2.2	48528	0	0	0	0	0	0	978
2.2	48672	0	0	0	0	0	0	972
2.2	48816	0	0	0	0	0	0	921
2.2	48960	0	0	0	0	0	0	951
2.2	49104	0	0	0	0	0	0	999
2.2	49248	0	0	0	0	0	0	1023
2.2	49392	0	0	0	0	0	0	1017
2.2	49536	0	0	0	0	0	0	999
2.2	49680	0	0	0	0	0	0	954
2.2	49824	0	0	0	0	0	0	1041
2.2	49968	0	0	0	0	0	0	975
2.2	50112	0	0	0	0	0	0	897
2.2	50256	0	0	0	0	0	0	1035
2.2	50400	0	0	0	0	0	0	1035
2.2	50544	0	0	0	0	0	0	918
2.2	50688	0	0	0	0	0	0	1005
2.2	50832	0	0	0	0	0	0	1026
2.2	50976	0	0	0	0	0	0	1017
2.2	51120	0	0	0	0	0	0	993
2.2	51264	0	0	0	0	0	0	1011
2.2	51408	0	0	0	0	0	0	1002
2.2	51552	0	0	0	0	0	0	999
2.2	51696	0	0	0	0	0	0	1068
2.2	51840	0	0	0	0	0	0	1086
2.2	51984	0	0	0	0	0	0	1071
2.2	52128	0	0	0	0	0	0	1116
2.2	52272	0	0	0	0	0	0	1104
2.2	52416	0	0	0	0	0	0	1029
2.2	52560	0	0	0	0	0	0	1038
2.2	52704	0	0	0	0	0	0	924
2.2	52848	0	0	0	0	0	0	972
2.2	52992	0	0	0	0	0	0	1023
2.2	53136	0	0	0	0	0	0	999
2.2	53280	0	0	0	0	0	0	1008
2.2	53424	0	0	0	0	0	0	1023
2.2	53568	0	0	0	0	0	0	933
2.2	53712	0	0	0	0	0	0	948
2.2	53856	0	0	0	0	0	0	1032
2.2	54000	0	0	0	0	0	0	1032
2.2	54144	0	0	0	0	0	0	1050
2.2	54288	0	0	0	0	0	0	990
2.2	54432	0	0	0	0	0	0	996
2.2	54576	0	0	0	0	0	0	1053
2.2	54720	0	0	0	0	0	0	1053
2.2	54864	0	0	0	0	0	0	1029
2.2	55008	0	0	0	0	0	0	1023
2.2	55152	0	0	0	0	0	0	993
2.2	55296	0	0	0	0	0	0	1116
2.2	55440	0	0	0	0	0	0	1017
2.2	55584	0	0	0	0	0	0	960
2.2	55728	0	0	0	0	0	0	981
2.2	55872	0	0	0	0	0	0	1080
2.2	56016	0	0	0	0	0	0	1059
2.2	56160	0	0	0	0	0	0	1062
2.2	56304	0	0	0	0	0	0	1014
2.2	56448	0	0	0	0	0	0	1026
2.2	56592	0	0	0	0	0	0	948
2.2	56736	0	0	0	0	0	0	1014
2.2	56880	0	0	0	0	0	0	1047
2.2	57024	0	0	0	0	0	0	1041
2.2	57168	0	0	0	0	0	0	990
2.2	57312	0	0	0	0	0	0	1038
2.2	57456	0	0	0	0	0	0	1026
2.2	57600	0	0	0	0	0	0	1071
2.2	57744	0	0	0	0	0	0	1110
2.2	57888	0	0	0	0	0	0	1152
2.2	58032	0	0	0	0	0	0	1059
2.2	58176	0	0	0	0	0	0	1023
2.2	58320	0	0	0	0	0	0	1044
2.2	58464	0	0	0	0	0	0	1110
2.2	58608	0	0	0	0	0	0	1056
2.2	58752	0	0	0	0	0	0	1056
2.2	58896	0	0	0	0	0	0	1110
2.2	59040	0	0	0	0	0	0	1047
2.2	59184	0	0	0	0	0	0	996
2.2	59328	0	0	0	0	0	0	1071
2.2	59472	0	0	0	0	0	0	1056
2.2	59616	0	0	0	0	0	0	1074
2.2	59760	0	0	0	0	0	0	987
2.2	59904	0	0	0	0	0	0	975
2.2	60048	0	0	0	0	0	0	1125
2.2	60192	0	0	0	0	0	0	1161
2.2	60336	0	0	0	0	0	0	1077
2.2	60480	0	0	0	0	0	0	1152
2.2	60624	0	0	0	0	0	0	1032
2.2	60768	0	0	0	0	0	0	1011
2.2	60912	0	0	0	0	0	0	1056
2.2	61056	0	0	0	0	0	0	1014
2.2	61200	0	0	0	0	0	0	969
2.2	61344	0	0	0	0	0	0	1017
2.2	61488	0	0	0	0	0	0	1149
2.2	61632	0	0	0	0	0	0	1128
2.2	61776	0	0	0	0	0	0	1044
2.2	61920	0	0	0	0	0	0	966
2.2	62064	0	0	0	0	0	0	972
2.2	62208	0	0	0	0	0	0	918
2.2	62352	0	0	0	0	0	0	930
2.2	62496	0	0	0	0	0	0	1095
2.2	62640	0	0	0	0	0	0	1101
2.2	62784	0	0	0	0	0	0	1080
2.2	62928	0	0	0	0	0	0	1203
2.2	63072	0	0	0	0	0	0	1146
2.2	63216	0	0	0	0	0	0	1134
2.2	63360	0	0	0	0	0	0	1149
2.2	63504	0	0	0	0	0	0	1092
2.2	63648	0	0	0	0	0	0	1062
2.2	63792	0	0	0	0	0	0	1053
2.2	63936	0	0	0	0	0	0	1092
2.2	64080	0	0	0	0	0	0	1056
2.2	64224	0	0	0	0	0	0	1050
2.2	64368	0	0	0	0	0	0	1062
2.2	64512	0	0	0	0	0	0	1077
2.2	64656	0	0	0	0	0	0	1056
2.2	64800	0	0	0	0	0	0	1185
2.2	64944	0	0	0	0	0	0	1149
2.2	65088	0	0	0	0	0	0	1077
2.2	65232	0	0	0	0	0	0	1044
2.2	65376	0	0	0	0	0	0	1080
2.2	65520	0	0	0	0	0	0	1098
2.2	65664	0	0	0	0	0	0	1083
2.2	65808	0	0	0	0	0	0	1170
2.2	65952	0	0	0	0	0	0	1077
2.2	66096	0	0	0	0	0	0	1053
2.2	66240	0	0	0	0	0	0	1053
2.2	66384	0	0	0	0	0	0	1167
2.2	66528	0	0	0	0	0	0	1107
2.2	66672	0	0	0	0	0	0	1029
2.2	66816	0	0	0	0	0	0	1110
2.2	66960	0	0	0	0	0	0	1185
2.2	67104	0	0	0	0	0	0	1119
2.2	67248	0	0	0	0	0	0	1143
2.2	67392	0	0	0	0	0	0	1098
2.2	67536	0	0	0	0	0	0	1047
2.2	67680	0	0	0	0	0	0	1122
2.2	67824	0	0	0	0	0	0	1053
2.2	67968	0	0	0	0	0	0	1119
2.2	68112	0	0	0	0	0	0	1149
2.2	68256	0	0	0	0	0	0	1038
2.2	68400	0	0	0	0	0	0	1023
2.2	68544	0	0	0	0	0	0	981
2.2	68688	0	0	0	0	0	0	987
2.2	68832	0	0	0	0	0	0	1119
2.2	68976	0	0	0	0	0	0	1086
2.2	69120	0	0	0	0	0	0	1083
3.2	43344	0	366	0	366	366	3135.41	3183
3.2	43488	0	350	0	350	350	2926.93	3189
3.2	43632	0	335	0	335	335	2815.97	3216
3.2	43776	0	318	0	318	318	2698.57	3198
3.2	43920	0	292	0	292	292	2466.19	3156
3.2	44064	0	277	0	277	277	2259.04	3288
3.2	44208	0	260	0	260	260	2109.42	3150
3.2	44352	0	242	0	242	242	1968.12	3129
3.2	44496	0	229	0	229	229	1866.52	3195
3.2	44640	0	205	0	205	205	1646.22	3111
3.2	44784	0	185	0	185	185	1490.1	3159
3.2	44928	0	166	0	166	166	1313.31	3123
3.2	45072	0	155	0	155	155	1220.15	3252
3.2	45216	0	131	0	131	131	1020.23	3195
3.2	45360	0	114	0	114	114	914.804	3237
3.2	45504	0	92	0	92	92	703.457	3330
3.2	45648	0	87	0	87	87	648.444	3417
3.2	45792	0	74	0	74	74	550.591	3342
3.2	45936	0	58	0	58	58	395.469	3303
3.2	46080	0	50	0	50	50	350.663	3144
3.2	46224	0	40	0	40	40	281.575	3258
3.2	46368	0	30	0	30	30	212.943	3321
3.2	46512	0	21	0	21	21	139.264	3204
3.2	46656	0	17	0	17	17	114.09	3036
3.2	46800	0	11	0	11	11	67.7291	3132
3.2	46944	0	10	0	10	10	60.6815	3216
3.2	47088	0	7	0	7	7	45.5069	3126
3.2	47232	0	2	0	2	2	12.1481	3195
3.2	47376	0	2	0	2	2	10.3704	3108
3.2	47520	0	2	0	2	2	12.1481	3249
3.2	47664	0	1	0	1	1	3.11111	3249
3.2	47808	0	1	0	1	1	3.11111	3219
3.2	47952	0	1	0	1	1	3.11111	3171
3.2	48096	0	0	0	0	0	0	3174
3.2	48240	0	0	0	0	0	0	3204
3.2	48384	0	0	0	0	0	0	3084
3.2	48528	0	0	0	0	0	0	3180
3.2	48672	0	0	0	0	0	0	3114
3.2	48816	0	0	0	0	0	0	3270
3.2	48960	0	0	0	0	0	0	3168
3.2	49104	0	0	0	0	0	0	3288
3.2	49248	0	0	0	0	0	0	3204
3.2	49392	0	0	0	0	0	0	3237
3.2	49536	0	0	0	0	0	0	3195
3.2	49680	0	0	0	0	0	0	3249
3.2	49824	0	0	0	0	0	0	3219
3.2	49968	0	0	0	0	0	0	3237
3.2	50112	0	0	0	0	0	0	3204
3.2	50256	0	0	0	0	0	0	3273
3.2	50400	0	0	0	0	0	0	3294
3.2	50544	0	0	0	0	0	0	3219
3.2	50688	0	0	0	0	0	0	3294
3.2	50832	0	0	0	0	0	0	3186
3.2	50976	0	0	0	0	0	0	3189
3.2	51120	0	0	0	0	0	0	3072
3.2	51264	0	0	0	0	0	0	3243
3.2	51408	0	0	0	0	0	0	3240
3.2	51552	0	0	0	0	0	0	3297
3.2	51696	0	0	0	0	0	0	3177
3.2	51840	0	0	0	0	0	0	3279
3.2	51984	0	0	0	0	0	0	3225
3.2	52128	0	0	0	0	0	0	3315
3.2	52272	0	0	0	0	0	0	3213
3.2	52416	0	0	0	0	0	0	3180
3.2	52560	0	0	0	0	0	0	3285
3.2	52704	0	0	0	0	0	0	3297
3.2	52848	0	0	0	0	0	0	3378
3.2	52992	0	0	0	0	0	0	3147
3.2	53136	0	0	0	0	0	0	3138
3.2	53280	0	0	0	0	0	0	3279
3.2	53424	0	0	0	0	0	0	3201
3.2	53568	0	0	0	0	0	0	3069
3.2	53712	0	0	0	0	0	0	3246
3.2	53856	0	0	0	0	0	0	3120
3.2	54000	0	0	0	0	0	0	3198
3.2	54144	0	0	0	0	0	0	3045
3.2	54288	0	0	0	0	0	0	3036
3.2	54432	0	0	0	0	0	0	3111
3.2	54576	0	0	0	0	0	0	3312
3.2	54720	0	0	0	0	0	0	3246
3.2	54864	0	0	0	0	0	0	3171
3.2	55008	0	0	0	0	0	0	3267
3.2	55152	0	0	0	0	0	0	3150
3.2	55296	0	0	0	0	0	0	3150
3.2	55440	0	0	0	0	0	0	3081
3.2	55584	0	0	0	0	0	0	3195
3.2	55728	0	0	0	0	0	0	3177
3.2	55872	0	0	0	0	0	0	3213
3.2	56016	0	0	0	0	0	0	3054
3.2	56160	0	0	0	0	0	0	2979
3.2	56304	0	0	0	0	0	0	3042
3.2	56448	0	0	0	0	0	0	2991
3.2	56592	0	0	0	0	0	0	2967
3.2	56736	0	0	0	0	0	0	3048
3.2	56880	0	0	0	0	0	0	3012
3.2	57024	0	0	0	0	0	0	3180
3.2	57168	0	0	0	0	0	0	3147
3.2	57312	0	0	0	0	0	0	3132
3.2	57456	0	0	0	0	0	0	3141
3.2	57600	0	0	0	0	0	0	3114
3.2	57744	0	0	0	0	0	0	3087
3.2	57888	0	0	0	0	0	0	3207
3.2	58032	0	0	0	0	0	0	3321
3.2	58176	0	0	0	0	0	0	3168
3.2	58320	0	0	0	0	0	0	3168
3.2	58464	0	0	0	0	0	0	3303
3.2	58608	0	0	0	0	0	0	3291
3.2	58752	0	0	0	0	0	0	3252
3.2	58896	0	0	0	0	0	0	3156
3.2	59040	0	0	0	0	0	0	3114
3.2	59184	0	0	0	0	0	0	3201
3.2	59328	0	0	0	0	0	0	3306
3.2	59472	0	0	0	0	0	0	3222
3.2	59616	0	0	0	0	0	0	3147
3.2	59760	0	0	0	0	0	0	3171
3.2	59904	0	0	0	0	0	0	3282
3.2	60048	0	0	0	0	0	0	3330
3.2	60192	0	0	0	0	0	0	3207
3.2	60336	0	0	0	0	0	0	3180
3.2	60480	0	0	0	0	0	0	3249
3.2	60624	0	0	0	0	0	0	3252
3.2	60768	0	0	0	0	0	0	3171
3.2	60912	0	0	0	0	0	0	3081
3.2	61056	0	0	0	0	0	0	3036
3.2	61200	0	0	0	0	0	0	3006
3.2	61344	0	0	0	0	0	0	3063
3.2	61488	0	0	0	0	0	0	3201
3.2	61632	0	0	0	0	0	0	3093
3.2	61776	0	0	0	0	0	0	3216
3.2	61920	0	0	0	0	0	0	3204
3.2	62064	0	0	0	0	0	0	3009
3.2	62208	0	0	0	0	0	0	3114
3.2	62352	0	0	0	0	0	0	3246
3.2	62496	0	0	0	0	0	0	3213
3.2	62640	0	0	0	0	0	0	3219
3.2	62784	0	0	0	0	0	0	3255
3.2	62928	0	0	0	0	0	0	3219
3.2	63072	0	0	0	0	0	0	3195
3.2	63216	0	0	0	0	0	0	3225
3.2	63360	0	0	0	0	0	0	3078
3.2	63504	0	0	0	0	0	0	3135
3.2	63648	0	0	0	0	0	0	3222
3.2	63792	0	0	0	0	0	0	3153
3.2	63936	0	0	0	0	0	0	3213
3.2	64080	0	0	0	0	0	0	3315
3.2	64224	0	0	0	0	0	0	3237
3.2	64368	0	0	0	0	0	0	3183
3.2	64512	0	0	0	0	0	0	3339
3.2	64656	0	0	0	0	0	0	3225
3.2	64800	0	0	0	0	0	0	3276
3.2	64944	0	0	0	0	0	0	3192
3.2	65088	0	0	0	0	0	0	3231
3.2	65232	0	0	0	0	0	0	3351
3.2	65376	0	0	0	0	0	0	3222
3.2	65520	0	0	0	0	0	0	3240
3.2	65664	0	0	0	0	0	0	3312
3.2	65808	0	0	0	0	0	0	3279
3.2	65952	0	0	0	0	0	0	3225
3.2	66096	0	0	0	0	0	0	3189
3.2	66240	0	0	0	0	0	0	3180
3.2	66384	0	0	0	0	0	0	3111
3.2	66528	0	0	0	0	0	0	3333
3.2	66672	0	0	0	0	0	0	3369
3.2	66816	0	0	0	0	0	0	3300
3.2	66960	0	0	0	0	0	0	3339
3.2	67104	0	0	0	0	0	0	3195
3.2	67248	0	0	0	0	0	0	3177
3.2	67392	0	0	0	0	0	0	3198
3.2	67536	0	0	0	0	0	0	3126
3.2	67680	0	0	0	0	0	0	3084
3.2	67824	0	0	0	0	0	0	3351
3.2	67968	0	0	0	0	0	0	3300
3.2	68112	0	0	0	0	0	0	3309
3.2	68256	0	0	0	0	0	0	3288
3.2	68400	0	0	0	0	0	0	3183
3.2	68544	0	0	0	0	0	0	3147
3.2	68688	0	0	0	0	0	0	3135
3.2	68832	0	0	0	0	0	0	3147
3.2	68976	0	0	0	0	0	0	3072
3.2	69120	0	0	0	0	0	0	3147
4.1	43344	0	51	0	51	51	477.521	2337
4.1	43488	0	47	0	47	47	481.438	2637
4.1	43632	0	46	0	46	46	447.476	2538
4.1	43776	0	42	0	42	42	416.469	2490
4.1	43920	0	37	0	37	37	120.179	2463
4.1	44064	0	31	0	31	31	191.213	2259
4.1	44208	0	23	0	23	23	73.1145	2094
4.1	44352	0	19	0	19	19	121.136	2103
4.1	44496	0	15	0	15	15	102.118	2091
4.1	44640	0	12	0	12	12	96.1274	2133
4.1	44784	0	9	0	9	9	64.085	2178
4.1	44928	0	6	0	6	6	32.0432	2124
4.1	45072	0	4	0	4	4	34.0398	2100
4.1	45216	0	4	0	4	4	34.0398	2016
4.1	45360	0	4	0	4	4	15.0222	2055
4.1	45504	0	3	0	3	3	13.0256	2037
4.1	45648	0	2	0	2	2	13.0256	2211
4.1	45792	0	2	0	2	2	13.0256	1998
4.1	45936	0	2	0	2	2	13.0256	2166
4.1	46080	0	1	0	1	1	13.0256	2118
4.1	46224	0	0	0	0	0	0	2130
4.1	46368	0	0	0	0	0	0	2157
4.1	46512	0	0	0	0	0	0	2031
4.1	46656	0	0	0	0	0	0	1983
4.1	46800	0	0	0	0	0	0	2088
4.1	46944	0	0	0	0	0	0	1992
4.1	47088	0	0	0	0	0	0	2082
4.1	47232	0	0	0	0	0	0	2055
4.1	47376	0	0	0	0	0	0	2175
4.1	47520	0	0	0	0	0	0	2115
4.1	47664	0	0	0	0	0	0	2010
4.1	47808	0	0	0	0	0	0	1971
4.1	47952	0	0	0	0	0	0	2061
4.1	48096	0	0	0	0	0	0	2250
4.1	48240	0	0	0	0	0	0	2085
4.1	48384	0	0	0	0	0	0	2061
4.1	48528	0	0	0	0	0	0	2178
4.1	48672	0	0	0	0	0	0	2178
4.1	48816	0	0	0	0	0	0	2181
4.1	48960	0	0	0	0	0	0	2205
4.1	49104	0	0	0	0	0	0	2148
4.1	49248	0	0	0	0	0	0	2235
4.1	49392	0	0	0	0	0	0	2202
4.1	49536	0	0	0	0	0	0	2061
4.1	49680	0	0	0	0	0	0	2079
4.1	49824	0	0	0	0	0	0	2034
4.1	49968	0	0	0	0	0	0	2055
4.1	50112	0	0	0	0	0	0	2031
4.1	50256	0	0	0	0	0	0	2085
4.1	50400	0	0	0	0	0	0	2085
4.1	50544	0	0	0	0	0	0	2064
4.1	50688	0	0	0	0	0	0	2091
4.1	50832	0	0	0	0	0	0	2148
4.1	50976	0	0	0	0	0	0	2199
4.1	51120	0	0	0	0	0	0	2010
4.1	51264	0	0	0	0	0	0	2043
4.1	51408	0	0	0	0	0	0	2073
4.1	51552	0	0	0	0	0	0	2214
4.1	51696	0	0	0	0	0	0	2241
4.1	51840	0	0	0	0	0	0	2061
4.1	51984	0	0	0	0	0	0	2058
4.1	52128	0	0	0	0	0	0	2163
4.1	52272	0	0	0	0	0	0	2091
4.1	52416	0	0	0	0	0	0	2226
4.1	52560	0	0	0	0	0	0	2163
4.1	52704	0	0	0	0	0	0	2253
4.1	52848	0	0	0	0	0	0	2133
4.1	52992	0	0	0	0	0	0	2172
4.1	53136	0	0	0	0	0	0	2061
4.1	53280	0	0	0	0	0	0	2205
4.1	53424	0	0	0	0	0	0	2226
4.1	53568	0	0	0	0	0	0	2121
4.1	53712	0	0	0	0	0	0	2205
4.1	53856	0	0	0	0	0	0	2244
4.1	54000	0	0	0	0	0	0	2199
4.1	54144	0	0	0	0	0	0	2229
4.1	54288	0	0	0	0	0	0	2193
4.1	54432	0	0	0	0	0	0	2193
4.1	54576	0	0	0	0	0	0	2229
4.1	54720	0	0	0	0	0	0	2193
4.1	54864	0	0	0	0	0	0	2193
4.1	55008	0	0	0	0	0	0	2178
4.1	55152	0	0	0	0	0	0	1908
4.1	55296	0	0	0	0	0	0	2121
4.1	55440	0	0	0	0	0	0	2013
4.1	55584	0	0	0	0	0	0	2091
4.1	55728	0	0	0	0	0	0	2031
4.1	55872	0	0	0	0	0	0	2043
4.1	56016	0	0	0	0	0	0	2085
4.1	56160	0	0	0	0	0	0	2163
4.1	56304	0	0	0	0	0	0	2079
4.1	56448	0	0	0	0	0	0	2121
4.1	56592	0	0	0	0	0	0	2037
4.1	56736	0	0	0	0	0	0	2097
4.1	56880	0	0	0	0	0	0	2160
4.1	57024	0	0	0	0	0	0	2058
4.1	57168	0	0	0	0	0	0	2016
4.1	57312	0	0	0	0	0	0	2052
4.1	57456	0	0	0	0	0	0	2058
4.1	57600	0	0	0	0	0	0	2112
4.1	57744	0	0	0	0	0	0	2031
4.1	57888	0	0	0	0	0	0	2187
4.1	58032	0	0	0	0	0	0	2175
4.1	58176	0	0	0	0	0	0	2127
4.1	58320	0	0	0	0	0	0	1986
4.1	58464	0	0	0	0	0	0	2100
4.1	58608	0	0	0	0	0	0	2190
4.1	58752	0	0	0	0	0	0	2304
4.1	58896	0	0	0	0	0	0	2241
4.1	59040	0	0	0	0	0	0	2187
4.1	59184	0	0	0	0	0	0	2187
4.1	59328	0	0	0	0	0	0	2130
4.1	59472	0	0	0	0	0	0	2076
4.1	59616	0	0	0	0	0	0	2112
4.1	59760	0	0	0	0	0	0	2040
4.1	59904	0	0	0	0	0	0	2142
4.1	60048	0	0	0	0	0	0	2109
4.1	60192	0	0	0	0	0	0	2070
4.1	60336	0	0	0	0	0	0	2052
4.1	60480	0	0	0	0	0	0	2151
4.1	60624	0	0	0	0	0	0	2073
4.1	60768	0	0	0	0	0	0	2145
4.1	60912	0	0	0	0	0	0	2262
4.1	61056	0	0	0	0	0	0	2238
4.1	61200	0	0	0	0	0	0	2250
4.1	61344	0	0	0	0	0	0	2175
4.1	61488	0	0	0	0	0	0	2187
4.1	61632	0	0	0	0	0	0	2100
4.1	61776	0	0	0	0	0	0	2088
4.1	61920	0	0	0	0	0	0	2127
4.1	62064	0	0	0	0	0	0	2082
4.1	62208	0	0	0	0	0	0	2040
4.1	62352	0	0	0	0	0	0	2004
4.1	62496	0	0	0	0	0	0	2076
4.1	62640	0	0	0	0	0	0	1983
4.1	62784	0	0	0	0	0	0	1890
4.1	62928	0	0	0	0	0	0	1998
4.1	63072	0	0	0	0	0	0	2106
4.1	63216	0	0	0	0	0	0	2022
4.1	63360	0	0	0	0	0	0	2061
4.1	63504	0	0	0	0	0	0	2055
4.1	63648	0	0	0	0	0	0	1968
4.1	63792	0	0	0	0	0	0	2070
4.1	63936	0	0	0	0	0	0	2013
4.1	64080	0	0	0	0	0	0	2205
4.1	64224	0	0	0	0	0	0	2178
4.1	64368	0	0	0	0	0	0	2061
4.1	64512	0	0	0	0	0	0	2010
4.1	64656	0	0	0	0	0	0	2181
4.1	64800	0	0	0	0	0	0	2076
4.1	64944	0	0	0	0	0	0	2073
4.1	65088	0	0	0	0	0	0	2124
4.1	65232	0	0	0	0	0	0	2154
4.1	65376	0	0	0	0	0	0	2043
4.1	65520	0	0	0	0	0	0	2109
4.1	65664	0	0	0	0	0	0	2043
4.1	65808	0	0	0	0	0	0	2040
4.1	65952	0	0	0	0	0	0	2064
4.1	66096	0	0	0	0	0	0	2094
4.1	66240	0	0	0	0	0	0	2070
4.1	66384	0	0	0	0	0	0	2070
4.1	66528	0	0	0	0	0	0	2034
4.1	66672	0	0	0	0	0	0	2250
4.1	66816	0	0	0	0	0	0	2127
4.1	66960	0	0	0	0	0	0	2079
4.1	67104	0	0	0	0	0	0	2028
4.1	67248	0	0	0	0	0	0	2010
4.1	67392	0	0	0	0	0	0	2088
4.1	67536	0	0	0	0	0	0	2025
4.1	67680	0	0	0	0	0	0	2127
4.1	67824	0	0	0	0	0	0	2097
4.1	67968	0	0	0	0	0	0	2154
4.1	68112	0	0	0	0	0	0	2157
4.1	68256	0	0	0	0	0	0	2196
4.1	68400	0	0	0	0	0	0	2190
4.1	68544	0	0	0	0	0	0	2217
4.1	68688	0	0	0	0	0	0	2160
4.1	68832	0	0	0	0	0	0	2118
4.1	68976	0	0	0	0	0	0	2028
4.1	69120	0	0	0	0	0	0	2148
4.2	43344	0	29	0	29	29	153.272	1992
4.2	43488	0	28	0	28	28	82.1495	1968
4.2	43632	0	25	0	25	25	56.097	1929
4.2	43776	0	22	0	22	22	56.097	1974
4.2	43920	0	19	0	19	19	147.275	1968
4.2	44064	0	16	0	16	16	84.1436	1887
4.2	44208	0	15	0	15	15	106.202	1821
4.2	44352	0	12	0	12	12	41.0735	1938
4.2	44496	0	8	0	8	8	78.1538	2094
4.2	44640	0	6	0	6	6	32.0418	2037
4.2	44784	0	5	0	5	5	32.0418	2037
4.2	44928	0	5	0	5	5	28.0479	1956
4.2	45072	0	2	0	2	2	13.0256	1884
4.2	45216	0	0	0	0	0	0	1866
4.2	45360	0	0	0	0	0	0	1857
4.2	45504	0	0	0	0	0	0	1914
4.2	45648	0	0	0	0	0	0	1845
4.2	45792	0	0	0	0	0	0	1734
4.2	45936	0	0	0	0	0	0	1884
4.2	46080	0	0	0	0	0	0	1866
4.2	46224	0	0	0	0	0	0	1818
4.2	46368	0	0	0	0	0	0	1932
4.2	46512	0	0	0	0	0	0	1881
4.2	46656	0	0	0	0	0	0	1932
4.2	46800	0	0	0	0	0	0	1917
4.2	46944	0	0	0	0	0	0	1923
4.2	47088	0	0	0	0	0	0	1965
4.2	47232	0	0	0	0	0	0	1833
4.2	47376	0	0	0	0	0	0	1896
4.2	47520	0	0	0	0	0	0	1857
4.2	47664	0	0	0	0	0	0	1785
4.2	47808	0	0	0	0	0	0	1872
4.2	47952	0	0	0	0	0	0	1935
4.2	48096	0	0	0	0	0	0	1869
4.2	48240	0	0	0	0	0	0	1863
4.2	48384	0	0	0	0	0	0	1827
4.2	48528	0	0	0	0	0	0	1839
4.2	48672	0	0	0	0	0	0	1926
4.2	48816	0	0	0	0	0	0	1923
4.2	48960	0	0	0	0	0	0	2028
4.2	49104	0	0	0	0	0	0	1959
4.2	49248	0	0	0	0	0	0	1842
4.2	49392	0	0	0	0	0	0	1827
4.2	49536	0	0	0	0	0	0	1830
4.2	49680	0	0	0	0	0	0	1896
4.2	49824	0	0	0	0	0	0	1965
4.2	49968	0	0	0	0	0	0	1833
4.2	50112	0	0	0	0	0	0	1890
4.2	50256	0	0	0	0	0	0	1749
4.2	50400	0	0	0	0	0	0	1836
4.2	50544	0	0	0	0	0	0	1890
4.2	50688	0	0	0	0	0	0	1941
4.2	50832	0	0	0	0	0	0	1806
4.2	50976	0	0	0	0	0	0	1812
4.2	51120	0	0	0	0	0	0	1824
4.2	51264	0	0	0	0	0	0	1929
4.2	51408	0	0	0	0	0	0	1911
4.2	51552	0	0	0	0	0	0	2022
4.2	51696	0	0	0	0	0	0	1809
4.2	51840	0	0	0	0	0	0	1923
4.2	51984	0	0	0	0	0	0	1917
4.2	52128	0	0	0	0	0	0	1797
4.2	52272	0	0	0	0	0	0	1815
4.2	52416	0	0	0	0	0	0	1854
4.2	52560	0	0	0	0	0	0	1938
4.2	52704	0	0	0	0	0	0	1995
4.2	52848	0	0	0	0	0	0	1929
4.2	52992	0	0	0	0	0	0	1911
4.2	53136	0	0	0	0	0	0	1917
4.2	53280	0	0	0	0	0	0	1875
4.2	53424	0	0	0	0	0	0	2052
4.2	53568	0	0	0	0	0	0	1944
4.2	53712	0	0	0	0	0	0	1863
4.2	53856	0	0	0	0	0	0	2037
4.2	54000	0	0	0	0	0	0	1959
4.2	54144	0	0	0	0	0	0	1824
4.2	54288	0	0	0	0	0	0	1755
4.2	54432	0	0	0	0	0	0	1791
4.2	54576	0	0	0	0	0	0	1905
4.2	54720	0	0	0	0	0	0	1869
4.2	54864	0	0	0	0	0	0	1908
4.2	55008	0	0	0	0	0	0	1905
4.2	55152	0	0	0	0	0	0	2004
4.2	55296	0	0	0	0	0	0	1998
4.2	55440	0	0	0	0	0	0	2001
4.2	55584	0	0	0	0	0	0	2016
4.2	55728	0	0	0	0	0	0	1890
4.2	55872	0	0	0	0	0	0	1791
4.2	56016	0	0	0	0	0	0	1887
4.2	56160	0	0	0	0	0	0	2022
4.2	56304	0	0	0	0	0	0	1950
4.2	56448	0	0	0	0	0	0	1827
4.2	56592	0	0	0	0	0	0	1920
4.2	56736	0	0	0	0	0	0	1881
4.2	56880	0	0	0	0	0	0	1986
4.2	57024	0	0	0	0	0	0	1935
4.2	57168	0	0	0	0	0	0	1863
4.2	57312	0	0	0	0	0	0	1857
4.2	57456	0	0	0	0	0	0	1926
4.2	57600	0	0	0	0	0	0	1848
4.2	57744	0	0	0	0	0	0	1905
4.2	57888	0	0	0	0	0	0	1818
4.2	58032	0	0	0	0	0	0	1854
4.2	58176	0	0	0	0	0	0	1839
4.2	58320	0	0	0	0	0	0	1986
4.2	58464	0	0	0	0	0	0	1992
4.2	58608	0	0	0	0	0	0	1887
4.2	58752	0	0	0	0	0	0	1938
4.2	58896	0	0	0	0	0	0	1902
4.2	59040	0	0	0	0	0	0	1842
4.2	59184	0	0	0	0	0	0	1779
4.2	59328	0	0	0	0	0	0	1923
4.2	59472	0	0	0	0	0	0	1815
4.2	59616	0	0	0	0	0	0	1875
4.2	59760	0	0	0	0	0	0	1923
4.2	59904	0	0	0	0	0	0	1785
4.2	60048	0	0	0	0	0	0	1761
4.2	60192	0	0	0	0	0	0	1893
4.2	60336	0	0	0	0	0	0	1992
4.2	60480	0	0	0	0	0	0	1908
4.2	60624	0	0	0	0	0	0	1842
4.2	60768	0	0	0	0	0	0	1866
4.2	60912	0	0	0	0	0	0	1821
4.2	61056	0	0	0	0	0	0	1773
4.2	61200	0	0	0	0	0	0	1815
4.2	61344	0	0	0	0	0	0	1800
4.2	61488	0	0	0	0	0	0	1878
4.2	61632	0	0	0	0	0	0	1731
4.2	61776	0	0	0	0	0	0	1815
4.2	61920	0	0	0	0	0	0	1716
4.2	62064	0	0	0	0	0	0	1962
4.2	62208	0	0	0	0	0	0	1953
4.2	62352	0	0	0	0	0	0	1926
4.2	62496	0	0	0	0	0	0	1896
4.2	62640	0	0	0	0	0	0	1902
4.2	62784	0	0	0	0	0	0	1788
4.2	62928	0	0	0	0	0	0	1860
4.2	63072	0	0	0	0	0	0	1872
4.2	63216	0	0	0	0	0	0	1863
4.2	63360	0	0	0	0	0	0	1866
4.2	63504	0	0	0	0	0	0	1896
4.2	63648	0	0	0	0	0	0	1989
4.2	63792	0	0	0	0	0	0	1914
4.2	63936	0	0	0	0	0	0	1917
4.2	64080	0	0	0	0	0	0	1944
4.2	64224	0	0	0	0	0	0	1860
4.2	64368	0	0	0	0	0	0	1908
4.2	64512	0	0	0	0	0	0	1920
4.2	64656	0	0	0	0	0	0	2034
4.2	64800	0	0	0	0	0	0	1989
4.2	64944	0	0	0	0	0	0	1962
4.2	65088	0	0	0	0	0	0	1926
4.2	65232	0	0	0	0	0	0	1893
4.2	65376	0	0	0	0	0	0	1962
4.2	65520	0	0	0	0	0	0	1947
4.2	65664	0	0	0	0	0	0	1962
4.2	65808	0	0	0	0	0	0	1950
4.2	65952	0	0	0	0	0	0	1950
4.2	66096	0	0	0	0	0	0	2013
4.2	66240	0	0	0	0	0	0	1989
4.2	66384	0	0	0	0	0	0	1971
4.2	66528	0	0	0	0	0	0	1899
4.2	66672	0	0	0	0	0	0	1839
4.2	66816	0	0	0	0	0	0	1887
4.2	66960	0	0	0	0	0	0	1818
4.2	67104	0	0	0	0	0	0	1818
4.2	67248	0	0	0	0	0	0	1827
4.2	67392	0	0	0	0	0	0	1878
4.2	67536	0	0	0	0	0	0	1971
4.2	67680	0	0	0	0	0	0	1884
4.2	67824	0	0	0	0	0	0	1812
4.2	67968	0	0	0	0	0	0	1860
4.2	68112	0	0	0	0	0	0	1911
4.2	68256	0	0	0	0	0	0	1941
4.2	68400	0	0	0	0	0	0	1962
4.2	68544	0	0	0	0	0	0	1950
4.2	68688	0	0	0	0	0	0	1926
4.2	68832	0	0	0	0	0	0	1884
4.2	68976	0	0	0	0	0	0	1866
4.2	69120	0	0	0	0	0	0	1926
5.1	43344	0	66	0	66	66	1.33333	4134
5.1	43488	0	59	0	59	59	1.33333	4110
5.1	43632	0	52	0	52	52	0	4182
5.1	43776	0	45	0	45	45	0	4203
5.1	43920	0	39	0	39	39	0	3960
5.1	44064	0	36	0	36	36	0	3888
5.1	44208	0	30	0	30	30	0	4020
5.1	44352	0	21	0	21	21	0	4041
5.1	44496	0	15	0	15	15	0	4083
5.1	44640	0	11	0	11	11	0	4023
5.1	44784	0	8	0	8	8	0	3885
5.1	44928	0	6	0	6	6	0	3903
5.1	45072	0	5	0	5	5	0	3894
5.1	45216	0	5	0	5	5	0	3957
5.1	45360	0	5	0	5	5	0	4098
5.1	45504	0	5	0	5	5	0	4200
5.1	45648	0	4	0	4	4	0	4224
5.1	45792	0	1	0	1	1	0	3981
5.1	45936	0	1	0	1	1	0	3843
5.1	46080	0	1	0	1	1	0	3858
5.1	46224	0	1	0	1	1	0	3963
5.1	46368	0	0	0	0	0	0	4143
5.1	46512	0	0	0	0	0	0	4059
5.1	46656	0	0	0	0	0	0	3870
5.1	46800	0	0	0	0	0	0	3981
5.1	46944	0	0	0	0	0	0	4002
5.1	47088	0	0	0	0	0	0	4029
5.1	47232	0	0	0	0	0	0	3858
5.1	47376	0	0	0	0	0	0	3975
5.1	47520	0	0	0	0	0	0	3954
5.1	47664	0	0	0	0	0	0	3867
5.1	47808	0	0	0	0	0	0	4023
5.1	47952	0	0	0	0	0	0	3900
5.1	48096	0	0	0	0	0	0	3840
5.1	48240	0	0	0	0	0	0	3849
5.1	48384	0	0	0	0	0	0	4035
5.1	48528	0	0	0	0	0	0	4125
5.1	48672	0	0	0	0	0	0	3999
5.1	48816	0	0	0	0	0	0	4047
5.1	48960	0	0	0	0	0	0	3885
5.1	49104	0	0	0	0	0	0	4098
5.1	49248	0	0	0	0	0	0	4119
5.1	49392	0	0	0	0	0	0	3960
5.1	49536	0	0	0	0	0	0	4338
5.1	49680	0	0	0	0	0	0	4233
5.1	49824	0	0	0	0	0	0	4122
5.1	49968	0	0	0	0	0	0	4038
5.1	50112	0	0	0	0	0	0	3978
5.1	50256	0	0	0	0	0	0	3975
5.1	50400	0	0	0	0	0	0	4167
5.1	50544	0	0	0	0	0	0	4251
5.1	50688	0	0	0	0	0	0	4188
5.1	50832	0	0	0	0	0	0	4065
5.1	50976	0	0	0	0	0	0	4164
5.1	51120	0	0	0	0	0	0	4293
5.1	51264	0	0	0	0	0	0	4098
5.1	51408	0	0	0	0	0	0	4227
5.1	51552	0	0	0	0	0	0	4080
5.1	51696	0	0	0	0	0	0	4197
5.1	51840	0	0	0	0	0	0	4212
5.1	51984	0	0	0	0	0	0	4041
5.1	52128	0	0	0	0	0	0	4101
5.1	52272	0	0	0	0	0	0	3927
5.1	52416	0	0	0	0	0	0	3987
5.1	52560	0	0	0	0	0	0	4170
5.1	52704	0	0	0	0	0	0	4059
5.1	52848	0	0	0	0	0	0	4083
5.1	52992	0	0	0	0	0	0	4011
5.1	53136	0	0	0	0	0	0	3924
5.1	53280	0	0	0	0	0	0	3906
5.1	53424	0	0	0	0	0	0	4056
5.1	53568	0	0	0	0	0	0	4014
5.1	53712	0	0	0	0	0	0	4065
5.1	53856	0	0	0	0	0	0	4143
5.1	54000	0	0	0	0	0	0	4014
5.1	54144	0	0	0	0	0	0	4050
5.1	54288	0	0	0	0	0	0	4092
5.1	54432	0	0	0	0	0	0	4104
5.1	54576	0	0	0	0	0	0	4188
5.1	54720	0	0	0	0	0	0	4206
5.1	54864	0	0	0	0	0	0	4002
5.1	55008	0	0	0	0	0	0	4062
5.1	55152	0	0	0	0	0	0	3984
5.1	55296	0	0	0	0	0	0	3951
5.1	55440	0	0	0	0	0	0	4164
5.1	55584	0	0	0	0	0	0	4041
5.1	55728	0	0	0	0	0	0	4107
5.1	55872	0	0	0	0	0	0	3825
5.1	56016	0	0	0	0	0	0	3855
5.1	56160	0	0	0	0	0	0	4152
5.1	56304	0	0	0	0	0	0	4173
5.1	56448	0	0	0	0	0	0	4065
5.1	56592	0	0	0	0	0	0	4158
5.1	56736	0	0	0	0	0	0	4293
5.1	56880	0	0	0	0	0	0	4257
5.1	57024	0	0	0	0	0	0	4143
5.1	57168	0	0	0	0	0	0	4206
5.1	57312	0	0	0	0	0	0	4155
5.1	57456	0	0	0	0	0	0	4113
5.1	57600	0	0	0	0	0	0	4047
5.1	57744	0	0	0	0	0	0	3963
5.1	57888	0	0	0	0	0	0	3900
5.1	58032	0	0	0	0	0	0	3915
5.1	58176	0	0	0	0	0	0	4077
5.1	58320	0	0	0	0	0	0	4113
5.1	58464	0	0	0	0	0	0	4041
5.1	58608	0	0	0	0	0	0	4113
5.1	58752	0	0	0	0	0	0	4191
5.1	58896	0	0	0	0	0	0	4146
5.1	59040	0	0	0	0	0	0	4008
5.1	59184	0	0	0	0	0	0	4203
5.1	59328	0	0	0	0	0	0	4170
5.1	59472	0	0	0	0	0	0	4200
5.1	59616	0	0	0	0	0	0	4098
5.1	59760	0	0	0	0	0	0	4053
5.1	59904	0	0	0	0	0	0	4071
5.1	60048	0	0	0	0	0	0	4146
5.1	60192	0	0	0	0	0	0	3864
5.1	60336	0	0	0	0	0	0	3990
5.1	60480	0	0	0	0	0	0	4059
5.1	60624	0	0	0	0	0	0	4017
5.1	60768	0	0	0	0	0	0	3843
5.1	60912	0	0	0	0	0	0	4017
5.1	61056	0	0	0	0	0	0	4050
5.1	61200	0	0	0	0	0	0	4125
5.1	61344	0	0	0	0	0	0	4056
5.1	61488	0	0	0	0	0	0	4143
5.1	61632	0	0	0	0	0	0	4158
5.1	61776	0	0	0	0	0	0	3978
5.1	61920	0	0	0	0	0	0	3999
5.1	62064	0	0	0	0	0	0	4056
5.1	62208	0	0	0	0	0	0	4038
5.1	62352	0	0	0	0	0	0	4149
5.1	62496	0	0	0	0	0	0	4164
5.1	62640	0	0	0	0	0	0	4011
5.1	62784	0	0	0	0	0	0	4062
5.1	62928	0	0	0	0	0	0	4077
5.1	63072	0	0	0	0	0	0	4014
5.1	63216	0	0	0	0	0	0	4038
5.1	63360	0	0	0	0	0	0	4059
5.1	63504	0	0	0	0	0	0	4221
5.1	63648	0	0	0	0	0	0	4110
5.1	63792	0	0	0	0	0	0	4080
5.1	63936	0	0	0	0	0	0	4086
5.1	64080	0	0	0	0	0	0	4020
5.1	64224	0	0	0	0	0	0	4032
5.1	64368	0	0	0	0	0	0	4152
5.1	64512	0	0	0	0	0	0	4032
5.1	64656	0	0	0	0	0	0	4083
5.1	64800	0	0	0	0	0	0	4056
5.1	64944	0	0	0	0	0	0	4101
5.1	65088	0	0	0	0	0	0	3993
5.1	65232	0	0	0	0	0	0	4140
5.1	65376	0	0	0	0	0	0	4083
5.1	65520	0	0	0	0	0	0	4002
5.1	65664	0	0	0	0	0	0	4155
5.1	65808	0	0	0	0	0	0	4164
5.1	65952	0	0	0	0	0	0	4128
5.1	66096	0	0	0	0	0	0	4080
5.1	66240	0	0	0	0	0	0	4164
5.1	66384	0	0	0	0	0	0	4266
5.1	66528	0	0	0	0	0	0	4101
5.1	66672	0	0	0	0	0	0	4197
5.1	66816	0	0	0	0	0	0	4128
5.1	66960	0	0	0	0	0	0	3978
5.1	67104	0	0	0	0	0	0	4065
5.1	67248	0	0	0	0	0	0	4158
5.1	67392	0	0	0	0	0	0	4074
5.1	67536	0	0	0	0	0	0	4287
5.1	67680	0	0	0	0	0	0	4155
5.1	67824	0	0	0	0	0	0	4107
5.1	67968	0	0	0	0	0	0	4008
5.1	68112	0	0	0	0	0	0	4059
5.1	68256	0	0	0	0	0	0	4044
5.1	68400	0	0	0	0	0	0	4170
5.1	68544	0	0	0	0	0	0	4017
5.1	68688	0	0	0	0	0	0	4221
5.1	68832	0	0	0	0	0	0	4230
5.1	68976	0	0	0	0	0	0	4260
5.1	69120	0	0	0	0	0	0	4266
6.3	43344	521	2680	31	2649	3201	57627.8	12664
6.3	43488	307	2623	17	2606	2930	47140	12700
6.3	43632	242	2546	4	2542	2788	43226.1	12180
6.3	43776	182	2464	1	2463	2646	39398.2	11898
6.3	43920	140	2369	1	2368	2509	36120	11547
6.3	44064	111	2301	3	2298	2412	33227.8	10936
6.3	44208	120	2225	2	2223	2345	32250.4	10734
6.3	44352	124	2146	0	2146	2270	31481	10420
6.3	44496	116	2076	0	2076	2192	29901.8	9741
6.3	44640	95	2011	1	2010	2106	28882.7	9588
6.3	44784	76	1935	0	1935	2011	27094.9	9287
6.3	44928	68	1887	0	1887	1955	26064.5	9135
6.3	45072	64	1813	0	1813	1877	25000.8	9209
6.3	45216	62	1780	19	1761	1842	24962.5	8850
6.3	45360	53	1701	0	1701	1754	22878.3	9500
6.3	45504	36	1623	0	1623	1659	21137.8	9316
6.3	45648	27	1554	0	1554	1581	20231.8	9268
6.3	45792	18	1486	2	1484	1504	18820.2	9266
6.3	45936	12	1424	0	1424	1436	17412.9	9158
6.3	46080	11	1351	0	1351	1362	16321.4	9173
6.3	46224	15	1281	0	1281	1296	15529	8969
6.3	46368	15	1222	0	1222	1237	14623.6	9053
6.3	46512	8	1157	0	1157	1165	13405.2	9169
6.3	46656	1	1101	0	1101	1102	12345.6	9129
6.3	46800	2	1041	0	1041	1043	11521.2	9014
6.3	46944	2	992	0	992	994	10879	9335
6.3	47088	1	936	0	936	937	10099.5	9036
6.3	47232	0	871	0	871	871	8982.11	9098
6.3	47376	0	823	0	823	823	8407.81	9067
6.3	47520	0	777	0	777	777	7916.47	8848
6.3	47664	0	732	0	732	732	7416.34	9114
6.3	47808	0	676	0	676	676	6661.98	9138
6.3	47952	0	625	0	625	625	6316.59	9171
6.3	48096	0	570	0	570	570	5618.25	9210
6.3	48240	0	528	0	528	528	5133.84	9099
6.3	48384	0	484	0	484	484	4650.58	9222
6.3	48528	0	439	0	439	439	4225.27	9030
6.3	48672	0	393	0	393	393	3616.98	9018
6.3	48816	0	349	0	349	349	3045.64	9192
6.3	48960	0	309	0	309	309	2542.38	9489
6.3	49104	0	274	0	274	274	2144.01	9555
6.3	49248	0	247	0	247	247	1850.75	9381
6.3	49392	0	217	0	217	217	1545.42	9354
6.3	49536	0	185	0	185	185	1179.23	9612
6.3	49680	0	147	0	147	147	878.905	9570
6.3	49824	0	126	0	126	126	633.597	9564
6.3	49968	0	103	0	103	103	486.403	9459
6.3	50112	0	84	0	84	84	356.309	9591
6.3	50256	0	70	0	70	70	253.186	9684
6.3	50400	0	56	0	56	56	171.12	9552
6.3	50544	0	45	0	45	45	109.1	9978
6.3	50688	0	32	0	32	32	45.0074	9834
6.3	50832	0	24	0	24	24	45.0074	9753
6.3	50976	0	15	0	15	15	0	9729
6.3	51120	0	11	0	11	11	0	9819
6.3	51264	0	9	0	9	9	0	9732
6.3	51408	0	6	0	6	6	0	10095
6.3	51552	0	5	0	5	5	0	9816
6.3	51696	0	3	0	3	3	0	10041
6.3	51840	0	1	0	1	1	0	9720
6.3	51984	0	1	0	1	1	0	9894
6.3	52128	0	1	0	1	1	0	10176
6.3	52272	0	1	0	1	1	0	9807
6.3	52416	0	1	0	1	1	0	9708
6.3	52560	0	1	0	1	1	0	9786
6.3	52704	0	0	0	0	0	0	9975
6.3	52848	0	0	0	0	0	0	9885
6.3	52992	0	0	0	0	0	0	9846
6.3	53136	0	0	0	0	0	0	9582
6.3	53280	0	0	0	0	0	0	9783
6.3	53424	0	0	0	0	0	0	10005
6.3	53568	0	0	0	0	0	0	9825
6.3	53712	0	0	0	0	0	0	9963
6.3	53856	0	0	0	0	0	0	9996
6.3	54000	0	0	0	0	0	0	9891
6.3	54144	0	0	0	0	0	0	9873
6.3	54288	0	0	0	0	0	0	9684
6.3	54432	0	0	0	0	0	0	9933
6.3	54576	0	0	0	0	0	0	9684
6.3	54720	0	0	0	0	0	0	9903
6.3	54864	0	0	0	0	0	0	9999
6.3	55008	0	0	0	0	0	0	9897
6.3	55152	0	0	0	0	0	0	9765
6.3	55296	0	0	0	0	0	0	9942
6.3	55440	0	0	0	0	0	0	9708
6.3	55584	0	0	0	0	0	0	9942
6.3	55728	0	0	0	0	0	0	9747
6.3	55872	0	0	0	0	0	0	9789
6.3	56016	0	0	0	0	0	0	9735
6.3	56160	0	0	0	0	0	0	9744
6.3	56304	0	0	0	0	0	0	9483
6.3	56448	0	0	0	0	0	0	9684
6.3	56592	0	0	0	0	0	0	9921
6.3	56736	0	0	0	0	0	0	9963
6.3	56880	0	0	0	0	0	0	9567
6.3	57024	0	0	0	0	0	0	9717
6.3	57168	0	0	0	0	0	0	9525
6.3	57312	0	0	0	0	0	0	9609
6.3	57456	0	0	0	0	0	0	9624
6.3	57600	0	0	0	0	0	0	9693
6.3	57744	0	0	0	0	0	0	9657
6.3	57888	0	0	0	0	0	0	9609
6.3	58032	0	0	0	0	0	0	9507
6.3	58176	0	0	0	0	0	0	9678
6.3	58320	0	0	0	0	0	0	9552
6.3	58464	0	0	0	0	0	0	9612
6.3	58608	0	0	0	0	0	0	9600
6.3	58752	0	0	0	0	0	0	9522
6.3	58896	0	0	0	0	0	0	9558
6.3	59040	0	0	0	0	0	0	9618
6.3	59184	0	0	0	0	0	0	9657
6.3	59328	0	0	0	0	0	0	9777
6.3	59472	0	0	0	0	0	0	9675
6.3	59616	0	0	0	0	0	0	9789
6.3	59760	0	0	0	0	0	0	9945
6.3	59904	0	0	0	0	0	0	9792
6.3	60048	0	0	0	0	0	0	9810
6.3	60192	0	0	0	0	0	0	9684
6.3	60336	0	0	0	0	0	0	9675
6.3	60480	0	0	0	0	0	0	9603
6.3	60624	0	0	0	0	0	0	9405
6.3	60768	0	0	0	0	0	0	9435
6.3	60912	0	0	0	0	0	0	9486
6.3	61056	0	0	0	0	0	0	9891
6.3	61200	0	0	0	0	0	0	9480
6.3	61344	0	0	0	0	0	0	9597
6.3	61488	0	0	0	0	0	0	9564
6.3	61632	0	0	0	0	0	0	9765
6.3	61776	0	0	0	0	0	0	9642
6.3	61920	0	0	0	0	0	0	9435
6.3	62064	0	0	0	0	0	0	9435
6.3	62208	0	0	0	0	0	0	9465
6.3	62352	0	0	0	0	0	0	9735
6.3	62496	0	0	0	0	0	0	9825
6.3	62640	0	0	0	0	0	0	9579
6.3	62784	0	0	0	0	0	0	9606
6.3	62928	0	0	0	0	0	0	9384
6.3	63072	0	0	0	0	0	0	9507
6.3	63216	0	0	0	0	0	0	9465
6.3	63360	0	0	0	0	0	0	9558
6.3	63504	0	0	0	0	0	0	9840
6.3	63648	0	0	0	0	0	0	9654
6.3	63792	0	0	0	0	0	0	9603
6.3	63936	0	0	0	0	0	0	9651
6.3	64080	0	0	0	0	0	0	9495
6.3	64224	0	0	0	0	0	0	9561
6.3	64368	0	0	0	0	0	0	9834
6.3	64512	0	0	0	0	0	0	9618
6.3	64656	0	0	0	0	0	0	9729
6.3	64800	0	0	0	0	0	0	9282
6.3	64944	0	0	0	0	0	0	9387
6.3	65088	0	0	0	0	0	0	9402
6.3	65232	0	0	0	0	0	0	9387
6.3	65376	0	0	0	0	0	0	9249
6.3	65520	0	0	0	0	0	0	9495
6.3	65664	0	0	0	0	0	0	9501
6.3	65808	0	0	0	0	0	0	9504
6.3	65952	0	0	0	0	0	0	9624
6.3	66096	0	0	0	0	0	0	9594
6.3	66240	0	0	0	0	0	0	9903
6.3	66384	0	0	0	0	0	0	9804
6.3	66528	0	0	0	0	0	0	9831
6.3	66672	0	0	0	0	0	0	9519
6.3	66816	0	0	0	0	0	0	9366
6.3	66960	0	0	0	0	0	0	9555
6.3	67104	0	0	0	0	0	0	9516
6.3	67248	0	0	0	0	0	0	9825
6.3	67392	0	0	0	0	0	0	9621
6.3	67536	0	0	0	0	0	0	9597
6.3	67680	0	0	0	0	0	0	9609
6.3	67824	0	0	0	0	0	0	9867
6.3	67968	0	0	0	0	0	0	9591
6.3	68112	0	0	0	0	0	0	9597
6.3	68256	0	0	0	0	0	0	9546
6.3	68400	0	0	0	0	0	0	9498
6.3	68544	0	0	0	0	0	0	9519
6.3	68688	0	0	0	0	0	0	9429
6.3	68832	0	0	0	0	0	0	9663
6.3	68976	0	0	0	0	0	0	9339
6.3	69120	0	0	0	0	0	0	9684
7.3	43344	0	33	0	33	33	299.709	1041
7.3	43488	0	30	0	30	30	262.627	1140
7.3	43632	0	29	0	29	29	258.636	1152
7.3	43776	0	23	0	23	23	232.471	1173
7.3	43920	0	18	0	18	18	166.402	1209
7.3	44064	0	16	0	16	16	144.339	1038
7.3	44208	0	12	0	12	12	115.237	1080
7.3	44352	0	11	0	11	11	102.211	1071
7.3	44496	0	8	0	8	8	74.1632	1131
7.3	44640	0	8	0	8	8	66.1818	1083
7.3	44784	0	7	0	7	7	61.1375	1119
7.3	44928	0	4	0	4	4	37.0816	1107
7.3	45072	0	3	0	3	3	33.0909	1140
7.3	45216	0	2	0	2	2	22.0606	1080
7.3	45360	0	1	0	1	1	11.0303	1056
7.3	45504	0	0	0	0	0	0	1047
7.3	45648	0	0	0	0	0	0	1041
7.3	45792	0	0	0	0	0	0	1041
7.3	45936	0	0	0	0	0	0	1128
7.3	46080	0	0	0	0	0	0	1206
7.3	46224	0	0	0	0	0	0	1224
7.3	46368	0	0	0	0	0	0	1182
7.3	46512	0	0	0	0	0	0	987
7.3	46656	0	0	0	0	0	0	1041
7.3	46800	0	0	0	0	0	0	1014
7.3	46944	0	0	0	0	0	0	1086
7.3	47088	0	0	0	0	0	0	1134
7.3	47232	0	0	0	0	0	0	1071
7.3	47376	0	0	0	0	0	0	1155
7.3	47520	0	0	0	0	0	0	1047
7.3	47664	0	0	0	0	0	0	1107
7.3	47808	0	0	0	0	0	0	1125
7.3	47952	0	0	0	0	0	0	1050
7.3	48096	0	0	0	0	0	0	1044
7.3	48240	0	0	0	0	0	0	1071
7.3	48384	0	0	0	0	0	0	1107
7.3	48528	0	0	0	0	0	0	1116
7.3	48672	0	0	0	0	0	0	1116
7.3	48816	0	0	0	0	0	0	1056
7.3	48960	0	0	0	0	0	0	1056
7.3	49104	0	0	0	0	0	0	1170
7.3	49248	0	0	0	0	0	0	1092
7.3	49392	0	0	0	0	0	0	1089
7.3	49536	0	0	0	0	0	0	1023
7.3	49680	0	0	0	0	0	0	1125
7.3	49824	0	0	0	0	0	0	1167
7.3	49968	0	0	0	0	0	0	1248
7.3	50112	0	0	0	0	0	0	1110
7.3	50256	0	0	0	0	0	0	1074
7.3	50400	0	0	0	0	0	0	1083
7.3	50544	0	0	0	0	0	0	1116
7.3	50688	0	0	0	0	0	0	1116
7.3	50832	0	0	0	0	0	0	1089
7.3	50976	0	0	0	0	0	0	1053
7.3	51120	0	0	0	0	0	0	1089
7.3	51264	0	0	0	0	0	0	1029
7.3	51408	0	0	0	0	0	0	1062
7.3	51552	0	0	0	0	0	0	1062
7.3	51696	0	0	0	0	0	0	1164
7.3	51840	0	0	0	0	0	0	1173
7.3	51984	0	0	0	0	0	0	1173
7.3	52128	0	0	0	0	0	0	1098
7.3	52272	0	0	0	0	0	0	1101
7.3	52416	0	0	0	0	0	0	1194
7.3	52560	0	0	0	0	0	0	1116
7.3	52704	0	0	0	0	0	0	1179
7.3	52848	0	0	0	0	0	0	1095
7.3	52992	0	0	0	0	0	0	1104
7.3	53136	0	0	0	0	0	0	1146
7.3	53280	0	0	0	0	0	0	1170
7.3	53424	0	0	0	0	0	0	1140
7.3	53568	0	0	0	0	0	0	1080
7.3	53712	0	0	0	0	0	0	1077
7.3	53856	0	0	0	0	0	0	1215
7.3	54000	0	0	0	0	0	0	1176
7.3	54144	0	0	0	0	0	0	1146
7.3	54288	0	0	0	0	0	0	1116
7.3	54432	0	0	0	0	0	0	1089
7.3	54576	0	0	0	0	0	0	1071
7.3	54720	0	0	0	0	0	0	1113
7.3	54864	0	0	0	0	0	0	1077
7.3	55008	0	0	0	0	0	0	1080
7.3	55152	0	0	0	0	0	0	1020
7.3	55296	0	0	0	0	0	0	1119
7.3	55440	0	0	0	0	0	0	1074
7.3	55584	0	0	0	0	0	0	1122
7.3	55728	0	0	0	0	0	0	1095
7.3	55872	0	0	0	0	0	0	1170
7.3	56016	0	0	0	0	0	0	1164
7.3	56160	0	0	0	0	0	0	1113
7.3	56304	0	0	0	0	0	0	1107
7.3	56448	0	0	0	0	0	0	1077
7.3	56592	0	0	0	0	0	0	999
7.3	56736	0	0	0	0	0	0	1029
7.3	56880	0	0	0	0	0	0	1110
7.3	57024	0	0	0	0	0	0	1074
7.3	57168	0	0	0	0	0	0	1143
7.3	57312	0	0	0	0	0	0	1122
7.3	57456	0	0	0	0	0	0	1164
7.3	57600	0	0	0	0	0	0	1140
7.3	57744	0	0	0	0	0	0	1122
7.3	57888	0	0	0	0	0	0	1155
7.3	58032	0	0	0	0	0	0	1074
7.3	58176	0	0	0	0	0	0	1080
7.3	58320	0	0	0	0	0	0	1131
7.3	58464	0	0	0	0	0	0	1104
7.3	58608	0	0	0	0	0	0	1161
7.3	58752	0	0	0	0	0	0	1143
7.3	58896	0	0	0	0	0	0	1095
7.3	59040	0	0	0	0	0	0	1065
7.3	59184	0	0	0	0	0	0	1047
7.3	59328	0	0	0	0	0	0	1113
7.3	59472	0	0	0	0	0	0	1050
7.3	59616	0	0	0	0	0	0	1137
7.3	59760	0	0	0	0	0	0	1227
7.3	59904	0	0	0	0	0	0	1143
7.3	60048	0	0	0	0	0	0	1101
7.3	60192	0	0	0	0	0	0	1170
7.3	60336	0	0	0	0	0	0	1146
7.3	60480	0	0	0	0	0	0	1101
7.3	60624	0	0	0	0	0	0	1095
7.3	60768	0	0	0	0	0	0	1113
7.3	60912	0	0	0	0	0	0	1119
7.3	61056	0	0	0	0	0	0	1053
7.3	61200	0	0	0	0	0	0	1017
7.3	61344	0	0	0	0	0	0	1110
7.3	61488	0	0	0	0	0	0	1044
7.3	61632	0	0	0	0	0	0	1083
7.3	61776	0	0	0	0	0	0	1167
7.3	61920	0	0	0	0	0	0	1155
7.3	62064	0	0	0	0	0	0	1095
7.3	62208	0	0	0	0	0	0	1077
7.3	62352	0	0	0	0	0	0	1074
7.3	62496	0	0	0	0	0	0	1116
7.3	62640	0	0	0	0	0	0	1155
7.3	62784	0	0	0	0	0	0	1161
7.3	62928	0	0	0	0	0	0	1149
7.3	63072	0	0	0	0	0	0	1101
7.3	63216	0	0	0	0	0	0	1077
7.3	63360	0	0	0	0	0	0	1086
7.3	63504	0	0	0	0	0	0	1041
7.3	63648	0	0	0	0	0	0	1110
7.3	63792	0	0	0	0	0	0	1218
7.3	63936	0	0	0	0	0	0	1161
7.3	64080	0	0	0	0	0	0	1173
7.3	64224	0	0	0	0	0	0	1146
7.3	64368	0	0	0	0	0	0	1095
7.3	64512	0	0	0	0	0	0	1119
7.3	64656	0	0	0	0	0	0	1137
7.3	64800	0	0	0	0	0	0	1062
7.3	64944	0	0	0	0	0	0	1056
7.3	65088	0	0	0	0	0	0	1080
7.3	65232	0	0	0	0	0	0	1050
7.3	65376	0	0	0	0	0	0	1095
7.3	65520	0	0	0	0	0	0	1176
7.3	65664	0	0	0	0	0	0	1128
7.3	65808	0	0	0	0	0	0	1146
7.3	65952	0	0	0	0	0	0	1098
7.3	66096	0	0	0	0	0	0	1116
7.3	66240	0	0	0	0	0	0	1152
7.3	66384	0	0	0	0	0	0	1140
7.3	66528	0	0	0	0	0	0	1041
7.3	66672	0	0	0	0	0	0	1038
7.3	66816	0	0	0	0	0	0	1155
7.3	66960	0	0	0	0	0	0	1074
7.3	67104	0	0	0	0	0	0	1017
7.3	67248	0	0	0	0	0	0	1113
7.3	67392	0	0	0	0	0	0	1152
7.3	67536	0	0	0	0	0	0	1053
7.3	67680	0	0	0	0	0	0	1035
7.3	67824	0	0	0	0	0	0	1077
7.3	67968	0	0	0	0	0	0	1179
7.3	68112	0	0	0	0	0	0	1104
7.3	68256	0	0	0	0	0	0	1089
7.3	68400	0	0	0	0	0	0	1056
7.3	68544	0	0	0	0	0	0	1143
7.3	68688	0	0	0	0	0	0	1086
7.3	68832	0	0	0	0	0	0	1038
7.3	68976	0	0	0	0	0	0	1110
7.3	69120	0	0	0	0	0	0	1194
8.2	43344	0	40	0	40	40	207.368	1539
8.2	43488	0	37	0	37	37	181.315	1551
8.2	43632	0	35	0	35	35	166.293	1548
8.2	43776	0	29	0	29	29	109.249	1581
8.2	43920	0	26	0	26	26	74.1632	1563
8.2	44064	0	22	0	22	22	80.1517	1629
8.2	44208	0	18	0	18	18	56.097	1593
8.2	44352	0	16	0	16	16	24.0559	1539
8.2	44496	0	12	0	12	12	39.0782	1512
8.2	44640	0	7	0	7	7	28.0479	1482
8.2	44784	0	4	0	4	4	49.0614	1578
8.2	44928	0	4	0	4	4	15.0222	1524
8.2	45072	0	3	0	3	3	49.0614	1647
8.2	45216	0	3	0	3	3	15.0222	1701
8.2	45360	0	2	0	2	2	15.0222	1623
8.2	45504	0	1	0	1	1	15.0222	1428
8.2	45648	0	1	0	1	1	15.0222	1479
8.2	45792	0	1	0	1	1	0	1599
8.2	45936	0	1	0	1	1	0	1572
8.2	46080	0	1	0	1	1	0	1575
8.2	46224	0	1	0	1	1	15.0222	1551
8.2	46368	0	1	0	1	1	0	1575
8.2	46512	0	1	0	1	1	15.0222	1512
8.2	46656	0	0	0	0	0	0	1578
8.2	46800	0	0	0	0	0	0	1572
8.2	46944	0	0	0	0	0	0	1617
8.2	47088	0	0	0	0	0	0	1563
8.2	47232	0	0	0	0	0	0	1557
8.2	47376	0	0	0	0	0	0	1545
8.2	47520	0	0	0	0	0	0	1632
8.2	47664	0	0	0	0	0	0	1563
8.2	47808	0	0	0	0	0	0	1521
8.2	47952	0	0	0	0	0	0	1512
8.2	48096	0	0	0	0	0	0	1524
8.2	48240	0	0	0	0	0	0	1674
8.2	48384	0	0	0	0	0	0	1602
8.2	48528	0	0	0	0	0	0	1509
8.2	48672	0	0	0	0	0	0	1536
8.2	48816	0	0	0	0	0	0	1554
8.2	48960	0	0	0	0	0	0	1638
8.2	49104	0	0	0	0	0	0	1545
8.2	49248	0	0	0	0	0	0	1647
8.2	49392	0	0	0	0	0	0	1482
8.2	49536	0	0	0	0	0	0	1596
8.2	49680	0	0	0	0	0	0	1590
8.2	49824	0	0	0	0	0	0	1665
8.2	49968	0	0	0	0	0	0	1524
8.2	50112	0	0	0	0	0	0	1626
8.2	50256	0	0	0	0	0	0	1569
8.2	50400	0	0	0	0	0	0	1593
8.2	50544	0	0	0	0	0	0	1623
8.2	50688	0	0	0	0	0	0	1626
8.2	50832	0	0	0	0	0	0	1605
8.2	50976	0	0	0	0	0	0	1581
8.2	51120	0	0	0	0	0	0	1653
8.2	51264	0	0	0	0	0	0	1626
8.2	51408	0	0	0	0	0	0	1521
8.2	51552	0	0	0	0	0	0	1545
8.2	51696	0	0	0	0	0	0	1527
8.2	51840	0	0	0	0	0	0	1608
8.2	51984	0	0	0	0	0	0	1530
8.2	52128	0	0	0	0	0	0	1548
8.2	52272	0	0	0	0	0	0	1542
8.2	52416	0	0	0	0	0	0	1500
8.2	52560	0	0	0	0	0	0	1545
8.2	52704	0	0	0	0	0	0	1506
8.2	52848	0	0	0	0	0	0	1488
8.2	52992	0	0	0	0	0	0	1542
8.2	53136	0	0	0	0	0	0	1509
8.2	53280	0	0	0	0	0	0	1500
8.2	53424	0	0	0	0	0	0	1530
8.2	53568	0	0	0	0	0	0	1557
8.2	53712	0	0	0	0	0	0	1506
8.2	53856	0	0	0	0	0	0	1587
8.2	54000	0	0	0	0	0	0	1560
8.2	54144	0	0	0	0	0	0	1623
8.2	54288	0	0	0	0	0	0	1626
8.2	54432	0	0	0	0	0	0	1506
8.2	54576	0	0	0	0	0	0	1500
8.2	54720	0	0	0	0	0	0	1548
8.2	54864	0	0	0	0	0	0	1578
8.2	55008	0	0	0	0	0	0	1569
8.2	55152	0	0	0	0	0	0	1527
8.2	55296	0	0	0	0	0	0	1533
8.2	55440	0	0	0	0	0	0	1443
8.2	55584	0	0	0	0	0	0	1536
8.2	55728	0	0	0	0	0	0	1497
8.2	55872	0	0	0	0	0	0	1494
8.2	56016	0	0	0	0	0	0	1500
8.2	56160	0	0	0	0	0	0	1488
8.2	56304	0	0	0	0	0	0	1452
8.2	56448	0	0	0	0	0	0	1431
8.2	56592	0	0	0	0	0	0	1491
8.2	56736	0	0	0	0	0	0	1449
8.2	56880	0	0	0	0	0	0	1506
8.2	57024	0	0	0	0	0	0	1524
8.2	57168	0	0	0	0	0	0	1554
8.2	57312	0	0	0	0	0	0	1380
8.2	57456	0	0	0	0	0	0	1437
8.2	57600	0	0	0	0	0	0	1446
8.2	57744	0	0	0	0	0	0	1530
8.2	57888	0	0	0	0	0	0	1491
8.2	58032	0	0	0	0	0	0	1488
8.2	58176	0	0	0	0	0	0	1527
8.2	58320	0	0	0	0	0	0	1488
8.2	58464	0	0	0	0	0	0	1533
8.2	58608	0	0	0	0	0	0	1545
8.2	58752	0	0	0	0	0	0	1587
8.2	58896	0	0	0	0	0	0	1533
8.2	59040	0	0	0	0	0	0	1455
8.2	59184	0	0	0	0	0	0	1446
8.2	59328	0	0	0	0	0	0	1476
8.2	59472	0	0	0	0	0	0	1494
8.2	59616	0	0	0	0	0	0	1452
8.2	59760	0	0	0	0	0	0	1506
8.2	59904	0	0	0	0	0	0	1515
8.2	60048	0	0	0	0	0	0	1425
8.2	60192	0	0	0	0	0	0	1500
8.2	60336	0	0	0	0	0	0	1482
8.2	60480	0	0	0	0	0	0	1530
8.2	60624	0	0	0	0	0	0	1491
8.2	60768	0	0	0	0	0	0	1548
8.2	60912	0	0	0	0	0	0	1593
8.2	61056	0	0	0	0	0	0	1599
8.2	61200	0	0	0	0	0	0	1698
8.2	61344	0	0	0	0	0	0	1710
8.2	61488	0	0	0	0	0	0	1635
8.2	61632	0	0	0	0	0	0	1542
8.2	61776	0	0	0	0	0	0	1587
8.2	61920	0	0	0	0	0	0	1608
8.2	62064	0	0	0	0	0	0	1512
8.2	62208	0	0	0	0	0	0	1518
8.2	62352	0	0	0	0	0	0	1617
8.2	62496	0	0	0	0	0	0	1578
8.2	62640	0	0	0	0	0	0	1662
8.2	62784	0	0	0	0	0	0	1626
8.2	62928	0	0	0	0	0	0	1548
8.2	63072	0	0	0	0	0	0	1560
8.2	63216	0	0	0	0	0	0	1521
8.2	63360	0	0	0	0	0	0	1584
8.2	63504	0	0	0	0	0	0	1494
8.2	63648	0	0	0	0	0	0	1509
8.2	63792	0	0	0	0	0	0	1581
8.2	63936	0	0	0	0	0	0	1713
8.2	64080	0	0	0	0	0	0	1650
8.2	64224	0	0	0	0	0	0	1515
8.2	64368	0	0	0	0	0	0	1500
8.2	64512	0	0	0	0	0	0	1527
8.2	64656	0	0	0	0	0	0	1527
8.2	64800	0	0	0	0	0	0	1578
8.2	64944	0	0	0	0	0	0	1527
8.2	65088	0	0	0	0	0	0	1446
8.2	65232	0	0	0	0	0	0	1536
8.2	65376	0	0	0	0	0	0	1551
8.2	65520	0	0	0	0	0	0	1551
8.2	65664	0	0	0	0	0	0	1488
8.2	65808	0	0	0	0	0	0	1512
8.2	65952	0	0	0	0	0	0	1488
8.2	66096	0	0	0	0	0	0	1497
8.2	66240	0	0	0	0	0	0	1401
8.2	66384	0	0	0	0	0	0	1521
8.2	66528	0	0	0	0	0	0	1491
8.2	66672	0	0	0	0	0	0	1563
8.2	66816	0	0	0	0	0	0	1578
8.2	66960	0	0	0	0	0	0	1611
8.2	67104	0	0	0	0	0	0	1584
8.2	67248	0	0	0	0	0	0	1599
8.2	67392	0	0	0	0	0	0	1509
8.2	67536	0	0	0	0	0	0	1569
8.2	67680	0	0	0	0	0	0	1647
8.2	67824	0	0	0	0	0	0	1575
8.2	67968	0	0	0	0	0	0	1536
8.2	68112	0	0	0	0	0	0	1566
8.2	68256	0	0	0	0	0	0	1545
8.2	68400	0	0	0	0	0	0	1521
8.2	68544	0	0	0	0	0	0	1542
8.2	68688	0	0	0	0	0	0	1665
8.2	68832	0	0	0	0	0	0	1653
8.2	68976	0	0	0	0	0	0	1488
8.2	69120	0	0	0	0	0	0	1512
9.3	43344	56	226	0	226	282	5812.42	4287
9.3	43488	15	213	0	213	228	3824.99	3968
9.3	43632	9	200	0	200	209	3375	3491
9.3	43776	7	182	0	182	189	3192.74	3380
9.3	43920	2	161	0	161	163	2576.7	3273
9.3	44064	0	138	0	138	138	1902.83	3103
9.3	44208	0	113	0	113	113	1642.55	2959
9.3	44352	0	86	0	86	86	1303.99	2848
9.3	44496	0	72	0	72	72	1060.85	2938
9.3	44640	0	57	0	57	57	832.687	3031
9.3	44784	0	45	0	45	45	612.61	2998
9.3	44928	0	34	0	34	34	470.438	2920
9.3	45072	0	27	0	27	27	355.365	2998
9.3	45216	0	22	0	22	22	303.192	3045
9.3	45360	0	14	0	14	14	194.115	2931
9.3	45504	0	11	0	11	11	167.102	3066
9.3	45648	0	9	0	9	9	125.071	2943
9.3	45792	0	7	0	7	7	86.0621	2997
9.3	45936	0	5	0	5	5	63.0476	3006
9.3	46080	0	1	0	1	1	21.0159	3078
9.3	46224	0	1	0	1	1	21.0159	2940
9.3	46368	0	0	0	0	0	0	3243
9.3	46512	0	0	0	0	0	0	3132
9.3	46656	0	0	0	0	0	0	3036
9.3	46800	0	0	0	0	0	0	3027
9.3	46944	0	0	0	0	0	0	3201
9.3	47088	0	0	0	0	0	0	3216
9.3	47232	0	0	0	0	0	0	3324
9.3	47376	0	0	0	0	0	0	3237
9.3	47520	0	0	0	0	0	0	3192
9.3	47664	0	0	0	0	0	0	3330
9.3	47808	0	0	0	0	0	0	3192
9.3	47952	0	0	0	0	0	0	3075
9.3	48096	0	0	0	0	0	0	3141
9.3	48240	0	0	0	0	0	0	3279
9.3	48384	0	0	0	0	0	0	3282
9.3	48528	0	0	0	0	0	0	3363
9.3	48672	0	0	0	0	0	0	3084
9.3	48816	0	0	0	0	0	0	3177
9.3	48960	0	0	0	0	0	0	3186
9.3	49104	0	0	0	0	0	0	3174
9.3	49248	0	0	0	0	0	0	3162
9.3	49392	0	0	0	0	0	0	3321
9.3	49536	0	0	0	0	0	0	3240
9.3	49680	0	0	0	0	0	0	3312
9.3	49824	0	0	0	0	0	0	3267
9.3	49968	0	0	0	0	0	0	3459
9.3	50112	0	0	0	0	0	0	3396
9.3	50256	0	0	0	0	0	0	3435
9.3	50400	0	0	0	0	0	0	3231
9.3	50544	0	0	0	0	0	0	3330
9.3	50688	0	0	0	0	0	0	3225
9.3	50832	0	0	0	0	0	0	3270
9.3	50976	0	0	0	0	0	0	3129
9.3	51120	0	0	0	0	0	0	3285
9.3	51264	0	0	0	0	0	0	3384
9.3	51408	0	0	0	0	0	0	3405
9.3	51552	0	0	0	0	0	0	3168
9.3	51696	0	0	0	0	0	0	3309
9.3	51840	0	0	0	0	0	0	3165
9.3	51984	0	0	0	0	0	0	3276
9.3	52128	0	0	0	0	0	0	3195
9.3	52272	0	0	0	0	0	0	3321
9.3	52416	0	0	0	0	0	0	3273
9.3	52560	0	0	0	0	0	0	3411
9.3	52704	0	0	0	0	0	0	3432
9.3	52848	0	0	0	0	0	0	3405
9.3	52992	0	0	0	0	0	0	3378
9.3	53136	0	0	0	0	0	0	3255
9.3	53280	0	0	0	0	0	0	3285
9.3	53424	0	0	0	0	0	0	3216
9.3	53568	0	0	0	0	0	0	3264
9.3	53712	0	0	0	0	0	0	3453
9.3	53856	0	0	0	0	0	0	3327
9.3	54000	0	0	0	0	0	0	3357
9.3	54144	0	0	0	0	0	0	3357
9.3	54288	0	0	0	0	0	0	3285
9.3	54432	0	0	0	0	0	0	3339
9.3	54576	0	0	0	0	0	0	3498
9.3	54720	0	0	0	0	0	0	3354
9.3	54864	0	0	0	0	0	0	3219
9.3	55008	0	0	0	0	0	0	3267
9.3	55152	0	0	0	0	0	0	3333
9.3	55296	0	0	0	0	0	0	3498
9.3	55440	0	0	0	0	0	0	3297
9.3	55584	0	0	0	0	0	0	3165
9.3	55728	0	0	0	0	0	0	3231
9.3	55872	0	0	0	0	0	0	3240
9.3	56016	0	0	0	0	0	0	3204
9.3	56160	0	0	0	0	0	0	3183
9.3	56304	0	0	0	0	0	0	3252
9.3	56448	0	0	0	0	0	0	3252
9.3	56592	0	0	0	0	0	0	3240
9.3	56736	0	0	0	0	0	0	3177
9.3	56880	0	0	0	0	0	0	3153
9.3	57024	0	0	0	0	0	0	3378
9.3	57168	0	0	0	0	0	0	3255
9.3	57312	0	0	0	0	0	0	3258
9.3	57456	0	0	0	0	0	0	3234
9.3	57600	0	0	0	0	0	0	3234
9.3	57744	0	0	0	0	0	0	3288
9.3	57888	0	0	0	0	0	0	3264
9.3	58032	0	0	0	0	0	0	3327
9.3	58176	0	0	0	0	0	0	3372
9.3	58320	0	0	0	0	0	0	3408
9.3	58464	0	0	0	0	0	0	3249
9.3	58608	0	0	0	0	0	0	3228
9.3	58752	0	0	0	0	0	0	3321
9.3	58896	0	0	0	0	0	0	3291
9.3	59040	0	0	0	0	0	0	3390
9.3	59184	0	0	0	0	0	0	3468
9.3	59328	0	0	0	0	0	0	3345
9.3	59472	0	0	0	0	0	0	3321
9.3	59616	0	0	0	0	0	0	3177
9.3	59760	0	0	0	0	0	0	3213
9.3	59904	0	0	0	0	0	0	3294
9.3	60048	0	0	0	0	0	0	3252
9.3	60192	0	0	0	0	0	0	3252
9.3	60336	0	0	0	0	0	0	3339
9.3	60480	0	0	0	0	0	0	3327
9.3	60624	0	0	0	0	0	0	3378
9.3	60768	0	0	0	0	0	0	3303
9.3	60912	0	0	0	0	0	0	3321
9.3	61056	0	0	0	0	0	0	3216
9.3	61200	0	0	0	0	0	0	3090
9.3	61344	0	0	0	0	0	0	3243
9.3	61488	0	0	0	0	0	0	3279
9.3	61632	0	0	0	0	0	0	3294
9.3	61776	0	0	0	0	0	0	3315
9.3	61920	0	0	0	0	0	0	3402
9.3	62064	0	0	0	0	0	0	3435
9.3	62208	0	0	0	0	0	0	3363
9.3	62352	0	0	0	0	0	0	3246
9.3	62496	0	0	0	0	0	0	3300
9.3	62640	0	0	0	0	0	0	3297
9.3	62784	0	0	0	0	0	0	3255
9.3	62928	0	0	0	0	0	0	3237
9.3	63072	0	0	0	0	0	0	3177
9.3	63216	0	0	0	0	0	0	3279
9.3	63360	0	0	0	0	0	0	3312
9.3	63504	0	0	0	0	0	0	3249
9.3	63648	0	0	0	0	0	0	3231
9.3	63792	0	0	0	0	0	0	3267
9.3	63936	0	0	0	0	0	0	3297
9.3	64080	0	0	0	0	0	0	3240
9.3	64224	0	0	0	0	0	0	3252
9.3	64368	0	0	0	0	0	0	3270
9.3	64512	0	0	0	0	0	0	3228
9.3	64656	0	0	0	0	0	0	3291
9.3	64800	0	0	0	0	0	0	3264
9.3	64944	0	0	0	0	0	0	3189
9.3	65088	0	0	0	0	0	0	3270
9.3	65232	0	0	0	0	0	0	3219
9.3	65376	0	0	0	0	0	0	3282
9.3	65520	0	0	0	0	0	0	3213
9.3	65664	0	0	0	0	0	0	3150
9.3	65808	0	0	0	0	0	0	3117
9.3	65952	0	0	0	0	0	0	3261
9.3	66096	0	0	0	0	0	0	3063
9.3	66240	0	0	0	0	0	0	3231
9.3	66384	0	0	0	0	0	0	3267
9.3	66528	0	0	0	0	0	0	3198
9.3	66672	0	0	0	0	0	0	3123
9.3	66816	0	0	0	0	0	0	3141
9.3	66960	0	0	0	0	0	0	3312
9.3	67104	0	0	0	0	0	0	3240
9.3	67248	0	0	0	0	0	0	3078
9.3	67392	0	0	0	0	0	0	3159
9.3	67536	0	0	0	0	0	0	3270
9.3	67680	0	0	0	0	0	0	3354
9.3	67824	0	0	0	0	0	0	3336
9.3	67968	0	0	0	0	0	0	3354
9.3	68112	0	0	0	0	0	0	3423
9.3	68256	0	0	0	0	0	0	3423
9.3	68400	0	0	0	0	0	0	3420
9.3	68544	0	0	0	0	0	0	3228
9.3	68688	0	0	0	0	0	0	3321
9.3	68832	0	0	0	0	0	0	3405
9.3	68976	0	0	0	0	0	0	3381
9.3	69120	0	0	0	0	0	0	3291
10.2	43344	0	62	0	62	62	307.801	1194
10.2	43488	0	60	0	60	60	319.655	1203
10.2	43632	0	56	0	56	56	319.655	1212
10.2	43776	0	51	0	51	51	292.662	1188
10.2	43920	0	42	0	42	42	253.585	1158
10.2	44064	0	38	0	38	38	229.529	1155
10.2	44208	0	32	0	32	32	234.465	1251
10.2	44352	0	24	0	24	24	181.417	1224
10.2	44496	0	21	0	21	21	156.422	1134
10.2	44640	0	16	0	16	16	122.275	1149
10.2	44784	0	13	0	13	13	85.1935	1194
10.2	44928	0	9	0	9	9	68.1772	1068
10.2	45072	0	8	0	8	8	71.1179	1137
10.2	45216	0	7	0	7	7	48.1119	1239
10.2	45360	0	5	0	5	5	22.0606	1137
10.2	45504	0	3	0	3	3	11.0303	1149
10.2	45648	0	2	0	2	2	0	1167
10.2	45792	0	1	0	1	1	0	1173
10.2	45936	0	1	0	1	1	0	1098
10.2	46080	0	1	0	1	1	0	1083
10.2	46224	0	1	0	1	1	0	1158
10.2	46368	0	0	0	0	0	0	1176
10.2	46512	0	0	0	0	0	0	1200
10.2	46656	0	0	0	0	0	0	1173
10.2	46800	0	0	0	0	0	0	1140
10.2	46944	0	0	0	0	0	0	1125
10.2	47088	0	0	0	0	0	0	1059
10.2	47232	0	0	0	0	0	0	1056
10.2	47376	0	0	0	0	0	0	1017
10.2	47520	0	0	0	0	0	0	1152
10.2	47664	0	0	0	0	0	0	1131
10.2	47808	0	0	0	0	0	0	1194
10.2	47952	0	0	0	0	0	0	1143
10.2	48096	0	0	0	0	0	0	1161
10.2	48240	0	0	0	0	0	0	1131
10.2	48384	0	0	0	0	0	0	1125
10.2	48528	0	0	0	0	0	0	1104
10.2	48672	0	0	0	0	0	0	1161
10.2	48816	0	0	0	0	0	0	1134
10.2	48960	0	0	0	0	0	0	1131
10.2	49104	0	0	0	0	0	0	1065
10.2	49248	0	0	0	0	0	0	1122
10.2	49392	0	0	0	0	0	0	1104
10.2	49536	0	0	0	0	0	0	1182
10.2	49680	0	0	0	0	0	0	1203
10.2	49824	0	0	0	0	0	0	1155
10.2	49968	0	0	0	0	0	0	1038
10.2	50112	0	0	0	0	0	0	1071
10.2	50256	0	0	0	0	0	0	1065
10.2	50400	0	0	0	0	0	0	1101
10.2	50544	0	0	0	0	0	0	1107
10.2	50688	0	0	0	0	0	0	1200
10.2	50832	0	0	0	0	0	0	1215
10.2	50976	0	0	0	0	0	0	1179
10.2	51120	0	0	0	0	0	0	1182
10.2	51264	0	0	0	0	0	0	1179
10.2	51408	0	0	0	0	0	0	1131
10.2	51552	0	0	0	0	0	0	1098
10.2	51696	0	0	0	0	0	0	1050
10.2	51840	0	0	0	0	0	0	1164
10.2	51984	0	0	0	0	0	0	1215
10.2	52128	0	0	0	0	0	0	1146
10.2	52272	0	0	0	0	0	0	1122
10.2	52416	0	0	0	0	0	0	1161
10.2	52560	0	0	0	0	0	0	1110
10.2	52704	0	0	0	0	0	0	1152
10.2	52848	0	0	0	0	0	0	1119
10.2	52992	0	0	0	0	0	0	1107
10.2	53136	0	0	0	0	0	0	1125
10.2	53280	0	0	0	0	0	0	1104
10.2	53424	0	0	0	0	0	0	1182
10.2	53568	0	0	0	0	0	0	1194
10.2	53712	0	0	0	0	0	0	1224
10.2	53856	0	0	0	0	0	0	1029
10.2	54000	0	0	0	0	0	0	1053
10.2	54144	0	0	0	0	0	0	1140
10.2	54288	0	0	0	0	0	0	1134
10.2	54432	0	0	0	0	0	0	1149
10.2	54576	0	0	0	0	0	0	1098
10.2	54720	0	0	0	0	0	0	1107
10.2	54864	0	0	0	0	0	0	1140
10.2	55008	0	0	0	0	0	0	1167
10.2	55152	0	0	0	0	0	0	1251
10.2	55296	0	0	0	0	0	0	1239
10.2	55440	0	0	0	0	0	0	1281
10.2	55584	0	0	0	0	0	0	1221
10.2	55728	0	0	0	0	0	0	1164
10.2	55872	0	0	0	0	0	0	1098
10.2	56016	0	0	0	0	0	0	1029
10.2	56160	0	0	0	0	0	0	1065
10.2	56304	0	0	0	0	0	0	1140
10.2	56448	0	0	0	0	0	0	1179
10.2	56592	0	0	0	0	0	0	1164
10.2	56736	0	0	0	0	0	0	1086
10.2	56880	0	0	0	0	0	0	1068
10.2	57024	0	0	0	0	0	0	1188
10.2	57168	0	0	0	0	0	0	1113
10.2	57312	0	0	0	0	0	0	1149
10.2	57456	0	0	0	0	0	0	1110
10.2	57600	0	0	0	0	0	0	1128
10.2	57744	0	0	0	0	0	0	1119
10.2	57888	0	0	0	0	0	0	1167
10.2	58032	0	0	0	0	0	0	1137
10.2	58176	0	0	0	0	0	0	1071
10.2	58320	0	0	0	0	0	0	1092
10.2	58464	0	0	0	0	0	0	1095
10.2	58608	0	0	0	0	0	0	1065
10.2	58752	0	0	0	0	0	0	1080
10.2	58896	0	0	0	0	0	0	1041
10.2	59040	0	0	0	0	0	0	1101
10.2	59184	0	0	0	0	0	0	1071
10.2	59328	0	0	0	0	0	0	1104
10.2	59472	0	0	0	0	0	0	1062
10.2	59616	0	0	0	0	0	0	1149
10.2	59760	0	0	0	0	0	0	1134
10.2	59904	0	0	0	0	0	0	1164
10.2	60048	0	0	0	0	0	0	1107
10.2	60192	0	0	0	0	0	0	1038
10.2	60336	0	0	0	0	0	0	1131
10.2	60480	0	0	0	0	0	0	1122
10.2	60624	0	0	0	0	0	0	1098
10.2	60768	0	0	0	0	0	0	1065
10.2	60912	0	0	0	0	0	0	1056
10.2	61056	0	0	0	0	0	0	1122
10.2	61200	0	0	0	0	0	0	1167
10.2	61344	0	0	0	0	0	0	1089
10.2	61488	0	0	0	0	0	0	1065
10.2	61632	0	0	0	0	0	0	1194
10.2	61776	0	0	0	0	0	0	1146
10.2	61920	0	0	0	0	0	0	1122
10.2	62064	0	0	0	0	0	0	1095
10.2	62208	0	0	0	0	0	0	1200
10.2	62352	0	0	0	0	0	0	1182
10.2	62496	0	0	0	0	0	0	1191
10.2	62640	0	0	0	0	0	0	1146
10.2	62784	0	0	0	0	0	0	1119
10.2	62928	0	0	0	0	0	0	1068
10.2	63072	0	0	0	0	0	0	1134
10.2	63216	0	0	0	0	0	0	1137
10.2	63360	0	0	0	0	0	0	1098
10.2	63504	0	0	0	0	0	0	1053
10.2	63648	0	0	0	0	0	0	1149
10.2	63792	0	0	0	0	0	0	1209
10.2	63936	0	0	0	0	0	0	1221
10.2	64080	0	0	0	0	0	0	1155
10.2	64224	0	0	0	0	0	0	1101
10.2	64368	0	0	0	0	0	0	1053
10.2	64512	0	0	0	0	0	0	1104
10.2	64656	0	0	0	0	0	0	1131
10.2	64800	0	0	0	0	0	0	1104
10.2	64944	0	0	0	0	0	0	1038
10.2	65088	0	0	0	0	0	0	1020
10.2	65232	0	0	0	0	0	0	1062
10.2	65376	0	0	0	0	0	0	1134
10.2	65520	0	0	0	0	0	0	1143
10.2	65664	0	0	0	0	0	0	1161
10.2	65808	0	0	0	0	0	0	1047
10.2	65952	0	0	0	0	0	0	1071
10.2	66096	0	0	0	0	0	0	1062
10.2	66240	0	0	0	0	0	0	1077
10.2	66384	0	0	0	0	0	0	1086
10.2	66528	0	0	0	0	0	0	1134
10.2	66672	0	0	0	0	0	0	1107
10.2	66816	0	0	0	0	0	0	1185
10.2	66960	0	0	0	0	0	0	1041
10.2	67104	0	0	0	0	0	0	1104
10.2	67248	0	0	0	0	0	0	1011
10.2	67392	0	0	0	0	0	0	1038
10.2	67536	0	0	0	0	0	0	1140
10.2	67680	0	0	0	0	0	0	1080
10.2	67824	0	0	0	0	0	0	1083
10.2	67968	0	0	0	0	0	0	1110
10.2	68112	0	0	0	0	0	0	1125
10.2	68256	0	0	0	0	0	0	1143
10.2	68400	0	0	0	0	0	0	1068
10.2	68544	0	0	0	0	0	0	1080
10.2	68688	0	0	0	0	0	0	1056
10.2	68832	0	0	0	0	0	0	1011
10.2	68976	0	0	0	0	0	0	999
10.2	69120	0	0	0	0	0	0	1008
11.1	43344	0	30	0	30	30	55.1515	879
11.1	43488	0	29	0	29	29	51.165	759
11.1	43632	0	28	0	28	28	194.575	822
11.1	43776	0	25	0	25	25	42.1279	828
11.1	43920	0	23	0	23	23	9.03704	864
11.1	44064	0	15	0	15	15	120.296	789
11.1	44208	0	14	0	14	14	22.0606	759
11.1	44352	0	9	0	9	9	22.0606	798
11.1	44496	0	8	0	8	8	11.0303	822
11.1	44640	0	4	0	4	4	0	846
11.1	44784	0	2	0	2	2	0	885
11.1	44928	0	2	0	2	2	0	921
11.1	45072	0	2	0	2	2	0	840
11.1	45216	0	1	0	1	1	0	936
11.1	45360	0	1	0	1	1	0	873
11.1	45504	0	1	0	1	1	0	957
11.1	45648	0	1	0	1	1	0	882
11.1	45792	0	1	0	1	1	0	936
11.1	45936	0	0	0	0	0	0	858
11.1	46080	0	0	0	0	0	0	783
11.1	46224	0	0	0	0	0	0	882
11.1	46368	0	0	0	0	0	0	798
11.1	46512	0	0	0	0	0	0	798
11.1	46656	0	0	0	0	0	0	753
11.1	46800	0	0	0	0	0	0	840
11.1	46944	0	0	0	0	0	0	792
11.1	47088	0	0	0	0	0	0	822
11.1	47232	0	0	0	0	0	0	750
11.1	47376	0	0	0	0	0	0	804
11.1	47520	0	0	0	0	0	0	849
11.1	47664	0	0	0	0	0	0	837
11.1	47808	0	0	0	0	0	0	831
11.1	47952	0	0	0	0	0	0	852
11.1	48096	0	0	0	0	0	0	855
11.1	48240	0	0	0	0	0	0	867
11.1	48384	0	0	0	0	0	0	780
11.1	48528	0	0	0	0	0	0	732
11.1	48672	0	0	0	0	0	0	762
11.1	48816	0	0	0	0	0	0	822
11.1	48960	0	0	0	0	0	0	792
11.1	49104	0	0	0	0	0	0	822
11.1	49248	0	0	0	0	0	0	831
11.1	49392	0	0	0	0	0	0	831
11.1	49536	0	0	0	0	0	0	879
11.1	49680	0	0	0	0	0	0	891
11.1	49824	0	0	0	0	0	0	837
11.1	49968	0	0	0	0	0	0	843
11.1	50112	0	0	0	0	0	0	867
11.1	50256	0	0	0	0	0	0	855
11.1	50400	0	0	0	0	0	0	882
11.1	50544	0	0	0	0	0	0	777
11.1	50688	0	0	0	0	0	0	855
11.1	50832	0	0	0	0	0	0	867
11.1	50976	0	0	0	0	0	0	858
11.1	51120	0	0	0	0	0	0	867
11.1	51264	0	0	0	0	0	0	825
11.1	51408	0	0	0	0	0	0	867
11.1	51552	0	0	0	0	0	0	912
11.1	51696	0	0	0	0	0	0	765
11.1	51840	0	0	0	0	0	0	882
11.1	51984	0	0	0	0	0	0	882
11.1	52128	0	0	0	0	0	0	798
11.1	52272	0	0	0	0	0	0	843
11.1	52416	0	0	0	0	0	0	831
11.1	52560	0	0	0	0	0	0	795
11.1	52704	0	0	0	0	0	0	807
11.1	52848	0	0	0	0	0	0	870
11.1	52992	0	0	0	0	0	0	810
11.1	53136	0	0	0	0	0	0	753
11.1	53280	0	0	0	0	0	0	744
11.1	53424	0	0	0	0	0	0	831
11.1	53568	0	0	0	0	0	0	801
11.1	53712	0	0	0	0	0	0	726
11.1	53856	0	0	0	0	0	0	813
11.1	54000	0	0	0	0	0	0	783
11.1	54144	0	0	0	0	0	0	834
11.1	54288	0	0	0	0	0	0	798
11.1	54432	0	0	0	0	0	0	819
11.1	54576	0	0	0	0	0	0	822
11.1	54720	0	0	0	0	0	0	813
11.1	54864	0	0	0	0	0	0	795
11.1	55008	0	0	0	0	0	0	840
11.1	55152	0	0	0	0	0	0	816
11.1	55296	0	0	0	0	0	0	765
11.1	55440	0	0	0	0	0	0	798
11.1	55584	0	0	0	0	0	0	726
11.1	55728	0	0	0	0	0	0	792
11.1	55872	0	0	0	0	0	0	846
11.1	56016	0	0	0	0	0	0	873
11.1	56160	0	0	0	0	0	0	846
11.1	56304	0	0	0	0	0	0	822
11.1	56448	0	0	0	0	0	0	816
11.1	56592	0	0	0	0	0	0	792
11.1	56736	0	0	0	0	0	0	816
11.1	56880	0	0	0	0	0	0	789
11.1	57024	0	0	0	0	0	0	813
11.1	57168	0	0	0	0	0	0	777
11.1	57312	0	0	0	0	0	0	816
11.1	57456	0	0	0	0	0	0	885
11.1	57600	0	0	0	0	0	0	840
11.1	57744	0	0	0	0	0	0	774
11.1	57888	0	0	0	0	0	0	861
11.1	58032	0	0	0	0	0	0	858
11.1	58176	0	0	0	0	0	0	861
11.1	58320	0	0	0	0	0	0	804
11.1	58464	0	0	0	0	0	0	792
11.1	58608	0	0	0	0	0	0	801
11.1	58752	0	0	0	0	0	0	819
11.1	58896	0	0	0	0	0	0	783
11.1	59040	0	0	0	0	0	0	837
11.1	59184	0	0	0	0	0	0	849
11.1	59328	0	0	0	0	0	0	795
11.1	59472	0	0	0	0	0	0	849
11.1	59616	0	0	0	0	0	0	861
11.1	59760	0	0	0	0	0	0	837
11.1	59904	0	0	0	0	0	0	822
11.1	60048	0	0	0	0	0	0	828
11.1	60192	0	0	0	0	0	0	753
11.1	60336	0	0	0	0	0	0	822
11.1	60480	0	0	0	0	0	0	768
11.1	60624	0	0	0	0	0	0	762
11.1	60768	0	0	0	0	0	0	840
11.1	60912	0	0	0	0	0	0	849
11.1	61056	0	0	0	0	0	0	831
11.1	61200	0	0	0	0	0	0	837
11.1	61344	0	0	0	0	0	0	807
11.1	61488	0	0	0	0	0	0	753
11.1	61632	0	0	0	0	0	0	816
11.1	61776	0	0	0	0	0	0	813
11.1	61920	0	0	0	0	0	0	834
11.1	62064	0	0	0	0	0	0	846
11.1	62208	0	0	0	0	0	0	801
11.1	62352	0	0	0	0	0	0	762
11.1	62496	0	0	0	0	0	0	714
11.1	62640	0	0	0	0	0	0	687
11.1	62784	0	0	0	0	0	0	750
11.1	62928	0	0	0	0	0	0	810
11.1	63072	0	0	0	0	0	0	711
11.1	63216	0	0	0	0	0	0	738
11.1	63360	0	0	0	0	0	0	765
11.1	63504	0	0	0	0	0	0	849
11.1	63648	0	0	0	0	0	0	792
11.1	63792	0	0	0	0	0	0	723
11.1	63936	0	0	0	0	0	0	756
11.1	64080	0	0	0	0	0	0	828
11.1	64224	0	0	0	0	0	0	825
11.1	64368	0	0	0	0	0	0	813
11.1	64512	0	0	0	0	0	0	807
11.1	64656	0	0	0	0	0	0	810
11.1	64800	0	0	0	0	0	0	825
11.1	64944	0	0	0	0	0	0	783
11.1	65088	0	0	0	0	0	0	804
11.1	65232	0	0	0	0	0	0	777
11.1	65376	0	0	0	0	0	0	744
11.1	65520	0	0	0	0	0	0	840
11.1	65664	0	0	0	0	0	0	831
11.1	65808	0	0	0	0	0	0	825
11.1	65952	0	0	0	0	0	0	879
11.1	66096	0	0	0	0	0	0	879
11.1	66240	0	0	0	0	0	0	807
11.1	66384	0	0	0	0	0	0	849
11.1	66528	0	0	0	0	0	0	906
11.1	66672	0	0	0	0	0	0	903
11.1	66816	0	0	0	0	0	0	858
11.1	66960	0	0	0	0	0	0	816
11.1	67104	0	0	0	0	0	0	840
11.1	67248	0	0	0	0	0	0	765
11.1	67392	0	0	0	0	0	0	723
11.1	67536	0	0	0	0	0	0	768
11.1	67680	0	0	0	0	0	0	858
11.1	67824	0	0	0	0	0	0	846
11.1	67968	0	0	0	0	0	0	768
11.1	68112	0	0	0	0	0	0	783
11.1	68256	0	0	0	0	0	0	822
11.1	68400	0	0	0	0	0	0	807
11.1	68544	0	0	0	0	0	0	906
11.1	68688	0	0	0	0	0	0	921
11.1	68832	0	0	0	0	0	0	849
11.1	68976	0	0	0	0	0	0	894
11.1	69120	0	0	0	0	0	0	945
12.3	43344	0	27	0	27	27	22.0606	1563
12.3	43488	0	24	0	24	24	22.0606	1659
12.3	43632	0	24	0	24	24	26.0513	1608
12.3	43776	0	18	0	18	18	22.0606	1542
12.3	43920	0	17	0	17	17	22.0606	1503
12.3	44064	0	13	0	13	13	11.0303	1587
12.3	44208	0	12	0	12	12	11.0303	1530
12.3	44352	0	8	0	8	8	11.0303	1548
12.3	44496	0	8	0	8	8	11.0303	1401
12.3	44640	0	5	0	5	5	0	1536
12.3	44784	0	4	0	4	4	0	1551
12.3	44928	0	3	0	3	3	0	1569
12.3	45072	0	1	0	1	1	0	1560
12.3	45216	0	1	0	1	1	0	1494
12.3	45360	0	1	0	1	1	0	1479
12.3	45504	0	1	0	1	1	0	1623
12.3	45648	0	1	0	1	1	0	1551
12.3	45792	0	0	0	0	0	0	1512
12.3	45936	0	0	0	0	0	0	1491
[truncated: 34,001 more rows]
