# Supplementary material for: GEODE: an in silico tool that translates in vitro to in vivo predictions of tuberculosis antibiotic combination efficacy
Source: Front Pharmacol. 2025 Oct 17;16:1639673. doi: 10.3389/fphar.2025.1639673 (PMC12575316; doi:10.3389/fphar.2025.1639673)
Supplement: Supplementary file 3 [file Supplementaryfile2.xlsx]

## Sheet: Sheet 1
Condition	Drug (A+B+C+D)	Timepoint	DrugA Concentrations (ug/mL)	DrugB Concentrations (ug/mL)	DrugC Concentrations (ug/mL)	DrugD Concentrations (ug/mL)	IC50 (nL)	IC75 (nL)	IC90 (nL)	log2 Bliss FIC50	log2 Bliss FIC75	log2 Bliss FIC90	log2EfficacyInteractionScore	AUC50
AN	BDQ	Constant	[0.04, 0.08, 0.16, 0.30, 0.63, 1.26, 2.49, 5.00, 9.99, 20.00]	NA	NA	NA	6.153	9.75361	15.4372	NA	NA	NA	NA	0.132475
AN	BDQ+LZD	Constant	[0.02, 0.04, 0.08, 0.16, 0.30, 0.63, 1.26, 2.49, 4.99, 10.01]	[0.05, 0.10, 0.19, 0.39, 0.75, 1.57, 3.15, 6.21, 12.48, 25.03]	NA	NA	79.4359	92.845	110.475	1.68249	0.995994	0.310494	0.0133293	0.0814793
AN	BDQ+MXF	Constant	[0.02, 0.04, 0.08, 0.16, 0.30, 0.63, 1.26, 2.49, 4.99, 10.01]	[0.04, 0.08, 0.15, 0.31, 0.60, 1.25, 2.50, 4.99, 10.01, 20.00]	NA	NA	21.57	25.0659	29.2514	-0.685757	-0.603034	-0.498144	0.0105661	0.0943285
AN	BDQ+PTM	Constant	[0.02, 0.04, 0.08, 0.16, 0.30, 0.63, 1.26, 2.49, 4.99, 10.01]	[0.01, 0.01, 0.02, 0.04, 0.09, 0.18, 0.35, 0.70, 1.40, 2.80]	NA	NA	27.1639	30.3694	34.0741	0.633253	-0.09688	-0.568564	-1.12974e-09	0.0621201
AN	EMB	Constant	[0.05, 0.11, 0.22, 0.44, 0.88, 1.76, 3.52, 6.99, 13.99, 28.00]	NA	NA	NA	NA	NA	NA	NA	NA	NA	NA	NA
AN	INH	Constant	[0.04, 0.09, 0.17, 0.35, 0.70, 1.40, 2.80, 5.61, 11.20, 22.40]	NA	NA	NA	216.484	271.837	NA	NA	NA	NA	NA	0.0691467
AN	LZD	Constant	[0.10, 0.19, 0.39, 0.75, 1.57, 3.15, 6.22, 12.50, 24.97, 49.99]	NA	NA	NA	NA	NA	NA	NA	NA	NA	NA	NA
AN	MXF	Constant	[0.08, 0.15, 0.31, 0.60, 1.25, 2.50, 5.00, 9.98, 20.02, 39.98]	NA	NA	NA	15.1768	19.2427	25.3081	NA	NA	NA	NA	0.122407
AN	PTM	Constant	[0.01, 0.02, 0.04, 0.09, 0.18, 0.35, 0.70, 1.40, 2.79, 5.60]	NA	NA	NA	20.392	22.8152	25.6619	NA	NA	NA	NA	0.06376
AN	PZA	Constant	[0.16, 0.32, 0.65, 1.30, 2.60, 5.20, 10.40, 20.76, 41.53, 83.01]	NA	NA	NA	NA	NA	NA	NA	NA	NA	NA	NA
AN	RIF	Constant	[0.002, 0.004, 0.007, 0.015, 0.030, 0.060, 0.120, 0.240, 0.480, 0.960]	NA	NA	NA	11.1774	16.0843	33.8104	NA	NA	NA	NA	0.110901
AN	BDQ+PZA	Constant	[0.02, 0.04, 0.08, 0.16, 0.30, 0.63, 1.26, 2.49, 4.99, 10.00]	[0.08, 0.16, 0.32, 0.65, 1.30, 2.60, 5.20, 10.38, 20.72, 41.49]	NA	NA	24.6131	27.9806	31.914	-0.312569	-0.482238	-0.914598	0.000931677	0.0636019
AN	EMB+INH	Constant	[0.03, 0.05, 0.11, 0.22, 0.44, 0.88, 1.76, 3.51, 7.01, 14.01]	[0.02, 0.04, 0.09, 0.17, 0.35, 0.70, 1.40, 2.79, 5.60, 11.21]	NA	NA	251.928	NA	NA	-0.612485	0.450428	1.75123	0.0577426	0.0774534
AN	EMB+MXF	Constant	[0.03, 0.05, 0.11, 0.22, 0.44, 0.88, 1.76, 3.51, 7.01, 14.01]	[0.04, 0.08, 0.15, 0.31, 0.60, 1.25, 2.50, 4.99, 10.01, 20.00]	NA	NA	57.6621	68.8289	92.9647	0.367896	-0.423117	-0.357218	0.00413711	0.0735585
AN	EMB+PZA	Constant	[0.03, 0.05, 0.11, 0.22, 0.44, 0.88, 1.76, 3.51, 7.01, 14.01]	[0.08, 0.16, 0.32, 0.65, 1.30, 2.60, 5.20, 10.38, 20.72, 41.48]	NA	NA	NA	NA	NA	0	0	0	NA	NA
AN	EMB+RIF	Constant	[0.03, 0.05, 0.11, 0.22, 0.44, 0.88, 1.76, 3.51, 7.01, 14.00]	[0.001, 0.002, 0.004, 0.01, 0.01, 0.03, 0.06, 0.12, 0.24, 0.48]	NA	NA	46.1358	72.1436	NA	-0.411243	-0.805455	-1.23009	0.0262455	0.0830066
AN	INH+MXF	Constant	[0.02, 0.04, 0.09, 0.17, 0.35, 0.70, 1.40, 2.79, 5.60, 11.20]	[0.04, 0.08, 0.15, 0.31, 0.60, 1.25, 2.50, 4.99, 10.01, 19.98]	NA	NA	27.9967	41.0212	57.4268	-1.37821	-1.8106	-1.90178	0.000155499	0.0830556
AN	INH+PZA	Constant	[0.02, 0.04, 0.09, 0.17, 0.35, 0.70, 1.40, 2.79, 5.60, 11.20]	[0.08, 0.16, 0.32, 0.65, 1.30, 2.60, 5.19, 10.38, 20.71, 41.54]	NA	NA	62.9368	73.0173	NA	-2.96475	-2.85201	-0.215215	-0.0472136	0.0657904
AN	INH+RIF	Constant	[0.02, 0.04, 0.09, 0.17, 0.35, 0.70, 1.40, 2.79, 5.60, 11.20]	[0.001, 0.002, 0.004, 0.01, 0.01, 0.03, 0.06, 0.12, 0.24, 0.48]	NA	NA	22.5095	33.6144	51.9279	-0.256515	-0.5948	-0.921276	-0.0390385	0.103107
AN	LZD+PTM	Constant	[0.05, 0.10, 0.19, 0.39, 0.75, 1.57, 3.15, 6.21, 12.48, 25.03]	[0.01, 0.01, 0.02, 0.04, 0.09, 0.18, 0.35, 0.70, 1.40, 2.80]	NA	NA	17.2941	36.4915	70.8522	-1.70488	-0.821156	-0.0474651	-0.067442	0.159561
AN	MXF+PTM	Constant	[0.04, 0.08, 0.15, 0.31, 0.60, 1.25, 2.50, 4.99, 10.01, 20.00]	[0.01, 0.01, 0.02, 0.04, 0.09, 0.18, 0.35, 0.70, 1.40, 2.80]	NA	NA	28.8339	32.2269	36.4123	-0.763482	-0.873784	-0.922567	0.00969421	0.0620825
AN	MXF+PZA	Constant	[0.04, 0.08, 0.15, 0.31, 0.60, 1.25, 2.50, 4.99, 10.01, 19.99]	[0.08, 0.16, 0.32, 0.65, 1.30, 2.60, 5.19, 10.38, 20.72, 41.46]	NA	NA	11.1012	18.9751	21.2337	-2.04077	-2.86553	-3.55029	0.0054476	0.0666646
AN	MXF+RIF	Constant	[0.04, 0.08, 0.15, 0.31, 0.60, 1.25, 2.50, 4.99, 10.01, 20.02]	[0.001, 0.002, 0.004, 0.01, 0.01, 0.03, 0.06, 0.12, 0.24, 0.48]	NA	NA	17.275	27.6197	55.64	-1.63627	-0.966789	-0.304536	0.00717047	0.230609
AN	PTM+PZA	Constant	[0.01, 0.01, 0.02, 0.04, 0.09, 0.18, 0.35, 0.70, 1.40, 2.80]	[0.001, 0.002, 0.004, 0.01, 0.01, 0.03, 0.06, 0.12, 0.24, 0.48]	NA	NA	35.6275	42.2428	53.3502	-0.823592	-0.753179	-0.420866	-0.0430155	0.12991
AN	PZA+RIF	Constant	[0.08, 0.16, 0.32, 0.65, 1.30, 2.60, 5.19, 10.38, 20.71, 41.53]	[0.001, 0.002, 0.004, 0.01, 0.01, 0.03, 0.06, 0.12, 0.24, 0.48]	NA	NA	18.8419	28.773	44.0801	-1.62013	-1.07835	-0.60366	-0.0457576	0.181289
AN	BDQ+LZD+PTM	Constant	[0.01, 0.03, 0.05, 0.10, 0.21, 0.42, 0.84, 1.68, 3.32, 6.67]	[0.03, 0.06, 0.13, 0.26, 0.52, 1.05, 2.10, 4.19, 8.30, 16.69]	[0.004, 0.01, 0.01, 0.03, 0.06, 0.12, 0.23, 0.46, 0.93, 1.87]	NA	32.0097	36.249	55.591	-0.506903	-0.647918	-0.771274	-0.00673011	0.116045
AN	BDQ+MXF+PTM+PZA	Constant	[0.01, 0.02, 0.04, 0.08, 0.16, 0.30, 0.63, 1.26, 2.51, 5.00]	[0.02, 0.04, 0.08, 0.15, 0.31, 0.60, 1.25, 2.50, 4.98, 9.97]	[0.003, 0.01, 0.01, 0.02, 0.04, 0.09, 0.18, 0.35, 0.70, 1.40]	[0.04, 0.08, 0.16, 0.32, 0.65, 1.30, 2.60, 5.19, 10.36, 20.74]	21.8669	28.4185	38.6356	-0.80489	-0.980863	-1.10389	0.00465055	0.127895
AN	EMB+INH+PZA+RIF	Constant	[0.01, 0.03, 0.05, 0.11, 0.22, 0.44, 0.88, 1.76, 3.51, 6.98]	[0.01, 0.02, 0.04, 0.09, 0.17, 0.35, 0.70, 1.40, 2.79, 5.60]	[0.04, 0.08, 0.16, 0.32, 0.65, 1.30, 2.60, 5.19, 10.36, 20.72]	[0.0004, 0.001, 0.002, 0.004, 0.01, 0.01, 0.03, 0.06, 0.12, 0.24]	31.8528	35.7266	40.5328	-1.30355	-1.14699	-1.54374	-0.0153768	0.0800396
AN	INH+MXF+PZA+RIF	Constant	[0.01, 0.02, 0.04, 0.09, 0.17, 0.35, 0.70, 1.40, 2.79, 5.60]	[0.02, 0.04, 0.08, 0.15, 0.31, 0.60, 1.25, 2.49, 4.98, 10.01]	[0.04, 0.08, 0.16, 0.32, 0.65, 1.30, 2.60, 5.19, 10.35, 20.72]	[0.0004, 0.001, 0.002, 0.004, 0.01, 0.01, 0.03, 0.06, 0.12, 0.24]	35.6324	40.1661	46.5417	-0.868136	-0.973869	-0.973124	0.053493	0.0628998
AN	EMB+MXF+PZA+RIF	Constant	[0.01, 0.02, 0.05, 0.11, 0.22, 0.44, 0.87, 1.80, 3.49, 6.96]	[0.02, 0.04, 0.08, 0.15, 0.31, 0.60, 1.25, 2.50, 4.99, 9.99]	[0.04, 0.08, 0.16, 0.32, 0.65, 1.30, 2.60, 5.19, 10.37, 20.78]	[0.0005, 0.001, 0.002, 0.004, 0.01, 0.01, 0.03, 0.06, 0.12, 0.24]	15.0703	20.2714	26.8263	-0.811937	-0.913307	-0.823813	-0.0229114	0.14095
NH	BDQ	Constant	[0.02, 0.05, 0.09, 0.18, 0.37, 0.75, 1.50, 2.99 6.01, 11.99]	NA	NA	NA	53.9176	64.517	NA	NA	NA	NA	NA	0.0677808
NH	BDQ+LZD	Constant	[0.01, 0.02, 0.05, 0.09, 0.18, 0.37, 0.75, 1.50, 3.00, 6.01]	[0.05, 0.10, 0.19, 0.39, 0.80, 1.55, 3.15, 6.24, 12.49, 24.97]	NA	NA	129.171	167.493	NA	-0.11489	-0.240413	-0.365937	-1.71889e-09	0.0689382
NH	BDQ+MXF	Constant	[0.01, 0.02, 0.05, 0.09, 0.18, 0.37, 0.75, 1.50, 3.00, 6.01]	[0.00, 0.01, 0.01, 0.03, 0.06, 0.11, 0.22, 0.44, 0.88, 1.75]	NA	NA	86.3742	105.766	181.181	-0.981504	-0.598812	-0.708357	0.0669251	0.091164
NH	BDQ+PTM	Constant	[0.01, 0.02, 0.05, 0.09, 0.18, 0.37, 0.75, 1.50, 3.00, 6.01]	[0.004, 0.01, 0.02, 0.03, 0.06, 0.12, 0.25, 0.50, 1.00, 2.00]	NA	NA	53.9586	63.8738	75.8017	-0.0515019	0.0152489	-0.0296131	-0.00413343	0.0901025
NH	EMB	Constant	[0.05, 0.11, 0.22, 0.44, 0.88, 1.76, 3.52, 6.99, 13.99, 28.00]	NA	NA	NA	NA	NA	NA	NA	NA	NA	NA	NA
NH	INH	Constant	[0.10, 0.19, 0.39, 0.80, 1.55, 3.10, 6.24, 12.52, 24.97, 50.00]	NA	NA	NA	18.7927	33.283	NA	NA	NA	NA	NA	0.166425
NH	LZD	Constant	[0.10, 0.19, 0.39, 0.80, 1.55, 3.10, 6.24, 12.52, 24.97, 50.00]	NA	NA	NA	NA	NA	NA	NA	NA	NA	NA	NA
NH	MXF	Constant	[0.01, 0.01, 0.03, 0.06, 0.11, 0.22, 0.44, 0.87, 1.75, 3.50]	NA	NA	NA	46.7498	58.1686	80.3109	NA	NA	NA	NA	0.0922343
NH	PTM	Constant	[0.01, 0.02, 0.03, 0.06, 0.12, 0.25, 0.50, 1.00, 2.00, 4.00]	NA	NA	NA	12.2871	14.6097	19.2084	NA	NA	NA	NA	0.112224
NH	PZA	Constant	[0.16, 0.32, 0.65, 1.30, 2.60, 5.20, 10.39, 20.76, 41.53, 83.01]	NA	NA	NA	NA	NA	NA	NA	NA	NA	NA	NA
NH	BDQ+PZA	Constant	[0.01, 0.02, 0.05, 0.09, 0.18, 0.37, 0.75, 1.50, 3.00, 6.01]	[0.08, 0.16, 0.32, 0.65, 1.30, 2.60, 5.19, 10.38, 20.72, 41.46]	NA	NA	121.9	136.256	NA	-1.57216	-1.50418	-1.09902	0.00634304	0.0620939
NH	EMB+INH	Constant	[0.03, 0.05, 0.11, 0.22, 0.44, 0.88, 1.76, 3.51, 7.01, 14.00]	[0.05, 0.10, 0.19, 0.39, 0.80, 1.55, 3.15, 6.24, 12.50, 24.99]	NA	NA	32.2737	NA	NA	-0.341857	0.255335	0.255335	0.00156916	0.0733595
NH	EMB+MXF	Constant	[0.03, 0.05, 0.11, 0.22, 0.44, 0.88, 1.76, 3.51, 7.01, 14.00]	[0.00, 0.01, 0.01, 0.03, 0.06, 0.11, 0.22, 0.44, 0.88, 1.75]	NA	NA	239.184	NA	NA	0.762711	0.711818	0.582923	-0.0091857	0.0624421
NH	EMB+PZA	Constant	[0.03, 0.05, 0.11, 0.22, 0.44, 0.88, 1.76, 3.51, 7.01, 14.00]	[0.08, 0.16, 0.32, 0.65, 1.30, 2.60, 5.19, 10.38, 20.72, 41.46]	NA	NA	NA	NA	NA	0	0	0	1.58496	NA
NH	INH+MXF	Constant	[0.05, 0.10, 0.19, 0.39, 0.80, 1.55, 3.15, 6.24, 12.50, 24.99]	[0.00, 0.01, 0.01, 0.03, 0.06, 0.11, 0.22, 0.44, 0.88, 1.75]	NA	NA	18.7972	28.4238	46.0947	-1.36524	-1.50757	-1.64176	-0.0219258	0.198156
NH	INH+PZA	Constant	[0.05, 0.10, 0.19, 0.39, 0.80, 1.55, 3.15, 6.24, 12.50, 24.99]	[0.08, 0.16, 0.32, 0.65, 1.30, 2.60, 5.19, 10.38, 20.72, 41.46]	NA	NA	42.6037	73.1917	162.674	-0.419451	-0.108034	0.108537	-0.0369414	0.225174
NH	LZD+PTM	Constant	[0.05, 0.10, 0.19, 0.39, 0.80, 1.55, 3.15, 6.24, 12.49, 24.97]	[0.004, 0.01, 0.02, 0.03, 0.06, 0.12, 0.25, 0.50, 1.00, 2.00]	NA	NA	33.3562	37.2389	50.5348	-1.05663	-1.17526	-1.218	-0.0229567	0.0798391
NH	MXF+PTM	Constant	[0.00, 0.01, 0.01, 0.03, 0.06, 0.11, 0.22, 0.44, 0.88, 1.75]	[0.004, 0.01, 0.02, 0.03, 0.06, 0.12, 0.25, 0.50, 1.00, 2.00]	NA	NA	32.7401	54.9332	92.1702	-0.682885	-0.165523	0.318208	-0.0219263	0.206865
NH	MXF+PZA	Constant	[0.00, 0.01, 0.01, 0.03, 0.06, 0.11, 0.22, 0.44, 0.88, 1.75]	[0.08, 0.16, 0.32, 0.65, 1.30, 2.60, 5.19, 10.38, 20.72, 41.46]	NA	NA	NA	NA	NA	-0.41498	-0.0182356	0.243875	-0.0806858	NA
NH	PTM+PZA	Constant	[0.004, 0.01, 0.02, 0.03, 0.06, 0.12, 0.25, 0.50, 1.00, 2.00]	[0.08, 0.16, 0.32, 0.65, 1.30, 2.60, 5.19, 10.38, 20.72, 41.46]	NA	NA	17.0732	19.2622	21.9857	-2.27167	-2.39249	-2.53019	-0.00493244	0.0632273
NH	BDQ+LZD+PTM	Constant	[0.01, 0.02, 0.03, 0.06, 0.13, 0.25, 0.49, 1.00, 2.00, 4.00]	[0.03, 0.06, 0.13, 0.26, 0.50, 1.05, 2.10, 4.19, 8.31, 16.65]	[0.002, 0.01, 0.01, 0.02, 0.04, 0.08, 0.16, 0.33, 0.67, 1.33]	NA	22.4146	28.2259	37.7745	-2.16005	-1.98001	-1.66667	0.00552578	0.12992
NH	BDQ+MXF+PTM+PZA	Constant	[0.01, 0.01, 0.02, 0.05, 0.09, 0.18, 0.37, 0.75, 1.49, 3.00]	[0.002, 0.003, 0.01, 0.01, 0.03, 0.06, 0.11, 0.22, 0.44, 0.88]	[0.002, 0.004, 0.01, 0.02, 0.03, 0.06, 0.12, 0.25, 0.50, 1.00]	[0.04, 0.08, 0.16, 0.32, 0.65, 1.30, 2.60, 5.19, 10.36, 20.73]	29.9571	37.9703	47.5792	-2.14164	-2.21331	-2.2263	0.00949013	0.101792
NH	EMB+INH+PZA+RIF	Constant	[0.01, 0.03, 0.05, 0.11, 0.22, 0.44, 0.88, 1.76, 3.51, 6.98]	[0.002, 0.003, 0.01, 0.01, 0.03, 0.06, 0.11, 0.22, 0.44, 0.88]	[0.04, 0.08, 0.16, 0.32, 0.65, 1.30, 2.60, 5.19, 10.36, 20.73]	[0.003, 0.01, 0.01, 0.02, 0.05, 0.09, 0.19, 0.38, 0.75, 1.50]	27.0466	31.9749		-1.46626	-2.06562	NA	-0.00355263	0.0733533
NH	INH+MXF+PZA+RIF	Constant	[0.002, 0.003, 0.01, 0.01, 0.03, 0.06, 0.11, 0.22, 0.44, 0.88]	[0.001, 0.003, 0.01, 0.01, 0.03, 0.06, 0.11, 0.22, 0.44, 0.88]	[0.04, 0.08, 0.16, 0.32, 0.65, 1.30, 2.60, 5.19, 10.36, 20.73]	[0.003, 0.01, 0.01, 0.02, 0.05, 0.09, 0.19, 0.38, 0.75, 1.50]	29.5205	39.2953	127.002	-1.58431	-1.902	-2.5066	-0.0166148	0.238481
NH	RIF	Constant	[0.01, 0.02, 0.05, 0.09, 0.18, 0.38, 0.76, 1.50, 3.00, 6.00]	NA	NA	NA	26.0847	41.4833	65.9721	NA	NA	NA	NA	0.186795
NH	EMB+RIF	Constant	[0.03, 0.05, 0.11, 0.22, 0.44, 0.88, 1.76, 3.51, 7.01, 14.00]	[0.01, 0.01, 0.02, 0.05, 0.09, 0.18, 0.38, 0.76, 1.50, 3.01]	NA	NA	25.775	37.6635	NA	-0.0286634	-0.456942	0.237422	0.0629435	0.123951
NH	INH+RIF	Constant	[0.05, 0.10, 0.19, 0.39, 0.80, 1.55, 3.15, 6.24, 12.50, 24.99]	[0.01, 0.01, 0.02, 0.05, 0.09, 0.18, 0.38, 0.76, 1.50, 3.01]	NA	NA	94.566	105.549	117.807	1.95181	0.817701	-0.153024	4.85528e-06	0.0619133
NH	MXF+RIF	Constant	[0.00, 0.01, 0.01, 0.03, 0.06, 0.11, 0.22, 0.44, 0.88, 1.75]	[0.01, 0.01, 0.02, 0.05, 0.09, 0.18, 0.38, 0.76, 1.50, 3.01]	NA	NA	25.9156	33.5732	42.1602	-0.139675	-0.125599	0.0800869	0.00111052	0.121808
NH	PZA+RIF	Constant	[0.08, 0.16, 0.32, 0.65, 1.30, 2.60, 5.19, 10.38, 20.72, 41.46]	[0.01, 0.01, 0.02, 0.05, 0.09, 0.18, 0.38, 0.76, 1.50, 3.01]	NA	NA	32.2603	52.2997	60.3042	-0.939773	-1.1739	-1.3166	0.00306532	0.0625824
NH	EMB+MXF+PZA+RIF	Constant	[0.01, 0.03, 0.05, 0.11, 0.22, 0.44, 0.88, 1.76, 3.51, 6.98]	[0.002, 0.003, 0.01, 0.01, 0.03, 0.06, 0.11, 0.22, 0.44, 0.88]	[0.002, 0.004, 0.01, 0.02, 0.03, 0.06, 0.12, 0.25, 0.50, 1.00]	[0.003, 0.01, 0.01, 0.02, 0.05, 0.09, 0.19, 0.38, 0.75, 1.50]	27.625	31.3211	37.5449	-1.46656	-1.87781	-1.55931	0.0648251	0.0637235
NN	BDQ	Constant	[0.02, 0.05, 0.09, 0.18, 0.38, 0.76, 1.50, 3.00, 6.00, 12.01]	NA	NA	NA	21.395	32.7881	56.2073	NA	NA	NA	NA	0.204856
NN	BDQ+LZD	Constant	[0.01, 0.02, 0.05, 0.09, 0.18, 0.38, 0.76, 1.50, 3.01, 6.00]	[0.08, 0.15, 0.31, 0.62, 1.20, 2.50, 5.00, 9.98, 20.03, 40.02]	NA	NA	18.4644	35.2799	82.414	-1.07512	-1.12745	-1.14893	0.000239395	0.205298
NN	BDQ+MXF	Constant	[0.01, 0.02, 0.05, 0.09, 0.18, 0.38, 0.76, 1.50, 3.01, 6.00]	[0.02, 0.03, 0.07, 0.14, 0.27, 0.54, 1.11, 2.19, 4.40, 8.80]	NA	NA	16.0317	20.043	25.369	-0.0771318	0.0786063	-0.0240946	0.00831167	0.11145
NN	BDQ+PTM	Constant	[0.01, 0.02, 0.05, 0.09, 0.18, 0.38, 0.76, 1.50, 3.01, 6.00]	[0.02, 0.03, 0.06, 0.12, 0.24, 0.50, 1.00, 2.00, 4.01, 8.00]	NA	NA	12.7652	14.2475	16.5417	-0.201279	-0.208326	-0.246924	-0.00383181	0.0863225
NN	EMB	Constant	[0.19, 0.39, 0.78, 1.50, 3.15, 6.30, 12.44, 25.01, 49.93, 99.98]	NA	NA	NA	NA	NA	NA	NA	NA	NA	NA	NA
NN	INH	Constant	[0.09, 0.19, 0.37, 0.75, 1.50, 3.00, 5.99, 12.02, 23.98, 47.98]	NA	NA	NA	18.5066	27.4913	50.9824	NA	NA	NA	NA	0.252698
NN	LZD	Constant	[0.15, 0.31, 0.62, 1.20, 2.50, 5.00, 9.99, 19.96, 40.04, 79.96]	NA	NA	NA	NA	NA	NA	NA	NA	NA	NA	NA
NN	MXF	Constant	[0.03, 0.07, 0.14, 0.27, 0.54, 1.11, 2.19, 4.40, 8.79, 17.60]	NA	NA	NA	9.10092	11.6139	15.7221	NA	NA	NA	NA	0.121746
NN	PTM	Constant	[0.03, 0.06, 0.12, 0.24, 0.50, 1.00, 2.00, 3.99, 8.01, 15.99]	NA	NA	NA	15.69	21.9063	29.2338	NA	NA	NA	NA	0.130323
NN	PZA	Constant	[0.16, 0.32, 0.65, 1.30, 2.60, 5.20, 10.39, 20.76, 41.53, 83.01]	NA	NA	NA	NA	NA	NA	NA	NA	NA	NA	NA
NN	RIF	Constant	[0.02, 0.03, 0.06, 0.12, 0.25, 0.50, 1.00, 2.00, 4.00, 8.00]	NA	NA	NA	9.19929	19.6558	42.192	NA	NA	NA	NA	0.223036
NN	BDQ+PZA	Constant	[0.01, 0.02, 0.05, 0.09, 0.18, 0.38, 0.76, 1.50, 3.01, 6.00]	[0.08, 0.16, 0.32, 0.65, 1.30, 2.60, 5.20, 10.38, 20.73, 41.50]	NA	NA	20.9093	26.6198	33.9677	-1.32202	-1.10641	-1.23951	0.0013855	0.120061
NN	EMB+INH	Constant	[0.10, 0.19, 0.39, 0.78, 1.50, 3.15, 6.29, 12.57, 24.95, 49.99]	[0.05, 0.09, 0.19, 0.37, 0.75, 1.50, 3.00, 5.99, 12.00, 24.00]	NA	NA	36.7935	41.9829		0.232932	-0.792189	-1.40875	0.028264	0.0653192
NN	EMB+MXF	Constant	[0.10, 0.19, 0.39, 0.78, 1.50, 3.15, 6.29, 12.57, 24.95, 49.99]	[0.02, 0.03, 0.07, 0.14, 0.27, 0.54, 1.11, 2.19, 4.40, 8.80]	NA	NA	26.2384	31.3137	40.7873	0.0783627	0.0509476	0.0383007	0.0130625	0.135942
NN	EMB+PZA	Constant	[0.10, 0.19, 0.39, 0.78, 1.50, 3.15, 6.29, 12.57, 24.95, 49.99]	[0.08, 0.16, 0.32, 0.65, 1.30, 2.60, 5.20, 10.38, 20.73, 41.50]	NA	NA	NA	NA	NA	0	0	0		NA
NN	EMB+RIF	Constant	[0.10, 0.19, 0.39, 0.78, 1.50, 3.15, 6.29, 12.57, 24.95, 49.99]	[0.01, 0.02, 0.03, 0.06, 0.12, 0.25, 0.50, 1.00, 2.00, 4.00]	NA	NA	18.1087	21.0585		-1.03493	-1.70907	0.23694	0.0993763	0.120609
NN	INH+MXF	Constant	[0.05, 0.09, 0.19, 0.37, 0.75, 1.50, 3.00, 5.99, 12.00, 24.00]	[0.02, 0.03, 0.07, 0.14, 0.27, 0.54, 1.11, 2.19, 4.40, 8.80]	NA	NA	16.1115	18.2485	20.5511	-0.569867	-0.976514	-1.23473	-0.0135842	0.0622656
NN	INH+PZA	Constant	[0.05, 0.09, 0.19, 0.37, 0.75, 1.50, 3.00, 5.99, 12.00, 24.00]	[0.08, 0.16, 0.32, 0.65, 1.30, 2.60, 5.20, 10.38, 20.73, 41.50]	NA	NA	38.0919	89.2553	152.945	0.594668	0.156201	-0.796857	-0.040799	0.212031
NN	INH+RIF	Constant	[0.05, 0.09, 0.19, 0.37, 0.75, 1.50, 3.00, 5.99, 12.00, 24.00]		NA	NA	19.3133	22.6783	30.004	-0.456891	-0.624937	-0.907193	0.0120357	0.1034
NN	LZD+PTM	Constant	[0.08, 0.15, 0.31, 0.62, 1.20, 2.50, 5.00, 9.98, 20.03, 40.02]	[0.02, 0.03, 0.06, 0.12, 0.24, 0.50, 1.00, 2.00, 4.01, 8.00]	NA	NA	18.9101	21.7468	27.5817	0.0199728	0.195354	-0.0355342	-0.00918711	0.0822103
NN	MXF+PTM	Constant	[0.02, 0.03, 0.07, 0.14, 0.27, 0.54, 1.11, 2.19, 4.40, 8.80]	[0.02, 0.03, 0.06, 0.12, 0.24, 0.50, 1.00, 2.00, 4.01, 8.00]	NA	NA	12.7442	14.2366	15.9323	-0.548405	-0.777448	-0.965346	-0.00133059	0.0620565
NN	MXF+PZA	Constant	[0.02, 0.03, 0.07, 0.14, 0.27, 0.54, 1.11, 2.19, 4.40, 8.80]	[0.08, 0.16, 0.32, 0.65, 1.30, 2.60, 5.20, 10.38, 20.73, 41.50]	NA	NA	NA	NA	NA	-0.750342	-1.15455	-1.50526	0.00104832	NA
NN	MXF+RIF	Constant	[0.02, 0.03, 0.07, 0.14, 0.27, 0.54, 1.11, 2.19, 4.40, 8.80]	[0.01, 0.02, 0.03, 0.06, 0.12, 0.25, 0.50, 1.00, 2.00, 4.00]	NA	NA	20.0859	42.0673	88.1053	-0.171569	0.199929	0.717317	0.00621957	0.075126
NN	PTM+PZA	Constant	[0.02, 0.03, 0.06, 0.12, 0.24, 0.50, 1.00, 2.00, 4.01, 8.00]	[0.08, 0.16, 0.32, 0.65, 1.30, 2.60, 5.20, 10.38, 20.73, 41.50]	NA	NA	16.41	18.3758	20.7271	-0.0745186	-0.0744612	-0.0739263	0.00330897	0.111039
NN	PZA+RIF	Constant	[0.08, 0.16, 0.32, 0.65, 1.30, 2.60, 5.20, 10.38, 20.73, 41.50]	[0.01, 0.02, 0.03, 0.06, 0.12, 0.25, 0.50, 1.00, 2.00, 4.00]	NA	NA	21.2545	34.5285	43.1058	-1.21793	-1.76097	-2.29129	0.0166966	0.111368
NN	BDQ+LZD+PTM	Constant	[0.01, 0.02, 0.03, 0.06, 0.12, 0.24, 0.50, 1.00, 1.99, 3.99]	[0.05, 0.10, 0.21, 0.41, 0.83, 1.70, 3.30, 6.69, 13.35, 26.70]	[0.01, 0.02, 0.04, 0.08, 0.17, 0.34, 0.66, 1.34, 2.67, 5.34]	NA	16.0862	17.963	23.899	-0.825671	-0.55278	-0.285531	2.03999e-08	0.0619703
NN	BDQ+MXF+PTM+PZA	Constant	[0.01, 0.01, 0.02, 0.05, 0.09, 0.18, 0.38, 0.76, 1.49, 3.00]	[0.01, 0.02, 0.03, 0.07, 0.14, 0.27, 0.54, 1.11, 2.21, 4.41]	[0.01, 0.02, 0.03, 0.06, 0.12, 0.24, 0.50, 1.00, 1.99, 3.99]	[0.04, 0.08, 0.16, 0.32, 0.65, 1.30, 2.60, 5.19, 10.36, 20.75]	24.6209	27.48	30.8235	-0.236332	-0.24466	-0.254393	2.16658e-10	0.0619057
NN	EMB+INH+PZA+RIF	Constant	[0.05, 0.10, 0.19, 0.39, 0.78, 1.50, 3.15, 6.29, 12.55, 24.99]	[0.02, 0.05, 0.09, 0.19, 0.37, 0.75, 1.50, 2.99, 5.98, 12.00]	[0.04, 0.08, 0.16, 0.32, 0.65, 1.30, 2.60, 5.19, 10.36, 20.75]	[0.004, 0.01, 0.02, 0.03, 0.06, 0.12, 0.25, 0.50, 1.00, 2.00]	17.7605	26.3401	41.7043	-1.62226	-1.94284	-2.0219	0.028317	0.160869
NN	INH+MXF+PZA+RIF	Constant	[0.02, 0.05, 0.09, 0.19, 0.37, 0.75, 1.50, 2.99, 5.98, 12.00]	[0.01, 0.02, 0.03, 0.07, 0.14, 0.27, 0.54, 1.11, 2.21, 4.41]	[0.04, 0.08, 0.16, 0.32, 0.65, 1.30, 2.60, 5.19, 10.36, 20.75]	[0.004, 0.01, 0.02, 0.03, 0.06, 0.12, 0.25, 0.50, 1.00, 2.00]	21.711	33.0524	37.1618	-1.08537	-0.734155	-0.222924	-0.00153062	0.118925
NN	EMB+MXF+PZA+RIF	Constant	[0.05, 0.10, 0.19, 0.39, 0.78, 1.50, 3.15, 6.29, 12.55, 24.99]	[0.01, 0.02, 0.03, 0.07, 0.14, 0.27, 0.54, 1.11, 2.21, 4.41]	[0.04, 0.08, 0.16, 0.32, 0.65, 1.30, 2.60, 5.19, 10.36, 20.75]	[0.004, 0.01, 0.02, 0.03, 0.06, 0.12, 0.25, 0.50, 1.00, 2.00]	44.0226	56.9708	74.4846	0.00596998	0.019681	0.0735086	4.01126e-06	0.126713
