# Supplementary material for: GEODE: an in silico tool that translates in vitro to in vivo predictions of tuberculosis antibiotic combination efficacy
Source: Front Pharmacol. 2025 Oct 17;16:1639673. doi: 10.3389/fphar.2025.1639673 (PMC12575316; doi:10.3389/fphar.2025.1639673)
Supplement: Supplementary file 4 [file Supplementaryfile1.zip]

Archive with 3 entries (3 files):
- Glossary.DOCX
- Supplementary material 1.XLSX
- Supplementary Figures and Tables.docx
