# Supplementary material for: GEODE: an in silico tool that translates in vitro to in vivo predictions of tuberculosis antibiotic combination efficacy
Source: Front Pharmacol. 2025 Oct 17;16:1639673. doi: 10.3389/fphar.2025.1639673 (PMC12575316; doi:10.3389/fphar.2025.1639673)
Supplement: Supplementary file 4 [file Supplementaryfile1.zip › Supplementary material 1.XLSX]

## Sheet: Glossary
Sheet	Variable/Column Name	Variable Description
NHP_Summary	NHP	Animal ID (NonHumanPrimate)
NHP_Summary	Drug	Drug Regimen: {BPaL,HRZE,RMZE}
NHP_Summary	Mtb date	Date of Mtb Infection
NHP_Summary	Mtb dose	Estimated Mtb Infection Dose
NHP_Summary	drug Tx start	Date of Drug Treatment Start
NHP_Summary	drug Tx end	Date of Drug Treatment End
NHP_Summary	necropsy date	Date of Necropsy
Gran_Analysis	NHP	Animal ID (NonHumanPrimate)
Gran_Analysis	Treatment	Drug Regimen: {BPaL,HRZE,RMZE}
Gran_Analysis	NAME	Gran ID
Gran_Analysis	Total CFU	Total CFU of sample
Gran_Analysis	preDRUGSUVR	SUV of granuloma on scan prior to drug treatment
Gran_Analysis	4wkSUVR	SUVR of granuloma 4 weeks post-drug
Gran_Analysis	8wkSUVR	SUVR of granuloma 8 weeks post-drug

## Sheet: NHP_Summary
NHP	Drug	Mtb date	Mtb dose	drug Tx start	drug Tx end	necropsy date
27522	BPaL	2023-02-20	22	2023-04-24	2023-05-23	2023-05-24
28022	BPaL	2023-02-20	22	2023-04-24	2023-05-23	2023-05-24
30122	BPaL	2023-02-27	25	2023-05-12	2023-06-12	2023-06-13
30722	BPaL	2023-02-27	25	2023-05-12	2023-06-14	2023-06-15
30822	BPaL	2023-02-27	25	2023-05-05	2023-06-04	2023-06-05
22518	HRZE	2018-12-19	16	2019-03-18	2019-05-15	2019-05-15
22618	HRZE	2018-12-19	16	2019-03-18	2019-05-15	2019-05-15
33219	HRZE	2020-01-22	21	2020-04-21	2020-06-21	2020-06-22
14821	RMZE	2021-07-21	8.4	2021-10-20	2021-12-12	2021-12-13
14921	RMZE	2021-07-21	8.4	2021-10-20	2021-12-14	2021-12-15

## Sheet: Gran_Analysis
NHP	Treatment	NAME	Total CFU	preDRUGSUVR	4wkSUVR	8wkSUVR
27522	BPaL	27522-LLL gr1	0	0	0
27522	BPaL	27522-LLL gr2	0	4.78976	5.05659
27522	BPaL	27522-LLL gr3/4	0	10.1014	2.49603
27522	BPaL	27522-LLL gr5/C	0	7.36406	2.2094
27522	BPaL	27522-LLL gr6/gr7	0	4.74588	2.88508
27522	BPaL	27522-LLL gr8	0	5.32907	1.43829
27522	BPaL	27522-LLL gr9/10	0	10.7814	3.09046
27522	BPaL	27522-LLL gr11	0	3.36004	1.54647
27522	BPaL	27522-LLL gr12	0	0	0
27522	BPaL	27522-LLL gr13	0	4.60012	0
27522	BPaL	27522-LLL gr14	0	11.36	4.60463
27522	BPaL	27522-LLL gr15	0	7.5528	0
27522	BPaL	27522-LLL gr16	0	9.89573	4.45882
27522	BPaL	27522-LLL gr17	0	0	0
27522	BPaL	27522-LLL gr18	0	10.5278	2.05306
27522	BPaL	27522-LLL gr19	0	0	8.16067
27522	BPaL	27522-LLL gr20 cluster	0	9.08328	5.35877
27522	BPaL	27522-LLL gr21	0	21.904	5.82157
27522	BPaL	27522-LLL grB	0	0	2.56016
27522	BPaL	27522-LLL grD	0	0	5.96131
28022	BPaL	28022-RUL gr1	0	5.51296	0
28022	BPaL	28022-RUL gr2	0	3.97875	0
28022	BPaL	28022-RML gr1	0	0	0
28022	BPaL	28022-RLL 1 cavity	780	32601.3	60872.3
28022	BPaL	28022-LLL gr1	0	0	0
28022	BPaL	28022-Access gr4 pneum	855	126830	7881.2
28022	BPaL	28022-ACC01 to ACC03	0	13184.6	15762.4
30122	BPaL	30122-LUL gr1 new	0		9.19227
30122	BPaL	30122-LLL gr1	0	0	0
30122	BPaL	30122-LLL gr2	0	0	0
30122	BPaL	30122-LLL gr3	0		0
30122	BPaL	30122-LLL grA	0		0
30122	BPaL	30122-RUL gr2	0	10.4532	9.17208
30122	BPaL	30122-RUL gr3	0	17.6623	0
30122	BPaL	30122-RUL gr4	0	7.77042	11.3029
30122	BPaL	30122-RUL gr5	0	5.63101	4.96323
30122	BPaL	30122-RUL grA	0		0
30122	BPaL	30122-RUL grB	0		0
30122	BPaL	30122-RUL grC	0		0
30122	BPaL	30122-RML gr1 cluster	0	4.65079	2.79615
30122	BPaL	30122-RLL gr1	0	7.12788	14.958
30122	BPaL	30122-RLL gr2 cluster	0	5.73583	9.43485
30122	BPaL	30122-RLL gr3/5/9 cluster	0	6651.35	1106.67
30122	BPaL	30122-RLL gr4/6 cluster	0	1608.66	177.383
30122	BPaL	30122-RLL gr10 cluster	0	5.23379	8.50498
30122	BPaL	30122-RLL gr12 cluster	0	1.86829	9.89261
30122	BPaL	30122-RLL gr16	0	1.89949	0
30122	BPaL	30122-RLL gr17	0	2.6416	0
30122	BPaL	30122-RLL gr18	0	2.23486	0
30122	BPaL	30122-RLL grA	0		2.07203
30122	BPaL	30122-Access gr1	0	16.9162
30122	BPaL	30122-Access gr2 cluster	0	8.81514
30122	BPaL	30122-Access gr3 cluster	0	3.28775
30722	BPaL	30722-LUL gr2	0	8.08633	4.86467
30722	BPaL	30722-LUL gr3	0	5.87747	6.24527
30722	BPaL	30722-LUL gr5	0	0	0
30722	BPaL	30722-LUL gr6	0	3.81039	0
30722	BPaL	30722-LUL gr9	0	3.49787	0
30722	BPaL	30722-LML gr1	0	0	0
30722	BPaL	30722-LML gr2	0	3.89199	2.29552
30722	BPaL	30722-LLL gr2	0	8.41191	27.3282
30722	BPaL	30722-LLL gr3	0	2.83848	0
30722	BPaL	30722-LLL gr4	0	0	0
30722	BPaL	30722-LLL gr8	0	3.63444	0
30722	BPaL	30722-LLL gr13	0	4.8286	4.05667
30722	BPaL	30722-LLL gr14	0	10.555	16.0359
30722	BPaL	30722-LLL gr18	0	13.6249	5.37735
30722	BPaL	30722-LLL gr19	0	5.73514	2.41435
30722	BPaL	30722-LLL gr23	0	18.6411	14.9256
30722	BPaL	30722-LLL gr24 cluster	0	13.6017	20.2455
30722	BPaL	30722-LLL gr29 cluster	0	6815.79	755.301
30722	BPaL	30722-LLL gr33 cluster	0	25.3451	19.1924
30722	BPaL	30722-LLL gr36	0	17.1405	15.8094
30722	BPaL	30722-LLL gr37 cluster	0	13.0143	6.27178
30722	BPaL	30722-LLL gr38	0	10.6622	0
30722	BPaL	30722-RUL gr5	0
30722	BPaL	30722-RUL gr6	0	3.16967	0
30722	BPaL	30722-RUL gr7	0	6.72592	0
30722	BPaL	30722-RML gr5	0	3.13451	0
30722	BPaL	30722-RLL gr1	0	0	0
30722	BPaL	30722-RLL gr5	0	0	0
30722	BPaL	30722-Access gr2	0	0	0
30722	BPaL	30722-Access gr4	0	0	0
30822	BPaL	30822-LLL gr1	0	3.18222	9.87316
30822	BPaL	30822-LLL gr2	10	8.0966	10.0149
30822	BPaL	30822-LLL gr3	0	11.661	0
30822	BPaL	30822-LLL gr4	0	5.76415	6.70271
30822	BPaL	30822-LLL gr14 cluster	0	3.65444	6.57431
30822	BPaL	30822-LLL gr17/18 cluster	0	9.86467	12.5287
30822	BPaL	30822-LLL gr19	0	6.52645	18.4875
30822	BPaL	30822-LLL gr20 area	0	10.1285	12.4055
30822	BPaL	30822-LLL gr21 cluster	750	7.20531	9.26685
30822	BPaL	30822-LLL gr23 cluster	885	8.03957	12.4187
30822	BPaL	30822-LLL gr25	250	10.1013	10.8646
30822	BPaL	30822-LLL gr26	0	0	0
30822	BPaL	30822-LLL gr27 cluster	350	8.95487	8.10225
33219	HRZE	33219_LLL01	0	4.35235	2.56287	1.27498
33219	HRZE	33219_LLL02	0	9.42788	4.78478	0
33219	HRZE	33219_LLL03	0	4.79261	3.8103	0
33219	HRZE	33219_LLL04	0	5.96878	7.95191	6.41226
33219	HRZE	33219_LLL05	0	10.8486	5.6166	0
33219	HRZE	33219_LLL06	0	11.912	2.68349	0
33219	HRZE	33219_LLL07	0	13.142	0	0
33219	HRZE	33219_LLL08	0	8.48439	0	0
33219	HRZE	33219_LLL09	0	8.31727	10.0578	3.68869
33219	HRZE	33219_LLL10	0	11.6617	18.8463	10.8599
33219	HRZE	33219_LLL12	0	8.37775	2.74576	0
33219	HRZE	33219_LLL14	0	16.2939	2.65168	0
33219	HRZE	33219_LLL15	0	8.5547	0	0
33219	HRZE	33219_LLL16	0	7.432	8.15675	4.22777
33219	HRZE	33219_LLL17	0	6.71988	8.65996	8.35667
33219	HRZE	33219_LLL18	0	14.6076	9.52218	0
33219	HRZE	33219_LLL20	0	20.1682	9.12881	0
22518	HRZE	22518_RLL01	0
22518	HRZE	22518_RLL02	175	3.56076	1.95531	3.46609
22518	HRZE	22518_RLL03	0	2.95888	1.99752	0
22518	HRZE	22518_RLL04	0	5.90544	3.36585	2.61081
22518	HRZE	22518_RLL05	0	4.01571	0	1.50337
22518	HRZE	22518_RLL06	0	4.09765		3.44975
22518	HRZE	22518_RLL09	0	3.18826	0	1.56372
22518	HRZE	22518_RLL10	0	6.91353	0	4.85366
22518	HRZE	22518_RLL11	105	4.80618	3.17625	5.92893
22518	HRZE	22518_RLL12	245	6.60861	5.05671	3.88834
22518	HRZE	22518_RLL13	0
22518	HRZE	22518_RLL14	0	3.41845	3.09832	4.42929
22518	HRZE	22518_RLL17	0	4.77352	0	0
22518	HRZE	22518_RLL18	0	7.37621		0
22518	HRZE	22518_RLL19	0	4.62716	6.82108	4.7895
22518	HRZE	22518_RLL21	280	5.39999	11.5351	8.99949
22518	HRZE	22518_RLL22	105	5.32374	9.24274	13.0036
22518	HRZE	22518_RLL23	0	11.2016		10.1668
22518	HRZE	22518_RLL24	0
22518	HRZE	22518_RLL25	0	7.9217
22518	HRZE	22518_RLLA	0
22618	HRZE	22618_RLL01	0	7.25383	8.97718	6.93568
22618	HRZE	22618_RLL02	0	6.46073	4.96041	8.63132
22618	HRZE	22618_RLL03	210	2.5429	2.45567	6.16075
22618	HRZE	22618_RLL04	0	5.46172	6.41063	5.41381
22618	HRZE	22618_RLL05	0	3.65314	5.55277	13.5725
22618	HRZE	22618_RLL06	0	2.41921	2.13568	5.26485
22618	HRZE	22618_RLL07	0	5.10625	11.8421	1.52581
22618	HRZE	22618_RLL08	0	9.65157	5.52375	2.60087
22618	HRZE	22618_RLL09	0	4.39133	2.16824	2.49774
22618	HRZE	22618_RLL10	0	3.86004	2.67329	8.14845
22618	HRZE	22618_RLL11	0			0.893281
22618	HRZE	22618_RLL12	0	2.25377	7.54961	2.95496
22618	HRZE	22618_RLL13	0	0	0	0
22618	HRZE	22618_RLL14		8.93598	0	0
14821	RMZE	14821_LLL01	0	6.24363	3.95524	3.34931
14821	RMZE	14821_LLL02	0	7.71832	9.02999	6.74138
14821	RMZE	14821_LLL03	0	5.15641	4.18779	6.4424
14821	RMZE	14821_LLL04	0	0	0	0
14821	RMZE	14821_LLL05	0	6.59775	4.48962	4.78054
14821	RMZE	14821_LLL06	0	2.01265	4.02194	1.46076
14921	RMZE	14921_LLL01	0	1.73751	1.50759	12.0427
14921	RMZE	14921_LLL02	0	1.77048	2.82766	15.7405
14921	RMZE	14921_LLL03	0	3.4913	1.83671	2.76917
14921	RMZE	14921_LLL04	0	3.26161	1.9635	6.1429
14921	RMZE	14921_LLL05	0	5.23214	1.41274	1.82459
14921	RMZE	14921_LLL06	0	0	0	2.73399
14921	RMZE	14921_LLL07	0	7.37297	12.2695	14.9956
14921	RMZE	14921_LLL08	0	3.84292	0	3.64018
14921	RMZE	14921_LLL09	0	3.7448	3.33373	3.76466
14921	RMZE	14921_LLL10	0	5.80339	9.11506	1.31883
14921	RMZE	14921_LLL11	240	0	0	11.8343
14921	RMZE	14921_LLL12	0	4.94904	9.051	1.90005
14921	RMZE	14921_LLL13	0	0	3.50003	2.03133
14921	RMZE	14921_LLL14	0	10.2048	0	0
14921	RMZE	14921_LLL15	0	7.69037	4.46804	1.1735
14921	RMZE	14921_LLL16		15.9246	2.34872	3.95597
14921	RMZE	14921_LLL17		3.41678	0	0
14921	RMZE	14921_LLL18	60	4.91206	11.8854	12.9737
14921	RMZE	14921_LLL19	250	9.3504	9.72898	9.62017
14921	RMZE	14921_LLL20	0	3.46262	1.52445	0.824055
14921	RMZE	14921_LLL21	0	0	0	1.14615
14921	RMZE	14921_LLL22	0	7.33036	3.51105	2.72858
14921	RMZE	14921_LLL23		6.12859	6.20206	2.13805
14921	RMZE	14921_LLL24	0	7.57536	4.16297	9.79716
14921	RMZE	14921_LLL25	0	4.02674	1.3994	9.26887
14921	RMZE	14921_LLL26	0	5.17646	0	9.10221
14921	RMZE	14921_LLL27	0	2.92323	1.7185	2.1734
14921	RMZE	14921_LLL28		5.28423	5.52388	3.51902
