# Supplementary material for: GEODE: an in silico tool that translates in vitro to in vivo predictions of tuberculosis antibiotic combination efficacy
Source: Front Pharmacol. 2025 Oct 17;16:1639673. doi: 10.3389/fphar.2025.1639673 (PMC12575316; doi:10.3389/fphar.2025.1639673)
Supplement: Supplementary file 5 [file Supplementaryfile3.xlsx]

## Sheet: Sheet1
StartingOD	GrowthCondition	ReplicateNumber	Drug	TimePoint	DrugVolumes (nL)	IC10 (nL)	IC25 (nL)	IC50 (nL)	IC75 (nL)	IC90 (nL)	IC95 (nL)
0.05	Butyrate	1	BDQ	Constant	[0, 0.78, 1.56, 3.12, 6.4, 12.4, 24.8, 50, 100, 200.8, 403.2]	3.2	6.07	12.04	28.7	NA	NA
0.05	Butyrate	1	BDQ+LZD+MXF+PTM	Constant	[0, 0.8, 1.6, 3.18, 6.36, 12.54, 26, 50.8, 102, 204.8, 409.6]	2.77	9.77	34.51	121.83	430.13	1014.4
0.05	Butyrate	1	BDQ+LZD+PTM	Constant	[0, 0.8, 1.6, 3.18, 6.38, 12.4, 25.6, 51.2, 102.4, 205.2, 412]	2.94	7.72	21.41	73.25	NA	NA
0.05	Butyrate	1	BDQ+LZD+PTM+PZA	Constant	[0, 1, 1.98, 3.96, 7.92, 15.82, 32, 63.6, 126.8, 254.8, 512]	12.88	21.47	36.91	71.7	NA	NA
0.05	Butyrate	1	BDQ+MXF+PTM+PZA	Constant	[0, 1.04, 2.04, 4.06, 8.12, 16.24, 32.8, 65.2, 130.4, 261.6, 525.6]	11.43	22.24	45.38	113.43	NA	NA
0.05	Butyrate	1	BDQ+PZA+PTM	Constant	[0, 1.1, 2.18, 4.36, 8.58, 17.2, 35.2, 70, 140.4, 281.6, 566]	11.15	20.58	39.45	88.56	NA	NA
0.05	Butyrate	1	EMB	Constant	[0, 0.84, 1.66, 3.34, 6.8, 13.2, 26.8, 53.2, 106.8, 214.4, 430.4]	30.06	44.09	69.54	NA	NA	NA
0.05	Butyrate	1	EMB+INH+PZA+RIF	Constant	[0, 1.04, 2.06, 4.12, 8.22, 16.46, 33.2, 66, 132, 264.8, 532]	5.5	12.11	29.38	133.66	NA	NA
0.05	Butyrate	1	EMB+MXF+PZA	Constant	[0, 0.92, 1.86, 3.7, 7.22, 14.86, 30, 58.8, 118.8, 238, 477.6]	30.77	55.35	106.63	309.95	NA	NA
0.05	Butyrate	1	INH	Constant	[0, 0.78, 1.56, 3.12, 6.4, 12.4, 24.8, 50, 100, 200.8, 403.2]	2.94	5.25	9.82	22.77	NA	NA
0.05	Butyrate	1	INH+MXF+PZA+RIF	Constant	[0, 1.04, 2.04, 4.06, 8.12, 16.24, 32.8, 65.2, 130.4, 261.6, 525.6]	5.56	12.42	30.64	144.94	NA	NA
0.05	Butyrate	1	LZD	Constant	[0, 0.68, 1.36, 2.7, 5.6, 10.8, 21.6, 43.2, 86.8, 174, 349.2]	1.44	4.39	15.27	117.7	NA	NA
0.05	Butyrate	1	MXF	Constant	[0, 0.78, 1.56, 3.12, 6.4, 12.4, 24.8, 50, 100, 200.8, 403.2]	1.2	4.68	20.28	145.1	NA	NA
0.05	Butyrate	1	PTM	Constant	[0, 0.94, 1.88, 3.6, 7.6, 15.2, 30, 60, 120.4, 241.2, 484.8]	3.33	7.07	16.4886	69.8065	NA	NA
0.05	Butyrate	1	PZA	Constant	[0, 1.56, 3.12, 6.4, 12.4, 24.8, 50, 100, 200.8, 403.2, 812.8]	107.352	137.105	237.784	NA	NA	NA
0.05	Butyrate	1	RIF	Constant	[0, 0.94, 1.88, 3.6, 7.6, 15.2, 30, 60, 120.4, 241.2, 484.8]	3.4909	9.77689	33.9317	NA	NA	NA
0.05	Butyrate	1	BDQ	Terminal	[0, 0.78, 1.56, 3.12, 6.4, 12.4, 24.8, 50, 100, 200.8, 403.2]	3.50026	5.38739	8.3445	13.1891	22.4891	39.9956
0.05	Butyrate	1	BDQ+LZD+MXF+PTM	Terminal	[0, 0.8, 1.6, 3.18, 6.36, 12.54, 26, 50.8, 102, 204.8, 409.6]	1.71533	4.54164	12.0384	32.0195	86.0571	171.299
0.05	Butyrate	1	BDQ+LZD+PTM	Terminal	[0, 0.8, 1.6, 3.18, 6.38, 12.4, 25.6, 51.2, 102.4, 205.2, 412]	2.20596	4.59235	9.64604	20.842	49.8436	114.975
0.05	Butyrate	1	BDQ+LZD+PTM+PZA	Terminal	[0, 1, 1.98, 3.96, 7.92, 15.82, 32, 63.6, 126.8, 254.8, 512]	4.33388	8.85537	18.1628	37.6893	81.2049	146.207
0.05	Butyrate	1	BDQ+MXF+PTM+PZA	Terminal	[0, 1.04, 2.04, 4.06, 8.12, 16.24, 32.8, 65.2, 130.4, 261.6, 525.6]	6.7964	12.89	24.6502	48.3966	104.558	224.311
0.05	Butyrate	1	BDQ+PZA+PTM	Terminal	[0, 1.1, 2.18, 4.36, 8.58, 17.2, 35.2, 70, 140.4, 281.6, 566]	7.72656	13.4799	23.6827	42.5439	82.8267	158.705
0.05	Butyrate	1	EMB	Terminal	[0, 0.84, 1.66, 3.34, 6.8, 13.2, 26.8, 53.2, 106.8, 214.4, 430.4]	22.9747	31.4961	43.8518	64.756	NA	NA
0.05	Butyrate	1	EMB+INH+PZA+RIF	Terminal	[0, 1.04, 2.06, 4.12, 8.22, 16.46, 33.2, 66, 132, 264.8, 532]	4.91717	7.38189	11.2175	17.7745	35.0613	NA
0.05	Butyrate	1	EMB+MXF+PZA	Terminal	[0, 0.92, 1.86, 3.7, 7.22, 14.86, 30, 58.8, 118.8, 238, 477.6]	15.5311	26.1007	44.3239	77.9005	157.9	540.916
0.05	Butyrate	1	INH	Terminal	[0, 0.78, 1.56, 3.12, 6.4, 12.4, 24.8, 50, 100, 200.8, 403.2]	1.74121	3.02756	5.30786	9.55526	19.0035	40.3348
0.05	Butyrate	1	INH+MXF+PZA+RIF	Terminal	[0, 1.04, 2.04, 4.06, 8.12, 16.24, 32.8, 65.2, 130.4, 261.6, 525.6]	3.875	6.31638	10.4403	18.0991	39.8944	NA
0.05	Butyrate	1	LZD	Terminal	[0, 0.68, 1.36, 2.7, 5.6, 10.8, 21.6, 43.2, 86.8, 174, 349.2]	1.39111	2.78441	5.67095	12.2459	34.6586	NA
0.05	Butyrate	1	MXF	Terminal	[0, 0.78, 1.56, 3.12, 6.4, 12.4, 24.8, 50, 100, 200.8, 403.2]	1.52704	3.08209	6.32705	13.7475	38.625	NA
0.05	Butyrate	1	PTM	Terminal	[0, 0.94, 1.88, 3.6, 7.6, 15.2, 30, 60, 120.4, 241.2, 484.8]	1.66406	3.54574	7.687	17.6536	52.2404	NA
0.05	Butyrate	1	PZA	Terminal	[0, 1.56, 3.12, 6.4, 12.4, 24.8, 50, 100, 200.8, 403.2, 812.8]	77.2484	98.4552	128.715	193.182	NA	NA
0.05	Butyrate	1	RIF	Terminal	[0, 0.94, 1.88, 3.6, 7.6, 15.2, 30, 60, 120.4, 241.2, 484.8]	1.80739	3.41431	6.61887	14.0968	63.0277	NA
0.1	Butyrate	1	BDQ	Constant	[0, 0.78, 1.56, 3.12, 6.4, 12.4, 24.8, 50, 100, 200.8, 403.2]	3.06747	5.89873	11.7359	26.6306	NA	NA
0.1	Butyrate	1	BDQ+LZD+MXF+PTM	Constant	[0, 0.8, 1.6, 3.18, 6.36, 12.54, 26, 50.8, 102, 204.8, 409.6]	4.99469	11.4458	27.1779	73.5466	646.851	NA
0.1	Butyrate	1	BDQ+LZD+PTM	Constant	[0, 0.8, 1.6, 3.18, 6.38, 12.4, 25.6, 51.2, 102.4, 205.2, 412]	4.49322	9.9979	23.0047	59.8434	440.451	NA
0.1	Butyrate	1	BDQ+LZD+PTM+PZA	Constant	[0, 1, 1.98, 3.96, 7.92, 15.82, 32, 63.6, 126.8, 254.8, 512]	10.2141	19.7445	39.288	87.0111	548.098	NA
0.1	Butyrate	1	BDQ+MXF+PTM+PZA	Constant	[0, 1.04, 2.04, 4.06, 8.12, 16.24, 32.8, 65.2, 130.4, 261.6, 525.6]	9.39083	18.8292	39.0833	92.5793	NA	NA
0.1	Butyrate	1	BDQ+PZA+PTM	Constant	[0, 1.1, 2.18, 4.36, 8.58, 17.2, 35.2, 70, 140.4, 281.6, 566]	5.75445	13.6794	33.3472	88.624	366.302	NA
0.1	Butyrate	1	EMB	Constant	[0, 0.84, 1.66, 3.34, 6.8, 13.2, 26.8, 53.2, 106.8, 214.4, 430.4]	20.972	37.9829	74.7144	274.782	NA	NA
0.1	Butyrate	1	EMB+INH+PZA+RIF	Constant	[0, 1.04, 2.06, 4.12, 8.22, 16.46, 33.2, 66, 132, 264.8, 532]	4.36178	10.3624	27.2374	131.413	NA	NA
0.1	Butyrate	1	EMB+MXF+PZA	Constant	[0, 0.92, 1.86, 3.7, 7.22, 14.86, 30, 58.8, 118.8, 238, 477.6]	34.3235	55.5463	95.7119	253.487	NA	NA
0.1	Butyrate	1	INH	Constant	[0, 0.78, 1.56, 3.12, 6.4, 12.4, 24.8, 50, 100, 200.8, 403.2]	3.58932	7.29026	15.4885	39.6043	NA	NA
0.1	Butyrate	1	INH+MXF+PZA+RIF	Constant	[0, 1.04, 2.04, 4.06, 8.12, 16.24, 32.8, 65.2, 130.4, 261.6, 525.6]	1.77481	4.69357	13.8363	76.0999	NA	NA
0.1	Butyrate	1	LZD	Constant	[0, 0.68, 1.36, 2.7, 5.6, 10.8, 21.6, 43.2, 86.8, 174, 349.2]	2.07751	6.04286	19.635	115.8	NA	NA
0.1	Butyrate	1	MXF	Constant	[0, 0.78, 1.56, 3.12, 6.4, 12.4, 24.8, 50, 100, 200.8, 403.2]	1.65258	4.79393	16.4579	319.091	NA	NA
0.1	Butyrate	1	PTM	Constant	[0, 0.94, 1.88, 3.6, 7.6, 15.2, 30, 60, 120.4, 241.2, 484.8]	1.62975	4.61694	14.4034	72.4841	NA	NA
0.1	Butyrate	1	PZA	Constant	[0, 1.56, 3.12, 6.4, 12.4, 24.8, 50, 100, 200.8, 403.2, 812.8]	4.79344	42.5976	378.549	3364.02	29894.8	132091
0.1	Butyrate	1	RIF	Constant	[0, 0.94, 1.88, 3.6, 7.6, 15.2, 30, 60, 120.4, 241.2, 484.8]	5.50933	9.23462	16.9521	573.051	NA	NA
0.1	Butyrate	1	BDQ	Terminal	[0, 0.78, 1.56, 3.12, 6.4, 12.4, 24.8, 50, 100, 200.8, 403.2]	2.60322	4.31612	7.19923	12.2387	22.2684	39.2601
0.1	Butyrate	1	BDQ+LZD+MXF+PTM	Terminal	[0, 0.8, 1.6, 3.18, 6.36, 12.54, 26, 50.8, 102, 204.8, 409.6]	3.92441	7.12463	13.046	24.5543	51.2003	111.915
0.1	Butyrate	1	BDQ+LZD+PTM	Terminal	[0, 0.8, 1.6, 3.18, 6.38, 12.4, 25.6, 51.2, 102.4, 205.2, 412]	1.95766	4.3753	9.83623	22.5194	54.7738	112.442
0.1	Butyrate	1	BDQ+LZD+PTM+PZA	Terminal	[0, 1, 1.98, 3.96, 7.92, 15.82, 32, 63.6, 126.8, 254.8, 512]	4.25139	9.14571	19.6999	42.5992	93.2241	161.783
0.1	Butyrate	1	BDQ+MXF+PTM+PZA	Terminal	[0, 1.04, 2.04, 4.06, 8.12, 16.24, 32.8, 65.2, 130.4, 261.6, 525.6]	6.33516	12.1012	23.2286	45.2704	92.8159	166.669
0.1	Butyrate	1	BDQ+PZA+PTM	Terminal	[0, 1.1, 2.18, 4.36, 8.58, 17.2, 35.2, 70, 140.4, 281.6, 566]	3.50647	8.21464	19.2445	45.0844	105.62	188.454
0.1	Butyrate	1	EMB	Terminal	[0, 0.84, 1.66, 3.34, 6.8, 13.2, 26.8, 53.2, 106.8, 214.4, 430.4]	12.3128	21.6389	38.7634	74.2697	211.974	NA
0.1	Butyrate	1	EMB+INH+PZA+RIF	Terminal	[0, 1.04, 2.06, 4.12, 8.22, 16.46, 33.2, 66, 132, 264.8, 532]	2.52198	5.19452	10.8512	23.7417	62.8101	298.109
0.1	Butyrate	1	EMB+MXF+PZA	Terminal	[0, 0.92, 1.86, 3.7, 7.22, 14.86, 30, 58.8, 118.8, 238, 477.6]	22.8331	32.3172	46.1678	68.0687	116.834	NA
0.1	Butyrate	1	INH	Terminal	[0, 0.78, 1.56, 3.12, 6.4, 12.4, 24.8, 50, 100, 200.8, 403.2]	2.17962	3.7131	6.38085	11.2785	22.226	50.0418
0.1	Butyrate	1	INH+MXF+PZA+RIF	Terminal	[0, 1.04, 2.04, 4.06, 8.12, 16.24, 32.8, 65.2, 130.4, 261.6, 525.6]	2.1886	4.06755	7.6663	15.1385	36.6562	NA
0.1	Butyrate	1	LZD	Terminal	[0, 0.68, 1.36, 2.7, 5.6, 10.8, 21.6, 43.2, 86.8, 174, 349.2]	0.969369	2.34509	5.76332	14.9085	47.2644	221.293
0.1	Butyrate	1	MXF	Terminal	[0, 0.78, 1.56, 3.12, 6.4, 12.4, 24.8, 50, 100, 200.8, 403.2]	1.36482	2.79744	5.84429	13.0257	39.5957	NA
0.1	Butyrate	1	PTM	Terminal	[0, 0.94, 1.88, 3.6, 7.6, 15.2, 30, 60, 120.4, 241.2, 484.8]	1.05938	2.71346	7.03745	18.9919	59.2729	186.376
0.1	Butyrate	1	PZA	Terminal	[0, 1.56, 3.12, 6.4, 12.4, 24.8, 50, 100, 200.8, 403.2, 812.8]	20.9912	48.2931	113.886	292.416	1168.69	NA
0.1	Butyrate	1	RIF	Terminal	[0, 0.94, 1.88, 3.6, 7.6, 15.2, 30, 60, 120.4, 241.2, 484.8]	2.22884	3.77012	6.48615	11.8376	30.0863	NA
0.15	Butyrate	1	BDQ	Constant	[0, 0.78, 1.56, 3.12, 6.4, 12.4, 24.8, 50, 100, 200.8, 403.2]	2.03531	4.12231	8.67045	21.123	NA	NA
0.15	Butyrate	1	BDQ+LZD+MXF+PTM	Constant	[0, 0.8, 1.6, 3.18, 6.36, 12.54, 26, 50.8, 102, 204.8, 409.6]	3.12256	7.2075	17.0797	44.3431	189.776	NA
0.15	Butyrate	1	BDQ+LZD+PTM	Constant	[0, 0.8, 1.6, 3.18, 6.38, 12.4, 25.6, 51.2, 102.4, 205.2, 412]	0.786257	3.50597	15.6334	69.7102	310.842	859.25
0.15	Butyrate	1	BDQ+LZD+PTM+PZA	Constant	[0, 1, 1.98, 3.96, 7.92, 15.82, 32, 63.6, 126.8, 254.8, 512]	9.21562	14.8249	24.5126	45.2222	NA	NA
0.15	Butyrate	1	BDQ+MXF+PTM+PZA	Constant	[0, 1.04, 2.04, 4.06, 8.12, 16.24, 32.8, 65.2, 130.4, 261.6, 525.6]	6.91674	14.964	33.1647	79.9254	304.046	NA
0.15	Butyrate	1	BDQ+PZA+PTM	Constant	[0, 1.1, 2.18, 4.36, 8.58, 17.2, 35.2, 70, 140.4, 281.6, 566]	10.2949	18.7607	35.2096	73.9046	NA	NA
0.15	Butyrate	1	EMB	Constant	[0, 0.84, 1.66, 3.34, 6.8, 13.2, 26.8, 53.2, 106.8, 214.4, 430.4]	5.23791	14.7474	43.7177	157.774	NA	NA
0.15	Butyrate	1	EMB+INH+PZA+RIF	Constant	[0, 1.04, 2.06, 4.12, 8.22, 16.46, 33.2, 66, 132, 264.8, 532]	6.94871	13.3034	26.9121	70.5401	NA	NA
0.15	Butyrate	1	EMB+MXF+PZA	Constant	[0, 0.92, 1.86, 3.7, 7.22, 14.86, 30, 58.8, 118.8, 238, 477.6]	2.69444	12.1609	55.0822	252.198	1193.95	3624.92
0.15	Butyrate	1	INH	Constant	[0, 0.78, 1.56, 3.12, 6.4, 12.4, 24.8, 50, 100, 200.8, 403.2]	1.63356	3.80313	9.30489	27.7805	NA	NA
0.15	Butyrate	1	INH+MXF+PZA+RIF	Constant	[0, 1.04, 2.04, 4.06, 8.12, 16.24, 32.8, 65.2, 130.4, 261.6, 525.6]	3.43893	7.64931	18.4954	70.2552	NA	NA
0.15	Butyrate	1	LZD	Constant	[0, 0.68, 1.36, 2.7, 5.6, 10.8, 21.6, 43.2, 86.8, 174, 349.2]	0.733756	2.46104	9.09865	52.49	NA	NA
0.15	Butyrate	1	MXF	Constant	[0, 0.78, 1.56, 3.12, 6.4, 12.4, 24.8, 50, 100, 200.8, 403.2]	6.37335	12.4279	26.03	80.9422	NA	NA
0.15	Butyrate	1	PTM	Constant	[0, 0.94, 1.88, 3.6, 7.6, 15.2, 30, 60, 120.4, 241.2, 484.8]	3.46954	6.66734	13.7966	43.9221	NA	NA
0.15	Butyrate	1	PZA	Constant	[0, 1.56, 3.12, 6.4, 12.4, 24.8, 50, 100, 200.8, 403.2, 812.8]	7.12948	28.1205	146.575	NA	NA	NA
0.15	Butyrate	1	RIF	Constant	[0, 0.94, 1.88, 3.6, 7.6, 15.2, 30, 60, 120.4, 241.2, 484.8]	1.63482	5.57761	22.4071	285.557	NA	NA
0.15	Butyrate	1	BDQ	Terminal	[0, 0.78, 1.56, 3.12, 6.4, 12.4, 24.8, 50, 100, 200.8, 403.2]	2.83398	4.3262	6.6417	10.3824	17.3415	29.1583
0.15	Butyrate	1	BDQ+LZD+MXF+PTM	Terminal	[0, 0.8, 1.6, 3.18, 6.36, 12.54, 26, 50.8, 102, 204.8, 409.6]	2.67712	5.36203	10.7875	22.0019	46.938	85.3121
0.15	Butyrate	1	BDQ+LZD+PTM	Terminal	[0, 0.8, 1.6, 3.18, 6.38, 12.4, 25.6, 51.2, 102.4, 205.2, 412]	0.581239	1.89093	6.15171	20.0132	65.1084	145.241
0.15	Butyrate	1	BDQ+LZD+PTM+PZA	Terminal	[0, 1, 1.98, 3.96, 7.92, 15.82, 32, 63.6, 126.8, 254.8, 512]	5.27976	9.29338	16.4486	29.6205	56.6213	99.7858
0.15	Butyrate	1	BDQ+MXF+PTM+PZA	Terminal	[0, 1.04, 2.04, 4.06, 8.12, 16.24, 32.8, 65.2, 130.4, 261.6, 525.6]	6.07589	11.3951	21.4623	40.9599	81.6443	141.484
0.15	Butyrate	1	BDQ+PZA+PTM	Terminal	[0, 1.1, 2.18, 4.36, 8.58, 17.2, 35.2, 70, 140.4, 281.6, 566]	3.81685	8.61363	19.4552	44.055	100.538	178.321
0.15	Butyrate	1	EMB	Terminal	[0, 0.84, 1.66, 3.34, 6.8, 13.2, 26.8, 53.2, 106.8, 214.4, 430.4]	8.74414	16.134	30.1704	58.9781	139.557	1844.9
0.15	Butyrate	1	EMB+INH+PZA+RIF	Terminal	[0, 1.04, 2.06, 4.12, 8.22, 16.46, 33.2, 66, 132, 264.8, 532]	4.82721	7.3763	11.384	18.162	33.5909	NA
0.15	Butyrate	1	EMB+MXF+PZA	Terminal	[0, 0.92, 1.86, 3.7, 7.22, 14.86, 30, 58.8, 118.8, 238, 477.6]	3.69313	9.42434	24.1802	63.0836	173.75	381.29
0.15	Butyrate	1	INH	Terminal	[0, 0.78, 1.56, 3.12, 6.4, 12.4, 24.8, 50, 100, 200.8, 403.2]	2.55122	3.76917	5.60967	8.55193	14.3692	30.8801
0.15	Butyrate	1	INH+MXF+PZA+RIF	Terminal	[0, 1.04, 2.04, 4.06, 8.12, 16.24, 32.8, 65.2, 130.4, 261.6, 525.6]	3.67784	5.67238	8.85117	14.369	28.2473	NA
0.15	Butyrate	1	LZD	Terminal	[0, 0.68, 1.36, 2.7, 5.6, 10.8, 21.6, 43.2, 86.8, 174, 349.2]	0.598906	1.51704	3.89964	10.511	33.9653	131.738
0.15	Butyrate	1	MXF	Terminal	[0, 0.78, 1.56, 3.12, 6.4, 12.4, 24.8, 50, 100, 200.8, 403.2]	2.64755	4.80448	8.82694	16.8909	38.3536	189.023
0.15	Butyrate	1	PTM	Terminal	[0, 0.94, 1.88, 3.6, 7.6, 15.2, 30, 60, 120.4, 241.2, 484.8]	2.48951	4.73913	9.14275	18.4313	44.7014	250.59
0.15	Butyrate	1	PZA	Terminal	[0, 1.56, 3.12, 6.4, 12.4, 24.8, 50, 100, 200.8, 403.2, 812.8]	16.9134	33.2406	68.1005	165.239	NA	NA
0.15	Butyrate	1	RIF	Terminal	[0, 0.94, 1.88, 3.6, 7.6, 15.2, 30, 60, 120.4, 241.2, 484.8]	0.929782	2.12398	4.98913	12.9247	59.6093	NA
0.05	Butyrate	2	BDQ	Constant	[0, 0.78, 1.56, 3.12, 6.4, 12.4, 24.8, 50, 100, 200.8, 403.2]	3.51407	5.6627	9.4168	17.861	NA	NA
0.05	Butyrate	2	BDQ+LZD+MXF+PTM	Constant	[0, 0.8, 1.6, 3.18, 6.36, 12.54, 26, 50.8, 102, 204.8, 409.6]	4.56998	10.9924	27.4122	77.9731	642.98	NA
0.05	Butyrate	2	BDQ+LZD+PTM	Constant	[0, 0.8, 1.6, 3.18, 6.38, 12.4, 25.6, 51.2, 102.4, 205.2, 412]	2.99736	7.45572	19.4128	60.1977	NA	NA
0.05	Butyrate	2	BDQ+LZD+PTM+PZA	Constant	[0, 1, 1.98, 3.96, 7.92, 15.82, 32, 63.6, 126.8, 254.8, 512]	8.9844	16.7002	32.0009	68.8377	NA	NA
0.05	Butyrate	2	BDQ+MXF+PTM+PZA	Constant	[0, 1.04, 2.04, 4.06, 8.12, 16.24, 32.8, 65.2, 130.4, 261.6, 525.6]	10.8812	19.9822	37.8768	81.1538	NA	NA
0.05	Butyrate	2	BDQ+PZA+PTM	Constant	[0, 1.1, 2.18, 4.36, 8.58, 17.2, 35.2, 70, 140.4, 281.6, 566]	7.07348	14.8457	32.1898	78.7409	627.422	NA
0.05	Butyrate	2	EMB	Constant	[0, 0.84, 1.66, 3.34, 6.8, 13.2, 26.8, 53.2, 106.8, 214.4, 430.4]	34.4043	42.7239	55.1091	177.095	NA	NA
0.05	Butyrate	2	EMB+INH+PZA+RIF	Constant	[0, 1.04, 2.06, 4.12, 8.22, 16.46, 33.2, 66, 132, 264.8, 532]	4.15822	10.0784	27.2492	148.164	NA	NA
0.05	Butyrate	2	EMB+MXF+PZA	Constant	[0, 0.92, 1.86, 3.7, 7.22, 14.86, 30, 58.8, 118.8, 238, 477.6]	26.0979	47.9142	92.9463	236.009	NA	NA
0.05	Butyrate	2	INH	Constant	[0, 0.78, 1.56, 3.12, 6.4, 12.4, 24.8, 50, 100, 200.8, 403.2]	1.4501	3.26805	7.89145	26.3677	NA	NA
0.05	Butyrate	2	INH+MXF+PZA+RIF	Constant	[0, 1.04, 2.04, 4.06, 8.12, 16.24, 32.8, 65.2, 130.4, 261.6, 525.6]	7.39582	13.3274	25.7776	77.2835	NA	NA
0.05	Butyrate	2	LZD	Constant	[0, 0.68, 1.36, 2.7, 5.6, 10.8, 21.6, 43.2, 86.8, 174, 349.2]	1.87157	3.30605	6.42376	44.1031	NA	NA
0.05	Butyrate	2	MXF	Constant	[0, 0.78, 1.56, 3.12, 6.4, 12.4, 24.8, 50, 100, 200.8, 403.2]	5.76056	11.6281	26.0231	138.929	NA	NA
0.05	Butyrate	2	PTM	Constant	[0, 0.94, 1.88, 3.6, 7.6, 15.2, 30, 60, 120.4, 241.2, 484.8]	5.88482	10.7287	20.7785	55.3036	NA	NA
0.05	Butyrate	2	PZA	Constant	[0, 1.56, 3.12, 6.4, 12.4, 24.8, 50, 100, 200.8, 403.2, 812.8]	80.9691	117.765	190.309	NA	NA	NA
0.05	Butyrate	2	RIF	Constant	[0, 0.94, 1.88, 3.6, 7.6, 15.2, 30, 60, 120.4, 241.2, 484.8]	2.66018	7.58974	25.3175	329.787	NA	NA
0.05	Butyrate	2	BDQ	Terminal	[0, 0.78, 1.56, 3.12, 6.4, 12.4, 24.8, 50, 100, 200.8, 403.2]	4.63346	6.28435	8.576	11.9424	18.0888	37.5343
0.05	Butyrate	2	BDQ+LZD+MXF+PTM	Terminal	[0, 0.8, 1.6, 3.18, 6.36, 12.54, 26, 50.8, 102, 204.8, 409.6]	4.82782	9.14029	17.4748	34.4753	76.6134	187.322
0.05	Butyrate	2	BDQ+LZD+PTM	Terminal	[0, 0.8, 1.6, 3.18, 6.38, 12.4, 25.6, 51.2, 102.4, 205.2, 412]	2.79793	5.81267	12.2015	26.4753	64.9697	167.031
0.05	Butyrate	2	BDQ+LZD+PTM+PZA	Terminal	[0, 1, 1.98, 3.96, 7.92, 15.82, 32, 63.6, 126.8, 254.8, 512]	7.49855	13.0758	22.9641	41.2529	80.4461	155.34
0.05	Butyrate	2	BDQ+MXF+PTM+PZA	Terminal	[0, 1.04, 2.04, 4.06, 8.12, 16.24, 32.8, 65.2, 130.4, 261.6, 525.6]	13.4168	20.9537	32.9593	53.0535	93.3087	180.77
0.05	Butyrate	2	BDQ+PZA+PTM	Terminal	[0, 1.1, 2.18, 4.36, 8.58, 17.2, 35.2, 70, 140.4, 281.6, 566]	9.64629	16.3754	28.0025	49.0145	93.5013	182.141
0.05	Butyrate	2	EMB	Terminal	[0, 0.84, 1.66, 3.34, 6.8, 13.2, 26.8, 53.2, 106.8, 214.4, 430.4]	27.0061	34.7558	45.4134	63.0925	NA	NA
0.05	Butyrate	2	EMB+INH+PZA+RIF	Terminal	[0, 1.04, 2.06, 4.12, 8.22, 16.46, 33.2, 66, 132, 264.8, 532]	4.06935	6.93464	12.0708	22.6889	76.0948	NA
0.05	Butyrate	2	EMB+MXF+PZA	Terminal	[0, 0.92, 1.86, 3.7, 7.22, 14.86, 30, 58.8, 118.8, 238, 477.6]	20.5082	33.8025	56.3371	97.4237	197.73	NA
0.05	Butyrate	2	INH	Terminal	[0, 0.78, 1.56, 3.12, 6.4, 12.4, 24.8, 50, 100, 200.8, 403.2]	1.03291	2.11915	4.42261	9.77245	27.9042	NA
0.05	Butyrate	2	INH+MXF+PZA+RIF	Terminal	[0, 1.04, 2.04, 4.06, 8.12, 16.24, 32.8, 65.2, 130.4, 261.6, 525.6]	5.27944	8.39956	13.5782	23.2165	55.5972	NA
0.05	Butyrate	2	LZD	Terminal	[0, 0.68, 1.36, 2.7, 5.6, 10.8, 21.6, 43.2, 86.8, 174, 349.2]	1.80687	2.96722	4.97376	8.98565	30.0085	NA
0.05	Butyrate	2	MXF	Terminal	[0, 0.78, 1.56, 3.12, 6.4, 12.4, 24.8, 50, 100, 200.8, 403.2]	4.029	6.80752	11.7236	21.6073	61.7853	NA
0.05	Butyrate	2	PTM	Terminal	[0, 0.94, 1.88, 3.6, 7.6, 15.2, 30, 60, 120.4, 241.2, 484.8]	6.58567	10.6788	17.5379	30.0717	63.3351	NA
0.05	Butyrate	2	PZA	Terminal	[0, 1.56, 3.12, 6.4, 12.4, 24.8, 50, 100, 200.8, 403.2, 812.8]	88.3418	112.872	147.371	213.568	NA	NA
0.05	Butyrate	2	RIF	Terminal	[0, 0.94, 1.88, 3.6, 7.6, 15.2, 30, 60, 120.4, 241.2, 484.8]	1.92277	3.62768	7.06367	15.5132	NA	NA
0.1	Butyrate	2	BDQ	Terminal	[0, 0.78, 1.56, 3.12, 6.4, 12.4, 24.8, 50, 100, 200.8, 403.2]	2.05089	4.64294	10.8696	28.7575	203.942	NA
0.1	Butyrate	2	BDQ+LZD+MXF+PTM	Constant	[0, 0.8, 1.6, 3.18, 6.36, 12.54, 26, 50.8, 102, 204.8, 409.6]	5.24032	11.1616	24.9343	67.7548	NA	NA
0.1	Butyrate	2	BDQ+LZD+PTM	Constant	[0, 0.8, 1.6, 3.18, 6.38, 12.4, 25.6, 51.2, 102.4, 205.2, 412]	4.2327	8.78326	18.9519	47.6092	NA	NA
0.1	Butyrate	2	BDQ+LZD+PTM+PZA	Constant	[0, 1, 1.98, 3.96, 7.92, 15.82, 32, 63.6, 126.8, 254.8, 512]	5.1248	11.2014	25.3684	65.5887	751.146	NA
0.1	Butyrate	2	BDQ+MXF+PTM+PZA	Constant	[0, 1.04, 2.04, 4.06, 8.12, 16.24, 32.8, 65.2, 130.4, 261.6, 525.6]	12.4147	24.0474	47.8692	105.275	522.817	NA
0.1	Butyrate	2	BDQ+PZA+PTM	Constant	[0, 1.1, 2.18, 4.36, 8.58, 17.2, 35.2, 70, 140.4, 281.6, 566]	15.173	25.475	43.811	82.4346	479.574	NA
0.1	Butyrate	2	EMB	Constant	[0, 0.84, 1.66, 3.34, 6.8, 13.2, 26.8, 53.2, 106.8, 214.4, 430.4]	19.7067	27.4681	40.3249	98.823	NA	NA
0.1	Butyrate	2	EMB+INH+PZA+RIF	Constant	[0, 1.04, 2.06, 4.12, 8.22, 16.46, 33.2, 66, 132, 264.8, 532]	4.82971	9.50416	20.4097	79.0756	NA	NA
0.1	Butyrate	2	EMB+MXF+PZA	Constant	[0, 0.92, 1.86, 3.7, 7.22, 14.86, 30, 58.8, 118.8, 238, 477.6]	19.6616	39.395	82.5935	209.099	NA	NA
0.1	Butyrate	2	INH	Constant	[0, 0.78, 1.56, 3.12, 6.4, 12.4, 24.8, 50, 100, 200.8, 403.2]	4.26646	6.54848	10.4764	20.7122	NA	NA
0.1	Butyrate	2	INH+MXF+PZA+RIF	Constant	[0, 1.04, 2.04, 4.06, 8.12, 16.24, 32.8, 65.2, 130.4, 261.6, 525.6]	8.76942	13.9671	23.507	55.3762	NA	NA
0.1	Butyrate	2	LZD	Constant	[0, 0.68, 1.36, 2.7, 5.6, 10.8, 21.6, 43.2, 86.8, 174, 349.2]	1.01439	3.11844	10.9553	87.0401	NA	NA
0.1	Butyrate	2	MXF	Constant	[0, 0.78, 1.56, 3.12, 6.4, 12.4, 24.8, 50, 100, 200.8, 403.2]	2.69018	7.32296	22.1282	117.623	NA	NA
0.1	Butyrate	2	PTM	Constant	[0, 0.94, 1.88, 3.6, 7.6, 15.2, 30, 60, 120.4, 241.2, 484.8]	2.70595	6.85307	18.6595	70.3565	NA	NA
0.1	Butyrate	2	PZA	Constant	[0, 1.56, 3.12, 6.4, 12.4, 24.8, 50, 100, 200.8, 403.2, 812.8]	65.0336	108.815	202.547	NA	NA	NA
0.1	Butyrate	2	RIF	Constant	[0, 0.94, 1.88, 3.6, 7.6, 15.2, 30, 60, 120.4, 241.2, 484.8]	2.73038	7.00874	20.5933	178.541	NA	NA
0.1	Butyrate	2	BDQ	Terminal	[0, 0.78, 1.56, 3.12, 6.4, 12.4, 24.8, 50, 100, 200.8, 403.2]	3.45767	5.79618	9.79211	16.9608	32.2771	65.619
0.1	Butyrate	2	BDQ+LZD+MXF+PTM	Terminal	[0, 0.8, 1.6, 3.18, 6.36, 12.54, 26, 50.8, 102, 204.8, 409.6]	4.80099	8.86174	16.5549	32.1701	73.5084	279.509
0.1	Butyrate	2	BDQ+LZD+PTM	Terminal	[0, 0.8, 1.6, 3.18, 6.38, 12.4, 25.6, 51.2, 102.4, 205.2, 412]	3.52715	6.65766	12.7018	25.0873	56.7109	155.561
0.1	Butyrate	2	BDQ+LZD+PTM+PZA	Terminal	[0, 1, 1.98, 3.96, 7.92, 15.82, 32, 63.6, 126.8, 254.8, 512]	5.17197	9.72982	18.47	36.0866	78.4855	178.373
0.1	Butyrate	2	BDQ+MXF+PTM+PZA	Terminal	[0, 1.04, 2.04, 4.06, 8.12, 16.24, 32.8, 65.2, 130.4, 261.6, 525.6]	14.0472	22.7204	37.0283	61.8372	113.36	227.624
0.1	Butyrate	2	BDQ+PZA+PTM	Terminal	[0, 1.1, 2.18, 4.36, 8.58, 17.2, 35.2, 70, 140.4, 281.6, 566]	17.3109	25.462	37.6608	56.7086	91.2838	151.795
0.1	Butyrate	2	EMB	Terminal	[0, 0.84, 1.66, 3.34, 6.8, 13.2, 26.8, 53.2, 106.8, 214.4, 430.4]	18.7864	26.5666	38.3111	59.6948	NA	NA
0.1	Butyrate	2	EMB+INH+PZA+RIF	Terminal	[0, 1.04, 2.06, 4.12, 8.22, 16.46, 33.2, 66, 132, 264.8, 532]	5.38722	8.00415	12.0736	19.2294	44.7955	NA
0.1	Butyrate	2	EMB+MXF+PZA	Terminal	[0, 0.92, 1.86, 3.7, 7.22, 14.86, 30, 58.8, 118.8, 238, 477.6]	17.0125	28.2895	47.6372	83.6812	178.471	NA
0.1	Butyrate	2	INH	Terminal	[0, 0.78, 1.56, 3.12, 6.4, 12.4, 24.8, 50, 100, 200.8, 403.2]	3.18081	4.76468	7.22009	11.3819	21.9042	NA
0.1	Butyrate	2	INH+MXF+PZA+RIF	Terminal	[0, 1.04, 2.04, 4.06, 8.12, 16.24, 32.8, 65.2, 130.4, 261.6, 525.6]	6.78574	9.67463	13.9699	21.1035	42.4613	NA
0.1	Butyrate	2	LZD	Terminal	[0, 0.68, 1.36, 2.7, 5.6, 10.8, 21.6, 43.2, 86.8, 174, 349.2]	0.984957	2.33987	5.71809	15.4253	73.0309	NA
0.1	Butyrate	2	MXF	Terminal	[0, 0.78, 1.56, 3.12, 6.4, 12.4, 24.8, 50, 100, 200.8, 403.2]	2.84747	5.16522	9.57387	19.1607	62.8735	NA
0.1	Butyrate	2	PTM	Terminal	[0, 0.94, 1.88, 3.6, 7.6, 15.2, 30, 60, 120.4, 241.2, 484.8]	4.91462	9.20674	17.5037	34.9594	87.0016	NA
0.1	Butyrate	2	PZA	Terminal	[0, 1.56, 3.12, 6.4, 12.4, 24.8, 50, 100, 200.8, 403.2, 812.8]	74.4155	105.531	153.91	255.072	NA	NA
0.1	Butyrate	2	RIF	Terminal	[0, 0.94, 1.88, 3.6, 7.6, 15.2, 30, 60, 120.4, 241.2, 484.8]	1.87205	3.735	7.68357	17.7072	128.731	NA
0.15	Butyrate	2	BDQ	Constant	[0, 0.78, 1.56, 3.12, 6.4, 12.4, 24.8, 50, 100, 200.8, 403.2]	0.857697	2.25276	6.18011	19.9357	372.053	NA
0.15	Butyrate	2	BDQ+LZD+MXF+PTM	Constant	[0, 0.8, 1.6, 3.18, 6.36, 12.54, 26, 50.8, 102, 204.8, 409.6]	2.50957	6.35609	16.6775	49.679	356.966	NA
0.15	Butyrate	2	BDQ+LZD+PTM	Constant	[0, 0.8, 1.6, 3.18, 6.38, 12.4, 25.6, 51.2, 102.4, 205.2, 412]	2.37221	5.52035	13.3199	36.7176	336.488	NA
0.15	Butyrate	2	BDQ+LZD+PTM+PZA	Constant	[0, 1, 1.98, 3.96, 7.92, 15.82, 32, 63.6, 126.8, 254.8, 512]	3.73582	8.66377	20.5843	53.1353	208.928	NA
0.15	Butyrate	2	BDQ+MXF+PTM+PZA	Constant	[0, 1.04, 2.04, 4.06, 8.12, 16.24, 32.8, 65.2, 130.4, 261.6, 525.6]	2.06788	6.41686	20.4278	70.8016	355.842	NA
0.15	Butyrate	2	BDQ+PZA+PTM	Constant	[0, 1.1, 2.18, 4.36, 8.58, 17.2, 35.2, 70, 140.4, 281.6, 566]	3.02062	7.95123	21.4327	62.5634	262.747	NA
0.15	Butyrate	2	EMB	Constant	[0, 0.84, 1.66, 3.34, 6.8, 13.2, 26.8, 53.2, 106.8, 214.4, 430.4]	22.0883	30.3442	43.4873	84.0645	NA	NA
0.15	Butyrate	2	EMB+INH+PZA+RIF	Constant	[0, 1.04, 2.06, 4.12, 8.22, 16.46, 33.2, 66, 132, 264.8, 532]	1.13844	3.90741	14.3066	67.2733	NA	NA
0.15	Butyrate	2	EMB+MXF+PZA	Constant	[0, 0.92, 1.86, 3.7, 7.22, 14.86, 30, 58.8, 118.8, 238, 477.6]	1.51894	8.05695	42.7365	226.688	1202.42	3740.32
0.15	Butyrate	2	INH	Constant	[0, 0.78, 1.56, 3.12, 6.4, 12.4, 24.8, 50, 100, 200.8, 403.2]	0.9168	2.52991	7.29855	24.8154	412.678	NA
0.15	Butyrate	2	INH+MXF+PZA+RIF	Constant	[0, 1.04, 2.04, 4.06, 8.12, 16.24, 32.8, 65.2, 130.4, 261.6, 525.6]	3.63215	6.85669	13.7255	36.7206	NA	NA
0.15	Butyrate	2	LZD	Constant	[0, 0.68, 1.36, 2.7, 5.6, 10.8, 21.6, 43.2, 86.8, 174, 349.2]	0.418178	1.46389	5.74133	39.2694	NA	NA
0.15	Butyrate	2	MXF	Constant	[0, 0.78, 1.56, 3.12, 6.4, 12.4, 24.8, 50, 100, 200.8, 403.2]	0.810887	3.16543	13.7961	99.6159	NA	NA
0.15	Butyrate	2	PTM	Constant	[0, 0.94, 1.88, 3.6, 7.6, 15.2, 30, 60, 120.4, 241.2, 484.8]	0.322915	1.6687	9.16864	62.7335	1881.98	NA
0.15	Butyrate	2	PZA	Constant	[0, 1.56, 3.12, 6.4, 12.4, 24.8, 50, 100, 200.8, 403.2, 812.8]	16.661	40.0188	108.373	711.2	NA	NA
0.15	Butyrate	2	RIF	Constant	[0, 0.94, 1.88, 3.6, 7.6, 15.2, 30, 60, 120.4, 241.2, 484.8]	0.410073	1.69615	8.07047	79.3435	NA	NA
0.15	Butyrate	2	BDQ	Terminal	[0, 0.78, 1.56, 3.12, 6.4, 12.4, 24.8, 50, 100, 200.8, 403.2]	1.64191	3.20745	6.32353	12.8379	29.0387	67.2377
0.15	Butyrate	2	BDQ+LZD+MXF+PTM	Terminal	[0, 0.8, 1.6, 3.18, 6.36, 12.54, 26, 50.8, 102, 204.8, 409.6]	3.49455	7.0658	14.4118	30.219	70.0004	157.756
0.15	Butyrate	2	BDQ+LZD+PTM	Terminal	[0, 0.8, 1.6, 3.18, 6.38, 12.4, 25.6, 51.2, 102.4, 205.2, 412]	2.78014	5.44749	10.7751	21.9646	50.0579	118.235
0.15	Butyrate	2	BDQ+LZD+PTM+PZA	Terminal	[0, 1, 1.98, 3.96, 7.92, 15.82, 32, 63.6, 126.8, 254.8, 512]	4.76915	8.96139	16.9508	32.7386	68.0108	131.168
0.15	Butyrate	2	BDQ+MXF+PTM+PZA	Terminal	[0, 1.04, 2.04, 4.06, 8.12, 16.24, 32.8, 65.2, 130.4, 261.6, 525.6]	4.07973	9.12253	20.4781	46.5203	109.8	210.339
0.15	Butyrate	2	BDQ+PZA+PTM	Terminal	[0, 1.1, 2.18, 4.36, 8.58, 17.2, 35.2, 70, 140.4, 281.6, 566]	8.36573	14.4865	25.234	44.7791	84.8119	151.285
0.15	Butyrate	2	EMB	Terminal	[0, 0.84, 1.66, 3.34, 6.8, 13.2, 26.8, 53.2, 106.8, 214.4, 430.4]	20.2142	27.5867	38.2956	56.8397	NA	NA
0.15	Butyrate	2	EMB+INH+PZA+RIF	Terminal	[0, 1.04, 2.06, 4.12, 8.22, 16.46, 33.2, 66, 132, 264.8, 532]	2.22984	4.5887	9.60697	21.3071	61.2511	NA
0.15	Butyrate	2	EMB+MXF+PZA	Terminal	[0, 0.92, 1.86, 3.7, 7.22, 14.86, 30, 58.8, 118.8, 238, 477.6]	2.46903	8.04188	26.1932	85.3138	277.875	620.367
0.15	Butyrate	2	INH	Terminal	[0, 0.78, 1.56, 3.12, 6.4, 12.4, 24.8, 50, 100, 200.8, 403.2]	1.40402	2.78082	5.57001	11.5698	27.662	79.0185
0.15	Butyrate	2	INH+MXF+PZA+RIF	Terminal	[0, 1.04, 2.04, 4.06, 8.12, 16.24, 32.8, 65.2, 130.4, 261.6, 525.6]	4.5502	6.92709	10.6859	17.2587	35.8423	NA
0.15	Butyrate	2	LZD	Terminal	[0, 0.68, 1.36, 2.7, 5.6, 10.8, 21.6, 43.2, 86.8, 174, 349.2]	0.631687	1.63365	4.33286	12.518	54.4925	NA
0.15	Butyrate	2	MXF	Terminal	[0, 0.78, 1.56, 3.12, 6.4, 12.4, 24.8, 50, 100, 200.8, 403.2]	1.57401	3.4914	7.92605	19.4833	71.9646	NA
0.15	Butyrate	2	PTM	Terminal	[0, 0.94, 1.88, 3.6, 7.6, 15.2, 30, 60, 120.4, 241.2, 484.8]	1.19061	3.65033	11.2651	35.4723	119.264	305.933
0.15	Butyrate	2	PZA	Terminal	[0, 1.56, 3.12, 6.4, 12.4, 24.8, 50, 100, 200.8, 403.2, 812.8]	24.7327	49.6987	103.307	244.164	14089.4	NA
0.15	Butyrate	2	RIF	Terminal	[0, 0.94, 1.88, 3.6, 7.6, 15.2, 30, 60, 120.4, 241.2, 484.8]	0.779885	1.8381	4.47303	12.2045	71.9154	NA
0.05	Butyrate	3	BDQ	Constant	[0, 0.78, 1.56, 3.12, 6.4, 12.4, 24.8, 50, 100, 200.8, 403.2]	3.1254	5.49186	9.98141	20.7881	NA	NA
0.05	Butyrate	3	BDQ+LZD+MXF+PTM	Constant	[0, 0.8, 1.6, 3.18, 6.36, 12.54, 26, 50.8, 102, 204.8, 409.6]	4.67109	9.40859	19.8181	50.2155	NA	NA
0.05	Butyrate	3	BDQ+LZD+PTM	Constant	[0, 0.8, 1.6, 3.18, 6.38, 12.4, 25.6, 51.2, 102.4, 205.2, 412]	2.67764	6.52181	16.5529	49.0214	992.87	NA
0.05	Butyrate	3	BDQ+LZD+PTM+PZA	Constant	[0, 1, 1.98, 3.96, 7.92, 15.82, 32, 63.6, 126.8, 254.8, 512]	3.55924	8.58219	21.5249	62.4922	842.407	NA
0.05	Butyrate	3	BDQ+MXF+PTM+PZA	Constant	[0, 1.04, 2.04, 4.06, 8.12, 16.24, 32.8, 65.2, 130.4, 261.6, 525.6]	3.25069	9.20062	26.9011	88.04	532.069	NA
0.05	Butyrate	3	BDQ+PZA+PTM	Constant	[0, 1.1, 2.18, 4.36, 8.58, 17.2, 35.2, 70, 140.4, 281.6, 566]	7.40799	14.0799	27.7425	63.0236	NA	NA
0.05	Butyrate	3	EMB	Constant	[0, 0.84, 1.66, 3.34, 6.8, 13.2, 26.8, 53.2, 106.8, 214.4, 430.4]	13.7942	23.5407	42.4386	102.536	NA	NA
0.05	Butyrate	3	EMB+INH+PZA+RIF	Constant	[0, 1.04, 2.06, 4.12, 8.22, 16.46, 33.2, 66, 132, 264.8, 532]	3.00334	7.25162	18.7784	66.8051	NA	NA
0.05	Butyrate	3	EMB+MXF+PZA	Constant	[0, 0.92, 1.86, 3.7, 7.22, 14.86, 30, 58.8, 118.8, 238, 477.6]	8.82512	24.8744	72.3105	233.814	1318.03	NA
0.05	Butyrate	3	INH	Constant	[0, 0.78, 1.56, 3.12, 6.4, 12.4, 24.8, 50, 100, 200.8, 403.2]	3.03855	5.26125	9.52554	21.1689	NA	NA
0.05	Butyrate	3	INH+MXF+PZA+RIF	Constant	[0, 1.04, 2.04, 4.06, 8.12, 16.24, 32.8, 65.2, 130.4, 261.6, 525.6]	3.91398	8.27364	19.0489	72.3692	NA	NA
0.05	Butyrate	3	LZD	Constant	[0, 0.68, 1.36, 2.7, 5.6, 10.8, 21.6, 43.2, 86.8, 174, 349.2]	0.656344	2.12896	7.73369	49.9975	NA	NA
0.05	Butyrate	3	MXF	Constant	[0, 0.78, 1.56, 3.12, 6.4, 12.4, 24.8, 50, 100, 200.8, 403.2]	4.5102	9.54134	22.1532	93.5931	NA	NA
0.05	Butyrate	3	PTM	Constant	[0, 0.94, 1.88, 3.6, 7.6, 15.2, 30, 60, 120.4, 241.2, 484.8]	1.75435	5.62019	19.6784	102.345	NA	NA
0.05	Butyrate	3	PZA	Constant	[0, 1.56, 3.12, 6.4, 12.4, 24.8, 50, 100, 200.8, 403.2, 812.8]	80.1101	114.38	186.896	NA	NA	NA
0.05	Butyrate	3	RIF	Constant	[0, 0.94, 1.88, 3.6, 7.6, 15.2, 30, 60, 120.4, 241.2, 484.8]	0.335494	1.86814	12.4528	220.445	NA	NA
0.05	Butyrate	3	BDQ	Terminal	[0, 0.78, 1.56, 3.12, 6.4, 12.4, 24.8, 50, 100, 200.8, 403.2]	4.11673	6.43229	10.1701	16.739	33.3999	NA
0.05	Butyrate	3	BDQ+LZD+MXF+PTM	Terminal	[0, 0.8, 1.6, 3.18, 6.36, 12.54, 26, 50.8, 102, 204.8, 409.6]	7.73817	12.6058	20.8463	36.314	83.6404	NA
0.05	Butyrate	3	BDQ+LZD+PTM	Terminal	[0, 0.8, 1.6, 3.18, 6.38, 12.4, 25.6, 51.2, 102.4, 205.2, 412]	4.39093	8.38547	16.2522	33.0868	83.6139	NA
0.05	Butyrate	3	BDQ+LZD+PTM+PZA	Terminal	[0, 1, 1.98, 3.96, 7.92, 15.82, 32, 63.6, 126.8, 254.8, 512]	7.18646	12.9578	23.6755	45.2059	104.595	NA
0.05	Butyrate	3	BDQ+MXF+PTM+PZA	Terminal	[0, 1.04, 2.04, 4.06, 8.12, 16.24, 32.8, 65.2, 130.4, 261.6, 525.6]	8.77653	16.8678	32.7833	66.0674	153.454	444.69
0.05	Butyrate	3	BDQ+PZA+PTM	Terminal	[0, 1.1, 2.18, 4.36, 8.58, 17.2, 35.2, 70, 140.4, 281.6, 566]	14.2783	21.4633	32.6075	51.3456	95.7826	NA
0.05	Butyrate	3	EMB	Terminal	[0, 0.84, 1.66, 3.34, 6.8, 13.2, 26.8, 53.2, 106.8, 214.4, 430.4]	16.9356	25.9889	40.9472	71.8305	NA	NA
0.05	Butyrate	3	EMB+INH+PZA+RIF	Terminal	[0, 1.04, 2.06, 4.12, 8.22, 16.46, 33.2, 66, 132, 264.8, 532]	4.48966	7.84088	14.0212	27.346	113.949	NA
0.05	Butyrate	3	EMB+MXF+PZA	Terminal	[0, 0.92, 1.86, 3.7, 7.22, 14.86, 30, 58.8, 118.8, 238, 477.6]	15.892	28.632	52.5901	103.335	298.353	NA
0.05	Butyrate	3	INH	Terminal	[0, 0.78, 1.56, 3.12, 6.4, 12.4, 24.8, 50, 100, 200.8, 403.2]	3.51033	5.39318	8.4092	13.812	31.0313	NA
0.05	Butyrate	3	INH+MXF+PZA+RIF	Terminal	[0, 1.04, 2.04, 4.06, 8.12, 16.24, 32.8, 65.2, 130.4, 261.6, 525.6]	5.22781	8.76674	15.0917	28.727	NA	NA
0.05	Butyrate	3	LZD	Terminal	[0, 0.68, 1.36, 2.7, 5.6, 10.8, 21.6, 43.2, 86.8, 174, 349.2]	1.08867	2.73222	7.09894	20.8844	143.613	NA
0.05	Butyrate	3	MXF	Terminal	[0, 0.78, 1.56, 3.12, 6.4, 12.4, 24.8, 50, 100, 200.8, 403.2]	5.27112	8.39781	13.7348	24.9192	NA	NA
0.05	Butyrate	3	PTM	Terminal	[0, 0.94, 1.88, 3.6, 7.6, 15.2, 30, 60, 120.4, 241.2, 484.8]	7.75683	15.0911	30.0997	65.6227	260.847	NA
0.05	Butyrate	3	PZA	Terminal	[0, 1.56, 3.12, 6.4, 12.4, 24.8, 50, 100, 200.8, 403.2, 812.8]	105.959	136.832	186.393	NA	NA	NA
0.05	Butyrate	3	RIF	Terminal	[0, 0.94, 1.88, 3.6, 7.6, 15.2, 30, 60, 120.4, 241.2, 484.8]	1.06227	2.75798	7.57728	26.1363	NA	NA
0.1	Butyrate	3	BDQ	Constant	[0, 0.78, 1.56, 3.12, 6.4, 12.4, 24.8, 50, 100, 200.8, 403.2]	1.91234	4.16309	9.3538	23.5761	146.765	NA
0.1	Butyrate	3	BDQ+LZD+MXF+PTM	Constant	[0, 0.8, 1.6, 3.18, 6.36, 12.54, 26, 50.8, 102, 204.8, 409.6]	3.27761	8.19252	21.3433	64.8776	1073.26	NA
0.1	Butyrate	3	BDQ+LZD+PTM	Constant	[0, 0.8, 1.6, 3.18, 6.38, 12.4, 25.6, 51.2, 102.4, 205.2, 412]	3.68322	7.92918	17.6878	45.0818	620.438	NA
0.1	Butyrate	3	BDQ+LZD+PTM+PZA	Constant	[0, 1, 1.98, 3.96, 7.92, 15.82, 32, 63.6, 126.8, 254.8, 512]	8.96028	15.2575	26.8051	53.3767	NA	NA
0.1	Butyrate	3	BDQ+MXF+PTM+PZA	Constant	[0, 1.04, 2.04, 4.06, 8.12, 16.24, 32.8, 65.2, 130.4, 261.6, 525.6]	2.47069	8.07125	27.0142	97.9302	495.764	10022.5
0.1	Butyrate	3	BDQ+PZA+PTM	Constant	[0, 1.1, 2.18, 4.36, 8.58, 17.2, 35.2, 70, 140.4, 281.6, 566]	15.0846	23.8402	38.6641	69.4603	NA	NA
0.1	Butyrate	3	EMB	Constant	[0, 0.84, 1.66, 3.34, 6.8, 13.2, 26.8, 53.2, 106.8, 214.4, 430.4]	17.3798	27.424	45.5171	100.794	NA	NA
0.1	Butyrate	3	EMB+INH+PZA+RIF	Constant	[0, 1.04, 2.06, 4.12, 8.22, 16.46, 33.2, 66, 132, 264.8, 532]	7.22271	13.2325	25.6858	66.815	NA	NA
0.1	Butyrate	3	EMB+MXF+PZA	Constant	[0, 0.92, 1.86, 3.7, 7.22, 14.86, 30, 58.8, 118.8, 238, 477.6]	20.1669	44.2277	100.326	257.704	2053.79	NA
0.1	Butyrate	3	INH	Constant	[0, 0.78, 1.56, 3.12, 6.4, 12.4, 24.8, 50, 100, 200.8, 403.2]	1.7167	3.50963	7.57601	20.8222	NA	NA
0.1	Butyrate	3	INH+MXF+PZA+RIF	Constant	[0, 1.04, 2.04, 4.06, 8.12, 16.24, 32.8, 65.2, 130.4, 261.6, 525.6]	3.45464	8.37506	21.706	75.602	NA	NA
0.1	Butyrate	3	LZD	Constant	[0, 0.68, 1.36, 2.7, 5.6, 10.8, 21.6, 43.2, 86.8, 174, 349.2]	1.10504	2.95102	8.82924	51.92	NA	NA
0.1	Butyrate	3	MXF	Constant	[0, 0.78, 1.56, 3.12, 6.4, 12.4, 24.8, 50, 100, 200.8, 403.2]	6.38265	12.7225	27.7809	114.779	NA	NA
0.1	Butyrate	3	PTM	Constant	[0, 0.94, 1.88, 3.6, 7.6, 15.2, 30, 60, 120.4, 241.2, 484.8]	4.73275	9.92322	22.616	83.5483	NA	NA
0.1	Butyrate	3	PZA	Constant	[0, 1.56, 3.12, 6.4, 12.4, 24.8, 50, 100, 200.8, 403.2, 812.8]	88.4502	117.095	166.06	NA	NA	NA
0.1	Butyrate	3	RIF	Constant	[0, 0.94, 1.88, 3.6, 7.6, 15.2, 30, 60, 120.4, 241.2, 484.8]	2.56199	6.7106	20.1966	187.74	NA	NA
0.1	Butyrate	3	BDQ	Terminal	[0, 0.78, 1.56, 3.12, 6.4, 12.4, 24.8, 50, 100, 200.8, 403.2]	5.26906	7.58265	11.0119	16.4898	28.4474	NA
0.1	Butyrate	3	BDQ+LZD+MXF+PTM	Terminal	[0, 0.8, 1.6, 3.18, 6.36, 12.54, 26, 50.8, 102, 204.8, 409.6]	6.31502	11.6685	21.9017	43.3484	109.983	NA
0.1	Butyrate	3	BDQ+LZD+PTM	Terminal	[0, 0.8, 1.6, 3.18, 6.38, 12.4, 25.6, 51.2, 102.4, 205.2, 412]	5.15197	9.33969	17.155	32.9122	76.2199	2607.1
0.1	Butyrate	3	BDQ+LZD+PTM+PZA	Terminal	[0, 1, 1.98, 3.96, 7.92, 15.82, 32, 63.6, 126.8, 254.8, 512]	11.5918	17.7179	27.3998	44.092	86.2673	NA
0.1	Butyrate	3	BDQ+MXF+PTM+PZA	Terminal	[0, 1.04, 2.04, 4.06, 8.12, 16.24, 32.8, 65.2, 130.4, 261.6, 525.6]	6.71427	14.4698	31.4851	70.6332	176.934	432.583
0.1	Butyrate	3	BDQ+PZA+PTM	Terminal	[0, 1.1, 2.18, 4.36, 8.58, 17.2, 35.2, 70, 140.4, 281.6, 566]	24.6249	32.1646	42.3243	57.1135	87.2573	NA
0.1	Butyrate	3	EMB	Terminal	[0, 0.84, 1.66, 3.34, 6.8, 13.2, 26.8, 53.2, 106.8, 214.4, 430.4]	20.3567	29.1398	42.7128	69.1325	NA	NA
0.1	Butyrate	3	EMB+INH+PZA+RIF	Terminal	[0, 1.04, 2.06, 4.12, 8.22, 16.46, 33.2, 66, 132, 264.8, 532]	6.47391	10.5649	17.6296	31.9702	149.182	NA
0.1	Butyrate	3	EMB+MXF+PZA	Terminal	[0, 0.92, 1.86, 3.7, 7.22, 14.86, 30, 58.8, 118.8, 238, 477.6]	29.2063	45.6891	72.7699	123.711	346.944	NA
0.1	Butyrate	3	INH	Terminal	[0, 0.78, 1.56, 3.12, 6.4, 12.4, 24.8, 50, 100, 200.8, 403.2]	2.31186	3.93908	6.83781	12.6773	35.2201	NA
0.1	Butyrate	3	INH+MXF+PZA+RIF	Terminal	[0, 1.04, 2.04, 4.06, 8.12, 16.24, 32.8, 65.2, 130.4, 261.6, 525.6]	4.77353	8.49039	15.4706	30.7969	130.035	NA
0.1	Butyrate	3	LZD	Terminal	[0, 0.68, 1.36, 2.7, 5.6, 10.8, 21.6, 43.2, 86.8, 174, 349.2]	1.55371	3.46097	8.00167	21.2684	335.874	NA
0.1	Butyrate	3	MXF	Terminal	[0, 0.78, 1.56, 3.12, 6.4, 12.4, 24.8, 50, 100, 200.8, 403.2]	6.78926	10.7655	17.5341	31.7844	NA	NA
0.1	Butyrate	3	PTM	Terminal	[0, 0.94, 1.88, 3.6, 7.6, 15.2, 30, 60, 120.4, 241.2, 484.8]	9.93819	17.9909	33.4719	68.989	495.311	NA
0.1	Butyrate	3	PZA	Terminal	[0, 1.56, 3.12, 6.4, 12.4, 24.8, 50, 100, 200.8, 403.2, 812.8]	107.24	134.97	175.7	303.694	NA	NA
0.1	Butyrate	3	RIF	Terminal	[0, 0.94, 1.88, 3.6, 7.6, 15.2, 30, 60, 120.4, 241.2, 484.8]	2.69602	5.48074	11.7028	30.8076	NA	NA
0.15	Butyrate	3	BDQ	Constant	[0, 0.78, 1.56, 3.12, 6.4, 12.4, 24.8, 50, 100, 200.8, 403.2]	6.8645	10.4448	16.3814	29.3002	NA	NA
0.15	Butyrate	3	BDQ+LZD+MXF+PTM	Constant	[0, 0.8, 1.6, 3.18, 6.36, 12.54, 26, 50.8, 102, 204.8, 409.6]	6.66865	15.117	35.554	95.899	1129.15	NA
0.15	Butyrate	3	BDQ+LZD+PTM	Constant	[0, 0.8, 1.6, 3.18, 6.38, 12.4, 25.6, 51.2, 102.4, 205.2, 412]	3.44325	8.30313	20.911	62.1326	NA	NA
0.15	Butyrate	3	BDQ+LZD+PTM+PZA	Constant	[0, 1, 1.98, 3.96, 7.92, 15.82, 32, 63.6, 126.8, 254.8, 512]	6.15582	13.1074	28.8183	71.2721	493.658	NA
0.15	Butyrate	3	BDQ+MXF+PTM+PZA	Constant	[0, 1.04, 2.04, 4.06, 8.12, 16.24, 32.8, 65.2, 130.4, 261.6, 525.6]	4.38021	12.5281	37.1826	125.791	958.188	NA
0.15	Butyrate	3	BDQ+PZA+PTM	Constant	[0, 1.1, 2.18, 4.36, 8.58, 17.2, 35.2, 70, 140.4, 281.6, 566]	4.78217	12.2525	32.4656	96.9228	615.16	NA
0.15	Butyrate	3	EMB	Constant	[0, 0.84, 1.66, 3.34, 6.8, 13.2, 26.8, 53.2, 106.8, 214.4, 430.4]	15.3109	28.9644	58.3058	161.488	NA	NA
0.15	Butyrate	3	EMB+INH+PZA+RIF	Constant	[0, 1.04, 2.06, 4.12, 8.22, 16.46, 33.2, 66, 132, 264.8, 532]	5.45343	12.0676	28.2018	83.1086	NA	NA
0.15	Butyrate	3	EMB+MXF+PZA	Constant	[0, 0.92, 1.86, 3.7, 7.22, 14.86, 30, 58.8, 118.8, 238, 477.6]	34.1774	59.5004	108.287	241.261	NA	NA
0.15	Butyrate	3	INH	Constant	[0, 0.78, 1.56, 3.12, 6.4, 12.4, 24.8, 50, 100, 200.8, 403.2]	5.54329	7.6557	10.9368	18.7733	NA	NA
0.15	Butyrate	3	INH+MXF+PZA+RIF	Constant	[0, 1.04, 2.04, 4.06, 8.12, 16.24, 32.8, 65.2, 130.4, 261.6, 525.6]	5.64409	11.8297	26.483	81.5349	NA	NA
0.15	Butyrate	3	LZD	Constant	[0, 0.68, 1.36, 2.7, 5.6, 10.8, 21.6, 43.2, 86.8, 174, 349.2]	1.70814	4.48551	13.2468	81.7905	NA	NA
0.15	Butyrate	3	MXF	Constant	[0, 0.78, 1.56, 3.12, 6.4, 12.4, 24.8, 50, 100, 200.8, 403.2]	5.83646	11.5957	25.3264	112.264	NA	NA
0.15	Butyrate	3	PTM	Constant	[0, 0.94, 1.88, 3.6, 7.6, 15.2, 30, 60, 120.4, 241.2, 484.8]	3.3363	7.90677	20.5548	89.1766	NA	NA
0.15	Butyrate	3	PZA	Constant	[0, 1.56, 3.12, 6.4, 12.4, 24.8, 50, 100, 200.8, 403.2, 812.8]	72.2224	108.996	188.526	NA	NA	NA
0.15	Butyrate	3	RIF	Constant	[0, 0.94, 1.88, 3.6, 7.6, 15.2, 30, 60, 120.4, 241.2, 484.8]	2.19741	5.57629	16.7035	NA	NA	NA
0.15	Butyrate	3	BDQ	Terminal	[0, 0.78, 1.56, 3.12, 6.4, 12.4, 24.8, 50, 100, 200.8, 403.2]	9.14251	12.4736	17.2139	24.7444	46.531	NA
0.15	Butyrate	3	BDQ+LZD+MXF+PTM	Terminal	[0, 0.8, 1.6, 3.18, 6.36, 12.54, 26, 50.8, 102, 204.8, 409.6]	11.4319	19.358	33.2934	60.408	144.626	NA
0.15	Butyrate	3	BDQ+LZD+PTM	Terminal	[0, 0.8, 1.6, 3.18, 6.38, 12.4, 25.6, 51.2, 102.4, 205.2, 412]	4.98391	10.1482	20.9624	45.3921	119.586	655.884
0.15	Butyrate	3	BDQ+LZD+PTM+PZA	Terminal	[0, 1, 1.98, 3.96, 7.92, 15.82, 32, 63.6, 126.8, 254.8, 512]	9.98071	17.3449	30.5059	55.8248	121.105	946.485
0.15	Butyrate	3	BDQ+MXF+PTM+PZA	Terminal	[0, 1.04, 2.04, 4.06, 8.12, 16.24, 32.8, 65.2, 130.4, 261.6, 525.6]	12.0608	23.4166	45.9984	93.8523	222.488	690.883
0.15	Butyrate	3	BDQ+PZA+PTM	Terminal	[0, 1.1, 2.18, 4.36, 8.58, 17.2, 35.2, 70, 140.4, 281.6, 566]	12.0239	22.2514	41.6549	80.9642	183.142	598.935
0.15	Butyrate	3	EMB	Terminal	[0, 0.84, 1.66, 3.34, 6.8, 13.2, 26.8, 53.2, 106.8, 214.4, 430.4]	18.7561	31.6312	54.943	107.271	NA	NA
0.15	Butyrate	3	EMB+INH+PZA+RIF	Terminal	[0, 1.04, 2.06, 4.12, 8.22, 16.46, 33.2, 66, 132, 264.8, 532]	6.47807	11.4222	20.5948	40.2562	142.878	NA
0.15	Butyrate	3	EMB+MXF+PZA	Terminal	[0, 0.92, 1.86, 3.7, 7.22, 14.86, 30, 58.8, 118.8, 238, 477.6]	34.2255	52.0052	80.3936	132.333	362.412	NA
0.15	Butyrate	3	INH	Terminal	[0, 0.78, 1.56, 3.12, 6.4, 12.4, 24.8, 50, 100, 200.8, 403.2]	6.39444	8.02935	10.1961	13.5127	NA	NA
0.15	Butyrate	3	INH+MXF+PZA+RIF	Terminal	[0, 1.04, 2.04, 4.06, 8.12, 16.24, 32.8, 65.2, 130.4, 261.6, 525.6]	7.33924	12.1222	20.4734	37.5583	160.001	NA
0.15	Butyrate	3	LZD	Terminal	[0, 0.68, 1.36, 2.7, 5.6, 10.8, 21.6, 43.2, 86.8, 174, 349.2]	2.46163	5.23916	11.5808	29.585	NA	NA
0.15	Butyrate	3	MXF	Terminal	[0, 0.78, 1.56, 3.12, 6.4, 12.4, 24.8, 50, 100, 200.8, 403.2]	8.33405	12.3482	18.7366	31.3087	NA	NA
0.15	Butyrate	3	PTM	Terminal	[0, 0.94, 1.88, 3.6, 7.6, 15.2, 30, 60, 120.4, 241.2, 484.8]	6.54922	13.9706	30.6551	74.4078	355.654	NA
0.15	Butyrate	3	PZA	Terminal	[0, 1.56, 3.12, 6.4, 12.4, 24.8, 50, 100, 200.8, 403.2, 812.8]	95.162	131.836	194.441	NA	NA	NA
0.15	Butyrate	3	RIF	Terminal	[0, 0.94, 1.88, 3.6, 7.6, 15.2, 30, 60, 120.4, 241.2, 484.8]	2.49223	4.89839	10.1657	27.0492	NA	NA
